# Supplementary material for: Mineral Indicators of Geologically Recent Past Habitability on Mars
Source: Life (Basel). 2023 Dec 15;13(12):2349. doi: 10.3390/life13122349 (PMC10744562; doi:10.3390/life13122349)
Supplement: Supplementary file 1 [file life-13-02349-s001.zip]

Archive with 80 entries (59 files):
- Supplemental Figure 1.pdf
- Supplemental Figure 2.png
- Supplemental Files 1/
- Supplemental Files 1/Ca(ClO4)2/
- Supplemental Files 1/Ca(ClO4)2/CaClO42/
- Supplemental Files 1/Ca(ClO4)2/CaClO42/React_output_maaz_373.txt
- Supplemental Files 1/Ca(ClO4)2/CaClO42/React_output_seitah_373.txt
- Supplemental Files 1/Ca(ClO4)2/CaClO42_373/
- Supplemental Files 1/Ca(ClO4)2/CaClO42_373/Average SNC meteroites_alh77005.rea
- Supplemental Files 1/Ca(ClO4)2/CaClO42_373/Average SNC meteroites_chassigjy.rea
- Supplemental Files 1/Ca(ClO4)2/CaClO42_373/Average SNC meteroites_chassigjy_chlorite.rea
- Supplemental Files 1/Ca(ClO4)2/CaClO42_373/Average SNC meteroites_nakhla.rea
- Supplemental Files 1/Ca(ClO4)2/CaClO42_373/Average SNC meteroites_Nakhla_chlorate.rea
- Supplemental Files 1/Ca(ClO4)2/CaClO42_373/React_output.txt
- Supplemental Files 1/Ca(ClO4)2/CaClO42_373/React_output_Alh77005_373.txt
- Supplemental Files 1/Ca(ClO4)2/CaClO42_373/React_output_Chassigny_373.txt
- Supplemental Files 1/Ca(ClO4)2/CaClO42_373/React_output_Nakhla_373.txt
- Supplemental Files 1/Ca(ClO4)2/CaClO42_373/React_output_snc_373.txt
- Supplemental Files 1/Ca(ClO4)2/CaClO42_373/React_plot.gtp
- Supplemental Files 1/CaMg(ClO4)2/
- Supplemental Files 1/CaMg(ClO4)2/CaMg(ClO4)2_373/
- Supplemental Files 1/CaMg(ClO4)2/CaMg(ClO4)2_373/ALH7005 Ca+Mg ClO42_373.txt
- Supplemental Files 1/CaMg(ClO4)2/CaMg(ClO4)2_373/Chassigny Ca+Mg ClO42_373.txt
- Supplemental Files 1/CaMg(ClO4)2/CaMg(ClO4)2_373/Nahkla Ca+Mg ClO42_373.txt
- Supplemental Files 1/CaMg(ClO4)2/CaMg(ClO4)2_373/SNC Ca+Mg ClO42_373.txt
- Supplemental Files 1/CaMg(ClO4)2/CaMgClO42/
- Supplemental Files 1/CaMg(ClO4)2/CaMgClO42/Maaz_Ca+Mg ClO42_373.txt
- Supplemental Files 1/CaMg(ClO4)2/CaMgClO42/Seitah_Ca+Mg ClO42_373.txt
- Supplemental Files 1/CaNa2(ClO4)2/
- Supplemental Files 1/CaNa2(ClO4)2/CaNa2CaClO42_373/
- Supplemental Files 1/CaNa2(ClO4)2/CaNa2CaClO42_373/ALH7005 CaNa2CaClO42_373.txt
- Supplemental Files 1/CaNa2(ClO4)2/CaNa2CaClO42_373/Chassigny CaNa2CaClO42_373.txt
- Supplemental Files 1/CaNa2(ClO4)2/CaNa2CaClO42_373/Nahklite CaNa2CaClO42_373.txt
- Supplemental Files 1/CaNa2(ClO4)2/CaNa2CaClO42_373/SNC CaNa2CaClO42_373.txt
- Supplemental Files 1/CaNa2(ClO4)2/CaNaClO42/
- Supplemental Files 1/CaNa2(ClO4)2/CaNaClO42/MAAZ_CaNa2ClO42_373.txt
- Supplemental Files 1/CaNa2(ClO4)2/CaNaClO42/Seitah_CaNa2ClO42_373.txt
- Supplemental Files 1/Mg(ClO4)2/
- Supplemental Files 1/Mg(ClO4)2/Mg(ClO4)2/
- Supplemental Files 1/Mg(ClO4)2/Mg(ClO4)2/maaz_mgclo4373.txt
- Supplemental Files 1/Mg(ClO4)2/Mg(ClO4)2/seitah_mgclo4373.txt
- Supplemental Files 1/Mg(ClO4)2/Mg(ClO4)2_373/
- Supplemental Files 1/Mg(ClO4)2/Mg(ClO4)2_373/React_output_Alh77005_373.txt
- Supplemental Files 1/Mg(ClO4)2/Mg(ClO4)2_373/React_output_Chassigny_373.txt
- Supplemental Files 1/Mg(ClO4)2/Mg(ClO4)2_373/React_output_Nakhla_373.txt
- Supplemental Files 1/Mg(ClO4)2/Mg(ClO4)2_373/React_output_snc_373.txt
- Supplemental Files 1/Na2Mg(ClO4)2/
- Supplemental Files 1/Na2Mg(ClO4)2/Maaz_na2mgclo42_373.txt
- Supplemental Files 1/Na2Mg(ClO4)2/MgNaClO42/
- Supplemental Files 1/Na2Mg(ClO4)2/MgNaClO42/MAAZ_MgNaClO42_373.txt
- Supplemental Files 1/Na2Mg(ClO4)2/MgNaClO42/Seitah_MgNaClO42_373.txt
- Supplemental Files 1/Na2Mg(ClO4)2/Na2Mg(ClO4)2_373/
- Supplemental Files 1/Na2Mg(ClO4)2/Na2Mg(ClO4)2_373/ALH7005 Mg+Na ClO42_373.txt
- Supplemental Files 1/Na2Mg(ClO4)2/Na2Mg(ClO4)2_373/Chassigny_Mg+Na ClO42_373.txt
- Supplemental Files 1/Na2Mg(ClO4)2/Na2Mg(ClO4)2_373/Nakhla_Mg+Na ClO42_373.txt
- Supplemental Files 1/Na2Mg(ClO4)2/Na2Mg(ClO4)2_373/SNC_Mg+Na ClO42_373.txt
- Supplemental Files 1/Na2Mg(ClO4)2/sietah_na2mgclo42_373.txt
- Supplemental Files 1/NaClO4/
- Supplemental Files 1/NaClO4/Maaz_naClo4_373.txt
- Supplemental Files 1/NaClO4/NaClO4_373/
- Supplemental Files 1/NaClO4/NaClO4_373/React_output_Alh77005_373.txt
- Supplemental Files 1/NaClO4/NaClO4_373/React_output_Chassigny_373.txt
- Supplemental Files 1/NaClO4/NaClO4_373/React_output_Nakhla_373.txt
- Supplemental Files 1/NaClO4/NaClO4_373/React_output_snc_373.txt
- Supplemental Files 1/NaClO4/seitah_naClo4_373.txt
- Supplemental Files 1/Rosy Red/
- Supplemental Files 1/Rosy Red/Rosy Red Mars Lander Pheonix/
- Supplemental Files 1/Rosy Red/Rosy Red Mars Lander Pheonix/Maaz_rosyred_373.txt
- Supplemental Files 1/Rosy Red/Rosy Red Mars Lander Pheonix/Seitah_rosyred_373.txt
- Supplemental Files 1/Rosy Red/Rosy Red_373/
- Supplemental Files 1/Rosy Red/Rosy Red_373/React_output_ALH77005_373.txt
- Supplemental Files 1/Rosy Red/Rosy Red_373/React_output_Chassigny_373.txt
- Supplemental Files 1/Rosy Red/Rosy Red_373/React_output_Nakhla_373.txt
- Supplemental Files 1/Rosy Red/Rosy Red_373/React_output_SNC_373.txt
- Supplementary Table_1.xlsx
- Supplementary Table_2.pdf
- Supplementary Table_3.xlsx
- Supplementary Table_4.xlsx
- Supplementary Table_5.xlsx
- Supplementary Table_6.xlsx
