# Supplementary material for: Mineral Indicators of Geologically Recent Past Habitability on Mars
Source: Life (Basel). 2023 Dec 15;13(12):2349. doi: 10.3390/life13122349 (PMC10744562; doi:10.3390/life13122349)
Supplement: Supplementary file 1 [file life-13-02349-s001.zip › Supplemental Files 1/Ca(ClO4)2/CaClO42/React_output_maaz_373.txt]

          Step #     0             Xi = 0.0000

          Temperature = 100.0 C    Pressure =  1.013 bars
          pH =  6.584              log fO2 =   -3.057
          Eh =   0.6756 volts      pe =   9.1257
          Ionic strength      =    3.024931 molal
          Charge imbalance    =    1.207663 eq/kg (36.4% error)
          Activity of water   =    0.962238
          Solvent mass        =      1.0000 kg
          Solution mass       =      1.1005 kg
          Mineral mass        =      0.0000 kg
          Solution density    =    1.007    g/cm3
          Solution viscosity  =    0.003    poise
          Chlorinity          =    1.326000 molal
          Dissolved solids    =       91287 mg/kg sol'n
          Hardness            =   120693.47 mg/kg sol'n as CaCO3
            carbonate         =       31.88 mg/kg sol'n as CaCO3
            non-carbonate     =   120661.59 mg/kg sol'n as CaCO3
          Carbonate alkalinity=       31.88 mg/kg sol'n as CaCO3
          Water type          =    Ca-Cl
          Bulk volume         =    1.09e+03 cm3
          Fluid volume        =    1.09e+03 cm3
          Mineral volume      =        0.00 cm3
          Inert volume        =        0.00 cm3
          Porosity            =        100. %
          Permeability        =        98.7 cm2
          Mass reacted        =           0 g

                          moles          moles         grams          cm3      rxn rate
  Reactants             remaining       reacted       reacted       reacted  (mol/kg sec)
 ------------------------------------------------------------------------------------------
   Al2O3                   0.9498         0.000         0.000          --            --  
   CaO                      1.540         0.000         0.000          --            --  
   Cr2O3                0.0007240         0.000         0.000          --            --  
   FeO(ox)                  3.322         0.000         0.000          --            --  
   K2O(ox)                 0.1297         0.000         0.000          --            --  
   MgO                     0.6225         0.000         0.000          --            --  
   MnO                    0.07446         0.000         0.000          --            --  
   Na2O(ox)                0.7049         0.000         0.000          --            --  
   P2O5                    0.1992         0.000         0.000          --            --  
   SiO2                     8.940         0.000         0.000          --            --  
   TiO2                    0.3361         0.000         0.000          --            --  

  No minerals in system.

  Aqueous species       molality    mg/kg sol'n    act. coef.     log act.
 ---------------------------------------------------------------------------
   Ca++                     1.198     4.362e+04      0.1683       -0.6954
   Cl-                      1.160     3.738e+04      0.5810       -0.1712
   CaCl+                  0.08848         6073.      0.6759       -1.2232
   CaCl2(aq)              0.03811         3843.      1.0000       -1.4190
   K+                   0.0009553         33.94      0.5810       -3.2557
   Na+                  0.0008670         18.11      0.6759       -3.2321
   CaSO4(aq)            0.0008358         103.4      1.0000       -3.0779
   Fe++                 0.0007423         37.67      0.1683       -3.9032
   CaHCO3+              0.0007225         66.38      0.6759       -3.3112
   Mg++                 0.0007132         15.75      0.2597       -3.7324
   MgCl+                0.0002809         15.25      0.6759       -3.7216
   FeCl+                0.0002003         16.62      0.6759       -3.8684
   SO4--                0.0001588         13.86      0.0805       -4.8936
   HCO3-                0.0001368         7.587      0.6759       -4.0339
   NaCl(aq)             0.0001330         7.061      1.0000       -3.8763
   CaCO3(aq)            7.787e-05         7.083      1.0000       -4.1086
   CO2(aq)              6.119e-05         2.447      1.0000       -4.2133
   FeCl4--              5.086e-05         9.134      0.0805       -5.3881
   KCl(aq)              4.457e-05         3.020      1.0000       -4.3509
   MgSO4(aq)            5.264e-06        0.5758      1.0000       -5.2787
   FeCl++               3.300e-06        0.2737      0.1012       -6.4764
   OH-                  3.253e-06       0.05028      0.6312       -5.6875
   Fe+++                1.757e-06       0.08918      0.0460       -7.0929
   Ti(OH)4(aq)          1.000e-06        0.1053      1.0000       -6.0000
   SiO2(aq)             9.955e-07       0.05435      1.0000       -6.0020
   AlO2-                9.564e-07       0.05126      0.6759       -6.1895
   FeCl2(aq)            9.538e-07        0.1099      1.0000       -6.0206
   CrO4--               7.838e-07       0.08261      0.0805       -7.2002
   MnCl+                7.434e-07       0.06106      0.6759       -6.2989
   MgHCO3+              6.907e-07       0.05356      0.6759       -6.3308
   O2(aq)               6.838e-07       0.01988      1.0000       -6.1651
   HPO4--               6.245e-07       0.05447      0.0805       -7.2989
   FeCO3+               5.337e-07       0.05618      0.6759       -6.4428
   H2PO4-               3.754e-07       0.03308      0.6759       -6.5956
   CO3--                2.895e-07       0.01579      0.1012       -7.5332
   H+                   2.765e-07     0.0002532      0.9420       -6.5843
   Mn++                 2.562e-07       0.01279      0.1683       -7.3652
   HCrO4-               2.162e-07       0.02299      0.6759       -6.8352
   KSO4-                1.642e-07       0.02017      0.6759       -6.9547
   HAlO2(aq)            4.315e-08      0.002352      1.0000       -7.3650
   HCl(aq)              4.212e-08      0.001395      1.0000       -7.3755
   NaHCO3(aq)           2.105e-08      0.001607      1.0000       -7.6768
   MgCO3(aq)            1.798e-08      0.001378      1.0000       -7.7452
    (only species > 1e-8 molal listed)

  Mineral saturation states
                     log Q/K                          log Q/K
 ----------------------------------------------------------------
   Magnetite         31.8276s/sat   Dolomite-ord       0.5793s/sat
   Cronstedtite-7A   30.4171s/sat   Diaspore           0.5787s/sat
   Hematite          29.8773s/sat   Dolomite           0.5786s/sat
   Ferrite-Ca        25.6888s/sat   Chamosite-7A       0.3579s/sat
   Ferrite-Mg        23.6650s/sat   Hercynite          0.3242s/sat
   Andradite         22.7507s/sat   Wustite            0.3219s/sat
   Jarosite          21.6252s/sat   Boehmite           0.2839s/sat
   Nontronite-Ca     20.4895s/sat   Siderite           0.1439s/sat
   Nontronite-Mg     20.1282s/sat   Monohydrocalcite  -0.1436     
   Nontronite-K      19.4026s/sat   Anhydrite         -0.2039     
   Nontronite-Na     19.2315s/sat   Gibbsite          -0.2065     
   Nontronite-H      19.1124s/sat   Daphnite-7A       -0.4296     
   Goethite          14.2409s/sat   Ice               -0.4837     
   Hydroxylapatite   12.1238s/sat   Dolomite-dis      -0.5340     
   Ferrite-Dicalciu  10.2436s/sat   FeO               -0.5498     
   Fe(OH)3            9.9222s/sat   Gypsum            -0.7190     
   Epidote            8.7224s/sat   Greenalite        -0.7488     
   Epidote-ord        8.7170s/sat   Bassanite         -0.8644     
   Whitlockite        5.7223s/sat   Corundum          -0.9076     
   Strengite          5.2539s/sat   CaSO4:0.5H2O(bet  -0.9589     
   Pyrolusite         3.7388s/sat   Fayalite          -1.0292     
   Bixbyite           3.2598s/sat   Fe(OH)2           -1.3461     
   Daphnite-14A       2.4456s/sat   Magnesite         -1.7695     
   NaFeO2             1.7511s/sat   Ferrosilite       -1.9319     
   Calcite            1.0807s/sat   Annite            -2.7515     
   Aragonite          0.9371s/sat   Quartz            -2.9238     
   Hausmannite        0.6138s/sat
    (only minerals with log Q/K > -3 listed)

                         partial
  Gases               press. (bar)     fugacity     fug. coef.    log fug.
 ---------------------------------------------------------------------------
   H2O(g)                  0.8141        0.8020        0.9852     -0.0958
   CO2(g)                0.005713      0.005700        0.9976     -2.2441
   O2(g)                0.0008761     0.0008760        0.9999     -3.0575
   HCl(g)               5.100e-11     5.100e-11         1.000*   -10.2924
   Cl2(g)               3.740e-18     3.740e-18         1.000*   -17.4271
   H2(g)                9.704e-31     9.710e-31         1.001    -30.0128
   CO(g)                1.577e-36     1.577e-36         1.000*   -35.8022
   SO2(g)               1.407e-41     1.397e-41        0.9928    -40.8548
   Na(g)                1.427e-59     1.427e-59         1.000*   -58.8456
   K(g)                 1.659e-60     1.659e-60         1.000*   -59.7803
   Mg(g)                5.468e-99     5.468e-99         1.000*   -98.2622
   H2S(g)              1.575e-105    1.569e-105        0.9961   -104.8044
   CH4(g)              5.897e-109    5.893e-109        0.9993   -108.2297
   Ca(g)               5.846e-115    5.846e-115         1.000*  -114.2331
   Al(g)               2.348e-147    2.348e-147         1.000*  -146.6292
   C(g)                1.611e-147    1.611e-147         1.000*  -146.7930
   S2(g)               5.827e-170    5.827e-170         1.000*  -169.2345
   Si(g)               9.407e-174    9.407e-174         1.000*  -173.0266
   C2H4(g)             9.548e-180    9.548e-180         1.000*  -179.0201
    *no data, gas taken to be ideal

                                  In fluid              Sorbed            Kd
  Original basis total moles   moles     mg/kg      moles     mg/kg      L/kg
 -------------------------------------------------------------------------------
   H2O                 55.5       55.5  9.09e+05
   Al+++           1.00e-06   1.00e-06    0.0245
   Ca++                1.33       1.33  4.83e+04
   Cl-                 1.33       1.33  4.27e+04
   CrO4--          1.00e-06   1.00e-06     0.105
   Fe++             0.00100    0.00100      50.7
   H+             -1.82e-05  -1.82e-05   -0.0167
   HCO3-            0.00100    0.00100      55.4
   HPO4--          1.00e-06   1.00e-06    0.0872
   K+               0.00100    0.00100      35.5
   Mg++             0.00100    0.00100      22.1
   Mn++            1.00e-06   1.00e-06    0.0499
   Na+              0.00100    0.00100      20.9
   O2(aq)          2.08e-06   2.08e-06    0.0606
   SO4--            0.00100    0.00100      87.3
   SiO2(aq)        1.00e-06   1.00e-06    0.0546
   Ti(OH)4(aq)     1.00e-06   1.00e-06     0.105

  Elemental composition               In fluid                  Sorbed
                  total moles     moles       mg/kg        moles       mg/kg
 -------------------------------------------------------------------------------
   Aluminum         1.000e-06    1.000e-06     0.02452
   Calcium              1.326        1.326   4.829e+04
   Carbon            0.001000     0.001000       10.91
   Chlorine             1.326        1.326   4.272e+04
   Chromium         1.000e-06    1.000e-06     0.04725
   Hydrogen             111.0        111.0   1.017e+05
   Iron              0.001000     0.001000       50.75
   Magnesium         0.001000     0.001000       22.09
   Manganese        1.000e-06    1.000e-06     0.04992
   Oxygen               55.52        55.52   8.071e+05
   Phosphorus       1.000e-06    1.000e-06     0.02815
   Potassium         0.001000     0.001000       35.53
   Silicon          1.000e-06    1.000e-06     0.02552
   Sodium            0.001000     0.001000       20.89
   Sulfur            0.001000     0.001000       29.14
   Titanium         1.000e-06    1.000e-06     0.04351


          Step #     0             Xi = 0.0000

          Temperature = 100.0 C    Pressure =  1.013 bars
          pH =  5.243              log fO2 =  -51.310
          Eh =  -0.1182 volts      pe =  -1.5959
          Ionic strength      =    3.025006 molal
          Charge imbalance    =    1.207696 eq/kg (36.4% error)
          Activity of water   =    0.962236
          Solvent mass        =      1.0000 kg
          Solution mass       =      1.1004 kg
          Mineral mass        =  3.0096e-05 kg
          Solution density    =    1.007    g/cm3
          Solution viscosity  =    0.003    poise
          Chlorinity          =    1.325994 molal
          Dissolved solids    =       91259 mg/kg sol'n
          Hardness            =   120696.63 mg/kg sol'n as CaCO3
            carbonate         =        4.35 mg/kg sol'n as CaCO3
            non-carbonate     =   120692.28 mg/kg sol'n as CaCO3
          Carbonate alkalinity=        4.35 mg/kg sol'n as CaCO3
          Water type          =    Ca-Cl
          Bulk volume         =    1.09e+03 cm3
          Fluid volume        =    1.09e+03 cm3
          Mineral volume      =     0.00577 cm3
          Inert volume        =        0.00 cm3
          Porosity            =        100. %
          Permeability        =        98.7 cm2
          Mass reacted        =           0 g

                          moles          moles         grams          cm3      rxn rate
  Reactants             remaining       reacted       reacted       reacted  (mol/kg sec)
 ------------------------------------------------------------------------------------------
   Al2O3                   0.9498         0.000         0.000          --            --  
   CaO                      1.540         0.000         0.000          --            --  
   Cr2O3                0.0007240         0.000         0.000          --            --  
   FeO(ox)                  3.322         0.000         0.000          --            --  
   K2O(ox)                 0.1297         0.000         0.000          --            --  
   MgO                     0.6225         0.000         0.000          --            --  
   MnO                    0.07446         0.000         0.000          --            --  
   Na2O(ox)                0.7049         0.000         0.000          --            --  
   P2O5                    0.1992         0.000         0.000          --            --  
   SiO2                     8.940         0.000         0.000          --            --  
   TiO2                    0.3361         0.000         0.000          --            --  

  Minerals in system     moles      log moles      grams        volume (cm3)
 ----------------------------------------------------------------------------
   Chromite             5.000e-07     -6.301      0.0001119       2.200e-05
   Diaspore             9.751e-07     -6.011      5.850e-05       1.732e-05
   Hematite             0.0001689     -3.772        0.02697        0.005114
   Hydroxylapatite      3.168e-07     -6.499      0.0001591       6.005e-05
   Pyrite               2.327e-05     -4.633       0.002792       0.0005572
                                               _____________   _____________
          (total)                                   0.03010        0.005770 

  Aqueous species       molality    mg/kg sol'n    act. coef.     log act.
 ---------------------------------------------------------------------------
   Ca++                     1.198     4.364e+04      0.1683       -0.6953
   Cl-                      1.160     3.739e+04      0.5810       -0.1712
   CaCl+                  0.08852         6076.      0.6759       -1.2231
   CaCl2(aq)              0.03813         3845.      1.0000       -1.4188
   K+                   0.0009553         33.94      0.5810       -3.2557
   Na+                  0.0008670         18.11      0.6759       -3.2321
   CaSO4(aq)            0.0007968         98.57      1.0000       -3.0987
   Mg++                 0.0007136         15.76      0.2597       -3.7321
   CO2(aq)              0.0006086         24.34      1.0000       -3.2157
   Fe++                 0.0004765         24.18      0.1683       -4.0957
   CaHCO3+              0.0003275         30.08      0.6759       -3.6550
   MgCl+                0.0002811         15.26      0.6759       -3.7213
   SO4--                0.0001513         13.21      0.0805       -4.9145
   NaCl(aq)             0.0001330         7.062      1.0000       -3.8763
   FeCl+                0.0001286         10.67      0.6759       -4.0609
   HCO3-                6.199e-05         3.437      0.6759       -4.3778
   KCl(aq)              4.458e-05         3.020      1.0000       -4.3509
   FeCl4--              3.266e-05         5.866      0.0805       -5.5805
   H+                   6.070e-06      0.005559      0.9420       -5.2428
   MgSO4(aq)            5.020e-06        0.5491      1.0000       -5.2993
   CaCO3(aq)            1.607e-06        0.1462      1.0000       -5.7939
   Ti(OH)4(aq)          1.000e-06        0.1053      1.0000       -6.0000
   SiO2(aq)             9.998e-07       0.05459      1.0000       -6.0001
   HCl(aq)              9.247e-07       0.03064      1.0000       -6.0340
   MnCl+                7.434e-07       0.06106      0.6759       -6.2989
   FeCl2(aq)            6.124e-07       0.07054      1.0000       -6.2130
   MgHCO3+              3.131e-07       0.02428      0.6759       -6.6744
   Mn++                 2.562e-07       0.01279      0.1683       -7.3652
   KSO4-                1.565e-07       0.01922      0.6759       -6.9756
   OH-                  1.482e-07      0.002290      0.6312       -7.0290
   HSO4-                1.030e-07      0.009090      0.6759       -7.1571
   H2S(aq)              7.725e-08      0.002393      1.0000       -7.1121
   H2PO4-               4.605e-08      0.004059      0.6759       -7.5069
   AlO2-                1.149e-08     0.0006159      0.6759       -8.1097
   HAlO2(aq)            1.138e-08     0.0006206      1.0000       -7.9437
    (only species > 1e-8 molal listed)

  Mineral saturation states
                     log Q/K                          log Q/K
 ----------------------------------------------------------------
   Chromite           0.0000 sat    Bassanite         -0.8851     
   Hydroxylapatite    0.0000 sat    Magnetite         -0.9252     
   Diaspore           0.0000 sat    CaSO4:0.5H2O(bet  -0.9796     
   Pyrite             0.0000 sat    Eskolaite         -1.3873     
   Hematite           0.0000 sat    Whitlockite       -1.4659     
   Anhydrite         -0.2247        Siderite          -1.7340     
   Boehmite          -0.2948        Monohydrocalcite  -1.8289     
   Ice               -0.4837        Corundum          -2.0650     
   Calcite           -0.6046        Dolomite-ord      -2.7911     
   Goethite          -0.6978        Dolomite          -2.7918     
   Gypsum            -0.7397        Quartz            -2.9219     
   Aragonite         -0.7482        Troilite          -2.9289     
   Gibbsite          -0.7852     
    (only minerals with log Q/K > -3 listed)

                         partial
  Gases               press. (bar)     fugacity     fug. coef.    log fug.
 ---------------------------------------------------------------------------
   H2O(g)                  0.8141        0.8020        0.9852     -0.0958
   CO2(g)                 0.05683       0.05669        0.9976     -1.2465
   H2S(g)               2.313e-06     2.304e-06        0.9961     -5.6376
   H2(g)                1.297e-06     1.298e-06         1.001     -5.8866
   HCl(g)               1.120e-09     1.120e-09         1.000*    -8.9509
   CO(g)                2.097e-11     2.097e-11         1.000*   -10.6784
   CH4(g)               1.875e-11     1.873e-11        0.9993    -10.7274
   SO2(g)               8.643e-15     8.581e-15        0.9928    -14.0665
   S2(g)                7.026e-20     7.026e-20         1.000*   -19.1533
   C2H4(g)              5.397e-33     5.397e-33         1.000*   -32.2678
   Cl2(g)               1.349e-39     1.349e-39         1.000*   -38.8701
   Na(g)                7.515e-49     7.515e-49         1.000*   -48.1241
   K(g)                 8.735e-50     8.735e-50         1.000*   -49.0587
   O2(g)                4.901e-52     4.900e-52        0.9999    -51.3098
   Mg(g)                1.518e-77     1.518e-77         1.000*   -76.8189
   Ca(g)                1.622e-93     1.622e-93         1.000*   -92.7899
   C(g)                 2.864e-98     2.864e-98         1.000*   -97.5431
   Al(g)               9.579e-112    9.579e-112         1.000*  -111.0187
   Si(g)               1.689e-125    1.689e-125         1.000*  -124.7724
    *no data, gas taken to be ideal

                                  In fluid              Sorbed            Kd
  Original basis total moles   moles     mg/kg      moles     mg/kg      L/kg
 -------------------------------------------------------------------------------
   H2O                 55.5       55.5  9.09e+05
   Al+++           1.00e-06   2.49e-08  0.000610
   Ca++                1.33       1.33  4.83e+04
   Cl-                 1.33       1.33  4.27e+04
   CrO4--          1.00e-06   1.05e-14  1.10e-09
   Fe++             0.00100   0.000638      32.4
   H+             -1.82e-05   0.000614     0.562
   HCO3-            0.00100    0.00100      55.4
   HPO4--          1.00e-06   4.96e-08   0.00433
   K+               0.00100    0.00100      35.5
   Mg++             0.00100    0.00100      22.1
   Mn++            1.00e-06   1.00e-06    0.0499
   Na+              0.00100    0.00100      20.9
   O2(aq)          2.08e-06  -1.69e-07  -0.00492
   SO4--            0.00100   0.000953      83.2
   SiO2(aq)        1.00e-06   1.00e-06    0.0546
   Ti(OH)4(aq)     1.00e-06   1.00e-06     0.105

  Elemental composition               In fluid                  Sorbed
                  total moles     moles       mg/kg        moles       mg/kg
 -------------------------------------------------------------------------------
   Aluminum         1.000e-06    2.488e-08   0.0006099
   Calcium              1.326        1.326   4.829e+04
   Carbon            0.001000     0.001000       10.91
   Chlorine             1.326        1.326   4.272e+04
   Chromium         1.000e-06    1.048e-14   4.953e-10
   Hydrogen             111.0        111.0   1.017e+05
   Iron              0.001000    0.0006384       32.40
   Magnesium         0.001000     0.001000       22.09
   Manganese        1.000e-06    1.000e-06     0.04992
   Oxygen               55.52        55.52   8.071e+05
   Phosphorus       1.000e-06    4.961e-08    0.001396
   Potassium         0.001000     0.001000       35.53
   Silicon          1.000e-06    1.000e-06     0.02552
   Sodium            0.001000     0.001000       20.89
   Sulfur            0.001000    0.0009535       27.78
   Titanium         1.000e-06    1.000e-06     0.04351


          Step #     1             Xi = 0.0006

          Temperature = 100.0 C    Pressure =  1.013 bars
          pH =  6.134              log fO2 =  -52.371
          Eh =  -0.2038 volts      pe =  -2.7527
          Ionic strength      =    3.024393 molal
          Charge imbalance    =    1.207800 eq/kg (36.41% error)
          Activity of water   =    0.962233
          Solvent mass        =     0.99996 kg
          Solution mass       =      1.1003 kg
          Mineral mass        =  0.00081280 kg
          Solution density    =    1.007    g/cm3
          Solution viscosity  =    0.003    poise
          Chlorinity          =    1.326058 molal
          Dissolved solids    =       91224 mg/kg sol'n
          Hardness            =   120671.21 mg/kg sol'n as CaCO3
            carbonate         =        5.11 mg/kg sol'n as CaCO3
            non-carbonate     =   120666.11 mg/kg sol'n as CaCO3
          Carbonate alkalinity=        5.11 mg/kg sol'n as CaCO3
          Water type          =    Ca-Cl
          Bulk volume         =    1.09e+03 cm3
          Fluid volume        =    1.09e+03 cm3
          Mineral volume      =       0.270 cm3
          Inert volume        =        0.00 cm3
          Porosity            =        100. %
          Permeability        =        97.9 cm2
          Mass reacted        =       0.688 g

                          moles          moles         grams          cm3      rxn rate
  Reactants             remaining       reacted       reacted       reacted  (mol/kg sec)
 ------------------------------------------------------------------------------------------
   Al2O3                   0.9492     0.0005936       0.06053          --            --  
   CaO                      1.540     0.0009628       0.05399          --            --  
   Cr2O3                0.0007236     4.525e-07     6.878e-05          --            --  
   FeO(ox)                  3.320      0.002076        0.1492          --            --  
   K2O(ox)                 0.1296     8.105e-05      0.007634          --            --  
   MgO                     0.6221     0.0003891       0.01568          --            --  
   MnO                    0.07442     4.654e-05      0.003301          --            --  
   Na2O(ox)                0.7044     0.0004406       0.02731          --            --  
   P2O5                    0.1991     0.0001245       0.01768          --            --  
   SiO2                     8.934      0.005587        0.3357          --            --  
   TiO2                    0.3359     0.0002101       0.01678          --            --  

  Minerals in system     moles      log moles      grams        volume (cm3)
 ----------------------------------------------------------------------------
   Calcite              0.0007518     -3.124        0.07525         0.02777
   Chromite             9.525e-07     -6.021      0.0002132       4.192e-05
   Diaspore             3.084e-05     -4.511       0.001850       0.0005476
   Hematite             0.0003537     -3.451        0.05648         0.01071
   Hydroxylapatite      8.335e-05     -4.079        0.04187         0.01580
   Nontronite-Ca         0.001073     -2.969         0.4552          0.1407
   Pyrite               0.0002029     -3.693        0.02434        0.004857
   Scolecite            0.0004016     -3.396         0.1576         0.06919
                                               _____________   _____________
          (total)                                    0.8128          0.2696 

  Aqueous species       molality    mg/kg sol'n    act. coef.     log act.
 ---------------------------------------------------------------------------
   Ca++                     1.198     4.363e+04      0.1683       -0.6954
   Cl-                      1.161     3.739e+04      0.5810       -0.1712
   CaCl+                  0.08851         6075.      0.6759       -1.2231
   CaCl2(aq)              0.03812         3845.      1.0000       -1.4188
   Na+                   0.001631         34.08      0.6759       -2.9576
   K+                    0.001110         39.45      0.5810       -3.1904
   Mg++                 0.0009933         21.94      0.2597       -3.5885
   CaSO4(aq)            0.0004955         61.30      1.0000       -3.3050
   SiO2(aq)             0.0004451         24.31      1.0000       -3.3515
   MgCl+                0.0003913         21.25      0.6759       -3.5776
   NaCl(aq)             0.0002501         13.29      1.0000       -3.6018
   Ti(OH)4(aq)          0.0002111         22.24      1.0000       -3.6755
   CaHCO3+              0.0001691         15.53      0.6759       -3.9420
   SO4--                9.412e-05         8.217      0.0805       -5.1207
   KCl(aq)              5.181e-05         3.510      1.0000       -4.2856
   CO2(aq)              4.034e-05         1.613      1.0000       -4.3942
   MnCl+                3.535e-05         2.904      0.6759       -4.6217
   HCO3-                3.202e-05         1.775      0.6759       -4.6647
   Fe++                 1.446e-05        0.7338      0.1683       -5.6137
   Mn++                 1.218e-05        0.6082      0.1683       -5.6881
   CaCO3(aq)            6.467e-06        0.5882      1.0000       -5.1893
   MgSO4(aq)            4.346e-06        0.4754      1.0000       -5.3619
   FeCl+                3.902e-06        0.3237      0.6759       -5.5789
   OH-                  1.154e-06       0.01784      0.6312       -6.1374
   FeCl4--              9.910e-07        0.1780      0.0805       -7.0983
   H+                   7.790e-07     0.0007136      0.9420       -6.1344
   HSiO3-               7.110e-07       0.04981      0.6759       -6.3182
   MgHCO3+              2.251e-07       0.01745      0.6759       -6.8177
   HCl(aq)              1.187e-07      0.003933      1.0000       -6.9256
   KSO4-                1.131e-07       0.01390      0.6759       -7.1165
   H2S(aq)              1.048e-07      0.003247      1.0000       -6.9795
   AlO2-                8.954e-08      0.004799      0.6759       -7.2181
   HS-                  7.448e-08      0.002239      0.6312       -7.3277
   CO3--                2.404e-08      0.001311      0.1012       -8.6139
   FeCl2(aq)            1.858e-08      0.002140      1.0000       -7.7309
   MnSO4(aq)            1.172e-08      0.001608      1.0000       -7.9312
   HAlO2(aq)            1.138e-08     0.0006206      1.0000       -7.9437
    (only species > 1e-8 molal listed)

  Mineral saturation states
                     log Q/K                          log Q/K
 ----------------------------------------------------------------
   Calcite            0.0000 sat    Muscovite         -1.6141     
   Hydroxylapatite    0.0000 sat    Prehnite          -1.6433     
   Diaspore           0.0000 sat    Eskolaite         -1.6525     
   Nontronite-Ca      0.0000 sat    Laumontite        -1.6655     
   Scolecite          0.0000 sat    Beidellite-Ca     -1.7512     
   Chromite           0.0000 sat    Lawsonite         -1.7823     
   Hematite           0.0000 sat    Andradite         -1.8746     
   Pyrite            -0.0000 sat    Ferrosilite       -1.8918     
   Aragonite         -0.1436        Saponite-Mg       -1.8971     
   Stilbite          -0.2675        Maximum_Microcli  -2.0128     
   Quartz            -0.2733        K-Feldspar        -2.0256     
   Boehmite          -0.2948        Cronstedtite-7A   -2.0304     
   Nontronite-Mg     -0.3376        Whitlockite       -2.0603     
   Anhydrite         -0.4310        Corundum          -2.0650     
   Tridymite         -0.4451        Beidellite-Mg     -2.0883     
   Ice               -0.4837        Montmor-K         -2.1975     
   Chalcedony        -0.4900        Diopside          -2.3076     
   Mesolite          -0.5666        Montmor-Na        -2.3171     
   Magnetite         -0.6600        Illite            -2.4200     
   Cristobalite(alp  -0.6910        Talc              -2.5169     
   Goethite          -0.6978        Troilite          -2.5310     
   Gibbsite          -0.7852        Dolomite-dis      -2.5515     
   Coesite           -0.9317        Celadonite        -2.5553     
   Gypsum            -0.9460        Pyrrhotite        -2.6106     
   Cristobalite(bet  -0.9932        Saponite-K        -2.6190     
   Nontronite-K      -1.0654        Wollastonite      -2.6263     
   Bassanite         -1.0914        Siderite          -2.6473     
   SiO2(am)          -1.1672        Magnesite         -2.7063     
   Nontronite-Na     -1.1675        Saponite-Na       -2.7205     
   CaSO4:0.5H2O(bet  -1.1859        Pyrophyllite      -2.7502     
   Montmor-Ca        -1.2033        Pseudowollastoni  -2.7606     
   Kaolinite         -1.2150        Saponite-H        -2.7835     
   Epidote           -1.2218        Beidellite-K      -2.8171     
   Monohydrocalcite  -1.2243        Sanidine_high     -2.8216     
   Epidote-ord       -1.2272        Minnesotaite      -2.8629     
   Nontronite-H      -1.2286        Enstatite         -2.8987     
   Dolomite-ord      -1.4382        Beidellite-Na     -2.9184     
   Dolomite          -1.4389        Smectite-low-Fe-  -2.9210     
   Montmor-Mg        -1.4918        Beidellite-H      -2.9821     
   Saponite-Ca       -1.5530     
    (only minerals with log Q/K > -3 listed)

                         partial
  Gases               press. (bar)     fugacity     fug. coef.    log fug.
 ---------------------------------------------------------------------------
   H2O(g)                  0.8141        0.8020        0.9852     -0.0958
   CO2(g)                0.003767      0.003758        0.9976     -2.4250
   H2(g)                4.402e-06     4.405e-06         1.001     -5.3561
   H2S(g)               3.139e-06     3.126e-06        0.9961     -5.5050
   CH4(g)               1.646e-10     1.645e-10        0.9993     -9.7839
   HCl(g)               1.437e-10     1.437e-10         1.000*    -9.8425
   CO(g)                4.716e-12     4.716e-12         1.000*   -11.3264
   SO2(g)               3.004e-16     2.983e-16        0.9928    -15.5254
   S2(g)                1.124e-20     1.124e-20         1.000*   -19.9491
   C2H4(g)              3.615e-32     3.615e-32         1.000*   -31.4419
   Cl2(g)               6.549e-42     6.549e-42         1.000*   -41.1838
   Na(g)                2.029e-47     2.029e-47         1.000*   -46.6928
   K(g)                 1.457e-48     1.457e-48         1.000*   -47.8366
   O2(g)                4.258e-53     4.258e-53        0.9999    -52.3708
   Mg(g)                4.351e-75     4.351e-75         1.000*   -74.3615
   Ca(g)                3.340e-91     3.340e-91         1.000*   -90.4762
   C(g)                 2.185e-98     2.185e-98         1.000*   -97.6606
   Al(g)               5.985e-111    5.985e-111         1.000*  -110.2229
   Si(g)               8.655e-122    8.655e-122         1.000*  -121.0628
    *no data, gas taken to be ideal

                                  In fluid              Sorbed            Kd
  Original basis total moles   moles     mg/kg      moles     mg/kg      L/kg
 -------------------------------------------------------------------------------
   H2O                 55.5       55.5  9.09e+05
   Al+++            0.00119   1.01e-07   0.00248
   Ca++                1.33       1.33  4.83e+04
   Cl-                 1.33       1.33  4.27e+04
   CrO4--          1.91e-06   1.64e-17  1.72e-12
   Fe++             0.00308   1.94e-05     0.983
   H+               -0.0111   3.28e-05    0.0300
   HCO3-            0.00100   0.000248      13.8
   HPO4--          0.000250   6.09e-10  5.31e-05
   K+               0.00116    0.00116      41.3
   Mg++             0.00139    0.00139      30.7
   Mn++            4.75e-05   4.75e-05      2.37
   Na+              0.00188    0.00188      39.3
   O2(aq)          1.40e-06  -3.61e-07   -0.0105
   SO4--            0.00100   0.000594      51.9
   SiO2(aq)         0.00559   0.000446      24.3
   Ti(OH)4(aq)     0.000211   0.000211      22.2

  Elemental composition               In fluid                  Sorbed
                  total moles     moles       mg/kg        moles       mg/kg
 -------------------------------------------------------------------------------
   Aluminum          0.001188    1.012e-07    0.002481
   Calcium              1.327        1.325   4.827e+04
   Carbon            0.001000    0.0002482       2.709
   Chlorine             1.326        1.326   4.272e+04
   Chromium         1.905e-06    1.636e-17   7.732e-13
   Hydrogen             111.0        111.0   1.017e+05
   Iron              0.003076    1.937e-05      0.9831
   Magnesium         0.001389     0.001389       30.68
   Manganese        4.754e-05    4.754e-05       2.374
   Oxygen               55.53        55.51   8.072e+05
   Phosphorus       0.0002501    6.088e-10   1.714e-05
   Potassium         0.001162     0.001162       41.29
   Silicon           0.005588    0.0004458       11.38
   Sodium            0.001881     0.001881       39.30
   Sulfur            0.001000    0.0005942       17.32
   Titanium         0.0002111    0.0002111       9.186


          Step #     2             Xi = 0.0007

          Temperature = 100.0 C    Pressure =  1.013 bars
          pH =  6.231              log fO2 =  -52.479
          Eh =  -0.2130 volts      pe =  -2.8766
          Ionic strength      =    3.024366 molal
          Charge imbalance    =    1.207808 eq/kg (36.41% error)
          Activity of water   =    0.962234
          Solvent mass        =     0.99995 kg
          Solution mass       =      1.1003 kg
          Mineral mass        =  0.00085220 kg
          Solution density    =    1.007    g/cm3
          Solution viscosity  =    0.003    poise
          Chlorinity          =    1.326061 molal
          Dissolved solids    =       91220 mg/kg sol'n
          Hardness            =   120667.08 mg/kg sol'n as CaCO3
            carbonate         =        4.47 mg/kg sol'n as CaCO3
            non-carbonate     =   120662.61 mg/kg sol'n as CaCO3
          Carbonate alkalinity=        4.47 mg/kg sol'n as CaCO3
          Water type          =    Ca-Cl
          Bulk volume         =    1.09e+03 cm3
          Fluid volume        =    1.09e+03 cm3
          Mineral volume      =       0.284 cm3
          Inert volume        =        0.00 cm3
          Porosity            =        100. %
          Permeability        =        97.8 cm2
          Mass reacted        =        0.72 g

                          moles          moles         grams          cm3      rxn rate
  Reactants             remaining       reacted       reacted       reacted  (mol/kg sec)
 ------------------------------------------------------------------------------------------
   Al2O3                   0.9492     0.0006214       0.06336          --            --  
   CaO                      1.539      0.001008       0.05652          --            --  
   Cr2O3                0.0007236     4.737e-07     7.200e-05          --            --  
   FeO(ox)                  3.320      0.002174        0.1562          --            --  
   K2O(ox)                 0.1296     8.485e-05      0.007992          --            --  
   MgO                     0.6221     0.0004073       0.01642          --            --  
   MnO                    0.07441     4.872e-05      0.003456          --            --  
   Na2O(ox)                0.7044     0.0004612       0.02859          --            --  
   P2O5                    0.1991     0.0001304       0.01850          --            --  
   SiO2                     8.934      0.005849        0.3514          --            --  
   TiO2                    0.3359     0.0002199       0.01757          --            --  

  Minerals in system     moles      log moles      grams        volume (cm3)
 ----------------------------------------------------------------------------
   Calcite              0.0008065     -3.093        0.08072         0.02979
   Chromite             9.737e-07     -6.012      0.0002180       4.285e-05
   Hematite             0.0003604     -3.443        0.05755         0.01091
   Hydroxylapatite      8.724e-05     -4.059        0.04382         0.01654
   Nontronite-Ca         0.001115     -2.953         0.4729          0.1461
   Pyrite               0.0002098     -3.678        0.02517        0.005022
   Scolecite            0.0004380     -3.359         0.1718         0.07546
                                               _____________   _____________
          (total)                                    0.8522          0.2839 

  Aqueous species       molality    mg/kg sol'n    act. coef.     log act.
 ---------------------------------------------------------------------------
   Ca++                     1.198     4.363e+04      0.1683       -0.6954
   Cl-                      1.161     3.739e+04      0.5810       -0.1712
   CaCl+                  0.08851         6075.      0.6759       -1.2231
   CaCl2(aq)              0.03812         3845.      1.0000       -1.4188
   Na+                   0.001667         34.82      0.6759       -2.9482
   K+                    0.001117         39.71      0.5810       -3.1876
   Mg++                  0.001006         22.23      0.2597       -3.5828
   CaSO4(aq)            0.0004839         59.87      1.0000       -3.3152
   SiO2(aq)             0.0004451         24.31      1.0000       -3.3515
   MgCl+                0.0003964         21.53      0.6759       -3.5719
   NaCl(aq)             0.0002556         13.58      1.0000       -3.5924
   Ti(OH)4(aq)          0.0002210         23.27      1.0000       -3.6557
   CaHCO3+              0.0001353         12.43      0.6759       -4.0387
   SO4--                9.193e-05         8.026      0.0805       -5.1310
   KCl(aq)              5.215e-05         3.533      1.0000       -4.2828
   MnCl+                3.697e-05         3.037      0.6759       -4.6023
   CO2(aq)              2.584e-05         1.034      1.0000       -4.5877
   HCO3-                2.562e-05         1.421      0.6759       -4.7615
   Mn++                 1.274e-05        0.6361      0.1683       -5.6686
   Fe++                 9.859e-06        0.5004      0.1683       -5.7800
   CaCO3(aq)            6.467e-06        0.5882      1.0000       -5.1893
   MgSO4(aq)            4.301e-06        0.4705      1.0000       -5.3664
   FeCl+                2.661e-06        0.2207      0.6759       -5.7451
   OH-                  1.442e-06       0.02230      0.6312       -6.0407
   HSiO3-               8.884e-07       0.06224      0.6759       -6.2215
   FeCl4--              6.758e-07        0.1214      0.0805       -7.2646
   H+                   6.235e-07     0.0005711      0.9420       -6.2311
   MgHCO3+              1.825e-07       0.01415      0.6759       -6.9087
   KSO4-                1.112e-07       0.01366      0.6759       -7.1240
   H2S(aq)              1.082e-07      0.003351      1.0000       -6.9659
   HS-                  9.602e-08      0.002886      0.6312       -7.2174
   HCl(aq)              9.500e-08      0.003148      1.0000       -7.0223
   AlO2-                8.954e-08      0.004799      0.6759       -7.2181
   CO3--                2.404e-08      0.001311      0.1012       -8.6139
   FeCl2(aq)            1.267e-08      0.001460      1.0000       -7.8972
   NaHSiO3(aq)          1.218e-08      0.001108      1.0000       -7.9144
   MnSO4(aq)            1.197e-08      0.001642      1.0000       -7.9220
    (only species > 1e-8 molal listed)

  Mineral saturation states
                     log Q/K                          log Q/K
 ----------------------------------------------------------------
   Scolecite          0.0000 sat    Kaolinite         -1.4085     
   Hydroxylapatite    0.0000 sat    Dolomite-ord      -1.4325     
   Nontronite-Ca      0.0000 sat    Dolomite          -1.4332     
   Hematite           0.0000 sat    Prehnite          -1.4499     
   Calcite            0.0000 sat    Montmor-Mg        -1.5547     
   Chromite           0.0000 sat    Laumontite        -1.6655     
   Pyrite            -0.0000 sat    Eskolaite         -1.6797     
   Diaspore          -0.0967        Lawsonite         -1.7823     
   Aragonite         -0.1436        Muscovite         -1.8047     
   Stilbite          -0.2662        Ferrosilite       -1.8646     
   Quartz            -0.2733        Diopside          -1.9150     
   Nontronite-Mg     -0.3366        Talc              -1.9194     
   Boehmite          -0.3915        Beidellite-Ca     -1.9446     
   Anhydrite         -0.4412        Cronstedtite-7A   -1.9761     
   Tridymite         -0.4451        Maximum_Microcli  -2.0100     
   Ice               -0.4837        Saponite-K        -2.0205     
   Chalcedony        -0.4900        K-Feldspar        -2.0228     
   Mesolite          -0.5602        Saponite-Na       -2.1199     
   Magnetite         -0.6328        Whitlockite       -2.1248     
   Cristobalite(alp  -0.6910        Saponite-H        -2.2179     
   Goethite          -0.6978        Corundum          -2.2584     
   Gibbsite          -0.8819        Montmor-K         -2.2605     
   Coesite           -0.9317        Beidellite-Mg     -2.2808     
   Saponite-Ca       -0.9556        Celadonite        -2.3533     
   Gypsum            -0.9563        Montmor-Na        -2.3779     
   Cristobalite(bet  -0.9932        Wollastonite      -2.4328     
   Epidote           -1.0283        Troilite          -2.4903     
   Epidote-ord       -1.0337        Illite            -2.5330     
   Nontronite-K      -1.0645        Dolomite-dis      -2.5458     
   Bassanite         -1.1017        Pseudowollastoni  -2.5671     
   Nontronite-Na     -1.1644        Pyrrhotite        -2.5699     
   SiO2(am)          -1.1672        Enstatite         -2.6995     
   CaSO4:0.5H2O(bet  -1.1962        Magnesite         -2.7006     
   Monohydrocalcite  -1.2243        Minnesotaite      -2.7814     
   Nontronite-H      -1.2605        Siderite          -2.8136     
   Montmor-Ca        -1.2672        Smectite-low-Fe-  -2.8151     
   Andradite         -1.2943        Sanidine_high     -2.8188     
   Saponite-Mg       -1.2987        Pyrophyllite      -2.9436     
    (only minerals with log Q/K > -3 listed)

                         partial
  Gases               press. (bar)     fugacity     fug. coef.    log fug.
 ---------------------------------------------------------------------------
   H2O(g)                  0.8141        0.8020        0.9852     -0.0958
   CO2(g)                0.002413      0.002407        0.9976     -2.6185
   H2(g)                4.988e-06     4.991e-06         1.001     -5.3018
   H2S(g)               3.238e-06     3.226e-06        0.9961     -5.4914
   CH4(g)               1.739e-10     1.738e-10        0.9993     -9.7601
   HCl(g)               1.150e-10     1.150e-10         1.000*    -9.9392
   CO(g)                3.423e-12     3.423e-12         1.000*   -11.4655
   SO2(g)               2.130e-16     2.115e-16        0.9928    -15.6748
   S2(g)                9.321e-21     9.321e-21         1.000*   -20.0305
   C2H4(g)              3.141e-32     3.141e-32         1.000*   -31.5029
   Cl2(g)               3.702e-42     3.702e-42         1.000*   -41.4316
   Na(g)                2.758e-47     2.758e-47         1.000*   -46.5595
   K(g)                 1.951e-48     1.951e-48         1.000*   -47.7099
   O2(g)                3.316e-53     3.315e-53        0.9999    -52.4795
   Mg(g)                7.799e-75     7.799e-75         1.000*   -74.1080
   Ca(g)                5.909e-91     5.909e-91         1.000*   -90.2285
   C(g)                 1.797e-98     1.797e-98         1.000*   -97.7454
   Al(g)               5.779e-111    5.779e-111         1.000*  -110.2382
   Si(g)               1.111e-121    1.111e-121         1.000*  -120.9541
    *no data, gas taken to be ideal

                                  In fluid              Sorbed            Kd
  Original basis total moles   moles     mg/kg      moles     mg/kg      L/kg
 -------------------------------------------------------------------------------
   H2O                 55.5       55.5  9.09e+05
   Al+++            0.00124   9.88e-08   0.00242
   Ca++                1.33       1.33  4.83e+04
   Cl-                 1.33       1.33  4.27e+04
   CrO4--          1.95e-06   8.14e-18  8.58e-13
   Fe++             0.00317   1.32e-05     0.670
   H+               -0.0116   1.77e-05    0.0162
   HCO3-            0.00100   0.000193      10.7
   HPO4--          0.000262   3.96e-10  3.45e-05
   K+               0.00117    0.00117      41.6
   Mg++             0.00141    0.00141      31.1
   Mn++            4.97e-05   4.97e-05      2.48
   Na+              0.00192    0.00192      40.2
   O2(aq)          1.37e-06  -4.11e-07   -0.0119
   SO4--            0.00100   0.000580      50.7
   SiO2(aq)         0.00585   0.000446      24.4
   Ti(OH)4(aq)     0.000221   0.000221      23.3

  Elemental composition               In fluid                  Sorbed
                  total moles     moles       mg/kg        moles       mg/kg
 -------------------------------------------------------------------------------
   Aluminum          0.001244    9.881e-08    0.002423
   Calcium              1.327        1.325   4.827e+04
   Carbon            0.001000    0.0001935       2.112
   Chlorine             1.326        1.326   4.272e+04
   Chromium         1.947e-06    8.136e-18   3.844e-13
   Hydrogen             111.0        111.0   1.017e+05
   Iron              0.003174    1.321e-05      0.6703
   Magnesium         0.001407     0.001407       31.09
   Manganese        4.972e-05    4.972e-05       2.483
   Oxygen               55.53        55.51   8.072e+05
   Phosphorus       0.0002617    3.956e-10   1.114e-05
   Potassium         0.001170     0.001170       41.56
   Silicon           0.005850    0.0004460       11.38
   Sodium            0.001922     0.001922       40.17
   Sulfur            0.001000    0.0005805       16.92
   Titanium         0.0002209    0.0002209       9.614


          Step #     4             Xi = 0.0007

          Temperature = 100.0 C    Pressure =  1.013 bars
          pH =  6.390              log fO2 =  -52.654
          Eh =  -0.2279 volts      pe =  -3.0787
          Ionic strength      =    3.024342 molal
          Charge imbalance    =    1.207816 eq/kg (36.41% error)
          Activity of water   =    0.962234
          Solvent mass        =     0.99995 kg
          Solution mass       =      1.1003 kg
          Mineral mass        =  0.00089264 kg
          Solution density    =    1.007    g/cm3
          Solution viscosity  =    0.003    poise
          Chlorinity          =    1.326064 molal
          Dissolved solids    =       91216 mg/kg sol'n
          Hardness            =   120662.46 mg/kg sol'n as CaCO3
            carbonate         =        3.56 mg/kg sol'n as CaCO3
            non-carbonate     =   120658.90 mg/kg sol'n as CaCO3
          Carbonate alkalinity=        3.56 mg/kg sol'n as CaCO3
          Water type          =    Ca-Cl
          Bulk volume         =    1.09e+03 cm3
          Fluid volume        =    1.09e+03 cm3
          Mineral volume      =       0.298 cm3
          Inert volume        =        0.00 cm3
          Porosity            =        100. %
          Permeability        =        97.8 cm2
          Mass reacted        =       0.753 g

                          moles          moles         grams          cm3      rxn rate
  Reactants             remaining       reacted       reacted       reacted  (mol/kg sec)
 ------------------------------------------------------------------------------------------
   Al2O3                   0.9491     0.0006501       0.06629          --            --  
   CaO                      1.539      0.001054       0.05913          --            --  
   Cr2O3                0.0007235     4.956e-07     7.533e-05          --            --  
   FeO(ox)                  3.320      0.002274        0.1634          --            --  
   K2O(ox)                 0.1296     8.877e-05      0.008361          --            --  
   MgO                     0.6221     0.0004261       0.01717          --            --  
   MnO                    0.07441     5.097e-05      0.003616          --            --  
   Na2O(ox)                0.7044     0.0004825       0.02990          --            --  
   P2O5                    0.1991     0.0001364       0.01936          --            --  
   SiO2                     8.934      0.006119        0.3677          --            --  
   TiO2                    0.3359     0.0002301       0.01838          --            --  

  Minerals in system     moles      log moles      grams        volume (cm3)
 ----------------------------------------------------------------------------
   Calcite              0.0008692     -3.061        0.08699         0.03210
   Chromite             9.956e-07     -6.002      0.0002229       4.382e-05
   Hematite             0.0003568     -3.448        0.05697         0.01080
   Hydroxylapatite      9.126e-05     -4.040        0.04584         0.01730
   Nontronite-Ca         0.001168     -2.933         0.4955          0.1531
   Pyrite               0.0002168     -3.664        0.02602        0.005191
   Saponite-Ca          4.476e-06     -5.349       0.001726       0.0006073
   Scolecite            0.0004571     -3.340         0.1794         0.07876
                                               _____________   _____________
          (total)                                    0.8926          0.2979 

  Aqueous species       molality    mg/kg sol'n    act. coef.     log act.
 ---------------------------------------------------------------------------
   Ca++                     1.198     4.363e+04      0.1683       -0.6954
   Cl-                      1.161     3.739e+04      0.5810       -0.1712
   CaCl+                  0.08851         6075.      0.6759       -1.2231
   CaCl2(aq)              0.03812         3845.      1.0000       -1.4188
   Na+                   0.001704         35.60      0.6759       -2.9387
   K+                    0.001125         39.97      0.5810       -3.1847
   Mg++                  0.001010         22.32      0.2597       -3.5811
   CaSO4(aq)            0.0004721         58.41      1.0000       -3.3260
   SiO2(aq)             0.0004451         24.31      1.0000       -3.3515
   MgCl+                0.0003980         21.61      0.6759       -3.5702
   NaCl(aq)             0.0002613         13.88      1.0000       -3.5829
   Ti(OH)4(aq)          0.0002311         24.34      1.0000       -3.6362
   CaHCO3+              9.397e-05         8.633      0.6759       -4.1971
   SO4--                8.968e-05         7.829      0.0805       -5.1417
   KCl(aq)              5.250e-05         3.557      1.0000       -4.2799
   MnCl+                3.864e-05         3.174      0.6759       -4.5830
   HCO3-                1.779e-05        0.9866      0.6759       -4.9199
   Mn++                 1.332e-05        0.6649      0.1683       -5.6494
   CO2(aq)              1.246e-05        0.4983      1.0000       -4.9045
   CaCO3(aq)            6.467e-06        0.5882      1.0000       -5.1893
   Fe++                 5.256e-06        0.2668      0.1683       -6.0531
   MgSO4(aq)            4.212e-06        0.4608      1.0000       -5.3755
   OH-                  2.077e-06       0.03211      0.6312       -5.8823
   FeCl+                1.418e-06        0.1177      0.6759       -6.0183
   HSiO3-               1.279e-06       0.08964      0.6759       -6.0631
   H+                   4.329e-07     0.0003966      0.9420       -6.3895
   FeCl4--              3.603e-07       0.06472      0.0805       -7.5378
   HS-                  1.454e-07      0.004371      0.6312       -7.0372
   MgHCO3+              1.273e-07      0.009867      0.6759       -7.0654
   H2S(aq)              1.138e-07      0.003523      1.0000       -6.9440
   KSO4-                1.092e-07       0.01342      0.6759       -7.1318
   AlO2-                8.954e-08      0.004799      0.6759       -7.2181
   HCl(aq)              6.596e-08      0.002186      1.0000       -7.1807
   CO3--                2.404e-08      0.001311      0.1012       -8.6139
   NaHSiO3(aq)          1.793e-08      0.001631      1.0000       -7.7465
   MnSO4(aq)            1.220e-08      0.001675      1.0000       -7.9135
    (only species > 1e-8 molal listed)

  Mineral saturation states
                     log Q/K                          log Q/K
 ----------------------------------------------------------------
   Saponite-Ca        0.0000 sat    Diopside          -1.2797     
   Nontronite-Ca      0.0000 sat    Nontronite-H      -1.3128     
   Calcite            0.0000 sat    Saponite-H        -1.3146     
   Chromite           0.0000 sat    Montmor-Ca        -1.3743     
   Scolecite          0.0000 sat    Dolomite-ord      -1.4308     
   Hematite           0.0000 sat    Dolomite          -1.4315     
   Hydroxylapatite    0.0000 sat    Montmor-Mg        -1.6616     
   Pyrite            -0.0000 sat    Laumontite        -1.6655     
   Aragonite         -0.1436        Eskolaite         -1.7233     
   Diaspore          -0.2551        Kaolinite         -1.7253     
   Stilbite          -0.2649        Lawsonite         -1.7823     
   Quartz            -0.2733        Ferrosilite       -1.8210     
   Nontronite-Mg     -0.3363        Cronstedtite-7A   -1.8887     
   Saponite-Mg       -0.3428        Maximum_Microcli  -2.0071     
   Andradite         -0.3438        K-Feldspar        -2.0199     
   Tridymite         -0.4451        Celadonite        -2.0319     
   Anhydrite         -0.4520        Tremolite         -2.0410     
   Ice               -0.4837        Wollastonite      -2.1160     
   Chalcedony        -0.4900        Muscovite         -2.1186     
   Boehmite          -0.5499        Whitlockite       -2.2304     
   Mesolite          -0.5538        Phlogopite        -2.2485     
   Magnetite         -0.5892        Pseudowollastoni  -2.2503     
   Cristobalite(alp  -0.6910        Beidellite-Ca     -2.2614     
   Goethite          -0.6978        Chrysotile        -2.3522     
   Epidote           -0.7115        Montmor-K         -2.3666     
   Epidote-ord       -0.7169        Enstatite         -2.3810     
   Coesite           -0.9317        Troilite          -2.4248     
   Talc              -0.9638        Montmor-Na        -2.4819     
   Gypsum            -0.9670        Pyrrhotite        -2.5044     
   Cristobalite(bet  -0.9932        Dolomite-dis      -2.5441     
   Gibbsite          -1.0403        Corundum          -2.5752     
   Nontronite-K      -1.0635        Beidellite-Mg     -2.5974     
   Saponite-K        -1.0640        Smectite-low-Fe-  -2.6500     
   Bassanite         -1.1125        Minnesotaite      -2.6504     
   Prehnite          -1.1331        Hedenbergite      -2.6874     
   Saponite-Na       -1.1612        Magnesite         -2.6989     
   Nontronite-Na     -1.1612        Illite            -2.7209     
   SiO2(am)          -1.1672        Smectite-high-Fe  -2.8147     
   CaSO4:0.5H2O(bet  -1.2070        Sanidine_high     -2.8159     
   Monohydrocalcite  -1.2243     
    (only minerals with log Q/K > -3 listed)

                         partial
  Gases               press. (bar)     fugacity     fug. coef.    log fug.
 ---------------------------------------------------------------------------
   H2O(g)                  0.8141        0.8020        0.9852     -0.0958
   CO2(g)                0.001163      0.001161        0.9976     -2.9353
   H2(g)                6.099e-06     6.103e-06         1.001     -5.2144
   H2S(g)               3.405e-06     3.392e-06        0.9961     -5.4695
   CH4(g)               1.874e-10     1.873e-10        0.9993     -9.7275
   HCl(g)               7.987e-11     7.987e-11         1.000*   -10.0976
   CO(g)                2.018e-12     2.018e-12         1.000*   -11.6950
   SO2(g)               1.225e-16     1.216e-16        0.9928    -15.9150
   S2(g)                6.893e-21     6.893e-21         1.000*   -20.1616
   C2H4(g)              2.441e-32     2.441e-32         1.000*   -31.6124
   Cl2(g)               1.460e-42     1.460e-42         1.000*   -41.8358
   Na(g)                4.489e-47     4.489e-47         1.000*   -46.3479
   K(g)                 3.127e-48     3.127e-48         1.000*   -47.5049
   O2(g)                2.218e-53     2.217e-53        0.9999    -52.6542
   Mg(g)                1.986e-74     1.986e-74         1.000*   -73.7021
   Ca(g)                1.499e-90     1.499e-90         1.000*   -89.8243
   C(g)                 1.296e-98     1.296e-98         1.000*   -97.8875
   Al(g)               5.426e-111    5.426e-111         1.000*  -110.2655
   Si(g)               1.662e-121    1.662e-121         1.000*  -120.7794
    *no data, gas taken to be ideal

                                  In fluid              Sorbed            Kd
  Original basis total moles   moles     mg/kg      moles     mg/kg      L/kg
 -------------------------------------------------------------------------------
   H2O                 55.5       55.5  9.09e+05
   Al+++            0.00130   9.60e-08   0.00235
   Ca++                1.33       1.33  4.83e+04
   Cl-                 1.33       1.33  4.27e+04
   CrO4--          1.99e-06   2.59e-18  2.73e-13
   Fe++             0.00327   7.04e-06     0.357
   H+               -0.0121   3.09e-06   0.00283
   HCO3-            0.00100   0.000131      7.26
   HPO4--          0.000274   2.00e-10  1.75e-05
   K+               0.00118    0.00118      41.8
   Mg++             0.00143    0.00141      31.2
   Mn++            5.20e-05   5.20e-05      2.59
   Na+              0.00197    0.00197      41.1
   O2(aq)          1.34e-06  -5.21e-07   -0.0151
   SO4--            0.00100   0.000566      49.4
   SiO2(aq)         0.00612   0.000446      24.4
   Ti(OH)4(aq)     0.000231   0.000231      24.3

  Elemental composition               In fluid                  Sorbed
                  total moles     moles       mg/kg        moles       mg/kg
 -------------------------------------------------------------------------------
   Aluminum          0.001301    9.596e-08    0.002353
   Calcium              1.327        1.325   4.826e+04
   Carbon            0.001000    0.0001308       1.428
   Chlorine             1.326        1.326   4.272e+04
   Chromium         1.991e-06    2.594e-18   1.226e-13
   Hydrogen             111.0        111.0   1.017e+05
   Iron              0.003274    7.042e-06      0.3574
   Magnesium         0.001426     0.001413       31.21
   Manganese        5.197e-05    5.197e-05       2.595
   Oxygen               55.54        55.51   8.072e+05
   Phosphorus       0.0002738    2.005e-10   5.643e-06
   Potassium         0.001178     0.001178       41.84
   Silicon           0.006120    0.0004464       11.39
   Sodium            0.001965     0.001965       41.06
   Sulfur            0.001000    0.0005663       16.50
   Titanium         0.0002311    0.0002311       10.06


          Step #    12             Xi = 0.0010

          Temperature = 100.0 C    Pressure =  1.013 bars
          pH =  6.447              log fO2 =  -52.778
          Eh =  -0.2345 volts      pe =  -3.1669
          Ionic strength      =    3.024154 molal
          Charge imbalance    =    1.207843 eq/kg (36.41% error)
          Activity of water   =    0.962232
          Solvent mass        =     0.99993 kg
          Solution mass       =      1.1003 kg
          Mineral mass        =   0.0012518 kg
          Solution density    =    1.007    g/cm3
          Solution viscosity  =    0.003    poise
          Chlorinity          =    1.326097 molal
          Dissolved solids    =       91219 mg/kg sol'n
          Hardness            =   120627.18 mg/kg sol'n as CaCO3
            carbonate         =        3.27 mg/kg sol'n as CaCO3
            non-carbonate     =   120623.91 mg/kg sol'n as CaCO3
          Carbonate alkalinity=        3.27 mg/kg sol'n as CaCO3
          Water type          =    Ca-Cl
          Bulk volume         =    1.09e+03 cm3
          Fluid volume        =    1.09e+03 cm3
          Mineral volume      =       0.421 cm3
          Inert volume        =        0.00 cm3
          Porosity            =        100. %
          Permeability        =        97.4 cm2
          Mass reacted        =        1.09 g

                          moles          moles         grams          cm3      rxn rate
  Reactants             remaining       reacted       reacted       reacted  (mol/kg sec)
 ------------------------------------------------------------------------------------------
   Al2O3                   0.9488     0.0009392       0.09577          --            --  
   CaO                      1.539      0.001523       0.08543          --            --  
   Cr2O3                0.0007233     7.160e-07     0.0001088          --            --  
   FeO(ox)                  3.319      0.003285        0.2360          --            --  
   K2O(ox)                 0.1295     0.0001282       0.01208          --            --  
   MgO                     0.6219     0.0006156       0.02481          --            --  
   MnO                    0.07439     7.364e-05      0.005224          --            --  
   Na2O(ox)                0.7042     0.0006971       0.04320          --            --  
   P2O5                    0.1990     0.0001970       0.02797          --            --  
   SiO2                     8.931      0.008841        0.5312          --            --  
   TiO2                    0.3358     0.0003324       0.02655          --            --  

  Minerals in system     moles      log moles      grams        volume (cm3)
 ----------------------------------------------------------------------------
   Andradite            1.652e-05     -4.782       0.008397        0.002179
   Calcite              0.0008859     -3.053        0.08867         0.03272
   Chromite             1.216e-06     -5.915      0.0002722       5.352e-05
   Hematite             0.0004170     -3.380        0.06660         0.01263
   Hydroxylapatite      0.0001317     -3.880        0.06615         0.02496
   Nontronite-Ca         0.001563     -2.806         0.6634          0.2050
   Pyrite               0.0002843     -3.546        0.03411        0.006806
   Saponite-Ca          0.0001771     -3.752        0.06828         0.02403
   Scolecite            0.0006525     -3.185         0.2560          0.1124
                                               _____________   _____________
          (total)                                     1.252          0.4208 

  Aqueous species       molality    mg/kg sol'n    act. coef.     log act.
 ---------------------------------------------------------------------------
   Ca++                     1.198     4.363e+04      0.1683       -0.6953
   Cl-                      1.161     3.739e+04      0.5810       -0.1712
   CaCl+                  0.08851         6076.      0.6759       -1.2231
   CaCl2(aq)              0.03813         3846.      1.0000       -1.4188
   Na+                   0.002076         43.37      0.6759       -2.8529
   K+                    0.001200         42.65      0.5810       -3.1565
   Mg++                 0.0007761         17.14      0.2597       -3.6956
   SiO2(aq)             0.0004451         24.31      1.0000       -3.3515
   CaSO4(aq)            0.0003601         44.56      1.0000       -3.4435
   Ti(OH)4(aq)          0.0003334         35.12      1.0000       -3.4770
   NaCl(aq)             0.0003184         16.91      1.0000       -3.4971
   MgCl+                0.0003057         16.60      0.6759       -3.6848
   CaHCO3+              8.235e-05         7.566      0.6759       -4.2544
   SO4--                6.841e-05         5.972      0.0805       -5.2593
   KCl(aq)              5.602e-05         3.796      1.0000       -4.2516
   MnCl+                5.550e-05         4.559      0.6759       -4.4258
   Mn++                 1.913e-05        0.9550      0.1683       -5.4921
   HCO3-                1.559e-05        0.8646      0.6759       -4.9772
   CO2(aq)              9.570e-06        0.3827      1.0000       -5.0191
   CaCO3(aq)            6.467e-06        0.5882      1.0000       -5.1893
   Fe++                 4.336e-06        0.2200      0.1683       -6.1367
   MgSO4(aq)            2.468e-06        0.2700      1.0000       -5.6076
   OH-                  2.370e-06       0.03664      0.6312       -5.8250
   HSiO3-               1.460e-06        0.1023      0.6759       -6.0058
   FeCl+                1.170e-06       0.09708      0.6759       -6.1019
   H+                   3.794e-07     0.0003475      0.9420       -6.4468
   FeCl4--              2.972e-07       0.05339      0.0805       -7.6214
   HS-                  1.719e-07      0.005168      0.6312       -6.9644
   H2S(aq)              1.179e-07      0.003651      1.0000       -6.9286
   AlO2-                8.954e-08      0.004799      0.6759       -7.2181
   KSO4-                8.890e-08       0.01092      0.6759       -7.2212
   MgHCO3+              8.566e-08      0.006642      0.6759       -7.2373
   HCl(aq)              5.781e-08      0.001916      1.0000       -7.2380
   NaHSiO3(aq)          2.492e-08      0.002267      1.0000       -7.6034
   CO3--                2.404e-08      0.001311      0.1012       -8.6140
   MnSO4(aq)            1.337e-08      0.001835      1.0000       -7.8738
    (only species > 1e-8 molal listed)

  Mineral saturation states
                     log Q/K                          log Q/K
 ----------------------------------------------------------------
   Hematite           0.0000 sat    Nontronite-H      -1.3317     
   Hydroxylapatite    0.0000 sat    Saponite-H        -1.3335     
   Calcite            0.0000 sat    Montmor-Ca        -1.4511     
   Chromite           0.0000 sat    Dolomite-ord      -1.5454     
   Nontronite-Ca      0.0000 sat    Dolomite          -1.5461     
   Scolecite          0.0000 sat    Laumontite        -1.6655     
   Andradite          0.0000 sat    Eskolaite         -1.7543     
   Saponite-Ca        0.0000 sat    Montmor-Mg        -1.7573     
   Pyrite            -0.0000 sat    Lawsonite         -1.7823     
   Aragonite         -0.1436        Ferrosilite       -1.7900     
   Stilbite          -0.2531        Tremolite         -1.8118     
   Quartz            -0.2733        Cronstedtite-7A   -1.8268     
   Diaspore          -0.3124        Kaolinite         -1.8399     
   Nontronite-Mg     -0.3552        Maximum_Microcli  -1.9789     
   Saponite-Mg       -0.3617        K-Feldspar        -1.9917     
   Tridymite         -0.4451        Wollastonite      -2.0014     
   Ice               -0.4837        Celadonite        -2.0037     
   Chalcedony        -0.4900        Pseudowollastoni  -2.1357     
   Mesolite          -0.4958        Muscovite         -2.2050     
   Magnetite         -0.5582        Phlogopite        -2.2203     
   Anhydrite         -0.5695        Whitlockite       -2.2686     
   Epidote           -0.5969        Chrysotile        -2.3522     
   Epidote-ord       -0.6023        Beidellite-Ca     -2.3760     
   Boehmite          -0.6072        Troilite          -2.3783     
   Cristobalite(alp  -0.6910        Enstatite         -2.3810     
   Goethite          -0.6978        Montmor-K         -2.4341     
   Coesite           -0.9317        Pyrrhotite        -2.4579     
   Talc              -0.9638        Montmor-Na        -2.5303     
   Cristobalite(bet  -0.9932        Hedenbergite      -2.5418     
   Prehnite          -1.0185        Minnesotaite      -2.5575     
   Nontronite-K      -1.0542        Dolomite-dis      -2.6587     
   Saponite-K        -1.0547        Smectite-low-Fe-  -2.6718     
   Gypsum            -1.0846        Corundum          -2.6898     
   Gibbsite          -1.0977        Beidellite-Mg     -2.7309     
   Saponite-Na       -1.1329        Sanidine_high     -2.7877     
   Nontronite-Na     -1.1329        Illite            -2.8014     
   Diopside          -1.1651        Magnesite         -2.8135     
   SiO2(am)          -1.1672        Smectite-high-Fe  -2.8365     
   Monohydrocalcite  -1.2243        Rhodochrosite     -2.9319     
   Bassanite         -1.2300        Greenalite        -2.9734     
   CaSO4:0.5H2O(bet  -1.3245     
    (only minerals with log Q/K > -3 listed)

                         partial
  Gases               press. (bar)     fugacity     fug. coef.    log fug.
 ---------------------------------------------------------------------------
   H2O(g)                  0.8141        0.8020        0.9852     -0.0958
   CO2(g)               0.0008936     0.0008915        0.9976     -3.0499
   H2(g)                7.034e-06     7.039e-06         1.001     -5.1525
   H2S(g)               3.529e-06     3.515e-06        0.9961     -5.4541
   CH4(g)               2.546e-10     2.544e-10        0.9993     -9.5944
   HCl(g)               7.000e-11     7.000e-11         1.000*   -10.1549
   CO(g)                1.788e-12     1.788e-12         1.000*   -11.7477
   SO2(g)               8.277e-17     8.218e-17        0.9928    -16.0852
   S2(g)                5.566e-21     5.566e-21         1.000*   -20.2544
   C2H4(g)              3.387e-32     3.387e-32         1.000*   -31.4701
   Cl2(g)               9.722e-43     9.722e-43         1.000*   -42.0123
   Na(g)                6.702e-47     6.702e-47         1.000*   -46.1738
   K(g)                 4.089e-48     4.089e-48         1.000*   -47.3884
   O2(g)                1.667e-53     1.667e-53        0.9999    -52.7780
   Mg(g)                2.290e-74     2.290e-74         1.000*   -73.6402
   Ca(g)                2.250e-90     2.250e-90         1.000*   -89.6478
   C(g)                 1.323e-98     1.323e-98         1.000*   -97.8783
   Al(g)               5.889e-111    5.889e-111         1.000*  -110.2300
   Si(g)               2.210e-121    2.210e-121         1.000*  -120.6556
    *no data, gas taken to be ideal

                                  In fluid              Sorbed            Kd
  Original basis total moles   moles     mg/kg      moles     mg/kg      L/kg
 -------------------------------------------------------------------------------
   H2O                 55.5       55.5  9.09e+05
   Al+++            0.00188   9.52e-08   0.00233
   Ca++                1.33       1.32  4.83e+04
   Cl-                 1.33       1.33  4.27e+04
   CrO4--          2.43e-06   1.69e-18  1.78e-13
   Fe++             0.00429   5.81e-06     0.295
   H+               -0.0175  -3.06e-07 -0.000280
   HCO3-            0.00100   0.000114      6.33
   HPO4--          0.000395   1.58e-10  1.38e-05
   K+               0.00126    0.00126      44.6
   Mg++             0.00162    0.00108      24.0
   Mn++            7.46e-05   7.46e-05      3.73
   Na+              0.00239    0.00239      50.0
   O2(aq)          1.01e-06  -5.83e-07   -0.0169
   SO4--            0.00100   0.000431      37.7
   SiO2(aq)         0.00884   0.000447      24.4
   Ti(OH)4(aq)     0.000333   0.000333      35.1

  Elemental composition               In fluid                  Sorbed
                  total moles     moles       mg/kg        moles       mg/kg
 -------------------------------------------------------------------------------
   Aluminum          0.001879    9.517e-08    0.002334
   Calcium              1.328        1.325   4.826e+04
   Carbon            0.001000    0.0001141       1.245
   Chlorine             1.326        1.326   4.273e+04
   Chromium         2.432e-06    1.687e-18   7.972e-14
   Hydrogen             111.0        111.0   1.017e+05
   Iron              0.004285    5.808e-06      0.2948
   Magnesium         0.001616     0.001084       23.95
   Manganese        7.464e-05    7.464e-05       3.727
   Oxygen               55.54        55.51   8.072e+05
   Phosphorus       0.0003951    1.580e-10   4.449e-06
   Potassium         0.001256     0.001256       44.65
   Silicon           0.008842    0.0004466       11.40
   Sodium            0.002394     0.002394       50.02
   Sulfur            0.001000    0.0004314       12.57
   Titanium         0.0003334    0.0003334       14.51


          Step #    17             Xi = 0.0023

          Temperature = 100.0 C    Pressure =  1.013 bars
          pH =  6.449              log fO2 =  -56.199
          Eh =  -0.2979 volts      pe =  -4.0241
          Ionic strength      =    3.023306 molal
          Charge imbalance    =    1.208015 eq/kg (36.41% error)
          Activity of water   =    0.962231
          Solvent mass        =     0.99976 kg
          Solution mass       =      1.1001 kg
          Mineral mass        =   0.0028163 kg
          Solution density    =    1.007    g/cm3
          Solution viscosity  =    0.003    poise
          Chlorinity          =    1.326319 molal
          Dissolved solids    =       91242 mg/kg sol'n
          Hardness            =   120503.70 mg/kg sol'n as CaCO3
            carbonate         =        3.30 mg/kg sol'n as CaCO3
            non-carbonate     =   120500.40 mg/kg sol'n as CaCO3
          Carbonate alkalinity=        3.30 mg/kg sol'n as CaCO3
          Water type          =    Ca-Cl
          Bulk volume         =    1.09e+03 cm3
          Fluid volume        =    1.09e+03 cm3
          Mineral volume      =       0.998 cm3
          Inert volume        =        0.00 cm3
          Porosity            =        99.9 %
          Permeability        =        95.6 cm2
          Mass reacted        =         2.5 g

                          moles          moles         grams          cm3      rxn rate
  Reactants             remaining       reacted       reacted       reacted  (mol/kg sec)
 ------------------------------------------------------------------------------------------
   Al2O3                   0.9476      0.002154        0.2196          --            --  
   CaO                      1.537      0.003494        0.1959          --            --  
   Cr2O3                0.0007224     1.642e-06     0.0002496          --            --  
   FeO(ox)                  3.315      0.007535        0.5414          --            --  
   K2O(ox)                 0.1294     0.0002941       0.02771          --            --  
   MgO                     0.6211      0.001412       0.05691          --            --  
   MnO                    0.07429     0.0001689       0.01198          --            --  
   Na2O(ox)                0.7033      0.001599       0.09909          --            --  
   P2O5                    0.1988     0.0004519       0.06415          --            --  
   SiO2                     8.919       0.02028         1.218          --            --  
   TiO2                    0.3354     0.0007624       0.06090          --            --  

  Minerals in system     moles      log moles      grams        volume (cm3)
 ----------------------------------------------------------------------------
   Andradite            0.0004714     -3.327         0.2395         0.06215
   Calcite              0.0008849     -3.053        0.08857         0.03268
   Chromite             2.142e-06     -5.669      0.0004795       9.428e-05
   Hydroxylapatite      0.0003016     -3.521         0.1515         0.05717
   Magnetite            0.0009756     -3.011         0.2259         0.04344
   Nontronite-Ca         0.002066     -2.685         0.8764          0.2708
   Pyrite               0.0004996     -3.301        0.05994         0.01196
   Saponite-Ca          0.0004970     -3.304         0.1916         0.06744
   Scolecite            0.0005812     -3.236         0.2280          0.1001
   Stilbite              0.001056     -2.976         0.7544          0.3520
                                               _____________   _____________
          (total)                                     2.816          0.9979 

  Aqueous species       molality    mg/kg sol'n    act. coef.     log act.
 ---------------------------------------------------------------------------
   Ca++                     1.197     4.361e+04      0.1683       -0.6956
   Cl-                      1.161     3.739e+04      0.5810       -0.1711
   CaCl+                  0.08846         6072.      0.6759       -1.2234
   CaCl2(aq)              0.03811         3843.      1.0000       -1.4190
   Na+                   0.003516         73.45      0.6759       -2.6241
   K+                    0.001512         53.71      0.5810       -3.0564
   Ti(OH)4(aq)          0.0007636         80.43      1.0000       -3.1171
   Mg++                 0.0006607         14.59      0.2597       -3.7655
   NaCl(aq)             0.0005392         28.64      1.0000       -3.2682
   SiO2(aq)             0.0005139         28.06      1.0000       -3.2891
   MgCl+                0.0002603         14.13      0.6759       -3.7547
   MnCl+                0.0001264         10.38      0.6759       -4.0684
   CaHCO3+              8.198e-05         7.532      0.6759       -4.2564
   KCl(aq)              7.055e-05         4.780      1.0000       -4.1515
   Mn++                 4.355e-05         2.174      0.1683       -5.1348
   Fe++                 2.451e-05         1.244      0.1683       -5.3845
   HCO3-                1.553e-05        0.8613      0.6759       -4.9789
   CO2(aq)              9.490e-06        0.3795      1.0000       -5.0227
   FeCl+                6.614e-06        0.5488      0.6759       -5.3496
   CaCO3(aq)            6.467e-06        0.5882      1.0000       -5.1893
   OH-                  2.381e-06       0.03680      0.6312       -5.8230
   HSiO3-               1.693e-06        0.1186      0.6759       -5.9415
   FeCl4--              1.680e-06        0.3018      0.0805       -6.8690
   Methane(aq)          1.531e-06       0.02232      1.0000       -5.8150
   HS-                  5.181e-07       0.01557      0.6312       -6.4854
   H+                   3.777e-07     0.0003460      0.9420       -6.4488
   H2S(aq)              3.536e-07       0.01095      1.0000       -6.4515
   H2(aq)               2.885e-07     0.0005286      1.0000       -6.5398
   MgHCO3+              7.264e-08      0.005633      0.6759       -7.3089
   AlO2-                7.221e-08      0.003871      0.6759       -7.3115
   HCl(aq)              5.755e-08      0.001907      1.0000       -7.2399
   NaHSiO3(aq)          4.895e-08      0.004452      1.0000       -7.3103
   FeCl2(aq)            3.150e-08      0.003629      1.0000       -7.5017
   CO3--                2.405e-08      0.001312      0.1012       -8.6137
   Ca(For)+             1.338e-08      0.001035      0.6759       -8.0437
    (only species > 1e-8 molal listed)

  Mineral saturation states
                     log Q/K                          log Q/K
 ----------------------------------------------------------------
   Hydroxylapatite    0.0000 sat    Pyrrhotite        -1.2247     
   Saponite-Ca        0.0000 sat    Nontronite-H      -1.3323     
   Chromite           0.0000 sat    Saponite-H        -1.3341     
   Magnetite          0.0000 sat    Montmor-Ca        -1.3821     
   Stilbite           0.0000 sat    Laumontite        -1.6032     
   Nontronite-Ca      0.0000 sat    Dolomite-ord      -1.6150     
   Scolecite          0.0000 sat    Dolomite          -1.6157     
   Andradite          0.0000 sat    Tremolite         -1.6357     
   Calcite            0.0000 sat    Hedenbergite      -1.6573     
   Pyrite            -0.0000 sat    Montmor-Mg        -1.6998     
   Minnesotaite      -0.0396        Maximum_Microcli  -1.7851     
   Aragonite         -0.1436        K-Feldspar        -1.7979     
   Daphnite-14A      -0.1506        Celadonite        -1.8135     
   Hematite          -0.1980        Fayalite          -1.8211     
   Quartz            -0.2109        Lawsonite         -1.8446     
   Mesolite          -0.3395        Kaolinite         -1.9059     
   Nontronite-Mg     -0.3667        Wollastonite      -1.9354     
   Saponite-Mg       -0.3732        Pseudowollastoni  -2.0697     
   Tridymite         -0.3827        C                 -2.0861     
   Diaspore          -0.4078        Ripidolite-14A    -2.1387     
   Chalcedony        -0.4276        Muscovite         -2.2019     
   Cronstedtite-7A   -0.4501        Phlogopite        -2.2245     
   Ice               -0.4837        Whitlockite       -2.2698     
   Greenalite        -0.5802        FeO               -2.3021     
   Cristobalite(alp  -0.6286        Montmor-K         -2.3320     
   Epidote           -0.6922        Smectite-low-Fe-  -2.3580     
   Epidote-ord       -0.6976        Beidellite-Ca     -2.3688     
   Boehmite          -0.7026        Enstatite         -2.3846     
   Annite            -0.7928        Montmor-Na        -2.3858     
   Goethite          -0.7967        Chamosite-7A      -2.4069     
   Coesite           -0.8693        Smectite-high-Fe  -2.4115     
   Talc              -0.9124        Siderite          -2.4179     
   Cristobalite(bet  -0.9308        Chrysotile        -2.4255     
   Ferrosilite       -0.9715        Eskolaite         -2.5105     
   Prehnite          -1.0148        Rhodochrosite     -2.5743     
   Nontronite-K      -1.0211        Sanidine_high     -2.5939     
   Saponite-K        -1.0216        Dolomite-dis      -2.7283     
   Saponite-Na       -1.0574        Beidellite-Mg     -2.7351     
   Nontronite-Na     -1.0574        Wustite           -2.7458     
   Diopside          -1.1027        Illite            -2.7577     
   SiO2(am)          -1.1048        Rhodonite         -2.7797     
   Troilite          -1.1451        Corundum          -2.8805     
   Gibbsite          -1.1930        Magnesite         -2.8831     
   Monohydrocalcite  -1.2243     
    (only minerals with log Q/K > -3 listed)

                         partial
  Gases               press. (bar)     fugacity     fug. coef.    log fug.
 ---------------------------------------------------------------------------
   H2O(g)                  0.8140        0.8020        0.9852     -0.0958
   CH4(g)                0.001752      0.001750        0.9993     -2.7568
   CO2(g)               0.0008861     0.0008840        0.9976     -3.0535
   H2(g)                0.0003610     0.0003612         1.001     -3.4422
   H2S(g)               1.058e-05     1.054e-05        0.9961     -4.9770
   CO(g)                9.099e-11     9.099e-11         1.000*   -10.0410
   HCl(g)               6.969e-11     6.969e-11         1.000*   -10.1568
   SO2(g)               1.837e-21     1.824e-21        0.9928    -20.7391
   C2H4(g)              6.087e-22     6.087e-22         1.000*   -21.2156
   S2(g)                1.902e-23     1.902e-23         1.000*   -22.7209
   Cl2(g)               1.877e-44     1.877e-44         1.000*   -43.7264
   Na(g)                8.167e-46     8.167e-46         1.000*   -45.0879
   K(g)                 3.705e-47     3.705e-47         1.000*   -46.4312
   O2(g)                6.331e-57     6.330e-57        0.9999    -56.1986
   Mg(g)                1.010e-72     1.010e-72         1.000*   -71.9959
   Ca(g)                1.165e-88     1.165e-88         1.000*   -87.9339
   C(g)                 3.457e-95     3.457e-95         1.000*   -94.4613
   Al(g)               1.738e-108    1.738e-108         1.000*  -107.7599
   Si(g)               6.720e-118    6.720e-118         1.000*  -117.1726
    *no data, gas taken to be ideal

                                  In fluid              Sorbed            Kd
  Original basis total moles   moles     mg/kg      moles     mg/kg      L/kg
 -------------------------------------------------------------------------------
   H2O                 55.5       55.5  9.09e+05
   Al+++            0.00431   7.68e-08   0.00188
   Ca++                1.33       1.32  4.82e+04
   Cl-                 1.33       1.33  4.27e+04
   CrO4--          4.28e-06   7.20e-19  7.59e-14
   Fe++             0.00854   3.28e-05      1.67
   H+               -0.0401   1.76e-06   0.00161
   HCO3-            0.00100   0.000115      6.38
   HPO4--          0.000905   1.57e-10  1.37e-05
   K+               0.00159    0.00158      56.2
   Mg++             0.00241   0.000921      20.3
   Mn++            0.000170   0.000170      8.48
   Na+              0.00420    0.00405      84.7
   O2(aq)         -3.81e-07  -4.96e-06    -0.144
   SO4--            0.00100   8.72e-07    0.0761
   SiO2(aq)          0.0203   0.000515      28.2
   Ti(OH)4(aq)     0.000763   0.000763      80.4

  Elemental composition               In fluid                  Sorbed
                  total moles     moles       mg/kg        moles       mg/kg
 -------------------------------------------------------------------------------
   Aluminum          0.004309    7.675e-08    0.001882
   Calcium              1.329        1.324   4.822e+04
   Carbon            0.001000    0.0001151       1.257
   Chlorine             1.326        1.326   4.273e+04
   Chromium         4.284e-06    7.198e-19   3.402e-14
   Hydrogen             111.0        111.0   1.017e+05
   Iron              0.008535    3.283e-05       1.666
   Magnesium         0.002412    0.0009209       20.34
   Manganese        0.0001699    0.0001699       8.484
   Oxygen               55.58        55.50   8.071e+05
   Phosphorus       0.0009048    1.569e-10   4.417e-06
   Potassium         0.001588     0.001582       56.22
   Silicon            0.02028    0.0005155       13.16
   Sodium            0.004198     0.004054       84.72
   Sulfur            0.001000    8.717e-07     0.02541
   Titanium         0.0007634    0.0007634       33.23


          Step #    18             Xi = 0.0028

          Temperature = 100.0 C    Pressure =  1.013 bars
          pH =  6.448              log fO2 =  -56.249
          Eh =  -0.2988 volts      pe =  -4.0363
          Ionic strength      =    3.023236 molal
          Charge imbalance    =    1.208108 eq/kg (36.41% error)
          Activity of water   =    0.962229
          Solvent mass        =     0.99965 kg
          Solution mass       =      1.1001 kg
          Mineral mass        =   0.0034375 kg
          Solution density    =    1.007    g/cm3
          Solution viscosity  =    0.003    poise
          Chlorinity          =    1.326463 molal
          Dissolved solids    =       91270 mg/kg sol'n
          Hardness            =   120479.53 mg/kg sol'n as CaCO3
            carbonate         =        3.32 mg/kg sol'n as CaCO3
            non-carbonate     =   120476.21 mg/kg sol'n as CaCO3
          Carbonate alkalinity=        3.32 mg/kg sol'n as CaCO3
          Water type          =    Ca-Cl
          Bulk volume         =    1.09e+03 cm3
          Fluid volume        =    1.09e+03 cm3
          Mineral volume      =        1.26 cm3
          Inert volume        =        0.00 cm3
          Porosity            =        99.9 %
          Permeability        =        94.8 cm2
          Mass reacted        =        3.03 g

                          moles          moles         grams          cm3      rxn rate
  Reactants             remaining       reacted       reacted       reacted  (mol/kg sec)
 ------------------------------------------------------------------------------------------
   Al2O3                   0.9472      0.002617        0.2669          --            --  
   CaO                      1.536      0.004245        0.2380          --            --  
   Cr2O3                0.0007220     1.995e-06     0.0003032          --            --  
   FeO(ox)                  3.313      0.009155        0.6577          --            --  
   K2O(ox)                 0.1293     0.0003573       0.03366          --            --  
   MgO                     0.6208      0.001715       0.06914          --            --  
   MnO                    0.07426     0.0002052       0.01456          --            --  
   Na2O(ox)                0.7029      0.001942        0.1204          --            --  
   P2O5                    0.1987     0.0005490       0.07793          --            --  
   SiO2                     8.915       0.02463         1.480          --            --  
   TiO2                    0.3352     0.0009263       0.07399          --            --  

  Minerals in system     moles      log moles      grams        volume (cm3)
 ----------------------------------------------------------------------------
   Andradite            0.0006060     -3.217         0.3080         0.07991
   Calcite              0.0008844     -3.053        0.08852         0.03266
   Chromite             2.495e-06     -5.603      0.0005585       0.0001098
   Hydroxylapatite      0.0003664     -3.436         0.1840         0.06944
   Magnetite             0.001709     -2.767         0.3958         0.07611
   Minnesotaite         0.0002938     -3.532         0.1393         0.04345
   Nontronite-Ca         0.001199     -2.921         0.5086          0.1572
   Pyrite               0.0004996     -3.301        0.05994         0.01196
   Saponite-Ca          0.0005997     -3.222         0.2312         0.08136
   Stilbite              0.002129     -2.672          1.522          0.7101
                                               _____________   _____________
          (total)                                     3.437           1.262 

  Aqueous species       molality    mg/kg sol'n    act. coef.     log act.
 ---------------------------------------------------------------------------
   Ca++                     1.197     4.360e+04      0.1683       -0.6957
   Cl-                      1.161     3.739e+04      0.5810       -0.1711
   CaCl+                  0.08845         6071.      0.6759       -1.2234
   CaCl2(aq)              0.03810         3843.      1.0000       -1.4190
   Na+                   0.003985         83.26      0.6759       -2.5696
   K+                    0.001627         57.79      0.5810       -3.0246
   Ti(OH)4(aq)          0.0009276         97.71      1.0000       -3.0326
   Mg++                 0.0006576         14.52      0.2597       -3.7676
   NaCl(aq)             0.0006113         32.46      1.0000       -3.2137
   SiO2(aq)             0.0005182         28.29      1.0000       -3.2855
   MgCl+                0.0002591         14.07      0.6759       -3.7567
   MnCl+                0.0001534         12.60      0.6759       -3.9843
   CaHCO3+              8.205e-05         7.538      0.6759       -4.2560
   KCl(aq)              7.591e-05         5.143      1.0000       -4.1197
   Mn++                 5.286e-05         2.639      0.1683       -5.0507
   Fe++                 2.503e-05         1.270      0.1683       -5.3754
   HCO3-                1.555e-05        0.8621      0.6759       -4.9784
   CO2(aq)              9.508e-06        0.3802      1.0000       -5.0219
   FeCl+                6.755e-06        0.5605      0.6759       -5.3405
   CaCO3(aq)            6.467e-06        0.5882      1.0000       -5.1893
   OH-                  2.379e-06       0.03677      0.6312       -5.8234
   Methane(aq)          1.934e-06       0.02819      1.0000       -5.7137
   FeCl4--              1.716e-06        0.3083      0.0805       -6.8598
   HSiO3-               1.706e-06        0.1195      0.6759       -5.9382
   HS-                  5.277e-07       0.01586      0.6312       -6.4774
   H+                   3.781e-07     0.0003463      0.9420       -6.4484
   H2S(aq)              3.605e-07       0.01116      1.0000       -6.4431
   H2(aq)               3.057e-07     0.0005601      1.0000       -6.5147
   MgHCO3+              7.238e-08      0.005612      0.6759       -7.3105
   AlO2-                6.980e-08      0.003741      0.6759       -7.3262
   HCl(aq)              5.761e-08      0.001909      1.0000       -7.2395
   NaHSiO3(aq)          5.590e-08      0.005084      1.0000       -7.2526
   FeCl2(aq)            3.217e-08      0.003706      1.0000       -7.4925
   CO3--                2.406e-08      0.001312      0.1012       -8.6136
   Ca(For)+             1.419e-08      0.001097      0.6759       -8.0182
   NaHCO3(aq)           1.099e-08     0.0008393      1.0000       -7.9589
    (only species > 1e-8 molal listed)

  Mineral saturation states
                     log Q/K                          log Q/K
 ----------------------------------------------------------------
   Magnetite          0.0000 sat    Monohydrocalcite  -1.2243     
   Nontronite-Ca      0.0000 sat    Nontronite-H      -1.3322     
   Hydroxylapatite    0.0000 sat    Saponite-H        -1.3340     
   Saponite-Ca        0.0000 sat    Montmor-Ca        -1.3927     
   Andradite          0.0000 sat    Dolomite-ord      -1.6170     
   Chromite           0.0000 sat    Dolomite          -1.6177     
   Stilbite           0.0000 sat    Laumontite        -1.6183     
   Calcite            0.0000 sat    Tremolite         -1.6224     
   Minnesotaite       0.0000 sat    Hedenbergite      -1.6425     
   Pyrite            -0.0000 sat    Montmor-Mg        -1.7107     
   Scolecite         -0.0187        Maximum_Microcli  -1.7572     
   Daphnite-14A      -0.1266        K-Feldspar        -1.7700     
   Aragonite         -0.1436        Celadonite        -1.7848     
   Hematite          -0.2064        Fayalite          -1.8007     
   Quartz            -0.2073        Lawsonite         -1.8670     
   Mesolite          -0.3212        Kaolinite         -1.9274     
   Nontronite-Mg     -0.3671        Wollastonite      -1.9326     
   Saponite-Mg       -0.3736        C                 -2.0350     
   Tridymite         -0.3791        Pseudowollastoni  -2.0669     
   Diaspore          -0.4222        Ripidolite-14A    -2.1482     
   Chalcedony        -0.4240        Muscovite         -2.2028     
   Cronstedtite-7A   -0.4381        Phlogopite        -2.2050     
   Ice               -0.4837        Whitlockite       -2.2695     
   Greenalite        -0.5479        FeO               -2.2937     
   Cristobalite(alp  -0.6250        Montmor-K         -2.3322     
   Epidote           -0.7160        Smectite-low-Fe-  -2.3488     
   Boehmite          -0.7170        Montmor-Na        -2.3784     
   Epidote-ord       -0.7214        Enstatite         -2.3838     
   Annite            -0.7398        Beidellite-Ca     -2.3891     
   Goethite          -0.8009        Smectite-high-Fe  -2.4050     
   Coesite           -0.8657        Siderite          -2.4087     
   Talc              -0.9063        Chamosite-7A      -2.4153     
   Cristobalite(bet  -0.9272        Chrysotile        -2.4267     
   Ferrosilite       -0.9595        Rhodochrosite     -2.4901     
   Nontronite-K      -1.0106        Eskolaite         -2.5189     
   Saponite-K        -1.0111        Sanidine_high     -2.5660     
   Prehnite          -1.0344        Rhodonite         -2.6927     
   Saponite-Na       -1.0394        Dolomite-dis      -2.7303     
   Nontronite-Na     -1.0394        Wustite           -2.7392     
   Diopside          -1.0991        Beidellite-Mg     -2.7558     
   SiO2(am)          -1.1012        Illite            -2.7600     
   Troilite          -1.1283        Magnesite         -2.8851     
   Gibbsite          -1.2074        Corundum          -2.9093     
   Pyrrhotite        -1.2079     
    (only minerals with log Q/K > -3 listed)

                         partial
  Gases               press. (bar)     fugacity     fug. coef.    log fug.
 ---------------------------------------------------------------------------
   H2O(g)                  0.8140        0.8020        0.9852     -0.0958
   CH4(g)                0.002212      0.002211        0.9993     -2.6555
   CO2(g)               0.0008878     0.0008857        0.9976     -3.0527
   H2(g)                0.0003825     0.0003828         1.001     -3.4171
   H2S(g)               1.079e-05     1.075e-05        0.9961     -4.9686
   CO(g)                9.659e-11     9.659e-11         1.000*   -10.0151
   HCl(g)               6.975e-11     6.975e-11         1.000*   -10.1564
   SO2(g)               1.574e-21     1.563e-21        0.9928    -20.8061
   C2H4(g)              8.648e-22     8.648e-22         1.000*   -21.0631
   S2(g)                1.760e-23     1.760e-23         1.000*   -22.7544
   Cl2(g)               1.775e-44     1.775e-44         1.000*   -43.7508
   Na(g)                9.522e-46     9.522e-46         1.000*   -45.0213
   K(g)                 4.100e-47     4.100e-47         1.000*   -46.3872
   O2(g)                5.638e-57     5.638e-57        0.9999    -56.2489
   Mg(g)                1.063e-72     1.063e-72         1.000*   -71.9735
   Ca(g)                1.232e-88     1.232e-88         1.000*   -87.9095
   C(g)                 3.889e-95     3.889e-95         1.000*   -94.4102
   Al(g)               1.834e-108    1.834e-108         1.000*  -107.7365
   Si(g)               7.608e-118    7.608e-118         1.000*  -117.1187
    *no data, gas taken to be ideal

                                  In fluid              Sorbed            Kd
  Original basis total moles   moles     mg/kg      moles     mg/kg      L/kg
 -------------------------------------------------------------------------------
   H2O                 55.5       55.5  9.09e+05
   Al+++            0.00524   7.42e-08   0.00182
   Ca++                1.33       1.32  4.82e+04
   Cl-                 1.33       1.33  4.27e+04
   CrO4--          4.99e-06   7.15e-19  7.54e-14
   Fe++              0.0102   3.35e-05      1.70
   H+               -0.0488   2.20e-06   0.00201
   HCO3-            0.00100   0.000116      6.41
   HPO4--           0.00110   1.57e-10  1.37e-05
   K+               0.00171    0.00170      60.5
   Mg++             0.00272   0.000916      20.2
   Mn++            0.000206   0.000206      10.3
   Na+              0.00488    0.00460      96.0
   O2(aq)         -9.10e-07  -5.80e-06    -0.169
   SO4--            0.00100   8.88e-07    0.0776
   SiO2(aq)          0.0246   0.000520      28.4
   Ti(OH)4(aq)     0.000927   0.000927      97.7

  Elemental composition               In fluid                  Sorbed
                  total moles     moles       mg/kg        moles       mg/kg
 -------------------------------------------------------------------------------
   Aluminum          0.005235    7.419e-08    0.001820
   Calcium              1.330        1.323   4.821e+04
   Carbon            0.001000    0.0001156       1.262
   Chlorine             1.326        1.326   4.273e+04
   Chromium         4.990e-06    7.154e-19   3.382e-14
   Hydrogen             111.0        111.0   1.017e+05
   Iron               0.01015    3.352e-05       1.702
   Magnesium         0.002715    0.0009164       20.25
   Manganese        0.0002062    0.0002062       10.30
   Oxygen               55.59        55.49   8.071e+05
   Phosphorus        0.001099    1.572e-10   4.425e-06
   Potassium         0.001715     0.001702       60.49
   Silicon            0.02464    0.0005197       13.27
   Sodium            0.004885     0.004595       96.03
   Sulfur            0.001000    8.881e-07     0.02589
   Titanium         0.0009273    0.0009273       40.36


          Step #    21             Xi = 0.0042

          Temperature = 100.0 C    Pressure =  1.013 bars
          pH =  6.448              log fO2 =  -56.243
          Eh =  -0.2987 volts      pe =  -4.0342
          Ionic strength      =    3.022576 molal
          Charge imbalance    =    1.208268 eq/kg (36.42% error)
          Activity of water   =    0.962228
          Solvent mass        =     0.99943 kg
          Solution mass       =      1.0999 kg
          Mineral mass        =   0.0052267 kg
          Solution density    =    1.008    g/cm3
          Solution viscosity  =    0.003    poise
          Chlorinity          =    1.326753 molal
          Dissolved solids    =       91348 mg/kg sol'n
          Hardness            =   120381.27 mg/kg sol'n as CaCO3
            carbonate         =        3.32 mg/kg sol'n as CaCO3
            non-carbonate     =   120377.95 mg/kg sol'n as CaCO3
          Carbonate alkalinity=        3.32 mg/kg sol'n as CaCO3
          Water type          =    Ca-Cl
          Bulk volume         =    1.09e+03 cm3
          Fluid volume        =    1.09e+03 cm3
          Mineral volume      =        1.96 cm3
          Inert volume        =        0.00 cm3
          Porosity            =        99.8 %
          Permeability        =        92.8 cm2
          Mass reacted        =        4.68 g

                          moles          moles         grams          cm3      rxn rate
  Reactants             remaining       reacted       reacted       reacted  (mol/kg sec)
 ------------------------------------------------------------------------------------------
   Al2O3                   0.9457      0.004035        0.4115          --            --  
   CaO                      1.534      0.006545        0.3670          --            --  
   Cr2O3                0.0007210     3.076e-06     0.0004676          --            --  
   FeO(ox)                  3.308       0.01412         1.014          --            --  
   K2O(ox)                 0.1291     0.0005510       0.05190          --            --  
   MgO                     0.6199      0.002645        0.1066          --            --  
   MnO                    0.07415     0.0003164       0.02244          --            --  
   Na2O(ox)                0.7019      0.002995        0.1856          --            --  
   P2O5                    0.1984     0.0008466        0.1202          --            --  
   SiO2                     8.902       0.03798         2.282          --            --  
   TiO2                    0.3347      0.001428        0.1141          --            --  

  Minerals in system     moles      log moles      grams        volume (cm3)
 ----------------------------------------------------------------------------
   Andradite             0.001023     -2.990         0.5197          0.1348
   Calcite              0.0008843     -3.053        0.08851         0.03266
   Chromite             3.576e-06     -5.447      0.0008005       0.0001574
   Hydroxylapatite      0.0005647     -3.248         0.2837          0.1070
   Magnetite             0.002491     -2.604         0.5768          0.1109
   Minnesotaite          0.001687     -2.773         0.7993          0.2494
   Pyrite               0.0004996     -3.301        0.05994         0.01196
   Saponite-Ca          0.0009087     -3.042         0.3503          0.1233
   Stilbite              0.003565     -2.448          2.548           1.189
                                               _____________   _____________
          (total)                                     5.227           1.959 

  Aqueous species       molality    mg/kg sol'n    act. coef.     log act.
 ---------------------------------------------------------------------------
   Ca++                     1.196     4.356e+04      0.1683       -0.6960
   Cl-                      1.161     3.739e+04      0.5810       -0.1711
   CaCl+                  0.08839         6066.      0.6759       -1.2237
   CaCl2(aq)              0.03808         3840.      1.0000       -1.4193
   Na+                   0.005643         117.9      0.6759       -2.4186
   K+                    0.001989         70.66      0.5810       -2.9372
   Ti(OH)4(aq)           0.001430         150.6      1.0000       -2.8447
   NaCl(aq)             0.0008656         45.97      1.0000       -3.0627
   Mg++                 0.0006594         14.56      0.2597       -3.7664
   SiO2(aq)             0.0005191         28.34      1.0000       -3.2847
   MgCl+                0.0002598         14.11      0.6759       -3.7555
   MnCl+                0.0002362         19.40      0.6759       -3.7969
   KCl(aq)              9.283e-05         6.288      1.0000       -4.0323
   CaHCO3+              8.213e-05         7.545      0.6759       -4.2556
   Mn++                 8.138e-05         4.063      0.1683       -4.8633
   Fe++                 2.502e-05         1.269      0.1683       -5.3756
   HCO3-                1.557e-05        0.8635      0.6759       -4.9777
   CO2(aq)              9.533e-06        0.3812      1.0000       -5.0208
   FeCl+                6.752e-06        0.5601      0.6759       -5.3407
   CaCO3(aq)            6.467e-06        0.5881      1.0000       -5.1893
   OH-                  2.377e-06       0.03673      0.6312       -5.8238
   Methane(aq)          1.883e-06       0.02744      1.0000       -5.7253
   FeCl4--              1.716e-06        0.3081      0.0805       -6.8600
   HSiO3-               1.707e-06        0.1196      0.6759       -5.9379
   HS-                  5.259e-07       0.01581      0.6312       -6.4789
   H+                   3.784e-07     0.0003466      0.9420       -6.4480
   H2S(aq)              3.596e-07       0.01114      1.0000       -6.4442
   H2(aq)               3.035e-07     0.0005559      1.0000       -6.5179
   NaHSiO3(aq)          7.922e-08      0.007204      1.0000       -7.1012
   MgHCO3+              7.270e-08      0.005636      0.6759       -7.3086
   AlO2-                6.790e-08      0.003639      0.6759       -7.3383
   HCl(aq)              5.766e-08      0.001910      1.0000       -7.2391
   FeCl2(aq)            3.216e-08      0.003704      1.0000       -7.4927
   CO3--                2.407e-08      0.001313      0.1012       -8.6133
   NaHCO3(aq)           1.559e-08      0.001190      1.0000       -7.8071
   Ca(For)+             1.410e-08      0.001090      0.6759       -8.0209
    (only species > 1e-8 molal listed)

  Mineral saturation states
                     log Q/K                          log Q/K
 ----------------------------------------------------------------
   Hydroxylapatite    0.0000 sat    Monohydrocalcite  -1.2243     
   Calcite            0.0000 sat    Nontronite-H      -1.3320     
   Saponite-Ca        0.0000 sat    Saponite-H        -1.3338     
   Andradite          0.0000 sat    Montmor-Ca        -1.4090     
   Stilbite           0.0000 sat    Dolomite-ord      -1.6155     
   Chromite           0.0000 sat    Dolomite          -1.6162     
   Minnesotaite       0.0000 sat    Tremolite         -1.6165     
   Magnetite          0.0000 sat    Laumontite        -1.6394     
   Pyrite            -0.0000 sat    Hedenbergite      -1.6431     
   Nontronite-Ca     -0.0000        Maximum_Microcli  -1.6795     
   Scolecite         -0.0407        K-Feldspar        -1.6923     
   Aragonite         -0.1436        Celadonite        -1.7060     
   Daphnite-14A      -0.1527        Montmor-Mg        -1.7267     
   Hematite          -0.2053        Fayalite          -1.8021     
   Quartz            -0.2065        Lawsonite         -1.8897     
   Mesolite          -0.2408        Wollastonite      -1.9330     
   Nontronite-Mg     -0.3668        Kaolinite         -1.9490     
   Saponite-Mg       -0.3733        C                 -2.0402     
   Tridymite         -0.3783        Pseudowollastoni  -2.0673     
   Chalcedony        -0.4232        Phlogopite        -2.1262     
   Diaspore          -0.4337        Muscovite         -2.1483     
   Cronstedtite-7A   -0.4384        Ripidolite-14A    -2.1701     
   Ice               -0.4837        Whitlockite       -2.2691     
   Greenalite        -0.5495        FeO               -2.2948     
   Cristobalite(alp  -0.6242        Rhodochrosite     -2.3024     
   Annite            -0.6652        Montmor-K         -2.3195     
   Boehmite          -0.7285        Smectite-low-Fe-  -2.3202     
   Epidote           -0.7386        Montmor-Na        -2.3448     
   Epidote-ord       -0.7440        Enstatite         -2.3827     
   Goethite          -0.8004        Smectite-high-Fe  -2.3843     
   Coesite           -0.8649        Siderite          -2.4086     
   Talc              -0.9020        Beidellite-Ca     -2.4134     
   Cristobalite(bet  -0.9264        Chrysotile        -2.4240     
   Ferrosilite       -0.9597        Chamosite-7A      -2.4398     
   Nontronite-K      -0.9818        Sanidine_high     -2.4883     
   Saponite-K        -0.9822        Rhodonite         -2.5053     
   Saponite-Na       -0.9895        Eskolaite         -2.5178     
   Nontronite-Na     -0.9895        Dolomite-dis      -2.7288     
   Prehnite          -1.0575        Illite            -2.7316     
   Diopside          -1.0983        Wustite           -2.7401     
   SiO2(am)          -1.1004        Beidellite-Mg     -2.7798     
   Troilite          -1.1305        Magnesite         -2.8836     
   Pyrrhotite        -1.2101        Corundum          -2.9325     
   Gibbsite          -1.2190     
    (only minerals with log Q/K > -3 listed)

                         partial
  Gases               press. (bar)     fugacity     fug. coef.    log fug.
 ---------------------------------------------------------------------------
   H2O(g)                  0.8140        0.8020        0.9852     -0.0958
   CH4(g)                0.002154      0.002153        0.9993     -2.6671
   CO2(g)               0.0008901     0.0008880        0.9976     -3.0516
   H2(g)                0.0003797     0.0003800         1.001     -3.4203
   H2S(g)               1.076e-05     1.072e-05        0.9961     -4.9697
   CO(g)                9.614e-11     9.614e-11         1.000*   -10.0171
   HCl(g)               6.982e-11     6.982e-11         1.000*   -10.1560
   SO2(g)               1.605e-21     1.594e-21        0.9928    -20.7976
   C2H4(g)              8.320e-22     8.320e-22         1.000*   -21.0799
   S2(g)                1.778e-23     1.778e-23         1.000*   -22.7502
   Cl2(g)               1.792e-44     1.792e-44         1.000*   -43.7467
   Na(g)                1.342e-45     1.342e-45         1.000*   -44.8722
   K(g)                 4.991e-47     4.991e-47         1.000*   -46.3019
   O2(g)                5.722e-57     5.721e-57        0.9999    -56.2425
   Mg(g)                1.056e-72     1.056e-72         1.000*   -71.9764
   Ca(g)                1.219e-88     1.219e-88         1.000*   -87.9139
   C(g)                 3.842e-95     3.842e-95         1.000*   -94.4154
   Al(g)               1.766e-108    1.766e-108         1.000*  -107.7529
   Si(g)               7.511e-118    7.511e-118         1.000*  -117.1243
    *no data, gas taken to be ideal

                                  In fluid              Sorbed            Kd
  Original basis total moles   moles     mg/kg      moles     mg/kg      L/kg
 -------------------------------------------------------------------------------
   H2O                 55.5       55.5  9.09e+05
   Al+++            0.00807   7.22e-08   0.00177
   Ca++                1.33       1.32  4.82e+04
   Cl-                 1.33       1.33  4.27e+04
   CrO4--          7.15e-06   7.18e-19  7.57e-14
   Fe++              0.0151   3.35e-05      1.70
   H+               -0.0752   2.15e-06   0.00197
   HCO3-            0.00100   0.000116      6.42
   HPO4--           0.00169   1.58e-10  1.38e-05
   K+               0.00210    0.00208      74.0
   Mg++             0.00365   0.000919      20.3
   Mn++            0.000317   0.000317      15.9
   Na+              0.00699    0.00651      136.
   O2(aq)         -2.53e-06  -5.69e-06    -0.166
   SO4--            0.00100   8.85e-07    0.0773
   SiO2(aq)          0.0380   0.000521      28.4
   Ti(OH)4(aq)      0.00143    0.00143      151.

  Elemental composition               In fluid                  Sorbed
                  total moles     moles       mg/kg        moles       mg/kg
 -------------------------------------------------------------------------------
   Aluminum          0.008072    7.219e-08    0.001771
   Calcium              1.333        1.322   4.817e+04
   Carbon            0.001000    0.0001157       1.263
   Chlorine             1.326        1.326   4.274e+04
   Chromium         7.153e-06    7.181e-19   3.395e-14
   Hydrogen             111.0        111.0   1.017e+05
   Iron               0.01512    3.350e-05       1.701
   Magnesium         0.003645    0.0009188       20.30
   Manganese        0.0003174    0.0003174       15.85
   Oxygen               55.64        55.48   8.071e+05
   Phosphorus        0.001694    1.576e-10   4.438e-06
   Potassium         0.002102     0.002081       73.96
   Silicon            0.03798    0.0005206       13.29
   Sodium            0.006990     0.006505       136.0
   Sulfur            0.001000    8.853e-07     0.02581
   Titanium          0.001429     0.001429       62.22


          Step #    22             Xi = 0.0043

          Temperature = 100.0 C    Pressure =  1.013 bars
          pH =  6.457              log fO2 =  -56.343
          Eh =  -0.3012 volts      pe =  -4.0685
          Ionic strength      =    3.022566 molal
          Charge imbalance    =    1.208270 eq/kg (36.42% error)
          Activity of water   =    0.962228
          Solvent mass        =     0.99943 kg
          Solution mass       =      1.0999 kg
          Mineral mass        =   0.0052574 kg
          Solution density    =    1.008    g/cm3
          Solution viscosity  =    0.003    poise
          Chlorinity          =    1.326756 molal
          Dissolved solids    =       91349 mg/kg sol'n
          Hardness            =   120379.39 mg/kg sol'n as CaCO3
            carbonate         =        3.30 mg/kg sol'n as CaCO3
            non-carbonate     =   120376.09 mg/kg sol'n as CaCO3
          Carbonate alkalinity=        3.30 mg/kg sol'n as CaCO3
          Water type          =    Ca-Cl
          Bulk volume         =    1.09e+03 cm3
          Fluid volume        =    1.09e+03 cm3
          Mineral volume      =        1.97 cm3
          Inert volume        =        0.00 cm3
          Porosity            =        99.8 %
          Permeability        =        92.7 cm2
          Mass reacted        =         4.7 g

                          moles          moles         grams          cm3      rxn rate
  Reactants             remaining       reacted       reacted       reacted  (mol/kg sec)
 ------------------------------------------------------------------------------------------
   Al2O3                   0.9457      0.004060        0.4139          --            --  
   CaO                      1.534      0.006585        0.3693          --            --  
   Cr2O3                0.0007209     3.095e-06     0.0004704          --            --  
   FeO(ox)                  3.308       0.01420         1.020          --            --  
   K2O(ox)                 0.1291     0.0005543       0.05221          --            --  
   MgO                     0.6199      0.002661        0.1073          --            --  
   MnO                    0.07414     0.0003183       0.02258          --            --  
   Na2O(ox)                0.7019      0.003013        0.1867          --            --  
   P2O5                    0.1984     0.0008517        0.1209          --            --  
   SiO2                     8.901       0.03821         2.296          --            --  
   TiO2                    0.3347      0.001437        0.1148          --            --  

  Minerals in system     moles      log moles      grams        volume (cm3)
 ----------------------------------------------------------------------------
   Andradite             0.001025     -2.989         0.5207          0.1351
   Calcite              0.0008858     -3.053        0.08865         0.03272
   Chromite             3.595e-06     -5.444      0.0008047       0.0001582
   Hydroxylapatite      0.0005681     -3.246         0.2854          0.1077
   Magnetite             0.002493     -2.603         0.5773          0.1110
   Minnesotaite          0.001712     -2.767         0.8112          0.2531
   Pyrite               0.0004995     -3.301        0.05993         0.01196
   Saponite-Ca          0.0009191     -3.037         0.3543          0.1247
   Scolecite            1.290e-05     -4.889       0.005062        0.002223
   Stilbite              0.003574     -2.447          2.554           1.192
                                               _____________   _____________
          (total)                                     5.257           1.971 

  Aqueous species       molality    mg/kg sol'n    act. coef.     log act.
 ---------------------------------------------------------------------------
   Ca++                     1.196     4.356e+04      0.1683       -0.6960
   Cl-                      1.161     3.739e+04      0.5810       -0.1711
   CaCl+                  0.08839         6066.      0.6759       -1.2237
   CaCl2(aq)              0.03808         3840.      1.0000       -1.4193
   Na+                   0.005673         118.5      0.6759       -2.4163
   K+                    0.001995         70.88      0.5810       -2.9358
   Ti(OH)4(aq)           0.001439         151.5      1.0000       -2.8420
   NaCl(aq)             0.0008702         46.21      1.0000       -3.0604
   Mg++                 0.0006487         14.33      0.2597       -3.7735
   SiO2(aq)             0.0005043         27.53      1.0000       -3.2973
   MgCl+                0.0002556         13.88      0.6759       -3.7626
   MnCl+                0.0002376         19.52      0.6759       -3.7943
   KCl(aq)              9.312e-05         6.308      1.0000       -4.0309
   Mn++                 8.187e-05         4.087      0.1683       -4.8607
   CaHCO3+              8.043e-05         7.388      0.6759       -4.2647
   Fe++                 2.494e-05         1.265      0.1683       -5.3770
   HCO3-                1.525e-05        0.8456      0.6759       -4.9868
   CO2(aq)              9.142e-06        0.3656      1.0000       -5.0389
   FeCl+                6.730e-06        0.5583      0.6759       -5.3421
   CaCO3(aq)            6.467e-06        0.5881      1.0000       -5.1893
   Methane(aq)          2.870e-06       0.04184      1.0000       -5.5421
   OH-                  2.427e-06       0.03751      0.6312       -5.8147
   FeCl4--              1.710e-06        0.3072      0.0805       -6.8614
   HSiO3-               1.693e-06        0.1186      0.6759       -5.9414
   HS-                  5.582e-07       0.01678      0.6312       -6.4530
   H2S(aq)              3.738e-07       0.01158      1.0000       -6.4274
   H+                   3.706e-07     0.0003394      0.9420       -6.4571
   H2(aq)               3.408e-07     0.0006242      1.0000       -6.4675
   NaHSiO3(aq)          7.901e-08      0.007185      1.0000       -7.1023
   AlO2-                7.431e-08      0.003983      0.6759       -7.2990
   MgHCO3+              7.004e-08      0.005430      0.6759       -7.3248
   HCl(aq)              5.647e-08      0.001871      1.0000       -7.2482
   FeCl2(aq)            3.206e-08      0.003692      1.0000       -7.4941
   CO3--                2.407e-08      0.001313      0.1012       -8.6133
   Ca(For)+             1.550e-08      0.001199      0.6759       -7.9797
   NaHCO3(aq)           1.535e-08      0.001172      1.0000       -7.8138
    (only species > 1e-8 molal listed)

  Mineral saturation states
                     log Q/K                          log Q/K
 ----------------------------------------------------------------
   Andradite          0.0000 sat    Monohydrocalcite  -1.2243     
   Chromite           0.0000 sat    Saponite-H        -1.3368     
   Stilbite           0.0000 sat    Nontronite-H      -1.3850     
   Saponite-Ca        0.0000 sat    Montmor-Ca        -1.4023     
   Scolecite          0.0000 sat    Laumontite        -1.6113     
   Hydroxylapatite    0.0000 sat    Dolomite-ord      -1.6226     
   Magnetite          0.0000 sat    Dolomite          -1.6233     
   Calcite            0.0000 sat    Tremolite         -1.6254     
   Minnesotaite       0.0000 sat    Hedenbergite      -1.6333     
   Pyrite            -0.0000 sat    Maximum_Microcli  -1.6766     
   Daphnite-14A      -0.0463        K-Feldspar        -1.6894     
   Nontronite-Ca     -0.0500        Celadonite        -1.7046     
   Aragonite         -0.1436        Montmor-Mg        -1.7212     
   Mesolite          -0.1991        Fayalite          -1.7811     
   Quartz            -0.2191        Lawsonite         -1.8365     
   Hematite          -0.2221        Kaolinite         -1.9139     
   Saponite-Mg       -0.3745        Wollastonite      -1.9274     
   Tridymite         -0.3909        C                 -1.9577     
   Diaspore          -0.4036        Pseudowollastoni  -2.0617     
   Nontronite-Mg     -0.4180        Ripidolite-14A    -2.0808     
   Cronstedtite-7A   -0.4342        Muscovite         -2.0852     
   Chalcedony        -0.4358        Phlogopite        -2.0901     
   Ice               -0.4837        Whitlockite       -2.2752     
   Greenalite        -0.5243        FeO               -2.2780     
   Annite            -0.6121        Rhodochrosite     -2.2997     
   Cristobalite(alp  -0.6368        Smectite-low-Fe-  -2.3121     
   Epidote           -0.6881        Montmor-K         -2.3124     
   Epidote-ord       -0.6935        Montmor-Na        -2.3374     
   Boehmite          -0.6984        Chamosite-7A      -2.3585     
   Goethite          -0.8088        Smectite-high-Fe  -2.3675     
   Coesite           -0.8775        Enstatite         -2.3842     
   Talc              -0.9191        Beidellite-Ca     -2.3864     
   Cristobalite(bet  -0.9390        Siderite          -2.4100     
   Ferrosilite       -0.9556        Chrysotile        -2.4159     
   Saponite-K        -0.9818        Sanidine_high     -2.4854     
   Saponite-Na       -0.9887        Rhodonite         -2.4971     
   Prehnite          -0.9986        Eskolaite         -2.5346     
   Nontronite-K      -1.0313        Illite            -2.6973     
   Nontronite-Na     -1.0388        Wustite           -2.7268     
   Diopside          -1.0942        Dolomite-dis      -2.7359     
   Troilite          -1.0969        Beidellite-Mg     -2.7540     
   SiO2(am)          -1.1130        Corundum          -2.8722     
   Pyrrhotite        -1.1765        Magnesite         -2.8907     
   Gibbsite          -1.1888        Daphnite-7A       -2.9215     
    (only minerals with log Q/K > -3 listed)

                         partial
  Gases               press. (bar)     fugacity     fug. coef.    log fug.
 ---------------------------------------------------------------------------
   H2O(g)                  0.8140        0.8020        0.9852     -0.0958
   CH4(g)                0.003284      0.003282        0.9993     -2.4839
   CO2(g)               0.0008537     0.0008516        0.9976     -3.0697
   H2(g)                0.0004264     0.0004267         1.001     -3.3699
   H2S(g)               1.119e-05     1.115e-05        0.9961     -4.9529
   CO(g)                1.035e-10     1.035e-10         1.000*    -9.9849
   HCl(g)               6.838e-11     6.838e-11         1.000*   -10.1651
   C2H4(g)              1.534e-21     1.534e-21         1.000*   -20.8142
   SO2(g)               1.178e-21     1.170e-21        0.9928    -20.9319
   S2(g)                1.523e-23     1.523e-23         1.000*   -22.8173
   Cl2(g)               1.530e-44     1.530e-44         1.000*   -43.8152
   Na(g)                1.460e-45     1.460e-45         1.000*   -44.8356
   K(g)                 5.417e-47     5.417e-47         1.000*   -46.2662
   O2(g)                4.538e-57     4.537e-57        0.9999    -56.3432
   Mg(g)                1.216e-72     1.216e-72         1.000*   -71.9149
   Ca(g)                1.428e-88     1.428e-88         1.000*   -87.8454
   C(g)                 4.646e-95     4.646e-95         1.000*   -94.3329
   Al(g)               2.253e-108    2.253e-108         1.000*  -107.6473
   Si(g)               9.200e-118    9.200e-118         1.000*  -117.0362
    *no data, gas taken to be ideal

                                  In fluid              Sorbed            Kd
  Original basis total moles   moles     mg/kg      moles     mg/kg      L/kg
 -------------------------------------------------------------------------------
   H2O                 55.5       55.5  9.09e+05
   Al+++            0.00812   7.89e-08   0.00194
   Ca++                1.33       1.32  4.82e+04
   Cl-                 1.33       1.33  4.27e+04
   CrO4--          7.19e-06   6.64e-19  7.00e-14
   Fe++              0.0152   3.34e-05      1.70
   H+               -0.0756   2.74e-06   0.00251
   HCO3-            0.00100   0.000114      6.34
   HPO4--           0.00170   1.52e-10  1.32e-05
   K+               0.00211    0.00209      74.2
   Mg++             0.00366   0.000904      20.0
   Mn++            0.000319   0.000319      15.9
   Na+              0.00703    0.00654      137.
   O2(aq)         -2.56e-06  -7.78e-06    -0.226
   SO4--            0.00100   9.32e-07    0.0814
   SiO2(aq)          0.0382   0.000506      27.6
   Ti(OH)4(aq)      0.00144    0.00144      152.

  Elemental composition               In fluid                  Sorbed
                  total moles     moles       mg/kg        moles       mg/kg
 -------------------------------------------------------------------------------
   Aluminum          0.008121    7.891e-08    0.001936
   Calcium              1.333        1.322   4.817e+04
   Carbon            0.001000    0.0001142       1.247
   Chlorine             1.326        1.326   4.274e+04
   Chromium         7.190e-06    6.636e-19   3.137e-14
   Hydrogen             111.0        111.0   1.017e+05
   Iron               0.01520    3.339e-05       1.695
   Magnesium         0.003661    0.0009039       19.97
   Manganese        0.0003193    0.0003193       15.95
   Oxygen               55.64        55.48   8.071e+05
   Phosphorus        0.001704    1.518e-10   4.276e-06
   Potassium         0.002109     0.002087       74.19
   Silicon            0.03821    0.0005058       12.91
   Sodium            0.007026     0.006540       136.7
   Sulfur            0.001000    9.316e-07     0.02716
   Titanium          0.001438     0.001438       62.59


          Step #    33             Xi = 0.0076

          Temperature = 100.0 C    Pressure =  1.013 bars
          pH =  6.464              log fO2 =  -56.414
          Eh =  -0.3030 volts      pe =  -4.0930
          Ionic strength      =    3.020774 molal
          Charge imbalance    =    1.208532 eq/kg (36.43% error)
          Activity of water   =    0.962227
          Solvent mass        =     0.99903 kg
          Solution mass       =      1.0997 kg
          Mineral mass        =   0.0091270 kg
          Solution density    =    1.008    g/cm3
          Solution viscosity  =    0.003    poise
          Chlorinity          =    1.327286 molal
          Dissolved solids    =       91515 mg/kg sol'n
          Hardness            =   120142.99 mg/kg sol'n as CaCO3
            carbonate         =        3.30 mg/kg sol'n as CaCO3
            non-carbonate     =   120139.69 mg/kg sol'n as CaCO3
          Carbonate alkalinity=        3.30 mg/kg sol'n as CaCO3
          Water type          =    Ca-Cl
          Bulk volume         =    1.09e+03 cm3
          Fluid volume        =    1.09e+03 cm3
          Mineral volume      =        3.37 cm3
          Inert volume        =        0.00 cm3
          Porosity            =        99.7 %
          Permeability        =        88.7 cm2
          Mass reacted        =        8.34 g

                          moles          moles         grams          cm3      rxn rate
  Reactants             remaining       reacted       reacted       reacted  (mol/kg sec)
 ------------------------------------------------------------------------------------------
   Al2O3                   0.9426      0.007194        0.7335          --            --  
   CaO                      1.529       0.01167        0.6543          --            --  
   Cr2O3                0.0007185     5.484e-06     0.0008335          --            --  
   FeO(ox)                  3.297       0.02516         1.808          --            --  
   K2O(ox)                 0.1287     0.0009822       0.09252          --            --  
   MgO                     0.6178      0.004715        0.1900          --            --  
   MnO                    0.07390     0.0005640       0.04001          --            --  
   Na2O(ox)                0.6995      0.005339        0.3309          --            --  
   P2O5                    0.1977      0.001509        0.2142          --            --  
   SiO2                     8.872       0.06771         4.068          --            --  
   TiO2                    0.3336      0.002546        0.2034          --            --  

  Minerals in system     moles      log moles      grams        volume (cm3)
 ----------------------------------------------------------------------------
   Andradite             0.002354     -2.628          1.196          0.3104
   Calcite              0.0008865     -3.052        0.08873         0.03274
   Chromite             5.984e-06     -5.223       0.001339       0.0002634
   Daphnite-14A          0.001241     -2.906         0.8855          0.2649
   Hydroxylapatite       0.001006     -2.997         0.5055          0.1908
   Magnetite             0.001168     -2.933         0.2703         0.05198
   Minnesotaite          0.003736     -2.428          1.770          0.5524
   Pyrite               0.0004995     -3.301        0.05993         0.01196
   Saponite-Ca           0.001607     -2.794         0.6195          0.2180
   Stilbite              0.005219     -2.282          3.729           1.740
                                               _____________   _____________
          (total)                                     9.127           3.374 

  Aqueous species       molality    mg/kg sol'n    act. coef.     log act.
 ---------------------------------------------------------------------------
   Ca++                     1.194     4.348e+04      0.1683       -0.6968
   Cl-                      1.161     3.739e+04      0.5810       -0.1711
   CaCl+                  0.08823         6054.      0.6759       -1.2245
   CaCl2(aq)              0.03801         3833.      1.0000       -1.4201
   Na+                   0.009519         198.8      0.6759       -2.1915
   K+                    0.002805         99.64      0.5810       -2.7879
   Ti(OH)4(aq)           0.002550         268.5      1.0000       -2.5935
   NaCl(aq)              0.001460         77.52      1.0000       -2.8356
   Mg++                 0.0006425         14.19      0.2597       -3.7777
   SiO2(aq)             0.0004941         26.97      1.0000       -3.3062
   MnCl+                0.0004206         34.54      0.6759       -3.5462
   MgCl+                0.0002531         13.74      0.6759       -3.7668
   Mn++                 0.0001449         7.234      0.1683       -4.6126
   KCl(aq)              0.0001309         8.867      1.0000       -3.8830
   CaHCO3+              7.918e-05         7.272      0.6759       -4.2715
   Fe++                 2.483e-05         1.260      0.1683       -5.3787
   HCO3-                1.504e-05        0.8338      0.6759       -4.9928
   CO2(aq)              8.877e-06        0.3549      1.0000       -5.0518
   FeCl+                6.703e-06        0.5560      0.6759       -5.3438
   CaCO3(aq)            6.467e-06        0.5880      1.0000       -5.1893
   Methane(aq)          3.864e-06       0.05632      1.0000       -5.4129
   OH-                  2.465e-06       0.03809      0.6312       -5.8079
   FeCl4--              1.703e-06        0.3059      0.0805       -6.8631
   HSiO3-               1.685e-06        0.1180      0.6759       -5.9434
   HS-                  5.827e-07       0.01751      0.6312       -6.4344
   H2S(aq)              3.841e-07       0.01189      1.0000       -6.4156
   H2(aq)               3.698e-07     0.0006773      1.0000       -6.4320
   H+                   3.648e-07     0.0003341      0.9420       -6.4639
   NaHSiO3(aq)          1.319e-07       0.01200      1.0000       -6.8797
   AlO2-                7.670e-08      0.004110      0.6759       -7.2853
   MgHCO3+              6.841e-08      0.005303      0.6759       -7.3350
   HCl(aq)              5.559e-08      0.001841      1.0000       -7.2550
   FeCl2(aq)            3.193e-08      0.003677      1.0000       -7.4958
   NaHCO3(aq)           2.540e-08      0.001939      1.0000       -7.5951
   CO3--                2.412e-08      0.001315      0.1012       -8.6125
   Ca(For)+             1.656e-08      0.001280      0.6759       -7.9510
    (only species > 1e-8 molal listed)

  Mineral saturation states
                     log Q/K                          log Q/K
 ----------------------------------------------------------------
   Minnesotaite       0.0000 sat    Saponite-H        -1.3389     
   Daphnite-14A       0.0000 sat    Montmor-Ca        -1.4211     
   Calcite            0.0000 sat    Nontronite-H      -1.4272     
   Hydroxylapatite    0.0000 sat    Maximum_Microcli  -1.5416     
   Andradite          0.0000 sat    K-Feldspar        -1.5544     
   Stilbite           0.0000 sat    Celadonite        -1.5691     
   Saponite-Ca        0.0000 sat    Laumontite        -1.6202     
   Magnetite          0.0000 sat    Tremolite         -1.6238     
   Chromite           0.0000 sat    Dolomite-ord      -1.6260     
   Pyrite            -0.0000 sat    Hedenbergite      -1.6264     
   Scolecite         -0.0000 sat    Dolomite          -1.6267     
   Mesolite          -0.0471        Montmor-Mg        -1.7405     
   Nontronite-Ca     -0.0900        Fayalite          -1.7663     
   Aragonite         -0.1436        Lawsonite         -1.8276     
   Quartz            -0.2280        C                 -1.8996     
   Hematite          -0.2339        Kaolinite         -1.9178     
   Saponite-Mg       -0.3750        Wollastonite      -1.9234     
   Diaspore          -0.3967        Phlogopite        -1.9269     
   Tridymite         -0.3998        Muscovite         -1.9364     
   Cronstedtite-7A   -0.4312        Ripidolite-14A    -2.0417     
   Annite            -0.4415        Rhodochrosite     -2.0509     
   Chalcedony        -0.4447        Pseudowollastoni  -2.0577     
   Nontronite-Mg     -0.4586        Rhodonite         -2.2444     
   Ice               -0.4837        Smectite-low-Fe-  -2.2598     
   Greenalite        -0.5065        FeO               -2.2662     
   Cristobalite(alp  -0.6457        Whitlockite       -2.2795     
   Epidote           -0.6812        Montmor-Na        -2.2818     
   Epidote-ord       -0.6866        Montmor-K         -2.2822     
   Boehmite          -0.6915        Smectite-high-Fe  -2.3200     
   Goethite          -0.8147        Chamosite-7A      -2.3300     
   Coesite           -0.8864        Sanidine_high     -2.3504     
   Saponite-Na       -0.9144        Enstatite         -2.3836     
   Talc              -0.9264        Beidellite-Ca     -2.4008     
   Saponite-K        -0.9328        Chrysotile        -2.4055     
   Cristobalite(bet  -0.9479        Siderite          -2.4110     
   Ferrosilite       -0.9526        Eskolaite         -2.5464     
   Prehnite          -0.9858        Illite            -2.6173     
   Nontronite-Na     -1.0045        Wustite           -2.7175     
   Nontronite-K      -1.0224        Dolomite-dis      -2.7393     
   Troilite          -1.0732        Beidellite-Mg     -2.7689     
   Diopside          -1.0898        Corundum          -2.8584     
   SiO2(am)          -1.1219        Daphnite-7A       -2.8752     
   Pyrrhotite        -1.1528        Magnesite         -2.8941     
   Gibbsite          -1.1819        Analcime          -2.9510     
   Monohydrocalcite  -1.2243     
    (only minerals with log Q/K > -3 listed)

                         partial
  Gases               press. (bar)     fugacity     fug. coef.    log fug.
 ---------------------------------------------------------------------------
   H2O(g)                  0.8140        0.8020        0.9852     -0.0958
   CH4(g)                0.004421      0.004418        0.9993     -2.3547
   CO2(g)               0.0008288     0.0008269        0.9976     -3.0826
   H2(g)                0.0004627     0.0004630         1.001     -3.3344
   H2S(g)               1.150e-05     1.145e-05        0.9961     -4.9411
   CO(g)                1.091e-10     1.091e-10         1.000*    -9.9623
   HCl(g)               6.732e-11     6.732e-11         1.000*   -10.1719
   C2H4(g)              2.361e-21     2.361e-21         1.000*   -20.6269
   SO2(g)               9.476e-22     9.408e-22        0.9928    -21.0265
   S2(g)                1.366e-23     1.366e-23         1.000*   -22.8646
   Cl2(g)               1.367e-44     1.367e-44         1.000*   -43.8643
   Na(g)                2.592e-45     2.592e-45         1.000*   -44.5864
   K(g)                 8.059e-47     8.059e-47         1.000*   -46.0937
   O2(g)                3.854e-57     3.853e-57        0.9999    -56.4142
   Mg(g)                1.349e-72     1.349e-72         1.000*   -71.8701
   Ca(g)                1.596e-88     1.596e-88         1.000*   -87.7971
   C(g)                 5.312e-95     5.312e-95         1.000*   -94.2748
   Al(g)               2.587e-108    2.587e-108         1.000*  -107.5871
   Si(g)               1.061e-117    1.061e-117         1.000*  -116.9741
    *no data, gas taken to be ideal

                                  In fluid              Sorbed            Kd
  Original basis total moles   moles     mg/kg      moles     mg/kg      L/kg
 -------------------------------------------------------------------------------
   H2O                 55.6       55.5  9.08e+05
   Al+++             0.0144   8.14e-08   0.00200
   Ca++                1.34       1.32  4.81e+04
   Cl-                 1.33       1.33  4.27e+04
   CrO4--          1.20e-05   6.26e-19  6.60e-14
   Fe++              0.0262   3.32e-05      1.69
   H+                -0.134   3.41e-06   0.00313
   HCO3-            0.00100   0.000113      6.30
   HPO4--           0.00302   1.48e-10  1.29e-05
   K+               0.00296    0.00293      104.
   Mg++             0.00572   0.000895      19.8
   Mn++            0.000565   0.000565      28.2
   Na+               0.0117     0.0110      229.
   O2(aq)         -6.14e-06  -9.85e-06    -0.287
   SO4--            0.00100   9.66e-07    0.0844
   SiO2(aq)          0.0677   0.000495      27.1
   Ti(OH)4(aq)      0.00255    0.00255      268.

  Elemental composition               In fluid                  Sorbed
                  total moles     moles       mg/kg        moles       mg/kg
 -------------------------------------------------------------------------------
   Aluminum           0.01439    8.141e-08    0.001998
   Calcium              1.338        1.319   4.808e+04
   Carbon            0.001000    0.0001135       1.239
   Chlorine             1.326        1.326   4.275e+04
   Chromium         1.197e-05    6.258e-19   2.959e-14
   Hydrogen             111.0        110.9   1.017e+05
   Iron               0.02616    3.324e-05       1.688
   Magnesium         0.005715    0.0008948       19.78
   Manganese        0.0005650    0.0005650       28.23
   Oxygen               55.73        55.47   8.070e+05
   Phosphorus        0.003019    1.480e-10   4.170e-06
   Potassium         0.002964     0.002933       104.3
   Silicon            0.06771    0.0004954       12.65
   Sodium             0.01168      0.01097       229.3
   Sulfur            0.001000    9.660e-07     0.02817
   Titanium          0.002547     0.002547       110.9


          Step #    35             Xi = 0.0104

          Temperature = 100.0 C    Pressure =  1.013 bars
          pH =  6.465              log fO2 =  -56.424
          Eh =  -0.3033 volts      pe =  -4.0966
          Ionic strength      =    3.019731 molal
          Charge imbalance    =    1.208632 eq/kg (36.43% error)
          Activity of water   =    0.962228
          Solvent mass        =     0.99881 kg
          Solution mass       =      1.0996 kg
          Mineral mass        =    0.012280 kg
          Solution density    =    1.008    g/cm3
          Solution viscosity  =    0.003    poise
          Chlorinity          =    1.327582 molal
          Dissolved solids    =       91642 mg/kg sol'n
          Hardness            =   120001.85 mg/kg sol'n as CaCO3
            carbonate         =        3.30 mg/kg sol'n as CaCO3
            non-carbonate     =   119998.55 mg/kg sol'n as CaCO3
          Carbonate alkalinity=        3.30 mg/kg sol'n as CaCO3
          Water type          =    Ca-Cl
          Bulk volume         =    1.10e+03 cm3
          Fluid volume        =    1.09e+03 cm3
          Mineral volume      =        4.50 cm3
          Inert volume        =        0.00 cm3
          Porosity            =        99.6 %
          Permeability        =        85.6 cm2
          Mass reacted        =        11.4 g

                          moles          moles         grams          cm3      rxn rate
  Reactants             remaining       reacted       reacted       reacted  (mol/kg sec)
 ------------------------------------------------------------------------------------------
   Al2O3                   0.9399      0.009836         1.003          --            --  
   CaO                      1.525       0.01595        0.8946          --            --  
   Cr2O3                0.0007165     7.498e-06      0.001140          --            --  
   FeO(ox)                  3.288       0.03441         2.472          --            --  
   K2O(ox)                 0.1283      0.001343        0.1265          --            --  
   MgO                     0.6161      0.006447        0.2598          --            --  
   MnO                    0.07369     0.0007712       0.05470          --            --  
   Na2O(ox)                0.6976      0.007300        0.4525          --            --  
   P2O5                    0.1972      0.002063        0.2929          --            --  
   SiO2                     8.847       0.09258         5.563          --            --  
   TiO2                    0.3327      0.003481        0.2781          --            --  

  Minerals in system     moles      log moles      grams        volume (cm3)
 ----------------------------------------------------------------------------
   Andradite             0.003150     -2.502          1.601          0.4153
   Calcite              0.0008867     -3.052        0.08874         0.03275
   Chromite             7.998e-06     -5.097       0.001790       0.0003520
   Daphnite-14A          0.001304     -2.885         0.9304          0.2783
   Hydroxylapatite       0.001376     -2.861         0.6912          0.2608
   Magnetite            0.0003729     -3.428        0.08633         0.01660
   Mesolite              0.002589     -2.587          1.004          0.4433
   Minnesotaite          0.006976     -2.156          3.306           1.031
   Pyrite               0.0004995     -3.301        0.05993         0.01196
   Saponite-Ca           0.002185     -2.661         0.8422          0.2964
   Stilbite              0.005134     -2.290          3.669           1.712
                                               _____________   _____________
          (total)                                     12.28           4.499 

  Aqueous species       molality    mg/kg sol'n    act. coef.     log act.
 ---------------------------------------------------------------------------
   Ca++                     1.193     4.342e+04      0.1683       -0.6972
   Cl-                      1.161     3.738e+04      0.5810       -0.1711
   CaCl+                  0.08814         6047.      0.6759       -1.2249
   CaCl2(aq)              0.03797         3828.      1.0000       -1.4205
   Na+                    0.01142         238.4      0.6759       -2.1126
   K+                    0.003496         124.2      0.5810       -2.6922
   Ti(OH)4(aq)           0.003486         367.1      1.0000       -2.4576
   NaCl(aq)              0.001751         92.96      1.0000       -2.7567
   Mg++                 0.0006417         14.17      0.2597       -3.7783
   MnCl+                0.0005750         47.21      0.6759       -3.4105
   SiO2(aq)             0.0004927         26.89      1.0000       -3.3074
   MgCl+                0.0002528         13.72      0.6759       -3.7674
   Mn++                 0.0001981         9.887      0.1683       -4.4769
   KCl(aq)              0.0001632         11.05      1.0000       -3.7873
   CaHCO3+              7.898e-05         7.253      0.6759       -4.2726
   Fe++                 2.480e-05         1.258      0.1683       -5.3793
   HCO3-                1.502e-05        0.8324      0.6759       -4.9935
   CO2(aq)              8.840e-06        0.3534      1.0000       -5.0535
   FeCl+                6.694e-06        0.5551      0.6759       -5.3444
   CaCO3(aq)            6.467e-06        0.5879      1.0000       -5.1893
   Methane(aq)          4.026e-06       0.05868      1.0000       -5.3951
   OH-                  2.472e-06       0.03818      0.6312       -5.8068
   FeCl4--              1.701e-06        0.3054      0.0805       -6.8637
   HSiO3-               1.685e-06        0.1180      0.6759       -5.9436
   HS-                  5.864e-07       0.01762      0.6312       -6.4316
   H2S(aq)              3.855e-07       0.01194      1.0000       -6.4139
   H2(aq)               3.740e-07     0.0006849      1.0000       -6.4271
   H+                   3.639e-07     0.0003332      0.9420       -6.4650
   NaHSiO3(aq)          1.582e-07       0.01438      1.0000       -6.8008
   AlO2-                7.649e-08      0.004098      0.6759       -7.2865
   MgHCO3+              6.822e-08      0.005287      0.6759       -7.3362
   HCl(aq)              5.545e-08      0.001836      1.0000       -7.2561
   FeCl2(aq)            3.188e-08      0.003671      1.0000       -7.4964
   NaHCO3(aq)           3.042e-08      0.002321      1.0000       -7.5169
   CO3--                2.414e-08      0.001316      0.1012       -8.6121
   Ca(For)+             1.671e-08      0.001291      0.6759       -7.9472
    (only species > 1e-8 molal listed)

  Mineral saturation states
                     log Q/K                          log Q/K
 ----------------------------------------------------------------
   Stilbite           0.0000 sat    Montmor-Ca        -1.4289     
   Calcite            0.0000 sat    Nontronite-H      -1.4340     
   Mesolite           0.0000 sat    Maximum_Microcli  -1.4508     
   Andradite          0.0000 sat    K-Feldspar        -1.4636     
   Hydroxylapatite    0.0000 sat    Celadonite        -1.4778     
   Minnesotaite       0.0000 sat    Tremolite         -1.6218     
   Saponite-Ca        0.0000 sat    Hedenbergite      -1.6255     
   Chromite           0.0000 sat    Dolomite-ord      -1.6261     
   Daphnite-14A       0.0000 sat    Dolomite          -1.6268     
   Magnetite          0.0000 sat    Laumontite        -1.6279     
   Pyrite            -0.0000 sat    Montmor-Mg        -1.7484     
   Scolecite         -0.0064        Fayalite          -1.7643     
   Nontronite-Ca     -0.0966        Phlogopite        -1.8311     
   Aragonite         -0.1436        Lawsonite         -1.8328     
   Quartz            -0.2292        Muscovite         -1.8500     
   Hematite          -0.2355        C                 -1.8915     
   Annite            -0.3458        Rhodochrosite     -1.9147     
   Saponite-Mg       -0.3751        Wollastonite      -1.9229     
   Diaspore          -0.3990        Kaolinite         -1.9248     
   Tridymite         -0.4010        Ripidolite-14A    -2.0417     
   Cronstedtite-7A   -0.4308        Pseudowollastoni  -2.0572     
   Chalcedony        -0.4459        Rhodonite         -2.1076     
   Nontronite-Mg     -0.4652        Smectite-low-Fe-  -2.2340     
   Ice               -0.4837        Montmor-K         -2.2584     
   Greenalite        -0.5041        Sanidine_high     -2.2596     
   Cristobalite(alp  -0.6469        Montmor-Na        -2.2635     
   Epidote           -0.6866        FeO               -2.2646     
   Epidote-ord       -0.6920        Whitlockite       -2.2801     
   Boehmite          -0.6938        Smectite-high-Fe  -2.2972     
   Goethite          -0.8155        Chamosite-7A      -2.3324     
   Coesite           -0.8876        Enstatite         -2.3832     
   Saponite-Na       -0.8883        Chrysotile        -2.4030     
   Saponite-K        -0.9012        Beidellite-Ca     -2.4102     
   Talc              -0.9264        Siderite          -2.4111     
   Cristobalite(bet  -0.9491        Eskolaite         -2.5480     
   Ferrosilite       -0.9522        Illite            -2.5683     
   Nontronite-Na     -0.9850        Wustite           -2.7162     
   Prehnite          -0.9904        Dolomite-dis      -2.7394     
   Nontronite-K      -0.9973        Beidellite-Mg     -2.7784     
   Troilite          -1.0700        Corundum          -2.8629     
   Diopside          -1.0888        Daphnite-7A       -2.8752     
   SiO2(am)          -1.1231        Analcime          -2.8788     
   Pyrrhotite        -1.1496        Magnesite         -2.8942     
   Gibbsite          -1.1842        Albite_low        -2.9630     
   Monohydrocalcite  -1.2243        Albite            -2.9630     
   Saponite-H        -1.3392     
    (only minerals with log Q/K > -3 listed)

                         partial
  Gases               press. (bar)     fugacity     fug. coef.    log fug.
 ---------------------------------------------------------------------------
   H2O(g)                  0.8140        0.8020        0.9852     -0.0958
   CH4(g)                0.004607      0.004604        0.9993     -2.3369
   CO2(g)               0.0008255     0.0008235        0.9976     -3.0843
   H2(g)                0.0004679     0.0004682         1.001     -3.3295
   H2S(g)               1.154e-05     1.150e-05        0.9961     -4.9394
   CO(g)                1.099e-10     1.099e-10         1.000*    -9.9591
   HCl(g)               6.714e-11     6.714e-11         1.000*   -10.1730
   C2H4(g)              2.506e-21     2.506e-21         1.000*   -20.6010
   SO2(g)               9.194e-22     9.128e-22        0.9928    -21.0396
   S2(g)                1.345e-23     1.345e-23         1.000*   -22.8712
   Cl2(g)               1.344e-44     1.344e-44         1.000*   -43.8715
   Na(g)                3.134e-45     3.134e-45         1.000*   -44.5039
   K(g)                 1.013e-46     1.013e-46         1.000*   -45.9945
   O2(g)                3.768e-57     3.767e-57        0.9999    -56.4240
   Mg(g)                1.369e-72     1.369e-72         1.000*   -71.8635
   Ca(g)                1.620e-88     1.620e-88         1.000*   -87.7904
   C(g)                 5.411e-95     5.411e-95         1.000*   -94.2667
   Al(g)               2.618e-108    2.618e-108         1.000*  -107.5820
   Si(g)               1.083e-117    1.083e-117         1.000*  -116.9655
    *no data, gas taken to be ideal

                                  In fluid              Sorbed            Kd
  Original basis total moles   moles     mg/kg      moles     mg/kg      L/kg
 -------------------------------------------------------------------------------
   H2O                 55.6       55.4  9.08e+05
   Al+++             0.0197   8.12e-08   0.00199
   Ca++                1.34       1.32  4.80e+04
   Cl-                 1.33       1.33  4.28e+04
   CrO4--          1.60e-05   6.20e-19  6.54e-14
   Fe++              0.0354   3.32e-05      1.69
   H+                -0.183   3.51e-06   0.00322
   HCO3-            0.00100   0.000113      6.29
   HPO4--           0.00413   1.48e-10  1.29e-05
   K+               0.00369    0.00366      130.
   Mg++             0.00745   0.000893      19.7
   Mn++            0.000772   0.000772      38.6
   Na+               0.0156     0.0132      275.
   O2(aq)         -9.17e-06  -1.02e-05    -0.296
   SO4--            0.00100   9.71e-07    0.0848
   SiO2(aq)          0.0926   0.000494      27.0
   Ti(OH)4(aq)      0.00348    0.00348      367.

  Elemental composition               In fluid                  Sorbed
                  total moles     moles       mg/kg        moles       mg/kg
 -------------------------------------------------------------------------------
   Aluminum           0.01967    8.121e-08    0.001993
   Calcium              1.342        1.317   4.802e+04
   Carbon            0.001000    0.0001133       1.238
   Chlorine             1.326        1.326   4.275e+04
   Chromium         1.600e-05    6.199e-19   2.932e-14
   Hydrogen             111.0        110.9   1.017e+05
   Iron               0.03541    3.319e-05       1.686
   Magnesium         0.007447    0.0008934       19.75
   Manganese        0.0007722    0.0007722       38.58
   Oxygen               55.81        55.46   8.069e+05
   Phosphorus        0.004128    1.476e-10   4.158e-06
   Potassium         0.003686     0.003655       130.0
   Silicon            0.09258    0.0004940       12.62
   Sodium             0.01560      0.01315       275.0
   Sulfur            0.001000    9.709e-07     0.02831
   Titanium          0.003482     0.003482       151.6


          Step #    37             Xi = 0.0131

          Temperature = 100.0 C    Pressure =  1.013 bars
          pH =  6.465              log fO2 =  -56.424
          Eh =  -0.3033 volts      pe =  -4.0968
          Ionic strength      =    3.019352 molal
          Charge imbalance    =    1.208565 eq/kg (36.44% error)
          Activity of water   =    0.962229
          Solvent mass        =     0.99874 kg
          Solution mass       =      1.0996 kg
          Mineral mass        =    0.015263 kg
          Solution density    =    1.008    g/cm3
          Solution viscosity  =    0.003    poise
          Chlorinity          =    1.327667 molal
          Dissolved solids    =       91751 mg/kg sol'n
          Hardness            =   119942.77 mg/kg sol'n as CaCO3
            carbonate         =        3.30 mg/kg sol'n as CaCO3
            non-carbonate     =   119939.47 mg/kg sol'n as CaCO3
          Carbonate alkalinity=        3.30 mg/kg sol'n as CaCO3
          Water type          =    Ca-Cl
          Bulk volume         =    1.10e+03 cm3
          Fluid volume        =    1.09e+03 cm3
          Mineral volume      =        5.54 cm3
          Inert volume        =        0.00 cm3
          Porosity            =        99.5 %
          Permeability        =        82.9 cm2
          Mass reacted        =        14.4 g

                          moles          moles         grams          cm3      rxn rate
  Reactants             remaining       reacted       reacted       reacted  (mol/kg sec)
 ------------------------------------------------------------------------------------------
   Al2O3                   0.9373       0.01246         1.271          --            --  
   CaO                      1.520       0.02021         1.134          --            --  
   Cr2O3                0.0007145     9.501e-06      0.001444          --            --  
   FeO(ox)                  3.279       0.04359         3.132          --            --  
   K2O(ox)                 0.1280      0.001702        0.1603          --            --  
   MgO                     0.6144      0.008169        0.3292          --            --  
   MnO                    0.07349     0.0009771       0.06931          --            --  
   Na2O(ox)                0.6956      0.009250        0.5733          --            --  
   P2O5                    0.1966      0.002615        0.3711          --            --  
   SiO2                     8.822        0.1173         7.048          --            --  
   TiO2                    0.3317      0.004411        0.3523          --            --  

  Minerals in system     moles      log moles      grams        volume (cm3)
 ----------------------------------------------------------------------------
   Andradite             0.003485     -2.458          1.771          0.4595
   Calcite              0.0008867     -3.052        0.08875         0.03275
   Chromite             1.000e-05     -5.000       0.002239       0.0004401
   Hydroxylapatite       0.001743     -2.759         0.8757          0.3305
   Magnetite            3.734e-05     -4.428       0.008646        0.001663
   Mesolite              0.008767     -2.057          3.400           1.501
   Minnesotaite           0.01232     -1.909          5.840           1.822
   Pyrite               0.0004995     -3.301        0.05993         0.01196
   Saponite-Ca           0.002759     -2.559          1.063          0.3743
   Stilbite              0.003014     -2.521          2.153           1.005
                                               _____________   _____________
          (total)                                     15.26           5.539 

  Aqueous species       molality    mg/kg sol'n    act. coef.     log act.
 ---------------------------------------------------------------------------
   Ca++                     1.192     4.340e+04      0.1683       -0.6974
   Cl-                      1.161     3.737e+04      0.5810       -0.1711
   CaCl+                  0.08811         6044.      0.6759       -1.2251
   CaCl2(aq)              0.03796         3826.      1.0000       -1.4207
   Na+                    0.01143         238.6      0.6759       -2.1122
   Ti(OH)4(aq)           0.004418         465.1      1.0000       -2.3548
   K+                    0.004195         149.0      0.5810       -2.6131
   NaCl(aq)              0.001753         93.03      1.0000       -2.7563
   MnCl+                0.0007284         59.80      0.6759       -3.3078
   Mg++                 0.0006414         14.16      0.2597       -3.7784
   SiO2(aq)             0.0004926         26.88      1.0000       -3.3075
   MgCl+                0.0002527         13.71      0.6759       -3.7675
   Mn++                 0.0002510         12.52      0.1683       -4.3742
   KCl(aq)              0.0001958         13.26      1.0000       -3.7082
   CaHCO3+              7.896e-05         7.250      0.6759       -4.2727
   Fe++                 2.479e-05         1.258      0.1683       -5.3795
   HCO3-                1.502e-05        0.8324      0.6759       -4.9934
   CO2(aq)              8.839e-06        0.3533      1.0000       -5.0536
   FeCl+                6.691e-06        0.5548      0.6759       -5.3446
   CaCO3(aq)            6.467e-06        0.5879      1.0000       -5.1893
   Methane(aq)          4.034e-06       0.05878      1.0000       -5.3943
   OH-                  2.472e-06       0.03819      0.6312       -5.8067
   FeCl4--              1.700e-06        0.3052      0.0805       -6.8639
   HSiO3-               1.685e-06        0.1180      0.6759       -5.9435
   HS-                  5.866e-07       0.01762      0.6312       -6.4314
   H2S(aq)              3.856e-07       0.01194      1.0000       -6.4139
   H2(aq)               3.742e-07     0.0006851      1.0000       -6.4269
   H+                   3.638e-07     0.0003330      0.9420       -6.4651
   NaHSiO3(aq)          1.583e-07       0.01439      1.0000       -6.8004
   AlO2-                7.649e-08      0.004098      0.6759       -7.2865
   MgHCO3+              6.820e-08      0.005285      0.6759       -7.3363
   HCl(aq)              5.543e-08      0.001836      1.0000       -7.2562
   FeCl2(aq)            3.187e-08      0.003669      1.0000       -7.4966
   NaHCO3(aq)           3.045e-08      0.002323      1.0000       -7.5164
   CO3--                2.415e-08      0.001316      0.1012       -8.6119
   Ca(For)+             1.671e-08      0.001292      0.6759       -7.9471
    (only species > 1e-8 molal listed)

  Mineral saturation states
                     log Q/K                          log Q/K
 ----------------------------------------------------------------
   Mesolite           0.0000 sat    Maximum_Microcli  -1.3718     
   Chromite           0.0000 sat    K-Feldspar        -1.3846     
   Stilbite           0.0000 sat    Celadonite        -1.3988     
   Andradite          0.0000 sat    Montmor-Ca        -1.4293     
   Saponite-Ca        0.0000 sat    Nontronite-H      -1.4344     
   Calcite            0.0000 sat    Tremolite         -1.6217     
   Minnesotaite       0.0000 sat    Hedenbergite      -1.6254     
   Magnetite          0.0000 sat    Dolomite-ord      -1.6261     
   Hydroxylapatite    0.0000 sat    Dolomite          -1.6268     
   Pyrite            -0.0000 sat    Laumontite        -1.6282     
   Daphnite-14A      -0.0000        Montmor-Mg        -1.7488     
   Scolecite         -0.0067        Phlogopite        -1.7519     
   Nontronite-Ca     -0.0969        Fayalite          -1.7642     
   Aragonite         -0.1436        Muscovite         -1.7713     
   Quartz            -0.2293        Rhodochrosite     -1.8119     
   Hematite          -0.2356        Lawsonite         -1.8330     
   Annite            -0.2666        C                 -1.8912     
   Saponite-Mg       -0.3751        Wollastonite      -1.9229     
   Diaspore          -0.3991        Kaolinite         -1.9251     
   Tridymite         -0.4011        Rhodonite         -2.0047     
   Cronstedtite-7A   -0.4308        Ripidolite-14A    -2.0417     
   Chalcedony        -0.4460        Pseudowollastoni  -2.0572     
   Nontronite-Mg     -0.4655        Sanidine_high     -2.1806     
   Ice               -0.4837        Smectite-low-Fe-  -2.2184     
   Greenalite        -0.5040        Montmor-K         -2.2327     
   Cristobalite(alp  -0.6470        Montmor-Na        -2.2638     
   Epidote           -0.6869        FeO               -2.2645     
   Epidote-ord       -0.6923        Whitlockite       -2.2801     
   Boehmite          -0.6939        Smectite-high-Fe  -2.2815     
   Goethite          -0.8156        Chamosite-7A      -2.3326     
   Saponite-K        -0.8751        Enstatite         -2.3832     
   Coesite           -0.8877        Chrysotile        -2.4029     
   Saponite-Na       -0.8882        Beidellite-Ca     -2.4107     
   Talc              -0.9264        Siderite          -2.4111     
   Cristobalite(bet  -0.9492        Illite            -2.5212     
   Ferrosilite       -0.9522        Eskolaite         -2.5481     
   Nontronite-K      -0.9715        Wustite           -2.7162     
   Nontronite-Na     -0.9851        Dolomite-dis      -2.7394     
   Prehnite          -0.9907        Beidellite-Mg     -2.7789     
   Troilite          -1.0698        Corundum          -2.8632     
   Diopside          -1.0888        Daphnite-7A       -2.8752     
   SiO2(am)          -1.1232        Analcime          -2.8786     
   Pyrrhotite        -1.1494        Magnesite         -2.8942     
   Gibbsite          -1.1843        Alabandite        -2.9539     
   Monohydrocalcite  -1.2243        Albite_low        -2.9628     
   Saponite-H        -1.3392        Albite            -2.9628     
    (only minerals with log Q/K > -3 listed)

                         partial
  Gases               press. (bar)     fugacity     fug. coef.    log fug.
 ---------------------------------------------------------------------------
   H2O(g)                  0.8140        0.8020        0.9852     -0.0958
   CH4(g)                0.004616      0.004612        0.9993     -2.3361
   CO2(g)               0.0008253     0.0008234        0.9976     -3.0844
   H2(g)                0.0004682     0.0004685         1.001     -3.3293
   H2S(g)               1.154e-05     1.150e-05        0.9961     -4.9394
   CO(g)                1.099e-10     1.099e-10         1.000*    -9.9590
   HCl(g)               6.712e-11     6.712e-11         1.000*   -10.1731
   C2H4(g)              2.513e-21     2.513e-21         1.000*   -20.5998
   SO2(g)               9.182e-22     9.116e-22        0.9928    -21.0402
   S2(g)                1.344e-23     1.344e-23         1.000*   -22.8715
   Cl2(g)               1.343e-44     1.343e-44         1.000*   -43.8719
   Na(g)                3.139e-45     3.139e-45         1.000*   -44.5032
   K(g)                 1.216e-46     1.216e-46         1.000*   -45.9152
   O2(g)                3.764e-57     3.763e-57        0.9999    -56.4244
   Mg(g)                1.370e-72     1.370e-72         1.000*   -71.8632
   Ca(g)                1.622e-88     1.622e-88         1.000*   -87.7901
   C(g)                 5.415e-95     5.415e-95         1.000*   -94.2664
   Al(g)               2.619e-108    2.619e-108         1.000*  -107.5818
   Si(g)               1.084e-117    1.084e-117         1.000*  -116.9651
    *no data, gas taken to be ideal

                                  In fluid              Sorbed            Kd
  Original basis total moles   moles     mg/kg      moles     mg/kg      L/kg
 -------------------------------------------------------------------------------
   H2O                 55.6       55.4  9.08e+05
   Al+++             0.0249   8.12e-08   0.00199
   Ca++                1.35       1.32  4.80e+04
   Cl-                 1.33       1.33  4.28e+04
   CrO4--          2.00e-05   6.19e-19  6.53e-14
   Fe++              0.0446   3.32e-05      1.68
   H+                -0.232   3.51e-06   0.00322
   HCO3-            0.00100   0.000113      6.29
   HPO4--           0.00523   1.48e-10  1.29e-05
   K+               0.00440    0.00439      156.
   Mg++             0.00917   0.000893      19.7
   Mn++            0.000978   0.000978      48.9
   Na+               0.0195     0.0132      275.
   O2(aq)         -1.22e-05  -1.02e-05    -0.297
   SO4--            0.00100   9.71e-07    0.0848
   SiO2(aq)           0.117   0.000494      27.0
   Ti(OH)4(aq)      0.00441    0.00441      465.

  Elemental composition               In fluid                  Sorbed
                  total moles     moles       mg/kg        moles       mg/kg
 -------------------------------------------------------------------------------
   Aluminum           0.02493    8.120e-08    0.001992
   Calcium              1.346        1.317   4.800e+04
   Carbon            0.001000    0.0001133       1.238
   Chlorine             1.326        1.326   4.275e+04
   Chromium         2.000e-05    6.193e-19   2.928e-14
   Hydrogen             111.0        110.9   1.016e+05
   Iron               0.04459    3.317e-05       1.685
   Magnesium         0.009169    0.0008930       19.74
   Manganese        0.0009781    0.0009781       48.87
   Oxygen               55.89        55.46   8.069e+05
   Phosphorus        0.005230    1.476e-10   4.158e-06
   Potassium         0.004403     0.004385       155.9
   Silicon             0.1173    0.0004939       12.61
   Sodium             0.01950      0.01316       275.2
   Sulfur            0.001000    9.712e-07     0.02832
   Titanium          0.004412     0.004412       192.1


          Step #    38             Xi = 0.0134

          Temperature = 100.0 C    Pressure =  1.013 bars
          pH =  6.483              log fO2 =  -56.640
          Eh =  -0.3086 volts      pe =  -4.1688
          Ionic strength      =    3.019258 molal
          Charge imbalance    =    1.208577 eq/kg (36.44% error)
          Activity of water   =    0.962228
          Solvent mass        =     0.99872 kg
          Solution mass       =      1.0996 kg
          Mineral mass        =    0.015613 kg
          Solution density    =    1.008    g/cm3
          Solution viscosity  =    0.003    poise
          Chlorinity          =    1.327702 molal
          Dissolved solids    =       91766 mg/kg sol'n
          Hardness            =   119926.78 mg/kg sol'n as CaCO3
            carbonate         =        3.39 mg/kg sol'n as CaCO3
            non-carbonate     =   119923.39 mg/kg sol'n as CaCO3
          Carbonate alkalinity=        3.39 mg/kg sol'n as CaCO3
          Water type          =    Ca-Cl
          Bulk volume         =    1.10e+03 cm3
          Fluid volume        =    1.09e+03 cm3
          Mineral volume      =        5.67 cm3
          Inert volume        =        0.00 cm3
          Porosity            =        99.5 %
          Permeability        =        82.6 cm2
          Mass reacted        =        14.8 g

                          moles          moles         grams          cm3      rxn rate
  Reactants             remaining       reacted       reacted       reacted  (mol/kg sec)
 ------------------------------------------------------------------------------------------
   Al2O3                   0.9370       0.01276         1.301          --            --  
   CaO                      1.520       0.02069         1.160          --            --  
   Cr2O3                0.0007143     9.724e-06      0.001478          --            --  
   FeO(ox)                  3.278       0.04462         3.206          --            --  
   K2O(ox)                 0.1279      0.001742        0.1640          --            --  
   MgO                     0.6142      0.008361        0.3370          --            --  
   MnO                    0.07346      0.001000       0.07094          --            --  
   Na2O(ox)                0.6954      0.009467        0.5867          --            --  
   P2O5                    0.1966      0.002676        0.3798          --            --  
   SiO2                     8.820        0.1201         7.214          --            --  
   TiO2                    0.3316      0.004514        0.3606          --            --  

  Minerals in system     moles      log moles      grams        volume (cm3)
 ----------------------------------------------------------------------------
   Andradite             0.003547     -2.450          1.802          0.4677
   Calcite              0.0008852     -3.053        0.08860         0.03269
   Chromite             1.022e-05     -4.990       0.002288       0.0004499
   Hydroxylapatite       0.001784     -2.749         0.8962          0.3382
   Mesolite              0.009031     -2.044          3.502           1.546
   Minnesotaite           0.01266     -1.898          6.000           1.872
   Pyrite               0.0004994     -3.302        0.05992         0.01196
   Saponite-Ca           0.002847     -2.546          1.097          0.3863
   Stilbite              0.003027     -2.519          2.163           1.010
                                               _____________   _____________
          (total)                                     15.61           5.665 

  Aqueous species       molality    mg/kg sol'n    act. coef.     log act.
 ---------------------------------------------------------------------------
   Ca++                     1.192     4.340e+04      0.1683       -0.6974
   Cl-                      1.161     3.737e+04      0.5810       -0.1711
   CaCl+                  0.08810         6044.      0.6759       -1.2251
   CaCl2(aq)              0.03795         3826.      1.0000       -1.4207
   Na+                    0.01165         243.2      0.6759       -2.1039
   Ti(OH)4(aq)           0.004521         476.0      1.0000       -2.3447
   K+                    0.004271         151.7      0.5810       -2.6053
   NaCl(aq)              0.001786         94.82      1.0000       -2.7480
   MnCl+                0.0007454         61.20      0.6759       -3.2977
   Mg++                 0.0005890         13.00      0.2597       -3.8155
   SiO2(aq)             0.0004942         26.97      1.0000       -3.3061
   Mn++                 0.0002569         12.82      0.1683       -4.3641
   MgCl+                0.0002320         12.59      0.6759       -3.8046
   KCl(aq)              0.0001994         13.50      1.0000       -3.7004
   CaHCO3+              7.576e-05         6.956      0.6759       -4.2906
   Fe++                 2.273e-05         1.153      0.1683       -5.4172
   HCO3-                1.441e-05        0.7988      0.6759       -5.0113
   Methane(aq)          1.004e-05        0.1463      1.0000       -4.9981
   CO2(aq)              8.139e-06        0.3253      1.0000       -5.0895
   CaCO3(aq)            6.467e-06        0.5879      1.0000       -5.1893
   FeCl+                6.134e-06        0.5086      0.6759       -5.3824
   OH-                  2.576e-06       0.03980      0.6312       -5.7888
   HSiO3-               1.762e-06        0.1234      0.6759       -5.9241
   FeCl4--              1.559e-06        0.2798      0.0805       -6.9017
   HS-                  6.938e-07       0.02084      0.6312       -6.3586
   H2(aq)               4.798e-07     0.0008786      1.0000       -6.3189
   H2S(aq)              4.376e-07       0.01355      1.0000       -6.3589
   H+                   3.491e-07     0.0003195      0.9420       -6.4830
   NaHSiO3(aq)          1.688e-07       0.01534      1.0000       -6.7727
   AlO2-                7.563e-08      0.004051      0.6759       -7.2914
   MgHCO3+              6.009e-08      0.004656      0.6759       -7.3913
   HCl(aq)              5.319e-08      0.001761      1.0000       -7.2742
   NaHCO3(aq)           2.978e-08      0.002272      1.0000       -7.5260
   FeCl2(aq)            2.922e-08      0.003363      1.0000       -7.5344
   CO3--                2.415e-08      0.001316      0.1012       -8.6119
   Ca(For)+             2.056e-08      0.001589      0.6759       -7.8570
    (only species > 1e-8 molal listed)

  Mineral saturation states
                     log Q/K                          log Q/K
 ----------------------------------------------------------------
   Mesolite           0.0000 sat    Maximum_Microcli  -1.3647     
   Chromite           0.0000 sat    K-Feldspar        -1.3775     
   Minnesotaite       0.0000 sat    Celadonite        -1.3915     
   Saponite-Ca        0.0000 sat    Montmor-Ca        -1.4563     
   Andradite          0.0000 sat    Tremolite         -1.5446     
   Stilbite           0.0000 sat    Nontronite-H      -1.5485     
   Hydroxylapatite    0.0000 sat    Hedenbergite      -1.5886     
   Calcite            0.0000 sat    Laumontite        -1.6325     
   Pyrite            -0.0000 sat    Dolomite-ord      -1.6632     
   Scolecite         -0.0124        Dolomite          -1.6639     
   Daphnite-14A      -0.0510        C                 -1.7110     
   Magnetite         -0.1137        Phlogopite        -1.7483     
   Aragonite         -0.1436        Fayalite          -1.7665     
   Nontronite-Ca     -0.2052        Montmor-Mg        -1.7819     
   Quartz            -0.2279        Rhodochrosite     -1.8018     
   Annite            -0.2651        Muscovite         -1.8099     
   Hematite          -0.3474        Lawsonite         -1.8401     
   Saponite-Mg       -0.3812        Wollastonite      -1.8856     
   Tridymite         -0.3997        Rhodonite         -1.9574     
   Diaspore          -0.4220        Kaolinite         -1.9681     
   Chalcedony        -0.4446        Pseudowollastoni  -2.0199     
   Ice               -0.4837        Ripidolite-14A    -2.0906     
   Greenalite        -0.5068        Sanidine_high     -2.1735     
   Cronstedtite-7A   -0.5449        Smectite-low-Fe-  -2.2424     
   Nontronite-Mg     -0.5798        Montmor-K         -2.2571     
   Cristobalite(alp  -0.6456        FeO               -2.2664     
   Epidote           -0.7126        Montmor-Na        -2.2881     
   Boehmite          -0.7168        Whitlockite       -2.2920     
   Epidote-ord       -0.7180        Smectite-high-Fe  -2.3100     
   Goethite          -0.8715        Chamosite-7A      -2.3807     
   Saponite-K        -0.8725        Enstatite         -2.3830     
   Saponite-Na       -0.8854        Chrysotile        -2.4036     
   Coesite           -0.8863        Siderite          -2.4488     
   Talc              -0.9243        Beidellite-Ca     -2.4529     
   Cristobalite(bet  -0.9478        Eskolaite         -2.5462     
   Ferrosilite       -0.9526        Illite            -2.5537     
   Prehnite          -0.9605        Wustite           -2.7237     
   Troilite          -1.0168        Dolomite-dis      -2.7765     
   Diopside          -1.0513        Beidellite-Mg     -2.8272     
   Nontronite-K      -1.0771        Alabandite        -2.8530     
   Nontronite-Na     -1.0906        Analcime          -2.8725     
   Pyrrhotite        -1.0964        Corundum          -2.9089     
   SiO2(am)          -1.1218        Daphnite-7A       -2.9262     
   Gibbsite          -1.2072        Magnesite         -2.9313     
   Monohydrocalcite  -1.2243        Albite_low        -2.9552     
   Saponite-H        -1.3451        Albite            -2.9552     
    (only minerals with log Q/K > -3 listed)

                         partial
  Gases               press. (bar)     fugacity     fug. coef.    log fug.
 ---------------------------------------------------------------------------
   H2O(g)                  0.8140        0.8020        0.9852     -0.0958
   CH4(g)                 0.01149       0.01148        0.9993     -1.9399
   CO2(g)               0.0007599     0.0007581        0.9976     -3.1203
   H2(g)                0.0006003     0.0006008         1.001     -3.2213
   H2S(g)               1.310e-05     1.305e-05        0.9961     -4.8844
   CO(g)                1.298e-10     1.298e-10         1.000*    -9.8868
   HCl(g)               6.441e-11     6.441e-11         1.000*   -10.1911
   C2H4(g)              9.473e-21     9.473e-21         1.000*   -20.0235
   SO2(g)               4.942e-22     4.906e-22        0.9928    -21.3093
   S2(g)                1.053e-23     1.053e-23         1.000*   -22.9776
   Cl2(g)               9.642e-45     9.642e-45         1.000*   -44.0158
   Na(g)                3.776e-45     3.776e-45         1.000*   -44.4230
   K(g)                 1.461e-46     1.461e-46         1.000*   -45.8354
   O2(g)                2.289e-57     2.288e-57        0.9999    -56.6405
   Mg(g)                1.752e-72     1.752e-72         1.000*   -71.7564
   Ca(g)                2.258e-88     2.258e-88         1.000*   -87.6462
   C(g)                 8.200e-95     8.200e-95         1.000*   -94.0862
   Al(g)               3.609e-108    3.609e-108         1.000*  -107.4427
   Si(g)               1.788e-117    1.788e-117         1.000*  -116.7477
    *no data, gas taken to be ideal

                                  In fluid              Sorbed            Kd
  Original basis total moles   moles     mg/kg      moles     mg/kg      L/kg
 -------------------------------------------------------------------------------
   H2O                 55.6       55.4  9.08e+05
   Al+++             0.0255   8.01e-08   0.00197
   Ca++                1.35       1.32  4.80e+04
   Cl-                 1.33       1.33  4.28e+04
   CrO4--          2.04e-05   5.53e-19  5.83e-14
   Fe++              0.0456   3.04e-05      1.54
   H+                -0.238   8.82e-06   0.00809
   HCO3-            0.00100   0.000115      6.37
   HPO4--           0.00535   1.37e-10  1.20e-05
   K+               0.00448    0.00446      159.
   Mg++             0.00936   0.000820      18.1
   Mn++             0.00100    0.00100      50.0
   Na+               0.0199     0.0134      280.
   O2(aq)         -1.25e-05  -2.26e-05    -0.657
   SO4--            0.00100   1.13e-06    0.0987
   SiO2(aq)           0.120   0.000496      27.1
   Ti(OH)4(aq)      0.00452    0.00452      476.

  Elemental composition               In fluid                  Sorbed
                  total moles     moles       mg/kg        moles       mg/kg
 -------------------------------------------------------------------------------
   Aluminum           0.02551    8.010e-08    0.001965
   Calcium              1.347        1.317   4.799e+04
   Carbon            0.001000    0.0001148       1.254
   Chlorine             1.326        1.326   4.275e+04
   Chromium         2.045e-05    5.526e-19   2.613e-14
   Hydrogen             111.0        110.9   1.016e+05
   Iron               0.04562    3.041e-05       1.544
   Magnesium         0.009361    0.0008200       18.12
   Manganese         0.001001     0.001001       50.01
   Oxygen               55.90        55.46   8.069e+05
   Phosphorus        0.005353    1.372e-10   3.865e-06
   Potassium         0.004483     0.004465       158.8
   Silicon             0.1201    0.0004955       12.66
   Sodium             0.01993      0.01342       280.5
   Sulfur            0.001000    1.130e-06     0.03295
   Titanium          0.004515     0.004515       196.6


          Step #    45             Xi = 0.0258

          Temperature = 100.0 C    Pressure =  1.013 bars
          pH =  6.571              log fO2 =  -57.710
          Eh =  -0.3349 volts      pe =  -4.5238
          Ionic strength      =    3.014449 molal
          Charge imbalance    =    1.209253 eq/kg (36.46% error)
          Activity of water   =    0.962224
          Solvent mass        =     0.99749 kg
          Solution mass       =      1.0990 kg
          Mineral mass        =    0.029806 kg
          Solution density    =    1.008    g/cm3
          Solution viscosity  =    0.003    poise
          Chlorinity          =    1.329333 molal
          Dissolved solids    =       92372 mg/kg sol'n
          Hardness            =   119240.84 mg/kg sol'n as CaCO3
            carbonate         =       31.62 mg/kg sol'n as CaCO3
            non-carbonate     =   119209.22 mg/kg sol'n as CaCO3
          Carbonate alkalinity=       31.62 mg/kg sol'n as CaCO3
          Water type          =    Ca-Cl
          Bulk volume         =    1.10e+03 cm3
          Fluid volume        =    1.09e+03 cm3
          Mineral volume      =        10.8 cm3
          Inert volume        =        0.00 cm3
          Porosity            =        99.0 %
          Permeability        =        70.3 cm2
          Mass reacted        =        28.4 g

                          moles          moles         grams          cm3      rxn rate
  Reactants             remaining       reacted       reacted       reacted  (mol/kg sec)
 ------------------------------------------------------------------------------------------
   Al2O3                   0.9253       0.02447         2.495          --            --  
   CaO                      1.501       0.03970         2.226          --            --  
   Cr2O3                0.0007054     1.866e-05      0.002836          --            --  
   FeO(ox)                  3.237       0.08561         6.151          --            --  
   K2O(ox)                 0.1263      0.003342        0.3148          --            --  
   MgO                     0.6065       0.01604        0.6465          --            --  
   MnO                    0.07254      0.001919        0.1361          --            --  
   Na2O(ox)                0.6867       0.01816         1.126          --            --  
   P2O5                    0.1941      0.005134        0.7288          --            --  
   SiO2                     8.709        0.2304         13.84          --            --  
   TiO2                    0.3275      0.008662        0.6919          --            --  

  Minerals in system     moles      log moles      grams        volume (cm3)
 ----------------------------------------------------------------------------
   Andradite             0.007170     -2.144          3.644          0.9454
   Chromite             1.916e-05     -4.718       0.004288       0.0008431
   Hydroxylapatite       0.003423     -2.466          1.719          0.6488
   Mesolite               0.01711     -1.767          6.635           2.929
   Minnesotaite           0.02391     -1.621          11.33           3.535
   Pyrite               0.0004987     -3.302        0.05984         0.01194
   Saponite-Ca           0.005514     -2.259          2.126          0.7481
   Stilbite              0.006000     -2.222          4.287           2.001
                                               _____________   _____________
          (total)                                     29.81           10.82 

  Aqueous species       molality    mg/kg sol'n    act. coef.     log act.
 ---------------------------------------------------------------------------
   Ca++                     1.187     4.316e+04      0.1683       -0.6995
   Cl-                      1.161     3.735e+04      0.5810       -0.1711
   CaCl+                  0.08769         6011.      0.6759       -1.2272
   CaCl2(aq)              0.03778         3806.      1.0000       -1.4227
   Na+                    0.02168         452.4      0.6759       -1.8340
   Ti(OH)4(aq)           0.008685         913.6      1.0000       -2.0613
   K+                    0.007324         259.9      0.5810       -2.3711
   NaCl(aq)              0.003326         176.4      1.0000       -2.4781
   MnCl+                 0.001431         117.4      0.6759       -3.0143
   Methane(aq)          0.0009177         13.36      1.0000       -3.0373
   SiO2(aq)             0.0005496         29.97      1.0000       -3.2600
   Mn++                 0.0004932         24.59      0.1683       -4.0808
   Mg++                 0.0003600         7.941      0.2597       -4.0293
   KCl(aq)              0.0003419         23.13      1.0000       -3.4661
   MgCl+                0.0001418         7.692      0.6759       -4.0184
   CaHCO3+              6.118e-05         5.614      0.6759       -4.3835
   Fe++                 1.318e-05        0.6680      0.1683       -5.6539
   HCO3-                1.170e-05        0.6477      0.6759       -5.1021
   CaCO3(aq)            6.390e-06        0.5805      1.0000       -5.1945
   CO2(aq)              5.398e-06        0.2156      1.0000       -5.2678
   FeCl+                3.557e-06        0.2948      0.6759       -5.6190
   OH-                  3.152e-06       0.04866      0.6312       -5.7012
   HSiO3-               2.397e-06        0.1677      0.6759       -5.7904
   HS-                  1.686e-06       0.05063      0.6312       -5.9728
   H2(aq)               1.644e-06      0.003008      1.0000       -5.7841
   FeCl4--              9.041e-07        0.1622      0.0805       -7.1382
   H2S(aq)              8.694e-07       0.02689      1.0000       -6.0608
   NaHSiO3(aq)          4.274e-07       0.03882      1.0000       -6.3692
   H+                   2.853e-07     0.0002610      0.9420       -6.5707
   Ca(For)+             5.689e-08      0.004394      0.6759       -7.4151
   AlO2-                5.224e-08      0.002796      0.6759       -7.4521
   NaHCO3(aq)           4.499e-08      0.003430      1.0000       -7.3469
   HCl(aq)              4.348e-08      0.001439      1.0000       -7.3617
   MgHCO3+              2.980e-08      0.002308      0.6759       -7.6959
   CO3--                2.398e-08      0.001306      0.1012       -8.6150
   FeCl2(aq)            1.694e-08      0.001949      1.0000       -7.7710
    (only species > 1e-8 molal listed)

  Mineral saturation states
                     log Q/K                          log Q/K
 ----------------------------------------------------------------
   Stilbite           0.0000 sat    Monohydrocalcite  -1.2295     
   Minnesotaite       0.0000 sat    Cronstedtite-7A   -1.2795     
   Andradite          0.0000 sat    Saponite-H        -1.3737     
   Saponite-Ca        0.0000 sat    Hedenbergite      -1.3848     
   Chromite           0.0000 sat    Rhodonite         -1.4527     
   Mesolite           0.0000 sat    Gibbsite          -1.4555     
   Hydroxylapatite    0.0000 sat    Rhodochrosite     -1.5216     
   Pyrite            -0.0000 sat    Nontronite-K      -1.5414     
   Calcite           -0.0052        Nontronite-Na     -1.5431     
   Aragonite         -0.1488        Phlogopite        -1.6523     
   Quartz            -0.1818        Wollastonite      -1.6664     
   Scolecite         -0.1976        Montmor-Ca        -1.6708     
   Annite            -0.2377        Laumontite        -1.7716     
   Tridymite         -0.3536        Pseudowollastoni  -1.8007     
   Chalcedony        -0.3985        Fayalite          -1.8433     
   Saponite-Mg       -0.4161        Dolomite-ord      -1.8853     
   Ice               -0.4837        Dolomite          -1.8860     
   Greenalite        -0.5990        Sanidine_high     -1.9617     
   Cristobalite(alp  -0.5995        Montmor-Mg        -2.0313     
   Diaspore          -0.6703        Lawsonite         -2.0714     
   Daphnite-14A      -0.7166        Muscovite         -2.0948     
   Nontronite-Ca     -0.7471        Alabandite        -2.0963     
   Troilite          -0.7801        Nontronite-H      -2.1190     
   Saponite-K        -0.7948        FeO               -2.3278     
   Saponite-Na       -0.7960        Whitlockite       -2.3498     
   C                 -0.8198        Smectite-low-Fe-  -2.3637     
   Diopside          -0.8245        Kaolinite         -2.3725     
   Magnetite         -0.8328        Enstatite         -2.3755     
   Coesite           -0.8402        Montmor-K         -2.3940     
   Talc              -0.8557        Montmor-Na        -2.4131     
   Pyrrhotite        -0.8597        Chrysotile        -2.4272     
   Cristobalite(bet  -0.9017        Tephroite         -2.4803     
   Boehmite          -0.9651        Eskolaite         -2.4848     
   Ferrosilite       -0.9680        Smectite-high-Fe  -2.4955     
   Prehnite          -0.9726        Analcime          -2.6736     
   Hematite          -1.0051        Ripidolite-14A    -2.6876     
   Tremolite         -1.0226        Siderite          -2.6886     
   Epidote           -1.0536        Albite            -2.7078     
   Epidote-ord       -1.0590        Albite_low        -2.7078     
   SiO2(am)          -1.0757        Illite            -2.7801     
   Maximum_Microcli  -1.1529        Wustite           -2.8102     
   Nontronite-Mg     -1.1567        Beidellite-Ca     -2.8338     
   K-Feldspar        -1.1657        Chamosite-7A      -2.9542     
   Celadonite        -1.1722        Dolomite-dis      -2.9986     
   Goethite          -1.2003     
    (only minerals with log Q/K > -3 listed)

                         partial
  Gases               press. (bar)     fugacity     fug. coef.    log fug.
 ---------------------------------------------------------------------------
   CH4(g)                   1.050         1.049        0.9993      0.0209
   H2O(g)                  0.8140        0.8020        0.9852     -0.0958
   H2(g)                 0.002057      0.002058         1.001     -2.6865
   CO2(g)               0.0005040     0.0005028        0.9976     -3.2986
   H2S(g)               2.602e-05     2.592e-05        0.9961     -4.5863
   CO(g)                2.949e-10     2.949e-10         1.000*    -9.5304
   HCl(g)               5.265e-11     5.265e-11         1.000*   -10.2786
   C2H4(g)              6.738e-18     6.738e-18         1.000*   -17.1715
   SO2(g)               2.441e-23     2.424e-23        0.9928    -22.6155
   S2(g)                3.541e-24     3.541e-24         1.000*   -23.4509
   Na(g)                1.592e-44     1.592e-44         1.000*   -43.7981
   Cl2(g)               1.880e-45     1.880e-45         1.000*   -44.7257
   K(g)                 5.673e-46     5.673e-46         1.000*   -45.2462
   O2(g)                1.950e-58     1.950e-58        0.9999    -57.7100
   Mg(g)                5.493e-72     5.493e-72         1.000*   -71.2602
   Ca(g)                1.153e-87     1.153e-87         1.000*   -86.9383
   C(g)                 6.383e-94     6.383e-94         1.000*   -93.1950
   Al(g)               1.292e-107    1.292e-107         1.000*  -106.8888
   Si(g)               2.333e-116    2.333e-116         1.000*  -115.6320
    *no data, gas taken to be ideal

                                  In fluid              Sorbed            Kd
  Original basis total moles   moles     mg/kg      moles     mg/kg      L/kg
 -------------------------------------------------------------------------------
   H2O                 55.7       55.4  9.08e+05
   Al+++             0.0489   5.48e-08   0.00135
   Ca++                1.37       1.31  4.77e+04
   Cl-                 1.33       1.33  4.28e+04
   CrO4--          3.83e-05   3.44e-19  3.63e-14
   Fe++              0.0866   1.76e-05     0.895
   H+                -0.456   0.000912     0.836
   HCO3-            0.00100    0.00100      55.5
   HPO4--            0.0103   9.72e-11  8.49e-06
   K+               0.00768    0.00765      272.
   Mg++              0.0170   0.000501      11.1
   Mn++             0.00192    0.00192      96.0
   Na+               0.0373     0.0249      522.
   O2(aq)         -2.59e-05   -0.00184     -53.5
   SO4--            0.00100   2.55e-06     0.223
   SiO2(aq)           0.230   0.000551      30.1
   Ti(OH)4(aq)      0.00866    0.00866      914.

  Elemental composition               In fluid                  Sorbed
                  total moles     moles       mg/kg        moles       mg/kg
 -------------------------------------------------------------------------------
   Aluminum           0.04895    5.484e-08    0.001346
   Calcium              1.366        1.309   4.773e+04
   Carbon            0.001000     0.001000       10.93
   Chlorine             1.326        1.326   4.278e+04
   Chromium         3.831e-05    3.443e-19   1.629e-14
   Hydrogen             111.0        110.8   1.016e+05
   Iron               0.08661    1.761e-05      0.8950
   Magnesium          0.01704    0.0005005       11.07
   Manganese         0.001920     0.001920       95.97
   Oxygen               56.26        55.41   8.066e+05
   Phosphorus         0.01027    9.724e-11   2.741e-06
   Potassium         0.007683     0.007647       272.0
   Silicon             0.2304    0.0005510       14.08
   Sodium             0.03733      0.02494       521.8
   Sulfur            0.001000    2.550e-06     0.07439
   Titanium          0.008663     0.008663       377.4


          Step #    46             Xi = 0.0299

          Temperature = 100.0 C    Pressure =  1.013 bars
          pH =  6.818              log fO2 =  -60.680
          Eh =  -0.4082 volts      pe =  -5.5136
          Ionic strength      =    3.013113 molal
          Charge imbalance    =    1.209426 eq/kg (36.47% error)
          Activity of water   =    0.962222
          Solvent mass        =     0.99714 kg
          Solution mass       =      1.0989 kg
          Mineral mass        =    0.034493 kg
          Solution density    =    1.008    g/cm3
          Solution viscosity  =    0.003    poise
          Chlorinity          =    1.329805 molal
          Dissolved solids    =       92564 mg/kg sol'n
          Hardness            =   119032.69 mg/kg sol'n as CaCO3
            carbonate         =       36.55 mg/kg sol'n as CaCO3
            non-carbonate     =   118996.13 mg/kg sol'n as CaCO3
          Carbonate alkalinity=       36.55 mg/kg sol'n as CaCO3
          Water type          =    Ca-Cl
          Bulk volume         =    1.10e+03 cm3
          Fluid volume        =    1.09e+03 cm3
          Mineral volume      =        12.5 cm3
          Inert volume        =        0.00 cm3
          Porosity            =        98.9 %
          Permeability        =        66.7 cm2
          Mass reacted        =        32.9 g

                          moles          moles         grams          cm3      rxn rate
  Reactants             remaining       reacted       reacted       reacted  (mol/kg sec)
 ------------------------------------------------------------------------------------------
   Al2O3                   0.9214       0.02838         2.894          --            --  
   CaO                      1.494       0.04603         2.581          --            --  
   Cr2O3                0.0007024     2.164e-05      0.003288          --            --  
   FeO(ox)                  3.223       0.09928         7.133          --            --  
   K2O(ox)                 0.1258      0.003875        0.3650          --            --  
   MgO                     0.6039       0.01860        0.7498          --            --  
   MnO                    0.07224      0.002225        0.1578          --            --  
   Na2O(ox)                0.6838       0.02106         1.306          --            --  
   P2O5                    0.1933      0.005954        0.8451          --            --  
   SiO2                     8.673        0.2671         16.05          --            --  
   TiO2                    0.3261       0.01005        0.8024          --            --  

  Minerals in system     moles      log moles      grams        volume (cm3)
 ----------------------------------------------------------------------------
   Andradite             0.007567     -2.121          3.845          0.9976
   Chromite             2.214e-05     -4.655       0.004955       0.0009742
   Hydroxylapatite       0.003970     -2.401          1.994          0.7525
   Mesolite               0.02087     -1.680          8.093           3.573
   Minnesotaite           0.02821     -1.550          13.37           4.171
   Pyrite               0.0004892     -3.310        0.05870         0.01171
   Saponite-Ca           0.004876     -2.312          1.880          0.6616
   Stilbite              0.006249     -2.204          4.466           2.084
   Tremolite            0.0009635     -3.016         0.7827          0.2630
                                               _____________   _____________
          (total)                                     34.49           12.52 

  Aqueous species       molality    mg/kg sol'n    act. coef.     log act.
 ---------------------------------------------------------------------------
   Ca++                     1.185     4.310e+04      0.1683       -0.7000
   Cl-                      1.161     3.735e+04      0.5810       -0.1710
   CaCl+                  0.08758         6003.      0.6759       -1.2277
   CaCl2(aq)              0.03774         3801.      1.0000       -1.4232
   Na+                    0.02449         511.0      0.6759       -1.7811
   Ti(OH)4(aq)            0.01007         1060.      1.0000       -1.9968
   K+                    0.008348         296.2      0.5810       -2.3142
   NaCl(aq)              0.003757         199.3      1.0000       -2.4251
   MnCl+                 0.001660         136.2      0.6759       -2.9499
   Methane(aq)           0.001003         14.60      1.0000       -2.9988
   Mn++                 0.0005721         28.52      0.1683       -4.0163
   SiO2(aq)             0.0005611         30.59      1.0000       -3.2509
   KCl(aq)              0.0003897         26.36      1.0000       -3.4093
   Mg++                 0.0001133         2.498      0.2597       -4.5315
   H2(aq)               5.024e-05       0.09190      1.0000       -4.2990
   MgCl+                4.463e-05         2.420      0.6759       -4.5205
   HS-                  1.671e-05        0.5014      0.6312       -4.9769
   OH-                  5.571e-06       0.08598      0.6312       -5.4539
   H2S(aq)              4.873e-06        0.1507      1.0000       -5.3122
   HSiO3-               4.325e-06        0.3026      0.6759       -5.5341
   Fe++                 4.104e-06        0.2080      0.1683       -6.1606
   FeCl+                1.108e-06       0.09179      0.6759       -6.1256
   NaHSiO3(aq)          8.712e-07       0.07912      1.0000       -6.0599
   FeCl4--              2.816e-07       0.05051      0.0805       -7.6447
   H+                   1.614e-07     0.0001477      0.9420       -6.8180
   AlO2-                4.858e-08      0.002600      0.6759       -7.4836
   HCl(aq)              2.460e-08     0.0008140      1.0000       -7.6090
   NaOH(aq)             1.366e-08     0.0004957      1.0000       -7.8646
    (only species > 1e-8 molal listed)

  Mineral saturation states
                     log Q/K                          log Q/K
 ----------------------------------------------------------------
   Minnesotaite       0.0000 sat    Pseudowollastoni  -1.2976     
   Mesolite           0.0000 sat    Daphnite-14A      -1.3073     
   Tremolite          0.0000 sat    Epidote           -1.3505     
   Saponite-Ca        0.0000 sat    Tephroite         -1.3532     
   Stilbite           0.0000 sat    Epidote-ord       -1.3559     
   Chromite           0.0000 sat    Saponite-H        -1.4552     
   Hydroxylapatite    0.0000 sat    Phlogopite        -1.6226     
   Andradite          0.0000 sat    Gibbsite          -1.7343     
   Pyrite            -0.0000 sat    Laumontite        -1.7990     
   Troilite          -0.0436        Fayalite          -1.8584     
   Pyrrhotite        -0.1232        Sanidine_high     -1.9092     
   Quartz            -0.1727        Goethite          -1.9549     
   Annite            -0.2214        Montmor-Ca        -2.0212     
   Scolecite         -0.2340        Lawsonite         -2.1169     
   Diopside          -0.3200        Nontronite-Ca     -2.2336     
   Tridymite         -0.3445        Grossular         -2.3171     
   Chalcedony        -0.3894        FeO               -2.3399     
   Ice               -0.4837        Magnetite         -2.3541     
   Saponite-Mg       -0.4989        Enstatite         -2.3740     
   Prehnite          -0.5149        Chrysotile        -2.4318     
   Cristobalite(alp  -0.5904        Montmor-Mg        -2.4645     
   Greenalite        -0.6171        Mn(OH)2(am)       -2.4724     
   Saponite-K        -0.7760        Eskolaite         -2.4727     
   Saponite-Na       -0.7784        Hematite          -2.5143     
   Alabandite        -0.7887        Whitlockite       -2.5144     
   Coesite           -0.8311        Muscovite         -2.5999     
   Talc              -0.8422        Analcime          -2.6346     
   Rhodonite         -0.8847        Albite_low        -2.6592     
   Hedenbergite      -0.8847        Albite            -2.6592     
   Cristobalite(bet  -0.8926        Smectite-low-Fe-  -2.6936     
   Diaspore          -0.9491        Montmor-K         -2.7255     
   Ferrosilite       -0.9710        Nontronite-Mg     -2.7260     
   SiO2(am)          -1.0666        Montmor-Na        -2.7459     
   Maximum_Microcli  -1.1004        Cronstedtite-7A   -2.8038     
   K-Feldspar        -1.1132        Smectite-high-Fe  -2.8748     
   Celadonite        -1.1183        Wustite           -2.9003     
   Wollastonite      -1.1633        Kaolinite         -2.9120     
   Boehmite          -1.2439     
    (only minerals with log Q/K > -3 listed)

                         partial
  Gases               press. (bar)     fugacity     fug. coef.    log fug.
 ---------------------------------------------------------------------------
   CH4(g)                   1.147         1.147        0.9993      0.0594
   H2O(g)                  0.8140        0.8020        0.9852     -0.0958
   H2(g)                  0.06285       0.06290         1.001     -1.2014
   H2S(g)               0.0001459     0.0001453        0.9961     -3.8377
   CO2(g)               6.315e-10     6.300e-10        0.9976     -9.2006
   HCl(g)               2.979e-11     2.979e-11         1.000*   -10.5259
   CO(g)                1.129e-14     1.129e-14         1.000*   -13.9473
   C2H4(g)              8.616e-21     8.616e-21         1.000*   -20.0647
   S2(g)                1.191e-25     1.191e-25         1.000*   -24.9240
   SO2(g)               4.795e-27     4.761e-27        0.9928    -26.3223
   Na(g)                1.757e-43     1.757e-43         1.000*   -42.7553
   K(g)                 6.317e-45     6.317e-45         1.000*   -44.1995
   Cl2(g)               1.970e-47     1.970e-47         1.000*   -46.7054
   O2(g)                2.088e-61     2.088e-61        0.9999    -60.6803
   Mg(g)                1.650e-70     1.650e-70         1.000*   -69.7826
   Ca(g)                1.099e-85     1.099e-85         1.000*   -84.9591
   C(g)                 7.469e-97     7.469e-97         1.000*   -96.1267
   Al(g)               1.149e-105    1.149e-105         1.000*  -104.9399
   Si(g)               2.225e-113    2.225e-113         1.000*  -112.6527
    *no data, gas taken to be ideal

                                  In fluid              Sorbed            Kd
  Original basis total moles   moles     mg/kg      moles     mg/kg      L/kg
 -------------------------------------------------------------------------------
   H2O                 55.7       55.4  9.07e+05
   Al+++             0.0568   5.00e-08   0.00123
   Ca++                1.37       1.31  4.77e+04
   Cl-                 1.33       1.33  4.28e+04
   CrO4--          4.43e-05   1.23e-19  1.30e-14
   Fe++               0.100   5.48e-06     0.279
   H+                -0.529    0.00102     0.932
   HCO3-            0.00100    0.00100      55.5
   HPO4--            0.0119   3.80e-11  3.32e-06
   K+               0.00875    0.00871      310.
   Mg++              0.0196   0.000157      3.48
   Mn++             0.00223    0.00223      111.
   Na+               0.0431     0.0282      589.
   O2(aq)         -3.04e-05   -0.00207     -60.2
   SO4--            0.00100   2.15e-05      1.88
   SiO2(aq)           0.267   0.000565      30.9
   Ti(OH)4(aq)       0.0100     0.0100  1.06e+03

  Elemental composition               In fluid                  Sorbed
                  total moles     moles       mg/kg        moles       mg/kg
 -------------------------------------------------------------------------------
   Aluminum           0.05677    5.004e-08    0.001229
   Calcium              1.372        1.307   4.766e+04
   Carbon            0.001000     0.001000       10.93
   Chlorine             1.326        1.326   4.278e+04
   Chromium         4.427e-05    1.233e-19   5.835e-15
   Hydrogen             111.0        110.7   1.016e+05
   Iron                0.1003    5.483e-06      0.2787
   Magnesium          0.01960    0.0001574       3.482
   Manganese         0.002226     0.002226       111.3
   Oxygen               56.38        55.39   8.065e+05
   Phosphorus         0.01191    3.802e-11   1.072e-06
   Potassium         0.008750     0.008713       310.0
   Silicon             0.2671    0.0005647       14.43
   Sodium             0.04313      0.02817       589.4
   Sulfur            0.001000    2.152e-05      0.6280
   Titanium           0.01005      0.01005       437.7


          Step #    50             Xi = 0.0398

          Temperature = 100.0 C    Pressure =  1.013 bars
          pH =  6.803              log fO2 =  -60.508
          Eh =  -0.4039 volts      pe =  -5.4559
          Ionic strength      =    3.009830 molal
          Charge imbalance    =    1.209760 eq/kg (36.49% error)
          Activity of water   =    0.962222
          Solvent mass        =     0.99637 kg
          Solution mass       =      1.0986 kg
          Mineral mass        =    0.045700 kg
          Solution density    =    1.008    g/cm3
          Solution viscosity  =    0.003    poise
          Chlorinity          =    1.330832 molal
          Dissolved solids    =       93015 mg/kg sol'n
          Hardness            =   118573.29 mg/kg sol'n as CaCO3
            carbonate         =       36.31 mg/kg sol'n as CaCO3
            non-carbonate     =   118536.98 mg/kg sol'n as CaCO3
          Carbonate alkalinity=       36.31 mg/kg sol'n as CaCO3
          Water type          =    Ca-Cl
          Bulk volume         =    1.11e+03 cm3
          Fluid volume        =    1.09e+03 cm3
          Mineral volume      =        16.6 cm3
          Inert volume        =        0.00 cm3
          Porosity            =        98.5 %
          Permeability        =        58.9 cm2
          Mass reacted        =        43.8 g

                          moles          moles         grams          cm3      rxn rate
  Reactants             remaining       reacted       reacted       reacted  (mol/kg sec)
 ------------------------------------------------------------------------------------------
   Al2O3                   0.9120       0.03779         3.853          --            --  
   CaO                      1.479       0.06130         3.437          --            --  
   Cr2O3                0.0006952     2.881e-05      0.004379          --            --  
   FeO(ox)                  3.190        0.1322         9.498          --            --  
   K2O(ox)                 0.1245      0.005160        0.4861          --            --  
   MgO                     0.5978       0.02477        0.9984          --            --  
   MnO                    0.07150      0.002963        0.2102          --            --  
   Na2O(ox)                0.6768       0.02805         1.738          --            --  
   P2O5                    0.1913      0.007928         1.125          --            --  
   SiO2                     8.584        0.3557         21.37          --            --  
   TiO2                    0.3228       0.01338         1.068          --            --  

  Minerals in system     moles      log moles      grams        volume (cm3)
 ----------------------------------------------------------------------------
   Andradite             0.007556     -2.122          3.840          0.9963
   Chromite             2.931e-05     -4.533       0.006561        0.001290
   Hydroxylapatite       0.005286     -2.277          2.655           1.002
   Mesolite               0.03163     -1.500          12.27           5.415
   Minnesotaite           0.03919     -1.407          18.57           5.794
   Pyrite               0.0004903     -3.310        0.05882         0.01174
   Stilbite              0.005797     -2.237          4.143           1.933
   Tremolite             0.005122     -2.291          4.161           1.398
                                               _____________   _____________
          (total)                                     45.70           16.55 

  Aqueous species       molality    mg/kg sol'n    act. coef.     log act.
 ---------------------------------------------------------------------------
   Ca++                     1.181     4.293e+04      0.1683       -0.7015
   Cl-                      1.161     3.733e+04      0.5810       -0.1710
   CaCl+                  0.08729         5980.      0.6759       -1.2292
   CaCl2(aq)              0.03761         3786.      1.0000       -1.4247
   Na+                    0.03039         633.7      0.6759       -1.6874
   Ti(OH)4(aq)            0.01343         1411.      1.0000       -1.8721
   K+                     0.01082         383.7      0.5810       -2.2016
   NaCl(aq)              0.004662         247.1      1.0000       -2.3314
   MnCl+                 0.002212         181.4      0.6759       -2.8252
   Methane(aq)           0.001004         14.60      1.0000       -2.9984
   Mn++                 0.0007623         37.98      0.1683       -3.8917
   SiO2(aq)             0.0005822         31.73      1.0000       -3.2349
   KCl(aq)              0.0005051         34.16      1.0000       -3.2966
   Mg++                 0.0001174         2.589      0.2597       -4.5158
   MgCl+                4.627e-05         2.508      0.6759       -4.5048
   H2(aq)               4.118e-05       0.07530      1.0000       -4.3853
   HS-                  1.499e-05        0.4497      0.6312       -5.0240
   OH-                  5.388e-06       0.08310      0.6312       -5.4684
   H2S(aq)              4.522e-06        0.1398      1.0000       -5.3447
   HSiO3-               4.340e-06        0.3034      0.6759       -5.5326
   Fe++                 4.178e-06        0.2116      0.1683       -6.1528
   FeCl+                1.128e-06       0.09339      0.6759       -6.1179
   NaHSiO3(aq)          1.085e-06       0.09845      1.0000       -5.9647
   FeCl4--              2.867e-07       0.05140      0.0805       -7.6370
   H+                   1.669e-07     0.0001526      0.9420       -6.8034
   AlO2-                4.275e-08      0.002287      0.6759       -7.5392
   HCl(aq)              2.544e-08     0.0008413      1.0000       -7.5945
   NaOH(aq)             1.639e-08     0.0005945      1.0000       -7.7855
    (only species > 1e-8 molal listed)

  Mineral saturation states
                     log Q/K                          log Q/K
 ----------------------------------------------------------------
   Stilbite           0.0000 sat    Pseudowollastoni  -1.3121     
   Hydroxylapatite    0.0000 sat    Epidote           -1.4238     
   Minnesotaite       0.0000 sat    Epidote-ord       -1.4292     
   Tremolite          0.0000 sat    Daphnite-14A      -1.4481     
   Andradite          0.0000 sat    Saponite-H        -1.4502     
   Mesolite           0.0000 sat    Phlogopite        -1.5576     
   Chromite           0.0000 sat    Gibbsite          -1.7753     
   Pyrite            -0.0000 sat    Sanidine_high     -1.8041     
   Saponite-Ca       -0.0000 sat    Laumontite        -1.8475     
   Troilite          -0.0974        Fayalite          -1.8851     
   Quartz            -0.1567        Goethite          -1.9331     
   Pyrrhotite        -0.1770        Montmor-Ca        -2.0351     
   Annite            -0.1803        Nontronite-Ca     -2.1498     
   Scolecite         -0.2986        Lawsonite         -2.1974     
   Tridymite         -0.3285        Magnetite         -2.3318     
   Diopside          -0.3319        FeO               -2.3612     
   Chalcedony        -0.3734        Enstatite         -2.3714     
   Ice               -0.4837        Mn(OH)2(am)       -2.3768     
   Saponite-Mg       -0.4961        Chrysotile        -2.4400     
   Cristobalite(alp  -0.5744        Grossular         -2.4427     
   Prehnite          -0.6100        Eskolaite         -2.4514     
   Greenalite        -0.6491        Hematite          -2.4707     
   Alabandite        -0.7256        Montmor-Mg        -2.4756     
   Saponite-K        -0.7386        Whitlockite       -2.5043     
   Saponite-Na       -0.7473        Analcime          -2.5653     
   Rhodonite         -0.7731        Albite            -2.5730     
   Coesite           -0.8151        Albite_low        -2.5730     
   Talc              -0.8184        Muscovite         -2.5767     
   Cristobalite(bet  -0.8766        Nontronite-Mg     -2.6394     
   Hedenbergite      -0.9046        Smectite-low-Fe-  -2.6687     
   Ferrosilite       -0.9764        Montmor-K         -2.7020     
   Diaspore          -0.9901        Montmor-Na        -2.7287     
   Maximum_Microcli  -0.9953        Cronstedtite-7A   -2.7868     
   K-Feldspar        -1.0081        Smectite-high-Fe  -2.8649     
   Celadonite        -1.0105        Nontronite-K      -2.8879     
   SiO2(am)          -1.0506        Nontronite-Na     -2.8971     
   Tephroite         -1.1461        Wustite           -2.9160     
   Wollastonite      -1.1778        Mordenite         -2.9518     
   Boehmite          -1.2849        Kaolinite         -2.9620     
    (only minerals with log Q/K > -3 listed)

                         partial
  Gases               press. (bar)     fugacity     fug. coef.    log fug.
 ---------------------------------------------------------------------------
   CH4(g)                   1.148         1.148        0.9993      0.0598
   H2O(g)                  0.8140        0.8020        0.9852     -0.0958
   H2(g)                  0.05152       0.05156         1.001     -1.2877
   H2S(g)               0.0001354     0.0001348        0.9961     -3.8702
   CO2(g)               1.400e-09     1.396e-09        0.9976     -8.8550
   HCl(g)               3.081e-11     3.081e-11         1.000*   -10.5114
   CO(g)                2.051e-14     2.051e-14         1.000*   -13.6879
   C2H4(g)              1.284e-20     1.284e-20         1.000*   -19.8913
   S2(g)                1.526e-25     1.526e-25         1.000*   -24.8163
   SO2(g)               8.078e-27     8.020e-27        0.9928    -26.0958
   Na(g)                1.908e-43     1.908e-43         1.000*   -42.7193
   K(g)                 7.170e-45     7.170e-45         1.000*   -44.1445
   Cl2(g)               2.570e-47     2.570e-47         1.000*   -46.5900
   O2(g)                3.107e-61     3.107e-61        0.9999    -60.5076
   Mg(g)                1.311e-70     1.311e-70         1.000*   -69.8823
   Ca(g)                8.395e-86     8.395e-86         1.000*   -85.0760
   C(g)                 1.112e-96     1.112e-96         1.000*   -95.9537
   Al(g)               7.756e-106    7.756e-106         1.000*  -105.1104
   Si(g)               1.551e-113    1.551e-113         1.000*  -112.8094
    *no data, gas taken to be ideal

                                  In fluid              Sorbed            Kd
  Original basis total moles   moles     mg/kg      moles     mg/kg      L/kg
 -------------------------------------------------------------------------------
   H2O                 55.8       55.3  9.07e+05
   Al+++             0.0756   4.41e-08   0.00108
   Ca++                1.39       1.30  4.75e+04
   Cl-                 1.33       1.33  4.28e+04
   CrO4--          5.86e-05   1.30e-19  1.37e-14
   Fe++               0.133   5.58e-06     0.284
   H+                -0.704    0.00101     0.930
   HCO3-            0.00100    0.00100      55.5
   HPO4--            0.0159   4.03e-11  3.52e-06
   K+                0.0113     0.0113      402.
   Mg++              0.0258   0.000163      3.61
   Mn++             0.00296    0.00296      148.
   Na+               0.0571     0.0349      731.
   O2(aq)         -4.11e-05   -0.00206     -60.0
   SO4--            0.00100   1.94e-05      1.70
   SiO2(aq)           0.356   0.000586      32.0
   Ti(OH)4(aq)       0.0134     0.0134  1.41e+03

  Elemental composition               In fluid                  Sorbed
                  total moles     moles       mg/kg        moles       mg/kg
 -------------------------------------------------------------------------------
   Aluminum           0.07559    4.410e-08    0.001083
   Calcium              1.387        1.301   4.747e+04
   Carbon            0.001000     0.001000       10.93
   Chlorine             1.326        1.326   4.279e+04
   Chromium         5.862e-05    1.302e-19   6.163e-15
   Hydrogen             111.0        110.7   1.015e+05
   Iron                0.1332    5.578e-06      0.2835
   Magnesium          0.02577    0.0001631       3.609
   Manganese         0.002964     0.002964       148.2
   Oxygen               56.66        55.36   8.063e+05
   Phosphorus         0.01586    4.030e-11   1.136e-06
   Potassium          0.01132      0.01129       401.7
   Silicon             0.3557    0.0005855       14.97
   Sodium             0.05710      0.03492       730.9
   Sulfur            0.001000    1.945e-05      0.5676
   Titanium           0.01338      0.01338       583.0


          Step #    75             Xi = 0.0400

          Temperature = 100.0 C    Pressure =  1.013 bars
          pH =  6.836              log fO2 =  -60.898
          Eh =  -0.4136 volts      pe =  -5.5862
          Ionic strength      =    3.009760 molal
          Charge imbalance    =    1.209770 eq/kg (36.49% error)
          Activity of water   =    0.962222
          Solvent mass        =     0.99635 kg
          Solution mass       =      1.0985 kg
          Mineral mass        =    0.045972 kg
          Solution density    =    1.008    g/cm3
          Solution viscosity  =    0.003    poise
          Chlorinity          =    1.330861 molal
          Dissolved solids    =       93027 mg/kg sol'n
          Hardness            =   118561.21 mg/kg sol'n as CaCO3
            carbonate         =       36.87 mg/kg sol'n as CaCO3
            non-carbonate     =   118524.33 mg/kg sol'n as CaCO3
          Carbonate alkalinity=       36.87 mg/kg sol'n as CaCO3
          Water type          =    Ca-Cl
          Bulk volume         =    1.11e+03 cm3
          Fluid volume        =    1.09e+03 cm3
          Mineral volume      =        16.7 cm3
          Inert volume        =        0.00 cm3
          Porosity            =        98.5 %
          Permeability        =        58.7 cm2
          Mass reacted        =        44.1 g

                          moles          moles         grams          cm3      rxn rate
  Reactants             remaining       reacted       reacted       reacted  (mol/kg sec)
 ------------------------------------------------------------------------------------------
   Al2O3                   0.9118       0.03802         3.876          --            --  
   CaO                      1.479       0.06167         3.458          --            --  
   Cr2O3                0.0006951     2.898e-05      0.004405          --            --  
   FeO(ox)                  3.189        0.1330         9.555          --            --  
   K2O(ox)                 0.1245      0.005191        0.4890          --            --  
   MgO                     0.5976       0.02492         1.004          --            --  
   MnO                    0.07148      0.002981        0.2114          --            --  
   Na2O(ox)                0.6767       0.02822         1.749          --            --  
   P2O5                    0.1913      0.007976         1.132          --            --  
   SiO2                     8.582        0.3579         21.50          --            --  
   TiO2                    0.3227       0.01346         1.075          --            --  

  Minerals in system     moles      log moles      grams        volume (cm3)
 ----------------------------------------------------------------------------
   Andradite             0.007587     -2.120          3.856           1.000
   Chromite             2.948e-05     -4.530       0.006599        0.001298
   Hydroxylapatite       0.005317     -2.274          2.671           1.008
   Mesolite               0.03183     -1.497          12.34           5.449
   Minnesotaite           0.03943     -1.404          18.69           5.830
   Pyrite               0.0004828     -3.316        0.05792         0.01156
   Stilbite              0.005824     -2.235          4.162           1.942
   Tremolite             0.005158     -2.288          4.190           1.408
   Troilite             8.635e-06     -5.064      0.0007592       0.0002865
                                               _____________   _____________
          (total)                                     45.97           16.65 

  Aqueous species       molality    mg/kg sol'n    act. coef.     log act.
 ---------------------------------------------------------------------------
   Ca++                     1.181     4.293e+04      0.1683       -0.7015
   Cl-                      1.161     3.733e+04      0.5810       -0.1710
   CaCl+                  0.08728         5979.      0.6759       -1.2292
   CaCl2(aq)              0.03761         3786.      1.0000       -1.4247
   Na+                    0.03056         637.2      0.6759       -1.6849
   Ti(OH)4(aq)            0.01351         1420.      1.0000       -1.8695
   K+                     0.01088         385.8      0.5810       -2.1992
   NaCl(aq)              0.004688         248.5      1.0000       -2.3290
   MnCl+                 0.002226         182.5      0.6759       -2.8226
   Methane(aq)           0.001004         14.60      1.0000       -2.9984
   Mn++                 0.0007669         38.21      0.1683       -3.8891
   SiO2(aq)             0.0005828         31.76      1.0000       -3.2345
   KCl(aq)              0.0005079         34.34      1.0000       -3.2942
   Mg++                 9.506e-05         2.096      0.2597       -4.6076
   H2(aq)               6.457e-05        0.1181      1.0000       -4.1900
   MgCl+                3.746e-05         2.030      0.6759       -4.5966
   HS-                  2.025e-05        0.6073      0.6312       -4.8935
   OH-                  5.807e-06       0.08957      0.6312       -5.4359
   H2S(aq)              5.666e-06        0.1751      1.0000       -5.2467
   HSiO3-               4.682e-06        0.3274      0.6759       -5.4997
   Fe++                 3.592e-06        0.1819      0.1683       -6.2185
   NaHSiO3(aq)          1.177e-06        0.1068      1.0000       -5.9293
   FeCl+                9.696e-07       0.08029      0.6759       -6.1835
   FeCl4--              2.465e-07       0.04419      0.0805       -7.7026
   H+                   1.549e-07     0.0001416      0.9420       -6.8360
   AlO2-                4.261e-08      0.002279      0.6759       -7.5406
   HCl(aq)              2.360e-08     0.0007806      1.0000       -7.6270
   NaOH(aq)             1.776e-08     0.0006444      1.0000       -7.7505
    (only species > 1e-8 molal listed)

  Mineral saturation states
                     log Q/K                          log Q/K
 ----------------------------------------------------------------
   Chromite           0.0000 sat    Pseudowollastoni  -1.2466     
   Minnesotaite       0.0000 sat    Boehmite          -1.3189     
   Hydroxylapatite    0.0000 sat    Epidote           -1.4587     
   Andradite          0.0000 sat    Epidote-ord       -1.4641     
   Tremolite          0.0000 sat    Daphnite-14A      -1.5176     
   Troilite           0.0000 sat    Saponite-H        -1.5400     
   Mesolite           0.0000 sat    Phlogopite        -1.6355     
   Stilbite           0.0000 sat    Sanidine_high     -1.8019     
   Pyrite            -0.0000 sat    Gibbsite          -1.8093     
   Saponite-Ca       -0.0790        Laumontite        -1.8488     
   Pyrrhotite        -0.0796        Fayalite          -1.8858     
   Quartz            -0.1563        Goethite          -2.0313     
   Annite            -0.1798        Montmor-Ca        -2.0883     
   Diopside          -0.2927        Lawsonite         -2.1995     
   Scolecite         -0.3003        Mn(OH)2(am)       -2.3091     
   Tridymite         -0.3281        Grossular         -2.3143     
   Chalcedony        -0.3730        Nontronite-Ca     -2.3452     
   Ice               -0.4837        FeO               -2.3618     
   Prehnite          -0.5467        Enstatite         -2.3977     
   Alabandite        -0.5600        Eskolaite         -2.4508     
   Cristobalite(alp  -0.5740        Chrysotile        -2.5192     
   Saponite-Mg       -0.5902        Whitlockite       -2.5259     
   Greenalite        -0.6499        Magnetite         -2.5289     
   Rhodonite         -0.7050        Montmor-Mg        -2.5439     
   Coesite           -0.8147        Analcime          -2.5635     
   Saponite-K        -0.8168        Albite            -2.5707     
   Saponite-Na       -0.8255        Albite_low        -2.5707     
   Hedenbergite      -0.8392        Muscovite         -2.6426     
   Cristobalite(bet  -0.8762        Hematite          -2.6672     
   Talc              -0.8968        Smectite-low-Fe-  -2.7360     
   Ferrosilite       -0.9765        Montmor-K         -2.7544     
   Maximum_Microcli  -0.9931        Montmor-Na        -2.7811     
   K-Feldspar        -1.0059        Nontronite-Mg     -2.8499     
   Tephroite         -1.0103        Wustite           -2.9269     
   Diaspore          -1.0241        Smectite-high-Fe  -2.9445     
   Celadonite        -1.0346        Mordenite         -2.9502     
   SiO2(am)          -1.0502        Cronstedtite-7A   -2.9840     
   Wollastonite      -1.1123     
    (only minerals with log Q/K > -3 listed)

                         partial
  Gases               press. (bar)     fugacity     fug. coef.    log fug.
 ---------------------------------------------------------------------------
   CH4(g)                   1.148         1.148        0.9993      0.0598
   H2O(g)                  0.8140        0.8020        0.9852     -0.0958
   H2(g)                  0.08079       0.08084         1.001     -1.0924
   H2S(g)               0.0001696     0.0001690        0.9961     -3.7722
   CO2(g)               2.316e-10     2.310e-10        0.9976     -9.6364
   HCl(g)               2.858e-11     2.858e-11         1.000*   -10.5439
   CO(g)                5.321e-15     5.321e-15         1.000*   -14.2740
   C2H4(g)              5.224e-21     5.224e-21         1.000*   -20.2820
   S2(g)                9.748e-26     9.748e-26         1.000*   -25.0111
   SO2(g)               2.625e-27     2.607e-27        0.9928    -26.5839
   Na(g)                2.590e-43     2.590e-43         1.000*   -42.5866
   K(g)                 9.730e-45     9.730e-45         1.000*   -44.0119
   Cl2(g)               1.411e-47     1.411e-47         1.000*   -46.8504
   O2(g)                1.264e-61     1.264e-61        0.9999    -60.8983
   Mg(g)                1.933e-70     1.933e-70         1.000*   -69.7137
   Ca(g)                1.529e-85     1.529e-85         1.000*   -84.8156
   C(g)                 4.525e-97     4.525e-97         1.000*   -96.3444
   Al(g)               1.408e-105    1.408e-105         1.000*  -104.8514
   Si(g)               3.817e-113    3.817e-113         1.000*  -112.4182
    *no data, gas taken to be ideal

                                  In fluid              Sorbed            Kd
  Original basis total moles   moles     mg/kg      moles     mg/kg      L/kg
 -------------------------------------------------------------------------------
   H2O                 55.8       55.3  9.07e+05
   Al+++             0.0760   4.39e-08   0.00108
   Ca++                1.39       1.30  4.75e+04
   Cl-                 1.33       1.33  4.28e+04
   CrO4--          5.90e-05   1.23e-19  1.29e-14
   Fe++               0.134   4.79e-06     0.244
   H+                -0.708    0.00102     0.936
   HCO3-            0.00100    0.00100      55.5
   HPO4--            0.0160   3.58e-11  3.13e-06
   K+                0.0114     0.0113      404.
   Mg++              0.0259   0.000132      2.92
   Mn++             0.00298    0.00298      149.
   Na+               0.0574     0.0351      735.
   O2(aq)         -4.14e-05   -0.00208     -60.7
   SO4--            0.00100   2.58e-05      2.26
   SiO2(aq)           0.358   0.000586      32.1
   Ti(OH)4(aq)       0.0135     0.0135  1.42e+03

  Elemental composition               In fluid                  Sorbed
                  total moles     moles       mg/kg        moles       mg/kg
 -------------------------------------------------------------------------------
   Aluminum           0.07604    4.387e-08    0.001077
   Calcium              1.388        1.301   4.747e+04
   Carbon            0.001000     0.001000       10.93
   Chlorine             1.326        1.326   4.279e+04
   Chromium         5.897e-05    1.226e-19   5.802e-15
   Hydrogen             111.0        110.7   1.015e+05
   Iron                0.1340    4.795e-06      0.2438
   Magnesium          0.02592    0.0001320       2.921
   Manganese         0.002982     0.002982       149.1
   Oxygen               56.67        55.36   8.063e+05
   Phosphorus         0.01595    3.577e-11   1.008e-06
   Potassium          0.01138      0.01135       403.8
   Silicon             0.3579    0.0005865       14.99
   Sodium             0.05743      0.03512       735.0
   Sulfur            0.001000    2.582e-05      0.7538
   Titanium           0.01346      0.01346       586.5


          Step #    83             Xi = 0.0425

          Temperature = 100.0 C    Pressure =  1.013 bars
          pH =  6.837              log fO2 =  -60.911
          Eh =  -0.4139 volts      pe =  -5.5903
          Ionic strength      =    3.008783 molal
          Charge imbalance    =    1.209903 eq/kg (36.49% error)
          Activity of water   =    0.962222
          Solvent mass        =     0.99611 kg
          Solution mass       =      1.0984 kg
          Mineral mass        =    0.048824 kg
          Solution density    =    1.009    g/cm3
          Solution viscosity  =    0.003    poise
          Chlorinity          =    1.331181 molal
          Dissolved solids    =       93145 mg/kg sol'n
          Hardness            =   118425.66 mg/kg sol'n as CaCO3
            carbonate         =       36.89 mg/kg sol'n as CaCO3
            non-carbonate     =   118388.77 mg/kg sol'n as CaCO3
          Carbonate alkalinity=       36.89 mg/kg sol'n as CaCO3
          Water type          =    Ca-Cl
          Bulk volume         =    1.11e+03 cm3
          Fluid volume        =    1.09e+03 cm3
          Mineral volume      =        17.7 cm3
          Inert volume        =        0.00 cm3
          Porosity            =        98.4 %
          Permeability        =        56.8 cm2
          Mass reacted        =        46.8 g

                          moles          moles         grams          cm3      rxn rate
  Reactants             remaining       reacted       reacted       reacted  (mol/kg sec)
 ------------------------------------------------------------------------------------------
   Al2O3                   0.9094       0.04038         4.117          --            --  
   CaO                      1.475       0.06549         3.672          --            --  
   Cr2O3                0.0006933     3.078e-05      0.004678          --            --  
   FeO(ox)                  3.181        0.1412         10.15          --            --  
   K2O(ox)                 0.1242      0.005513        0.5193          --            --  
   MgO                     0.5961       0.02646         1.067          --            --  
   MnO                    0.07130      0.003166        0.2246          --            --  
   Na2O(ox)                0.6749       0.02997         1.857          --            --  
   P2O5                    0.1908      0.008470         1.202          --            --  
   SiO2                     8.560        0.3800         22.83          --            --  
   TiO2                    0.3219       0.01429         1.141          --            --  

  Minerals in system     moles      log moles      grams        volume (cm3)
 ----------------------------------------------------------------------------
   Andradite             0.008071     -2.093          4.101           1.064
   Chromite             3.128e-05     -4.505       0.007002        0.001377
   Hydroxylapatite       0.005647     -2.248          2.837           1.070
   Mesolite               0.03356     -1.474          13.01           5.745
   Minnesotaite           0.04169     -1.380          19.76           6.165
   Stilbite              0.006409     -2.193          4.580           2.138
   Tremolite             0.005467     -2.262          4.441           1.492
   Troilite             0.0009738     -3.012        0.08561         0.03230
                                               _____________   _____________
          (total)                                     48.82           17.71 

  Aqueous species       molality    mg/kg sol'n    act. coef.     log act.
 ---------------------------------------------------------------------------
   Ca++                     1.180     4.288e+04      0.1683       -0.7020
   Cl-                      1.161     3.732e+04      0.5810       -0.1710
   CaCl+                  0.08719         5972.      0.6759       -1.2296
   CaCl2(aq)              0.03757         3781.      1.0000       -1.4252
   Na+                    0.03253         678.2      0.6759       -1.6578
   Ti(OH)4(aq)            0.01435         1508.      1.0000       -1.8432
   K+                     0.01150         407.6      0.5810       -2.1752
   NaCl(aq)              0.004990         264.5      1.0000       -2.3019
   MnCl+                 0.002364         193.8      0.6759       -2.7964
   Methane(aq)           0.001004         14.61      1.0000       -2.9983
   Mn++                 0.0008146         40.58      0.1683       -3.8629
   SiO2(aq)             0.0005890         32.10      1.0000       -3.2299
   KCl(aq)              0.0005367         36.28      1.0000       -3.2703
   Mg++                 9.289e-05         2.047      0.2597       -4.6176
   H2(aq)               6.551e-05        0.1198      1.0000       -4.1837
   MgCl+                3.660e-05         1.983      0.6759       -4.6067
   HS-                  2.058e-05        0.6174      0.6312       -4.8863
   OH-                  5.820e-06       0.08977      0.6312       -5.4349
   H2S(aq)              5.747e-06        0.1776      1.0000       -5.2405
   HSiO3-               4.743e-06        0.3316      0.6759       -5.4940
   Fe++                 3.525e-06        0.1785      0.1683       -6.2267
   NaHSiO3(aq)          1.269e-06        0.1152      1.0000       -5.8966
   FeCl+                9.514e-07       0.07878      0.6759       -6.1917
   FeCl4--              2.419e-07       0.04336      0.0805       -7.7108
   H+                   1.545e-07     0.0001412      0.9420       -6.8370
   AlO2-                4.106e-08      0.002196      0.6759       -7.5567
   HCl(aq)              2.355e-08     0.0007787      1.0000       -7.6280
   NaOH(aq)             1.895e-08     0.0006873      1.0000       -7.7224
    (only species > 1e-8 molal listed)

  Mineral saturation states
                     log Q/K                          log Q/K
 ----------------------------------------------------------------
   Hydroxylapatite    0.0000 sat    Wollastonite      -1.1061     
   Andradite          0.0000 sat    Pseudowollastoni  -1.2404     
   Troilite           0.0000 sat    Boehmite          -1.3360     
   Chromite           0.0000 sat    Epidote           -1.4851     
   Stilbite           0.0000 sat    Epidote-ord       -1.4905     
   Mesolite           0.0000 sat    Saponite-H        -1.5527     
   Minnesotaite       0.0000 sat    Daphnite-14A      -1.5688     
   Tremolite          0.0000 sat    Phlogopite        -1.6379     
   Pyrite            -0.0000        Sanidine_high     -1.7801     
   Pyrrhotite        -0.0796        Gibbsite          -1.8264     
   Saponite-Ca       -0.0916        Laumontite        -1.8628     
   Quartz            -0.1517        Fayalite          -1.8935     
   Annite            -0.1766        Goethite          -2.0407     
   Diopside          -0.2899        Montmor-Ca        -2.1007     
   Scolecite         -0.3189        Lawsonite         -2.2229     
   Tridymite         -0.3235        Mn(OH)2(am)       -2.2809     
   Chalcedony        -0.3684        Grossular         -2.3298     
   Ice               -0.4837        Nontronite-Ca     -2.3522     
   Alabandite        -0.5256        FeO               -2.3680     
   Prehnite          -0.5638        Enstatite         -2.4011     
   Cristobalite(alp  -0.5694        Eskolaite         -2.4446     
   Saponite-Mg       -0.6043        Whitlockite       -2.5265     
   Greenalite        -0.6592        Chrysotile        -2.5341     
   Rhodonite         -0.6721        Analcime          -2.5435     
   Coesite           -0.8101        Albite            -2.5458     
   Saponite-K        -0.8214        Albite_low        -2.5458     
   Saponite-Na       -0.8290        Magnetite         -2.5537     
   Hedenbergite      -0.8346        Montmor-Mg        -2.5578     
   Cristobalite(bet  -0.8716        Muscovite         -2.6550     
   Talc              -0.9024        Hematite          -2.6858     
   Tephroite         -0.9492        Smectite-low-Fe-  -2.7412     
   Maximum_Microcli  -0.9713        Montmor-K         -2.7588     
   Ferrosilite       -0.9780        Montmor-Na        -2.7844     
   K-Feldspar        -0.9841        Nontronite-Mg     -2.8585     
   Celadonite        -1.0162        Mordenite         -2.9322     
   Diaspore          -1.0412        Wustite           -2.9331     
   SiO2(am)          -1.0456        Smectite-high-Fe  -2.9560     
    (only minerals with log Q/K > -3 listed)

                         partial
  Gases               press. (bar)     fugacity     fug. coef.    log fug.
 ---------------------------------------------------------------------------
   CH4(g)                   1.149         1.148        0.9993      0.0599
   H2O(g)                  0.8140        0.8020        0.9852     -0.0958
   H2(g)                  0.08196       0.08201         1.001     -1.0861
   H2S(g)               0.0001720     0.0001714        0.9961     -3.7660
   CO2(g)               2.187e-10     2.182e-10        0.9976     -9.6612
   HCl(g)               2.852e-11     2.852e-11         1.000*   -10.5449
   CO(g)                5.098e-15     5.098e-15         1.000*   -14.2926
   C2H4(g)              5.078e-21     5.078e-21         1.000*   -20.2943
   S2(g)                9.746e-26     9.746e-26         1.000*   -25.0112
   SO2(g)               2.551e-27     2.533e-27        0.9928    -26.5964
   Na(g)                2.783e-43     2.783e-43         1.000*   -42.5554
   K(g)                 1.038e-44     1.038e-44         1.000*   -43.9838
   Cl2(g)               1.385e-47     1.385e-47         1.000*   -46.8587
   O2(g)                1.228e-61     1.228e-61        0.9999    -60.9108
   Mg(g)                1.925e-70     1.925e-70         1.000*   -69.7155
   Ca(g)                1.557e-85     1.557e-85         1.000*   -84.8078
   C(g)                 4.398e-97     4.398e-97         1.000*   -96.3568
   Al(g)               1.383e-105    1.383e-105         1.000*  -104.8591
   Si(g)               3.971e-113    3.971e-113         1.000*  -112.4011
    *no data, gas taken to be ideal

                                  In fluid              Sorbed            Kd
  Original basis total moles   moles     mg/kg      moles     mg/kg      L/kg
 -------------------------------------------------------------------------------
   H2O                 55.8       55.3  9.07e+05
   Al+++             0.0808   4.23e-08   0.00104
   Ca++                1.39       1.30  4.74e+04
   Cl-                 1.33       1.33  4.28e+04
   CrO4--          6.26e-05   1.23e-19  1.30e-14
   Fe++               0.142   4.70e-06     0.239
   H+                -0.752    0.00102     0.936
   HCO3-            0.00100    0.00100      55.5
   HPO4--            0.0169   3.57e-11  3.12e-06
   K+                0.0120     0.0120      427.
   Mg++              0.0275   0.000129      2.85
   Mn++             0.00317    0.00317      158.
   Na+               0.0609     0.0374      782.
   O2(aq)         -4.41e-05   -0.00209     -60.7
   SO4--            0.00100   2.62e-05      2.29
   SiO2(aq)           0.380   0.000593      32.4
   Ti(OH)4(aq)       0.0143     0.0143  1.51e+03

  Elemental composition               In fluid                  Sorbed
                  total moles     moles       mg/kg        moles       mg/kg
 -------------------------------------------------------------------------------
   Aluminum           0.08075    4.228e-08    0.001039
   Calcium              1.391        1.300   4.742e+04
   Carbon            0.001000     0.001000       10.93
   Chlorine             1.326        1.326   4.280e+04
   Chromium         6.256e-05    1.233e-19   5.835e-15
   Hydrogen             111.0        110.6   1.015e+05
   Iron                0.1422    4.704e-06      0.2392
   Magnesium          0.02746    0.0001290       2.854
   Manganese         0.003167     0.003167       158.4
   Oxygen               56.74        55.35   8.062e+05
   Phosphorus         0.01694    3.569e-11   1.006e-06
   Potassium          0.01203      0.01199       426.7
   Silicon             0.3800    0.0005927       15.16
   Sodium             0.06093      0.03737       782.2
   Sulfur            0.001000    2.623e-05      0.7659
   Titanium           0.01429      0.01429       622.9


          Step #    89             Xi = 0.0515

          Temperature = 100.0 C    Pressure =  1.013 bars
          pH =  7.067              log fO2 =  -63.675
          Eh =  -0.4821 volts      pe =  -6.5116
          Ionic strength      =    3.006154 molal
          Charge imbalance    =    1.210369 eq/kg (36.5% error)
          Activity of water   =    0.962209
          Solvent mass        =     0.99526 kg
          Solution mass       =      1.0980 kg
          Mineral mass        =    0.059190 kg
          Solution density    =    1.009    g/cm3
          Solution viscosity  =    0.003    poise
          Chlorinity          =    1.332317 molal
          Dissolved solids    =       93570 mg/kg sol'n
          Hardness            =   118009.49 mg/kg sol'n as CaCO3
            carbonate         =       40.21 mg/kg sol'n as CaCO3
            non-carbonate     =   117969.28 mg/kg sol'n as CaCO3
          Carbonate alkalinity=       40.21 mg/kg sol'n as CaCO3
          Water type          =    Ca-Cl
          Bulk volume         =    1.11e+03 cm3
          Fluid volume        =    1.09e+03 cm3
          Mineral volume      =        21.5 cm3
          Inert volume        =        0.00 cm3
          Porosity            =        98.1 %
          Permeability        =        50.6 cm2
          Mass reacted        =        56.7 g

                          moles          moles         grams          cm3      rxn rate
  Reactants             remaining       reacted       reacted       reacted  (mol/kg sec)
 ------------------------------------------------------------------------------------------
   Al2O3                   0.9008       0.04896         4.992          --            --  
   CaO                      1.461       0.07941         4.453          --            --  
   Cr2O3                0.0006867     3.732e-05      0.005672          --            --  
   FeO(ox)                  3.151        0.1712         12.30          --            --  
   K2O(ox)                 0.1230      0.006684        0.6296          --            --  
   MgO                     0.5904       0.03209         1.293          --            --  
   MnO                    0.07062      0.003838        0.2723          --            --  
   Na2O(ox)                0.6686       0.03633         2.252          --            --  
   P2O5                    0.1890       0.01027         1.458          --            --  
   SiO2                     8.479        0.4608         27.69          --            --  
   TiO2                    0.3188       0.01733         1.384          --            --  

  Minerals in system     moles      log moles      grams        volume (cm3)
 ----------------------------------------------------------------------------
   Andradite             0.009578     -2.019          4.867           1.263
   Chromite             3.782e-05     -4.422       0.008466        0.001665
   Hydroxylapatite       0.006847     -2.164          3.439           1.298
   Mesolite               0.04070     -1.390          15.78           6.968
   Minnesotaite           0.05070     -1.295          24.03           7.496
   Stilbite              0.007765     -2.110          5.549           2.589
   Tephroite            0.0003113     -3.507        0.06287         0.02373
   Tremolite             0.006612     -2.180          5.372           1.805
   Troilite             0.0009577     -3.019        0.08419         0.03177
                                               _____________   _____________
          (total)                                     59.19           21.48 

  Aqueous species       molality    mg/kg sol'n    act. coef.     log act.
 ---------------------------------------------------------------------------
   Ca++                     1.176     4.273e+04      0.1683       -0.7033
   Cl-                      1.161     3.732e+04      0.5810       -0.1709
   CaCl+                  0.08696         5954.      0.6759       -1.2308
   Na+                    0.03928         818.6      0.6759       -1.5759
   CaCl2(aq)              0.03748         3771.      1.0000       -1.4262
   Ti(OH)4(aq)            0.01741         1829.      1.0000       -1.7592
   K+                     0.01375         487.2      0.5810       -2.0976
   NaCl(aq)              0.006029         319.4      1.0000       -2.2198
   MnCl+                 0.002404         197.0      0.6759       -2.7892
   H2(aq)                0.001579         2.886      1.0000       -2.8015
   Methane(aq)           0.001005         14.61      1.0000       -2.9979
   Mn++                 0.0008280         41.23      0.1683       -3.8558
   KCl(aq)              0.0006420         43.38      1.0000       -3.1925
   SiO2(aq)             0.0006084         33.14      1.0000       -3.2158
   HS-                  3.652e-05         1.095      0.6312       -4.6373
   Mg++                 2.001e-05        0.4409      0.2597       -5.2843
   OH-                  9.890e-06        0.1525      0.6312       -5.2046
   HSiO3-               8.325e-06        0.5817      0.6759       -5.2497
   MgCl+                7.888e-06        0.4273      0.6759       -5.2731
   H2S(aq)              6.001e-06        0.1854      1.0000       -5.2218
   NaHSiO3(aq)          2.690e-06        0.2440      1.0000       -5.5703
   Fe++                 1.169e-06       0.05919      0.1683       -6.7059
   FeCl+                3.157e-07       0.02613      0.6759       -6.6708
   H+                   9.094e-08     8.308e-05      0.9420       -7.0672
   FeCl4--              8.035e-08       0.01440      0.0805       -8.1895
   NaOH(aq)             3.889e-08      0.001410      1.0000       -7.4102
   AlO2-                3.671e-08      0.001962      0.6759       -7.6054
   S--                  1.731e-08     0.0005031      0.1230       -8.6719
   HCl(aq)              1.386e-08     0.0004582      1.0000       -7.8581
    (only species > 1e-8 molal listed)

  Mineral saturation states
                     log Q/K                          log Q/K
 ----------------------------------------------------------------
   Stilbite           0.0000 sat    Celadonite        -1.1371     
   Hydroxylapatite    0.0000 sat    Saponite-Mg       -1.2973     
   Troilite           0.0000 sat    Diaspore          -1.3201     
   Chromite           0.0000 sat    Pyrite            -1.3635     
   Andradite          0.0000 sat    Saponite-K        -1.3787     
   Tephroite          0.0000 sat    Saponite-Na       -1.3849     
   Minnesotaite       0.0000 sat    Talc              -1.4646     
   Tremolite          0.0000 sat    Grossular         -1.4679     
   Mesolite           0.0000 sat    Boehmite          -1.6149     
   Diopside          -0.0088        Sanidine_high     -1.7089     
   Alabandite        -0.0393        Epidote           -1.7922     
   Pyrrhotite        -0.0796        Epidote-ord       -1.7976     
   Quartz            -0.1376        Mn(OH)2(am)       -1.8133     
   Prehnite          -0.1611        Laumontite        -1.9052     
   Annite            -0.1616        Fayalite          -1.9169     
   Rhodonite         -0.1905        Gibbsite          -2.1053     
   Tridymite         -0.3094        Daphnite-14A      -2.1782     
   Chalcedony        -0.3543        Phlogopite        -2.1852     
   Hedenbergite      -0.3660        Saponite-H        -2.2116     
   Scolecite         -0.3754        Gyrolite          -2.2646     
   Ice               -0.4837        Lawsonite         -2.2934     
   Cristobalite(alp  -0.5553        FeO               -2.3867     
   Wollastonite      -0.6329        Eskolaite         -2.4259     
   Saponite-Ca       -0.6747        Albite            -2.4704     
   Greenalite        -0.6873        Albite_low        -2.4704     
   Pseudowollastoni  -0.7672        Analcime          -2.4828     
   Coesite           -0.7960        Montmor-Ca        -2.5025     
   Cristobalite(bet  -0.8575        Okenite           -2.5616     
   Maximum_Microcli  -0.9001        Enstatite         -2.5932     
   K-Feldspar        -0.9129        Whitlockite       -2.6795     
   Ferrosilite       -0.9827        Goethite          -2.7505     
   SiO2(am)          -1.0315        Mordenite         -2.8776     
    (only minerals with log Q/K > -3 listed)

                         partial
  Gases               press. (bar)     fugacity     fug. coef.    log fug.
 ---------------------------------------------------------------------------
   H2(g)                    1.976         1.977         1.001      0.2961
   CH4(g)                   1.150         1.149        0.9993      0.0603
   H2O(g)                  0.8140        0.8020        0.9852     -0.0958
   H2S(g)               0.0001796     0.0001789        0.9961     -3.7473
   HCl(g)               1.679e-11     1.679e-11         1.000*   -10.7750
   CO2(g)               6.477e-16     6.462e-16        0.9976    -15.1897
   CO(g)                3.641e-19     3.641e-19         1.000*   -18.4388
   C2H4(g)              8.751e-24     8.751e-24         1.000*   -23.0579
   S2(g)                1.828e-28     1.828e-28         1.000*   -27.7381
   SO2(g)               1.900e-31     1.887e-31        0.9928    -30.7243
   Na(g)                2.805e-42     2.805e-42         1.000*   -41.5521
   K(g)                 1.036e-43     1.036e-43         1.000*   -42.9848
   Cl2(g)               1.990e-49     1.990e-49         1.000*   -48.7011
   O2(g)                2.113e-64     2.112e-64        0.9999    -63.6752
   Mg(g)                2.888e-69     2.888e-69         1.000*   -68.5395
   Ca(g)                1.080e-83     1.080e-83         1.000*   -82.9664
   C(g)                7.572e-100    7.572e-100         1.000*   -99.1208
   Al(g)               8.616e-104    8.616e-104         1.000*  -103.0647
   Si(g)               2.384e-110    2.384e-110         1.000*  -109.6227
    *no data, gas taken to be ideal

                                  In fluid              Sorbed            Kd
  Original basis total moles   moles     mg/kg      moles     mg/kg      L/kg
 -------------------------------------------------------------------------------
   H2O                 55.9       55.2  9.06e+05
   Al+++             0.0979   3.75e-08  0.000920
   Ca++                1.41       1.29  4.73e+04
   Cl-                 1.33       1.33  4.28e+04
   CrO4--          7.56e-05   1.36e-19  1.44e-14
   Fe++               0.172   1.56e-06    0.0793
   H+                -0.912    0.00103     0.943
   HCO3-            0.00100    0.00100      55.6
   HPO4--            0.0205   1.58e-11  1.39e-06
   K+                0.0144     0.0143      510.
   Mg++              0.0331   2.78e-05     0.615
   Mn++             0.00384    0.00322      161.
   Na+               0.0737     0.0451      944.
   O2(aq)         -5.39e-05   -0.00287     -83.7
   SO4--            0.00100   4.23e-05      3.70
   SiO2(aq)           0.461   0.000616      33.7
   Ti(OH)4(aq)       0.0173     0.0173  1.83e+03

  Elemental composition               In fluid                  Sorbed
                  total moles     moles       mg/kg        moles       mg/kg
 -------------------------------------------------------------------------------
   Aluminum           0.09792    3.745e-08   0.0009203
   Calcium              1.405        1.295   4.725e+04
   Carbon            0.001000     0.001000       10.94
   Chlorine             1.326        1.326   4.281e+04
   Chromium         7.564e-05    1.361e-19   6.443e-15
   Hydrogen             111.0        110.6   1.015e+05
   Iron                0.1722    1.559e-06     0.07931
   Magnesium          0.03309    2.777e-05      0.6147
   Manganese         0.003839     0.003217       160.9
   Oxygen               57.00        55.32   8.060e+05
   Phosphorus         0.02054    1.585e-11   4.471e-07
   Potassium          0.01437      0.01432       510.0
   Silicon             0.4608    0.0006165       15.77
   Sodium             0.07367      0.04510       944.3
   Sulfur            0.001000    4.233e-05       1.236
   Titanium           0.01733      0.01733       755.6


          Step #    90             Xi = 0.0548

          Temperature = 100.0 C    Pressure =  1.013 bars
          pH =  7.073              log fO2 =  -63.748
          Eh =  -0.4839 volts      pe =  -6.5360
          Ionic strength      =    3.005296 molal
          Charge imbalance    =    1.210517 eq/kg (36.51% error)
          Activity of water   =    0.962203
          Solvent mass        =     0.99497 kg
          Solution mass       =      1.0979 kg
          Mineral mass        =    0.062958 kg
          Solution density    =    1.009    g/cm3
          Solution viscosity  =    0.003    poise
          Chlorinity          =    1.332701 molal
          Dissolved solids    =       93720 mg/kg sol'n
          Hardness            =   117870.92 mg/kg sol'n as CaCO3
            carbonate         =       40.29 mg/kg sol'n as CaCO3
            non-carbonate     =   117830.62 mg/kg sol'n as CaCO3
          Carbonate alkalinity=       40.29 mg/kg sol'n as CaCO3
          Water type          =    Ca-Cl
          Bulk volume         =    1.11e+03 cm3
          Fluid volume        =    1.09e+03 cm3
          Mineral volume      =        22.8 cm3
          Inert volume        =        0.00 cm3
          Porosity            =        97.9 %
          Permeability        =        48.5 cm2
          Mass reacted        =        60.4 g

                          moles          moles         grams          cm3      rxn rate
  Reactants             remaining       reacted       reacted       reacted  (mol/kg sec)
 ------------------------------------------------------------------------------------------
   Al2O3                   0.8977       0.05209         5.312          --            --  
   CaO                      1.456       0.08449         4.738          --            --  
   Cr2O3                0.0006843     3.971e-05      0.006036          --            --  
   FeO(ox)                  3.140        0.1822         13.09          --            --  
   K2O(ox)                 0.1226      0.007113        0.6700          --            --  
   MgO                     0.5884       0.03414         1.376          --            --  
   MnO                    0.07038      0.004084        0.2897          --            --  
   Na2O(ox)                0.6662       0.03866         2.396          --            --  
   P2O5                    0.1883       0.01093         1.551          --            --  
   SiO2                     8.449        0.4903         29.46          --            --  
   TiO2                    0.3177       0.01844         1.473          --            --  

  Minerals in system     moles      log moles      grams        volume (cm3)
 ----------------------------------------------------------------------------
   Andradite             0.009715     -2.013          4.937           1.281
   Chromite             4.021e-05     -4.396       0.009001        0.001770
   Diopside              0.001949     -2.710         0.4221          0.1288
   Hydroxylapatite       0.007286     -2.138          3.660           1.381
   Mesolite               0.04351     -1.361          16.87           7.448
   Minnesotaite           0.05426     -1.265          25.71           8.023
   Stilbite              0.008079     -2.093          5.773           2.694
   Tephroite            0.0004868     -3.313        0.09831         0.03710
   Tremolite             0.006634     -2.178          5.389           1.811
   Troilite             0.0009566     -3.019        0.08410         0.03173
                                               _____________   _____________
          (total)                                     62.96           22.84 

  Aqueous species       molality    mg/kg sol'n    act. coef.     log act.
 ---------------------------------------------------------------------------
   Ca++                     1.175     4.268e+04      0.1683       -0.7037
   Cl-                      1.161     3.732e+04      0.5810       -0.1708
   CaCl+                  0.08689         5948.      0.6759       -1.2312
   Na+                    0.04166         868.0      0.6759       -1.5504
   CaCl2(aq)              0.03746         3767.      1.0000       -1.4265
   Ti(OH)4(aq)            0.01853         1947.      1.0000       -1.7321
   K+                     0.01457         516.4      0.5810       -2.0723
   NaCl(aq)              0.006394         338.7      1.0000       -2.1942
   MnCl+                 0.002326         190.6      0.6759       -2.8034
   H2(aq)                0.001718         3.139      1.0000       -2.7649
   Methane(aq)           0.001005         14.61      1.0000       -2.9978
   Mn++                 0.0008011         39.88      0.1683       -3.8701
   KCl(aq)              0.0006806         45.98      1.0000       -3.1671
   SiO2(aq)             0.0006146         33.47      1.0000       -3.2114
   HS-                  3.753e-05         1.125      0.6312       -4.6254
   Mg++                 1.894e-05        0.4173      0.2597       -5.3081
   OH-                  1.003e-05        0.1546      0.6312       -5.1985
   HSiO3-               8.528e-06        0.5958      0.6759       -5.2393
   MgCl+                7.468e-06        0.4044      0.6759       -5.2969
   H2S(aq)              6.082e-06        0.1878      1.0000       -5.2160
   NaHSiO3(aq)          2.922e-06        0.2650      1.0000       -5.5344
   Fe++                 1.122e-06       0.05678      0.1683       -6.7239
   FeCl+                3.030e-07       0.02507      0.6759       -6.6887
   H+                   8.968e-08     8.191e-05      0.9420       -7.0733
   FeCl4--              7.714e-08       0.01382      0.0805       -8.2072
   NaOH(aq)             4.182e-08      0.001516      1.0000       -7.3786
   AlO2-                3.545e-08      0.001895      0.6759       -7.6205
   S--                  1.804e-08     0.0005243      0.1230       -8.6539
   HCl(aq)              1.367e-08     0.0004518      1.0000       -7.8641
    (only species > 1e-8 molal listed)

  Mineral saturation states
                     log Q/K                          log Q/K
 ----------------------------------------------------------------
   Andradite          0.0000 sat    Celadonite        -1.1212     
   Chromite           0.0000 sat    Saponite-Mg       -1.3252     
   Tremolite          0.0000 sat    Diaspore          -1.3413     
   Minnesotaite       0.0000 sat    Pyrite            -1.3943     
   Hydroxylapatite    0.0000 sat    Saponite-K        -1.3943     
   Troilite           0.0000 sat    Saponite-Na       -1.4005     
   Mesolite           0.0000 sat    Grossular         -1.4621     
   Diopside           0.0000 sat    Talc              -1.4822     
   Tephroite          0.0000 sat    Boehmite          -1.6361     
   Stilbite           0.0000 sat    Sanidine_high     -1.6857     
   Alabandite        -0.0356        Mn(OH)2(am)       -1.8155     
   Pyrrhotite        -0.0796        Epidote           -1.8222     
   Quartz            -0.1332        Epidote-ord       -1.8276     
   Annite            -0.1559        Laumontite        -1.9185     
   Prehnite          -0.1669        Fayalite          -1.9242     
   Rhodonite         -0.1883        Gibbsite          -2.1265     
   Tridymite         -0.3050        Phlogopite        -2.1970     
   Chalcedony        -0.3499        Gyrolite          -2.2281     
   Hedenbergite      -0.3514        Daphnite-14A      -2.2366     
   Scolecite         -0.3930        Saponite-H        -2.2376     
   Ice               -0.4837        Lawsonite         -2.3153     
   Cristobalite(alp  -0.5509        FeO               -2.3926     
   Wollastonite      -0.6168        Eskolaite         -2.4200     
   Greenalite        -0.6961        Albite            -2.4469     
   Saponite-Ca       -0.6988        Albite_low        -2.4469     
   Pseudowollastoni  -0.7511        Analcime          -2.4640     
   Coesite           -0.7916        Montmor-Ca        -2.5223     
   Cristobalite(bet  -0.8531        Okenite           -2.5411     
   Maximum_Microcli  -0.8769        Enstatite         -2.6005     
   K-Feldspar        -0.8897        Whitlockite       -2.6834     
   Ferrosilite       -0.9842        Goethite          -2.7746     
   SiO2(am)          -1.0271        Mordenite         -2.8606     
    (only minerals with log Q/K > -3 listed)

                         partial
  Gases               press. (bar)     fugacity     fug. coef.    log fug.
 ---------------------------------------------------------------------------
   H2(g)                    2.150         2.151         1.001      0.3327
   CH4(g)                   1.150         1.149        0.9993      0.0604
   H2O(g)                  0.8140        0.8020        0.9852     -0.0958
   H2S(g)               0.0001821     0.0001814        0.9961     -3.7415
   HCl(g)               1.656e-11     1.656e-11         1.000*   -10.7810
   CO2(g)               4.624e-16     4.614e-16        0.9976    -15.3360
   CO(g)                2.828e-19     2.828e-19         1.000*   -18.5485
   C2H4(g)              7.397e-24     7.397e-24         1.000*   -23.1309
   S2(g)                1.586e-28     1.586e-28         1.000*   -27.7997
   SO2(g)               1.496e-31     1.485e-31        0.9928    -30.8283
   Na(g)                3.146e-42     3.146e-42         1.000*   -41.5023
   K(g)                 1.161e-43     1.161e-43         1.000*   -42.9352
   Cl2(g)               1.779e-49     1.779e-49         1.000*   -48.7497
   O2(g)                1.785e-64     1.785e-64        0.9999    -63.7485
   Mg(g)                3.058e-69     3.058e-69         1.000*   -68.5145
   Ca(g)                1.208e-83     1.208e-83         1.000*   -82.9181
   C(g)                6.399e-100    6.399e-100         1.000*   -99.1939
   Al(g)               9.312e-104    9.312e-104         1.000*  -103.0310
   Si(g)               2.851e-110    2.851e-110         1.000*  -109.5451
    *no data, gas taken to be ideal

                                  In fluid              Sorbed            Kd
  Original basis total moles   moles     mg/kg      moles     mg/kg      L/kg
 -------------------------------------------------------------------------------
   H2O                 55.9       55.2  9.06e+05
   Al+++              0.104   3.62e-08  0.000889
   Ca++                1.41       1.29  4.72e+04
   Cl-                 1.33       1.33  4.28e+04
   CrO4--          8.04e-05   1.38e-19  1.46e-14
   Fe++               0.183   1.50e-06    0.0761
   H+                -0.970    0.00103     0.944
   HCO3-            0.00100    0.00100      55.6
   HPO4--            0.0219   1.55e-11  1.36e-06
   K+                0.0152     0.0152      540.
   Mg++              0.0351   2.63e-05     0.582
   Mn++             0.00409    0.00311      156.
   Na+               0.0783     0.0478  1.00e+03
   O2(aq)         -5.75e-05   -0.00294     -85.7
   SO4--            0.00100   4.34e-05      3.80
   SiO2(aq)           0.490   0.000623      34.1
   Ti(OH)4(aq)       0.0184     0.0184  1.95e+03

  Elemental composition               In fluid                  Sorbed
                  total moles     moles       mg/kg        moles       mg/kg
 -------------------------------------------------------------------------------
   Aluminum            0.1042    3.618e-08   0.0008891
   Calcium              1.410        1.293   4.720e+04
   Carbon            0.001000     0.001000       10.94
   Chlorine             1.326        1.326   4.282e+04
   Chromium         8.042e-05    1.383e-19   6.550e-15
   Hydrogen             111.0        110.5   1.015e+05
   Iron                0.1832    1.496e-06     0.07609
   Magnesium          0.03514    2.628e-05      0.5818
   Manganese         0.004085     0.003112       155.7
   Oxygen               57.09        55.30   8.060e+05
   Phosphorus         0.02186    1.554e-11   4.385e-07
   Potassium          0.01523      0.01518       540.5
   Silicon             0.4903    0.0006229       15.93
   Sodium             0.07832      0.04782       1001.
   Sulfur            0.001000    4.341e-05       1.268
   Titanium           0.01844      0.01844       804.1


          Step #    96             Xi = 0.1000

          Temperature = 100.0 C    Pressure =  1.013 bars
          pH =  7.062              log fO2 =  -63.606
          Eh =  -0.4805 volts      pe =  -6.4896
          Ionic strength      =    2.991951 molal
          Charge imbalance    =    1.212369 eq/kg (36.56% error)
          Activity of water   =    0.962144
          Solvent mass        =     0.99120 kg
          Solution mass       =      1.0962 kg
          Mineral mass        =     0.11433 kg
          Solution density    =    1.010    g/cm3
          Solution viscosity  =    0.003    poise
          Chlorinity          =    1.337771 molal
          Dissolved solids    =       95773 mg/kg sol'n
          Hardness            =   115853.32 mg/kg sol'n as CaCO3
            carbonate         =       40.22 mg/kg sol'n as CaCO3
            non-carbonate     =   115813.09 mg/kg sol'n as CaCO3
          Carbonate alkalinity=       40.22 mg/kg sol'n as CaCO3
          Water type          =    Ca-Cl
          Bulk volume         =    1.13e+03 cm3
          Fluid volume        =    1.09e+03 cm3
          Mineral volume      =        41.3 cm3
          Inert volume        =        0.00 cm3
          Porosity            =        96.3 %
          Permeability        =        27.8 cm2
          Mass reacted        =         110 g

                          moles          moles         grams          cm3      rxn rate
  Reactants             remaining       reacted       reacted       reacted  (mol/kg sec)
 ------------------------------------------------------------------------------------------
   Al2O3                   0.8548       0.09498         9.684          --            --  
   CaO                      1.386        0.1540         8.639          --            --  
   Cr2O3                0.0006516     7.240e-05       0.01100          --            --  
   FeO(ox)                  2.990        0.3322         23.87          --            --  
   K2O(ox)                 0.1167       0.01297         1.222          --            --  
   MgO                     0.5603       0.06225         2.509          --            --  
   MnO                    0.06702      0.007446        0.5282          --            --  
   Na2O(ox)                0.6344       0.07049         4.369          --            --  
   P2O5                    0.1793       0.01992         2.828          --            --  
   SiO2                     8.046        0.8940         53.71          --            --  
   TiO2                    0.3025       0.03361         2.685          --            --  

  Minerals in system     moles      log moles      grams        volume (cm3)
 ----------------------------------------------------------------------------
   Andradite             0.009452     -2.024          4.803           1.246
   Chromite             7.290e-05     -4.137        0.01632        0.003208
   Diopside               0.04179     -1.379          9.049           2.762
   Hydroxylapatite        0.01328     -1.877          6.672           2.518
   Mesolite               0.08307     -1.081          32.21           14.22
   Minnesotaite            0.1044     -0.981          49.49           15.44
   Stilbite               0.01131     -1.947          8.080           3.771
   Tephroite             0.002170     -2.664         0.4383          0.1654
   Tremolite             0.004288     -2.368          3.484           1.170
   Troilite             0.0009517     -3.021        0.08367         0.03157
                                               _____________   _____________
          (total)                                     114.3           41.33 

  Aqueous species       molality    mg/kg sol'n    act. coef.     log act.
 ---------------------------------------------------------------------------
   Cl-                      1.163     3.729e+04      0.5807       -0.1703
   Ca++                     1.157     4.194e+04      0.1683       -0.7104
   CaCl+                  0.08570         5853.      0.6755       -1.2374
   Na+                    0.07371         1532.      0.6755       -1.3028
   CaCl2(aq)              0.03697         3710.      1.0000       -1.4322
   Ti(OH)4(aq)            0.03391         3554.      1.0000       -1.4696
   K+                     0.02590         915.5      0.5807       -1.8228
   NaCl(aq)               0.01132         598.2      1.0000       -1.9462
   MnCl+                 0.002332         190.6      0.6755       -2.8025
   H2(aq)                0.001459         2.659      1.0000       -2.8360
   KCl(aq)               0.001210         81.58      1.0000       -2.9171
   Methane(aq)           0.001009         14.64      1.0000       -2.9962
   Mn++                 0.0008021         39.84      0.1683       -3.8697
   SiO2(aq)             0.0006780         36.84      1.0000       -3.1688
   HS-                  4.175e-05         1.248      0.6309       -4.5794
   Mg++                 1.748e-05        0.3842      0.2596       -5.3432
   OH-                  9.786e-06        0.1505      0.6309       -5.2094
   HSiO3-               9.180e-06        0.6399      0.6755       -5.2075
   H2S(aq)              6.932e-06        0.2136      1.0000       -5.1591
   MgCl+                6.899e-06        0.3728      0.6755       -5.3315
   NaHSiO3(aq)          5.558e-06        0.5030      1.0000       -5.2550
   Fe++                 1.035e-06       0.05226      0.1683       -6.7590
   FeCl+                2.799e-07       0.02311      0.6755       -6.7233
   H+                   9.202e-08     8.386e-05      0.9412       -7.0624
   NaOH(aq)             7.211e-08      0.002608      1.0000       -7.1420
   FeCl4--              7.144e-08       0.01277      0.0805       -8.2404
   AlO2-                2.532e-08      0.001350      0.6755       -7.7669
   S--                  1.956e-08     0.0005671      0.1230       -8.6188
   HCl(aq)              1.404e-08     0.0004627      1.0000       -7.8528
    (only species > 1e-8 molal listed)

  Mineral saturation states
                     log Q/K                          log Q/K
 ----------------------------------------------------------------
   Mesolite           0.0000 sat    Pyrite            -1.2663     
   Diopside           0.0000 sat    Saponite-K        -1.3744     
   Troilite           0.0000 sat    Saponite-Na       -1.3812     
   Tremolite          0.0000 sat    Saponite-Mg       -1.3934     
   Hydroxylapatite    0.0000 sat    Sanidine_high     -1.4546     
   Chromite           0.0000 sat    Diaspore          -1.4768     
   Andradite          0.0000 sat    Talc              -1.4822     
   Tephroite          0.0000 sat    Grossular         -1.6904     
   Stilbite           0.0000 sat    Boehmite          -1.7716     
   Minnesotaite       0.0000 sat    Mn(OH)2(am)       -1.8369     
   Alabandite        -0.0001        Fayalite          -1.9953     
   Pyrrhotite        -0.0796        Epidote           -2.0435     
   Quartz            -0.0906        Laumontite        -2.0474     
   Annite            -0.0954        Epidote-ord       -2.0489     
   Rhodonite         -0.1670        Phlogopite        -2.1365     
   Tridymite         -0.2624        Gyrolite          -2.1571     
   Chalcedony        -0.3073        Albite            -2.2177     
   Hedenbergite      -0.3514        Albite_low        -2.2177     
   Prehnite          -0.3669        Gibbsite          -2.2620     
   Ice               -0.4838        Analcime          -2.2798     
   Cristobalite(alp  -0.5083        Saponite-H        -2.2964     
   Scolecite         -0.5645        Eskolaite         -2.3632     
   Wollastonite      -0.6026        FeO               -2.4494     
   Maximum_Microcli  -0.6458        Okenite           -2.4843     
   K-Feldspar        -0.6586        Lawsonite         -2.5295     
   Pseudowollastoni  -0.7369        Montmor-Ca        -2.6014     
   Coesite           -0.7490        Enstatite         -2.6147     
   Saponite-Ca       -0.7623        Daphnite-14A      -2.6641     
   Greenalite        -0.7814        Whitlockite       -2.6739     
   Cristobalite(bet  -0.8105        Mordenite         -2.6950     
   Celadonite        -0.9043        Goethite          -2.7960     
   SiO2(am)          -0.9845        Kalsilite         -2.9760     
   Ferrosilite       -0.9984     
    (only minerals with log Q/K > -3 listed)

                         partial
  Gases               press. (bar)     fugacity     fug. coef.    log fug.
 ---------------------------------------------------------------------------
   H2(g)                    1.825         1.826         1.001      0.2616
   CH4(g)                   1.154         1.154        0.9993      0.0620
   H2O(g)                  0.8140        0.8019        0.9852     -0.0959
   H2S(g)               0.0002075     0.0002067        0.9961     -3.6846
   HCl(g)               1.700e-11     1.700e-11         1.000*   -10.7697
   CO2(g)               8.937e-16     8.916e-16        0.9976    -15.0498
   CO(g)                4.640e-19     4.640e-19         1.000*   -18.3335
   C2H4(g)              1.034e-23     1.034e-23         1.000*   -22.9853
   S2(g)                2.859e-28     2.859e-28         1.000*   -27.5437
   SO2(g)               2.786e-31     2.766e-31        0.9928    -30.5581
   Na(g)                4.999e-42     4.999e-42         1.000*   -41.3011
   K(g)                 1.853e-43     1.853e-43         1.000*   -42.7321
   Cl2(g)               2.209e-49     2.209e-49         1.000*   -48.6559
   O2(g)                2.476e-64     2.476e-64        0.9999    -63.6062
   Mg(g)                2.278e-69     2.278e-69         1.000*   -68.6425
   Ca(g)                9.602e-84     9.602e-84         1.000*   -83.0176
   C(g)                8.913e-100    8.913e-100         1.000*   -99.0500
   Al(g)               5.332e-104    5.332e-104         1.000*  -103.2731
   Si(g)               2.267e-110    2.267e-110         1.000*  -109.6446
    *no data, gas taken to be ideal

                                  In fluid              Sorbed            Kd
  Original basis total moles   moles     mg/kg      moles     mg/kg      L/kg
 -------------------------------------------------------------------------------
   H2O                 56.3       55.0  9.04e+05
   Al+++              0.190   2.60e-08  0.000639
   Ca++                1.48       1.27  4.64e+04
   Cl-                 1.33       1.33  4.29e+04
   CrO4--          0.000146   1.44e-19  1.52e-14
   Fe++               0.333   1.38e-06    0.0701
   H+                 -1.77    0.00103     0.948
   HCO3-            0.00100    0.00100      55.7
   HPO4--            0.0398   1.65e-11  1.44e-06
   K+                0.0269     0.0269      958.
   Mg++              0.0633   2.42e-05     0.536
   Mn++             0.00745    0.00311      156.
   Na+                0.142     0.0843  1.77e+03
   O2(aq)         -0.000107   -0.00282     -82.3
   SO4--            0.00100   4.83e-05      4.23
   SiO2(aq)           0.894   0.000687      37.6
   Ti(OH)4(aq)       0.0336     0.0336  3.55e+03

  Elemental composition               In fluid                  Sorbed
                  total moles     moles       mg/kg        moles       mg/kg
 -------------------------------------------------------------------------------
   Aluminum            0.1900    2.596e-08   0.0006390
   Calcium              1.480        1.269   4.639e+04
   Carbon            0.001000     0.001000       10.96
   Chlorine             1.326        1.326   4.289e+04
   Chromium         0.0001458    1.437e-19   6.816e-15
   Hydrogen             111.0        110.2   1.013e+05
   Iron                0.3332    1.375e-06     0.07007
   Magnesium          0.06325    2.417e-05      0.5358
   Manganese         0.007447     0.003107       155.7
   Oxygen               58.40        55.16   8.050e+05
   Phosphorus         0.03985    1.649e-11   4.659e-07
   Potassium          0.02694      0.02687       958.3
   Silicon             0.8940    0.0006867       17.59
   Sodium              0.1420      0.08429       1768.
   Sulfur            0.001000    4.827e-05       1.412
   Titanium           0.03362      0.03362       1468.


          Step #    97             Xi = 0.1100

          Temperature = 100.0 C    Pressure =  1.013 bars
          pH =  7.061              log fO2 =  -63.583
          Eh =  -0.4799 volts      pe =  -6.4824
          Ionic strength      =    2.989037 molal
          Charge imbalance    =    1.212769 eq/kg (36.57% error)
          Activity of water   =    0.962131
          Solvent mass        =     0.99038 kg
          Solution mass       =      1.0958 kg
          Mineral mass        =     0.12570 kg
          Solution density    =    1.010    g/cm3
          Solution viscosity  =    0.003    poise
          Chlorinity          =    1.338884 molal
          Dissolved solids    =       96227 mg/kg sol'n
          Hardness            =   115410.66 mg/kg sol'n as CaCO3
            carbonate         =       40.22 mg/kg sol'n as CaCO3
            non-carbonate     =   115370.44 mg/kg sol'n as CaCO3
          Carbonate alkalinity=       40.22 mg/kg sol'n as CaCO3
          Water type          =    Ca-Cl
          Bulk volume         =    1.13e+03 cm3
          Fluid volume        =    1.08e+03 cm3
          Mineral volume      =        45.4 cm3
          Inert volume        =        0.00 cm3
          Porosity            =        96.0 %
          Permeability        =        24.6 cm2
          Mass reacted        =         121 g

                          moles          moles         grams          cm3      rxn rate
  Reactants             remaining       reacted       reacted       reacted  (mol/kg sec)
 ------------------------------------------------------------------------------------------
   Al2O3                   0.8453        0.1045         10.65          --            --  
   CaO                      1.371        0.1695         9.502          --            --  
   Cr2O3                0.0006444     7.964e-05       0.01211          --            --  
   FeO(ox)                  2.957        0.3654         26.26          --            --  
   K2O(ox)                 0.1154       0.01426         1.344          --            --  
   MgO                     0.5541       0.06848         2.760          --            --  
   MnO                    0.06627      0.008191        0.5810          --            --  
   Na2O(ox)                0.6273       0.07754         4.806          --            --  
   P2O5                    0.1773       0.02192         3.111          --            --  
   SiO2                     7.956        0.9834         59.08          --            --  
   TiO2                    0.2992       0.03698         2.954          --            --  

  Minerals in system     moles      log moles      grams        volume (cm3)
 ----------------------------------------------------------------------------
   Alabandite           0.0009515     -3.022        0.08279         0.02042
   Andradite             0.009413     -2.026          4.783           1.241
   Chromite             8.014e-05     -4.096        0.01794        0.003527
   Diopside               0.05051     -1.297          10.94           3.338
   Hydroxylapatite        0.01461     -1.835          7.340           2.770
   Mesolite               0.09207     -1.036          35.70           15.76
   Minnesotaite            0.1158     -0.936          54.90           17.13
   Stilbite               0.01181     -1.928          8.438           3.938
   Tephroite             0.002069     -2.684         0.4178          0.1577
   Tremolite             0.003789     -2.421          3.078           1.034
                                               _____________   _____________
          (total)                                     125.7           45.39 

  Aqueous species       molality    mg/kg sol'n    act. coef.     log act.
 ---------------------------------------------------------------------------
   Cl-                      1.164     3.729e+04      0.5806       -0.1703
   Ca++                     1.154     4.178e+04      0.1683       -0.7119
   CaCl+                  0.08544         5832.      0.6754       -1.2388
   Na+                    0.08073         1677.      0.6754       -1.2634
   Ti(OH)4(aq)            0.03734         3911.      1.0000       -1.4279
   CaCl2(aq)              0.03685         3696.      1.0000       -1.4335
   K+                     0.02842         1004.      0.5806       -1.7825
   NaCl(aq)               0.01240         654.8      1.0000       -1.9067
   MnCl+                 0.002332         190.5      0.6754       -2.8028
   H2(aq)                0.001421         2.589      1.0000       -2.8474
   KCl(aq)               0.001328         89.48      1.0000       -2.8768
   Methane(aq)           0.001010         14.64      1.0000       -2.9958
   Mn++                 0.0008015         39.79      0.1683       -3.8700
   SiO2(aq)             0.0006888         37.40      1.0000       -3.1619
   HS-                  4.194e-05         1.254      0.6308       -4.5774
   Mg++                 1.724e-05        0.3787      0.2595       -5.3492
   OH-                  9.753e-06        0.1499      0.6308       -5.2110
   HSiO3-               9.295e-06        0.6476      0.6754       -5.2022
   H2S(aq)              6.988e-06        0.2153      1.0000       -5.1556
   MgCl+                6.807e-06        0.3676      0.6754       -5.3375
   NaHSiO3(aq)          6.161e-06        0.5573      1.0000       -5.2103
   Fe++                 1.021e-06       0.05152      0.1683       -6.7650
   FeCl+                2.761e-07       0.02279      0.6754       -6.7293
   H+                   9.237e-08     8.414e-05      0.9410       -7.0609
   NaOH(aq)             7.869e-08      0.002844      1.0000       -7.1041
   FeCl4--              7.050e-08       0.01259      0.0805       -8.2461
   AlO2-                2.401e-08      0.001280      0.6754       -7.7901
   S--                  1.958e-08     0.0005674      0.1230       -8.6184
   HCl(aq)              1.409e-08     0.0004642      1.0000       -7.8512
    (only species > 1e-8 molal listed)

  Mineral saturation states
                     log Q/K                          log Q/K
 ----------------------------------------------------------------
   Mesolite           0.0000 sat    Pyrite            -1.2570     
   Andradite          0.0000 sat    Saponite-K        -1.3710     
   Chromite           0.0000 sat    Saponite-Na       -1.3781     
   Stilbite           0.0000 sat    Saponite-Mg       -1.4043     
   Minnesotaite       0.0000 sat    Sanidine_high     -1.4170     
   Tremolite          0.0000 sat    Talc              -1.4822     
   Tephroite          0.0000 sat    Diaspore          -1.4985     
   Hydroxylapatite    0.0000 sat    Grossular         -1.7270     
   Alabandite         0.0000 sat    Boehmite          -1.7933     
   Diopside           0.0000 sat    Mn(OH)2(am)       -1.8403     
   Troilite          -0.0056        Fayalite          -2.0067     
   Quartz            -0.0837        Laumontite        -2.0680     
   Annite            -0.0852        Epidote           -2.0789     
   Pyrrhotite        -0.0852        Epidote-ord       -2.0843     
   Rhodonite         -0.1636        Phlogopite        -2.1263     
   Tridymite         -0.2555        Gyrolite          -2.1457     
   Chalcedony        -0.3004        Albite            -2.1810     
   Hedenbergite      -0.3514        Albite_low        -2.1810     
   Prehnite          -0.3989        Analcime          -2.2504     
   Ice               -0.4838        Gibbsite          -2.2837     
   Cristobalite(alp  -0.5014        Saponite-H        -2.3059     
   Scolecite         -0.5920        Eskolaite         -2.3541     
   Wollastonite      -0.6003        FeO               -2.4585     
   Maximum_Microcli  -0.6082        Okenite           -2.4752     
   K-Feldspar        -0.6210        Lawsonite         -2.5638     
   Pseudowollastoni  -0.7346        Montmor-Ca        -2.6141     
   Coesite           -0.7421        Enstatite         -2.6170     
   Saponite-Ca       -0.7724        Mordenite         -2.6685     
   Greenalite        -0.7951        Whitlockite       -2.6724     
   Cristobalite(bet  -0.8036        Daphnite-14A      -2.7325     
   Celadonite        -0.8690        Goethite          -2.7994     
   SiO2(am)          -0.9776        Kalsilite         -2.9521     
   Ferrosilite       -1.0007     
    (only minerals with log Q/K > -3 listed)

                         partial
  Gases               press. (bar)     fugacity     fug. coef.    log fug.
 ---------------------------------------------------------------------------
   H2(g)                    1.778         1.779         1.001      0.2502
   CH4(g)                   1.155         1.155        0.9993      0.0624
   H2O(g)                  0.8140        0.8019        0.9852     -0.0959
   H2S(g)               0.0002092     0.0002084        0.9961     -3.6811
   HCl(g)               1.706e-11     1.706e-11         1.000*   -10.7681
   CO2(g)               9.934e-16     9.910e-16        0.9976    -15.0039
   CO(g)                5.024e-19     5.024e-19         1.000*   -18.2990
   C2H4(g)              1.092e-23     1.092e-23         1.000*   -22.9618
   S2(g)                3.062e-28     3.062e-28         1.000*   -27.5140
   SO2(g)               3.038e-31     3.017e-31        0.9928    -30.5205
   Na(g)                5.383e-42     5.383e-42         1.000*   -41.2690
   K(g)                 2.000e-43     2.000e-43         1.000*   -42.6990
   Cl2(g)               2.284e-49     2.284e-49         1.000*   -48.6413
   O2(g)                2.610e-64     2.609e-64        0.9999    -63.5835
   Mg(g)                2.173e-69     2.173e-69         1.000*   -68.6630
   Ca(g)                9.256e-84     9.256e-84         1.000*   -83.0336
   C(g)                9.401e-100    9.401e-100         1.000*   -99.0268
   Al(g)               4.877e-104    4.877e-104         1.000*  -103.3119
   Si(g)               2.185e-110    2.185e-110         1.000*  -109.6606
    *no data, gas taken to be ideal

                                  In fluid              Sorbed            Kd
  Original basis total moles   moles     mg/kg      moles     mg/kg      L/kg
 -------------------------------------------------------------------------------
   H2O                 56.4       55.0  9.04e+05
   Al+++              0.209   2.46e-08  0.000607
   Ca++                1.50       1.26  4.62e+04
   Cl-                 1.33       1.33  4.29e+04
   CrO4--          0.000160   1.44e-19  1.53e-14
   Fe++               0.366   1.36e-06    0.0691
   H+                 -1.95    0.00103     0.948
   HCO3-            0.00100    0.00100      55.7
   HPO4--            0.0438   1.67e-11  1.46e-06
   K+                0.0295     0.0295  1.05e+03
   Mg++              0.0695   2.38e-05     0.528
   Mn++             0.00819    0.00310      156.
   Na+                0.156     0.0922  1.93e+03
   O2(aq)         -0.000117   -0.00280     -81.8
   SO4--            0.00100   4.85e-05      4.25
   SiO2(aq)           0.983   0.000697      38.2
   Ti(OH)4(aq)       0.0370     0.0370  3.91e+03

  Elemental composition               In fluid                  Sorbed
                  total moles     moles       mg/kg        moles       mg/kg
 -------------------------------------------------------------------------------
   Aluminum            0.2090    2.464e-08   0.0006067
   Calcium              1.495        1.264   4.621e+04
   Carbon            0.001000     0.001000       10.96
   Chlorine             1.326        1.326   4.290e+04
   Chromium         0.0001603    1.444e-19   6.853e-15
   Hydrogen             111.0        110.1   1.013e+05
   Iron                0.3664    1.355e-06     0.06908
   Magnesium          0.06948    2.382e-05      0.5283
   Manganese         0.008192     0.003103       155.6
   Oxygen               58.68        55.12   8.048e+05
   Phosphorus         0.04383    1.666e-11   4.708e-07
   Potassium          0.02953      0.02946       1051.
   Silicon             0.9834    0.0006974       17.87
   Sodium              0.1561      0.09223       1935.
   Sulfur            0.001000    4.848e-05       1.419
   Titanium           0.03698      0.03698       1616.


          Step #   107             Xi = 0.1879

          Temperature = 100.0 C    Pressure =  1.013 bars
          pH =  7.054              log fO2 =  -63.450
          Eh =  -0.4769 volts      pe =  -6.4418
          Ionic strength      =    2.965911 molal
          Charge imbalance    =    1.216004 eq/kg (36.66% error)
          Activity of water   =    0.962024
          Solvent mass        =     0.98385 kg
          Solution mass       =      1.0929 kg
          Mineral mass        =     0.21439 kg
          Solution density    =    1.012    g/cm3
          Solution viscosity  =    0.003    poise
          Chlorinity          =    1.347765 molal
          Dissolved solids    =       99788 mg/kg sol'n
          Hardness            =   111912.80 mg/kg sol'n as CaCO3
            carbonate         =       40.25 mg/kg sol'n as CaCO3
            non-carbonate     =   111872.55 mg/kg sol'n as CaCO3
          Carbonate alkalinity=       40.25 mg/kg sol'n as CaCO3
          Water type          =    Ca-Cl
          Bulk volume         =    1.16e+03 cm3
          Fluid volume        =    1.08e+03 cm3
          Mineral volume      =        77.3 cm3
          Inert volume        =        0.00 cm3
          Porosity            =        93.3 %
          Permeability        =        9.81 cm2
          Mass reacted        =         207 g

                          moles          moles         grams          cm3      rxn rate
  Reactants             remaining       reacted       reacted       reacted  (mol/kg sec)
 ------------------------------------------------------------------------------------------
   Al2O3                   0.7713        0.1785         18.20          --            --  
   CaO                      1.251        0.2895         16.24          --            --  
   Cr2O3                0.0005880     0.0001361       0.02068          --            --  
   FeO(ox)                  2.698        0.6244         44.86          --            --  
   K2O(ox)                 0.1053       0.02437         2.296          --            --  
   MgO                     0.5055        0.1170         4.716          --            --  
   MnO                    0.06047       0.01399        0.9928          --            --  
   Na2O(ox)                0.5724        0.1325         8.211          --            --  
   P2O5                    0.1618       0.03745         5.315          --            --  
   SiO2                     7.260         1.680         101.0          --            --  
   TiO2                    0.2730       0.06318         5.047          --            --  

  Minerals in system     moles      log moles      grams        volume (cm3)
 ----------------------------------------------------------------------------
   Alabandite           0.0009502     -3.022        0.08267         0.02039
   Andradite             0.009205     -2.036          4.678           1.214
   Chromite             0.0001366     -3.865        0.03057        0.006011
   Diopside                0.1180     -0.928          25.55           7.797
   Hydroxylapatite        0.02497     -1.603          12.54           4.732
   Mesolite                0.1602     -0.795          62.13           27.43
   Minnesotaite            0.2023     -0.694          95.86           29.91
   Stilbite               0.01752     -1.757          12.52           5.842
   Tephroite             0.004997     -2.301          1.009          0.3808
                                               _____________   _____________
          (total)                                     214.4           77.33 

  Aqueous species       molality    mg/kg sol'n    act. coef.     log act.
 ---------------------------------------------------------------------------
   Cl-                      1.167     3.724e+04      0.5799       -0.1696
   Ca++                     1.123     4.051e+04      0.1682       -0.7240
   Na+                     0.1368         2831.      0.6743       -1.0351
   CaCl+                  0.08337         5669.      0.6743       -1.2501
   Ti(OH)4(aq)            0.06422         6700.      1.0000       -1.1924
   K+                     0.04820         1697.      0.5799       -1.5536
   CaCl2(aq)              0.03595         3592.      1.0000       -1.4442
   NaCl(aq)               0.02101         1105.      1.0000       -1.6777
   MnCl+                 0.002310         188.0      0.6743       -2.8075
   KCl(aq)               0.002253         151.2      1.0000       -2.6472
   H2(aq)                0.001219         2.212      1.0000       -2.9140
   Methane(aq)           0.001016         14.68      1.0000       -2.9929
   Mn++                 0.0007921         39.18      0.1682       -3.8754
   SiO2(aq)             0.0007550         40.84      1.0000       -3.1220
   HS-                  4.324e-05         1.288      0.6299       -4.5648
   Mg++                 1.580e-05        0.3456      0.2592       -5.3878
   NaHSiO3(aq)          1.124e-05         1.012      1.0000       -4.9494
   HSiO3-               1.004e-05        0.6964      0.6743       -5.1696
   OH-                  9.604e-06        0.1470      0.6299       -5.2183
   H2S(aq)              7.316e-06        0.2245      1.0000       -5.1357
   MgCl+                6.248e-06        0.3361      0.6743       -5.3754
   Fe++                 9.345e-07       0.04698      0.1682       -6.8036
   FeCl+                2.535e-07       0.02083      0.6743       -6.7672
   NaOH(aq)             1.309e-07      0.004713      1.0000       -6.8830
   H+                   9.414e-08     8.541e-05      0.9389       -7.0536
   FeCl4--              6.485e-08       0.01154      0.0806       -8.2820
   S--                  1.983e-08     0.0005723      0.1230       -8.6130
   AlO2-                1.767e-08     0.0009381      0.6743       -7.9240
   HCl(aq)              1.435e-08     0.0004709      1.0000       -7.8432
    (only species > 1e-8 molal listed)

  Mineral saturation states
                     log Q/K                          log Q/K
 ----------------------------------------------------------------
   Tephroite          0.0000 sat    Sanidine_high     -1.2023     
   Chromite           0.0000 sat    Pyrite            -1.2038     
   Stilbite           0.0000 sat    Saponite-K        -1.3528     
   Hydroxylapatite    0.0000 sat    Saponite-Na       -1.3601     
   Alabandite         0.0000 sat    Saponite-Mg       -1.4680     
   Minnesotaite       0.0000 sat    Talc              -1.4822     
   Mesolite           0.0000 sat    Diaspore          -1.6251     
   Andradite          0.0000 sat    Mn(OH)2(am)       -1.8603     
   Diopside           0.0000 sat    Boehmite          -1.9199     
   Tremolite         -0.0000 sat    Grossular         -1.9403     
   Annite            -0.0300        Albite_low        -1.9669     
   Troilite          -0.0388        Albite            -1.9669     
   Quartz            -0.0438        Phlogopite        -2.0711     
   Pyrrhotite        -0.1184        Fayalite          -2.0731     
   Rhodonite         -0.1436        Analcime          -2.0783     
   Tridymite         -0.2156        Gyrolite          -2.0794     
   Chalcedony        -0.2605        Laumontite        -2.1884     
   Hedenbergite      -0.3514        Epidote           -2.2855     
   Maximum_Microcli  -0.3935        Epidote-ord       -2.2909     
   K-Feldspar        -0.4063        Eskolaite         -2.3009     
   Cristobalite(alp  -0.4615        Saponite-H        -2.3608     
   Ice               -0.4838        Gibbsite          -2.4104     
   Prehnite          -0.5856        Okenite           -2.4221     
   Wollastonite      -0.5871        FeO               -2.5117     
   Celadonite        -0.6676        Mordenite         -2.5138     
   Coesite           -0.7022        Enstatite         -2.6302     
   Pseudowollastoni  -0.7214        Whitlockite       -2.6635     
   Scolecite         -0.7523        Montmor-Ca        -2.6879     
   Cristobalite(bet  -0.7637        Lawsonite         -2.7639     
   Saponite-Ca       -0.8318        Halite            -2.7827     
   Greenalite        -0.8749        Kalsilite         -2.8172     
   SiO2(am)          -0.9377        Goethite          -2.8193     
   Ferrosilite       -1.0139        Albite_high       -2.8980     
    (only minerals with log Q/K > -3 listed)

                         partial
  Gases               press. (bar)     fugacity     fug. coef.    log fug.
 ---------------------------------------------------------------------------
   H2(g)                    1.525         1.526         1.001      0.1836
   CH4(g)                   1.163         1.162        0.9993      0.0653
   H2O(g)                  0.8139        0.8018        0.9852     -0.0959
   H2S(g)               0.0002190     0.0002182        0.9961     -3.6612
   HCl(g)               1.737e-11     1.737e-11         1.000*   -10.7601
   CO2(g)               1.845e-15     1.841e-15        0.9976    -14.7350
   CO(g)                8.007e-19     8.007e-19         1.000*   -18.0965
   C2H4(g)              1.503e-23     1.503e-23         1.000*   -22.8230
   S2(g)                4.559e-28     4.559e-28         1.000*   -27.3411
   SO2(g)               5.036e-31     5.000e-31        0.9928    -30.3011
   Na(g)                8.296e-42     8.296e-42         1.000*   -41.0811
   K(g)                 3.086e-43     3.086e-43         1.000*   -42.5106
   Cl2(g)               2.761e-49     2.761e-49         1.000*   -48.5589
   O2(g)                3.545e-64     3.544e-64        0.9999    -63.4505
   Mg(g)                1.649e-69     1.649e-69         1.000*   -68.7827
   Ca(g)                7.470e-84     7.470e-84         1.000*   -83.1267
   C(g)                 1.286e-99     1.286e-99         1.000*   -98.8909
   Al(g)               2.896e-104    2.896e-104         1.000*  -103.5382
   Si(g)               1.763e-110    1.763e-110         1.000*  -109.7537
    *no data, gas taken to be ideal

                                  In fluid              Sorbed            Kd
  Original basis total moles   moles     mg/kg      moles     mg/kg      L/kg
 -------------------------------------------------------------------------------
   H2O                 57.0       54.6  9.00e+05
   Al+++              0.357   1.83e-08  0.000451
   Ca++                1.62       1.22  4.48e+04
   Cl-                 1.33       1.33  4.30e+04
   CrO4--          0.000273   1.47e-19  1.56e-14
   Fe++               0.625   1.23e-06    0.0630
   H+                 -3.32    0.00103     0.947
   HCO3-            0.00100    0.00100      55.8
   HPO4--            0.0749   1.78e-11  1.56e-06
   K+                0.0497     0.0496  1.78e+03
   Mg++               0.118   2.17e-05     0.482
   Mn++              0.0140    0.00305      153.
   Na+                0.266      0.155  3.27e+03
   O2(aq)         -0.000202   -0.00270     -79.0
   SO4--            0.00100   4.98e-05      4.37
   SiO2(aq)            1.68   0.000764      42.0
   Ti(OH)4(aq)       0.0632     0.0632  6.70e+03

  Elemental composition               In fluid                  Sorbed
                  total moles     moles       mg/kg        moles       mg/kg
 -------------------------------------------------------------------------------
   Aluminum            0.3570    1.827e-08   0.0004511
   Calcium              1.616        1.222   4.481e+04
   Carbon            0.001000     0.001000       10.99
   Chlorine             1.326        1.326   4.301e+04
   Chromium         0.0002732    1.473e-19   7.008e-15
   Hydrogen             111.0        109.5   1.010e+05
   Iron                0.6254    1.234e-06     0.06305
   Magnesium           0.1180    2.169e-05      0.4823
   Manganese          0.01400     0.003052       153.4
   Oxygen               60.93        54.87   8.032e+05
   Phosphorus         0.07490    1.776e-11   5.034e-07
   Potassium          0.04974      0.04964       1776.
   Silicon              1.680    0.0007637       19.63
   Sodium              0.2660       0.1553       3266.
   Sulfur            0.001000    4.976e-05       1.460
   Titanium           0.06318      0.06318       2768.


          Step #   137             Xi = 0.2000

          Temperature = 100.0 C    Pressure =  1.013 bars
          pH =  7.077              log fO2 =  -63.725
          Eh =  -0.4837 volts      pe =  -6.5338
          Ionic strength      =    2.962686 molal
          Charge imbalance    =    1.216545 eq/kg (36.67% error)
          Activity of water   =    0.962001
          Solvent mass        =     0.98281 kg
          Solution mass       =      1.0924 kg
          Mineral mass        =     0.22815 kg
          Solution density    =    1.013    g/cm3
          Solution viscosity  =    0.003    poise
          Chlorinity          =    1.349194 molal
          Dissolved solids    =      100341 mg/kg sol'n
          Hardness            =   111396.88 mg/kg sol'n as CaCO3
            carbonate         =       40.55 mg/kg sol'n as CaCO3
            non-carbonate     =   111356.33 mg/kg sol'n as CaCO3
          Carbonate alkalinity=       40.55 mg/kg sol'n as CaCO3
          Water type          =    Ca-Cl
          Bulk volume         =    1.16e+03 cm3
          Fluid volume        =    1.08e+03 cm3
          Mineral volume      =        82.3 cm3
          Inert volume        =        0.00 cm3
          Porosity            =        92.9 %
          Permeability        =        8.53 cm2
          Mass reacted        =         220 g

                          moles          moles         grams          cm3      rxn rate
  Reactants             remaining       reacted       reacted       reacted  (mol/kg sec)
 ------------------------------------------------------------------------------------------
   Al2O3                   0.7598        0.1900         19.37          --            --  
   CaO                      1.232        0.3081         17.28          --            --  
   Cr2O3                0.0005792     0.0001448       0.02201          --            --  
   FeO(ox)                  2.658        0.6644         47.74          --            --  
   K2O(ox)                 0.1037       0.02594         2.443          --            --  
   MgO                     0.4980        0.1245         5.018          --            --  
   MnO                    0.05957       0.01489         1.056          --            --  
   Na2O(ox)                0.5639        0.1410         8.738          --            --  
   P2O5                    0.1594       0.03985         5.656          --            --  
   SiO2                     7.152         1.788         107.4          --            --  
   TiO2                    0.2689       0.06723         5.370          --            --  

  Minerals in system     moles      log moles      grams        volume (cm3)
 ----------------------------------------------------------------------------
   Alabandite           0.0009476     -3.023        0.08245         0.02034
   Andradite             0.009648     -2.016          4.903           1.272
   Chromite             0.0001453     -3.838        0.03252        0.006395
   Diopside                0.1255     -0.901          27.17           8.294
   Hydroxylapatite        0.02657     -1.576          13.34           5.036
   Mesolite                0.1705     -0.768          66.11           29.19
   Minnesotaite            0.2153     -0.667          102.0           31.84
   Stilbite               0.01864     -1.730          13.32           6.216
   Tephroite             0.005612     -2.251          1.133          0.4277
                                               _____________   _____________
          (total)                                     228.1           82.30 

  Aqueous species       molality    mg/kg sol'n    act. coef.     log act.
 ---------------------------------------------------------------------------
   Cl-                      1.168     3.724e+04      0.5798       -0.1694
   Ca++                     1.118     4.032e+04      0.1682       -0.7258
   Na+                     0.1457         3013.      0.6741       -1.0079
   CaCl+                  0.08308         5645.      0.6741       -1.2518
   Ti(OH)4(aq)            0.06841         7133.      1.0000       -1.1649
   K+                     0.05128         1804.      0.5798       -1.5267
   CaCl2(aq)              0.03584         3578.      1.0000       -1.4457
   NaCl(aq)               0.02237         1176.      1.0000       -1.6503
   KCl(aq)               0.002398         160.8      1.0000       -2.6201
   MnCl+                 0.002063         167.8      0.6741       -2.8567
   H2(aq)                0.001671         3.031      1.0000       -2.7769
   Methane(aq)           0.001017         14.69      1.0000       -2.9925
   SiO2(aq)             0.0007634         41.26      1.0000       -3.1173
   Mn++                 0.0007071         34.95      0.1682       -3.9248
   HS-                  4.591e-05         1.366      0.6298       -4.5389
   NaHSiO3(aq)          1.277e-05         1.149      1.0000       -4.8940
   Mg++                 1.250e-05        0.2734      0.2591       -5.4895
   HSiO3-               1.071e-05        0.7429      0.6741       -5.1414
   OH-                  1.014e-05        0.1551      0.6298       -5.1948
   H2S(aq)              7.356e-06        0.2256      1.0000       -5.1334
   MgCl+                4.947e-06        0.2660      0.6741       -5.4769
   Fe++                 8.266e-07       0.04153      0.1682       -6.8570
   FeCl+                2.243e-07       0.01843      0.6741       -6.8204
   NaOH(aq)             1.471e-07      0.005293      1.0000       -6.8324
   H+                   8.921e-08     8.089e-05      0.9386       -7.0771
   FeCl4--              5.744e-08       0.01021      0.0806       -8.3346
   S--                  2.221e-08     0.0006408      0.1230       -8.5636
   AlO2-                1.704e-08     0.0009041      0.6741       -7.9398
   HCl(aq)              1.360e-08     0.0004460      1.0000       -7.8665
    (only species > 1e-8 molal listed)

  Mineral saturation states
                     log Q/K                          log Q/K
 ----------------------------------------------------------------
   Andradite          0.0000 sat    Pyrite            -1.3424     
   Diopside           0.0000 sat    Saponite-K        -1.4958     
   Stilbite           0.0000 sat    Saponite-Na       -1.5029     
   Minnesotaite       0.0000 sat    Talc              -1.6272     
   Alabandite         0.0000 sat    Saponite-Mg       -1.6366     
   Chromite           0.0000 sat    Diaspore          -1.6644     
   Tephroite          0.0000 sat    Mn(OH)2(am)       -1.8627     
   Mesolite           0.0000 sat    Grossular         -1.8692     
   Hydroxylapatite    0.0000 sat    Albite_low        -1.9412     
   Annite            -0.0238        Albite            -1.9412     
   Quartz            -0.0391        Boehmite          -1.9592     
   Troilite          -0.0428        Gyrolite          -1.9748     
   Pyrrhotite        -0.1224        Analcime          -2.0577     
   Rhodonite         -0.1412        Fayalite          -2.0811     
   Tremolite         -0.1450        Laumontite        -2.2028     
   Tridymite         -0.2109        Phlogopite        -2.2099     
   Chalcedony        -0.2558        Eskolaite         -2.2945     
   Hedenbergite      -0.3031        Epidote           -2.3345     
   Maximum_Microcli  -0.3681        Epidote-ord       -2.3399     
   K-Feldspar        -0.3809        Okenite           -2.3674     
   Cristobalite(alp  -0.4568        Gibbsite          -2.4498     
   Ice               -0.4838        Mordenite         -2.4952     
   Wollastonite      -0.5371        FeO               -2.5181     
   Prehnite          -0.5597        Saponite-H        -2.5204     
   Pseudowollastoni  -0.6714        Whitlockite       -2.6786     
   Celadonite        -0.6922        Enstatite         -2.6802     
   Coesite           -0.6975        Montmor-Ca        -2.7451     
   Cristobalite(bet  -0.7590        Halite            -2.7553     
   Scolecite         -0.7715        Lawsonite         -2.7879     
   Greenalite        -0.8845        Kalsilite         -2.8014     
   SiO2(am)          -0.9330        Albite_high       -2.8723     
   Saponite-Ca       -0.9839        Goethite          -2.8942     
   Ferrosilite       -1.0155        Sylvite           -2.9806     
   Sanidine_high     -1.1769     
    (only minerals with log Q/K > -3 listed)

                         partial
  Gases               press. (bar)     fugacity     fug. coef.    log fug.
 ---------------------------------------------------------------------------
   H2(g)                    2.091         2.092         1.001      0.3207
   CH4(g)                   1.164         1.163        0.9993      0.0657
   H2O(g)                  0.8139        0.8018        0.9852     -0.0959
   H2S(g)               0.0002202     0.0002194        0.9961     -3.6589
   HCl(g)               1.647e-11     1.647e-11         1.000*   -10.7834
   CO2(g)               5.228e-16     5.216e-16        0.9976    -15.2827
   CO(g)                3.110e-19     3.110e-19         1.000*   -18.5072
   C2H4(g)              8.014e-24     8.014e-24         1.000*   -23.0962
   S2(g)                2.453e-28     2.453e-28         1.000*   -27.6104
   SO2(g)               1.965e-31     1.951e-31        0.9928    -30.7098
   Na(g)                1.092e-41     1.092e-41         1.000*   -40.9619
   K(g)                 4.057e-43     4.057e-43         1.000*   -42.3918
   Cl2(g)               1.809e-49     1.809e-49         1.000*   -48.7425
   O2(g)                1.886e-64     1.886e-64        0.9999    -63.7246
   Mg(g)                1.994e-69     1.994e-69         1.000*   -68.7003
   Ca(g)                1.136e-83     1.136e-83         1.000*   -82.9445
   C(g)                6.847e-100    6.847e-100         1.000*   -99.1645
   Al(g)               4.246e-104    4.246e-104         1.000*  -103.3720
   Si(g)               3.351e-110    3.351e-110         1.000*  -109.4748
    *no data, gas taken to be ideal

                                  In fluid              Sorbed            Kd
  Original basis total moles   moles     mg/kg      moles     mg/kg      L/kg
 -------------------------------------------------------------------------------
   H2O                 57.1       54.6  9.00e+05
   Al+++              0.380   1.76e-08  0.000435
   Ca++                1.63       1.22  4.46e+04
   Cl-                 1.33       1.33  4.30e+04
   CrO4--          0.000291   1.53e-19  1.63e-14
   Fe++               0.665   1.09e-06    0.0557
   H+                 -3.54    0.00103     0.947
   HCO3-            0.00100    0.00100      55.9
   HPO4--            0.0797   1.65e-11  1.45e-06
   K+                0.0529     0.0528  1.89e+03
   Mg++               0.126   1.71e-05     0.382
   Mn++              0.0149    0.00272      137.
   Na+                0.283      0.165  3.48e+03
   O2(aq)         -0.000215   -0.00293     -85.7
   SO4--            0.00100   5.24e-05      4.61
   SiO2(aq)            1.79   0.000773      42.5
   Ti(OH)4(aq)       0.0672     0.0672  7.13e+03

  Elemental composition               In fluid                  Sorbed
                  total moles     moles       mg/kg        moles       mg/kg
 -------------------------------------------------------------------------------
   Aluminum            0.3799    1.763e-08   0.0004353
   Calcium              1.634        1.216   4.461e+04
   Carbon            0.001000     0.001000       10.99
   Chlorine             1.326        1.326   4.303e+04
   Chromium         0.0002906    1.531e-19   7.286e-15
   Hydrogen             111.0        109.4   1.009e+05
   Iron                0.6654    1.090e-06     0.05574
   Magnesium           0.1255    1.715e-05      0.3815
   Manganese          0.01489     0.002723       136.9
   Oxygen               61.27        54.82   8.030e+05
   Phosphorus         0.07970    1.648e-11   4.672e-07
   Potassium          0.05287      0.05276       1888.
   Silicon              1.788    0.0007733       19.88
   Sodium              0.2830       0.1652       3476.
   Sulfur            0.001000    5.237e-05       1.537
   Titanium           0.06723      0.06723       2947.


          Step #   143             Xi = 0.2555

          Temperature = 100.0 C    Pressure =  1.013 bars
          pH =  7.144              log fO2 =  -64.489
          Eh =  -0.5029 volts      pe =  -6.7920
          Ionic strength      =    2.946922 molal
          Charge imbalance    =    1.219053 eq/kg (36.73% error)
          Activity of water   =    0.961907
          Solvent mass        =     0.97800 kg
          Solution mass       =      1.0902 kg
          Mineral mass        =     0.29153 kg
          Solution density    =    1.014    g/cm3
          Solution viscosity  =    0.003    poise
          Chlorinity          =    1.355835 molal
          Dissolved solids    =      102902 mg/kg sol'n
          Hardness            =   108944.67 mg/kg sol'n as CaCO3
            carbonate         =       41.40 mg/kg sol'n as CaCO3
            non-carbonate     =   108903.27 mg/kg sol'n as CaCO3
          Carbonate alkalinity=       41.40 mg/kg sol'n as CaCO3
          Water type          =    Ca-Cl
          Bulk volume         =    1.18e+03 cm3
          Fluid volume        =    1.08e+03 cm3
          Mineral volume      =        105. cm3
          Inert volume        =        0.00 cm3
          Porosity            =        91.1 %
          Permeability        =        4.54 cm2
          Mass reacted        =         281 g

                          moles          moles         grams          cm3      rxn rate
  Reactants             remaining       reacted       reacted       reacted  (mol/kg sec)
 ------------------------------------------------------------------------------------------
   Al2O3                   0.7071        0.2427         24.75          --            --  
   CaO                      1.147        0.3937         22.08          --            --  
   Cr2O3                0.0005390     0.0001850       0.02812          --            --  
   FeO(ox)                  2.473        0.8490         61.00          --            --  
   K2O(ox)                0.09654       0.03314         3.121          --            --  
   MgO                     0.4634        0.1591         6.412          --            --  
   MnO                    0.05543       0.01903         1.350          --            --  
   Na2O(ox)                0.5248        0.1801         11.16          --            --  
   P2O5                    0.1483       0.05092         7.227          --            --  
   SiO2                     6.655         2.284         137.3          --            --  
   TiO2                    0.2502       0.08590         6.862          --            --  

  Minerals in system     moles      log moles      grams        volume (cm3)
 ----------------------------------------------------------------------------
   Alabandite           0.0009390     -3.027        0.08170         0.02015
   Andradite              0.01195     -1.923          6.072           1.575
   Annite               0.0001378     -3.861        0.07056         0.02127
   Chromite             0.0001855     -3.732        0.04153        0.008165
   Diopside                0.1601     -0.796          34.66           10.58
   Hydroxylapatite        0.03394     -1.469          17.05           6.434
   Mesolite                0.2176     -0.662          84.37           37.25
   Minnesotaite            0.2752     -0.560          130.4           40.69
   Stilbite               0.02400     -1.620          17.15           8.003
   Tephroite             0.008070     -2.093          1.630          0.6150
                                               _____________   _____________
          (total)                                     291.5           105.2 

  Aqueous species       molality    mg/kg sol'n    act. coef.     log act.
 ---------------------------------------------------------------------------
   Cl-                      1.170     3.723e+04      0.5793       -0.1687
   Ca++                     1.096     3.942e+04      0.1681       -0.7345
   Na+                     0.1869         3855.      0.6734       -0.9001
   Ti(OH)4(aq)            0.08783         9133.      1.0000       -1.0563
   CaCl+                  0.08165         5532.      0.6734       -1.2598
   K+                     0.06544         2295.      0.5793       -1.4212
   CaCl2(aq)              0.03524         3508.      1.0000       -1.4530
   NaCl(aq)               0.02872         1506.      1.0000       -1.5418
   H2(aq)                0.004031         7.290      1.0000       -2.3946
   KCl(aq)               0.003062         204.8      1.0000       -2.5140
   MnCl+                 0.001486         120.5      0.6734       -2.9996
   Methane(aq)           0.001022         14.72      1.0000       -2.9903
   SiO2(aq)             0.0007977         43.00      1.0000       -3.0981
   Mn++                 0.0005083         25.05      0.1681       -4.0684
   HS-                  5.481e-05         1.626      0.6291       -4.4624
   NaHSiO3(aq)          1.995e-05         1.791      1.0000       -4.7000
   HSiO3-               1.308e-05        0.9043      0.6734       -5.0553
   OH-                  1.184e-05        0.1807      0.6291       -5.1278
   H2S(aq)              7.519e-06        0.2299      1.0000       -5.1238
   Mg++                 6.306e-06        0.1375      0.2589       -5.7871
   MgCl+                2.500e-06        0.1340      0.6734       -5.7738
   Fe++                 5.728e-07       0.02870      0.1681       -7.0165
   NaOH(aq)             2.200e-07      0.007894      1.0000       -6.6576
   FeCl+                1.558e-07       0.01276      0.6734       -6.9792
   H+                   7.656e-08     6.923e-05      0.9372       -7.1442
   FeCl4--              4.002e-08      0.007095      0.0806       -8.4914
   S--                  3.092e-08     0.0008893      0.1230       -8.4200
   AlO2-                1.477e-08     0.0007814      0.6734       -8.0024
   HCl(aq)              1.167e-08     0.0003818      1.0000       -7.9329
    (only species > 1e-8 molal listed)

  Mineral saturation states
                     log Q/K                          log Q/K
 ----------------------------------------------------------------
   Stilbite           0.0000 sat    Saponite-Ca       -1.4265     
   Minnesotaite       0.0000 sat    Gyrolite          -1.6669     
   Diopside           0.0000 sat    Grossular         -1.6951     
   Tephroite          0.0000 sat    Pyrite            -1.7312     
   Chromite           0.0000 sat    Diaspore          -1.7941     
   Mesolite           0.0000 sat    Albite            -1.8386     
   Annite             0.0000 sat    Albite_low        -1.8386     
   Hydroxylapatite    0.0000 sat    Mn(OH)2(am)       -1.8723     
   Alabandite         0.0000 sat    Saponite-K        -1.9022     
   Andradite          0.0000 sat    Saponite-Na       -1.9086     
   Quartz            -0.0199        Analcime          -1.9754     
   Troilite          -0.0587        Talc              -2.0415     
   Rhodonite         -0.1317        Boehmite          -2.0889     
   Pyrrhotite        -0.1383        Fayalite          -2.1129     
   Hedenbergite      -0.1650        Saponite-Mg       -2.1269     
   Tridymite         -0.1917        Okenite           -2.2040     
   Chalcedony        -0.2366        Laumontite        -2.2605     
   Maximum_Microcli  -0.2679        Eskolaite         -2.2691     
   K-Feldspar        -0.2807        Mordenite         -2.4211     
   Wollastonite      -0.3927        Epidote           -2.5024     
   Cristobalite(alp  -0.4376        Epidote-ord       -2.5078     
   Ice               -0.4839        FeO               -2.5435     
   Prehnite          -0.5109        Gibbsite          -2.5794     
   Pseudowollastoni  -0.5270        Phlogopite        -2.6004     
   Tremolite         -0.5593        Halite            -2.6468     
   Coesite           -0.6783        Whitlockite       -2.7203     
   Celadonite        -0.7365        Kalsilite         -2.7394     
   Cristobalite(bet  -0.7398        Albite_high       -2.7697     
   Scolecite         -0.8482        Enstatite         -2.8246     
   SiO2(am)          -0.9138        Sylvite           -2.8745     
   Greenalite        -0.9228        Lawsonite         -2.8836     
   Ferrosilite       -1.0219        Montmor-Ca        -2.9184     
   Sanidine_high     -1.0767        Saponite-H        -2.9837     
    (only minerals with log Q/K > -3 listed)

                         partial
  Gases               press. (bar)     fugacity     fug. coef.    log fug.
 ---------------------------------------------------------------------------
   H2(g)                    5.043         5.047         1.001      0.7030
   CH4(g)                   1.170         1.169        0.9993      0.0679
   H2O(g)                  0.8138        0.8017        0.9852     -0.0960
   H2S(g)               0.0002251     0.0002242        0.9961     -3.6493
   HCl(g)               1.413e-11     1.413e-11         1.000*   -10.8498
   CO2(g)               1.553e-17     1.549e-17        0.9976    -16.8100
   CO(g)                2.228e-20     2.228e-20         1.000*   -19.6521
   C2H4(g)              1.391e-24     1.391e-24         1.000*   -23.8566
   S2(g)                4.405e-29     4.405e-29         1.000*   -28.3560
   SO2(g)               1.431e-32     1.421e-32        0.9928    -31.8474
   Na(g)                2.536e-41     2.536e-41         1.000*   -40.5959
   K(g)                 9.374e-43     9.374e-43         1.000*   -42.0281
   Cl2(g)               5.526e-50     5.526e-50         1.000*   -49.2576
   O2(g)                3.241e-65     3.241e-65        0.9999    -64.4893
   Mg(g)                3.300e-69     3.300e-69         1.000*   -68.4815
   Ca(g)                3.658e-83     3.658e-83         1.000*   -82.4368
   C(g)                1.183e-100    1.183e-100         1.000*   -99.9270
   Al(g)               1.180e-103    1.180e-103         1.000*  -102.9280
   Si(g)               2.037e-109    2.037e-109         1.000*  -108.6909
    *no data, gas taken to be ideal

                                  In fluid              Sorbed            Kd
  Original basis total moles   moles     mg/kg      moles     mg/kg      L/kg
 -------------------------------------------------------------------------------
   H2O                 57.5       54.3  8.97e+05
   Al+++              0.485   1.53e-08  0.000379
   Ca++                1.72       1.19  4.36e+04
   Cl-                 1.33       1.33  4.31e+04
   CrO4--          0.000371   1.73e-19  1.84e-14
   Fe++               0.850   7.52e-07    0.0385
   H+                 -4.52    0.00102     0.947
   HCO3-            0.00100    0.00100      56.0
   HPO4--             0.102   1.35e-11  1.19e-06
   K+                0.0673     0.0670  2.40e+03
   Mg++               0.160   8.61e-06     0.192
   Mn++              0.0190    0.00195      98.3
   Na+                0.361      0.211  4.45e+03
   O2(aq)         -0.000275   -0.00409     -120.
   SO4--            0.00100   6.10e-05      5.37
   SiO2(aq)            2.28   0.000812      44.8
   Ti(OH)4(aq)       0.0859     0.0859  9.13e+03

  Elemental composition               In fluid                  Sorbed
                  total moles     moles       mg/kg        moles       mg/kg
 -------------------------------------------------------------------------------
   Aluminum            0.4854    1.533e-08   0.0003793
   Calcium              1.720        1.187   4.362e+04
   Carbon            0.001000     0.001000       11.02
   Chlorine             1.326        1.326   4.312e+04
   Chromium         0.0003710    1.729e-19   8.246e-15
   Hydrogen             111.0        108.9   1.007e+05
   Iron                0.8500    7.524e-07     0.03854
   Magnesium           0.1601    8.612e-06      0.1920
   Manganese          0.01903     0.001951       98.31
   Oxygen               62.87        54.63   8.018e+05
   Phosphorus          0.1018    1.348e-11   3.829e-07
   Potassium          0.06728      0.06699       2403.
   Silicon              2.284    0.0008125       20.93
   Sodium              0.3613       0.2109       4448.
   Sulfur            0.001000    6.099e-05       1.794
   Titanium           0.08590      0.08590       3773.


          Step #   148             Xi = 0.3000

          Temperature = 100.0 C    Pressure =  1.013 bars
          pH =  7.176              log fO2 =  -64.842
          Eh =  -0.5118 volts      pe =  -6.9124
          Ionic strength      =    2.934173 molal
          Charge imbalance    =    1.221200 eq/kg (36.78% error)
          Activity of water   =    0.961839
          Solvent mass        =     0.97406 kg
          Solution mass       =      1.0883 kg
          Mineral mass        =     0.34237 kg
          Solution density    =    1.015    g/cm3
          Solution viscosity  =    0.003    poise
          Chlorinity          =    1.361313 molal
          Dissolved solids    =      104938 mg/kg sol'n
          Hardness            =   106981.37 mg/kg sol'n as CaCO3
            carbonate         =       41.82 mg/kg sol'n as CaCO3
            non-carbonate     =   106939.55 mg/kg sol'n as CaCO3
          Carbonate alkalinity=       41.82 mg/kg sol'n as CaCO3
          Water type          =    Ca-Cl
          Bulk volume         =    1.20e+03 cm3
          Fluid volume        =    1.07e+03 cm3
          Mineral volume      =        124. cm3
          Inert volume        =        0.00 cm3
          Porosity            =        89.7 %
          Permeability        =        2.78 cm2
          Mass reacted        =         330 g

                          moles          moles         grams          cm3      rxn rate
  Reactants             remaining       reacted       reacted       reacted  (mol/kg sec)
 ------------------------------------------------------------------------------------------
   Al2O3                   0.6648        0.2849         29.05          --            --  
   CaO                      1.078        0.4621         25.92          --            --  
   Cr2O3                0.0005068     0.0002172       0.03301          --            --  
   FeO(ox)                  2.326        0.9967         71.61          --            --  
   K2O(ox)                0.09077       0.03890         3.665          --            --  
   MgO                     0.4358        0.1868         7.527          --            --  
   MnO                    0.05212       0.02234         1.585          --            --  
   Na2O(ox)                0.4934        0.2115         13.11          --            --  
   P2O5                    0.1395       0.05977         8.485          --            --  
   SiO2                     6.258         2.682         161.1          --            --  
   TiO2                    0.2353        0.1008         8.055          --            --  

  Minerals in system     moles      log moles      grams        volume (cm3)
 ----------------------------------------------------------------------------
   Alabandite           0.0009341     -3.030        0.08127         0.02005
   Andradite              0.01390     -1.857          7.063           1.832
   Annite                0.002641     -2.578          1.352          0.4076
   Chromite             0.0002177     -3.662        0.04873        0.009581
   Diopside                0.1878     -0.726          40.66           12.41
   Hydroxylapatite        0.03985     -1.400          20.02           7.553
   Mesolite                0.2521     -0.598          97.77           43.17
   Minnesotaite            0.3206     -0.494          151.9           47.40
   Stilbite               0.03003     -1.522          21.46           10.02
   Tephroite             0.009877     -2.005          1.995          0.7527
                                               _____________   _____________
          (total)                                     342.4           123.6 

  Aqueous species       molality    mg/kg sol'n    act. coef.     log act.
 ---------------------------------------------------------------------------
   Cl-                      1.173     3.721e+04      0.5789       -0.1683
   Ca++                     1.079     3.870e+04      0.1680       -0.7416
   Na+                     0.2219         4566.      0.6728       -0.8259
   Ti(OH)4(aq)             0.1035     1.074e+04      1.0000       -0.9849
   CaCl+                  0.08048         5441.      0.6728       -1.2665
   K+                     0.07452         2608.      0.5789       -1.3651
   CaCl2(aq)              0.03474         3451.      1.0000       -1.4592
   NaCl(aq)               0.03410         1784.      1.0000       -1.4672
   H2(aq)                0.006050         10.92      1.0000       -2.2183
   KCl(aq)               0.003489         232.8      1.0000       -2.4573
   MnCl+                 0.001265         102.3      0.6728       -3.0702
   Methane(aq)           0.001027         14.74      1.0000       -2.9886
   SiO2(aq)             0.0008225         44.23      1.0000       -3.0849
   Mn++                 0.0004317         21.23      0.1680       -4.1394
   HS-                  5.999e-05         1.776      0.6286       -4.4236
   NaHSiO3(aq)          2.628e-05         2.354      1.0000       -4.5804
   HSiO3-               1.453e-05         1.003      0.6728       -5.0098
   OH-                  1.276e-05        0.1943      0.6286       -5.0956
   H2S(aq)              7.634e-06        0.2329      1.0000       -5.1172
   Mg++                 4.485e-06       0.09758      0.2587       -5.9354
   MgCl+                1.780e-06       0.09522      0.6728       -5.9216
   Fe++                 4.742e-07       0.02371      0.1680       -7.0986
   NaOH(aq)             2.810e-07       0.01006      1.0000       -6.5512
   FeCl+                1.292e-07       0.01056      0.6728       -7.0609
   H+                   7.117e-08     6.421e-05      0.9360       -7.1764
   S--                  3.641e-08      0.001045      0.1230       -8.3490
   FeCl4--              3.325e-08      0.005882      0.0807       -8.5716
   AlO2-                1.339e-08     0.0007070      0.6728       -8.0453
   HCl(aq)              1.085e-08     0.0003540      1.0000       -7.9646
    (only species > 1e-8 molal listed)

  Mineral saturation states
                     log Q/K                          log Q/K
 ----------------------------------------------------------------
   Stilbite           0.0000 sat    Ferrosilite       -1.0263     
   Tephroite          0.0000 sat    Gyrolite          -1.5125     
   Alabandite         0.0000 sat    Grossular         -1.6336     
   Diopside           0.0000 sat    Saponite-Ca       -1.6447     
   Annite             0.0000 sat    Albite_low        -1.7675     
   Minnesotaite       0.0000 sat    Albite            -1.7675     
   Hydroxylapatite    0.0000 sat    Diaspore          -1.8692     
   Mesolite           0.0000 sat    Mn(OH)2(am)       -1.8790     
   Chromite           0.0000 sat    Pyrite            -1.9120     
   Andradite          0.0000 sat    Analcime          -1.9183     
   Quartz            -0.0067        Saponite-K        -2.1006     
   Troilite          -0.0698        Saponite-Na       -2.1011     
   Hedenbergite      -0.0988        Okenite           -2.1202     
   Rhodonite         -0.1250        Fayalite          -2.1350     
   Pyrrhotite        -0.1494        Boehmite          -2.1640     
   Tridymite         -0.1785        Talc              -2.2400     
   Maximum_Microcli  -0.2148        Eskolaite         -2.2514     
   Chalcedony        -0.2234        Laumontite        -2.3004     
   K-Feldspar        -0.2276        Saponite-Mg       -2.3684     
   Wollastonite      -0.3221        Mordenite         -2.3696     
   Cristobalite(alp  -0.4244        FeO               -2.5612     
   Pseudowollastoni  -0.4564        Halite            -2.5722     
   Ice               -0.4839        Epidote           -2.6040     
   Prehnite          -0.5067        Epidote-ord       -2.6094     
   Coesite           -0.6651        Gibbsite          -2.6546     
   Cristobalite(bet  -0.7266        Albite_high       -2.6986     
   Celadonite        -0.7540        Kalsilite         -2.7129     
   Tremolite         -0.7578        Whitlockite       -2.7394     
   SiO2(am)          -0.9006        Phlogopite        -2.7989     
   Scolecite         -0.9013        Sylvite           -2.8178     
   Greenalite        -0.9493        Enstatite         -2.8952     
   Sanidine_high     -1.0236        Lawsonite         -2.9500     
    (only minerals with log Q/K > -3 listed)

                         partial
  Gases               press. (bar)     fugacity     fug. coef.    log fug.
 ---------------------------------------------------------------------------
   H2(g)                    7.569         7.574         1.001      0.8793
   CH4(g)                   1.175         1.174        0.9993      0.0696
   H2O(g)                  0.8137        0.8017        0.9852     -0.0960
   H2S(g)               0.0002285     0.0002276        0.9961     -3.6427
   HCl(g)               1.314e-11     1.314e-11         1.000*   -10.8815
   CO2(g)               3.072e-18     3.065e-18        0.9976    -17.5136
   CO(g)                6.617e-21     6.617e-21         1.000*   -20.1794
   C2H4(g)              6.227e-25     6.227e-25         1.000*   -24.2057
   S2(g)                2.016e-29     2.016e-29         1.000*   -28.6955
   SO2(g)               4.299e-33     4.268e-33        0.9928    -32.3698
   Na(g)                3.968e-41     3.968e-41         1.000*   -40.4014
   K(g)                 1.408e-42     1.408e-42         1.000*   -41.8515
   Cl2(g)               3.181e-50     3.181e-50         1.000*   -49.4974
   O2(g)                1.439e-65     1.439e-65        0.9999    -64.8420
   Mg(g)                4.083e-69     4.083e-69         1.000*   -68.3890
   Ca(g)                6.265e-83     6.265e-83         1.000*   -82.2031
   C(g)                5.273e-101    5.273e-101         1.000*  -100.2779
   Al(g)               1.826e-103    1.826e-103         1.000*  -102.7386
   Si(g)               4.732e-109    4.732e-109         1.000*  -108.3249
    *no data, gas taken to be ideal

                                  In fluid              Sorbed            Kd
  Original basis total moles   moles     mg/kg      moles     mg/kg      L/kg
 -------------------------------------------------------------------------------
   H2O                 57.9       54.1  8.95e+05
   Al+++              0.570   1.39e-08  0.000346
   Ca++                1.79       1.16  4.28e+04
   Cl-                 1.33       1.33  4.32e+04
   CrO4--          0.000435   1.84e-19  1.96e-14
   Fe++               0.998   6.21e-07    0.0319
   H+                 -5.31    0.00102     0.945
   HCO3-            0.00100    0.00100      56.1
   HPO4--             0.120   1.24e-11  1.09e-06
   K+                0.0788     0.0760  2.73e+03
   Mg++               0.188   6.10e-06     0.136
   Mn++              0.0223    0.00165      83.4
   Na+                0.424      0.249  5.27e+03
   O2(aq)         -0.000324   -0.00508     -149.
   SO4--            0.00100   6.59e-05      5.82
   SiO2(aq)            2.68   0.000841      46.4
   Ti(OH)4(aq)        0.101      0.101  1.07e+04

  Elemental composition               In fluid                  Sorbed
                  total moles     moles       mg/kg        moles       mg/kg
 -------------------------------------------------------------------------------
   Aluminum            0.5699    1.395e-08   0.0003458
   Calcium              1.788        1.163   4.284e+04
   Carbon            0.001000     0.001000       11.04
   Chlorine             1.326        1.326   4.320e+04
   Chromium         0.0004354    1.837e-19   8.775e-15
   Hydrogen             111.0        108.6   1.005e+05
   Iron                0.9977    6.208e-07     0.03186
   Magnesium           0.1878    6.103e-06      0.1363
   Manganese          0.02234     0.001652       83.41
   Oxygen               64.15        54.47   8.009e+05
   Phosphorus          0.1195    1.236e-11   3.519e-07
   Potassium          0.07881      0.07598       2730.
   Silicon              2.682    0.0008409       21.70
   Sodium              0.4239       0.2494       5269.
   Sulfur            0.001000    6.590e-05       1.942
   Titanium            0.1008       0.1008       4437.


          Step #   151             Xi = 0.3300

          Temperature = 100.0 C    Pressure =  1.013 bars
          pH =  7.193              log fO2 =  -65.022
          Eh =  -0.5163 volts      pe =  -6.9740
          Ionic strength      =    2.926408 molal
          Charge imbalance    =    1.221974 eq/kg (36.81% error)
          Activity of water   =    0.961808
          Solvent mass        =     0.97204 kg
          Solution mass       =      1.0876 kg
          Mineral mass        =     0.37608 kg
          Solution density    =    1.016    g/cm3
          Solution viscosity  =    0.003    poise
          Chlorinity          =    1.364140 molal
          Dissolved solids    =      106227 mg/kg sol'n
          Hardness            =   105834.22 mg/kg sol'n as CaCO3
            carbonate         =       42.01 mg/kg sol'n as CaCO3
            non-carbonate     =   105792.21 mg/kg sol'n as CaCO3
          Carbonate alkalinity=       42.01 mg/kg sol'n as CaCO3
          Water type          =    Ca-Cl
          Bulk volume         =    1.21e+03 cm3
          Fluid volume        =    1.07e+03 cm3
          Mineral volume      =        135. cm3
          Inert volume        =        0.00 cm3
          Porosity            =        88.8 %
          Permeability        =        2.04 cm2
          Mass reacted        =         363 g

                          moles          moles         grams          cm3      rxn rate
  Reactants             remaining       reacted       reacted       reacted  (mol/kg sec)
 ------------------------------------------------------------------------------------------
   Al2O3                   0.6364        0.3134         31.96          --            --  
   CaO                      1.032        0.5084         28.51          --            --  
   Cr2O3                0.0004851     0.0002389       0.03632          --            --  
   FeO(ox)                  2.226         1.096         78.77          --            --  
   K2O(ox)                0.08688       0.04279         4.031          --            --  
   MgO                     0.4171        0.2054         8.280          --            --  
   MnO                    0.04989       0.02457         1.743          --            --  
   Na2O(ox)                0.4723        0.2326         14.42          --            --  
   P2O5                    0.1335       0.06575         9.333          --            --  
   SiO2                     5.990         2.950         177.3          --            --  
   TiO2                    0.2252        0.1109         8.861          --            --  

  Minerals in system     moles      log moles      grams        volume (cm3)
 ----------------------------------------------------------------------------
   Alabandite           0.0009314     -3.031        0.08104         0.01999
   Andradite              0.01524     -1.817          7.743           2.009
   Annite                0.005527     -2.258          2.829          0.8529
   Chromite             0.0002394     -3.621        0.05359         0.01054
   Diopside                0.2064     -0.685          44.70           13.64
   Hydroxylapatite        0.04383     -1.358          22.02           8.309
   Mesolite                0.2832     -0.548          109.8           48.49
   Minnesotaite            0.3500     -0.456          165.9           51.75
   Quartz                 0.02990     -1.524          1.796          0.6783
   Stilbite               0.02648     -1.577          18.92           8.832
   Tephroite              0.01106     -1.956          2.234          0.8431
                                               _____________   _____________
          (total)                                     376.1           135.4 

  Aqueous species       molality    mg/kg sol'n    act. coef.     log act.
 ---------------------------------------------------------------------------
   Cl-                      1.173     3.718e+04      0.5787       -0.1681
   Ca++                     1.069     3.829e+04      0.1680       -0.7458
   Na+                     0.2418         4968.      0.6724       -0.7889
   Ti(OH)4(aq)             0.1141     1.182e+04      1.0000       -0.9426
   CaCl+                  0.07978         5386.      0.6724       -1.2705
   K+                     0.07951         2778.      0.5787       -1.3371
   NaCl(aq)               0.03715         1941.      1.0000       -1.4300
   CaCl2(aq)              0.03443         3415.      1.0000       -1.4630
   H2(aq)                0.007439         13.40      1.0000       -2.1285
   KCl(aq)               0.003722         248.0      1.0000       -2.4292
   MnCl+                 0.001163         93.97      0.6724       -3.1067
   Methane(aq)           0.001029         14.75      1.0000       -2.9877
   SiO2(aq)             0.0008352         44.85      1.0000       -3.0782
   Mn++                 0.0003968         19.48      0.1680       -4.1761
   HS-                  6.285e-05         1.858      0.6283       -4.4035
   NaHSiO3(aq)          3.020e-05         2.701      1.0000       -4.5201
   HSiO3-               1.534e-05         1.057      0.6724       -4.9864
   OH-                  1.327e-05        0.2017      0.6283       -5.0789
   H2S(aq)              7.693e-06        0.2343      1.0000       -5.1139
   Mg++                 3.768e-06       0.08184      0.2586       -6.0113
   MgCl+                1.496e-06       0.07991      0.6724       -5.9974
   Fe++                 4.304e-07       0.02148      0.1680       -7.1409
   NaOH(aq)             3.180e-07       0.01137      1.0000       -6.4976
   FeCl+                1.173e-07      0.009574      0.6724       -7.1030
   H+                   6.854e-08     6.174e-05      0.9353       -7.1931
   S--                  3.963e-08      0.001136      0.1230       -8.3123
   FeCl4--              3.020e-08      0.005336      0.0807       -8.6132
   AlO2-                1.276e-08     0.0006726      0.6724       -8.0666
   HCl(aq)              1.044e-08     0.0003403      1.0000       -7.9812
    (only species > 1e-8 molal listed)

  Mineral saturation states
                     log Q/K                          log Q/K
 ----------------------------------------------------------------
   Andradite          0.0000 sat    Ferrosilite       -1.0285     
   Hydroxylapatite    0.0000 sat    Gyrolite          -1.4341     
   Minnesotaite       0.0000 sat    Grossular         -1.6019     
   Stilbite           0.0000 sat    Albite_low        -1.7318     
   Mesolite           0.0000 sat    Albite            -1.7318     
   Annite             0.0000 sat    Saponite-Ca       -1.7556     
   Quartz             0.0000 sat    Mn(OH)2(am)       -1.8823     
   Alabandite         0.0000 sat    Analcime          -1.8896     
   Diopside           0.0000 sat    Diaspore          -1.9071     
   Chromite           0.0000 sat    Pyrite            -2.0040     
   Tephroite          0.0000 sat    Okenite           -2.0777     
   Hedenbergite      -0.0652        Fayalite          -2.1462     
   Troilite          -0.0753        Saponite-Na       -2.1991     
   Rhodonite         -0.1217        Saponite-K        -2.2016     
   Pyrrhotite        -0.1549        Boehmite          -2.2019     
   Tridymite         -0.1718        Eskolaite         -2.2425     
   Maximum_Microcli  -0.1881        Laumontite        -2.3204     
   K-Feldspar        -0.2009        Talc              -2.3409     
   Chalcedony        -0.2167        Mordenite         -2.3437     
   Wollastonite      -0.2862        Saponite-Mg       -2.4911     
   Cristobalite(alp  -0.4177        Halite            -2.5350     
   Pseudowollastoni  -0.4205        FeO               -2.5701     
   Ice               -0.4839        Epidote           -2.6553     
   Prehnite          -0.5042        Epidote-ord       -2.6607     
   Coesite           -0.6584        Albite_high       -2.6629     
   Cristobalite(bet  -0.7199        Gibbsite          -2.6925     
   Celadonite        -0.7632        Kalsilite         -2.6995     
   Tremolite         -0.8587        Whitlockite       -2.7492     
   SiO2(am)          -0.8939        Sylvite           -2.7897     
   Scolecite         -0.9280        Phlogopite        -2.8998     
   Greenalite        -0.9627        Enstatite         -2.9311     
   Sanidine_high     -0.9969        Lawsonite         -2.9834     
    (only minerals with log Q/K > -3 listed)

                         partial
  Gases               press. (bar)     fugacity     fug. coef.    log fug.
 ---------------------------------------------------------------------------
   H2(g)                    9.307         9.314         1.001      0.9691
   CH4(g)                   1.177         1.176        0.9993      0.0705
   H2O(g)                  0.8137        0.8017        0.9852     -0.0960
   H2S(g)               0.0002303     0.0002294        0.9961     -3.6394
   HCl(g)               1.265e-11     1.265e-11         1.000*   -10.8981
   CO2(g)               1.346e-18     1.343e-18        0.9976    -17.8719
   CO(g)                3.565e-21     3.565e-21         1.000*   -20.4479
   C2H4(g)              4.135e-25     4.135e-25         1.000*   -24.3835
   S2(g)                1.354e-29     1.354e-29         1.000*   -28.8684
   SO2(g)               2.329e-33     2.312e-33        0.9928    -32.6359
   Na(g)                4.980e-41     4.980e-41         1.000*   -40.3028
   K(g)                 1.730e-42     1.730e-42         1.000*   -41.7620
   Cl2(g)               2.397e-50     2.397e-50         1.000*   -49.6202
   O2(g)                9.514e-66     9.513e-66        0.9999    -65.0217
   Mg(g)                4.553e-69     4.553e-69         1.000*   -68.3417
   Ca(g)                8.240e-83     8.240e-83         1.000*   -82.0841
   C(g)                3.494e-101    3.494e-101         1.000*  -100.4567
   Al(g)               2.281e-103    2.281e-103         1.000*  -102.6418
   Si(g)               7.268e-109    7.268e-109         1.000*  -108.1386
    *no data, gas taken to be ideal

                                  In fluid              Sorbed            Kd
  Original basis total moles   moles     mg/kg      moles     mg/kg      L/kg
 -------------------------------------------------------------------------------
   H2O                 58.1       54.0  8.94e+05
   Al+++              0.627   1.33e-08  0.000330
   Ca++                1.83       1.15  4.24e+04
   Cl-                 1.33       1.33  4.32e+04
   CrO4--          0.000479   1.89e-19  2.02e-14
   Fe++                1.10   5.62e-07    0.0289
   H+                 -5.84    0.00102     0.944
   HCO3-            0.00100    0.00100      56.1
   HPO4--             0.132   1.18e-11  1.05e-06
   K+                0.0866     0.0809  2.91e+03
   Mg++               0.206   5.12e-06     0.114
   Mn++              0.0246    0.00152      76.6
   Na+                0.466      0.271  5.73e+03
   O2(aq)         -0.000356   -0.00575     -169.
   SO4--            0.00100   6.86e-05      6.06
   SiO2(aq)            2.95   0.000856      47.3
   Ti(OH)4(aq)        0.111      0.111  1.18e+04

  Elemental composition               In fluid                  Sorbed
                  total moles     moles       mg/kg        moles       mg/kg
 -------------------------------------------------------------------------------
   Aluminum            0.6269    1.332e-08   0.0003304
   Calcium              1.834        1.150   4.238e+04
   Carbon            0.001000     0.001000       11.04
   Chlorine             1.326        1.326   4.323e+04
   Chromium         0.0004789    1.893e-19   9.050e-15
   Hydrogen             111.0        108.4   1.004e+05
   Iron                 1.097    5.623e-07     0.02887
   Magnesium           0.2064    5.117e-06      0.1143
   Manganese          0.02457     0.001516       76.60
   Oxygen               65.02        54.40   8.003e+05
   Phosphorus          0.1315    1.185e-11   3.374e-07
   Potassium          0.08659      0.08090       2908.
   Silicon              2.950    0.0008561       22.11
   Sodium              0.4662       0.2712       5732.
   Sulfur            0.001000    6.861e-05       2.023
   Titanium            0.1109       0.1109       4884.


          Step #   153             Xi = 0.3489

          Temperature = 100.0 C    Pressure =  1.013 bars
          pH =  7.201              log fO2 =  -65.118
          Eh =  -0.5187 volts      pe =  -7.0063
          Ionic strength      =    2.924413 molal
          Charge imbalance    =    1.220316 eq/kg (36.81% error)
          Activity of water   =    0.961831
          Solvent mass        =     0.97278 kg
          Solution mass       =      1.0890 kg
          Mineral mass        =     0.39542 kg
          Solution density    =    1.016    g/cm3
          Solution viscosity  =    0.003    poise
          Chlorinity          =    1.363104 molal
          Dissolved solids    =      106762 mg/kg sol'n
          Hardness            =   105686.51 mg/kg sol'n as CaCO3
            carbonate         =       42.04 mg/kg sol'n as CaCO3
            non-carbonate     =   105644.47 mg/kg sol'n as CaCO3
          Carbonate alkalinity=       42.04 mg/kg sol'n as CaCO3
          Water type          =    Ca-Cl
          Bulk volume         =    1.21e+03 cm3
          Fluid volume        =    1.07e+03 cm3
          Mineral volume      =        141. cm3
          Inert volume        =        0.00 cm3
          Porosity            =        88.4 %
          Permeability        =        1.77 cm2
          Mass reacted        =         384 g

                          moles          moles         grams          cm3      rxn rate
  Reactants             remaining       reacted       reacted       reacted  (mol/kg sec)
 ------------------------------------------------------------------------------------------
   Al2O3                   0.6184        0.3314         33.79          --            --  
   CaO                      1.003        0.5375         30.14          --            --  
   Cr2O3                0.0004714     0.0002526       0.03840          --            --  
   FeO(ox)                  2.163         1.159         83.28          --            --  
   K2O(ox)                0.08443       0.04525         4.262          --            --  
   MgO                     0.4053        0.2172         8.754          --            --  
   MnO                    0.04848       0.02598         1.843          --            --  
   Na2O(ox)                0.4589        0.2459         15.24          --            --  
   P2O5                    0.1297       0.06952         9.868          --            --  
   SiO2                     5.820         3.119         187.4          --            --  
   TiO2                    0.2189        0.1173         9.369          --            --  

  Minerals in system     moles      log moles      grams        volume (cm3)
 ----------------------------------------------------------------------------
   Alabandite           0.0009302     -3.031        0.08093         0.01996
   Andradite              0.01609     -1.793          8.177           2.122
   Annite                 0.01055     -1.977          5.400           1.628
   Chromite             0.0002531     -3.597        0.05666         0.01114
   Diopside                0.2182     -0.661          47.25           14.42
   Hydroxylapatite        0.04635     -1.334          23.28           8.785
   Mesolite                0.3278     -0.484          127.1           56.11
   Minnesotaite            0.3654     -0.437          173.1           54.02
   Quartz                  0.1422     -0.847          8.544           3.226
   Tephroite              0.01180     -1.928          2.382          0.8990
                                               _____________   _____________
          (total)                                     395.4           141.2 

  Aqueous species       molality    mg/kg sol'n    act. coef.     log act.
 ---------------------------------------------------------------------------
   Cl-                      1.173     3.714e+04      0.5786       -0.1684
   Ca++                     1.068     3.824e+04      0.1680       -0.7461
   Na+                     0.2418         4965.      0.6723       -0.7890
   Ti(OH)4(aq)             0.1206     1.248e+04      1.0000       -0.9188
   CaCl+                  0.07967         5375.      0.6723       -1.2711
   K+                     0.07949         2776.      0.5786       -1.3373
   NaCl(aq)               0.03712         1938.      1.0000       -1.4304
   CaCl2(aq)              0.03436         3406.      1.0000       -1.4640
   H2(aq)                0.008312         14.97      1.0000       -2.0803
   KCl(aq)               0.003718         247.6      1.0000       -2.4297
   MnCl+                 0.001119         90.38      0.6723       -3.1234
   Methane(aq)           0.001028         14.73      1.0000       -2.9880
   SiO2(aq)             0.0008352         44.83      1.0000       -3.0782
   Mn++                 0.0003821         18.75      0.1680       -4.1925
   HS-                  6.405e-05         1.892      0.6282       -4.3953
   NaHSiO3(aq)          3.077e-05         2.750      1.0000       -4.5119
   HSiO3-               1.564e-05         1.077      0.6723       -4.9782
   OH-                  1.353e-05        0.2055      0.6282       -5.0707
   H2S(aq)              7.693e-06        0.2342      1.0000       -5.1139
   Mg++                 3.497e-06       0.07591      0.2586       -6.0438
   MgCl+                1.388e-06       0.07407      0.6723       -6.0302
   Fe++                 4.144e-07       0.02067      0.1680       -7.1573
   NaOH(aq)             3.240e-07       0.01158      1.0000       -6.4894
   FeCl+                1.129e-07      0.009209      0.6723       -7.1197
   H+                   6.727e-08     6.057e-05      0.9352       -7.2013
   S--                  4.115e-08      0.001179      0.1230       -8.2959
   FeCl4--              2.900e-08      0.005120      0.0807       -8.6308
   AlO2-                1.276e-08     0.0006724      0.6723       -8.0664
   HCl(aq)              1.024e-08     0.0003335      1.0000       -7.9897
    (only species > 1e-8 molal listed)

  Mineral saturation states
                     log Q/K                          log Q/K
 ----------------------------------------------------------------
   Diopside           0.0000 sat    Ferrosilite       -1.0285     
   Chromite           0.0000 sat    Gyrolite          -1.4020     
   Minnesotaite       0.0000 sat    Grossular         -1.5698     
   Quartz             0.0000 sat    Albite_low        -1.7317     
   Andradite          0.0000 sat    Albite            -1.7317     
   Alabandite         0.0000 sat    Saponite-Ca       -1.8038     
   Tephroite          0.0000 sat    Mn(OH)2(am)       -1.8823     
   Hydroxylapatite    0.0000 sat    Analcime          -1.8895     
   Mesolite           0.0000 sat    Diaspore          -1.9152     
   Annite             0.0000 sat    Pyrite            -2.0522     
   Stilbite          -0.0000 sat    Okenite           -2.0616     
   Hedenbergite      -0.0491        Fayalite          -2.1462     
   Troilite          -0.0753        Boehmite          -2.2100     
   Rhodonite         -0.1217        Eskolaite         -2.2425     
   Pyrrhotite        -0.1549        Saponite-Na       -2.2473     
   Tridymite         -0.1718        Saponite-K        -2.2498     
   Maximum_Microcli  -0.1881        Laumontite        -2.3205     
   K-Feldspar        -0.2009        Mordenite         -2.3437     
   Chalcedony        -0.2167        Talc              -2.3891     
   Wollastonite      -0.2702        Halite            -2.5354     
   Pseudowollastoni  -0.4045        Saponite-Mg       -2.5446     
   Cristobalite(alp  -0.4177        FeO               -2.5701     
   Ice               -0.4839        Albite_high       -2.6628     
   Prehnite          -0.4882        Epidote           -2.6634     
   Coesite           -0.6584        Epidote-ord       -2.6688     
   Cristobalite(bet  -0.7199        Kalsilite         -2.6995     
   Celadonite        -0.7792        Gibbsite          -2.7006     
   SiO2(am)          -0.8939        Whitlockite       -2.7545     
   Tremolite         -0.9069        Sylvite           -2.7902     
   Scolecite         -0.9281        Enstatite         -2.9471     
   Greenalite        -0.9627        Phlogopite        -2.9480     
   Sanidine_high     -0.9969        Lawsonite         -2.9835     
    (only minerals with log Q/K > -3 listed)

                         partial
  Gases               press. (bar)     fugacity     fug. coef.    log fug.
 ---------------------------------------------------------------------------
   H2(g)                    10.40         10.41         1.001      1.0173
   CH4(g)                   1.176         1.175        0.9993      0.0702
   H2O(g)                  0.8137        0.8017        0.9852     -0.0960
   H2S(g)               0.0002303     0.0002294        0.9961     -3.6394
   HCl(g)               1.240e-11     1.240e-11         1.000*   -10.9066
   CO2(g)               8.630e-19     8.610e-19        0.9976    -18.0650
   CO(g)                2.554e-21     2.554e-21         1.000*   -20.5928
   C2H4(g)              3.307e-25     3.307e-25         1.000*   -24.4806
   S2(g)                1.084e-29     1.084e-29         1.000*   -28.9648
   SO2(g)               1.670e-33     1.658e-33        0.9928    -32.7805
   Na(g)                5.363e-41     5.363e-41         1.000*   -40.2706
   K(g)                 1.863e-42     1.863e-42         1.000*   -41.7298
   Cl2(g)               2.063e-50     2.063e-50         1.000*   -49.6854
   O2(g)                7.621e-66     7.620e-66        0.9999    -65.1180
   Mg(g)                4.902e-69     4.902e-69         1.000*   -68.3096
   Ca(g)                9.553e-83     9.553e-83         1.000*   -82.0198
   C(g)                2.797e-101    2.797e-101         1.000*  -100.5534
   Al(g)               2.645e-103    2.645e-103         1.000*  -102.5776
   Si(g)               9.073e-109    9.073e-109         1.000*  -108.0423
    *no data, gas taken to be ideal

                                  In fluid              Sorbed            Kd
  Original basis total moles   moles     mg/kg      moles     mg/kg      L/kg
 -------------------------------------------------------------------------------
   H2O                 58.3       54.0  8.93e+05
   Al+++              0.663   1.33e-08  0.000330
   Ca++                1.86       1.15  4.23e+04
   Cl-                 1.33       1.33  4.32e+04
   CrO4--          0.000506   1.92e-19  2.05e-14
   Fe++                1.16   5.42e-07    0.0278
   H+                 -6.17    0.00102     0.943
   HCO3-            0.00100    0.00100      56.0
   HPO4--             0.139   1.15e-11  1.02e-06
   K+                0.0915     0.0809  2.91e+03
   Mg++               0.218   4.75e-06     0.106
   Mn++              0.0260    0.00146      73.7
   Na+                0.493      0.271  5.73e+03
   O2(aq)         -0.000377   -0.00618     -182.
   SO4--            0.00100   6.98e-05      6.16
   SiO2(aq)            3.12   0.000858      47.3
   Ti(OH)4(aq)        0.117      0.117  1.25e+04

  Elemental composition               In fluid                  Sorbed
                  total moles     moles       mg/kg        moles       mg/kg
 -------------------------------------------------------------------------------
   Aluminum            0.6628    1.333e-08   0.0003303
   Calcium              1.864        1.150   4.232e+04
   Carbon            0.001000     0.001000       11.03
   Chlorine             1.326        1.326   4.317e+04
   Chromium         0.0005063    1.924e-19   9.187e-15
   Hydrogen             111.0        108.5   1.004e+05
   Iron                 1.160    5.417e-07     0.02778
   Magnesium           0.2182    4.751e-06      0.1060
   Manganese          0.02598     0.001461       73.68
   Oxygen               65.56        54.47   8.002e+05
   Phosphorus          0.1390    1.155e-11   3.285e-07
   Potassium          0.09149      0.08094       2906.
   Silicon              3.119    0.0008576       22.12
   Sodium              0.4929       0.2713       5728.
   Sulfur            0.001000    6.983e-05       2.056
   Titanium            0.1173       0.1173       5157.


          Step #   159             Xi = 0.4000

          Temperature = 100.0 C    Pressure =  1.013 bars
          pH =  7.223              log fO2 =  -65.340
          Eh =  -0.5245 volts      pe =  -7.0838
          Ionic strength      =    2.911467 molal
          Charge imbalance    =    1.222132 eq/kg (36.87% error)
          Activity of water   =    0.961780
          Solvent mass        =     0.96898 kg
          Solution mass       =      1.0874 kg
          Mineral mass        =     0.45326 kg
          Solution density    =    1.018    g/cm3
          Solution viscosity  =    0.003    poise
          Chlorinity          =    1.368454 molal
          Dissolved solids    =      108929 mg/kg sol'n
          Hardness            =   103748.87 mg/kg sol'n as CaCO3
            carbonate         =       42.32 mg/kg sol'n as CaCO3
            non-carbonate     =   103706.55 mg/kg sol'n as CaCO3
          Carbonate alkalinity=       42.32 mg/kg sol'n as CaCO3
          Water type          =    Ca-Cl
          Bulk volume         =    1.23e+03 cm3
          Fluid volume        =    1.07e+03 cm3
          Mineral volume      =        162. cm3
          Inert volume        =        0.00 cm3
          Porosity            =        86.9 %
          Permeability        =        1.05 cm2
          Mass reacted        =         440 g

                          moles          moles         grams          cm3      rxn rate
  Reactants             remaining       reacted       reacted       reacted  (mol/kg sec)
 ------------------------------------------------------------------------------------------
   Al2O3                   0.5699        0.3799         38.74          --            --  
   CaO                     0.9243        0.6162         34.55          --            --  
   Cr2O3                0.0004344     0.0002896       0.04402          --            --  
   FeO(ox)                  1.993         1.329         95.48          --            --  
   K2O(ox)                0.07781       0.05187         4.886          --            --  
   MgO                     0.3735        0.2490         10.04          --            --  
   MnO                    0.04468       0.02979         2.113          --            --  
   Na2O(ox)                0.4229        0.2820         17.48          --            --  
   P2O5                    0.1195       0.07970         11.31          --            --  
   SiO2                     5.364         3.576         214.9          --            --  
   TiO2                    0.2017        0.1345         10.74          --            --  

  Minerals in system     moles      log moles      grams        volume (cm3)
 ----------------------------------------------------------------------------
   Alabandite           0.0009272     -3.033        0.08067         0.01990
   Andradite              0.01840     -1.735          9.351           2.426
   Annite                 0.02036     -1.691          10.42           3.142
   Chromite             0.0002901     -3.537        0.06494         0.01277
   Diopside                0.2500     -0.602          54.14           16.52
   Hydroxylapatite        0.05313     -1.275          26.69           10.07
   Mesolite                0.3716     -0.430          144.1           63.62
   Minnesotaite            0.4106     -0.387          194.6           60.71
   Quartz                  0.1842     -0.735          11.07           4.179
   Tephroite              0.01377     -1.861          2.781           1.050
                                               _____________   _____________
          (total)                                     453.3           161.7 

  Aqueous species       molality    mg/kg sol'n    act. coef.     log act.
 ---------------------------------------------------------------------------
   Cl-                      1.174     3.710e+04      0.5782       -0.1681
   Ca++                     1.051     3.753e+04      0.1679       -0.7533
   Na+                     0.2806         5749.      0.6717       -0.7247
   Ti(OH)4(aq)             0.1388     1.433e+04      1.0000       -0.8577
   K+                     0.08319         2898.      0.5782       -1.3178
   CaCl+                  0.07849         5283.      0.6717       -1.2780
   NaCl(aq)               0.04308         2243.      1.0000       -1.3658
   CaCl2(aq)              0.03384         3346.      1.0000       -1.4706
   H2(aq)                 0.01073         19.27      1.0000       -1.9695
   KCl(aq)               0.003891         258.5      1.0000       -2.4099
   Methane(aq)           0.001032         14.75      1.0000       -2.9863
   MnCl+                 0.001013         81.58      0.6717       -3.1673
   SiO2(aq)             0.0008352         44.72      1.0000       -3.0782
   Mn++                 0.0003453         16.90      0.1679       -4.2367
   HS-                  6.744e-05         1.988      0.6277       -4.3733
   NaHSiO3(aq)          3.754e-05         3.348      1.0000       -4.4255
   HSiO3-               1.647e-05         1.131      0.6717       -4.9562
   OH-                  1.424e-05        0.2158      0.6277       -5.0487
   H2S(aq)              7.693e-06        0.2336      1.0000       -5.1139
   Mg++                 2.903e-06       0.06288      0.2584       -6.1248
   MgCl+                1.153e-06       0.06140      0.6717       -6.1109
   NaOH(aq)             3.953e-07       0.01409      1.0000       -6.4030
   Fe++                 3.745e-07       0.01864      0.1679       -7.2014
   FeCl+                1.022e-07      0.008312      0.6717       -7.1635
   H+                   6.402e-08     5.750e-05      0.9340       -7.2233
   S--                  4.555e-08      0.001302      0.1230       -8.2517
   FeCl4--              2.625e-08      0.004624      0.0807       -8.6738
   AlO2-                1.222e-08     0.0006420      0.6717       -8.0859
    (only species > 1e-8 molal listed)

  Mineral saturation states
                     log Q/K                          log Q/K
 ----------------------------------------------------------------
   Minnesotaite       0.0000 sat    Tremolite         -1.0177     
   Chromite           0.0000 sat    Ferrosilite       -1.0285     
   Mesolite           0.0000 sat    Gyrolite          -1.3282     
   Diopside           0.0000 sat    Grossular         -1.5420     
   Alabandite         0.0000 sat    Albite_low        -1.6868     
   Andradite          0.0000 sat    Albite            -1.6868     
   Tephroite          0.0000 sat    Analcime          -1.8465     
   Quartz             0.0000 sat    Mn(OH)2(am)       -1.8823     
   Hydroxylapatite    0.0000 sat    Saponite-Ca       -1.9222     
   Annite             0.0000 sat    Diaspore          -1.9567     
   Hedenbergite      -0.0122        Okenite           -2.0247     
   Stilbite          -0.0410        Fayalite          -2.1462     
   Troilite          -0.0753        Pyrite            -2.1630     
   Rhodonite         -0.1217        Eskolaite         -2.2425     
   Pyrrhotite        -0.1549        Boehmite          -2.2515     
   Tridymite         -0.1718        Mordenite         -2.3409     
   Maximum_Microcli  -0.1881        Saponite-Na       -2.3433     
   K-Feldspar        -0.2009        Saponite-K        -2.3606     
   Chalcedony        -0.2167        Laumontite        -2.3667     
   Wollastonite      -0.2332        Halite            -2.4708     
   Pseudowollastoni  -0.3675        Talc              -2.4999     
   Cristobalite(alp  -0.4177        FeO               -2.5701     
   Ice               -0.4839        Albite_high       -2.6179     
   Prehnite          -0.4974        Saponite-Mg       -2.6752     
   Coesite           -0.6584        Kalsilite         -2.6995     
   Cristobalite(bet  -0.7199        Epidote           -2.7280     
   Celadonite        -0.8162        Epidote-ord       -2.7334     
   SiO2(am)          -0.8939        Gibbsite          -2.7422     
   Greenalite        -0.9627        Whitlockite       -2.7668     
   Scolecite         -0.9742        Sylvite           -2.7704     
   Sanidine_high     -0.9969        Enstatite         -2.9841     
    (only minerals with log Q/K > -3 listed)

                         partial
  Gases               press. (bar)     fugacity     fug. coef.    log fug.
 ---------------------------------------------------------------------------
   H2(g)                    13.42         13.43         1.001      1.1281
   CH4(g)                   1.181         1.180        0.9993      0.0719
   H2O(g)                  0.8137        0.8016        0.9852     -0.0960
   H2S(g)               0.0002303     0.0002294        0.9961     -3.6394
   HCl(g)               1.179e-11     1.179e-11         1.000*   -10.9283
   CO2(g)               3.122e-19     3.115e-19        0.9976    -18.5066
   CO(g)                1.193e-21     1.193e-21         1.000*   -20.9235
   C2H4(g)              2.001e-25     2.001e-25         1.000*   -24.6988
   S2(g)                6.509e-30     6.509e-30         1.000*   -29.1865
   SO2(g)               7.765e-34     7.710e-34        0.9928    -33.1130
   Na(g)                7.435e-41     7.435e-41         1.000*   -40.1287
   K(g)                 2.329e-42     2.329e-42         1.000*   -41.6329
   Cl2(g)               1.446e-50     1.446e-50         1.000*   -49.8398
   O2(g)                4.575e-66     4.574e-66        0.9999    -65.3397
   Mg(g)                5.811e-69     5.811e-69         1.000*   -68.2357
   Ca(g)                1.343e-82     1.343e-82         1.000*   -81.8721
   C(g)                1.685e-101    1.685e-101         1.000*  -100.7733
   Al(g)               3.525e-103    3.525e-103         1.000*  -102.4529
   Si(g)               1.511e-108    1.511e-108         1.000*  -107.8206
    *no data, gas taken to be ideal

                                  In fluid              Sorbed            Kd
  Original basis total moles   moles     mg/kg      moles     mg/kg      L/kg
 -------------------------------------------------------------------------------
   H2O                 58.7       53.8  8.91e+05
   Al+++              0.760   1.28e-08  0.000318
   Ca++                1.94       1.13  4.15e+04
   Cl-                 1.33       1.33  4.32e+04
   CrO4--          0.000580   1.96e-19  2.09e-14
   Fe++                1.33   4.88e-07    0.0251
   H+                 -7.07    0.00101     0.940
   HCO3-            0.00100    0.00100      56.1
   HPO4--             0.159   1.10e-11  9.69e-07
   K+                 0.105     0.0844  3.03e+03
   Mg++               0.250   3.93e-06    0.0879
   Mn++              0.0298    0.00132      66.5
   Na+                0.565      0.314  6.63e+03
   O2(aq)         -0.000432   -0.00734     -216.
   SO4--            0.00100   7.28e-05      6.44
   SiO2(aq)            3.58   0.000862      47.6
   Ti(OH)4(aq)        0.134      0.134  1.43e+04

  Elemental composition               In fluid                  Sorbed
                  total moles     moles       mg/kg        moles       mg/kg
 -------------------------------------------------------------------------------
   Aluminum            0.7598    1.282e-08   0.0003181
   Calcium              1.942        1.127   4.154e+04
   Carbon            0.001000     0.001000       11.05
   Chlorine             1.326        1.326   4.323e+04
   Chromium         0.0005802    1.958e-19   9.363e-15
   Hydrogen             111.0        108.1   1.002e+05
   Iron                 1.330    4.878e-07     0.02505
   Magnesium           0.2500    3.931e-06     0.08786
   Manganese          0.02979     0.001316       66.49
   Oxygen               67.03        54.33   7.993e+05
   Phosphorus          0.1594    1.098e-11   3.127e-07
   Potassium           0.1047      0.08438       3034.
   Silicon              3.576    0.0008616       22.25
   Sodium              0.5649       0.3137       6632.
   Sulfur            0.001000    7.285e-05       2.148
   Titanium            0.1345       0.1345       5920.


          Step #   161             Xi = 0.4200

          Temperature = 100.0 C    Pressure =  1.013 bars
          pH =  7.231              log fO2 =  -65.413
          Eh =  -0.5264 volts      pe =  -7.1095
          Ionic strength      =    2.906383 molal
          Charge imbalance    =    1.222844 eq/kg (36.89% error)
          Activity of water   =    0.961760
          Solvent mass        =     0.96749 kg
          Solution mass       =      1.0868 kg
          Mineral mass        =     0.47590 kg
          Solution density    =    1.018    g/cm3
          Solution viscosity  =    0.003    poise
          Chlorinity          =    1.370555 molal
          Dissolved solids    =      109777 mg/kg sol'n
          Hardness            =   102991.03 mg/kg sol'n as CaCO3
            carbonate         =       42.42 mg/kg sol'n as CaCO3
            non-carbonate     =   102948.61 mg/kg sol'n as CaCO3
          Carbonate alkalinity=       42.42 mg/kg sol'n as CaCO3
          Water type          =    Ca-Cl
          Bulk volume         =    1.24e+03 cm3
          Fluid volume        =    1.07e+03 cm3
          Mineral volume      =        170. cm3
          Inert volume        =        0.00 cm3
          Porosity            =        86.3 %
          Permeability        =       0.863 cm2
          Mass reacted        =         462 g

                          moles          moles         grams          cm3      rxn rate
  Reactants             remaining       reacted       reacted       reacted  (mol/kg sec)
 ------------------------------------------------------------------------------------------
   Al2O3                   0.5509        0.3989         40.67          --            --  
   CaO                     0.8935        0.6470         36.28          --            --  
   Cr2O3                0.0004199     0.0003041       0.04622          --            --  
   FeO(ox)                  1.927         1.395         100.2          --            --  
   K2O(ox)                0.07521       0.05446         5.130          --            --  
   MgO                     0.3611        0.2615         10.54          --            --  
   MnO                    0.04319       0.03127         2.219          --            --  
   Na2O(ox)                0.4088        0.2961         18.35          --            --  
   P2O5                    0.1156       0.08368         11.88          --            --  
   SiO2                     5.185         3.755         225.6          --            --  
   TiO2                    0.1950        0.1412         11.28          --            --  

  Minerals in system     moles      log moles      grams        volume (cm3)
 ----------------------------------------------------------------------------
   Alabandite           0.0009261     -3.033        0.08057         0.01987
   Andradite              0.01929     -1.715          9.805           2.544
   Annite                 0.02432     -1.614          12.45           3.752
   Chromite             0.0003046     -3.516        0.06818         0.01341
   Diopside                0.2625     -0.581          56.84           17.35
   Hedenbergite         4.416e-05     -4.355        0.01096        0.003015
   Hydroxylapatite        0.05579     -1.253          28.02           10.57
   Mesolite                0.3887     -0.410          150.7           66.54
   Minnesotaite            0.4282     -0.368          202.9           63.31
   Quartz                  0.2009     -0.697          12.07           4.557
   Tephroite              0.01454     -1.837          2.936           1.108
                                               _____________   _____________
          (total)                                     475.9           169.8 

  Aqueous species       molality    mg/kg sol'n    act. coef.     log act.
 ---------------------------------------------------------------------------
   Cl-                      1.175     3.708e+04      0.5781       -0.1680
   Ca++                     1.044     3.726e+04      0.1679       -0.7561
   Na+                     0.2960         6058.      0.6715       -0.7017
   Ti(OH)4(aq)             0.1459     1.506e+04      1.0000       -0.8359
   K+                     0.08454         2942.      0.5781       -1.3110
   CaCl+                  0.07802         5246.      0.6715       -1.2807
   NaCl(aq)               0.04543         2363.      1.0000       -1.3427
   CaCl2(aq)              0.03363         3323.      1.0000       -1.4732
   H2(aq)                 0.01167         20.94      1.0000       -1.9330
   KCl(aq)               0.003954         262.4      1.0000       -2.4030
   Methane(aq)           0.001034         14.76      1.0000       -2.9856
   MnCl+                0.0009791         78.78      0.6715       -3.1822
   SiO2(aq)             0.0008352         44.67      1.0000       -3.0782
   Mn++                 0.0003336         16.32      0.1679       -4.2517
   HS-                  6.864e-05         2.021      0.6275       -4.3658
   NaHSiO3(aq)          4.026e-05         3.587      1.0000       -4.3951
   HSiO3-               1.676e-05         1.150      0.6715       -4.9487
   OH-                  1.449e-05        0.2194      0.6275       -5.0412
   H2S(aq)              7.692e-06        0.2334      1.0000       -5.1139
   Mg++                 2.728e-06       0.05903      0.2583       -6.1520
   MgCl+                1.084e-06       0.05766      0.6715       -6.1380
   NaOH(aq)             4.240e-07       0.01510      1.0000       -6.3726
   Fe++                 3.619e-07       0.01799      0.1679       -7.2164
   FeCl+                9.876e-08      0.008027      0.6715       -7.1784
   H+                   6.295e-08     5.648e-05      0.9336       -7.2308
   S--                  4.715e-08      0.001346      0.1230       -8.2367
   FeCl4--              2.538e-08      0.004466      0.0807       -8.6884
   AlO2-                1.203e-08     0.0006316      0.6715       -8.0927
    (only species > 1e-8 molal listed)

  Mineral saturation states
                     log Q/K                          log Q/K
 ----------------------------------------------------------------
   Minnesotaite       0.0000 sat    Ferrosilite       -1.0285     
   Quartz             0.0000 sat    Tremolite         -1.0542     
   Chromite           0.0000 sat    Gyrolite          -1.3039     
   Mesolite           0.0000 sat    Grossular         -1.5343     
   Alabandite         0.0000 sat    Albite_low        -1.6707     
   Tephroite          0.0000 sat    Albite            -1.6707     
   Hedenbergite       0.0000 sat    Analcime          -1.8310     
   Diopside           0.0000 sat    Mn(OH)2(am)       -1.8823     
   Hydroxylapatite    0.0000 sat    Saponite-Ca       -1.9614     
   Annite             0.0000 sat    Diaspore          -1.9711     
   Andradite          0.0000 sat    Okenite           -2.0125     
   Stilbite          -0.0558        Fayalite          -2.1461     
   Troilite          -0.0753        Pyrite            -2.1995     
   Rhodonite         -0.1217        Eskolaite         -2.2425     
   Pyrrhotite        -0.1549        Boehmite          -2.2659     
   Tridymite         -0.1718        Mordenite         -2.3399     
   Maximum_Microcli  -0.1881        Saponite-Na       -2.3744     
   K-Feldspar        -0.2009        Laumontite        -2.3832     
   Chalcedony        -0.2167        Saponite-K        -2.3971     
   Wollastonite      -0.2211        Halite            -2.4477     
   Pseudowollastoni  -0.3554        Talc              -2.5364     
   Cristobalite(alp  -0.4177        FeO               -2.5701     
   Ice               -0.4839        Albite_high       -2.6018     
   Prehnite          -0.5018        Kalsilite         -2.6995     
   Coesite           -0.6584        Saponite-Mg       -2.7184     
   Cristobalite(bet  -0.7199        Epidote           -2.7506     
   Celadonite        -0.8284        Epidote-ord       -2.7560     
   SiO2(am)          -0.8939        Gibbsite          -2.7565     
   Greenalite        -0.9627        Sylvite           -2.7635     
   Scolecite         -0.9908        Whitlockite       -2.7709     
   Sanidine_high     -0.9969        Enstatite         -2.9962     
    (only minerals with log Q/K > -3 listed)

                         partial
  Gases               press. (bar)     fugacity     fug. coef.    log fug.
 ---------------------------------------------------------------------------
   H2(g)                    14.60         14.61         1.001      1.1646
   CH4(g)                   1.183         1.182        0.9993      0.0726
   H2O(g)                  0.8137        0.8016        0.9852     -0.0960
   H2S(g)               0.0002303     0.0002294        0.9961     -3.6394
   HCl(g)               1.159e-11     1.159e-11         1.000*   -10.9357
   CO2(g)               2.235e-19     2.230e-19        0.9976    -18.6518
   CO(g)                9.284e-22     9.284e-22         1.000*   -21.0322
   C2H4(g)              1.697e-25     1.697e-25         1.000*   -24.7704
   S2(g)                5.503e-30     5.503e-30         1.000*   -29.2594
   SO2(g)               6.036e-34     5.993e-34        0.9928    -33.2224
   Na(g)                8.317e-41     8.317e-41         1.000*   -40.0801
   K(g)                 2.510e-42     2.510e-42         1.000*   -41.6003
   Cl2(g)               1.285e-50     1.285e-50         1.000*   -49.8911
   O2(g)                3.867e-66     3.867e-66        0.9999    -65.4126
   Mg(g)                6.146e-69     6.146e-69         1.000*   -68.2114
   Ca(g)                1.502e-82     1.502e-82         1.000*   -81.8235
   C(g)                1.427e-101    1.427e-101         1.000*  -100.8455
   Al(g)               3.868e-103    3.868e-103         1.000*  -102.4125
   Si(g)               1.788e-108    1.788e-108         1.000*  -107.7477
    *no data, gas taken to be ideal

                                  In fluid              Sorbed            Kd
  Original basis total moles   moles     mg/kg      moles     mg/kg      L/kg
 -------------------------------------------------------------------------------
   H2O                 58.9       53.7  8.90e+05
   Al+++              0.798   1.26e-08  0.000314
   Ca++                1.97       1.12  4.12e+04
   Cl-                 1.33       1.33  4.33e+04
   CrO4--          0.000609   1.97e-19  2.10e-14
   Fe++                1.40   4.71e-07    0.0242
   H+                 -7.43    0.00101     0.938
   HCO3-            0.00100    0.00100      56.1
   HPO4--             0.167   1.08e-11  9.54e-07
   K+                 0.110     0.0856  3.08e+03
   Mg++               0.262   3.69e-06    0.0825
   Mn++              0.0313    0.00127      64.2
   Na+                0.593      0.330  6.99e+03
   O2(aq)         -0.000454   -0.00779     -229.
   SO4--            0.00100   7.39e-05      6.53
   SiO2(aq)            3.75   0.000863      47.7
   Ti(OH)4(aq)        0.141      0.141  1.51e+04

  Elemental composition               In fluid                  Sorbed
                  total moles     moles       mg/kg        moles       mg/kg
 -------------------------------------------------------------------------------
   Aluminum            0.7978    1.265e-08   0.0003140
   Calcium              1.973        1.118   4.124e+04
   Carbon            0.001000     0.001000       11.05
   Chlorine             1.326        1.326   4.326e+04
   Chromium         0.0006092    1.967e-19   9.412e-15
   Hydrogen             111.0        108.0   1.002e+05
   Iron                 1.396    4.707e-07     0.02419
   Magnesium           0.2625    3.688e-06     0.08248
   Manganese          0.03128     0.001270       64.20
   Oxygen               67.61        54.27   7.990e+05
   Phosphorus          0.1674    1.080e-11   3.079e-07
   Potassium           0.1099      0.08561       3080.
   Silicon              3.755    0.0008632       22.31
   Sodium              0.5931       0.3303       6988.
   Sulfur            0.001000    7.390e-05       2.180
   Titanium            0.1412       0.1412       6220.


          Step #   169             Xi = 0.5000

          Temperature = 100.0 C    Pressure =  1.013 bars
          pH =  7.237              log fO2 =  -65.413
          Eh =  -0.5268 volts      pe =  -7.1153
          Ionic strength      =    2.885606 molal
          Charge imbalance    =    1.225601 eq/kg (36.99% error)
          Activity of water   =    0.961686
          Solvent mass        =     0.96165 kg
          Solution mass       =      1.0844 kg
          Mineral mass        =     0.56639 kg
          Solution density    =    1.020    g/cm3
          Solution viscosity  =    0.003    poise
          Chlorinity          =    1.378882 molal
          Dissolved solids    =      113158 mg/kg sol'n
          Hardness            =    99945.25 mg/kg sol'n as CaCO3
            carbonate         =       42.57 mg/kg sol'n as CaCO3
            non-carbonate     =    99902.68 mg/kg sol'n as CaCO3
          Carbonate alkalinity=       42.57 mg/kg sol'n as CaCO3
          Water type          =    Ca-Cl
          Bulk volume         =    1.26e+03 cm3
          Fluid volume        =    1.06e+03 cm3
          Mineral volume      =        202. cm3
          Inert volume        =        0.00 cm3
          Porosity            =        84.0 %
          Permeability        =       0.399 cm2
          Mass reacted        =         550 g

                          moles          moles         grams          cm3      rxn rate
  Reactants             remaining       reacted       reacted       reacted  (mol/kg sec)
 ------------------------------------------------------------------------------------------
   Al2O3                   0.4749        0.4749         48.42          --            --  
   CaO                     0.7702        0.7702         43.19          --            --  
   Cr2O3                0.0003620     0.0003620       0.05502          --            --  
   FeO(ox)                  1.661         1.661         119.3          --            --  
   K2O(ox)                0.06484       0.06484         6.108          --            --  
   MgO                     0.3113        0.3113         12.55          --            --  
   MnO                    0.03723       0.03723         2.641          --            --  
   Na2O(ox)                0.3524        0.3524         21.84          --            --  
   P2O5                   0.09962       0.09962         14.14          --            --  
   SiO2                     4.470         4.470         268.6          --            --  
   TiO2                    0.1681        0.1681         13.43          --            --  

  Minerals in system     moles      log moles      grams        volume (cm3)
 ----------------------------------------------------------------------------
   Alabandite           0.0009256     -3.034        0.08053         0.01986
   Andradite              0.01922     -1.716          9.770           2.535
   Annite                 0.04066     -1.391          20.82           6.275
   Chromite             0.0003625     -3.441        0.08114         0.01595
   Diopside                0.3123     -0.505          67.62           20.64
   Hedenbergite           0.01130     -1.947          2.802          0.7712
   Hydroxylapatite        0.06642     -1.178          33.36           12.59
   Mesolite                0.4568     -0.340          177.2           78.21
   Minnesotaite            0.4967     -0.304          235.4           73.44
   Quartz                  0.2629     -0.580          15.80           5.964
   Tephroite              0.01754     -1.756          3.542           1.337
                                               _____________   _____________
          (total)                                     566.4           201.8 

  Aqueous species       molality    mg/kg sol'n    act. coef.     log act.
 ---------------------------------------------------------------------------
   Cl-                      1.177     3.701e+04      0.5775       -0.1676
   Ca++                     1.017     3.615e+04      0.1678       -0.7678
   Na+                     0.3579         7298.      0.6705       -0.6198
   Ti(OH)4(aq)             0.1748     1.797e+04      1.0000       -0.7575
   K+                     0.08942         3101.      0.5775       -1.2870
   CaCl+                  0.07612         5099.      0.6705       -1.2921
   NaCl(aq)               0.05490         2845.      1.0000       -1.2604
   CaCl2(aq)              0.03279         3228.      1.0000       -1.4842
   H2(aq)                 0.01167         20.86      1.0000       -1.9331
   KCl(aq)               0.004181         276.5      1.0000       -2.3787
   Methane(aq)           0.001040         14.79      1.0000       -2.9830
   MnCl+                0.0009552         76.57      0.6705       -3.1935
   SiO2(aq)             0.0008352         44.50      1.0000       -3.0782
   Mn++                 0.0003250         15.83      0.1678       -4.2633
   HS-                  6.965e-05         2.043      0.6267       -4.3600
   NaHSiO3(aq)          4.928e-05         4.374      1.0000       -4.3073
   HSiO3-               1.701e-05         1.163      0.6705       -4.9429
   OH-                  1.471e-05        0.2218      0.6267       -5.0354
   H2S(aq)              7.692e-06        0.2325      1.0000       -5.1140
   Mg++                 2.659e-06       0.05732      0.2580       -6.1636
   MgCl+                1.058e-06       0.05605      0.6705       -6.1493
   NaOH(aq)             5.190e-07       0.01841      1.0000       -6.2848
   Fe++                 3.525e-07       0.01746      0.1678       -7.2280
   FeCl+                9.636e-08      0.007802      0.6705       -7.1897
   H+                   6.223e-08     5.563e-05      0.9317       -7.2367
   S--                  4.844e-08      0.001377      0.1230       -8.2251
   FeCl4--              2.477e-08      0.004342      0.0808       -8.6986
   AlO2-                1.140e-08     0.0005963      0.6705       -8.1167
    (only species > 1e-8 molal listed)

  Mineral saturation states
                     log Q/K                          log Q/K
 ----------------------------------------------------------------
   Hydroxylapatite    0.0000 sat    Scolecite         -1.0505     
   Mesolite           0.0000 sat    Tremolite         -1.0542     
   Annite             0.0000 sat    Gyrolite          -1.3040     
   Alabandite         0.0000 sat    Grossular         -1.5938     
   Quartz             0.0000 sat    Albite_low        -1.6127     
   Chromite           0.0000 sat    Albite            -1.6127     
   Minnesotaite       0.0000 sat    Analcime          -1.7754     
   Andradite          0.0000 sat    Mn(OH)2(am)       -1.8824     
   Diopside           0.0000 sat    Saponite-Ca       -1.9713     
   Tephroite          0.0000 sat    Diaspore          -2.0009     
   Hedenbergite       0.0000 sat    Okenite           -2.0126     
   Troilite          -0.0753        Fayalite          -2.1461     
   Stilbite          -0.1088        Pyrite            -2.1994     
   Rhodonite         -0.1217        Eskolaite         -2.2425     
   Pyrrhotite        -0.1549        Boehmite          -2.2957     
   Tridymite         -0.1718        Mordenite         -2.3363     
   Maximum_Microcli  -0.1881        Saponite-Na       -2.3553     
   K-Feldspar        -0.2009        Halite            -2.3654     
   Chalcedony        -0.2167        Saponite-K        -2.3971     
   Wollastonite      -0.2211        Laumontite        -2.4429     
   Pseudowollastoni  -0.3554        Talc              -2.5364     
   Cristobalite(alp  -0.4177        Albite_high       -2.5438     
   Ice               -0.4840        FeO               -2.5701     
   Prehnite          -0.5614        Kalsilite         -2.6995     
   Coesite           -0.6584        Saponite-Mg       -2.7283     
   Cristobalite(bet  -0.7199        Sylvite           -2.7392     
   Celadonite        -0.8284        Whitlockite       -2.7708
[truncated: 64,307 more chars]
