# Supplementary material for: Mineral Indicators of Geologically Recent Past Habitability on Mars
Source: Life (Basel). 2023 Dec 15;13(12):2349. doi: 10.3390/life13122349 (PMC10744562; doi:10.3390/life13122349)
Supplement: Supplementary file 1 [file life-13-02349-s001.zip › Supplemental Files 1/Ca(ClO4)2/CaClO42/React_output_seitah_373.txt]

          Step #     0             Xi = 0.0000

          Temperature = 100.0 C    Pressure =  1.013 bars
          pH =  6.584              log fO2 =   -3.057
          Eh =   0.6756 volts      pe =   9.1257
          Ionic strength      =    3.024931 molal
          Charge imbalance    =    1.207663 eq/kg (36.4% error)
          Activity of water   =    0.962238
          Solvent mass        =      1.0000 kg
          Solution mass       =      1.1005 kg
          Mineral mass        =      0.0000 kg
          Solution density    =    1.007    g/cm3
          Solution viscosity  =    0.003    poise
          Chlorinity          =    1.326000 molal
          Dissolved solids    =       91287 mg/kg sol'n
          Hardness            =   120693.47 mg/kg sol'n as CaCO3
            carbonate         =       31.88 mg/kg sol'n as CaCO3
            non-carbonate     =   120661.59 mg/kg sol'n as CaCO3
          Carbonate alkalinity=       31.88 mg/kg sol'n as CaCO3
          Water type          =    Ca-Cl
          Bulk volume         =    1.09e+03 cm3
          Fluid volume        =    1.09e+03 cm3
          Mineral volume      =        0.00 cm3
          Inert volume        =        0.00 cm3
          Porosity            =        100. %
          Permeability        =        98.7 cm2
          Mass reacted        =           0 g

                          moles          moles         grams          cm3      rxn rate
  Reactants             remaining       reacted       reacted       reacted  (mol/kg sec)
 ------------------------------------------------------------------------------------------
   Al2O3                   0.2428         0.000         0.000          --            --  
   CaO                     0.6182         0.000         0.000          --            --  
   Cr2O3                  0.02172         0.000         0.000          --            --  
   FeO(ox)                  4.689         0.000         0.000          --            --  
   K2O(ox)                0.01752         0.000         0.000          --            --  
   MgO                      5.253         0.000         0.000          --            --  
   MnO                     0.1086         0.000         0.000          --            --  
   Na2O(ox)                0.2344         0.000         0.000          --            --  
   P2O5                   0.03256         0.000         0.000          --            --  
   SiO2                     7.403         0.000         0.000          --            --  
   TiO2                   0.05373         0.000         0.000          --            --  

  No minerals in system.

  Aqueous species       molality    mg/kg sol'n    act. coef.     log act.
 ---------------------------------------------------------------------------
   Ca++                     1.198     4.362e+04      0.1683       -0.6954
   Cl-                      1.160     3.738e+04      0.5810       -0.1712
   CaCl+                  0.08848         6073.      0.6759       -1.2232
   CaCl2(aq)              0.03811         3843.      1.0000       -1.4190
   K+                   0.0009553         33.94      0.5810       -3.2557
   Na+                  0.0008670         18.11      0.6759       -3.2321
   CaSO4(aq)            0.0008358         103.4      1.0000       -3.0779
   Fe++                 0.0007423         37.67      0.1683       -3.9032
   CaHCO3+              0.0007225         66.38      0.6759       -3.3112
   Mg++                 0.0007132         15.75      0.2597       -3.7324
   MgCl+                0.0002809         15.25      0.6759       -3.7216
   FeCl+                0.0002003         16.62      0.6759       -3.8684
   SO4--                0.0001588         13.86      0.0805       -4.8936
   HCO3-                0.0001368         7.587      0.6759       -4.0339
   NaCl(aq)             0.0001330         7.061      1.0000       -3.8763
   CaCO3(aq)            7.787e-05         7.083      1.0000       -4.1086
   CO2(aq)              6.119e-05         2.447      1.0000       -4.2133
   FeCl4--              5.086e-05         9.134      0.0805       -5.3881
   KCl(aq)              4.457e-05         3.020      1.0000       -4.3509
   MgSO4(aq)            5.264e-06        0.5758      1.0000       -5.2787
   FeCl++               3.300e-06        0.2737      0.1012       -6.4764
   OH-                  3.253e-06       0.05028      0.6312       -5.6875
   Fe+++                1.757e-06       0.08918      0.0460       -7.0929
   Ti(OH)4(aq)          1.000e-06        0.1053      1.0000       -6.0000
   SiO2(aq)             9.955e-07       0.05435      1.0000       -6.0020
   AlO2-                9.564e-07       0.05126      0.6759       -6.1895
   FeCl2(aq)            9.538e-07        0.1099      1.0000       -6.0206
   CrO4--               7.838e-07       0.08261      0.0805       -7.2002
   MnCl+                7.434e-07       0.06106      0.6759       -6.2989
   MgHCO3+              6.907e-07       0.05356      0.6759       -6.3308
   O2(aq)               6.838e-07       0.01988      1.0000       -6.1651
   HPO4--               6.245e-07       0.05447      0.0805       -7.2989
   FeCO3+               5.337e-07       0.05618      0.6759       -6.4428
   H2PO4-               3.754e-07       0.03308      0.6759       -6.5956
   CO3--                2.895e-07       0.01579      0.1012       -7.5332
   H+                   2.765e-07     0.0002532      0.9420       -6.5843
   Mn++                 2.562e-07       0.01279      0.1683       -7.3652
   HCrO4-               2.162e-07       0.02299      0.6759       -6.8352
   KSO4-                1.642e-07       0.02017      0.6759       -6.9547
   HAlO2(aq)            4.315e-08      0.002352      1.0000       -7.3650
   HCl(aq)              4.212e-08      0.001395      1.0000       -7.3755
   NaHCO3(aq)           2.105e-08      0.001607      1.0000       -7.6768
   MgCO3(aq)            1.798e-08      0.001378      1.0000       -7.7452
    (only species > 1e-8 molal listed)

  Mineral saturation states
                     log Q/K                          log Q/K
 ----------------------------------------------------------------
   Magnetite         31.8276s/sat   Dolomite-ord       0.5793s/sat
   Cronstedtite-7A   30.4171s/sat   Diaspore           0.5787s/sat
   Hematite          29.8773s/sat   Dolomite           0.5786s/sat
   Ferrite-Ca        25.6888s/sat   Chamosite-7A       0.3579s/sat
   Ferrite-Mg        23.6650s/sat   Hercynite          0.3242s/sat
   Andradite         22.7507s/sat   Wustite            0.3219s/sat
   Jarosite          21.6252s/sat   Boehmite           0.2839s/sat
   Nontronite-Ca     20.4895s/sat   Siderite           0.1439s/sat
   Nontronite-Mg     20.1282s/sat   Monohydrocalcite  -0.1436     
   Nontronite-K      19.4026s/sat   Anhydrite         -0.2039     
   Nontronite-Na     19.2315s/sat   Gibbsite          -0.2065     
   Nontronite-H      19.1124s/sat   Daphnite-7A       -0.4296     
   Goethite          14.2409s/sat   Ice               -0.4837     
   Hydroxylapatite   12.1238s/sat   Dolomite-dis      -0.5340     
   Ferrite-Dicalciu  10.2436s/sat   FeO               -0.5498     
   Fe(OH)3            9.9222s/sat   Gypsum            -0.7190     
   Epidote            8.7224s/sat   Greenalite        -0.7488     
   Epidote-ord        8.7170s/sat   Bassanite         -0.8644     
   Whitlockite        5.7223s/sat   Corundum          -0.9076     
   Strengite          5.2539s/sat   CaSO4:0.5H2O(bet  -0.9589     
   Pyrolusite         3.7388s/sat   Fayalite          -1.0292     
   Bixbyite           3.2598s/sat   Fe(OH)2           -1.3461     
   Daphnite-14A       2.4456s/sat   Magnesite         -1.7695     
   NaFeO2             1.7511s/sat   Ferrosilite       -1.9319     
   Calcite            1.0807s/sat   Annite            -2.7515     
   Aragonite          0.9371s/sat   Quartz            -2.9238     
   Hausmannite        0.6138s/sat
    (only minerals with log Q/K > -3 listed)

                         partial
  Gases               press. (bar)     fugacity     fug. coef.    log fug.
 ---------------------------------------------------------------------------
   H2O(g)                  0.8141        0.8020        0.9852     -0.0958
   CO2(g)                0.005713      0.005700        0.9976     -2.2441
   O2(g)                0.0008761     0.0008760        0.9999     -3.0575
   HCl(g)               5.100e-11     5.100e-11         1.000*   -10.2924
   Cl2(g)               3.740e-18     3.740e-18         1.000*   -17.4271
   H2(g)                9.704e-31     9.710e-31         1.001    -30.0128
   CO(g)                1.577e-36     1.577e-36         1.000*   -35.8022
   SO2(g)               1.407e-41     1.397e-41        0.9928    -40.8548
   Na(g)                1.427e-59     1.427e-59         1.000*   -58.8456
   K(g)                 1.659e-60     1.659e-60         1.000*   -59.7803
   Mg(g)                5.468e-99     5.468e-99         1.000*   -98.2622
   H2S(g)              1.575e-105    1.569e-105        0.9961   -104.8044
   CH4(g)              5.897e-109    5.893e-109        0.9993   -108.2297
   Ca(g)               5.846e-115    5.846e-115         1.000*  -114.2331
   Al(g)               2.348e-147    2.348e-147         1.000*  -146.6292
   C(g)                1.611e-147    1.611e-147         1.000*  -146.7930
   S2(g)               5.827e-170    5.827e-170         1.000*  -169.2345
   Si(g)               9.407e-174    9.407e-174         1.000*  -173.0266
   C2H4(g)             9.548e-180    9.548e-180         1.000*  -179.0201
    *no data, gas taken to be ideal

                                  In fluid              Sorbed            Kd
  Original basis total moles   moles     mg/kg      moles     mg/kg      L/kg
 -------------------------------------------------------------------------------
   H2O                 55.5       55.5  9.09e+05
   Al+++           1.00e-06   1.00e-06    0.0245
   Ca++                1.33       1.33  4.83e+04
   Cl-                 1.33       1.33  4.27e+04
   CrO4--          1.00e-06   1.00e-06     0.105
   Fe++             0.00100    0.00100      50.7
   H+             -1.82e-05  -1.82e-05   -0.0167
   HCO3-            0.00100    0.00100      55.4
   HPO4--          1.00e-06   1.00e-06    0.0872
   K+               0.00100    0.00100      35.5
   Mg++             0.00100    0.00100      22.1
   Mn++            1.00e-06   1.00e-06    0.0499
   Na+              0.00100    0.00100      20.9
   O2(aq)          2.08e-06   2.08e-06    0.0606
   SO4--            0.00100    0.00100      87.3
   SiO2(aq)        1.00e-06   1.00e-06    0.0546
   Ti(OH)4(aq)     1.00e-06   1.00e-06     0.105

  Elemental composition               In fluid                  Sorbed
                  total moles     moles       mg/kg        moles       mg/kg
 -------------------------------------------------------------------------------
   Aluminum         1.000e-06    1.000e-06     0.02452
   Calcium              1.326        1.326   4.829e+04
   Carbon            0.001000     0.001000       10.91
   Chlorine             1.326        1.326   4.272e+04
   Chromium         1.000e-06    1.000e-06     0.04725
   Hydrogen             111.0        111.0   1.017e+05
   Iron              0.001000     0.001000       50.75
   Magnesium         0.001000     0.001000       22.09
   Manganese        1.000e-06    1.000e-06     0.04992
   Oxygen               55.52        55.52   8.071e+05
   Phosphorus       1.000e-06    1.000e-06     0.02815
   Potassium         0.001000     0.001000       35.53
   Silicon          1.000e-06    1.000e-06     0.02552
   Sodium            0.001000     0.001000       20.89
   Sulfur            0.001000     0.001000       29.14
   Titanium         1.000e-06    1.000e-06     0.04351


          Step #     0             Xi = 0.0000

          Temperature = 100.0 C    Pressure =  1.013 bars
          pH =  5.243              log fO2 =  -51.310
          Eh =  -0.1182 volts      pe =  -1.5959
          Ionic strength      =    3.025006 molal
          Charge imbalance    =    1.207696 eq/kg (36.4% error)
          Activity of water   =    0.962236
          Solvent mass        =      1.0000 kg
          Solution mass       =      1.1004 kg
          Mineral mass        =  3.0096e-05 kg
          Solution density    =    1.007    g/cm3
          Solution viscosity  =    0.003    poise
          Chlorinity          =    1.325994 molal
          Dissolved solids    =       91259 mg/kg sol'n
          Hardness            =   120696.63 mg/kg sol'n as CaCO3
            carbonate         =        4.35 mg/kg sol'n as CaCO3
            non-carbonate     =   120692.28 mg/kg sol'n as CaCO3
          Carbonate alkalinity=        4.35 mg/kg sol'n as CaCO3
          Water type          =    Ca-Cl
          Bulk volume         =    1.09e+03 cm3
          Fluid volume        =    1.09e+03 cm3
          Mineral volume      =     0.00577 cm3
          Inert volume        =        0.00 cm3
          Porosity            =        100. %
          Permeability        =        98.7 cm2
          Mass reacted        =           0 g

                          moles          moles         grams          cm3      rxn rate
  Reactants             remaining       reacted       reacted       reacted  (mol/kg sec)
 ------------------------------------------------------------------------------------------
   Al2O3                   0.2428         0.000         0.000          --            --  
   CaO                     0.6182         0.000         0.000          --            --  
   Cr2O3                  0.02172         0.000         0.000          --            --  
   FeO(ox)                  4.689         0.000         0.000          --            --  
   K2O(ox)                0.01752         0.000         0.000          --            --  
   MgO                      5.253         0.000         0.000          --            --  
   MnO                     0.1086         0.000         0.000          --            --  
   Na2O(ox)                0.2344         0.000         0.000          --            --  
   P2O5                   0.03256         0.000         0.000          --            --  
   SiO2                     7.403         0.000         0.000          --            --  
   TiO2                   0.05373         0.000         0.000          --            --  

  Minerals in system     moles      log moles      grams        volume (cm3)
 ----------------------------------------------------------------------------
   Chromite             5.000e-07     -6.301      0.0001119       2.200e-05
   Diaspore             9.751e-07     -6.011      5.850e-05       1.732e-05
   Hematite             0.0001689     -3.772        0.02697        0.005114
   Hydroxylapatite      3.168e-07     -6.499      0.0001591       6.005e-05
   Pyrite               2.327e-05     -4.633       0.002792       0.0005572
                                               _____________   _____________
          (total)                                   0.03010        0.005770 

  Aqueous species       molality    mg/kg sol'n    act. coef.     log act.
 ---------------------------------------------------------------------------
   Ca++                     1.198     4.364e+04      0.1683       -0.6953
   Cl-                      1.160     3.739e+04      0.5810       -0.1712
   CaCl+                  0.08852         6076.      0.6759       -1.2231
   CaCl2(aq)              0.03813         3845.      1.0000       -1.4188
   K+                   0.0009553         33.94      0.5810       -3.2557
   Na+                  0.0008670         18.11      0.6759       -3.2321
   CaSO4(aq)            0.0007968         98.57      1.0000       -3.0987
   Mg++                 0.0007136         15.76      0.2597       -3.7321
   CO2(aq)              0.0006086         24.34      1.0000       -3.2157
   Fe++                 0.0004765         24.18      0.1683       -4.0957
   CaHCO3+              0.0003275         30.08      0.6759       -3.6550
   MgCl+                0.0002811         15.26      0.6759       -3.7213
   SO4--                0.0001513         13.21      0.0805       -4.9145
   NaCl(aq)             0.0001330         7.062      1.0000       -3.8763
   FeCl+                0.0001286         10.67      0.6759       -4.0609
   HCO3-                6.199e-05         3.437      0.6759       -4.3778
   KCl(aq)              4.458e-05         3.020      1.0000       -4.3509
   FeCl4--              3.266e-05         5.866      0.0805       -5.5805
   H+                   6.070e-06      0.005559      0.9420       -5.2428
   MgSO4(aq)            5.020e-06        0.5491      1.0000       -5.2993
   CaCO3(aq)            1.607e-06        0.1462      1.0000       -5.7939
   Ti(OH)4(aq)          1.000e-06        0.1053      1.0000       -6.0000
   SiO2(aq)             9.998e-07       0.05459      1.0000       -6.0001
   HCl(aq)              9.247e-07       0.03064      1.0000       -6.0340
   MnCl+                7.434e-07       0.06106      0.6759       -6.2989
   FeCl2(aq)            6.124e-07       0.07054      1.0000       -6.2130
   MgHCO3+              3.131e-07       0.02428      0.6759       -6.6744
   Mn++                 2.562e-07       0.01279      0.1683       -7.3652
   KSO4-                1.565e-07       0.01922      0.6759       -6.9756
   OH-                  1.482e-07      0.002290      0.6312       -7.0290
   HSO4-                1.030e-07      0.009090      0.6759       -7.1571
   H2S(aq)              7.725e-08      0.002393      1.0000       -7.1121
   H2PO4-               4.605e-08      0.004059      0.6759       -7.5069
   AlO2-                1.149e-08     0.0006159      0.6759       -8.1097
   HAlO2(aq)            1.138e-08     0.0006206      1.0000       -7.9437
    (only species > 1e-8 molal listed)

  Mineral saturation states
                     log Q/K                          log Q/K
 ----------------------------------------------------------------
   Chromite           0.0000 sat    Bassanite         -0.8851     
   Hydroxylapatite    0.0000 sat    Magnetite         -0.9252     
   Diaspore           0.0000 sat    CaSO4:0.5H2O(bet  -0.9796     
   Pyrite             0.0000 sat    Eskolaite         -1.3873     
   Hematite           0.0000 sat    Whitlockite       -1.4659     
   Anhydrite         -0.2247        Siderite          -1.7340     
   Boehmite          -0.2948        Monohydrocalcite  -1.8289     
   Ice               -0.4837        Corundum          -2.0650     
   Calcite           -0.6046        Dolomite-ord      -2.7911     
   Goethite          -0.6978        Dolomite          -2.7918     
   Gypsum            -0.7397        Quartz            -2.9219     
   Aragonite         -0.7482        Troilite          -2.9289     
   Gibbsite          -0.7852     
    (only minerals with log Q/K > -3 listed)

                         partial
  Gases               press. (bar)     fugacity     fug. coef.    log fug.
 ---------------------------------------------------------------------------
   H2O(g)                  0.8141        0.8020        0.9852     -0.0958
   CO2(g)                 0.05683       0.05669        0.9976     -1.2465
   H2S(g)               2.313e-06     2.304e-06        0.9961     -5.6376
   H2(g)                1.297e-06     1.298e-06         1.001     -5.8866
   HCl(g)               1.120e-09     1.120e-09         1.000*    -8.9509
   CO(g)                2.097e-11     2.097e-11         1.000*   -10.6784
   CH4(g)               1.875e-11     1.873e-11        0.9993    -10.7274
   SO2(g)               8.643e-15     8.581e-15        0.9928    -14.0665
   S2(g)                7.026e-20     7.026e-20         1.000*   -19.1533
   C2H4(g)              5.397e-33     5.397e-33         1.000*   -32.2678
   Cl2(g)               1.349e-39     1.349e-39         1.000*   -38.8701
   Na(g)                7.515e-49     7.515e-49         1.000*   -48.1241
   K(g)                 8.735e-50     8.735e-50         1.000*   -49.0587
   O2(g)                4.901e-52     4.900e-52        0.9999    -51.3098
   Mg(g)                1.518e-77     1.518e-77         1.000*   -76.8189
   Ca(g)                1.622e-93     1.622e-93         1.000*   -92.7899
   C(g)                 2.864e-98     2.864e-98         1.000*   -97.5431
   Al(g)               9.579e-112    9.579e-112         1.000*  -111.0187
   Si(g)               1.689e-125    1.689e-125         1.000*  -124.7724
    *no data, gas taken to be ideal

                                  In fluid              Sorbed            Kd
  Original basis total moles   moles     mg/kg      moles     mg/kg      L/kg
 -------------------------------------------------------------------------------
   H2O                 55.5       55.5  9.09e+05
   Al+++           1.00e-06   2.49e-08  0.000610
   Ca++                1.33       1.33  4.83e+04
   Cl-                 1.33       1.33  4.27e+04
   CrO4--          1.00e-06   1.05e-14  1.10e-09
   Fe++             0.00100   0.000638      32.4
   H+             -1.82e-05   0.000614     0.562
   HCO3-            0.00100    0.00100      55.4
   HPO4--          1.00e-06   4.96e-08   0.00433
   K+               0.00100    0.00100      35.5
   Mg++             0.00100    0.00100      22.1
   Mn++            1.00e-06   1.00e-06    0.0499
   Na+              0.00100    0.00100      20.9
   O2(aq)          2.08e-06  -1.69e-07  -0.00492
   SO4--            0.00100   0.000953      83.2
   SiO2(aq)        1.00e-06   1.00e-06    0.0546
   Ti(OH)4(aq)     1.00e-06   1.00e-06     0.105

  Elemental composition               In fluid                  Sorbed
                  total moles     moles       mg/kg        moles       mg/kg
 -------------------------------------------------------------------------------
   Aluminum         1.000e-06    2.488e-08   0.0006099
   Calcium              1.326        1.326   4.829e+04
   Carbon            0.001000     0.001000       10.91
   Chlorine             1.326        1.326   4.272e+04
   Chromium         1.000e-06    1.048e-14   4.953e-10
   Hydrogen             111.0        111.0   1.017e+05
   Iron              0.001000    0.0006384       32.40
   Magnesium         0.001000     0.001000       22.09
   Manganese        1.000e-06    1.000e-06     0.04992
   Oxygen               55.52        55.52   8.071e+05
   Phosphorus       1.000e-06    4.961e-08    0.001396
   Potassium         0.001000     0.001000       35.53
   Silicon          1.000e-06    1.000e-06     0.02552
   Sodium            0.001000     0.001000       20.89
   Sulfur            0.001000    0.0009535       27.78
   Titanium         1.000e-06    1.000e-06     0.04351


          Step #     1             Xi = 0.0006

          Temperature = 100.0 C    Pressure =  1.013 bars
          pH =  6.326              log fO2 =  -52.625
          Eh =  -0.2227 volts      pe =  -3.0083
          Ionic strength      =    3.024433 molal
          Charge imbalance    =    1.207804 eq/kg (36.41% error)
          Activity of water   =    0.962236
          Solvent mass        =     0.99999 kg
          Solution mass       =      1.1003 kg
          Mineral mass        =  0.00080843 kg
          Solution density    =    1.007    g/cm3
          Solution viscosity  =    0.003    poise
          Chlorinity          =    1.326015 molal
          Dissolved solids    =       91192 mg/kg sol'n
          Hardness            =   120690.15 mg/kg sol'n as CaCO3
            carbonate         =        3.91 mg/kg sol'n as CaCO3
            non-carbonate     =   120686.24 mg/kg sol'n as CaCO3
          Carbonate alkalinity=        3.91 mg/kg sol'n as CaCO3
          Water type          =    Ca-Cl
          Bulk volume         =    1.09e+03 cm3
          Fluid volume        =    1.09e+03 cm3
          Mineral volume      =       0.232 cm3
          Inert volume        =        0.00 cm3
          Porosity            =        100. %
          Permeability        =        98.0 cm2
          Mass reacted        =       0.681 g

                          moles          moles         grams          cm3      rxn rate
  Reactants             remaining       reacted       reacted       reacted  (mol/kg sec)
 ------------------------------------------------------------------------------------------
   Al2O3                   0.2427     0.0001518       0.01548          --            --  
   CaO                     0.6178     0.0003863       0.02167          --            --  
   Cr2O3                  0.02171     1.358e-05      0.002063          --            --  
   FeO(ox)                  4.686      0.002930        0.2105          --            --  
   K2O(ox)                0.01751     1.095e-05      0.001032          --            --  
   MgO                      5.250      0.003283        0.1323          --            --  
   MnO                     0.1085     6.787e-05      0.004815          --            --  
   Na2O(ox)                0.2342     0.0001465      0.009079          --            --  
   P2O5                   0.03254     2.035e-05      0.002889          --            --  
   SiO2                     7.398      0.004627        0.2780          --            --  
   TiO2                   0.05370     3.358e-05      0.002682          --            --  

  Minerals in system     moles      log moles      grams        volume (cm3)
 ----------------------------------------------------------------------------
   Andradite            0.0001322     -3.879        0.06718         0.01743
   Calcite              0.0008474     -3.072        0.08481         0.03130
   Chromite             1.408e-05     -4.852       0.003151       0.0006195
   Hematite              0.001550     -2.810         0.2475         0.04693
   Hydroxylapatite      1.390e-05     -4.857       0.006982        0.002635
   Nontronite-Ca        0.0001415     -3.849        0.06002         0.01855
   Pyrite               0.0002596     -3.586        0.03114        0.006214
   Saponite-Ca          0.0007814     -3.107         0.3012          0.1060
   Talc                 1.678e-05     -4.775       0.006363        0.002286
                                               _____________   _____________
          (total)                                    0.8084          0.2320 

  Aqueous species       molality    mg/kg sol'n    act. coef.     log act.
 ---------------------------------------------------------------------------
   Ca++                     1.198     4.363e+04      0.1683       -0.6954
   Cl-                      1.160     3.739e+04      0.5810       -0.1712
   CaCl+                  0.08849         6074.      0.6759       -1.2232
   CaCl2(aq)              0.03812         3844.      1.0000       -1.4189
   Mg++                  0.001351         29.85      0.2597       -3.4548
   Na+                   0.001121         23.42      0.6759       -3.1205
   K+                   0.0009763         34.69      0.5810       -3.2463
   SiO2(aq)             0.0007753         42.33      1.0000       -3.1105
   MgCl+                0.0005323         28.91      0.6759       -3.4440
   CaSO4(aq)            0.0003998         49.46      1.0000       -3.3982
   NaCl(aq)             0.0001719         9.131      1.0000       -3.7647
   CaHCO3+              0.0001087         9.984      0.6759       -4.1340
   SO4--                7.596e-05         6.631      0.0805       -5.2139
   MnCl+                5.121e-05         4.207      0.6759       -4.4608
   KCl(aq)              4.556e-05         3.087      1.0000       -4.3415
   Ti(OH)4(aq)          3.458e-05         3.643      1.0000       -4.4612
   HCO3-                2.058e-05         1.141      0.6759       -4.8567
   Mn++                 1.765e-05        0.8812      0.1683       -5.5271
   CO2(aq)              1.667e-05        0.6666      1.0000       -4.7781
   Fe++                 6.915e-06        0.3509      0.1683       -5.9340
   CaCO3(aq)            6.467e-06        0.5882      1.0000       -5.1893
   MgSO4(aq)            4.772e-06        0.5220      1.0000       -5.3213
   HSiO3-               1.927e-06        0.1350      0.6759       -5.8853
   FeCl+                1.866e-06        0.1548      0.6759       -5.8992
   OH-                  1.796e-06       0.02776      0.6312       -5.9454
   H+                   5.007e-07     0.0004586      0.9420       -6.3264
   FeCl4--              4.738e-07       0.08512      0.0805       -7.4188
   MgHCO3+              1.969e-07       0.01527      0.6759       -6.8759
   HS-                  1.247e-07      0.003748      0.6312       -7.1040
   H2S(aq)              1.128e-07      0.003494      1.0000       -6.9476
   KSO4-                8.027e-08      0.009861      0.6759       -7.2655
   HCl(aq)              7.628e-08      0.002528      1.0000       -7.1176
   CO3--                2.404e-08      0.001311      0.1012       -8.6139
   NaHSiO3(aq)          1.776e-08      0.001616      1.0000       -7.7505
   MnSO4(aq)            1.370e-08      0.001880      1.0000       -7.8633
    (only species > 1e-8 molal listed)

  Mineral saturation states
                     log Q/K                          log Q/K
 ----------------------------------------------------------------
   Saponite-Ca        0.0000 sat    Bassanite         -1.1846     
   Nontronite-Ca      0.0000 sat    Saponite-Na       -1.2212     
   Pyrite             0.0000 sat    Nontronite-Na     -1.2212     
   Hydroxylapatite    0.0000 sat    Monohydrocalcite  -1.2243     
   Calcite            0.0000 sat    CaSO4:0.5H2O(bet  -1.2791     
   Talc               0.0000 sat    Nontronite-H      -1.2920     
   Andradite          0.0000 sat    Saponite-H        -1.2938     
   Chromite           0.0000 sat    Dolomite-ord      -1.3044     
   Hematite          -0.0000 sat    Dolomite          -1.3051     
   Quartz            -0.0323        Ferrosilite       -1.5872     
   Aragonite         -0.1436        Cronstedtite-7A   -1.6622     
   Tridymite         -0.2041        Minnesotaite      -1.7082     
   Chalcedony        -0.2490        Eskolaite         -1.7161     
   Nontronite-Mg     -0.3155        Chrysotile        -1.8703     
   Saponite-Mg       -0.3220        Wollastonite      -2.0014     
   Tremolite         -0.3661        Pseudowollastoni  -2.1357     
   Cristobalite(alp  -0.4500        Enstatite         -2.1400     
   Ice               -0.4837        Whitlockite       -2.1883     
   Anhydrite         -0.5242        Hedenbergite      -2.3390     
   Magnetite         -0.5964        Dolomite-dis      -2.4177     
   Coesite           -0.6907        Troilite          -2.4356     
   Goethite          -0.6978        Pyrrhotite        -2.5152     
   Cristobalite(bet  -0.7522        Magnesite         -2.5725     
   Diopside          -0.9241        Greenalite        -2.6061     
   SiO2(am)          -0.9262        Diaspore          -2.8717     
   Gypsum            -1.0392        Rhodochrosite     -2.9668     
   Nontronite-K      -1.0838        Siderite          -2.9676     
   Saponite-K        -1.0843     
    (only minerals with log Q/K > -3 listed)

                         partial
  Gases               press. (bar)     fugacity     fug. coef.    log fug.
 ---------------------------------------------------------------------------
   H2O(g)                  0.8141        0.8020        0.9852     -0.0958
   CO2(g)                0.001556      0.001553        0.9976     -2.8089
   H2(g)                5.900e-06     5.904e-06         1.001     -5.2289
   H2S(g)               3.377e-06     3.364e-06        0.9961     -5.4731
   CH4(g)               2.195e-10     2.193e-10        0.9993     -9.6589
   HCl(g)               9.237e-11     9.237e-11         1.000*   -10.0345
   CO(g)                2.612e-12     2.612e-12         1.000*   -11.5831
   SO2(g)               1.342e-16     1.333e-16        0.9928    -15.8753
   S2(g)                7.246e-21     7.246e-21         1.000*   -20.1399
   C2H4(g)              3.578e-32     3.578e-32         1.000*   -31.4463
   Cl2(g)               2.018e-42     2.018e-42         1.000*   -41.6951
   Na(g)                2.512e-47     2.512e-47         1.000*   -46.6000
   K(g)                 2.308e-48     2.308e-48         1.000*   -47.6368
   O2(g)                2.370e-53     2.370e-53        0.9999    -52.6253
   Mg(g)                1.921e-74     1.921e-74         1.000*   -73.7165
   Ca(g)                1.084e-90     1.084e-90         1.000*   -89.9651
   C(g)                 1.622e-98     1.622e-98         1.000*   -97.7900
   Al(g)               1.248e-113    1.248e-113         1.000*  -112.9037
   Si(g)               2.708e-121    2.708e-121         1.000*  -120.5673
    *no data, gas taken to be ideal

                                  In fluid              Sorbed            Kd
  Original basis total moles   moles     mg/kg      moles     mg/kg      L/kg
 -------------------------------------------------------------------------------
   H2O                 55.5       55.5  9.09e+05
   Al+++           0.000305   2.03e-10  4.97e-06
   Ca++                1.33       1.32  4.83e+04
   Cl-                 1.33       1.33  4.27e+04
   CrO4--          2.82e-05   4.04e-18  4.26e-13
   Fe++             0.00393   9.26e-06     0.470
   H+               -0.0144   7.36e-06   0.00674
   HCO3-            0.00100   0.000153      8.46
   HPO4--          4.17e-05   2.62e-10  2.28e-05
   K+               0.00102    0.00102      36.3
   Mg++             0.00428    0.00189      41.7
   Mn++            6.89e-05   6.89e-05      3.44
   Na+              0.00129    0.00129      27.0
   O2(aq)         -1.83e-05  -4.78e-07   -0.0139
   SO4--            0.00100   0.000481      42.0
   SiO2(aq)         0.00463   0.000777      42.4
   Ti(OH)4(aq)     3.46e-05   3.46e-05      3.64

  Elemental composition               In fluid                  Sorbed
                  total moles     moles       mg/kg        moles       mg/kg
 -------------------------------------------------------------------------------
   Aluminum         0.0003046    2.027e-10   4.971e-06
   Calcium              1.326        1.325   4.826e+04
   Carbon            0.001000    0.0001526       1.666
   Chlorine             1.326        1.326   4.272e+04
   Chromium         2.815e-05    4.044e-18   1.911e-13
   Hydrogen             111.0        111.0   1.017e+05
   Iron              0.003930    9.263e-06      0.4701
   Magnesium         0.004283     0.001889       41.72
   Manganese        6.887e-05    6.887e-05       3.439
   Oxygen               55.53        55.51   8.072e+05
   Phosphorus       4.170e-05    2.619e-10   7.371e-06
   Potassium         0.001022     0.001022       36.31
   Silicon           0.004628    0.0007772       19.84
   Sodium            0.001293     0.001293       27.01
   Sulfur            0.001000    0.0004808       14.01
   Titanium         3.458e-05    3.458e-05       1.505


          Step #     3             Xi = 0.0017

          Temperature = 100.0 C    Pressure =  1.013 bars
          pH =  6.337              log fO2 =  -55.011
          Eh =  -0.2676 volts      pe =  -3.6149
          Ionic strength      =    3.023840 molal
          Charge imbalance    =    1.207904 eq/kg (36.41% error)
          Activity of water   =    0.962238
          Solvent mass        =     0.99995 kg
          Solution mass       =      1.1002 kg
          Mineral mass        =   0.0020170 kg
          Solution density    =    1.007    g/cm3
          Solution viscosity  =    0.003    poise
          Chlorinity          =    1.326060 molal
          Dissolved solids    =       91148 mg/kg sol'n
          Hardness            =   120620.32 mg/kg sol'n as CaCO3
            carbonate         =        3.85 mg/kg sol'n as CaCO3
            non-carbonate     =   120616.46 mg/kg sol'n as CaCO3
          Carbonate alkalinity=        3.85 mg/kg sol'n as CaCO3
          Water type          =    Ca-Cl
          Bulk volume         =    1.09e+03 cm3
          Fluid volume        =    1.09e+03 cm3
          Mineral volume      =       0.588 cm3
          Inert volume        =        0.00 cm3
          Porosity            =        99.9 %
          Permeability        =        96.9 cm2
          Mass reacted        =         1.8 g

                          moles          moles         grams          cm3      rxn rate
  Reactants             remaining       reacted       reacted       reacted  (mol/kg sec)
 ------------------------------------------------------------------------------------------
   Al2O3                   0.2424     0.0004010       0.04088          --            --  
   CaO                     0.6171      0.001021       0.05724          --            --  
   Cr2O3                  0.02169     3.587e-05      0.005451          --            --  
   FeO(ox)                  4.681      0.007742        0.5562          --            --  
   K2O(ox)                0.01750     2.894e-05      0.002726          --            --  
   MgO                      5.245      0.008674        0.3496          --            --  
   MnO                     0.1084     0.0001793       0.01272          --            --  
   Na2O(ox)                0.2340     0.0003870       0.02399          --            --  
   P2O5                   0.03251     5.376e-05      0.007632          --            --  
   SiO2                     7.391       0.01222        0.7345          --            --  
   TiO2                   0.05364     8.872e-05      0.007086          --            --  

  Minerals in system     moles      log moles      grams        volume (cm3)
 ----------------------------------------------------------------------------
   Andradite            0.0005227     -3.282         0.2656         0.06892
   Calcite              0.0008511     -3.070        0.08519         0.03144
   Chromite             3.637e-05     -4.439       0.008140        0.001600
   Hematite              0.002101     -2.677         0.3356         0.06362
   Hydroxylapatite      3.618e-05     -4.442        0.01817        0.006857
   Magnetite            0.0008818     -3.055         0.2042         0.03926
   Minnesotaite         9.228e-05     -4.035        0.04373         0.01364
   Pyrite               0.0004998     -3.301        0.05996         0.01196
   Saponite-Ca           0.002433     -2.614         0.9380          0.3301
   Talc                 0.0001540     -3.813        0.05840         0.02098
                                               _____________   _____________
          (total)                                     2.017          0.5884 

  Aqueous species       molality    mg/kg sol'n    act. coef.     log act.
 ---------------------------------------------------------------------------
   Ca++                     1.197     4.362e+04      0.1683       -0.6956
   Cl-                      1.160     3.739e+04      0.5810       -0.1712
   CaCl+                  0.08846         6072.      0.6759       -1.2234
   CaCl2(aq)              0.03810         3843.      1.0000       -1.4191
   Na+                   0.001538         32.14      0.6759       -2.9831
   Mg++                  0.001372         30.31      0.2597       -3.4482
   K+                    0.001011         35.92      0.5810       -3.2312
   SiO2(aq)             0.0007400         40.41      1.0000       -3.1308
   MgCl+                0.0005404         29.35      0.6759       -3.4374
   NaCl(aq)             0.0002359         12.53      1.0000       -3.6273
   MnCl+                0.0001341         11.02      0.6759       -4.0427
   CaHCO3+              0.0001062         9.753      0.6759       -4.1442
   Ti(OH)4(aq)          8.972e-05         9.451      1.0000       -4.0471
   KCl(aq)              4.716e-05         3.196      1.0000       -4.3264
   Mn++                 4.622e-05         2.308      0.1683       -5.1090
   Fe++                 2.605e-05         1.322      0.1683       -5.3580
   HCO3-                2.011e-05         1.115      0.6759       -4.8667
   CO2(aq)              1.591e-05        0.6363      1.0000       -4.7984
   FeCl+                7.028e-06        0.5832      0.6759       -5.3232
   CaCO3(aq)            6.467e-06        0.5883      1.0000       -5.1893
   HSiO3-               1.883e-06        0.1319      0.6759       -5.8953
   OH-                  1.839e-06       0.02842      0.6312       -5.9352
   FeCl4--              1.785e-06        0.3206      0.0805       -6.8429
   H+                   4.891e-07     0.0004480      0.9420       -6.3366
   HS-                  2.536e-07      0.007624      0.6312       -6.7956
   H2S(aq)              2.242e-07      0.006943      1.0000       -6.6495
   MgHCO3+              1.953e-07       0.01515      0.6759       -6.8794
   HCl(aq)              7.451e-08      0.002469      1.0000       -7.1278
   H2(aq)               7.350e-08     0.0001347      1.0000       -7.1337
   FeCl2(aq)            3.347e-08      0.003856      1.0000       -7.4754
   CO3--                2.405e-08      0.001312      0.1012       -8.6137
   NaHSiO3(aq)          2.382e-08      0.002166      1.0000       -7.6231
   CaSO4(aq)            1.410e-08      0.001745      1.0000       -7.8508
   Methane(aq)          1.081e-08     0.0001576      1.0000       -7.9663
    (only species > 1e-8 molal listed)

  Mineral saturation states
                     log Q/K                          log Q/K
 ----------------------------------------------------------------
   Minnesotaite       0.0000 sat    Saponite-K        -1.0793     
   Andradite          0.0000 sat    Nontronite-K      -1.1597     
   Saponite-Ca        0.0000 sat    Saponite-Na       -1.1759     
   Talc               0.0000 sat    Monohydrocalcite  -1.2243     
   Hydroxylapatite    0.0000 sat    Nontronite-Na     -1.2568     
   Chromite           0.0000 sat    Saponite-H        -1.2971     
   Magnetite          0.0000 sat    Dolomite-ord      -1.2977     
   Calcite            0.0000 sat    Dolomite          -1.2984     
   Pyrite             0.0000 sat    Nontronite-H      -1.3762     
   Hematite          -0.0000 sat    Troilite          -1.5410     
   Quartz            -0.0526        Pyrrhotite        -1.6206     
   Nontronite-Ca     -0.0809        Hedenbergite      -1.7629     
   Aragonite         -0.1436        Chrysotile        -1.8299     
   Tridymite         -0.2244        Wollastonite      -2.0014     
   Chalcedony        -0.2693        Fayalite          -2.0587     
   Saponite-Mg       -0.3209        Enstatite         -2.1333     
   Tremolite         -0.3526        Pseudowollastoni  -2.1357     
   Nontronite-Mg     -0.3953        Whitlockite       -2.1950     
   Cristobalite(alp  -0.4703        Eskolaite         -2.3125     
   Ice               -0.4837        Siderite          -2.3915     
   Cronstedtite-7A   -0.4897        Dolomite-dis      -2.4110     
   Goethite          -0.6978        FeO               -2.5001     
   Coesite           -0.7110        Rhodochrosite     -2.5485     
   Cristobalite(bet  -0.7725        Magnesite         -2.5658     
   Greenalite        -0.8574        Rhodonite         -2.8199     
   Diopside          -0.9174        Wustite           -2.9018     
   SiO2(am)          -0.9465        Diaspore          -2.9020     
   Ferrosilite       -1.0111     
    (only minerals with log Q/K > -3 listed)

                         partial
  Gases               press. (bar)     fugacity     fug. coef.    log fug.
 ---------------------------------------------------------------------------
   H2O(g)                  0.8141        0.8020        0.9852     -0.0958
   CO2(g)                0.001485      0.001482        0.9976     -2.8292
   H2(g)                9.196e-05     9.202e-05         1.001     -4.0361
   CH4(g)               1.236e-05     1.236e-05        0.9993     -4.9081
   H2S(g)               6.710e-06     6.684e-06        0.9961     -5.1750
   HCl(g)               9.022e-11     9.022e-11         1.000*   -10.0447
   CO(g)                3.885e-11     3.885e-11         1.000*   -10.4106
   SO2(g)               7.044e-20     6.993e-20        0.9928    -19.1553
   S2(g)                1.178e-22     1.178e-22         1.000*   -21.9290
   C2H4(g)              4.674e-25     4.674e-25         1.000*   -24.3303
   Cl2(g)               1.235e-43     1.235e-43         1.000*   -42.9083
   Na(g)                1.393e-46     1.393e-46         1.000*   -45.8561
   K(g)                 9.657e-48     9.657e-48         1.000*   -47.0152
   O2(g)                9.756e-56     9.754e-56        0.9999    -55.0108
   Mg(g)                3.185e-73     3.185e-73         1.000*   -72.4968
   Ca(g)                1.770e-89     1.770e-89         1.000*   -88.7521
   C(g)                 3.760e-96     3.760e-96         1.000*   -95.4248
   Al(g)               7.162e-112    7.162e-112         1.000*  -111.1449
   Si(g)               6.280e-119    6.280e-119         1.000*  -118.2021
    *no data, gas taken to be ideal

                                  In fluid              Sorbed            Kd
  Original basis total moles   moles     mg/kg      moles     mg/kg      L/kg
 -------------------------------------------------------------------------------
   H2O                 55.5       55.5  9.09e+05
   Al+++           0.000803   1.93e-10  4.74e-06
   Ca++                1.33       1.32  4.82e+04
   Cl-                 1.33       1.33  4.27e+04
   CrO4--          7.27e-05   1.92e-18  2.02e-13
   Fe++             0.00874   3.49e-05      1.77
   H+               -0.0381   6.94e-06   0.00636
   HCO3-            0.00100   0.000149      8.26
   HPO4--          0.000109   2.51e-10  2.19e-05
   K+               0.00106    0.00106      37.6
   Mg++             0.00967    0.00191      42.3
   Mn++            0.000180   0.000180      9.00
   Na+              0.00177    0.00177      37.1
   O2(aq)         -5.17e-05  -1.02e-06   -0.0296
   SO4--            0.00100   4.95e-07    0.0432
   SiO2(aq)          0.0122   0.000742      40.5
   Ti(OH)4(aq)     8.97e-05   8.97e-05      9.45

  Elemental composition               In fluid                  Sorbed
                  total moles     moles       mg/kg        moles       mg/kg
 -------------------------------------------------------------------------------
   Aluminum         0.0008029    1.932e-10   4.738e-06
   Calcium              1.327        1.324   4.823e+04
   Carbon            0.001000    0.0001489       1.625
   Chlorine             1.326        1.326   4.273e+04
   Chromium         7.273e-05    1.918e-18   9.064e-14
   Hydrogen             111.0        111.0   1.017e+05
   Iron              0.008742    3.489e-05       1.771
   Magnesium         0.009674     0.001913       42.25
   Manganese        0.0001803    0.0001803       9.003
   Oxygen               55.56        55.51   8.072e+05
   Phosphorus       0.0001085    2.509e-10   7.062e-06
   Potassium         0.001058     0.001058       37.59
   Silicon            0.01222    0.0007419       18.94
   Sodium            0.001774     0.001774       37.07
   Sulfur            0.001000    4.948e-07     0.01442
   Titanium         8.972e-05    8.972e-05       3.904


          Step #     4             Xi = 0.0022

          Temperature = 100.0 C    Pressure =  1.013 bars
          pH =  6.500              log fO2 =  -56.824
          Eh =  -0.3133 volts      pe =  -4.2320
          Ionic strength      =    3.023731 molal
          Charge imbalance    =    1.207943 eq/kg (36.41% error)
          Activity of water   =    0.962238
          Solvent mass        =     0.99993 kg
          Solution mass       =      1.1002 kg
          Mineral mass        =   0.0026598 kg
          Solution density    =    1.007    g/cm3
          Solution viscosity  =    0.003    poise
          Chlorinity          =    1.326089 molal
          Dissolved solids    =       91138 mg/kg sol'n
          Hardness            =   120604.39 mg/kg sol'n as CaCO3
            carbonate         =        3.66 mg/kg sol'n as CaCO3
            non-carbonate     =   120600.73 mg/kg sol'n as CaCO3
          Carbonate alkalinity=        3.66 mg/kg sol'n as CaCO3
          Water type          =    Ca-Cl
          Bulk volume         =    1.09e+03 cm3
          Fluid volume        =    1.09e+03 cm3
          Mineral volume      =       0.786 cm3
          Inert volume        =        0.00 cm3
          Porosity            =        99.9 %
          Permeability        =        96.3 cm2
          Mass reacted        =         2.4 g

                          moles          moles         grams          cm3      rxn rate
  Reactants             remaining       reacted       reacted       reacted  (mol/kg sec)
 ------------------------------------------------------------------------------------------
   Al2O3                   0.2423     0.0005363       0.05469          --            --  
   CaO                     0.6168      0.001365       0.07656          --            --  
   Cr2O3                  0.02167     4.797e-05      0.007291          --            --  
   FeO(ox)                  4.678       0.01036        0.7440          --            --  
   K2O(ox)                0.01749     3.870e-05      0.003646          --            --  
   MgO                      5.242       0.01160        0.4676          --            --  
   MnO                     0.1084     0.0002398       0.01701          --            --  
   Na2O(ox)                0.2339     0.0005176       0.03208          --            --  
   P2O5                   0.03249     7.192e-05       0.01021          --            --  
   SiO2                     7.387       0.01635        0.9824          --            --  
   TiO2                   0.05361     0.0001187      0.009479          --            --  

  Minerals in system     moles      log moles      grams        volume (cm3)
 ----------------------------------------------------------------------------
   Andradite            0.0005972     -3.224         0.3035         0.07874
   Calcite              0.0008777     -3.057        0.08785         0.03242
   Chromite             4.847e-05     -4.314        0.01085        0.002133
   Hydroxylapatite      4.828e-05     -4.316        0.02425        0.009151
   Magnetite             0.002996     -2.523         0.6936          0.1334
   Minnesotaite         0.0001975     -3.704        0.09358         0.02920
   Pyrite               0.0004994     -3.302        0.05992         0.01196
   Saponite-Ca           0.003254     -2.488          1.254          0.4414
   Talc                 0.0003382     -3.471         0.1283         0.04608
   Tremolite            4.457e-06     -5.351       0.003621        0.001216
                                               _____________   _____________
          (total)                                     2.660          0.7857 

  Aqueous species       molality    mg/kg sol'n    act. coef.     log act.
 ---------------------------------------------------------------------------
   Ca++                     1.197     4.361e+04      0.1683       -0.6956
   Cl-                      1.160     3.739e+04      0.5810       -0.1712
   CaCl+                  0.08845         6072.      0.6759       -1.2234
   CaCl2(aq)              0.03810         3843.      1.0000       -1.4191
   Na+                   0.001765         36.87      0.6759       -2.9234
   Mg++                  0.001295         28.60      0.2597       -3.4734
   K+                    0.001029         36.58      0.5810       -3.2232
   MgCl+                0.0005099         27.70      0.6759       -3.4626
   SiO2(aq)             0.0004391         23.98      1.0000       -3.3574
   NaCl(aq)             0.0002706         14.37      1.0000       -3.5676
   MnCl+                0.0001791         14.71      0.6759       -3.9170
   Ti(OH)4(aq)          0.0001197         12.61      1.0000       -3.9220
   CaHCO3+              7.281e-05         6.690      0.6759       -4.3079
   Mn++                 6.174e-05         3.083      0.1683       -4.9833
   KCl(aq)              4.803e-05         3.255      1.0000       -4.3185
   Fe++                 2.458e-05         1.248      0.1683       -5.3832
   Methane(aq)          2.153e-05        0.3140      1.0000       -4.6669
   HCO3-                1.379e-05        0.7650      0.6759       -5.0304
   CO2(aq)              7.485e-06        0.2994      1.0000       -5.1258
   FeCl+                6.632e-06        0.5503      0.6759       -5.3485
   CaCO3(aq)            6.467e-06        0.5883      1.0000       -5.1893
   OH-                  2.681e-06       0.04144      0.6312       -5.7715
   FeCl4--              1.684e-06        0.3025      0.0805       -6.8681
   HSiO3-               1.629e-06        0.1141      0.6759       -5.9583
   HS-                  7.416e-07       0.02229      0.6312       -6.3296
   H2(aq)               5.929e-07      0.001086      1.0000       -6.2270
   H2S(aq)              4.496e-07       0.01393      1.0000       -6.3472
   H+                   3.355e-07     0.0003073      0.9420       -6.5003
   MgHCO3+              1.264e-07      0.009804      0.6759       -7.0683
   HCl(aq)              5.111e-08      0.001694      1.0000       -7.2915
   FeCl2(aq)            3.158e-08      0.003638      1.0000       -7.5006
   Ca(For)+             2.442e-08      0.001889      0.6759       -7.7824
   CO3--                2.405e-08      0.001312      0.1012       -8.6137
   NaHSiO3(aq)          2.364e-08      0.002150      1.0000       -7.6264
    (only species > 1e-8 molal listed)

  Mineral saturation states
                     log Q/K                          log Q/K
 ----------------------------------------------------------------
   Minnesotaite       0.0000 sat    SiO2(am)          -1.1731     
   Andradite          0.0000 sat    Monohydrocalcite  -1.2243     
   Pyrite             0.0000 sat    Nontronite-Ca     -1.2898     
   Magnetite          0.0000 sat    Dolomite-ord      -1.3229     
   Saponite-Ca        0.0000 sat    Dolomite          -1.3236     
   Calcite            0.0000 sat    Saponite-H        -1.3511     
   Talc               0.0000 sat    Chrysotile        -1.3765     
   Chromite           0.0000 sat    C                 -1.5636     
   Tremolite          0.0000 sat    Hedenbergite      -1.5866     
   Hydroxylapatite    0.0000 sat    Nontronite-Mg     -1.6084     
   Aragonite         -0.1436        Fayalite          -1.6809     
   Quartz            -0.2792        Wollastonite      -1.9007     
   Hematite          -0.3022        Pseudowollastoni  -2.0350     
   Saponite-Mg       -0.3250        Enstatite         -2.0577     
   Greenalite        -0.4040        FeO               -2.1979     
   Cronstedtite-7A   -0.4141        Whitlockite       -2.3042     
   Tridymite         -0.4510        Nontronite-K      -2.3660     
   Ice               -0.4837        Siderite          -2.4167     
   Chalcedony        -0.4959        Rhodochrosite     -2.4228     
   Cristobalite(alp  -0.6969        Dolomite-dis      -2.4362     
   Diopside          -0.7411        Nontronite-Na     -2.4460     
   Goethite          -0.8489        Magnesite         -2.5910     
   Ferrosilite       -0.9355        Rhodonite         -2.5934     
   Troilite          -0.9366        Eskolaite         -2.6147     
   Coesite           -0.9376        Nontronite-H      -2.6392     
   Cristobalite(bet  -0.9991        Wustite           -2.6637     
   Pyrrhotite        -1.0162        Brucite           -2.9576     
   Saponite-K        -1.0767        Fe(OH)2           -2.9942     
   Saponite-Na       -1.1562     
    (only minerals with log Q/K > -3 listed)

                         partial
  Gases               press. (bar)     fugacity     fug. coef.    log fug.
 ---------------------------------------------------------------------------
   H2O(g)                  0.8141        0.8020        0.9852     -0.0958
   CH4(g)                 0.02464       0.02462        0.9993     -1.6087
   H2(g)                0.0007418     0.0007423         1.001     -3.1294
   CO2(g)               0.0006989     0.0006973        0.9976     -3.1566
   H2S(g)               1.346e-05     1.341e-05        0.9961     -4.8727
   CO(g)                1.475e-10     1.475e-10         1.000*    -9.8313
   HCl(g)               6.189e-11     6.189e-11         1.000*   -10.2084
   C2H4(g)              2.852e-20     2.852e-20         1.000*   -19.5449
   SO2(g)               2.691e-22     2.672e-22        0.9928    -21.5732
   S2(g)                7.278e-24     7.278e-24         1.000*   -23.1380
   Cl2(g)               7.204e-45     7.204e-45         1.000*   -44.1424
   Na(g)                6.617e-46     6.617e-46         1.000*   -45.1793
   K(g)                 4.072e-47     4.072e-47         1.000*   -46.3901
   O2(g)                1.499e-57     1.499e-57        0.9999    -56.8242
   Mg(g)                5.154e-72     5.154e-72         1.000*   -71.2879
   Ca(g)                3.034e-88     3.034e-88         1.000*   -87.5180
   C(g)                 1.151e-94     1.151e-94         1.000*   -93.9388
   Al(g)               6.679e-111    6.679e-111         1.000*  -110.1753
   Si(g)               2.425e-117    2.425e-117         1.000*  -116.6153
    *no data, gas taken to be ideal

                                  In fluid              Sorbed            Kd
  Original basis total moles   moles     mg/kg      moles     mg/kg      L/kg
 -------------------------------------------------------------------------------
   H2O                 55.5       55.5  9.09e+05
   Al+++            0.00107   1.12e-10  2.75e-06
   Ca++                1.33       1.32  4.82e+04
   Cl-                 1.33       1.33  4.27e+04
   CrO4--          9.69e-05   4.57e-19  4.82e-14
   Fe++              0.0114   3.29e-05      1.67
   H+               -0.0510   2.02e-05    0.0185
   HCO3-            0.00100   0.000122      6.78
   HPO4--          0.000145   1.27e-10  1.11e-05
   K+               0.00108    0.00108      38.3
   Mg++              0.0126    0.00180      39.9
   Mn++            0.000241   0.000241      12.0
   Na+              0.00204    0.00204      42.5
   O2(aq)         -6.99e-05  -4.58e-05     -1.33
   SO4--            0.00100   1.19e-06     0.104
   SiO2(aq)          0.0164   0.000441      24.1
   Ti(OH)4(aq)     0.000120   0.000120      12.6

  Elemental composition               In fluid                  Sorbed
                  total moles     moles       mg/kg        moles       mg/kg
 -------------------------------------------------------------------------------
   Aluminum          0.001074    1.119e-10   2.745e-06
   Calcium              1.327        1.324   4.823e+04
   Carbon            0.001000    0.0001223       1.335
   Chlorine             1.326        1.326   4.273e+04
   Chromium         9.695e-05    4.574e-19   2.161e-14
   Hydrogen             111.0        111.0   1.017e+05
   Iron               0.01136    3.292e-05       1.671
   Magnesium          0.01260     0.001805       39.87
   Manganese        0.0002408    0.0002408       12.03
   Oxygen               55.57        55.51   8.072e+05
   Phosphorus       0.0001448    1.272e-10   3.581e-06
   Potassium         0.001077     0.001077       38.29
   Silicon            0.01635    0.0004407       11.25
   Sodium            0.002035     0.002035       42.53
   Sulfur            0.001000    1.191e-06     0.03472
   Titanium         0.0001197    0.0001197       5.208


          Step #     5             Xi = 0.0028

          Temperature = 100.0 C    Pressure =  1.013 bars
          pH =  6.550              log fO2 =  -57.379
          Eh =  -0.3273 volts      pe =  -4.4208
          Ionic strength      =    3.023626 molal
          Charge imbalance    =    1.207962 eq/kg (36.41% error)
          Activity of water   =    0.962238
          Solvent mass        =     0.99991 kg
          Solution mass       =      1.1002 kg
          Mineral mass        =   0.0032845 kg
          Solution density    =    1.007    g/cm3
          Solution viscosity  =    0.003    poise
          Chlorinity          =    1.326120 molal
          Dissolved solids    =       91145 mg/kg sol'n
          Hardness            =   120587.70 mg/kg sol'n as CaCO3
            carbonate         =        9.65 mg/kg sol'n as CaCO3
            non-carbonate     =   120578.05 mg/kg sol'n as CaCO3
          Carbonate alkalinity=        9.65 mg/kg sol'n as CaCO3
          Water type          =    Ca-Cl
          Bulk volume         =    1.09e+03 cm3
          Fluid volume        =    1.09e+03 cm3
          Mineral volume      =       0.970 cm3
          Inert volume        =        0.00 cm3
          Porosity            =        99.9 %
          Permeability        =        95.7 cm2
          Mass reacted        =        3.01 g

                          moles          moles         grams          cm3      rxn rate
  Reactants             remaining       reacted       reacted       reacted  (mol/kg sec)
 ------------------------------------------------------------------------------------------
   Al2O3                   0.2422     0.0006717       0.06849          --            --  
   CaO                     0.6164      0.001710       0.09588          --            --  
   Cr2O3                  0.02166     6.008e-05      0.009132          --            --  
   FeO(ox)                  4.676       0.01297        0.9317          --            --  
   K2O(ox)                0.01748     4.847e-05      0.004566          --            --  
   MgO                      5.239       0.01453        0.5856          --            --  
   MnO                     0.1083     0.0003004       0.02131          --            --  
   Na2O(ox)                0.2337     0.0006483       0.04018          --            --  
   P2O5                   0.03247     9.007e-05       0.01278          --            --  
   SiO2                     7.383       0.02048         1.230          --            --  
   TiO2                   0.05358     0.0001486       0.01187          --            --  

  Minerals in system     moles      log moles      grams        volume (cm3)
 ----------------------------------------------------------------------------
   Andradite            0.0005251     -3.280         0.2668         0.06923
   Calcite              0.0006900     -3.161        0.06906         0.02548
   Chromite             6.058e-05     -4.218        0.01356        0.002666
   Hydroxylapatite      6.038e-05     -4.219        0.03033         0.01144
   Magnetite             0.003864     -2.413         0.8946          0.1720
   Minnesotaite         0.0002451     -3.611         0.1162         0.03625
   Pyrite               0.0004992     -3.302        0.05989         0.01195
   Saponite-Ca           0.004074     -2.390          1.571          0.5528
   Tremolite            0.0003244     -3.489         0.2635         0.08853
                                               _____________   _____________
          (total)                                     3.285          0.9703 

  Aqueous species       molality    mg/kg sol'n    act. coef.     log act.
 ---------------------------------------------------------------------------
   Ca++                     1.197     4.361e+04      0.1683       -0.6956
   Cl-                      1.160     3.739e+04      0.5810       -0.1712
   CaCl+                  0.08845         6072.      0.6759       -1.2234
   CaCl2(aq)              0.03809         3843.      1.0000       -1.4191
   Na+                   0.001991         41.61      0.6759       -2.8710
   Mg++                  0.001210         26.73      0.2597       -3.5027
   K+                    0.001048         37.25      0.5810       -3.2154
   MgCl+                0.0004767         25.89      0.6759       -3.4919
   SiO2(aq)             0.0003743         20.44      1.0000       -3.4268
   NaCl(aq)             0.0003054         16.22      1.0000       -3.5152
   MnCl+                0.0002241         18.41      0.6759       -3.8196
   Methane(aq)          0.0002203         3.212      1.0000       -3.6570
   Ti(OH)4(aq)          0.0001496         15.76      1.0000       -3.8250
   Mn++                 7.726e-05         3.857      0.1683       -4.8859
   CaHCO3+              6.488e-05         5.961      0.6759       -4.3580
   KCl(aq)              4.891e-05         3.314      1.0000       -4.3106
   Fe++                 2.415e-05         1.226      0.1683       -5.3910
   HCO3-                1.229e-05        0.6816      0.6759       -5.0805
   FeCl+                6.515e-06        0.5406      0.6759       -5.3562
   CaCO3(aq)            6.467e-06        0.5883      1.0000       -5.1893
   CO2(aq)              5.943e-06        0.2377      1.0000       -5.2260
   OH-                  3.009e-06       0.04651      0.6312       -5.7214
   FeCl4--              1.654e-06        0.2972      0.0805       -6.8758
   HSiO3-               1.558e-06        0.1092      0.6759       -5.9775
   H2(aq)               1.123e-06      0.002058      1.0000       -5.9495
   HS-                  1.030e-06       0.03096      0.6312       -6.1870
   H2S(aq)              5.563e-07       0.01723      1.0000       -6.2547
   H+                   2.989e-07     0.0002738      0.9420       -6.5504
   MgHCO3+              1.053e-07      0.008165      0.6759       -7.1477
   HCl(aq)              4.554e-08      0.001509      1.0000       -7.3416
   Ca(For)+             4.122e-08      0.003188      0.6759       -7.5550
   FeCl2(aq)            3.102e-08      0.003574      1.0000       -7.5083
   NaHSiO3(aq)          2.552e-08      0.002321      1.0000       -7.5932
   CO3--                2.405e-08      0.001312      0.1012       -8.6137
    (only species > 1e-8 molal listed)

  Mineral saturation states
                     log Q/K                          log Q/K
 ----------------------------------------------------------------
   Tremolite          0.0000 sat    Saponite-Na       -1.1388     
   Andradite          0.0000 sat    Monohydrocalcite  -1.2243     
   Chromite           0.0000 sat    SiO2(am)          -1.2425     
   Saponite-Ca        0.0000 sat    Chrysotile        -1.3025     
   Calcite            0.0000 sat    Dolomite-ord      -1.3522     
   Minnesotaite       0.0000 sat    Dolomite          -1.3529     
   Pyrite             0.0000 sat    Saponite-H        -1.3677     
   Hydroxylapatite    0.0000 sat    Hedenbergite      -1.5326     
   Magnetite          0.0000 sat    Fayalite          -1.5652     
   Talc              -0.0648        Nontronite-Ca     -1.5951     
   Aragonite         -0.1436        Wollastonite      -1.8698     
   Greenalite        -0.2653        Nontronite-Mg     -1.9185     
   Saponite-Mg       -0.3299        Pseudowollastoni  -2.0041     
   Quartz            -0.3486        Enstatite         -2.0562     
   Cronstedtite-7A   -0.3910        FeO               -2.1054     
   Hematite          -0.3947        Rhodochrosite     -2.3254     
   Ice               -0.4837        Whitlockite       -2.3376     
   Tridymite         -0.5204        Siderite          -2.4244     
   Chalcedony        -0.5653        Rhodonite         -2.4652     
   Diopside          -0.7087        Dolomite-dis      -2.4655     
   Troilite          -0.7515        Wustite           -2.5908     
   Cristobalite(alp  -0.7663        Magnesite         -2.6203     
   Pyrrhotite        -0.8311        Nontronite-K      -2.6687     
   Goethite          -0.8951        Eskolaite         -2.7072     
   Ferrosilite       -0.9124        Nontronite-Na     -2.7340     
   Coesite           -1.0070        Brucite           -2.8867     
   Cristobalite(bet  -1.0685        Fe(OH)2           -2.9017     
   Saponite-K        -1.0741        Nontronite-H      -2.9610     
   C                 -1.1087     
    (only minerals with log Q/K > -3 listed)

                         partial
  Gases               press. (bar)     fugacity     fug. coef.    log fug.
 ---------------------------------------------------------------------------
   H2O(g)                  0.8141        0.8020        0.9852     -0.0958
   CH4(g)                  0.2520        0.2519        0.9993     -0.5988
   H2(g)                 0.001405      0.001406         1.001     -2.8519
   CO2(g)               0.0005549     0.0005536        0.9976     -3.2568
   H2S(g)               1.665e-05     1.659e-05        0.9961     -4.7802
   CO(g)                2.218e-10     2.218e-10         1.000*    -9.6540
   HCl(g)               5.514e-11     5.514e-11         1.000*   -10.2585
   C2H4(g)              8.315e-19     8.315e-19         1.000*   -18.0802
   SO2(g)               4.896e-23     4.861e-23        0.9928    -22.3133
   S2(g)                3.105e-24     3.105e-24         1.000*   -23.5080
   Cl2(g)               3.019e-45     3.019e-45         1.000*   -44.5202
   Na(g)                1.153e-45     1.153e-45         1.000*   -44.9380
   K(g)                 6.405e-47     6.405e-47         1.000*   -46.1934
   O2(g)                4.176e-58     4.176e-58        0.9999    -57.3793
   Mg(g)                1.150e-71     1.150e-71         1.000*   -70.9394
   Ca(g)                7.240e-88     7.240e-88         1.000*   -87.1403
   C(g)                 3.281e-94     3.281e-94         1.000*   -93.4839
   Al(g)               2.079e-110    2.079e-110         1.000*  -109.6822
   Si(g)               7.419e-117    7.419e-117         1.000*  -116.1297
    *no data, gas taken to be ideal

                                  In fluid              Sorbed            Kd
  Original basis total moles   moles     mg/kg      moles     mg/kg      L/kg
 -------------------------------------------------------------------------------
   H2O                 55.5       55.5  9.09e+05
   Al+++            0.00134   1.49e-10  3.66e-06
   Ca++                1.33       1.32  4.82e+04
   Cl-                 1.33       1.33  4.27e+04
   CrO4--          0.000121   3.00e-19  3.16e-14
   Fe++              0.0140   3.23e-05      1.64
   H+               -0.0639   0.000218     0.199
   HCO3-            0.00100   0.000310      17.2
   HPO4--          0.000181   1.04e-10  9.08e-06
   K+               0.00110    0.00110      39.0
   Mg++              0.0155    0.00169      37.3
   Mn++            0.000301   0.000301      15.0
   Na+              0.00230    0.00230      48.0
   O2(aq)         -8.80e-05  -0.000444     -12.9
   SO4--            0.00100   1.59e-06     0.139
   SiO2(aq)          0.0205   0.000376      20.5
   Ti(OH)4(aq)     0.000150   0.000150      15.8

  Elemental composition               In fluid                  Sorbed
                  total moles     moles       mg/kg        moles       mg/kg
 -------------------------------------------------------------------------------
   Aluminum          0.001344    1.491e-10   3.656e-06
   Calcium              1.328        1.324   4.822e+04
   Carbon            0.001000    0.0003100       3.385
   Chlorine             1.326        1.326   4.273e+04
   Chromium         0.0001212    3.001e-19   1.418e-14
   Hydrogen             111.0        111.0   1.017e+05
   Iron               0.01397    3.234e-05       1.642
   Magnesium          0.01553     0.001687       37.27
   Manganese        0.0003014    0.0003014       15.05
   Oxygen               55.59        55.51   8.072e+05
   Phosphorus       0.0001811    1.041e-10   2.929e-06
   Potassium         0.001097     0.001097       38.98
   Silicon            0.02048    0.0003758       9.594
   Sodium            0.002297     0.002297       47.99
   Sulfur            0.001000    1.586e-06     0.04623
   Titanium         0.0001496    0.0001496       6.511


          Step #     8             Xi = 0.0045

          Temperature = 100.0 C    Pressure =  1.013 bars
          pH =  6.581              log fO2 =  -57.721
          Eh =  -0.3359 volts      pe =  -4.5371
          Ionic strength      =    3.023229 molal
          Charge imbalance    =    1.208020 eq/kg (36.42% error)
          Activity of water   =    0.962240
          Solvent mass        =     0.99983 kg
          Solution mass       =      1.1001 kg
          Mineral mass        =   0.0051952 kg
          Solution density    =    1.007    g/cm3
          Solution viscosity  =    0.003    poise
          Chlorinity          =    1.326225 molal
          Dissolved solids    =       91173 mg/kg sol'n
          Hardness            =   120537.30 mg/kg sol'n as CaCO3
            carbonate         =       31.82 mg/kg sol'n as CaCO3
            non-carbonate     =   120505.47 mg/kg sol'n as CaCO3
          Carbonate alkalinity=       31.82 mg/kg sol'n as CaCO3
          Water type          =    Ca-Cl
          Bulk volume         =    1.09e+03 cm3
          Fluid volume        =    1.09e+03 cm3
          Mineral volume      =        1.53 cm3
          Inert volume        =        0.00 cm3
          Porosity            =        99.9 %
          Permeability        =        94.0 cm2
          Mass reacted        =        4.87 g

                          moles          moles         grams          cm3      rxn rate
  Reactants             remaining       reacted       reacted       reacted  (mol/kg sec)
 ------------------------------------------------------------------------------------------
   Al2O3                   0.2418      0.001086        0.1107          --            --  
   CaO                     0.6154      0.002765        0.1550          --            --  
   Cr2O3                  0.02162     9.715e-05       0.01477          --            --  
   FeO(ox)                  4.668       0.02097         1.507          --            --  
   K2O(ox)                0.01745     7.838e-05      0.007383          --            --  
   MgO                      5.230       0.02350        0.9469          --            --  
   MnO                     0.1081     0.0004857       0.03445          --            --  
   Na2O(ox)                0.2333      0.001048       0.06497          --            --  
   P2O5                   0.03242     0.0001456       0.02067          --            --  
   SiO2                     7.370       0.03311         1.989          --            --  
   TiO2                   0.05349     0.0002403       0.01919          --            --  

  Minerals in system     moles      log moles      grams        volume (cm3)
 ----------------------------------------------------------------------------
   Andradite            0.0008896     -3.051         0.4521          0.1173
   Chromite             9.765e-05     -4.010        0.02186        0.004297
   Hydroxylapatite      9.742e-05     -4.011        0.04893         0.01847
   Magnetite             0.006286     -2.202          1.455          0.2799
   Minnesotaite         0.0002347     -3.629         0.1112         0.03471
   Pyrite               0.0004991     -3.302        0.05988         0.01195
   Saponite-Ca           0.006585     -2.181          2.539          0.8935
   Tremolite            0.0006242     -3.205         0.5071          0.1704
                                               _____________   _____________
          (total)                                     5.195           1.530 

  Aqueous species       molality    mg/kg sol'n    act. coef.     log act.
 ---------------------------------------------------------------------------
   Ca++                     1.197     4.360e+04      0.1683       -0.6957
   Cl-                      1.160     3.739e+04      0.5810       -0.1712
   CaCl+                  0.08842         6069.      0.6759       -1.2236
   CaCl2(aq)              0.03808         3841.      1.0000       -1.4193
   Na+                   0.002685         56.10      0.6759       -2.7411
   Mg++                  0.001161         25.64      0.2597       -3.5208
   K+                    0.001105         39.28      0.5810       -3.1923
   Methane(aq)          0.0009169         13.37      1.0000       -3.0377
   MgCl+                0.0004571         24.83      0.6759       -3.5101
   NaCl(aq)             0.0004117         21.87      1.0000       -3.3854
   MnCl+                0.0003620         29.74      0.6759       -3.6114
   SiO2(aq)             0.0003392         18.52      1.0000       -3.4695
   Ti(OH)4(aq)          0.0002413         25.42      1.0000       -3.6174
   Mn++                 0.0001248         6.230      0.1683       -4.6777
   CaHCO3+              6.013e-05         5.524      0.6759       -4.3910
   KCl(aq)              5.157e-05         3.494      1.0000       -4.2876
   Fe++                 2.388e-05         1.212      0.1683       -5.3958
   HCO3-                1.139e-05        0.6319      0.6759       -5.1134
   FeCl+                6.442e-06        0.5345      0.6759       -5.3611
   CaCO3(aq)            6.435e-06        0.5854      1.0000       -5.1914
   CO2(aq)              5.131e-06        0.2052      1.0000       -5.2898
   OH-                  3.231e-06       0.04994      0.6312       -5.6905
   H2(aq)               1.665e-06      0.003050      1.0000       -5.7787
   FeCl4--              1.635e-06        0.2938      0.0805       -6.8808
   HSiO3-               1.516e-06        0.1062      0.6759       -5.9893
   HS-                  1.261e-06       0.03790      0.6312       -6.0992
   H2S(aq)              6.342e-07       0.01964      1.0000       -6.1978
   H+                   2.784e-07     0.0002550      0.9420       -6.5813
   MgHCO3+              9.362e-08      0.007259      0.6759       -7.1987
   Ca(For)+             5.661e-08      0.004378      0.6759       -7.4172
   HCl(aq)              4.241e-08      0.001405      1.0000       -7.3726
   NaHSiO3(aq)          3.348e-08      0.003046      1.0000       -7.4752
   FeCl2(aq)            3.067e-08      0.003534      1.0000       -7.5132
   CO3--                2.394e-08      0.001306      0.1012       -8.6157
    (only species > 1e-8 molal listed)

  Mineral saturation states
                     log Q/K                          log Q/K
 ----------------------------------------------------------------
   Andradite          0.0000 sat    Cristobalite(bet  -1.1112     
   Pyrite             0.0000 sat    Monohydrocalcite  -1.2264     
   Saponite-Ca        0.0000 sat    Chrysotile        -1.2570     
   Minnesotaite       0.0000 sat    SiO2(am)          -1.2852     
   Chromite           0.0000 sat    Dolomite-ord      -1.3745     
   Hydroxylapatite    0.0000 sat    Dolomite          -1.3752     
   Magnetite          0.0000 sat    Saponite-H        -1.3778     
   Tremolite          0.0000 sat    Fayalite          -1.4941     
   Calcite           -0.0021        Hedenbergite      -1.4994     
   Talc              -0.1046        Nontronite-Ca     -1.7830     
   Aragonite         -0.1457        Wollastonite      -1.8508     
   Greenalite        -0.1799        Pseudowollastoni  -1.9851     
   Saponite-Mg       -0.3328        FeO               -2.0484     
   Cronstedtite-7A   -0.3768        Enstatite         -2.0553     
   Quartz            -0.3913        Nontronite-Mg     -2.1093     
   Hematite          -0.4517        Rhodochrosite     -2.1192     
   Ice               -0.4837        Rhodonite         -2.2379     
   Tridymite         -0.5631        Whitlockite       -2.3581     
   Chalcedony        -0.6080        Siderite          -2.4312     
   Troilite          -0.6377        Dolomite-dis      -2.4878     
   Diopside          -0.6888        Wustite           -2.5459     
   Pyrrhotite        -0.7173        Magnesite         -2.6404     
   Cristobalite(alp  -0.8090        Eskolaite         -2.7642     
   C                 -0.8310        Alabandite        -2.8089     
   Ferrosilite       -0.8982        Brucite           -2.8430     
   Goethite          -0.9236        Fe(OH)2           -2.8447     
   Coesite           -1.0497        Nontronite-K      -2.8490     
   Saponite-K        -1.0665        Nontronite-Na     -2.8790     
   Saponite-Na       -1.0960     
    (only minerals with log Q/K > -3 listed)

                         partial
  Gases               press. (bar)     fugacity     fug. coef.    log fug.
 ---------------------------------------------------------------------------
   CH4(g)                   1.049         1.048        0.9993      0.0205
   H2O(g)                  0.8141        0.8020        0.9852     -0.0958
   H2(g)                 0.002083      0.002084         1.001     -2.6811
   CO2(g)               0.0004791     0.0004780        0.9976     -3.3206
   H2S(g)               1.898e-05     1.891e-05        0.9961     -4.7233
   CO(g)                2.838e-10     2.838e-10         1.000*    -9.5470
   HCl(g)               5.135e-11     5.135e-11         1.000*   -10.2895
   C2H4(g)              6.561e-18     6.561e-18         1.000*   -17.1831
   SO2(g)               1.716e-23     1.703e-23        0.9928    -22.7687
   S2(g)                1.838e-24     1.838e-24         1.000*   -23.7357
   Na(g)                2.033e-45     2.033e-45         1.000*   -44.6919
   Cl2(g)               1.767e-45     1.767e-45         1.000*   -44.7528
   K(g)                 8.830e-47     8.830e-47         1.000*   -46.0541
   O2(g)                1.902e-58     1.902e-58        0.9999    -57.7208
   Mg(g)                1.884e-71     1.884e-71         1.000*   -70.7250
   Ca(g)                1.237e-87     1.237e-87         1.000*   -86.9078
   C(g)                 6.220e-94     6.220e-94         1.000*   -93.2062
   Al(g)               4.180e-110    4.180e-110         1.000*  -109.3788
   Si(g)               1.476e-116    1.476e-116         1.000*  -115.8308
    *no data, gas taken to be ideal

                                  In fluid              Sorbed            Kd
  Original basis total moles   moles     mg/kg      moles     mg/kg      L/kg
 -------------------------------------------------------------------------------
   H2O                 55.6       55.5  9.09e+05
   Al+++            0.00217   1.78e-10  4.36e-06
   Ca++                1.33       1.32  4.82e+04
   Cl-                 1.33       1.33  4.27e+04
   CrO4--          0.000195   2.33e-19  2.46e-14
   Fe++              0.0220   3.20e-05      1.62
   H+                -0.103   0.000913     0.837
   HCO3-            0.00100    0.00100      55.5
   HPO4--          0.000292   9.21e-11  8.04e-06
   K+               0.00116    0.00116      41.1
   Mg++              0.0245    0.00162      35.7
   Mn++            0.000487   0.000487      24.3
   Na+              0.00310    0.00310      64.7
   O2(aq)         -0.000144   -0.00184     -53.5
   SO4--            0.00100   1.89e-06     0.165
   SiO2(aq)          0.0331   0.000341      18.6
   Ti(OH)4(aq)     0.000241   0.000241      25.4

  Elemental composition               In fluid                  Sorbed
                  total moles     moles       mg/kg        moles       mg/kg
 -------------------------------------------------------------------------------
   Aluminum          0.002173    1.779e-10   4.363e-06
   Calcium              1.329        1.323   4.821e+04
   Carbon            0.001000     0.001000       10.92
   Chlorine             1.326        1.326   4.273e+04
   Chromium         0.0001953    2.331e-19   1.102e-14
   Hydrogen             111.0        111.0   1.017e+05
   Iron               0.02197    3.198e-05       1.623
   Magnesium          0.02450     0.001618       35.74
   Manganese        0.0004867    0.0004867       24.30
   Oxygen               55.64        55.50   8.072e+05
   Phosphorus       0.0002923    9.211e-11   2.593e-06
   Potassium         0.001157     0.001157       41.11
   Silicon            0.03311    0.0003407       8.698
   Sodium            0.003096     0.003096       64.71
   Sulfur            0.001000    1.895e-06     0.05523
   Titanium         0.0002413    0.0002413       10.50


          Step #     9             Xi = 0.0049

          Temperature = 100.0 C    Pressure =  1.013 bars
          pH =  6.711              log fO2 =  -58.861
          Eh =  -0.3666 volts      pe =  -4.9515
          Ionic strength      =    3.023222 molal
          Charge imbalance    =    1.208063 eq/kg (36.42% error)
          Activity of water   =    0.962240
          Solvent mass        =     0.99980 kg
          Solution mass       =      1.1001 kg
          Mineral mass        =   0.0057136 kg
          Solution density    =    1.007    g/cm3
          Solution viscosity  =    0.003    poise
          Chlorinity          =    1.326269 molal
          Dissolved solids    =       91171 mg/kg sol'n
          Hardness            =   120523.86 mg/kg sol'n as CaCO3
            carbonate         =       34.54 mg/kg sol'n as CaCO3
            non-carbonate     =   120489.32 mg/kg sol'n as CaCO3
          Carbonate alkalinity=       34.54 mg/kg sol'n as CaCO3
          Water type          =    Ca-Cl
          Bulk volume         =    1.09e+03 cm3
          Fluid volume        =    1.09e+03 cm3
          Mineral volume      =        1.69 cm3
          Inert volume        =        0.00 cm3
          Porosity            =        99.8 %
          Permeability        =        93.6 cm2
          Mass reacted        =        5.35 g

                          moles          moles         grams          cm3      rxn rate
  Reactants             remaining       reacted       reacted       reacted  (mol/kg sec)
 ------------------------------------------------------------------------------------------
   Al2O3                   0.2416      0.001193        0.1216          --            --  
   CaO                     0.6151      0.003037        0.1703          --            --  
   Cr2O3                  0.02161     0.0001067       0.01622          --            --  
   FeO(ox)                  4.665       0.02303         1.655          --            --  
   K2O(ox)                0.01744     8.609e-05      0.008109          --            --  
   MgO                      5.227       0.02581         1.040          --            --  
   MnO                     0.1081     0.0005335       0.03784          --            --  
   Na2O(ox)                0.2332      0.001151       0.07136          --            --  
   P2O5                   0.03240     0.0001600       0.02271          --            --  
   SiO2                     7.367       0.03637         2.185          --            --  
   TiO2                   0.05346     0.0002639       0.02108          --            --  

  Minerals in system     moles      log moles      grams        volume (cm3)
 ----------------------------------------------------------------------------
   Andradite            0.0008629     -3.064         0.4385          0.1138
   Chromite             0.0001072     -3.970        0.02400        0.004718
   Greenalite           0.0005766     -3.239         0.2143         0.06631
   Hydroxylapatite      0.0001070     -3.971        0.05373         0.02028
   Magnetite             0.006648     -2.177          1.539          0.2960
   Pyrite               0.0004982     -3.303        0.05977         0.01193
   Saponite-Ca           0.007233     -2.141          2.789          0.9814
   Tremolite            0.0007330     -3.135         0.5954          0.2000
                                               _____________   _____________
          (total)                                     5.714           1.694 

  Aqueous species       molality    mg/kg sol'n    act. coef.     log act.
 ---------------------------------------------------------------------------
   Ca++                     1.197     4.360e+04      0.1683       -0.6957
   Cl-                      1.160     3.739e+04      0.5810       -0.1712
   CaCl+                  0.08842         6070.      0.6759       -1.2235
   CaCl2(aq)              0.03808         3841.      1.0000       -1.4193
   Na+                   0.002864         59.84      0.6759       -2.7131
   K+                    0.001120         39.80      0.5810       -3.1866
   Mg++                  0.001035         22.87      0.2597       -3.5705
   Methane(aq)          0.0009996         14.57      1.0000       -3.0002
   NaCl(aq)             0.0004392         23.33      1.0000       -3.3573
   MgCl+                0.0004077         22.14      0.6759       -3.5597
   MnCl+                0.0003975         32.66      0.6759       -3.5707
   Ti(OH)4(aq)          0.0002650         27.92      1.0000       -3.5768
   SiO2(aq)             0.0002164         11.82      1.0000       -3.6647
   Mn++                 0.0001370         6.842      0.1683       -4.6370
   KCl(aq)              5.226e-05         3.541      1.0000       -4.2818
   Fe++                 2.039e-05         1.035      0.1683       -5.4643
   H2(aq)               6.188e-06       0.01134      1.0000       -5.2084
   FeCl+                5.503e-06        0.4566      0.6759       -5.4295
   OH-                  4.351e-06       0.06725      0.6312       -5.5612
   HS-                  2.630e-06       0.07906      0.6312       -5.7798
   FeCl4--              1.397e-06        0.2510      0.0805       -6.9492
   HSiO3-               1.303e-06       0.09127      0.6759       -6.0553
   H2S(aq)              9.824e-07       0.03043      1.0000       -6.0077
   CaHCO3+              4.621e-07       0.04246      0.6759       -6.5053
   H+                   2.067e-07     0.0001894      0.9420       -6.7106
   HCO3-                8.758e-08      0.004856      0.6759       -7.2277
   CaCO3(aq)            6.661e-08      0.006059      1.0000       -7.1764
   HCl(aq)              3.149e-08      0.001043      1.0000       -7.5018
   NaHSiO3(aq)          3.069e-08      0.002791      1.0000       -7.5131
   CO2(aq)              2.928e-08      0.001171      1.0000       -7.5334
   FeCl2(aq)            2.620e-08      0.003018      1.0000       -7.5817
    (only species > 1e-8 molal listed)

  Mineral saturation states
                     log Q/K                          log Q/K
 ----------------------------------------------------------------
   Andradite          0.0000 sat    Saponite-K        -1.0646     
   Magnetite          0.0000 sat    Saponite-Na       -1.0867     
   Hydroxylapatite    0.0000 sat    Coesite           -1.2449     
   Greenalite         0.0000 sat    Cristobalite(bet  -1.3064     
   Pyrite             0.0000 sat    Fayalite          -1.3091     
   Chromite           0.0000 sat    Saponite-H        -1.4205     
   Saponite-Ca        0.0000 sat    Hedenbergite      -1.4411     
   Tremolite          0.0000 sat    SiO2(am)          -1.4804     
   Minnesotaite      -0.2105        Wollastonite      -1.7875     
   Troilite          -0.2575        FeO               -1.8583     
   Talc              -0.2587        Pseudowollastoni  -1.9218     
   Pyrrhotite        -0.3371        C                 -1.9340     
   Saponite-Mg       -0.3410        Calcite           -1.9871     
   Cronstedtite-7A   -0.3819        Enstatite         -2.0416     
   Ice               -0.4837        Aragonite         -2.1307     
   Quartz            -0.5865        Rhodonite         -2.1339     
   Diopside          -0.6117        Alabandite        -2.3196     
   Hematite          -0.6418        Wustite           -2.3961     
   Tridymite         -0.7583        Whitlockite       -2.4443     
   Chalcedony        -0.8032        Nontronite-Ca     -2.5998     
   Ferrosilite       -0.9033        Brucite           -2.6342     
   Cristobalite(alp  -1.0042        Fe(OH)2           -2.6547     
   Goethite          -1.0186        Nontronite-Mg     -2.9343     
   Chrysotile        -1.0207        Eskolaite         -2.9543     
    (only minerals with log Q/K > -3 listed)

                         partial
  Gases               press. (bar)     fugacity     fug. coef.    log fug.
 ---------------------------------------------------------------------------
   CH4(g)                   1.144         1.143        0.9993      0.0580
   H2O(g)                  0.8141        0.8020        0.9852     -0.0958
   H2(g)                 0.007742      0.007748         1.001     -2.1108
   H2S(g)               2.941e-05     2.930e-05        0.9961     -4.5332
   CO2(g)               2.734e-06     2.728e-06        0.9976     -5.5642
   HCl(g)               3.813e-11     3.813e-11         1.000*   -10.4187
   CO(g)                6.021e-12     6.021e-12         1.000*   -11.2203
   C2H4(g)              5.641e-19     5.641e-19         1.000*   -18.2486
   SO2(g)               5.173e-25     5.135e-25        0.9928    -24.2894
   S2(g)                3.191e-25     3.191e-25         1.000*   -24.4961
   Na(g)                5.631e-45     5.631e-45         1.000*   -44.2494
   Cl2(g)               2.621e-46     2.621e-46         1.000*   -45.5816
   K(g)                 2.323e-46     2.323e-46         1.000*   -45.6339
   O2(g)                1.376e-59     1.376e-59        0.9999    -58.8614
   Mg(g)                1.133e-70     1.133e-70         1.000*   -69.9459
   Ca(g)                8.337e-87     8.337e-87         1.000*   -86.0790
   C(g)                 4.907e-95     4.907e-95         1.000*   -94.3092
   Al(g)               4.160e-109    4.160e-109         1.000*  -108.3809
   Si(g)               1.302e-115    1.302e-115         1.000*  -114.8855
    *no data, gas taken to be ideal

                                  In fluid              Sorbed            Kd
  Original basis total moles   moles     mg/kg      moles     mg/kg      L/kg
 -------------------------------------------------------------------------------
   H2O                 55.6       55.5  9.09e+05
   Al+++            0.00239   3.29e-10  8.07e-06
   Ca++                1.33       1.32  4.82e+04
   Cl-                 1.33       1.33  4.27e+04
   CrO4--          0.000214   9.03e-20  9.52e-15
   Fe++              0.0240   2.73e-05      1.39
   H+                -0.113   0.000998     0.915
   HCO3-            0.00100    0.00100      55.5
   HPO4--          0.000321   5.59e-11  4.88e-06
   K+               0.00117    0.00117      41.7
   Mg++              0.0268    0.00144      31.9
   Mn++            0.000534   0.000534      26.7
   Na+              0.00330    0.00330      69.0
   O2(aq)         -0.000158   -0.00201     -58.4
   SO4--            0.00100   3.61e-06     0.315
   SiO2(aq)          0.0364   0.000218      11.9
   Ti(OH)4(aq)     0.000265   0.000265      27.9

  Elemental composition               In fluid                  Sorbed
                  total moles     moles       mg/kg        moles       mg/kg
 -------------------------------------------------------------------------------
   Aluminum          0.002387    3.289e-10   8.066e-06
   Calcium              1.329        1.323   4.821e+04
   Carbon            0.001000     0.001000       10.92
   Chlorine             1.326        1.326   4.273e+04
   Chromium         0.0002144    9.032e-20   4.269e-15
   Hydrogen             111.0        111.0   1.017e+05
   Iron               0.02403    2.732e-05       1.387
   Magnesium          0.02681     0.001443       31.88
   Manganese        0.0005345    0.0005345       26.69
   Oxygen               55.65        55.50   8.072e+05
   Phosphorus       0.0003209    5.592e-11   1.574e-06
   Potassium         0.001172     0.001172       41.66
   Silicon            0.03637    0.0002177       5.558
   Sodium            0.003303     0.003303       69.02
   Sulfur            0.001000    3.612e-06      0.1053
   Titanium         0.0002649    0.0002649       11.53


          Step #    10             Xi = 0.0054

          Temperature = 100.0 C    Pressure =  1.013 bars
          pH =  6.829              log fO2 =  -59.634
          Eh =  -0.3896 volts      pe =  -5.2627
          Ionic strength      =    3.023136 molal
          Charge imbalance    =    1.208083 eq/kg (36.42% error)
          Activity of water   =    0.962240
          Solvent mass        =     0.99978 kg
          Solution mass       =      1.1001 kg
          Mineral mass        =   0.0062107 kg
          Solution density    =    1.007    g/cm3
          Solution viscosity  =    0.003    poise
          Chlorinity          =    1.326294 molal
          Dissolved solids    =       91174 mg/kg sol'n
          Hardness            =   120512.03 mg/kg sol'n as CaCO3
            carbonate         =       36.70 mg/kg sol'n as CaCO3
            non-carbonate     =   120475.33 mg/kg sol'n as CaCO3
          Carbonate alkalinity=       36.70 mg/kg sol'n as CaCO3
          Water type          =    Ca-Cl
          Bulk volume         =    1.09e+03 cm3
          Fluid volume        =    1.09e+03 cm3
          Mineral volume      =        1.86 cm3
          Inert volume        =        0.00 cm3
          Porosity            =        99.8 %
          Permeability        =        93.1 cm2
          Mass reacted        =        5.83 g

                          moles          moles         grams          cm3      rxn rate
  Reactants             remaining       reacted       reacted       reacted  (mol/kg sec)
 ------------------------------------------------------------------------------------------
   Al2O3                   0.2415      0.001300        0.1325          --            --  
   CaO                     0.6148      0.003309        0.1856          --            --  
   Cr2O3                  0.02160     0.0001163       0.01767          --            --  
   FeO(ox)                  4.663       0.02510         1.803          --            --  
   K2O(ox)                0.01743     9.380e-05      0.008836          --            --  
   MgO                      5.225       0.02812         1.133          --            --  
   MnO                     0.1080     0.0005813       0.04123          --            --  
   Na2O(ox)                0.2331      0.001255       0.07775          --            --  
   P2O5                   0.03239     0.0001743       0.02474          --            --  
   SiO2                     7.363       0.03963         2.381          --            --  
   TiO2                   0.05344     0.0002876       0.02297          --            --  

  Minerals in system     moles      log moles      grams        volume (cm3)
 ----------------------------------------------------------------------------
   Andradite            0.0008708     -3.060         0.4425          0.1148
   Chromite             0.0001168     -3.933        0.02614        0.005139
   Greenalite           0.0006934     -3.159         0.2578         0.07974
   Hydroxylapatite      0.0001165     -3.934        0.05853         0.02209
   Magnetite             0.007073     -2.150          1.638          0.3149
   Pyrite               7.670e-05     -4.115       0.009203        0.001836
   Saponite-Ca           0.007881     -2.103          3.038           1.069
   Tremolite            0.0008207     -3.086         0.6667          0.2240
   Troilite             0.0008406     -3.075        0.07390         0.02789
                                               _____________   _____________
          (total)                                     6.211           1.860 

  Aqueous species       molality    mg/kg sol'n    act. coef.     log act.
 ---------------------------------------------------------------------------
   Ca++                     1.197     4.360e+04      0.1683       -0.6957
   Cl-                      1.160     3.739e+04      0.5810       -0.1712
   CaCl+                  0.08842         6069.      0.6759       -1.2236
   CaCl2(aq)              0.03808         3841.      1.0000       -1.4193
   Na+                   0.003043         63.58      0.6759       -2.6868
   K+                    0.001135         40.33      0.5810       -3.1809
   Methane(aq)           0.001000         14.58      1.0000       -2.9999
   Mg++                 0.0009854         21.77      0.2597       -3.5920
   NaCl(aq)             0.0004666         24.79      1.0000       -3.3310
   MnCl+                0.0004331         35.58      0.6759       -3.5335
   MgCl+                0.0003881         21.08      0.6759       -3.5812
   Ti(OH)4(aq)          0.0002887         30.41      1.0000       -3.5396
   Mn++                 0.0001493         7.454      0.1683       -4.5998
   SiO2(aq)             0.0001387         7.575      1.0000       -3.8579
   KCl(aq)              5.295e-05         3.588      1.0000       -4.2761
   Fe++                 1.593e-05        0.8085      0.1683       -5.5716
   H2(aq)               1.506e-05       0.02759      1.0000       -4.8222
   OH-                  5.710e-06       0.08825      0.6312       -5.4432
   HS-                  4.643e-06        0.1396      0.6312       -5.5330
   FeCl+                4.298e-06        0.3566      0.6759       -5.5368
   H2S(aq)              1.321e-06       0.04093      1.0000       -5.8789
   HSiO3-               1.096e-06       0.07678      0.6759       -6.1304
   FeCl4--              1.091e-06        0.1960      0.0805       -7.0566
   H+                   1.575e-07     0.0001443      0.9420       -6.8286
   NaHSiO3(aq)          2.743e-08      0.002495      1.0000       -7.5618
   HCl(aq)              2.400e-08     0.0007951      1.0000       -7.6199
   FeCl2(aq)            2.047e-08      0.002358      1.0000       -7.6890
   CaHCO3+              1.730e-08      0.001589      0.6759       -7.9321
    (only species > 1e-8 molal listed)

  Mineral saturation states
                     log Q/K                          log Q/K
 ----------------------------------------------------------------
   Chromite           0.0000 sat    Saponite-Na       -1.0780     
   Andradite          0.0000 sat    Goethite          -1.0830     
   Hydroxylapatite    0.0000 sat    Cristobalite(alp  -1.1974     
   Magnetite          0.0000 sat    Fayalite          -1.2447     
   Greenalite         0.0000 sat    Coesite           -1.4381     
   Troilite           0.0000 sat    Saponite-H        -1.4595     
   Pyrite             0.0000 sat    Hedenbergite      -1.4626     
   Tremolite          0.0000 sat    Cristobalite(bet  -1.4996     
   Saponite-Ca        0.0000 sat    SiO2(am)          -1.6736     
   Pyrrhotite        -0.0796        FeO               -1.7296     
   Saponite-Mg       -0.3446        Wollastonite      -1.7446     
   Talc              -0.3875        Pseudowollastoni  -1.8789     
   Cronstedtite-7A   -0.4463        Alabandite        -1.9176     
   Ice               -0.4837        Enstatite         -2.0201     
   Diopside          -0.5474        Rhodonite         -2.0537     
   Minnesotaite      -0.5968        Wustite           -2.2947     
   Chrysotile        -0.7632        Brucite           -2.4196     
   Hematite          -0.7705        Whitlockite       -2.5230     
   Quartz            -0.7797        Fe(OH)2           -2.5259     
   Tridymite         -0.9515        C                 -2.7063     
   Ferrosilite       -0.9676        Diaspore          -2.9469     
   Chalcedony        -0.9964        Antigorite        -2.9506     
   Saponite-K        -1.0627     
    (only minerals with log Q/K > -3 listed)

                         partial
  Gases               press. (bar)     fugacity     fug. coef.    log fug.
 ---------------------------------------------------------------------------
   CH4(g)                   1.144         1.144        0.9993      0.0583
   H2O(g)                  0.8141        0.8020        0.9852     -0.0958
   H2(g)                  0.01884       0.01886         1.001     -1.7246
   H2S(g)               3.956e-05     3.941e-05        0.9961     -4.4044
   CO2(g)               7.799e-08     7.780e-08        0.9976     -7.1090
   HCl(g)               2.906e-11     2.906e-11         1.000*   -10.5368
   CO(g)                4.180e-13     4.180e-13         1.000*   -12.3788
   C2H4(g)              9.537e-20     9.537e-20         1.000*   -19.0206
   S2(g)                9.748e-26     9.748e-26         1.000*   -25.0111
   SO2(g)               4.827e-26     4.792e-26        0.9928    -25.3195
   Na(g)                1.225e-44     1.225e-44         1.000*   -43.9119
   K(g)                 4.819e-46     4.819e-46         1.000*   -45.3170
   Cl2(g)               6.252e-47     6.252e-47         1.000*   -46.2040
   O2(g)                2.323e-60     2.323e-60        0.9999    -59.6339
   Mg(g)                4.519e-70     4.519e-70         1.000*   -69.3450
   Ca(g)                3.494e-86     3.494e-86         1.000*   -85.4566
   C(g)                 8.289e-96     8.289e-96         1.000*   -95.0815
   Al(g)               1.895e-108    1.895e-108         1.000*  -107.7225
   Si(g)               4.943e-115    4.943e-115         1.000*  -114.3060
    *no data, gas taken to be ideal

                                  In fluid              Sorbed            Kd
  Original basis total moles   moles     mg/kg      moles     mg/kg      L/kg
 -------------------------------------------------------------------------------
   H2O                 55.6       55.5  9.09e+05
   Al+++            0.00260   5.14e-10  1.26e-05
   Ca++                1.33       1.32  4.82e+04
   Cl-                 1.33       1.33  4.27e+04
   CrO4--          0.000234   4.33e-20  4.57e-15
   Fe++              0.0261   2.13e-05      1.08
   H+                -0.124    0.00100     0.917
   HCO3-            0.00100    0.00100      55.5
   HPO4--          0.000350   3.61e-11  3.15e-06
   K+               0.00119    0.00119      42.2
   Mg++              0.0291    0.00137      30.3
   Mn++            0.000582   0.000582      29.1
   Na+              0.00351    0.00351      73.3
   O2(aq)         -0.000172   -0.00202     -58.7
   SO4--            0.00100   5.96e-06     0.521
   SiO2(aq)          0.0396   0.000140      7.64
   Ti(OH)4(aq)     0.000289   0.000289      30.4

  Elemental composition               In fluid                  Sorbed
                  total moles     moles       mg/kg        moles       mg/kg
 -------------------------------------------------------------------------------
   Aluminum          0.002601    5.136e-10   1.260e-05
   Calcium              1.329        1.323   4.821e+04
   Carbon            0.001000     0.001000       10.92
   Chlorine             1.326        1.326   4.273e+04
   Chromium         0.0002335    4.332e-20   2.047e-15
   Hydrogen             111.0        111.0   1.017e+05
   Iron               0.02610    2.133e-05       1.083
   Magnesium          0.02912     0.001373       30.34
   Manganese        0.0005823    0.0005823       29.08
   Oxygen               55.66        55.50   8.072e+05
   Phosphorus       0.0003496    3.605e-11   1.015e-06
   Potassium         0.001188     0.001188       42.21
   Silicon            0.03963    0.0001398       3.569
   Sodium            0.003509     0.003509       73.33
   Sulfur            0.001000    5.964e-06      0.1739
   Titanium         0.0002886    0.0002886       12.56


          Step #    11             Xi = 0.0054

          Temperature = 100.0 C    Pressure =  1.013 bars
          pH =  6.853              log fO2 =  -59.790
          Eh =  -0.3943 volts      pe =  -5.3257
          Ionic strength      =    3.023120 molal
          Charge imbalance    =    1.208086 eq/kg (36.42% error)
          Activity of water   =    0.962240
          Solvent mass        =     0.99977 kg
          Solution mass       =      1.1001 kg
          Mineral mass        =   0.0063010 kg
          Solution density    =    1.007    g/cm3
          Solution viscosity  =    0.003    poise
          Chlorinity          =    1.326299 molal
          Dissolved solids    =       91174 mg/kg sol'n
          Hardness            =   120509.85 mg/kg sol'n as CaCO3
            carbonate         =       37.10 mg/kg sol'n as CaCO3
            non-carbonate     =   120472.75 mg/kg sol'n as CaCO3
          Carbonate alkalinity=       37.10 mg/kg sol'n as CaCO3
          Water type          =    Ca-Cl
          Bulk volume         =    1.09e+03 cm3
          Fluid volume        =    1.09e+03 cm3
          Mineral volume      =        1.89 cm3
          Inert volume        =        0.00 cm3
          Porosity            =        99.8 %
          Permeability        =        93.0 cm2
          Mass reacted        =        5.92 g

                          moles          moles         grams          cm3      rxn rate
  Reactants             remaining       reacted       reacted       reacted  (mol/kg sec)
 ------------------------------------------------------------------------------------------
   Al2O3                   0.2415      0.001319        0.1345          --            --  
   CaO                     0.6148      0.003358        0.1883          --            --  
   Cr2O3                  0.02160     0.0001180       0.01794          --            --  
   FeO(ox)                  4.663       0.02547         1.830          --            --  
   K2O(ox)                0.01743     9.521e-05      0.008968          --            --  
   MgO                      5.225       0.02854         1.150          --            --  
   MnO                     0.1080     0.0005900       0.04185          --            --  
   Na2O(ox)                0.2331      0.001273       0.07892          --            --  
   P2O5                   0.03238     0.0001769       0.02511          --            --  
   SiO2                     7.363       0.04022         2.417          --            --  
   TiO2                   0.05344     0.0002919       0.02332          --            --  

  Minerals in system     moles      log moles      grams        volume (cm3)
 ----------------------------------------------------------------------------
   Andradite            0.0008719     -3.060         0.4431          0.1150
   Chromite             0.0001185     -3.926        0.02653        0.005216
   Greenalite           0.0007134     -3.147         0.2652         0.08204
   Hydroxylapatite      0.0001183     -3.927        0.05941         0.02242
   Magnetite             0.007152     -2.146          1.656          0.3184
   Saponite-Ca           0.007999     -2.097          3.084           1.085
   Tremolite            0.0008368     -3.077         0.6798          0.2284
   Troilite             0.0009941     -3.003        0.08740         0.03298
                                               _____________   _____________
          (total)                                     6.301           1.890 

  Aqueous species       molality    mg/kg sol'n    act. coef.     log act.
 ---------------------------------------------------------------------------
   Ca++                     1.197     4.360e+04      0.1683       -0.6957
   Cl-                      1.160     3.739e+04      0.5810       -0.1712
   CaCl+                  0.08842         6069.      0.6759       -1.2236
   CaCl2(aq)              0.03808         3841.      1.0000       -1.4193
   Na+                   0.003076         64.26      0.6759       -2.6822
   K+                    0.001138         40.42      0.5810       -3.1798
   Methane(aq)           0.001000         14.58      1.0000       -2.9999
   Mg++                 0.0009756         21.55      0.2597       -3.5963
   NaCl(aq)             0.0004716         25.05      1.0000       -3.3264
   MnCl+                0.0004396         36.11      0.6759       -3.5271
   MgCl+                0.0003842         20.87      0.6759       -3.5856
   Ti(OH)4(aq)          0.0002930         30.86      1.0000       -3.5332
   Mn++                 0.0001515         7.565      0.1683       -4.5933
   SiO2(aq)             0.0001268         6.923      1.0000       -3.8970
   KCl(aq)              5.308e-05         3.596      1.0000       -4.2751
   H2(aq)               1.803e-05       0.03304      1.0000       -4.7439
   Fe++                 1.515e-05        0.7690      0.1683       -5.5933
   OH-                  6.033e-06       0.09324      0.6312       -5.4193
   HS-                  4.620e-06        0.1389      0.6312       -5.5352
   FeCl+                4.088e-06        0.3392      0.6759       -5.5586
   H2S(aq)              1.244e-06       0.03855      1.0000       -5.9050
   HSiO3-               1.058e-06       0.07414      0.6759       -6.1456
   FeCl4--              1.038e-06        0.1864      0.0805       -7.0783
   H+                   1.491e-07     0.0001366      0.9420       -6.8525
   NaHSiO3(aq)          2.677e-08      0.002435      1.0000       -7.5724
   HCl(aq)              2.271e-08     0.0007526      1.0000       -7.6438
   FeCl2(aq)            1.947e-08      0.002242      1.0000       -7.7107
    (only species > 1e-8 molal listed)

  Mineral saturation states
                     log Q/K                          log Q/K
 ----------------------------------------------------------------
   Troilite           0.0000 sat    Saponite-Na       -1.0765     
   Hydroxylapatite    0.0000 sat    Goethite          -1.0961     
   Tremolite          0.0000 sat    Fayalite          -1.2317     
   Greenalite         0.0000 sat    Cristobalite(alp  -1.2365     
   Andradite          0.0000 sat    Hedenbergite      -1.4669     
   Chromite           0.0000 sat    Saponite-H        -1.4673     
   Saponite-Ca        0.0000 sat    Coesite           -1.4772     
   Magnetite          0.0000 sat    Cristobalite(bet  -1.5387     
   Pyrrhotite        -0.0796        FeO               -1.7035     
   Pyrite            -0.1043        SiO2(am)          -1.7127     
   Saponite-Mg       -0.3453        Wollastonite      -1.7359     
   Talc              -0.4136        Pseudowollastoni  -1.8702     
   Cronstedtite-7A   -0.4593        Alabandite        -1.8894     
   Ice               -0.4837        Enstatite         -2.0158     
   Diopside          -0.5343        Rhodonite         -2.0386     
   Minnesotaite      -0.6750        Antigorite        -2.1945     
   Chrysotile        -0.7110        Wustite           -2.2741     
   Hematite          -0.7966        Brucite           -2.3761     
   Quartz            -0.8188        Fe(OH)2           -2.4998     
   Ferrosilite       -0.9807        Whitlockite       -2.5389     
   Tridymite         -0.9906        C                 -2.8627     
   Chalcedony        -1.0355        Diaspore          -2.9309     
   Saponite-K        -1.0624        Mn(OH)2(am)       -2.9802     
    (only minerals with log Q/K > -3 listed)

                         partial
  Gases               press. (bar)     fugacity     fug. coef.    log fug.
 ---------------------------------------------------------------------------
   CH4(g)                   1.144         1.144        0.9993      0.0583
   H2O(g)                  0.8141        0.8020        0.9852     -0.0958
   H2(g)                  0.02256       0.02258         1.001     -1.6463
   H2S(g)               3.725e-05     3.711e-05        0.9961     -4.4305
   CO2(g)               3.794e-08     3.786e-08        0.9976     -7.4219
   HCl(g)               2.750e-11     2.750e-11         1.000*   -10.5607
   CO(g)                2.435e-13     2.435e-13         1.000*   -12.6135
   C2H4(g)              6.652e-20     6.652e-20         1.000*   -19.1770
   S2(g)                6.030e-26     6.030e-26         1.000*   -25.2197
   SO2(g)               2.648e-26     2.629e-26        0.9928    -25.5802
   Na(g)                1.431e-44     1.431e-44         1.000*   -43.8443
   K(g)                 5.585e-46     5.585e-46         1.000*   -45.2530
   Cl2(g)               4.678e-47     4.678e-47         1.000*   -46.3300
   O2(g)                1.621e-60     1.621e-60        0.9999    -59.7903
   Mg(g)                5.980e-70     5.980e-70         1.000*   -69.2233
   Ca(g)                4.671e-86     4.671e-86         1.000*   -85.3306
   C(g)                 5.782e-96     5.782e-96         1.000*   -95.2379
   Al(g)               2.575e-108    2.575e-108         1.000*  -107.5892
   Si(g)               6.476e-115    6.476e-115         1.000*  -114.1887
    *no data, gas taken to be ideal

                                  In fluid              Sorbed            Kd
  Original basis total moles   moles     mg/kg      moles     mg/kg      L/kg
 -------------------------------------------------------------------------------
   H2O                 55.6       55.5  9.09e+05
   Al+++            0.00264   5.62e-10  1.38e-05
   Ca++                1.33       1.32  4.82e+04
   Cl-                 1.33       1.33  4.27e+04
   CrO4--          0.000237   3.79e-20  3.99e-15
   Fe++              0.0265   2.03e-05      1.03
   H+                -0.125    0.00100     0.916
   HCO3-            0.00100    0.00100      55.5
   HPO4--          0.000355   3.30e-11  2.88e-06
   K+               0.00119    0.00119      42.3
   Mg++              0.0295    0.00136      30.0
   Mn++            0.000591   0.000591      29.5
   Na+              0.00355    0.00355      74.1
   O2(aq)         -0.000175   -0.00202     -58.8
   SO4--            0.00100   5.86e-06     0.512
   SiO2(aq)          0.0402   0.000128      6.98
   Ti(OH)4(aq)     0.000293   0.000293      30.9

  Elemental composition               In fluid                  Sorbed
                  total moles     moles       mg/kg        moles       mg/kg
 -------------------------------------------------------------------------------
   Aluminum          0.002640    5.623e-10   1.379e-05
   Calcium              1.329        1.323   4.821e+04
   Carbon            0.001000     0.001000       10.92
   Chlorine             1.326        1.326   4.273e+04
   Chromium         0.0002370    3.786e-20   1.790e-15
   Hydrogen             111.0        111.0   1.017e+05
   Iron               0.02647    2.029e-05       1.030
   Magnesium          0.02954     0.001359       30.04
   Manganese        0.0005910    0.0005910       29.51
   Oxygen               55.66        55.50   8.072e+05
   Phosphorus       0.0003548    3.304e-11   9.304e-07
   Potassium         0.001190     0.001190       42.31
   Silicon            0.04022    0.0001278       3.264
   Sodium            0.003547     0.003547       74.12
   Sulfur            0.001000    5.864e-06      0.1709
   Titanium         0.0002929    0.0002929       12.75


          Step #    12             Xi = 0.0056

          Temperature = 100.0 C    Pressure =  1.013 bars
          pH =  6.922              log fO2 =  -60.244
          Eh =  -0.4078 volts      pe =  -5.5086
          Ionic strength      =    3.023135 molal
          Charge imbalance    =    1.208105 eq/kg (36.42% error)
          Activity of water   =    0.962240
          Solvent mass        =     0.99976 kg
          Solution mass       =      1.1001 kg
          Mineral mass        =   0.0064488 kg
          Solution density    =    1.007    g/cm3
          Solution viscosity  =    0.003    poise
          Chlorinity          =    1.326321 molal
          Dissolved solids    =       91176 mg/kg sol'n
          Hardness            =   120508.05 mg/kg sol'n as CaCO3
            carbonate         =       38.18 mg/kg sol'n as CaCO3
            non-carbonate     =   120469.87 mg/kg sol'n as CaCO3
          Carbonate alkalinity=       38.18 mg/kg sol'n as CaCO3
          Water type          =    Ca-Cl
          Bulk volume         =    1.09e+03 cm3
          Fluid volume        =    1.09e+03 cm3
          Mineral volume      =        1.94 cm3
          Inert volume        =        0.00 cm3
          Porosity            =        99.8 %
          Permeability        =        92.8 cm2
          Mass reacted        =        6.05 g

                          moles          moles         grams          cm3      rxn rate
  Reactants             remaining       reacted       reacted       reacted  (mol/kg sec)
 ------------------------------------------------------------------------------------------
   Al2O3                   0.2415      0.001349        0.1375          --            --  
   CaO                     0.6147      0.003433        0.1925          --            --  
   Cr2O3                  0.02160     0.0001206       0.01833          --            --  
   FeO(ox)                  4.662       0.02604         1.871          --            --  
   K2O(ox)                0.01743     9.731e-05      0.009166          --            --  
   MgO                      5.224       0.02917         1.176          --            --  
   MnO                     0.1080     0.0006030       0.04278          --            --  
   Na2O(ox)                0.2331      0.001301       0.08066          --            --  
   P2O5                   0.03238     0.0001808       0.02567          --            --  
   SiO2                     7.362       0.04111         2.470          --            --  
   TiO2                   0.05343     0.0002984       0.02383          --            --  

  Minerals in system     moles      log moles      grams        volume (cm3)
 ----------------------------------------------------------------------------
   Andradite            0.0009559     -3.020         0.4858          0.1260
   Antigorite           1.431e-05     -4.844        0.06491         0.02503
   Chromite             0.0001211     -3.917        0.02711        0.005330
   Greenalite           0.0009167     -3.038         0.3408          0.1054
   Hydroxylapatite      0.0001209     -3.918        0.06072         0.02291
   Magnetite             0.007080     -2.150          1.639          0.3152
   Saponite-Ca           0.008176     -2.087          3.152           1.109
   Tremolite            0.0007274     -3.138         0.5909          0.1985
   Troilite             0.0009944     -3.002        0.08742         0.03299
                                               _____________   _____________
          (total)                                     6.449           1.941 

  Aqueous species       molality    mg/kg sol'n    act. coef.     log act.
 ---------------------------------------------------------------------------
   Ca++                     1.197     4.360e+04      0.1683       -0.6957
   Cl-                      1.160     3.739e+04      0.5810       -0.1712
   CaCl+                  0.08842         6070.      0.6759       -1.2236
   CaCl2(aq)              0.03808         3841.      1.0000       -1.4193
   Na+                   0.003125         65.29      0.6759       -2.6753
   K+                    0.001142         40.57      0.5810       -3.1783
   Methane(aq)           0.001000         14.58      1.0000       -2.9999
   Mg++                 0.0009477         20.93      0.2597       -3.6089
   NaCl(aq)             0.0004791         25.45      1.0000       -3.3195
   MnCl+                0.0004493         36.91      0.6759       -3.5176
   MgCl+                0.0003732         20.27      0.6759       -3.5982
   Ti(OH)4(aq)          0.0002994         31.54      1.0000       -3.5237
   Mn++                 0.0001549         7.732      0.1683       -4.5838
   SiO2(aq)             9.762e-05         5.330      1.0000       -4.0105
   KCl(aq)              5.327e-05         3.609      1.0000       -4.2735
   H2(aq)               3.041e-05       0.05572      1.0000       -4.5169
   Fe++                 1.310e-05        0.6651      0.1683       -5.6564
   OH-                  7.077e-06        0.1094      0.6312       -5.3499
   HS-                  4.553e-06        0.1369      0.6312       -5.5415
   FeCl+                3.536e-06        0.2934      0.6759       -5.6216
   H2S(aq)              1.045e-06       0.03238      1.0000       -5.9807
   HSiO3-               9.559e-07       0.06697      0.6759       -6.1897
   FeCl4--              8.976e-07        0.1612      0.0805       -7.1413
   H+                   1.271e-07     0.0001164      0.9420       -6.9219
   NaHSiO3(aq)          2.456e-08      0.002234      1.0000       -7.6097
   HCl(aq)              1.936e-08     0.0006415      1.0000       -7.7131
   FeCl2(aq)            1.684e-08      0.001939      1.0000       -7.7738
    (only species > 1e-8 molal listed)

  Mineral saturation states
                     log Q/K                          log Q/K
 ----------------------------------------------------------------
   Greenalite         0.0000 sat    Tridymite         -1.1041     
   Chromite           0.0000 sat    Goethite          -1.1339     
   Tremolite          0.0000 sat    Chalcedony        -1.1490     
   Hydroxylapatite    0.0000 sat    Fayalite          -1.1939     
   Saponite-Ca        0.0000 sat    Cristobalite(alp  -1.3500     
   Troilite           0.0000 sat    Hedenbergite      -1.4796     
   Magnetite          0.0000 sat    Saponite-H        -1.4902     
   Antigorite         0.0000 sat    Coesite           -1.5907     
   Andradite          0.0000 sat    FeO               -1.6278     
   Pyrrhotite        -0.0796        Cristobalite(bet  -1.6522     
   Saponite-Mg       -0.3474        Wollastonite      -1.7106     
   Pyrite            -0.4070        Alabandite        -1.8169     
   Ice               -0.4837        SiO2(am)          -1.8262     
   Talc              -0.4892        Pseudowollastoni  -1.8449     
   Diopside          -0.4965        Enstatite         -2.0031     
   Cronstedtite-7A   -0.4971        Rhodonite         -2.0039     
   Chrysotile        -0.5597        Wustite           -2.2145     
   Hematite          -0.8723        Brucite           -2.2500     
   Minnesotaite      -0.9020        Fe(OH)2           -2.4242     
   Quartz            -0.9323        Whitlockite       -2.5852     
   Ferrosilite       -1.0185        Mn(OH)2(am)       -2.8320     
   Saponite-K        -1.0618        Tephroite         -2.8321     
   Saponite-Na       -1.0743        Diaspore          -2.8844     
    (only minerals with log Q/K > -3 listed)

                         partial
  Gases               press. (bar)     fugacity     fug. coef.    log fug.
 ---------------------------------------------------------------------------
   CH4(g)                   1.144         1.144        0.9993      0.0583
   H2O(g)                  0.8141        0.8020        0.9852     -0.0958
   H2(g)                  0.03805       0.03808         1.001     -1.4193
   H2S(g)               3.130e-05     3.118e-05        0.9961     -4.5062
   CO2(g)               4.689e-09     4.678e-09        0.9976     -8.3299
   HCl(g)               2.344e-11     2.344e-11         1.000*   -10.6300
   CO(g)                5.075e-14     5.075e-14         1.000*   -13.2945
   C2H4(g)              2.339e-20     2.339e-20         1.000*   -19.6310
   S2(g)                1.496e-26     1.496e-26         1.000*   -25.8251
   SO2(g)               4.637e-27     4.603e-27        0.9928    -26.3369
   Na(g)                2.215e-44     2.215e-44         1.000*   -43.6546
   K(g)                 8.539e-46     8.539e-46         1.000*   -45.0686
   Cl2(g)               2.015e-47     2.015e-47         1.000*   -46.6957
   O2(g)                5.697e-61     5.697e-61        0.9999    -60.2444
   Mg(g)                1.348e-69     1.348e-69         1.000*   -68.8702
   Ca(g)                1.084e-85     1.084e-85         1.000*   -84.9649
   C(g)                 2.033e-96     2.033e-96         1.000*   -95.6919
   Al(g)               6.278e-108    6.278e-108         1.000*  -107.2022
   Si(g)               1.418e-114    1.418e-114         1.000*  -113.8482
    *no data, gas taken to be ideal

                                  In fluid              Sorbed            Kd
  Original basis total moles   moles     mg/kg      moles     mg/kg      L/kg
 -------------------------------------------------------------------------------
   H2O                 55.6       55.5  9.09e+05
   Al+++            0.00270   7.32e-10  1.79e-05
   Ca++                1.33       1.32  4.82e+04
   Cl-                 1.33       1.33  4.27e+04
   CrO4--          0.000242   2.64e-20  2.78e-15
   Fe++              0.0270   1.76e-05     0.891
   H+                -0.128   0.000999     0.915
   HCO3-            0.00100    0.00100      55.5
   HPO4--          0.000363   2.57e-11  2.25e-06
   K+               0.00119    0.00119      42.5
   Mg++              0.0302    0.00132      29.2
   Mn++            0.000604   0.000604      30.2
   Na+              0.00360    0.00360      75.3
   O2(aq)         -0.000179   -0.00203     -58.9
   SO4--            0.00100   5.60e-06     0.489
   SiO2(aq)          0.0411   9.86e-05      5.38
   Ti(OH)4(aq)     0.000299   0.000299      31.5

  Elemental composition               In fluid                  Sorbed
                  total moles     moles       mg/kg        moles       mg/kg
 -------------------------------------------------------------------------------
   Aluminum          0.002698    7.315e-10   1.794e-05
   Calcium              1.329        1.323   4.821e+04
   Carbon            0.001000     0.001000       10.92
   Chlorine             1.326        1.326   4.273e+04
   Chromium         0.0002422    2.639e-20   1.247e-15
   Hydrogen             111.0        111.0   1.017e+05
   Iron               0.02704    1.755e-05      0.8910
   Magnesium          0.03017     0.001321       29.18
   Manganese        0.0006040    0.0006040       30.17
   Oxygen               55.66        55.50   8.072e+05
   Phosphorus       0.0003626    2.574e-11   7.248e-07
   Potassium         0.001195     0.001195       42.46
   Silicon            0.04111    9.857e-05       2.517
   Sodium            0.003603     0.003603       75.30
   Sulfur            0.001000    5.599e-06      0.1632
   Titanium         0.0002994    0.0002994       13.03


          Step #    16             Xi = 0.0061

          Temperature = 100.0 C    Pressure =  1.013 bars
          pH =  6.922              log fO2 =  -60.244
          Eh =  -0.4078 volts      pe =  -5.5086
          Ionic strength      =    3.023166 molal
          Charge imbalance    =    1.208200 eq/kg (36.42% error)
          Activity of water   =    0.962238
          Solvent mass        =     0.99967 kg
          Solution mass       =      1.1000 kg
          Mineral mass        =   0.0071814 kg
          Solution density    =    1.007    g/cm3
          Solution viscosity  =    0.003    poise
          Chlorinity          =    1.326444 molal
          Dissolved solids    =       91188 mg/kg sol'n
          Hardness            =   120498.09 mg/kg sol'n as CaCO3
            carbonate         =       38.19 mg/kg sol'n as CaCO3
            non-carbonate     =   120459.91 mg/kg sol'n as CaCO3
          Carbonate alkalinity=       38.19 mg/kg sol'n as CaCO3
          Water type          =    Ca-Cl
          Bulk volume         =    1.09e+03 cm3
          Fluid volume        =    1.09e+03 cm3
          Mineral volume      =        2.20 cm3
          Inert volume        =        0.00 cm3
          Porosity            =        99.8 %
          Permeability        =        92.1 cm2
          Mass reacted        =        6.69 g

                          moles          moles         grams          cm3      rxn rate
  Reactants             remaining       reacted       reacted       reacted  (mol/kg sec)
 ------------------------------------------------------------------------------------------
   Al2O3                   0.2413      0.001493        0.1522          --            --  
   CaO                     0.6144      0.003799        0.2131          --            --  
   Cr2O3                  0.02159     0.0001335       0.02029          --            --  
   FeO(ox)                  4.660       0.02882         2.070          --            --  
   K2O(ox)                0.01742     0.0001077       0.01015          --            --  
   MgO                      5.221       0.03229         1.301          --            --  
   MnO                     0.1079     0.0006674       0.04735          --            --  
   Na2O(ox)                0.2329      0.001440       0.08928          --            --  
   P2O5                   0.03236     0.0002001       0.02841          --            --  
   SiO2                     7.358       0.04550         2.734          --            --  
   TiO2                   0.05340     0.0003302       0.02638          --            --  

  Minerals in system     moles      log moles      grams        volume (cm3)
 ----------------------------------------------------------------------------
   Andradite             0.001565     -2.806         0.7952          0.2063
   Antigorite           0.0001004     -3.998         0.4556          0.1757
   Chromite             0.0001340     -3.873        0.02999        0.005897
   Greenalite            0.002042     -2.690         0.7592          0.2349
   Hydroxylapatite      0.0001338     -3.874        0.06719         0.02535
   Magnetite             0.006471     -2.189          1.498          0.2881
   Saponite-Ca           0.009049     -2.043          3.488           1.228
   Troilite             0.0009944     -3.002        0.08742         0.03299
                                               _____________   _____________
          (total)                                     7.181           2.197 

  Aqueous species       molality    mg/kg sol'n    act. coef.     log act.
 ---------------------------------------------------------------------------
   Ca++                     1.197     4.359e+04      0.1683       -0.6958
   Cl-                      1.160     3.739e+04      0.5810       -0.1712
   CaCl+                  0.08842         6069.      0.6759       -1.2236
   CaCl2(aq)              0.03808         3841.      1.0000       -1.4193
   Na+                   0.003366         70.33      0.6759       -2.6430
   K+                    0.001162         41.28      0.5810       -3.1708
   Methane(aq)           0.001000         14.58      1.0000       -2.9999
   Mg++                 0.0009476         20.93      0.2597       -3.6090
   NaCl(aq)             0.0005162         27.42      1.0000       -3.2872
   MnCl+                0.0004973         40.85      0.6759       -3.4735
   MgCl+                0.0003732         20.27      0.6759       -3.5982
   Ti(OH)4(aq)          0.0003313         34.90      1.0000       -3.4797
   Mn++                 0.0001714         8.557      0.1683       -4.5398
   SiO2(aq)             9.762e-05         5.330      1.0000       -4.0105
   KCl(aq)              5.420e-05         3.672      1.0000       -4.2660
   H2(aq)               3.041e-05       0.05572      1.0000       -4.5169
   Fe++                 1.310e-05        0.6651      0.1683       -5.6564
   OH-                  7.078e-06        0.1094      0.6312       -5.3499
   HS-                  4.553e-06        0.1369      0.6312       -5.5415
   FeCl+                3.536e-06        0.2934      0.6759       -5.6216
   H2S(aq)              1.045e-06       0.03238      1.0000       -5.9807
   HSiO3-               9.559e-07       0.06697      0.6759       -6.1897
   FeCl4--              8.977e-07        0.1613      0.0805       -7.1413
   H+                   1.271e-07     0.0001164      0.9420       -6.9219
   NaHSiO3(aq)          2.646e-08      0.002407      1.0000       -7.5774
   HCl(aq)              1.936e-08     0.0006415      1.0000       -7.7131
   FeCl2(aq)            1.684e-08      0.001939      1.0000       -7.7738
    (only species > 1e-8 molal listed)

  Mineral saturation states
                     log Q/K                          log Q/K
 ----------------------------------------------------------------
   Magnetite          0.0000 sat    Tridymite         -1.1041     
   Saponite-Ca        0.0000 sat    Goethite          -1.1339     
   Troilite           0.0000 sat    Chalcedony        -1.1490     
   Antigorite         0.0000 sat    Fayalite          -1.1938     
   Hydroxylapatite    0.0000 sat    Cristobalite(alp  -1.3500     
   Andradite          0.0000 sat    Hedenbergite      -1.4796     
   Greenalite         0.0000 sat    Saponite-H        -1.4902     
   Chromite           0.0000 sat    Coesite           -1.5907     
   Tremolite         -0.0000 sat    FeO               -1.6278     
   Pyrrhotite        -0.0796        Cristobalite(bet  -1.6522     
   Saponite-Mg       -0.3474        Wollastonite      -1.7106     
   Pyrite            -0.4070        Alabandite        -1.7728     
   Ice               -0.4837        SiO2(am)          -1.8262     
   Talc              -0.4892        Pseudowollastoni  -1.8449     
   Diopside          -0.4965        Rhodonite         -1.9598     
   Cronstedtite-7A   -0.4972        Enstatite         -2.0031     
   Chrysotile        -0.5597        Wustite           -2.2145     
   Hematite          -0.8723        Brucite           -2.2500     
   Minnesotaite      -0.9020        Fe(OH)2           -2.4242     
   Quartz            -0.9323        Whitlockite       -2.5852     
   Ferrosilite       -1.0185        Tephroite         -2.7439     
   Saponite-K        -1.0594        Mn(OH)2(am)       -2.7879     
   Saponite-Na       -1.0636        Diaspore          -2.8844     
    (only minerals with log Q/K > -3 listed)

                         partial
  Gases               press. (bar)     fugacity     fug. coef.    log fug.
 ---------------------------------------------------------------------------
   CH4(g)                   1.145         1.144        0.9993      0.0583
   H2O(g)                  0.8141        0.8020        0.9852     -0.0958
   H2(g)                  0.03805       0.03808         1.001     -1.4193
   H2S(g)               3.130e-05     3.118e-05        0.9961     -4.5062
   CO2(g)               4.689e-09     4.678e-09        0.9976     -8.3299
   HCl(g)               2.344e-11     2.344e-11         1.000*   -10.6300
   CO(g)                5.076e-14     5.076e-14         1.000*   -13.2945
   C2H4(g)              2.339e-20     2.339e-20         1.000*   -19.6310
   S2(g)                1.496e-26     1.496e-26         1.000*   -25.8251
   SO2(g)               4.636e-27     4.603e-27        0.9928    -26.3370
   Na(g)                2.386e-44     2.386e-44         1.000*   -43.6222
   K(g)                 8.689e-46     8.689e-46         1.000*   -45.0610
   Cl2(g)               2.015e-47     2.015e-47         1.000*   -46.6957
   O2(g)                5.697e-61     5.696e-61        0.9999    -60.2444
   Mg(g)                1.348e-69     1.348e-69         1.000*   -68.8702
   Ca(g)                1.084e-85     1.084e-85         1.000*   -84.9649
   C(g)                 2.033e-96     2.033e-96         1.000*   -95.6919
   Al(g)               6.278e-108    6.278e-108         1.000*  -107.2022
   Si(g)               1.418e-114    1.418e-114         1.000*  -113.8482
    *no data, gas taken to be ideal

                                  In fluid              Sorbed            Kd
  Original basis total moles   moles     mg/kg      moles     mg/kg      L/kg
 -------------------------------------------------------------------------------
   H2O                 55.6       55.5  9.09e+05
   Al+++            0.00299   7.32e-10  1.79e-05
   Ca++                1.33       1.32  4.82e+04
   Cl-                 1.33       1.33  4.27e+04
   CrO4--          0.000268   2.64e-20  2.78e-15
   Fe++              0.0298   1.75e-05     0.891
   H+                -0.142   0.000999     0.915
   HCO3-            0.00100    0.00100      55.5
   HPO4--          0.000401   2.57e-11  2.25e-06
   K+               0.00122    0.00122      43.2
   Mg++              0.0333    0.00132      29.2
   Mn++            0.000668   0.000668      33.4
   Na+              0.00388    0.00388      81.1
   O2(aq)         -0.000198   -0.00203     -58.9
   SO4--            0.00100   5.60e-06     0.489
   SiO2(aq)          0.0455   9.86e-05      5.38
   Ti(OH)4(aq)     0.000331   0.000331      34.9

  Elemental composition               In fluid                  Sorbed
                  total moles     moles       mg/kg        moles       mg/kg
 -------------------------------------------------------------------------------
   Aluminum          0.002986    7.316e-10   1.795e-05
   Calcium              1.330        1.323   4.820e+04
   Carbon            0.001000     0.001000       10.92
   Chlorine             1.326        1.326   4.274e+04
   Chromium         0.0002680    2.639e-20   1.247e-15
   Hydrogen             111.0        111.0   1.017e+05
   Iron               0.02982    1.755e-05      0.8909
   Magnesium          0.03329     0.001320       29.17
   Manganese        0.0006684    0.0006684       33.38
   Oxygen               55.68        55.49   8.071e+05
   Phosphorus       0.0004013    2.574e-11   7.248e-07
   Potassium         0.001215     0.001215       43.20
   Silicon            0.04550    9.856e-05       2.517
   Sodium            0.003881     0.003881       81.11
   Sulfur            0.001000    5.598e-06      0.1632
   Titanium         0.0003312    0.0003312       14.42


          Step #    21             Xi = 0.0066

          Temperature = 100.0 C    Pressure =  1.013 bars
          pH =  7.203              log fO2 =  -62.083
          Eh =  -0.4627 volts      pe =  -6.2493
          Ionic strength      =    3.023308 molal
          Charge imbalance    =    1.208241 eq/kg (36.42% error)
          Activity of water   =    0.962235
          Solvent mass        =     0.99962 kg
          Solution mass       =      1.0999 kg
          Mineral mass        =   0.0077010 kg
          Solution density    =    1.007    g/cm3
          Solution viscosity  =    0.003    poise
          Chlorinity          =    1.326507 molal
          Dissolved solids    =       91200 mg/kg sol'n
          Hardness            =   120488.66 mg/kg sol'n as CaCO3
            carbonate         =       41.62 mg/kg sol'n as CaCO3
            non-carbonate     =   120447.04 mg/kg sol'n as CaCO3
          Carbonate alkalinity=       41.62 mg/kg sol'n as CaCO3
          Water type          =    Ca-Cl
          Bulk volume         =    1.09e+03 cm3
          Fluid volume        =    1.09e+03 cm3
          Mineral volume      =        2.37 cm3
          Inert volume        =        0.00 cm3
          Porosity            =        99.8 %
          Permeability        =        91.6 cm2
          Mass reacted        =        7.17 g

                          moles          moles         grams          cm3      rxn rate
  Reactants             remaining       reacted       reacted       reacted  (mol/kg sec)
 ------------------------------------------------------------------------------------------
   Al2O3                   0.2412      0.001600        0.1631          --            --  
   CaO                     0.6141      0.004073        0.2284          --            --  
   Cr2O3                  0.02158     0.0001431       0.02175          --            --  
   FeO(ox)                  4.658       0.03089         2.219          --            --  
   K2O(ox)                0.01741     0.0001155       0.01088          --            --  
   MgO                      5.219       0.03461         1.395          --            --  
   MnO                     0.1079     0.0007155       0.05076          --            --  
   Na2O(ox)                0.2328      0.001544       0.09571          --            --  
   P2O5                   0.03235     0.0002145       0.03045          --            --  
   SiO2                     7.354       0.04878         2.931          --            --  
   TiO2                   0.05337     0.0003540       0.02828          --            --  

  Minerals in system     moles      log moles      grams        volume (cm3)
 ----------------------------------------------------------------------------
   Andradite             0.001481     -2.830         0.7524          0.1952
   Antigorite           0.0001328     -3.877         0.6021          0.2322
   Chromite             0.0001436     -3.843        0.03215        0.006321
   Daphnite-14A         3.439e-05     -4.464        0.02454        0.007339
   Greenalite            0.002426     -2.615         0.9018          0.2790
   Hydroxylapatite      0.0001434     -3.844        0.07201         0.02717
   Magnetite             0.006778     -2.169          1.569          0.3018
   Saponite-Ca           0.009492     -2.023          3.659           1.288
   Troilite             0.0009952     -3.002        0.08749         0.03302
                                               _____________   _____________
          (total)                                     7.701           2.370 

  Aqueous species       molality    mg/kg sol'n    act. coef.     log act.
 ---------------------------------------------------------------------------
   Ca++                     1.197     4.361e+04      0.1683       -0.6956
   Cl-                      1.161     3.739e+04      0.5810       -0.1712
   CaCl+                  0.08845         6072.      0.6759       -1.2234
   CaCl2(aq)              0.03810         3843.      1.0000       -1.4191
   Na+                   0.003546         74.09      0.6759       -2.6203
   K+                    0.001177         41.80      0.5810       -3.1652
   Methane(aq)           0.001000         14.59      1.0000       -2.9998
   Mg++                 0.0005502         12.15      0.2597       -3.8451
   NaCl(aq)             0.0005438         28.88      1.0000       -3.2645
   MnCl+                0.0005331         43.79      0.6759       -3.4433
   Ti(OH)4(aq)          0.0003552         37.41      1.0000       -3.4496
   H2(aq)               0.0002527        0.4630      1.0000       -3.5974
   MgCl+                0.0002167         11.77      0.6759       -3.8343
   Mn++                 0.0001837         9.173      0.1683       -4.5096
   KCl(aq)              5.490e-05         3.720      1.0000       -4.2604
   SiO2(aq)             3.386e-05         1.849      1.0000       -4.4702
   OH-                  1.351e-05        0.2089      0.6312       -5.0690
   Fe++                 7.280e-06        0.3695      0.1683       -5.9117
   HS-                  4.292e-06        0.1290      0.6312       -5.5671
   FeCl+                1.964e-06        0.1630      0.6759       -5.8769
   HSiO3-               6.332e-07       0.04436      0.6759       -6.3686
   H2S(aq)              5.162e-07       0.01599      1.0000       -6.2872
   FeCl4--              4.989e-07       0.08961      0.0805       -7.3965
   AlO2-                1.018e-07      0.005454      0.6759       -7.1625
   H+                   6.655e-08     6.096e-05      0.9420       -7.2028
   NaHSiO3(aq)          1.847e-08      0.001680      1.0000       -7.7336
   HCl(aq)              1.014e-08     0.0003360      1.0000       -7.9940
    (only species > 1e-8 molal listed)

  Mineral saturation states
                     log Q/K                          log Q/K
 ----------------------------------------------------------------
   Hydroxylapatite    0.0000 sat    Clinochlore-14A   -1.4608     
   Greenalite         0.0000 sat    Alabandite        -1.4873     
   Troilite           0.0000 sat    Hedenbergite      -1.5306     
   Antigorite         0.0000 sat    Tridymite         -1.5638     
   Daphnite-14A       0.0000 sat    Saponite-H        -1.5829     
   Magnetite          0.0000 sat    Wollastonite      -1.6085     
   Saponite-Ca        0.0000 sat    Chalcedony        -1.6087     
   Chromite           0.0000 sat    Pyrite            -1.6330     
   Andradite          0.0000 sat    Pseudowollastoni  -1.7428     
   Pyrrhotite        -0.0796        Gibbsite          -1.7981     
   Saponite-Mg       -0.3864        Cristobalite(alp  -1.8097     
   Ice               -0.4837        Minnesotaite      -1.8216     
   Chrysotile        -0.5022        Rhodonite         -1.8276     
   Diopside          -0.5284        Brucite           -1.9243     
   Ripidolite-14A    -0.6450        Wustite           -1.9729     
   Cronstedtite-7A   -0.6504        Tephroite         -2.0198     
   Tremolite         -0.9259        Coesite           -2.0504     
   Diaspore          -1.0128        Cristobalite(bet  -2.1119     
   Fayalite          -1.0406        Fe(OH)2           -2.1176     
   Saponite-Na       -1.0561        Enstatite         -2.1372     
   Saponite-K        -1.0576        Mn(OH)2(am)       -2.1960     
   Ferrosilite       -1.1718        SiO2(am)          -2.2859     
   Hematite          -1.1788        Monticellite      -2.7280     
   Goethite          -1.2871        Prehnite          -2.7522     
   Boehmite          -1.3076        Whitlockite       -2.7725     
   FeO               -1.3213        Chamosite-7A      -2.8365     
   Talc              -1.3513        Daphnite-7A       -2.8752     
   Annite            -1.3536        Epidote           -2.9200     
   Quartz            -1.3920        Epidote-ord       -2.9254     
   Phlogopite        -1.4422     
    (only minerals with log Q/K > -3 listed)

                         partial
  Gases               press. (bar)     fugacity     fug. coef.    log fug.
 ---------------------------------------------------------------------------
   CH4(g)                   1.145         1.144        0.9993      0.0584
   H2O(g)                  0.8141        0.8020        0.9852     -0.0958
   H2(g)                   0.3162        0.3164         1.001     -0.4998
   H2S(g)               1.545e-05     1.539e-05        0.9961     -4.8127
   HCl(g)               1.228e-11     1.228e-11         1.000*   -10.9109
   CO2(g)               9.840e-13     9.816e-13        0.9976    -12.0080
   CO(g)                8.849e-17     8.849e-17         1.000*   -16.0531
   C2H4(g)              3.388e-22     3.388e-22         1.000*   -21.4700
   S2(g)                5.282e-29     5.282e-29         1.000*   -28.2772
   SO2(g)               3.991e-30     3.962e-30        0.9928    -29.4021
   Na(g)                1.384e-43     1.384e-43         1.000*   -42.8589
   K(g)                 4.844e-45     4.844e-45         1.000*   -44.3148
   Cl2(g)               6.653e-49     6.653e-49         1.000*   -48.1770
   O2(g)                8.252e-63     8.251e-63        0.9999    -62.0835
   Mg(g)                2.372e-68     2.372e-68         1.000*   -67.6250
   Ca(g)                3.286e-84     3.286e-84         1.000*   -83.4834
   C(g)                 2.945e-98     2.945e-98         1.000*   -97.5310
   Al(g)               1.119e-104    1.119e-104         1.000*  -103.9513
   Si(g)               3.397e-113    3.397e-113         1.000*  -112.4689
    *no data, gas taken to be ideal

                                  In fluid              Sorbed            Kd
  Original basis total moles   moles     mg/kg      moles     mg/kg      L/kg
 -------------------------------------------------------------------------------
   H2O                 55.6       55.5  9.09e+05
   Al+++            0.00320   1.03e-07   0.00252
   Ca++                1.33       1.32  4.82e+04
   Cl-                 1.33       1.33  4.27e+04
   CrO4--          0.000287   9.14e-21  9.64e-16
   Fe++              0.0319   9.75e-06     0.495
   H+                -0.152   0.000991     0.908
   HCO3-            0.00100    0.00100      55.5
   HPO4--          0.000430   9.74e-12  8.50e-07
   K+               0.00123    0.00123      43.8
   Mg++              0.0356   0.000767      16.9
   Mn++            0.000717   0.000717      35.8
   Na+              0.00409    0.00409      85.5
   O2(aq)         -0.000213   -0.00214     -62.1
   SO4--            0.00100   4.81e-06     0.420
   SiO2(aq)          0.0488   3.45e-05      1.88
   Ti(OH)4(aq)     0.000355   0.000355      37.4

  Elemental composition               In fluid                  Sorbed
                  total moles     moles       mg/kg        moles       mg/kg
 -------------------------------------------------------------------------------
   Aluminum          0.003201    1.029e-07    0.002525
   Calcium              1.330        1.323   4.822e+04
   Carbon            0.001000     0.001000       10.92
   Chlorine             1.326        1.326   4.274e+04
   Chromium         0.0002872    9.141e-21   4.321e-16
   Hydrogen             111.0        111.0   1.017e+05
   Iron               0.03189    9.748e-06      0.4950
   Magnesium          0.03561    0.0007666       16.94
   Manganese        0.0007165    0.0007165       35.79
   Oxygen               55.69        55.49   8.071e+05
   Phosphorus       0.0004301    9.742e-12   2.743e-07
   Potassium         0.001231     0.001231       43.75
   Silicon            0.04878    3.450e-05      0.8810
   Sodium            0.004089     0.004089       85.45
   Sulfur            0.001000    4.810e-06      0.1402
   Titanium         0.0003550    0.0003550       15.45


          Step #    32             Xi = 0.0287

          Temperature = 100.0 C    Pressure =  1.013 bars
          pH =  7.204              log fO2 =  -62.084
          Eh =  -0.4627 volts      pe =  -6.2501
          Ionic strength      =    3.022982 molal
          Charge imbalance    =    1.211204 eq/kg (36.47% error)
          Activity of water   =    0.962203
          Solvent mass        =     0.99671 kg
          Solution mass       =      1.0972 kg
          Mineral mass        =    0.034495 kg
          Solution density    =    1.008    g/cm3
          Solution viscosity  =    0.003    poise
          Chlorinity          =    1.330379 molal
          Dissolved solids    =       91623 mg/kg sol'n
          Hardness            =   120056.26 mg/kg sol'n as CaCO3
            carbonate         =       41.73 mg/kg sol'n as CaCO3
            non-carbonate     =   120014.53 mg/kg sol'n as CaCO3
          Carbonate alkalinity=       41.73 mg/kg sol'n as CaCO3
          Water type          =    Ca-Cl
          Bulk volume         =    1.10e+03 cm3
          Fluid volume        =    1.09e+03 cm3
          Mineral volume      =        11.5 cm3
          Inert volume        =        0.00 cm3
          Porosity            =        99.0 %
          Permeability        =        68.8 cm2
          Mass reacted        =        31.3 g

                          moles          moles         grams          cm3      rxn rate
  Reactants             remaining       reacted       reacted       reacted  (mol/kg sec)
 ------------------------------------------------------------------------------------------
   Al2O3                   0.2359      0.006975        0.7112          --            --  
   CaO                     0.6004       0.01776        0.9957          --            --  
   Cr2O3                  0.02110     0.0006239       0.09483          --            --  
   FeO(ox)                  4.554        0.1347         9.676          --            --  
   K2O(ox)                0.01702     0.0005034       0.04742          --            --  
   MgO                      5.102        0.1509         6.082          --            --  
   MnO                     0.1055      0.003119        0.2213          --            --  
   Na2O(ox)                0.2276      0.006732        0.4173          --            --  
   P2O5                   0.03163     0.0009353        0.1328          --            --  
   SiO2                     7.190        0.2126         12.78          --            --  
   TiO2                   0.05219      0.001543        0.1233          --            --  

  Minerals in system     moles      log moles      grams        volume (cm3)
 ----------------------------------------------------------------------------
   Andradite             0.008258     -2.083          4.196           1.089
   Antigorite            0.002963     -2.528          13.44           5.182
   Chromite             0.0006244     -3.205         0.1398         0.02748
   Daphnite-14A          0.006485     -2.188          4.627           1.384
   Greenalite             0.02837     -1.547          10.55           3.262
   Hydroxylapatite      0.0006239     -3.205         0.3134          0.1183
   Saponite-Ca           0.002975     -2.527          1.147          0.4036
   Troilite             0.0009952     -3.002        0.08749         0.03302
                                               _____________   _____________
          (total)                                     34.50           11.50 

  Aqueous species       molality    mg/kg sol'n    act. coef.     log act.
 ---------------------------------------------------------------------------
   Ca++                     1.193     4.345e+04      0.1683       -0.6970
   Cl-                      1.161     3.740e+04      0.5810       -0.1708
   CaCl+                  0.08824         6054.      0.6759       -1.2244
   CaCl2(aq)              0.03804         3835.      1.0000       -1.4197
   Na+                    0.01258         262.7      0.6759       -2.0704
   MnCl+                 0.002329         191.2      0.6759       -2.8030
   NaCl(aq)              0.001931         102.5      1.0000       -2.7142
   K+                    0.001924         68.32      0.5810       -2.9517
   Ti(OH)4(aq)           0.001549         163.1      1.0000       -2.8098
   Methane(aq)           0.001003         14.62      1.0000       -2.9986
   Mn++                 0.0008019         40.02      0.1683       -3.8697
   Mg++                 0.0005483         12.11      0.2597       -3.8465
   H2(aq)               0.0002528        0.4629      1.0000       -3.5972
   MgCl+                0.0002162         11.73      0.6759       -3.8353
   KCl(aq)              8.983e-05         6.084      1.0000       -4.0466
   SiO2(aq)             3.386e-05         1.848      1.0000       -4.4703
   OH-                  1.354e-05        0.2091      0.6312       -5.0683
   Fe++                 7.255e-06        0.3681      0.1683       -5.9131
   HS-                  4.299e-06        0.1292      0.6312       -5.5664
   FeCl+                1.960e-06        0.1625      0.6759       -5.8780
   HSiO3-               6.342e-07       0.04441      0.6759       -6.3679
   H2S(aq)              5.161e-07       0.01598      1.0000       -6.2872
   FeCl4--              4.989e-07       0.08958      0.0805       -7.3964
   AlO2-                1.019e-07      0.005461      0.6759       -7.1618
   H+                   6.644e-08     6.083e-05      0.9420       -7.2035
   NaHSiO3(aq)          6.562e-08      0.005966      1.0000       -7.1830
   NaOH(aq)             1.705e-08     0.0006193      1.0000       -7.7684
   HCl(aq)              1.013e-08     0.0003355      1.0000       -7.9944
    (only species > 1e-8 molal listed)

  Mineral saturation states
                     log Q/K                          log Q/K
 ----------------------------------------------------------------
   Chromite           0.0000 sat    FeO               -1.3213     
   Saponite-Ca        0.0000 sat    Talc              -1.3513     
   Greenalite         0.0000 sat    Quartz            -1.3921     
   Andradite          0.0000 sat    Clinochlore-14A   -1.4608     
   Daphnite-14A       0.0000 sat    Hedenbergite      -1.5306     
   Antigorite         0.0000 sat    Mn(OH)2(am)       -1.5546     
   Troilite           0.0000 sat    Tridymite         -1.5639     
   Hydroxylapatite    0.0000 sat    Saponite-H        -1.5830     
   Magnetite         -0.0001        Wollastonite      -1.6084     
   Pyrrhotite        -0.0796        Chalcedony        -1.6088     
   Saponite-Mg       -0.3864        Pyrite            -1.6332     
   Ice               -0.4837        Pseudowollastoni  -1.7427     
   Chrysotile        -0.5022        Gibbsite          -1.7981     
   Diopside          -0.5284        Cristobalite(alp  -1.8098     
   Ripidolite-14A    -0.6450        Minnesotaite      -1.8216     
   Cronstedtite-7A   -0.6505        Brucite           -1.9243     
   Tephroite         -0.7370        Wustite           -1.9729     
   Alabandite        -0.8459        Coesite           -2.0505     
   Saponite-Na       -0.8744        Cristobalite(bet  -2.1120     
   Tremolite         -0.9259        Fe(OH)2           -2.1176     
   Saponite-K        -0.9869        Enstatite         -2.1372     
   Diaspore          -1.0128        SiO2(am)          -2.2860     
   Fayalite          -1.0406        Monticellite      -2.7279     
   Annite            -1.1394        Prehnite          -2.7521     
   Ferrosilite       -1.1718        Whitlockite       -2.7725     
   Hematite          -1.1789        Chamosite-7A      -2.8365     
   Rhodonite         -1.1862        Daphnite-7A       -2.8752     
   Phlogopite        -1.2280        Epidote           -2.9200     
   Goethite          -1.2872        Epidote-ord       -2.9254     
   Boehmite          -1.3076     
    (only minerals with log Q/K > -3 listed)

                         partial
  Gases               press. (bar)     fugacity     fug. coef.    log fug.
 ---------------------------------------------------------------------------
   CH4(g)                   1.148         1.147        0.9993      0.0596
   H2O(g)                  0.8140        0.8020        0.9852     -0.0958
   H2(g)                   0.3163        0.3165         1.001     -0.4996
   H2S(g)               1.545e-05     1.539e-05        0.9961     -4.8127
   HCl(g)               1.227e-11     1.227e-11         1.000*   -10.9113
   CO2(g)               9.855e-13     9.831e-13        0.9976    -12.0074
   CO(g)                8.866e-17     8.866e-17         1.000*   -16.0523
   C2H4(g)              3.406e-22     3.406e-22         1.000*   -21.4678
   S2(g)                5.278e-29     5.278e-29         1.000*   -28.2775
   SO2(g)               3.986e-30     3.957e-30        0.9928    -29.4026
   Na(g)                4.918e-43     4.918e-43         1.000*   -42.3082
   K(g)                 7.934e-45     7.934e-45         1.000*   -44.1005
   Cl2(g)               6.639e-49     6.639e-49         1.000*   -48.1779
   O2(g)                8.246e-63     8.245e-63        0.9999    -62.0838
   Mg(g)                2.373e-68     2.373e-68         1.000*   -67.6248
   Ca(g)                3.287e-84     3.287e-84         1.000*   -83.4832
   C(g)                 2.951e-98     2.951e-98         1.000*   -97.5300
   Al(g)               1.119e-104    1.119e-104         1.000*  -103.9510
   Si(g)               3.400e-113    3.400e-113         1.000*  -112.4686
    *no data, gas taken to be ideal

                                  In fluid              Sorbed            Kd
  Original basis total moles   moles     mg/kg      moles     mg/kg      L/kg
 -------------------------------------------------------------------------------
   H2O                 55.8       55.3  9.08e+05
   Al+++             0.0140   1.03e-07   0.00253
   Ca++                1.34       1.32  4.80e+04
   Cl-                 1.33       1.33  4.28e+04
   CrO4--           0.00125   9.08e-21  9.60e-16
   Fe++               0.136   9.69e-06     0.493
   H+                -0.663   0.000991     0.910
   HCO3-            0.00100    0.00100      55.6
   HPO4--           0.00187   9.74e-12  8.52e-07
   K+               0.00201    0.00201      71.5
   Mg++               0.152   0.000762      16.9
   Mn++             0.00312    0.00312      156.
   Na+               0.0145     0.0145      303.
   O2(aq)         -0.000934   -0.00214     -62.3
   SO4--            0.00100   4.80e-06     0.420
   SiO2(aq)           0.213   3.44e-05      1.89
   Ti(OH)4(aq)      0.00154    0.00154      163.

  Elemental composition               In fluid                  Sorbed
                  total moles     moles       mg/kg        moles       mg/kg
 -------------------------------------------------------------------------------
   Aluminum           0.01395    1.030e-07    0.002534
   Calcium              1.344        1.315   4.805e+04
   Carbon            0.001000     0.001000       10.95
   Chlorine             1.326        1.326   4.284e+04
   Chromium          0.001249    9.084e-21   4.305e-16
   Hydrogen             111.0        110.7   1.017e+05
   Iron                0.1357    9.691e-06      0.4933
   Magnesium           0.1519    0.0007620       16.88
   Manganese         0.003120     0.003120       156.2
   Oxygen               56.29        55.33   8.068e+05
   Phosphorus        0.001872    9.742e-12   2.750e-07
   Potassium         0.002007     0.002007       71.51
   Silicon             0.2127    3.445e-05      0.8818
   Sodium             0.01446      0.01446       303.1
   Sulfur            0.001000    4.802e-06      0.1403
   Titanium          0.001544     0.001544       67.39


          Step #    34             Xi = 0.0395

          Temperature = 100.0 C    Pressure =  1.013 bars
          pH =  7.389              log fO2 =  -64.182
          Eh =  -0.5153 volts      pe =  -6.9603
          Ionic strength      =    3.023766 molal
          Charge imbalance    =    1.212509 eq/kg (36.48% error)
          Activity of water   =    0.962171
          Solvent mass        =     0.99542 kg
          Solution mass       =      1.0961 kg
          Mineral mass        =    0.047411 kg
          Solution density    =    1.008    g/cm3
          Solution viscosity  =    0.003    poise
          Chlorinity          =    1.332095 molal
          Dissolved solids    =       91816 mg/kg sol'n
          Hardness            =   119927.94 mg/kg sol'n as CaCO3
            carbonate         =       43.38 mg/kg sol'n as CaCO3
            non-carbonate     =   119884.56 mg/kg sol'n as CaCO3
          Carbonate alkalinity=       43.38 mg/kg sol'n as CaCO3
          Water type          =    Ca-Cl
          Bulk volume         =    1.10e+03 cm3
          Fluid volume        =    1.09e+03 cm3
          Mineral volume      =        15.8 cm3
          Inert volume        =        0.00 cm3
          Porosity            =        98.6 %
          Permeability        =        60.1 cm2
          Mass reacted        =          43 g

                          moles          moles         grams          cm3      rxn rate
  Reactants             remaining       reacted       reacted       reacted  (mol/kg sec)
 ------------------------------------------------------------------------------------------
   Al2O3                   0.2332      0.009592        0.9781          --            --  
   CaO                     0.5937       0.02442         1.369          --            --  
   Cr2O3                  0.02086     0.0008580        0.1304          --            --  
   FeO(ox)                  4.503        0.1852         13.31          --            --  
   K2O(ox)                0.01683     0.0006922       0.06520          --            --  
   MgO                      5.046        0.2075         8.363          --            --  
   MnO                     0.1043      0.004289        0.3043          --            --  
   Na2O(ox)                0.2251      0.009258        0.5738          --            --  
   P2O5                   0.03128      0.001286        0.1826          --            --  
   SiO2                     7.111        0.2924         17.57          --            --  
   TiO2                   0.05161      0.002122        0.1695          --            --  

  Minerals in system     moles      log moles      grams        volume (cm3)
 ----------------------------------------------------------------------------
   Andradite              0.01082     -1.966          5.500           1.427
   Antigorite            0.004076     -2.390          18.49           7.129
   Chromite             0.0008585     -3.066         0.1922         0.03778
   Daphnite-14A          0.008904     -2.050          6.353           1.900
   Greenalite             0.03939     -1.405          14.64           4.530
   Hydroxylapatite      0.0008578     -3.067         0.4309          0.1626
   Saponite-Ca           0.004176     -2.379          1.610          0.5667
   Tephroite            0.0005264     -3.279         0.1063         0.04011
   Troilite             0.0009933     -3.003        0.08733         0.03295
                                               _____________   _____________
          (total)                                     47.41           15.83 

  Aqueous species       molality    mg/kg sol'n    act. coef.     log act.
 ---------------------------------------------------------------------------
   Ca++                     1.193     4.341e+04      0.1683       -0.6973
   Cl-                      1.162     3.743e+04      0.5810       -0.1705
   CaCl+                  0.08826         6054.      0.6759       -1.2243
   CaCl2(aq)              0.03808         3838.      1.0000       -1.4193
   Na+                    0.01699         354.8      0.6759       -1.9398
   H2(aq)                0.002831         5.183      1.0000       -2.5481
   NaCl(aq)              0.002611         138.6      1.0000       -2.5833
   MnCl+                 0.002420         198.7      0.6759       -2.7863
   K+                    0.002288         81.26      0.5810       -2.8763
   Ti(OH)4(aq)           0.002133         224.5      1.0000       -2.6710
   Methane(aq)           0.001005         14.64      1.0000       -2.9980
   Mn++                 0.0008327         41.55      0.1683       -3.8533
   Mg++                 0.0002483         5.480      0.2597       -4.1907
   KCl(aq)              0.0001070         7.242      1.0000       -3.9708
   MgCl+                9.795e-05         5.316      0.6759       -4.1791
   SiO2(aq)             3.101e-05         1.692      1.0000       -4.5085
   OH-                  2.076e-05        0.3206      0.6312       -4.8827
   HS-                  6.216e-06        0.1867      0.6312       -5.4063
   Fe++                 3.273e-06        0.1660      0.1683       -6.2589
   HSiO3-               8.904e-07       0.06234      0.6759       -6.2205
   FeCl+                8.846e-07       0.07335      0.6759       -6.2233
   H2S(aq)              4.867e-07       0.01506      1.0000       -6.3128
   FeCl4--              2.258e-07       0.04053      0.0805       -7.7407
   AlO2-                1.540e-07      0.008250      0.6759       -6.9826
   NaHSiO3(aq)          1.245e-07       0.01131      1.0000       -6.9050
   H+                   4.333e-08     3.966e-05      0.9420       -7.3892
   NaOH(aq)             3.530e-08      0.001282      1.0000       -7.4522
    (only species > 1e-8 molal listed)

  Mineral saturation states
                     log Q/K                          log Q/K
 ----------------------------------------------------------------
   Andradite          0.0000 sat    Pseudowollastoni  -1.4100     
   Daphnite-14A       0.0000 sat    Talc              -1.4230     
   Troilite           0.0000 sat    Quartz            -1.4303     
   Greenalite         0.0000 sat    Clinochlore-14A   -1.4528     
   Saponite-Ca        0.0000 sat    Tridymite         -1.6021     
   Chromite           0.0000 sat    Cronstedtite-7A   -1.6359     
   Antigorite         0.0000 sat    Saponite-H        -1.6442     
   Hydroxylapatite    0.0000 sat    Chalcedony        -1.6470     
   Tephroite          0.0000 sat    Goethite          -1.7863     
   Pyrrhotite        -0.0796        Gibbsite          -1.8045     
   Diopside          -0.2068        Cristobalite(alp  -1.8480     
   Tremolite         -0.3545        Brucite           -1.8972     
   Saponite-Mg       -0.4431        Minnesotaite      -1.8981     
   Ice               -0.4837        Wustite           -2.0044     
   Alabandite        -0.4839        Coesite           -2.0887     
   Chrysotile        -0.4974        Fe(OH)2           -2.0921     
   Ripidolite-14A    -0.6402        Prehnite          -2.1377     
   Saponite-Na       -0.8313        Enstatite         -2.1484     
   Rhodonite         -0.8369        Cristobalite(bet  -2.1502     
   Annite            -0.9229        Hematite          -2.1770     
   Saponite-K        -0.9619        SiO2(am)          -2.3242     
   Magnetite         -0.9727        Monticellite      -2.3681     
   Phlogopite        -1.0068        Pyrite            -2.7079     
   Diaspore          -1.0192        Manganosite       -2.7714     
   Fayalite          -1.0278        Grossular         -2.7947     
   Mn(OH)2(am)       -1.1670        Epidote           -2.8047     
   Ferrosilite       -1.1845        Epidote-ord       -2.8101     
   Hedenbergite      -1.2106        Chamosite-7A      -2.8365     
   Wollastonite      -1.2757        Daphnite-7A       -2.8752     
   FeO               -1.2958        Mesolite          -2.8938     
   Boehmite          -1.3140        Whitlockite       -2.8962     
    (only minerals with log Q/K > -3 listed)

                         partial
  Gases               press. (bar)     fugacity     fug. coef.    log fug.
 ---------------------------------------------------------------------------
   H2(g)                    3.542         3.544         1.001      0.5495
   CH4(g)                   1.149         1.149        0.9993      0.0602
   H2O(g)                  0.8140        0.8020        0.9852     -0.0958
   H2S(g)               1.457e-05     1.451e-05        0.9961     -4.8383
   HCl(g)               8.007e-12     8.007e-12         1.000*   -11.0965
   CO2(g)               6.273e-17     6.258e-17        0.9976    -16.2035
   CO(g)                6.320e-20     6.320e-20         1.000*   -19.1993
   C2H4(g)              2.723e-24     2.723e-24         1.000*   -23.5650
   S2(g)                3.742e-31     3.742e-31         1.000*   -30.4269
   SO2(g)               2.676e-33     2.657e-33        0.9928    -32.5757
   Na(g)                3.409e-42     3.409e-42         1.000*   -41.4674
   K(g)                 4.843e-44     4.843e-44         1.000*   -43.3149
   Cl2(g)               2.526e-50     2.526e-50         1.000*   -49.5976
   O2(g)                6.575e-65     6.574e-65        0.9999    -64.1822
   Mg(g)                2.828e-67     2.828e-67         1.000*   -66.5485
   Ca(g)                8.650e-83     8.650e-83         1.000*   -82.0630
   C(g)                2.356e-100    2.356e-100         1.000*   -99.6278
   Al(g)               4.134e-103    4.134e-103         1.000*  -102.3836
   Si(g)               3.904e-111    3.904e-111         1.000*  -110.4085
    *no data, gas taken to be ideal

                                  In fluid              Sorbed            Kd
  Original basis total moles   moles     mg/kg      moles     mg/kg      L/kg
 -------------------------------------------------------------------------------
   H2O                 56.0       55.3  9.08e+05
   Al+++             0.0192   1.55e-07   0.00382
   Ca++                1.35       1.31  4.80e+04
   Cl-                 1.33       1.33  4.29e+04
   CrO4--           0.00172   1.12e-20  1.18e-15
   Fe++               0.186   4.37e-06     0.223
   H+                -0.912   0.000985     0.906
   HCO3-            0.00100    0.00100      55.7
   HPO4--           0.00257   5.27e-12  4.61e-07
   K+               0.00238    0.00238      85.1
   Mg++               0.209   0.000345      7.64
   Mn++             0.00429    0.00324      162.
   Na+               0.0195     0.0195      409.
   O2(aq)          -0.00128   -0.00342     -99.9
   SO4--            0.00100   6.68e-06     0.585
   SiO2(aq)           0.292   3.19e-05      1.75
   Ti(OH)4(aq)      0.00212    0.00212      225.

  Elemental composition               In fluid                  Sorbed
                  total moles     moles       mg/kg        moles       mg/kg
 -------------------------------------------------------------------------------
   Aluminum           0.01919    1.551e-07    0.003817
   Calcium              1.350        1.313   4.801e+04
   Carbon            0.001000     0.001000       10.96
   Chlorine             1.326        1.326   4.289e+04
   Chromium          0.001717    1.119e-20   5.307e-16
   Hydrogen             111.0        110.5   1.016e+05
   Iron                0.1862    4.367e-06      0.2225
   Magnesium           0.2085    0.0003446       7.642
   Manganese         0.004290     0.003238       162.3
   Oxygen               56.57        55.26   8.067e+05
   Phosphorus        0.002573    5.268e-12   1.489e-07
   Potassium         0.002384     0.002384       85.06
   Silicon             0.2924    3.188e-05      0.8168
   Sodium             0.01952      0.01952       409.3
   Sulfur            0.001000    6.678e-06      0.1954
   Titanium          0.002123     0.002123       92.75


          Step #    39             Xi = 0.0857

          Temperature = 100.0 C    Pressure =  1.013 bars
          pH =  7.505              log fO2 =  -65.484
          Eh =  -0.5480 volts      pe =  -7.4015
          Ionic strength      =    3.028547 molal
          Charge imbalance    =    1.218181 eq/kg (36.51% error)
          Activity of water   =    0.962012
          Solvent mass        =     0.98994 kg
          Solution mass       =      1.0910 kg
          Mineral mass        =     0.10278 kg
          Solution density    =    1.008    g/cm3
          Solution viscosity  =    0.003    poise
          Chlorinity          =    1.339480 molal
          Dissolved solids    =       92598 mg/kg sol'n
          Hardness            =   119540.87 mg/kg sol'n as CaCO3
            carbonate         =       44.41 mg/kg sol'n as CaCO3
            non-carbonate     =   119496.45 mg/kg sol'n as CaCO3
          Carbonate alkalinity=       44.41 mg/kg sol'n as CaCO3
          Water type          =    Ca-Cl
          Bulk volume         =    1.12e+03 cm3
          Fluid volume        =    1.08e+03 cm3
          Mineral volume      =        34.4 cm3
          Inert volume        =        0.00 cm3
          Porosity            =        96.9 %
          Permeability        =        34.1 cm2
          Mass reacted        =        93.3 g

                          moles          moles         grams          cm3      rxn rate
  Reactants             remaining       reacted       reacted       reacted  (mol/kg sec)
 ------------------------------------------------------------------------------------------
   Al2O3                   0.2220       0.02080         2.121          --            --  
   CaO                     0.5652       0.05295         2.970          --            --  
   Cr2O3                  0.01986      0.001861        0.2828          --            --  
   FeO(ox)                  4.287        0.4016         28.86          --            --  
   K2O(ox)                0.01602      0.001501        0.1414          --            --  
   MgO                      4.803        0.4500         18.14          --            --  
   MnO                    0.09929      0.009303        0.6599          --            --  
   Na2O(ox)                0.2143       0.02008         1.244          --            --  
   P2O5                   0.02977      0.002789        0.3959          --            --  
   SiO2                     6.769        0.6342         38.10          --            --  
   TiO2                   0.04913      0.004603        0.3677          --            --  

  Minerals in system     moles      log moles      grams        volume (cm3)
 ----------------------------------------------------------------------------
   Andradite              0.02055     -1.687          10.44           2.709
   Antigorite            0.008872     -2.052          40.25           15.52
   Chromite              0.001861     -2.730         0.4166         0.08191
   Daphnite-14A           0.02005     -1.698          14.30           4.279
   Greenalite             0.08615     -1.065          32.02           9.907
   Hydroxylapatite       0.001860     -2.731         0.9343          0.3525
   Saponite-Ca           0.004577     -2.339          1.765          0.6210
   Tephroite             0.003678     -2.434         0.7427          0.2803
   Tremolite             0.002240     -2.650          1.820          0.6114
   Troilite             0.0009918     -3.004        0.08719         0.03290
                                               _____________   _____________
          (total)                                     102.8           34.39 

  Aqueous species       molality    mg/kg sol'n    act. coef.     log act.
 ---------------------------------------------------------------------------
   Ca++                     1.189     4.325e+04      0.1683       -0.6985
   Cl-                      1.167     3.755e+04      0.5810       -0.1687
   CaCl+                  0.08838         6057.      0.6759       -1.2238
   CaCl2(aq)              0.03829         3856.      1.0000       -1.4169
   Na+                    0.03602         751.4      0.6759       -1.6136
   H2(aq)                 0.01267         23.18      1.0000       -1.8972
   NaCl(aq)              0.005556         294.6      1.0000       -2.2553
   Ti(OH)4(aq)           0.004650         489.1      1.0000       -2.3325
   K+                    0.003862         137.0      0.5810       -2.6490
   MnCl+                 0.001466         120.2      0.6759       -3.0040
   Methane(aq)           0.001010         14.71      1.0000       -2.9956
   Mn++                 0.0005023         25.04      0.1683       -4.0728
   KCl(aq)              0.0001813         12.26      1.0000       -3.7417
   Mg++                 0.0001515         3.341      0.2597       -4.4051
   MgCl+                6.002e-05         3.255      0.6759       -4.3918
   SiO2(aq)             2.936e-05         1.600      1.0000       -4.5323
   OH-                  2.709e-05        0.4180      0.6312       -4.7670
   HS-                  7.821e-06        0.2347      0.6312       -5.3065
   Fe++                 1.993e-06        0.1010      0.1683       -6.4744
   HSiO3-               1.100e-06       0.07696      0.6759       -6.1286
   FeCl+                5.409e-07       0.04481      0.6759       -6.4370
   H2S(aq)              4.691e-07       0.01451      1.0000       -6.3287
   NaHSiO3(aq)          3.259e-07       0.02959      1.0000       -6.4869
   AlO2-                1.992e-07       0.01066      0.6759       -6.8708
   FeCl4--              1.398e-07       0.02507      0.0805       -7.9490
   NaOH(aq)             9.765e-08      0.003544      1.0000       -7.0103
   H+                   3.319e-08     3.036e-05      0.9420       -7.5049
   S--                  1.016e-08     0.0002955      0.1230       -8.9034
    (only species > 1e-8 molal listed)

  Mineral saturation states
                     log Q/K                          log Q/K
 ----------------------------------------------------------------
   Tremolite          0.0000 sat    Clinochlore-14A   -1.4478     
   Daphnite-14A       0.0000 sat    Quartz            -1.4541     
   Troilite           0.0000 sat    Talc              -1.4676     
   Antigorite         0.0000 sat    Magnetite         -1.5760     
   Greenalite         0.0000 sat    Tridymite         -1.6259     
   Hydroxylapatite    0.0000 sat    Chalcedony        -1.6708     
   Tephroite          0.0000 sat    Saponite-H        -1.6822     
   Saponite-Ca        0.0000 sat    Prehnite          -1.7567     
   Chromite           0.0000 sat    Gibbsite          -1.8085     
   Andradite          0.0000 sat    Cristobalite(alp  -1.8718     
   Diopside          -0.0073        Brucite           -1.8804     
   Pyrrhotite        -0.0796        Minnesotaite      -1.9456     
   Saponite-Mg       -0.4783        Wustite           -2.0238     
   Ice               -0.4838        Fe(OH)2           -2.0763     
   Alabandite        -0.4879        Goethite          -2.0959     
   Chrysotile        -0.4945        Coesite           -2.1125     
   Annite            -0.6076        Monticellite      -2.1448     
   Ripidolite-14A    -0.6373        Enstatite         -2.1553     
   Phlogopite        -0.6885        Cristobalite(bet  -2.1740     
   Saponite-Na       -0.7234        Grossular         -2.1834     
   Rhodonite         -0.8488        Cronstedtite-7A   -2.2472     
   Saponite-K        -0.8867        SiO2(am)          -2.3480     
   Hedenbergite      -1.0121        Mesolite          -2.5235     
   Fayalite          -1.0198        Epidote           -2.7332     
   Diaspore          -1.0232        Epidote-ord       -2.7386     
   Wollastonite      -1.0693        Manganosite       -2.7595     
   Mn(OH)2(am)       -1.1552        Hematite          -2.7962     
   Ferrosilite       -1.1924        Chamosite-7A      -2.8365     
   Pseudowollastoni  -1.2036        Scolecite         -2.8513     
   FeO               -1.2799        Daphnite-7A       -2.8752     
   Boehmite          -1.3180        Whitlockite       -2.9729     
    (only minerals with log Q/K > -3 listed)

                         partial
  Gases               press. (bar)     fugacity     fug. coef.    log fug.
 ---------------------------------------------------------------------------
   H2(g)                    15.85         15.86         1.001      1.2004
   CH4(g)                   1.156         1.155        0.9993      0.0626
   H2O(g)                  0.8139        0.8018        0.9852     -0.0959
   H2S(g)               1.404e-05     1.399e-05        0.9961     -4.8542
   HCl(g)               6.159e-12     6.159e-12         1.000*   -11.2105
   CO2(g)               1.571e-19     1.567e-19        0.9976    -18.8048
   CO(g)                7.086e-22     7.086e-22         1.000*   -21.1496
   C2H4(g)              1.374e-25     1.374e-25         1.000*   -24.8620
   S2(g)                1.735e-32     1.735e-32         1.000*   -31.7607
   SO2(g)               2.875e-35     2.855e-35        0.9928    -34.5445
   Na(g)                1.995e-41     1.995e-41         1.000*   -40.7000
   K(g)                 2.257e-43     2.257e-43         1.000*   -42.6464
   Cl2(g)               3.339e-51     3.339e-51         1.000*   -50.4764
   O2(g)                3.281e-66     3.280e-66        0.9999    -65.4841
   Mg(g)                1.316e-66     1.316e-66         1.000*   -65.8806
   Ca(g)                6.578e-82     6.578e-82         1.000*   -81.1819
   C(g)                1.183e-101    1.183e-101         1.000*  -100.9272
   Al(g)               3.880e-102    3.880e-102         1.000*  -101.4111
   Si(g)               7.407e-110    7.407e-110         1.000*  -109.1303
    *no data, gas taken to be ideal

                                  In fluid              Sorbed            Kd
  Original basis total moles   moles     mg/kg      moles     mg/kg      L/kg
 -------------------------------------------------------------------------------
   H2O                 56.5       55.0  9.08e+05
   Al+++             0.0416   2.00e-07   0.00495
   Ca++                1.38       1.30  4.79e+04
   Cl-                 1.33       1.33  4.31e+04
   CrO4--           0.00372   1.33e-20  1.42e-15
   Fe++               0.403   2.65e-06     0.136
   H+                 -1.98   0.000980     0.905
   HCO3-            0.00100    0.00100      55.9
   HPO4--           0.00558   3.62e-12  3.18e-07
   K+               0.00400    0.00400      143.
   Mg++               0.451   0.000209      4.67
   Mn++             0.00930    0.00195      98.1
   Na+               0.0412     0.0412      867.
   O2(aq)          -0.00279   -0.00829     -243.
   SO4--            0.00100   8.22e-06     0.724
   SiO2(aq)           0.634   3.05e-05      1.68
   Ti(OH)4(aq)      0.00460    0.00460      489.

  Elemental composition               In fluid                  Sorbed
                  total moles     moles       mg/kg        moles       mg/kg
 -------------------------------------------------------------------------------
   Aluminum           0.04161    2.001e-07    0.004950
   Calcium              1.379        1.303   4.786e+04
   Carbon            0.001000     0.001000       11.01
   Chlorine             1.326        1.326   4.309e+04
   Chromium          0.003722    1.331e-20   6.346e-16
   Hydrogen             111.0        109.9   1.016e+05
   Iron                0.4026    2.649e-06      0.1356
   Magnesium           0.4510    0.0002094       4.665
   Manganese         0.009304     0.001948       98.12
   Oxygen               57.81        54.97   8.061e+05
   Phosphorus        0.005580    3.616e-12   1.027e-07
   Potassium         0.004002     0.004002       143.4
   Silicon             0.6342    3.047e-05      0.7845
   Sodium             0.04115      0.04115       867.3
   Sulfur            0.001000    8.217e-06      0.2415
   Titanium          0.004604     0.004604       202.0


          Step #    40             Xi = 0.0957

          Temperature = 100.0 C    Pressure =  1.013 bars
          pH =  7.513              log fO2 =  -65.555
          Eh =  -0.5499 volts      pe =  -7.4272
          Ionic strength      =    3.029358 molal
          Charge imbalance    =    1.219426 eq/kg (36.52% error)
          Activity of water   =    0.961981
          Solvent mass        =     0.98874 kg
          Solution mass       =      1.0898 kg
          Mineral mass        =     0.11479 kg
          Solution density    =    1.008    g/cm3
          Solution viscosity  =    0.003    poise
          Chlorinity          =    1.341104 molal
          Dissolved solids    =       92770 mg/kg sol'n
          Hardness            =   119436.98 mg/kg sol'n as CaCO3
            carbonate         =       44.51 mg/kg sol'n as CaCO3
            non-carbonate     =   119392.47 mg/kg sol'n as CaCO3
          Carbonate alkalinity=       44.51 mg/kg sol'n as CaCO3
          Water type          =    Ca-Cl
          Bulk volume         =    1.12e+03 cm3
          Fluid volume        =    1.08e+03 cm3
          Mineral volume      =        38.4 cm3
          Inert volume        =        0.00 cm3
          Porosity            =        96.6 %
          Permeability        =        30.1 cm2
          Mass reacted        =         104 g

                          moles          moles         grams          cm3      rxn rate
  Reactants             remaining       reacted       reacted       reacted  (mol/kg sec)
 ------------------------------------------------------------------------------------------
   Al2O3                   0.2196       0.02323         2.369          --            --  
   CaO                     0.5590       0.05914         3.316          --            --  
   Cr2O3                  0.01964      0.002078        0.3158          --            --  
   FeO(ox)                  4.240        0.4485         32.22          --            --  
   K2O(ox)                0.01585      0.001676        0.1579          --            --  
   MgO                      4.751        0.5026         20.26          --            --  
   MnO                    0.09820       0.01039        0.7369          --            --  
   Na2O(ox)                0.2119       0.02242         1.390          --            --  
   P2O5                   0.02945      0.003115        0.4422          --            --  
   SiO2                     6.695        0.7082         42.55          --            --  
   TiO2                   0.04859      0.005140        0.4106          --            --  

  Minerals in system     moles      log moles      grams        volume (cm3)
 ----------------------------------------------------------------------------
   Andradite              0.02160     -1.666          10.97           2.847
   Antigorite            0.009984     -2.001          45.29           17.46
   Chromite              0.002078     -2.682         0.4652         0.09147
   Daphnite-14A           0.02323     -1.634          16.58           4.958
   Greenalite             0.09570     -1.019          35.58           11.01
   Hydroxylapatite       0.002077     -2.683          1.043          0.3937
   Tephroite             0.004249     -2.372         0.8581          0.3238
   Tremolite             0.004825     -2.317          3.920           1.317
   Troilite             0.0009917     -3.004        0.08719         0.03290
                                               _____________   _____________
          (total)                                     114.8           38.43 

  Aqueous species       molality    mg/kg sol'n    act. coef.     log act.
 ---------------------------------------------------------------------------
   Ca++                     1.188     4.321e+04      0.1683       -0.6988
   Cl-                      1.168     3.757e+04      0.5810       -0.1683
   CaCl+                  0.08838         6056.      0.6759       -1.2238
   Na+                    0.04016         837.7      0.6759       -1.5663
   CaCl2(aq)              0.03832         3858.      1.0000       -1.4166
   H2(aq)                 0.01375         25.14      1.0000       -1.8619
   NaCl(aq)              0.006200         328.7      1.0000       -2.2076
   Ti(OH)4(aq)           0.005200         546.8      1.0000       -2.2840
   K+                    0.004205         149.2      0.5810       -2.6121
   MnCl+                 0.001426         116.9      0.6759       -3.0161
   Methane(aq)           0.001011         14.72      1.0000       -2.9951
   Mn++                 0.0004881         24.33      0.1683       -4.0853
   KCl(aq)              0.0001975         13.36      1.0000       -3.7044
   Mg++                 0.0001477         3.257      0.2597       -4.4162
   MgCl+                5.856e-05         3.175      0.6759       -4.4025
   SiO2(aq)             2.888e-05         1.574      1.0000       -4.5394
   OH-                  2.759e-05        0.4257      0.6312       -4.7590
   HS-                  7.881e-06        0.2365      0.6312       -5.3032
   Fe++                 1.941e-06       0.09837      0.1683       -6.4857
   HSiO3-               1.103e-06       0.07712      0.6759       -6.1277
   FeCl+                5.274e-07       0.04368      0.6759       -6.4480
   H2S(aq)              4.640e-07       0.01435      1.0000       -6.3335
   NaHSiO3(aq)          3.642e-07       0.03307      1.0000       -6.4387
   AlO2-                2.024e-07       0.01083      0.6759       -6.8640
   FeCl4--              1.366e-07       0.02450      0.0805       -7.9589
   NaOH(aq)             1.109e-07      0.004025      1.0000       -6.9550
   H+                   3.259e-08     2.980e-05      0.9420       -7.5129
   S--                  1.042e-08     0.0003032      0.1230       -8.8921
    (only species > 1e-8 molal listed)

  Mineral saturation states
                     log Q/K                          log Q/K
 ----------------------------------------------------------------
   Chromite           0.0000 sat    Quartz            -1.4612     
   Greenalite         0.0000 sat    Talc              -1.4808     
   Andradite          0.0000 sat    Magnetite         -1.5972     
   Tremolite          0.0000 sat    Tridymite         -1.6330     
   Antigorite         0.0000 sat    Chalcedony        -1.6779     
   Troilite           0.0000 sat    Saponite-H        -1.6934     
   Tephroite          0.0000 sat    Prehnite          -1.7488     
   Hydroxylapatite    0.0000 sat    Gibbsite          -1.8097     
   Daphnite-14A       0.0000 sat    Brucite           -1.8754     
   Diopside          -0.0007        Cristobalite(alp  -1.8789     
   Saponite-Ca       -0.0087        Minnesotaite      -1.9597     
   Pyrrhotite        -0.0796        Wustite           -2.0212     
   Ice               -0.4838        Fe(OH)2           -2.0716     
   Saponite-Mg       -0.4887        Goethite          -2.1089     
   Alabandite        -0.4890        Coesite           -2.1196     
   Chrysotile        -0.4936        Monticellite      -2.1312     
   Annite            -0.5709        Enstatite         -2.1573     
   Ripidolite-14A    -0.6364        Grossular         -2.1598     
   Phlogopite        -0.6508        Cristobalite(bet  -2.1811     
   Saponite-Na       -0.7164        Cronstedtite-7A   -2.2708     
   Rhodonite         -0.8523        SiO2(am)          -2.3551     
   Saponite-K        -0.8831        Mesolite          -2.4994     
   Hedenbergite      -1.0058        Epidote           -2.7383     
   Fayalite          -1.0174        Epidote-ord       -2.7437     
   Diaspore          -1.0244        Manganosite       -2.7560     
   Wollastonite      -1.0607        Hematite          -2.8221     
   Mn(OH)2(am)       -1.1517        Chamosite-7A      -2.8365     
   Ferrosilite       -1.1947        Scolecite         -2.8591     
   Pseudowollastoni  -1.1950        Daphnite-7A       -2.8752     
   FeO               -1.2752        Whitlockite       -2.9781     
   Boehmite          -1.3192        Fe                -2.9824     
   Clinochlore-14A   -1.4464     
    (only minerals with log Q/K > -3 listed)

                         partial
  Gases               press. (bar)     fugacity     fug. coef.    log fug.
 ---------------------------------------------------------------------------
   H2(g)                    17.20         17.21         1.001      1.2357
   CH4(g)                   1.157         1.156        0.9993      0.0631
   H2O(g)                  0.8138        0.8018        0.9852     -0.0959
   H2S(g)               1.389e-05     1.384e-05        0.9961     -4.8590
   HCl(g)               6.052e-12     6.052e-12         1.000*   -11.2181
   CO2(g)               1.136e-19     1.133e-19        0.9976    -18.9456
   CO(g)                5.558e-22     5.558e-22         1.000*   -21.2551
   C2H4(g)              1.171e-25     1.171e-25         1.000*   -24.9316
   S2(g)                1.443e-32     1.443e-32         1.000*   -31.8408
   SO2(g)               2.228e-35     2.212e-35        0.9928    -34.6552
   Na(g)                2.361e-41     2.361e-41         1.000*   -40.6270
   K(g)                 2.607e-43     2.607e-43         1.000*   -42.5838
   Cl2(g)               2.972e-51     2.972e-51         1.000*   -50.5270
   O2(g)                2.788e-66     2.788e-66        0.9999    -65.5548
   Mg(g)                1.444e-66     1.444e-66         1.000*   -65.8403
   Ca(g)                7.399e-82     7.399e-82         1.000*   -81.1309
   C(g)                1.006e-101    1.006e-101         1.000*  -100.9973
   Al(g)               4.372e-102    4.372e-102         1.000*  -101.3593
   Si(g)               8.576e-110    8.576e-110         1.000*  -109.0667
    *no data, gas taken to be ideal

                                  In fluid              Sorbed            Kd
  Original basis total moles   moles     mg/kg      moles     mg/kg      L/kg
 -------------------------------------------------------------------------------
   H2O                 56.6       54.9  9.07e+05
   Al+++             0.0465   2.03e-07   0.00503
   Ca++                1.39       1.30  4.78e+04
   Cl-                 1.33       1.33  4.31e+04
   CrO4--           0.00416   1.33e-20  1.41e-15
   Fe++               0.450   2.58e-06     0.132
   H+                 -2.21   0.000979     0.905
   HCO3-            0.00100    0.00100      56.0
   HPO4--           0.00623   3.52e-12  3.10e-07
   K+               0.00435    0.00435      156.
   Mg++               0.504   0.000204      4.55
   Mn++              0.0104    0.00189      95.4
   Na+               0.0458     0.0458      967.
   O2(aq)          -0.00311   -0.00881     -259.
   SO4--            0.00100   8.26e-06     0.728
   SiO2(aq)           0.708   3.00e-05      1.65
   Ti(OH)4(aq)      0.00514    0.00514      547.

  Elemental composition               In fluid                  Sorbed
                  total moles     moles       mg/kg        moles       mg/kg
 -------------------------------------------------------------------------------
   Aluminum           0.04646    2.033e-07    0.005032
   Calcium              1.385        1.300   4.782e+04
   Carbon            0.001000     0.001000       11.02
   Chlorine             1.326        1.326   4.313e+04
   Chromium          0.004157    1.327e-20   6.331e-16
   Hydrogen             111.0        109.8   1.016e+05
   Iron                0.4495    2.579e-06      0.1321
   Magnesium           0.5036    0.0002039       4.548
   Manganese          0.01039     0.001892       95.38
   Oxygen               58.08        54.90   8.060e+05
   Phosphorus        0.006231    3.524e-12   1.002e-07
   Potassium         0.004353     0.004353       156.2
   Silicon             0.7082    3.001e-05      0.7733
   Sodium             0.04584      0.04584       967.0
   Sulfur            0.001000    8.261e-06      0.2431
   Titanium          0.005141     0.005141       225.9


          Step #    41             Xi = 0.1000

          Temperature = 100.0 C    Pressure =  1.013 bars
          pH =  7.514              log fO2 =  -65.562
          Eh =  -0.5501 volts      pe =  -7.4300
          Ionic strength      =    3.029657 molal
          Charge imbalance    =    1.219954 eq/kg (36.52% error)
          Activity of water   =    0.961968
          Solvent mass        =     0.98823 kg
          Solution mass       =      1.0894 kg
          Mineral mass        =     0.11998 kg
          Solution density    =    1.008    g/cm3
          Solution viscosity  =    0.003    poise
          Chlorinity          =    1.341793 molal
          Dissolved solids    =       92843 mg/kg sol'n
          Hardness            =   119389.00 mg/kg sol'n as CaCO3
            carbonate         =       44.54 mg/kg sol'n as CaCO3
            non-carbonate     =   119344.46 mg/kg sol'n as CaCO3
          Carbonate alkalinity=       44.54 mg/kg sol'n as CaCO3
          Water type          =    Ca-Cl
          Bulk volume         =    1.12e+03 cm3
          Fluid volume        =    1.08e+03 cm3
          Mineral volume      =        40.2 cm3
          Inert volume        =        0.00 cm3
          Porosity            =        96.4 %
          Permeability        =        28.6 cm2
          Mass reacted        =         109 g

                          moles          moles         grams          cm3      rxn rate
  Reactants             remaining       reacted       reacted       reacted  (mol/kg sec)
 ------------------------------------------------------------------------------------------
   Al2O3                   0.2186       0.02428         2.476          --            --  
   CaO                     0.5563       0.06182         3.466          --            --  
   Cr2O3                  0.01955      0.002172        0.3301          --            --  
   FeO(ox)                  4.220        0.4689         33.69          --            --  
   K2O(ox)                0.01577      0.001752        0.1651          --            --  
   MgO                      4.728        0.5253         21.17          --            --  
   MnO                    0.09773       0.01086        0.7703          --            --  
   Na2O(ox)                0.2109       0.02344         1.453          --            --  
   P2O5                   0.02931      0.003256        0.4622          --            --  
   SiO2                     6.663        0.7403         44.48          --            --  
   TiO2                   0.04836      0.005373        0.4292          --            --  

  Minerals in system     moles      log moles      grams        volume (cm3)
 ----------------------------------------------------------------------------
   Andradite              0.02171     -1.663          11.03           2.862
   Antigorite             0.01044     -1.981          47.37           18.27
   Chromite              0.002173     -2.663         0.4863         0.09562
   Daphnite-14A           0.02428     -1.615          17.33           5.183
   Diopside              0.004465     -2.350         0.9668          0.2951
   Greenalite              0.1006     -0.997          37.40           11.57
   Hydroxylapatite       0.002171     -2.663          1.091          0.4115
   Tephroite             0.004488     -2.348         0.9063          0.3420
   Tremolite             0.004069     -2.391          3.305           1.111
   Troilite             0.0009917     -3.004        0.08719         0.03290
                                               _____________   _____________
          (total)                                     120.0           40.17 

  Aqueous species       molality    mg/kg sol'n    act. coef.     log act.
 ---------------------------------------------------------------------------
   Ca++                     1.188     4.319e+04      0.1683       -0.6990
   Cl-                      1.169     3.758e+04      0.5810       -0.1682
   CaCl+                  0.08838         6055.      0.6759       -1.2238
   Na+                    0.04196         875.2      0.6759       -1.5472
   CaCl2(aq)              0.03833         3859.      1.0000       -1.4164
   H2(aq)                 0.01387         25.36      1.0000       -1.8580
   NaCl(aq)              0.006480         343.6      1.0000       -2.1884
   Ti(OH)4(aq)           0.005438         571.8      1.0000       -2.2646
   K+                    0.004354         154.4      0.5810       -2.5970
   MnCl+                 0.001421         116.5      0.6759       -3.0175
   Methane(aq)           0.001012         14.73      1.0000       -2.9949
   Mn++                 0.0004864         24.24      0.1683       -4.0868
   KCl(aq)              0.0002046         13.84      1.0000       -3.6891
   Mg++                 0.0001473         3.247      0.2597       -4.4175
   MgCl+                5.841e-05         3.166      0.6759       -4.4037
   SiO2(aq)             2.883e-05         1.572      1.0000       -4.5401
   OH-                  2.765e-05        0.4266      0.6312       -4.7581
   HS-                  7.888e-06        0.2367      0.6312       -5.3028
   Fe++                 1.935e-06       0.09805      0.1683       -6.4870
   HSiO3-               1.103e-06       0.07714      0.6759       -6.1275
   FeCl+                5.259e-07       0.04356      0.6759       -6.4492
   H2S(aq)              4.635e-07       0.01433      1.0000       -6.3340
   NaHSiO3(aq)          3.807e-07       0.03456      1.0000       -6.4195
   AlO2-                2.027e-07       0.01085      0.6759       -6.8632
   FeCl4--              1.364e-07       0.02445      0.0805       -7.9597
   NaOH(aq)             1.161e-07      0.004214      1.0000       -6.9350
   H+                   3.252e-08     2.973e-05      0.9420       -7.5139
   S--                  1.046e-08     0.0003042      0.1230       -8.8908
    (only species > 1e-8 molal listed)

  Mineral saturation states
                     log Q/K                          log Q/K
 ----------------------------------------------------------------
   Greenalite         0.0000 sat    Quartz            -1.4619     
   Tephroite          0.0000 sat    Talc              -1.4822     
   Diopside           0.0000 sat    Magnetite         -1.5995     
   Andradite          0.0000 sat    Tridymite         -1.6337     
   Troilite           0.0000 sat    Chalcedony        -1.6786     
   Antigorite         0.0000 sat    Saponite-H        -1.6946     
   Chromite           0.0000 sat    Prehnite          -1.7480     
   Hydroxylapatite    0.0000 sat    Gibbsite          -1.8099     
   Daphnite-14A       0.0000 sat    Brucite           -1.8749     
   Tremolite          0.0000 sat    Cristobalite(alp  -1.8796     
   Saponite-Ca       -0.0096        Minnesotaite      -1.9612     
   Pyrrhotite        -0.0796        Wustite           -2.0210     
   Ice               -0.4838        Fe(OH)2           -2.0711     
   Alabandite        -0.4892        Goethite          -2.1103     
   Saponite-Mg       -0.4899        Coesite           -2.1203     
   Chrysotile        -0.4935        Monticellite      -2.1297     
   Annite            -0.5557        Grossular         -2.1572     
   Phlogopite        -0.6356        Enstatite         -2.1575     
   Ripidolite-14A    -0.6363        Cristobalite(bet  -2.1818     
   Saponite-Na       -0.7111        Cronstedtite-7A   -2.2734     
   Rhodonite         -0.8527        SiO2(am)          -2.3558     
   Saponite-K        -0.8791        Mesolite          -2.4873     
   Hedenbergite      -1.0051        Epidote           -2.7388     
   Fayalite          -1.0171        Epidote-ord       -2.7442     
   Diaspore          -1.0245        Manganosite       -2.7556     
   Wollastonite      -1.0598        Hematite          -2.8249     
   Mn(OH)2(am)       -1.1513        Chamosite-7A      -2.8365     
   Pseudowollastoni  -1.1941        Scolecite         -2.8600     
   Ferrosilite       -1.1950        Daphnite-7A       -2.8752     
   FeO               -1.2747        Fe                -2.9780     
   Boehmite          -1.3193        Whitlockite       -2.9786     
   Clinochlore-14A   -1.4462     
    (only minerals with log Q/K > -3 listed)

                         partial
  Gases               press. (bar)     fugacity     fug. coef.    log fug.
 ---------------------------------------------------------------------------
   H2(g)                    17.35         17.36         1.001      1.2396
   CH4(g)                   1.158         1.157        0.9993      0.0633
   H2O(g)                  0.8138        0.8018        0.9852     -0.0959
   H2S(g)               1.387e-05     1.382e-05        0.9961     -4.8595
   HCl(g)               6.041e-12     6.041e-12         1.000*   -11.2189
   CO2(g)               1.097e-19     1.095e-19        0.9976    -18.9608
   CO(g)                5.416e-22     5.416e-22         1.000*   -21.2663
   C2H4(g)              1.151e-25     1.151e-25         1.000*   -24.9388
   S2(g)                1.414e-32     1.414e-32         1.000*   -31.8495
   SO2(g)               2.167e-35     2.152e-35        0.9928    -34.6672
   Na(g)                2.483e-41     2.483e-41         1.000*   -40.6051
   K(g)                 2.718e-43     2.718e-43         1.000*   -42.5658
   Cl2(g)               2.935e-51     2.935e-51         1.000*   -50.5324
   O2(g)                2.739e-66     2.739e-66        0.9999    -65.5624
   Mg(g)                1.459e-66     1.459e-66         1.000*   -65.8359
   Ca(g)                7.494e-82     7.494e-82         1.000*   -81.1253
   C(g)                9.892e-102    9.892e-102         1.000*  -101.0047
   Al(g)               4.429e-102    4.429e-102         1.000*  -101.3537
   Si(g)               8.714e-110    8.714e-110         1.000*  -109.0598
    *no data, gas taken to be ideal

                                  In fluid              Sorbed            Kd
  Original basis total moles   moles     mg/kg      moles     mg/kg      L/kg
 -------------------------------------------------------------------------------
   H2O                 56.6       54.9  9.07e+05
   Al+++             0.0486   2.04e-07   0.00504
   Ca++                1.39       1.30  4.78e+04
   Cl-                 1.33       1.33  4.32e+04
   CrO4--           0.00435   1.33e-20  1.41e-15
   Fe++               0.470   2.57e-06     0.132
   H+                 -2.31   0.000979     0.906
   HCO3-            0.00100    0.00100      56.0
   HPO4--           0.00651   3.51e-12  3.10e-07
   K+               0.00450    0.00450      162.
   Mg++               0.526   0.000203      4.53
   Mn++              0.0109    0.00189      95.1
   Na+               0.0479     0.0479  1.01e+03
   O2(aq)          -0.00326   -0.00887     -260.
   SO4--            0.00100   8.26e-06     0.729
   SiO2(aq)           0.740   3.00e-05      1.65
   Ti(OH)4(aq)      0.00537    0.00537      572.

  Elemental composition               In fluid                  Sorbed
                  total moles     moles       mg/kg        moles       mg/kg
 -------------------------------------------------------------------------------
   Aluminum           0.04857    2.036e-07    0.005043
   Calcium              1.388        1.299   4.780e+04
   Carbon            0.001000     0.001000       11.03
   Chlorine             1.326        1.326   4.315e+04
   Chromium          0.004345    1.326e-20   6.327e-16
   Hydrogen             111.0        109.8   1.016e+05
   Iron                0.4699    2.570e-06      0.1317
   Magnesium           0.5263    0.0002032       4.535
   Manganese          0.01086     0.001885       95.07
   Oxygen               58.19        54.88   8.060e+05
   Phosphorus        0.006513    3.514e-12   9.991e-08
   Potassium         0.004505     0.004505       161.7
   Silicon             0.7403    2.996e-05      0.7724
   Sodium             0.04787      0.04787       1010.
   Sulfur            0.001000    8.264e-06      0.2432
   Titanium          0.005374     0.005374       236.2


          Step #    44             Xi = 0.1196

          Temperature = 100.0 C    Pressure =  1.013 bars
          pH =  7.514              log fO2 =  -65.562
          Eh =  -0.5501 volts      pe =  -7.4304
          Ionic strength      =    3.030966 molal
          Charge imbalance    =    1.222340 eq/kg (36.54% error)
          Activity of water   =    0.961911
          Solvent mass        =     0.98594 kg
          Solution mass       =      1.0872 kg
          Mineral mass        =     0.14343 kg
          Solution density    =    1.009    g/cm3
          Solution viscosity  =    0.003    poise
          Chlorinity          =    1.344906 molal
          Dissolved solids    =       93174 mg/kg sol'n
          Hardness            =   119168.79 mg/kg sol'n as CaCO3
            carbonate         =       44.63 mg/kg sol'n as CaCO3
            non-carbonate     =   119124.17 mg/kg sol'n as CaCO3
          Carbonate alkalinity=       44.63 mg/kg sol'n as CaCO3
          Water type          =    Ca-Cl
          Bulk volume         =    1.13e+03 cm3
          Fluid volume        =    1.08e+03 cm3
          Mineral volume      =        48.0 cm3
          Inert volume        =        0.00 cm3
          Porosity            =        95.7 %
          Permeability        =        22.6 cm2
          Mass reacted        =         130 g

                          moles          moles         grams          cm3      rxn rate
  Reactants             remaining       reacted       reacted       reacted  (mol/kg sec)
 ------------------------------------------------------------------------------------------
   Al2O3                   0.2138       0.02904         2.961          --            --  
   CaO                     0.5442       0.07392         4.145          --            --  
   Cr2O3                  0.01912      0.002598        0.3948          --            --  
   FeO(ox)                  4.128        0.5607         40.28          --            --  
   K2O(ox)                0.01543      0.002096        0.1974          --            --  
   MgO                      4.625        0.6282         25.32          --            --  
   MnO                    0.09561       0.01299        0.9212          --            --  
   Na2O(ox)                0.2063       0.02803         1.737          --            --  
   P2O5                   0.02867      0.003894        0.5527          --            --  
   SiO2                     6.518        0.8853         53.19          --            --  
   TiO2                   0.04730      0.006425        0.5132          --            --  

  Minerals in system     moles      log moles      grams        volume (cm3)
 ----------------------------------------------------------------------------
   Andradite              0.02168     -1.664          11.02           2.858
   Antigorite             0.01253     -1.902          56.83           21.92
   Chromite              0.002598     -2.585         0.5815          0.1143
   Daphnite-14A           0.02904     -1.537          20.72           6.198
   Diopside               0.02761     -1.559          5.978           1.825
   Greenalite              0.1232     -0.909          45.79           14.17
   Hydroxylapatite       0.002596     -2.586          1.304          0.4921
   Tephroite             0.005554     -2.255          1.122          0.4233
   Troilite             0.0009917     -3.004        0.08719         0.03290
                                               _____________   _____________
          (total)                                     143.4           48.02 

  Aqueous species       molality    mg/kg sol'n    act. coef.     log act.
 ---------------------------------------------------------------------------
   Ca++                     1.186     4.310e+04      0.1683       -0.6997
   Cl-                      1.170     3.762e+04      0.5810       -0.1675
   CaCl+                  0.08836         6052.      0.6759       -1.2238
   Na+                    0.05012         1045.      0.6759       -1.4701
   CaCl2(aq)              0.03838         3863.      1.0000       -1.4159
   H2(aq)                 0.01387         25.35      1.0000       -1.8580
   NaCl(aq)              0.007751         410.8      1.0000       -2.1107
   Ti(OH)4(aq)           0.006518         685.1      1.0000       -2.1859
   K+                    0.005029         178.3      0.5810       -2.5344
   MnCl+                 0.001421         116.5      0.6759       -3.0175
   Methane(aq)           0.001014         14.76      1.0000       -2.9939
   Mn++                 0.0004856         24.19      0.1683       -4.0875
   KCl(aq)              0.0002366         16.00      1.0000       -3.6259
   Mg++                 0.0001470         3.240      0.2597       -4.4182
   MgCl+                5.840e-05         3.165      0.6759       -4.4037
   SiO2(aq)             2.883e-05         1.571      1.0000       -4.5401
   OH-                  2.767e-05        0.4268      0.6312       -4.7577
   HS-                  7.894e-06        0.2368      0.6312       -5.3025
   Fe++                 1.932e-06       0.09786      0.1683       -6.4877
   HSiO3-               1.104e-06       0.07717      0.6759       -6.1272
   FeCl+                5.258e-07       0.04354      0.6759       -6.4492
   H2S(aq)              4.634e-07       0.01432      1.0000       -6.3340
   NaHSiO3(aq)          4.550e-07       0.04129      1.0000       -6.3420
   AlO2-                2.029e-07       0.01085      0.6759       -6.8628
   NaOH(aq)             1.388e-07      0.005035      1.0000       -6.8576
   FeCl4--              1.370e-07       0.02455      0.0805       -7.9578
   H+                   3.249e-08     2.969e-05      0.9420       -7.5142
   S--                  1.047e-08     0.0003045      0.1230       -8.8901
    (only species > 1e-8 molal listed)

  Mineral saturation states
                     log Q/K                          log Q/K
 ----------------------------------------------------------------
   Antigorite         0.0000 sat    Quartz            -1.4619     
   Greenalite         0.0000 sat    Talc              -1.4822     
   Diopside           0.0000 sat    Magnetite         -1.5994     
   Tephroite          0.0000 sat    Tridymite         -1.6337     
   Troilite           0.0000 sat    Chalcedony        -1.6786     
   Hydroxylapatite    0.0000 sat    Saponite-H        -1.6946     
   Chromite           0.0000 sat    Prehnite          -1.7480     
   Daphnite-14A       0.0000 sat    Gibbsite          -1.8099     
   Andradite          0.0000 sat    Brucite           -1.8749     
   Tremolite         -0.0000 sat    Cristobalite(alp  -1.8796     
   Saponite-Ca       -0.0096        Minnesotaite      -1.9612     
   Pyrrhotite        -0.0796        Wustite           -2.0209     
   Ice               -0.4839        Fe(OH)2           -2.0711     
   Alabandite        -0.4892        Goethite          -2.1103     
   Saponite-Mg       -0.4899        Coesite           -2.1203     
   Annite            -0.4928        Monticellite      -2.1297     
   Chrysotile        -0.4935        Grossular         -2.1573     
   Phlogopite        -0.5726        Enstatite         -2.1575     
   Ripidolite-14A    -0.6363        Cristobalite(bet  -2.1818     
   Saponite-Na       -0.6855        Cronstedtite-7A   -2.2733     
   Rhodonite         -0.8527        SiO2(am)          -2.3558     
   Saponite-K        -0.8583        Mesolite          -2.4351     
   Hedenbergite      -1.0051        Epidote           -2.7388     
   Fayalite          -1.0171        Epidote-ord       -2.7442     
   Diaspore          -1.0245        Manganosite       -2.7556     
   Wollastonite      -1.0598        Hematite          -2.8249     
   Mn(OH)2(am)       -1.1513        Chamosite-7A      -2.8365     
   Pseudowollastoni  -1.1941        Scolecite         -2.8601     
   Ferrosilite       -1.1950        Daphnite-7A       -2.8752     
   FeO               -1.2746        Fe                -2.9780     
   Boehmite          -1.3193        Whitlockite       -2.9786     
   Clinochlore-14A   -1.4462     
    (only minerals with log Q/K > -3 listed)

                         partial
  Gases               press. (bar)     fugacity     fug. coef.    log fug.
 ---------------------------------------------------------------------------
   H2(g)                    17.35         17.36         1.001      1.2396
   CH4(g)                   1.160         1.160        0.9993      0.0643
   H2O(g)                  0.8138        0.8017        0.9852     -0.0960
   H2S(g)               1.387e-05     1.382e-05        0.9961     -4.8595
   HCl(g)               6.044e-12     6.044e-12         1.000*   -11.2187
   CO2(g)               1.100e-19     1.097e-19        0.9976    -18.9598
   CO(g)                5.428e-22     5.428e-22         1.000*   -21.2653
   C2H4(g)              1.157e-25     1.157e-25         1.000*   -24.9368
   S2(g)                1.414e-32     1.414e-32         1.000*   -31.8496
   SO2(g)               2.167e-35     2.151e-35        0.9928    -34.6673
   Na(g)                2.967e-41     2.967e-41         1.000*   -40.5276
   K(g)                 3.141e-43     3.141e-43         1.000*   -42.5029
   Cl2(g)               2.938e-51     2.938e-51         1.000*   -50.5319
   O2(g)                2.739e-66     2.739e-66        0.9999    -65.5625
   Mg(g)                1.459e-66     1.459e-66         1.000*   -65.8359
   Ca(g)                7.494e-82     7.494e-82         1.000*   -81.1253
   C(g)                9.915e-102    9.915e-102         1.000*  -101.0037
   Al(g)               4.430e-102    4.430e-102         1.000*  -101.3536
   Si(g)               8.714e-110    8.714e-110         1.000*  -109.0598
    *no data, gas taken to be ideal

                                  In fluid              Sorbed            Kd
  Original basis total moles   moles     mg/kg      moles     mg/kg      L/kg
 -------------------------------------------------------------------------------
   H2O                 56.9       54.7  9.07e+05
   Al+++             0.0581   2.04e-07   0.00506
   Ca++                1.40       1.29  4.77e+04
   Cl-                 1.33       1.33  4.32e+04
   CrO4--           0.00520   1.32e-20  1.41e-15
   Fe++               0.562   2.56e-06     0.132
   H+                 -2.76   0.000979     0.908
   HCO3-            0.00100    0.00100      56.1
   HPO4--           0.00779   3.51e-12  3.10e-07
   K+               0.00519    0.00519      187.
   Mg++               0.629   0.000203      4.53
   Mn++              0.0130    0.00188      95.0
   Na+               0.0571     0.0571  1.21e+03
   O2(aq)          -0.00389   -0.00885     -261.
   SO4--            0.00100   8.25e-06     0.729
   SiO2(aq)           0.885   3.00e-05      1.66
   Ti(OH)4(aq)      0.00643    0.00643      685.

  Elemental composition               In fluid                  Sorbed
                  total moles     moles       mg/kg        moles       mg/kg
 -------------------------------------------------------------------------------
   Aluminum           0.05808    2.038e-07    0.005057
   Calcium              1.400        1.294   4.771e+04
   Carbon            0.001000     0.001000       11.05
   Chlorine             1.326        1.326   4.324e+04
   Chromium          0.005196    1.320e-20   6.314e-16
   Hydrogen             111.0        109.5   1.015e+05
   Iron                0.5617    2.561e-06      0.1316
   Magnesium           0.6292    0.0002025       4.528
   Manganese          0.01299     0.001880       94.98
   Oxygen               58.72        54.75   8.057e+05
   Phosphorus        0.007789    3.511e-12   1.000e-07
   Potassium         0.005191     0.005191       186.7
   Silicon             0.8853    2.996e-05      0.7740
   Sodium             0.05705      0.05705       1206.
   Sulfur            0.001000    8.250e-06      0.2433
   Titanium          0.006426     0.006426       283.0


          Step #    53             Xi = 0.2000

          Temperature = 100.0 C    Pressure =  1.013 bars
          pH =  7.606              log fO2 =  -66.180
          Eh =  -0.5683 volts      pe =  -7.6765
          Ionic strength      =    3.037241 molal
          Charge imbalance    =    1.232355 eq/kg (36.62% error)
          Activity of water   =    0.961663
          Solvent mass        =     0.97642 kg
          Solution mass       =      1.0784 kg
          Mineral mass        =     0.23983 kg
          Solution density    =    1.009    g/cm3
          Solution viscosity  =    0.003    poise
          Chlorinity          =    1.358023 molal
          Dissolved solids    =       94575 mg/kg sol'n
          Hardness            =   118306.28 mg/kg sol'n as CaCO3
            carbonate         =       45.59 mg/kg sol'n as CaCO3
            non-carbonate     =   118260.69 mg/kg sol'n as CaCO3
          Carbonate alkalinity=       45.59 mg/kg sol'n as CaCO3
          Water type          =    Ca-Cl
          Bulk volume         =    1.15e+03 cm3
          Fluid volume        =    1.07e+03 cm3
          Mineral volume      =        80.3 cm3
          Inert volume        =        0.00 cm3
          Porosity            =        93.0 %
          Permeability        =        8.82 cm2
          Mass reacted        =         218 g

                          moles          moles         grams          cm3      rxn rate
  Reactants             remaining       reacted       reacted       reacted  (mol/kg sec)
 ------------------------------------------------------------------------------------------
   Al2O3                   0.1943       0.04857         4.952          --            --  
   CaO                     0.4945        0.1236         6.933          --            --  
   Cr2O3                  0.01738      0.004344        0.6603          --            --  
   FeO(ox)                  3.751        0.9377         67.37          --            --  
   K2O(ox)                0.01402      0.003505        0.3301          --            --  
   MgO                      4.203         1.051         42.35          --            --  
   MnO                    0.08687       0.02172         1.541          --            --  
   Na2O(ox)                0.1875       0.04687         2.905          --            --  
   P2O5                   0.02605      0.006512        0.9244          --            --  
   SiO2                     5.922         1.481         88.96          --            --  
   TiO2                   0.04298       0.01075        0.8584          --            --  

  Minerals in system     moles      log moles      grams        volume (cm3)
 ----------------------------------------------------------------------------
   Andradite              0.03557     -1.449          18.07           4.689
   Antigorite             0.02093     -1.679          94.95           36.61
   Chromite              0.004345     -2.362         0.9725          0.1912
   Daphnite-14A           0.04857     -1.314          34.65           10.37
   Diopside               0.04670     -1.331          10.11           3.086
   Greenalite              0.2065     -0.685          76.75           23.74
   Hydroxylapatite       0.004342     -2.362          2.181          0.8230
   Tephroite              0.01014     -1.994          2.048          0.7727
   Troilite             0.0009919     -3.004        0.08720         0.03291
                                               _____________   _____________
          (total)                                     239.8           80.32 

  Aqueous species       molality    mg/kg sol'n    act. coef.     log act.
 ---------------------------------------------------------------------------
   Ca++                     1.178     4.276e+04      0.1683       -0.7025
   Cl-                      1.178     3.781e+04      0.5810       -0.1648
   CaCl+                  0.08835         6042.      0.6759       -1.2239
   Na+                    0.08397         1748.      0.6759       -1.2460
   CaCl2(aq)              0.03862         3881.      1.0000       -1.4131
   H2(aq)                 0.02823         51.52      1.0000       -1.5493
   NaCl(aq)               0.01307         691.6      1.0000       -1.8838
   Ti(OH)4(aq)            0.01101         1155.      1.0000       -1.9584
   K+                    0.007832         277.3      0.5810       -2.3420
   MnCl+                 0.001101         90.12      0.6759       -3.1282
   Methane(aq)           0.001024         14.88      1.0000       -2.9896
   Mn++                 0.0003739         18.60      0.1683       -4.2010
   KCl(aq)              0.0003709         25.04      1.0000       -3.4307
   Mg++                 0.0001211         2.665      0.2597       -4.5024
   MgCl+                4.841e-05         2.619      0.6759       -4.4852
   OH-                  3.418e-05        0.5263      0.6312       -4.6661
   SiO2(aq)             2.089e-05         1.137      1.0000       -4.6800
   HS-                  7.864e-06        0.2355      0.6312       -5.3042
   Fe++                 1.570e-06       0.07941      0.1683       -6.5778
   HSiO3-               9.879e-07       0.06896      0.6759       -6.1754
   NaHSiO3(aq)          6.822e-07       0.06182      1.0000       -6.1661
   FeCl+                4.301e-07       0.03555      0.6759       -6.5366
   H2S(aq)              3.737e-07       0.01153      1.0000       -6.4275
   NaOH(aq)             2.872e-07       0.01040      1.0000       -6.5418
   AlO2-                2.375e-07       0.01269      0.6759       -6.7944
   FeCl4--              1.142e-07       0.02044      0.0805       -8.0368
   H+                   2.630e-08     2.400e-05      0.9420       -7.6060
   S--                  1.289e-08     0.0003742      0.1230       -8.8000
    (only species > 1e-8 molal listed)

  Mineral saturation states
                     log Q/K                          log Q/K
 ----------------------------------------------------------------
   Troilite           0.0000 sat    Clinochlore-14A   -1.4171     
   Greenalite         0.0000 sat    Quartz            -1.6018     
   Hydroxylapatite    0.0000 sat    Magnetite         -1.6283     
   Diopside           0.0000 sat    Talc              -1.7443     
   Tephroite          0.0000 sat    Tridymite         -1.7736     
   Chromite           0.0000 sat    Brucite           -1.7758     
   Daphnite-14A       0.0000 sat    Chalcedony        -1.8185     
   Antigorite         0.0000 sat    Gibbsite          -1.8333     
   Andradite          0.0000 sat    Prehnite          -1.8531     
   Pyrrhotite        -0.0796        Saponite-H        -1.9183     
   Saponite-Ca       -0.2035        Wustite           -1.9489     
   Tremolite         -0.2621        Fe(OH)2           -1.9779     
   Annite            -0.3716        Monticellite      -1.9898     
   Phlogopite        -0.4341        Cristobalite(alp  -2.0195     
   Chrysotile        -0.4760        Grossular         -2.0817     
   Ice               -0.4840        Goethite          -2.1714     
   Alabandite        -0.5126        Enstatite         -2.1983     
   Ripidolite-14A    -0.6188        Minnesotaite      -2.2408     
   Saponite-Mg       -0.6972        Coesite           -2.2602     
   Saponite-Na       -0.8049        Cristobalite(bet  -2.3217     
   Rhodonite         -0.9226        Cronstedtite-7A   -2.3489     
   Fayalite          -0.9703        SiO2(am)          -2.4957     
   Saponite-K        -0.9882        Mesolite          -2.5705     
   Hedenbergite      -1.0110        Fe                -2.5759     
   Wollastonite      -1.0190        Manganosite       -2.6857     
   Diaspore          -1.0478        Chamosite-7A      -2.8365     
   Mn(OH)2(am)       -1.0815        Daphnite-7A       -2.8752     
   Pseudowollastoni  -1.1533        Epidote           -2.9049     
   FeO               -1.1813        Epidote-ord       -2.9103     
   Ferrosilite       -1.2415        Hematite          -2.9471     
   Boehmite          -1.3426        Halite            -2.9888     
    (only minerals with log Q/K > -3 listed)

                         partial
  Gases               press. (bar)     fugacity     fug. coef.    log fug.
 ---------------------------------------------------------------------------
   H2(g)                    35.32         35.34         1.001      1.5483
   CH4(g)                   1.172         1.171        0.9993      0.0686
   H2O(g)                  0.8136        0.8015        0.9852     -0.0961
   H2S(g)               1.119e-05     1.114e-05        0.9961     -4.9530
   HCl(g)               4.924e-12     4.924e-12         1.000*   -11.3076
   CO2(g)               6.464e-21     6.449e-21        0.9976    -20.1905
   CO(g)                6.497e-23     6.497e-23         1.000*   -22.1873
   C2H4(g)              2.846e-26     2.846e-26         1.000*   -25.5457
   S2(g)                2.219e-33     2.219e-33         1.000*   -32.6538
   SO2(g)               2.071e-36     2.056e-36        0.9928    -35.6870
   Na(g)                8.762e-41     8.762e-41         1.000*   -40.0574
   K(g)                 8.623e-43     8.623e-43         1.000*   -42.0643
   Cl2(g)               9.582e-52     9.582e-52         1.000*   -51.0185
   Mg(g)                3.733e-66     3.733e-66         1.000*   -65.4279
   O2(g)                6.607e-67     6.606e-67        0.9999    -66.1801
   Ca(g)                2.313e-81     2.313e-81         1.000*   -80.6359
   Al(g)               1.220e-101    1.220e-101         1.000*  -100.9137
   C(g)                2.416e-102    2.416e-102         1.000*  -101.6169
   Si(g)               2.618e-109    2.618e-109         1.000*  -108.5820
    *no data, gas taken to be ideal

                                  In fluid              Sorbed            Kd
  Original basis total moles   moles     mg/kg      moles     mg/kg      L/kg
 -------------------------------------------------------------------------------
   H2O                 57.8       54.2  9.06e+05
   Al+++             0.0971   2.38e-07   0.00596
   Ca++                1.45       1.27  4.74e+04
   Cl-                 1.33       1.33  4.36e+04
   CrO4--           0.00869   1.09e-20  1.18e-15
   Fe++               0.939   2.07e-06     0.107
   H+                 -4.62   0.000972     0.909
   HCO3-            0.00100    0.00100      56.6
   HPO4--            0.0130   2.62e-12  2.33e-07
   K+               0.00801    0.00801      290.
   Mg++                1.05   0.000166      3.73
   Mn++              0.0217    0.00144      73.4
   Na+               0.0947     0.0947  2.02e+03
   O2(aq)          -0.00651    -0.0158     -469.
   SO4--            0.00100   8.06e-06     0.718
   SiO2(aq)            1.48   2.20e-05      1.23
   Ti(OH)4(aq)       0.0107     0.0107  1.16e+03

  Elemental composition               In fluid                  Sorbed
                  total moles     moles       mg/kg        moles       mg/kg
 -------------------------------------------------------------------------------
   Aluminum           0.09714    2.381e-07    0.005956
   Calcium              1.450        1.275   4.737e+04
   Carbon            0.001000     0.001000       11.14
   Chlorine             1.326        1.326   4.359e+04
   Chromium          0.008689    1.094e-20   5.273e-16
   Hydrogen             111.0        108.5   1.014e+05
   Iron                0.9387    2.067e-06      0.1070
   Magnesium            1.052    0.0001655       3.730
   Manganese          0.02172     0.001440       73.38
   Oxygen               60.87        54.24   8.048e+05
   Phosphorus         0.01303    2.620e-12   7.525e-08
   Potassium         0.008010     0.008010       290.4
   Silicon              1.481    2.203e-05      0.5738
   Sodium             0.09475      0.09475       2020.
   Sulfur            0.001000    8.056e-06      0.2395
   Titanium           0.01075      0.01075       477.1


          Step #    63             Xi = 0.3000

          Temperature = 100.0 C    Pressure =  1.013 bars
          pH =  7.672              log fO2 =  -66.616
          Eh =  -0.5813 volts      pe =  -7.8510
          Ionic strength      =    3.044838 molal
          Charge imbalance    =    1.245034 eq/kg (36.72% error)
          Activity of water   =    0.961354
          Solvent mass        =     0.96458 kg
          Solution mass       =      1.0674 kg
          Mineral mass        =     0.35970 kg
          Solution density    =    1.010    g/cm3
          Solution viscosity  =    0.003    poise
          Chlorinity          =    1.374695 molal
          Dissolved solids    =       96353 mg/kg sol'n
          Hardness            =   117185.72 mg/kg sol'n as CaCO3
            carbonate         =       46.47 mg/kg sol'n as CaCO3
            non-carbonate     =   117139.25 mg/kg sol'n as CaCO3
          Carbonate alkalinity=       46.47 mg/kg sol'n as CaCO3
          Water type          =    Ca-Cl
          Bulk volume         =    1.18e+03 cm3
          Fluid volume        =    1.06e+03 cm3
          Mineral volume      =        120. cm3
          Inert volume        =        0.00 cm3
          Porosity            =        89.8 %
          Permeability        =        2.88 cm2
          Mass reacted        =         327 g

                          moles          moles         grams          cm3      rxn rate
  Reactants             remaining       reacted       reacted       reacted  (mol/kg sec)
 ------------------------------------------------------------------------------------------
   Al2O3                   0.1700       0.07285         7.428          --            --  
   CaO                     0.4327        0.1854         10.40          --            --  
   Cr2O3                  0.01520      0.006516        0.9904          --            --  
   FeO(ox)                  3.282         1.407         101.1          --            --  
   K2O(ox)                0.01227      0.005257        0.4952          --            --  
   MgO                      3.677         1.576         63.52          --            --  
   MnO                    0.07601       0.03258         2.311          --            --  
   Na2O(ox)                0.1641       0.07031         4.358          --            --  
   P2O5                   0.02279      0.009768         1.387          --            --  
   SiO2                     5.182         2.221         133.4          --            --  
   TiO2                   0.03761       0.01612         1.288          --            --  

  Minerals in system     moles      log moles      grams        volume (cm3)
 ----------------------------------------------------------------------------
   Andradite              0.05295     -1.276          26.91           6.982
   Antigorite             0.03138     -1.503          142.4           54.89
   Chromite              0.006517     -2.186          1.459          0.2868
   Daphnite-14A           0.07285     -1.138          51.98           15.55
   Diopside               0.07041     -1.152          15.25           4.653
   Greenalite              0.3100     -0.509          115.2           35.65
   Hydroxylapatite       0.006513     -2.186          3.271           1.234
   Tephroite              0.01570     -1.804          3.170           1.196
   Troilite             0.0009921     -3.003        0.08722         0.03291
                                               _____________   _____________
          (total)                                     359.7           120.5 

  Aqueous species       molality    mg/kg sol'n    act. coef.     log act.
 ---------------------------------------------------------------------------
   Cl-                      1.187     3.803e+04      0.5810       -0.1613
   Ca++                     1.168     4.231e+04      0.1683       -0.7062
   Na+                     0.1269         2637.      0.6759       -1.0666
   CaCl+                  0.08830         6026.      0.6759       -1.2242
   H2(aq)                 0.04660         84.89      1.0000       -1.3316
   CaCl2(aq)              0.03891         3902.      1.0000       -1.4100
   NaCl(aq)               0.01991         1051.      1.0000       -1.7009
   Ti(OH)4(aq)            0.01671         1750.      1.0000       -1.7770
   K+                     0.01139         402.5      0.5810       -2.1792
   Methane(aq)           0.001037         15.03      1.0000       -2.9843
   MnCl+                0.0009195         75.10      0.6759       -3.2066
   KCl(aq)              0.0005439         36.64      1.0000       -3.2645
   Mn++                 0.0003098         15.38      0.1683       -4.2827
   Mg++                 0.0001052         2.311      0.2597       -4.5635
   MgCl+                4.239e-05         2.289      0.6759       -4.5429
   OH-                  3.974e-05        0.6107      0.6312       -4.6006
   SiO2(aq)             1.665e-05        0.9038      1.0000       -4.7787
   HS-                  7.856e-06        0.2348      0.6312       -5.3046
   Fe++                 1.351e-06       0.06820      0.1683       -6.6430
   NaHSiO3(aq)          9.552e-07       0.08639      1.0000       -6.0199
   HSiO3-               9.152e-07       0.06375      0.6759       -6.2086
   NaOH(aq)             5.048e-07       0.01824      1.0000       -6.2969
   FeCl+                3.731e-07       0.03078      0.6759       -6.5983
   H2S(aq)              3.210e-07      0.009886      1.0000       -6.4935
   AlO2-                2.660e-07       0.01418      0.6759       -6.7452
   FeCl4--              1.014e-07       0.01812      0.0805       -8.0883
   H+                   2.261e-08     2.060e-05      0.9420       -7.6716
   S--                  1.497e-08     0.0004339      0.1230       -8.7348
    (only species > 1e-8 molal listed)

  Mineral saturation states
                     log Q/K                          log Q/K
 ----------------------------------------------------------------
   Hydroxylapatite    0.0000 sat    Boehmite          -1.3591     
   Troilite           0.0000 sat    Clinochlore-14A   -1.3965     
   Tephroite          0.0000 sat    Magnetite         -1.6485     
   Diopside           0.0000 sat    Quartz            -1.7005     
   Andradite          0.0000 sat    Brucite           -1.7060     
   Antigorite         0.0000 sat    Gibbsite          -1.8499     
   Chromite           0.0000 sat    Tridymite         -1.8723     
   Daphnite-14A       0.0000 sat    Monticellite      -1.8911     
   Greenalite         0.0000 sat    Wustite           -1.8981     
   Pyrrhotite        -0.0796        Fe(OH)2           -1.9121     
   Annite            -0.2583        Chalcedony        -1.9172     
   Phlogopite        -0.3084        Prehnite          -1.9273     
   Saponite-Ca       -0.3402        Talc              -1.9292     
   Tremolite         -0.4470        Grossular         -2.0284     
   Chrysotile        -0.4637        Saponite-H        -2.0761     
   Ice               -0.4841        Cristobalite(alp  -2.1182     
   Alabandite        -0.5291        Goethite          -2.2145     
   Ripidolite-14A    -0.6065        Enstatite         -2.2269     
   Saponite-Mg       -0.8434        Fe                -2.2921     
   Saponite-Na       -0.8819        Coesite           -2.3589     
   Fayalite          -0.9372        Cronstedtite-7A   -2.4022     
   Rhodonite         -0.9719        Cristobalite(bet  -2.4204     
   Wollastonite      -0.9904        Minnesotaite      -2.4381     
   Hedenbergite      -1.0151        SiO2(am)          -2.5944     
   Mn(OH)2(am)       -1.0323        Manganosite       -2.6364     
   Diaspore          -1.0643        Mesolite          -2.6513     
   Saponite-K        -1.0706        Halite            -2.8059     
   FeO               -1.1154        Chamosite-7A      -2.8365     
   Pseudowollastoni  -1.1247        Daphnite-7A       -2.8752     
   Ferrosilite       -1.2743     
    (only minerals with log Q/K > -3 listed)

                         partial
  Gases               press. (bar)     fugacity     fug. coef.    log fug.
 ---------------------------------------------------------------------------
   H2(g)                    58.30         58.34         1.001      1.7660
   CH4(g)                   1.186         1.185        0.9993      0.0739
   H2O(g)                  0.8133        0.8013        0.9852     -0.0962
   H2S(g)               9.609e-06     9.572e-06        0.9961     -5.0190
   HCl(g)               4.268e-12     4.268e-12         1.000*   -11.3698
   CO2(g)               8.804e-22     8.783e-22        0.9976    -21.0563
   CO(g)                1.461e-23     1.461e-23         1.000*   -22.8353
   C2H4(g)              1.070e-26     1.070e-26         1.000*   -25.9705
   S2(g)                6.008e-34     6.008e-34         1.000*   -33.2213
   SO2(g)               3.951e-37     3.923e-37        0.9928    -36.4064
   Na(g)                1.979e-40     1.979e-40         1.000*   -39.7035
   K(g)                 1.875e-42     1.875e-42         1.000*   -41.7271
   Cl2(g)               4.359e-52     4.359e-52         1.000*   -51.3606
   Mg(g)                7.243e-66     7.243e-66         1.000*   -65.1401
   O2(g)                2.423e-67     2.422e-67        0.9999    -66.6158
   Ca(g)                5.121e-81     5.121e-81         1.000*   -80.2907
   Al(g)               2.493e-101    2.493e-101         1.000*  -100.6033
   C(g)                8.975e-103    8.975e-103         1.000*  -102.0470
   Si(g)               5.688e-109    5.688e-109         1.000*  -108.2450
    *no data, gas taken to be ideal

                                  In fluid              Sorbed            Kd
  Original basis total moles   moles     mg/kg      moles     mg/kg      L/kg
 -------------------------------------------------------------------------------
   H2O                 58.9       53.6  9.04e+05
   Al+++              0.146   2.66e-07   0.00673
   Ca++                1.51       1.25  4.69e+04
   Cl-                 1.33       1.33  4.40e+04
   CrO4--            0.0130   9.50e-21  1.03e-15
   Fe++                1.41   1.76e-06    0.0922
   H+                 -6.92   0.000967     0.913
   HCO3-            0.00100    0.00100      57.2
   HPO4--            0.0195   2.13e-12  1.92e-07
   K+                0.0115     0.0115      422.
   Mg++                1.58   0.000142      3.24
   Mn++              0.0326    0.00119      61.0
   Na+                0.142      0.142  3.05e+03
   O2(aq)          -0.00977    -0.0245     -734.
   SO4--            0.00100   7.90e-06     0.711
   SiO2(aq)            2.22   1.79e-05      1.01
   Ti(OH)4(aq)       0.0161     0.0161  1.75e+03

  Elemental composition               In fluid                  Sorbed
                  total moles     moles       mg/kg        moles       mg/kg
 -------------------------------------------------------------------------------
   Aluminum            0.1457    2.661e-07    0.006726
   Calcium              1.511        1.250   4.692e+04
   Carbon            0.001000     0.001000       11.25
   Chlorine             1.326        1.326   4.404e+04
   Chromium           0.01303    9.498e-21   4.627e-16
   Hydrogen             111.0        107.2   1.013e+05
   Iron                 1.408    1.763e-06     0.09224
   Magnesium            1.577    0.0001424       3.242
   Manganese          0.03258     0.001186       61.03
   Oxygen               63.55        53.61   8.035e+05
   Phosphorus         0.01954    2.131e-12   6.182e-08
   Potassium          0.01151      0.01151       421.8
   Silicon              2.221    1.786e-05      0.4699
   Sodium              0.1416       0.1416       3050.
   Sulfur            0.001000    7.902e-06      0.2374
   Titanium           0.01612      0.01612       723.1


          Step #    73             Xi = 0.4000

          Temperature = 100.0 C    Pressure =  1.013 bars
          pH =  7.717              log fO2 =  -66.911
          Eh =  -0.5901 volts      pe =  -7.9700
          Ionic strength      =    3.052463 molal
          Charge imbalance    =    1.257975 eq/kg (36.82% error)
          Activity of water   =    0.961042
          Solvent mass        =     0.95274 kg
          Solution mass       =      1.0564 kg
          Mineral mass        =     0.47958 kg
          Solution density    =    1.011    g/cm3
          Solution viscosity  =    0.003    poise
          Chlorinity          =    1.391781 molal
          Dissolved solids    =       98169 mg/kg sol'n
          Hardness            =   116031.87 mg/kg sol'n as CaCO3
            carbonate         =       47.24 mg/kg sol'n as CaCO3
            non-carbonate     =   115984.63 mg/kg sol'n as CaCO3
          Carbonate alkalinity=       47.24 mg/kg sol'n as CaCO3
          Water type          =    Ca-Cl
          Bulk volume         =    1.21e+03 cm3
          Fluid volume        =    1.04e+03 cm3
          Mineral volume      =        161. cm3
          Inert volume        =        0.00 cm3
          Porosity            =        86.7 %
          Permeability        =       0.989 cm2
          Mass reacted        =         436 g

                          moles          moles         grams          cm3      rxn rate
  Reactants             remaining       reacted       reacted       reacted  (mol/kg sec)
 ------------------------------------------------------------------------------------------
   Al2O3                   0.1457       0.09714         9.904          --            --  
   CaO                     0.3709        0.2473         13.87          --            --  
   Cr2O3                  0.01303      0.008688         1.321          --            --  
   FeO(ox)                  2.813         1.875         134.7          --            --  
   K2O(ox)                0.01051      0.007010        0.6603          --            --  
   MgO                      3.152         2.101         84.69          --            --  
   MnO                    0.06516       0.04344         3.081          --            --  
   Na2O(ox)                0.1406       0.09375         5.810          --            --  
   P2O5                   0.01954       0.01302         1.849          --            --  
   SiO2                     4.442         2.961         177.9          --            --  
   TiO2                   0.03224       0.02149         1.717          --            --  

  Minerals in system     moles      log moles      grams        volume (cm3)
 ----------------------------------------------------------------------------
   Andradite              0.07038     -1.153          35.77           9.280
   Antigorite             0.04183     -1.378          189.8           73.17
   Chromite              0.008689     -2.061          1.945          0.3824
   Daphnite-14A           0.09714     -1.013          69.31           20.73
   Diopside               0.09411     -1.026          20.38           6.220
   Greenalite              0.4134     -0.384          153.7           47.54
   Hydroxylapatite       0.008683     -2.061          4.362           1.646
   Tephroite              0.02120     -1.674          4.282           1.616
   Troilite             0.0009922     -3.003        0.08723         0.03292
                                               _____________   _____________
          (total)                                     479.6           160.6 

  Aqueous species       molality    mg/kg sol'n    act. coef.     log act.
 ---------------------------------------------------------------------------
   Cl-                      1.197     3.826e+04      0.5810       -0.1579
   Ca++                     1.158     4.185e+04      0.1683       -0.7101
   Na+                     0.1708         3542.      0.6759       -0.9375
   CaCl+                  0.08821         6009.      0.6759       -1.2246
   H2(aq)                 0.06547         119.0      1.0000       -1.1840
   CaCl2(aq)              0.03918         3921.      1.0000       -1.4070
   NaCl(aq)               0.02701         1424.      1.0000       -1.5684
   Ti(OH)4(aq)            0.02256         2358.      1.0000       -1.6467
   K+                     0.01504         530.3      0.5810       -2.0586
   Methane(aq)           0.001050         15.19      1.0000       -2.9790
   MnCl+                0.0008132         66.29      0.6759       -3.2599
   KCl(aq)              0.0007237         48.66      1.0000       -3.1404
   Mn++                 0.0002718         13.47      0.1683       -4.3395
   Mg++                 9.534e-05         2.090      0.2597       -4.6063
   OH-                  4.408e-05        0.6761      0.6312       -4.5555
   MgCl+                3.872e-05         2.087      0.6759       -4.5822
   SiO2(aq)             1.427e-05        0.7731      1.0000       -4.8457
   HS-                  7.862e-06        0.2345      0.6312       -5.3043
   NaHSiO3(aq)          1.223e-06        0.1103      1.0000       -5.9127
   Fe++                 1.217e-06       0.06129      0.1683       -6.6885
   HSiO3-               8.702e-07       0.06050      0.6759       -6.2305
   NaOH(aq)             7.537e-07       0.02719      1.0000       -6.1228
   FeCl+                3.386e-07       0.02788      0.6759       -6.6404
   H2S(aq)              2.895e-07      0.008898      1.0000       -6.5384
   AlO2-                2.877e-07       0.01530      0.6759       -6.7112
   FeCl4--              9.427e-08       0.01680      0.0805       -8.1201
   H+                   2.038e-08     1.852e-05      0.9420       -7.7168
   S--                  1.663e-08     0.0004809      0.1230       -8.6893
   NaAlO2(aq)           1.291e-08     0.0009542      1.0000       -7.8891
    (only species > 1e-8 molal listed)

  Mineral saturation states
                     log Q/K                          log Q/K
 ----------------------------------------------------------------
   Troilite           0.0000 sat    Boehmite          -1.3703     
   Hydroxylapatite    0.0000 sat    Clinochlore-14A   -1.3826     
   Diopside           0.0000 sat    Brucite           -1.6586     
   Daphnite-14A       0.0000 sat    Magnetite         -1.6621     
   Andradite          0.0000 sat    Quartz            -1.7675     
   Chromite           0.0000 sat    Monticellite      -1.8241     
   Tephroite          0.0000 sat    Gibbsite          -1.8613     
   Antigorite         0.0000 sat    Wustite           -1.8635     
   Greenalite         0.0000 sat    Fe(OH)2           -1.8675     
   Pyrrhotite        -0.0796        Tridymite         -1.9393     
   Annite            -0.1705        Prehnite          -1.9778     
   Phlogopite        -0.2122        Chalcedony        -1.9842     
   Saponite-Ca       -0.4330        Grossular         -1.9923     
   Chrysotile        -0.4553        Talc              -2.0547     
   Ice               -0.4843        Fe                -2.0996     
   Alabandite        -0.5404        Saponite-H        -2.1831     
   Tremolite         -0.5725        Cristobalite(alp  -2.1852     
   Ripidolite-14A    -0.5981        Goethite          -2.2438     
   Fayalite          -0.9147        Enstatite         -2.2464     
   Saponite-Na       -0.9314        Coesite           -2.4259     
   Saponite-Mg       -0.9425        Cronstedtite-7A   -2.4383     
   Wollastonite      -0.9709        Cristobalite(bet  -2.4874     
   Mn(OH)2(am)       -0.9989        Minnesotaite      -2.5719     
   Rhodonite         -1.0054        Manganosite       -2.6029     
   Hedenbergite      -1.0179        SiO2(am)          -2.6614     
   FeO               -1.0707        Halite            -2.6734     
   Diaspore          -1.0755        Mesolite          -2.7008     
   Pseudowollastoni  -1.1052        Chamosite-7A      -2.8365     
   Saponite-K        -1.1229        Daphnite-7A       -2.8752     
   Ferrosilite       -1.2965     
    (only minerals with log Q/K > -3 listed)

                         partial
  Gases               press. (bar)     fugacity     fug. coef.    log fug.
 ---------------------------------------------------------------------------
   H2(g)                    81.91         81.97         1.001      1.9136
   CH4(g)                   1.201         1.200        0.9993      0.0792
   H2O(g)                  0.8130        0.8010        0.9852     -0.0964
   H2S(g)               8.666e-06     8.632e-06        0.9961     -5.0639
   HCl(g)               3.876e-12     3.876e-12         1.000*   -11.4116
   CO2(g)               2.286e-22     2.281e-22        0.9976    -21.6419
   CO(g)                5.333e-24     5.333e-24         1.000*   -23.2730
   C2H4(g)              5.558e-27     5.558e-27         1.000*   -26.2551
   S2(g)                2.475e-34     2.475e-34         1.000*   -33.6064
   SO2(g)               1.284e-37     1.275e-37        0.9928    -36.8946
   Na(g)                3.504e-40     3.504e-40         1.000*   -39.4554
   K(g)                 3.255e-42     3.255e-42         1.000*   -41.4874
   Cl2(g)               2.560e-52     2.560e-52         1.000*   -51.5918
   Mg(g)                1.136e-65     1.136e-65         1.000*   -64.9447
   O2(g)                1.227e-67     1.226e-67        0.9999    -66.9114
   Ca(g)                8.781e-81     8.781e-81         1.000*   -80.0565
   Al(g)               4.048e-101    4.048e-101         1.000*  -100.3927
   C(g)                4.603e-103    4.603e-103         1.000*  -102.3369
   Si(g)               9.630e-109    9.630e-109         1.000*  -108.0164
    *no data, gas taken to be ideal

                                  In fluid              Sorbed            Kd
  Original basis total moles   moles     mg/kg      moles     mg/kg      L/kg
 -------------------------------------------------------------------------------
   H2O                 60.1       52.9  9.03e+05
   Al+++              0.194   2.87e-07   0.00734
   Ca++                1.57       1.22  4.65e+04
   Cl-                 1.33       1.33  4.45e+04
   CrO4--            0.0174   8.57e-21  9.41e-16
   Fe++                1.88   1.57e-06    0.0832
   H+                 -9.23   0.000962     0.918
   HCO3-            0.00100    0.00100      57.8
   HPO4--            0.0261   1.85e-12  1.68e-07
   K+                0.0150     0.0150      556.
   Mg++                2.10   0.000128      2.94
   Mn++              0.0434    0.00103      53.8
   Na+                0.188      0.188  4.10e+03
   O2(aq)           -0.0130    -0.0332 -1.01e+03
   SO4--            0.00100   7.78e-06     0.708
   SiO2(aq)            2.96   1.56e-05     0.886
   Ti(OH)4(aq)       0.0215     0.0215  2.36e+03

  Elemental composition               In fluid                  Sorbed
                  total moles     moles       mg/kg        moles       mg/kg
 -------------------------------------------------------------------------------
   Aluminum            0.1943    2.873e-07    0.007337
   Calcium              1.573        1.225   4.646e+04
   Carbon            0.001000     0.001000       11.37
   Chlorine             1.326        1.326   4.450e+04
   Chromium           0.01738    8.573e-21   4.219e-16
   Hydrogen             111.0        106.0   1.011e+05
   Iron                 1.876    1.573e-06     0.08317
   Magnesium            2.102    0.0001277       2.938
   Manganese          0.04344     0.001034       53.76
   Oxygen               66.23        52.97   8.022e+05
   Phosphorus         0.02605    1.851e-12   5.427e-08
   Potassium          0.01502      0.01502       555.8
   Silicon              2.961    1.559e-05      0.4144
   Sodium              0.1885       0.1885       4102.
   Sulfur            0.001000    7.782e-06      0.2362
   Titanium           0.02149      0.02149       974.1


          Step #    83             Xi = 0.5000

          Temperature = 100.0 C    Pressure =  1.013 bars
          pH =  7.752              log fO2 =  -67.137
          Eh =  -0.5968 volts      pe =  -8.0613
          Ionic strength      =    3.060187 molal
          Charge imbalance    =    1.271186 eq/kg (36.93% error)
          Activity of water   =    0.960724
          Solvent mass        =     0.94089 kg
          Solution mass       =      1.0455 kg
          Mineral mass        =     0.59945 kg
          Solution density    =    1.012    g/cm3
          Solution viscosity  =    0.003    poise
          Chlorinity          =    1.409297 molal
          Dissolved solids    =      100024 mg/kg sol'n
          Hardness            =   114849.29 mg/kg sol'n as CaCO3
            carbonate         =       47.95 mg/kg sol'n as CaCO3
            non-carbonate     =   114801.34 mg/kg sol'n as CaCO3
          Carbonate alkalinity=       47.95 mg/kg sol'n as CaCO3
          Water type          =    Ca-Cl
          Bulk volume         =    1.23e+03 cm3
          Fluid volume        =    1.03e+03 cm3
          Mineral volume      =        201. cm3
          Inert volume        =        0.00 cm3
          Porosity            =        83.7 %
          Permeability        =       0.357 cm2
          Mass reacted        =         544 g

                          moles          moles         grams          cm3      rxn rate
  Reactants             remaining       reacted       reacted       reacted  (mol/kg sec)
 ------------------------------------------------------------------------------------------
   Al2O3                   0.1214        0.1214         12.38          --            --  
   CaO                     0.3091        0.3091         17.33          --            --  
   Cr2O3                  0.01086       0.01086         1.651          --            --  
   FeO(ox)                  2.344         2.344         168.4          --            --  
   K2O(ox)               0.008762      0.008762        0.8253          --            --  
   MgO                      2.627         2.627         105.9          --            --  
   MnO                    0.05430       0.05430         3.852          --            --  
   Na2O(ox)                0.1172        0.1172         7.263          --            --  
   P2O5                   0.01628       0.01628         2.311          --            --  
   SiO2                     3.702         3.702         222.4          --            --  
   TiO2                   0.02686       0.02686         2.146          --            --  

  Minerals in system     moles      log moles      grams        volume (cm3)
 ----------------------------------------------------------------------------
   Andradite              0.08782     -1.056          44.63           11.58
   Antigorite             0.05229     -1.282          237.2           91.45
   Chromite               0.01086     -1.964          2.431          0.4780
   Daphnite-14A            0.1214     -0.916          86.63           25.91
   Diopside                0.1178     -0.929          25.51           7.786
   Greenalite              0.5169     -0.287          192.1           59.44
   Hydroxylapatite        0.01085     -1.964          5.452           2.057
   Tephroite              0.02668     -1.574          5.389           2.034
   Troilite             0.0009923     -3.003        0.08724         0.03292
                                               _____________   _____________
          (total)                                     599.4           200.8 

  Aqueous species       molality    mg/kg sol'n    act. coef.     log act.
 ---------------------------------------------------------------------------
   Cl-                      1.206     3.849e+04      0.5810       -0.1544
   Ca++                     1.147     4.138e+04      0.1683       -0.7141
   Na+                     0.2158         4464.      0.6759       -0.8361
   CaCl+                  0.08810         5989.      0.6759       -1.2251
   H2(aq)                 0.08483         153.9      1.0000       -1.0714
   CaCl2(aq)              0.03944         3940.      1.0000       -1.4040
   NaCl(aq)               0.03439         1809.      1.0000       -1.4635
   Ti(OH)4(aq)            0.02855         2979.      1.0000       -1.5443
   K+                     0.01878         660.7      0.5810       -1.9622
   Methane(aq)           0.001063         15.35      1.0000       -2.9735
   KCl(aq)              0.0009107         61.10      1.0000       -3.0406
   MnCl+                0.0007402         60.21      0.6759       -3.3008
   Mn++                 0.0002454         12.14      0.1683       -4.3839
   Mg++                 8.824e-05         1.930      0.2597       -4.6399
   OH-                  4.777e-05        0.7311      0.6312       -4.5207
   MgCl+                3.613e-05         1.943      0.6759       -4.6123
   SiO2(aq)             1.268e-05        0.6859      1.0000       -4.8967
   HS-                  7.875e-06        0.2344      0.6312       -5.3035
   NaHSiO3(aq)          1.487e-06        0.1340      1.0000       -5.8275
   Fe++                 1.121e-06       0.05633      0.1683       -6.7243
   NaOH(aq)             1.032e-06       0.03713      1.0000       -5.9865
   HSiO3-               8.383e-07       0.05816      0.6759       -6.2467
   FeCl+                3.144e-07       0.02583      0.6759       -6.6727
   AlO2-                3.058e-07       0.01623      0.6759       -6.6847
   H2S(aq)              2.675e-07      0.008205      1.0000       -6.5727
   FeCl4--              8.965e-08       0.01595      0.0805       -8.1419
   H+                   1.880e-08     1.705e-05      0.9420       -7.7518
   S--                  1.806e-08     0.0005211      0.1230       -8.6535
   NaAlO2(aq)           1.733e-08      0.001278      1.0000       -7.7613
    (only species > 1e-8 molal listed)

  Mineral saturation states
                     log Q/K                          log Q/K
 ----------------------------------------------------------------
   Antigorite         0.0000 sat    Clinochlore-14A   -1.3720     
   Chromite           0.0000 sat    Boehmite          -1.3788     
   Daphnite-14A       0.0000 sat    Brucite           -1.6225     
   Hydroxylapatite    0.0000 sat    Magnetite         -1.6723     
   Greenalite         0.0000 sat    Monticellite      -1.7731     
   Troilite           0.0000 sat    Quartz            -1.8185     
   Tephroite          0.0000 sat    Fe(OH)2           -1.8336     
   Diopside           0.0000 sat    Wustite           -1.8372     
   Andradite          0.0000 sat    Gibbsite          -1.8699     
   Pyrrhotite        -0.0796        Fe                -1.9528     
   Annite            -0.0986        Grossular         -1.9648     
   Phlogopite        -0.1339        Tridymite         -1.9903     
   Chrysotile        -0.4489        Prehnite          -2.0163     
   Ice               -0.4844        Chalcedony        -2.0352     
   Saponite-Ca       -0.5036        Talc              -2.1503     
   Alabandite        -0.5490        Cristobalite(alp  -2.2362     
   Ripidolite-14A    -0.5917        Enstatite         -2.2612     
   Tremolite         -0.6681        Saponite-H        -2.2647     
   Fayalite          -0.8975        Goethite          -2.2660     
   Wollastonite      -0.9561        Cronstedtite-7A   -2.4658     
   Saponite-Na       -0.9679        Coesite           -2.4769     
   Mn(OH)2(am)       -0.9735        Cristobalite(bet  -2.5384     
   Saponite-Mg       -1.0181        Halite            -2.5685     
   Hedenbergite      -1.0200        Manganosite       -2.5773     
   Rhodonite         -1.0310        Minnesotaite      -2.6738     
   FeO               -1.0366        SiO2(am)          -2.7124     
   Diaspore          -1.0840        Mesolite          -2.7363     
   Pseudowollastoni  -1.0904        Chamosite-7A      -2.8365     
   Saponite-K        -1.1611        Daphnite-7A       -2.8752     
   Ferrosilite       -1.3135     
    (only minerals with log Q/K > -3 listed)

                         partial
  Gases               press. (bar)     fugacity     fug. coef.    log fug.
 ---------------------------------------------------------------------------
   H2(g)                    106.1         106.2         1.001      2.0262
   CH4(g)                   1.216         1.215        0.9993      0.0847
   H2O(g)                  0.8128        0.8008        0.9852     -0.0965
   H2S(g)               8.008e-06     7.977e-06        0.9961     -5.0982
   HCl(g)               3.605e-12     3.605e-12         1.000*   -11.4431
   CO2(g)               8.206e-23     8.187e-23        0.9976    -22.0869
   CO(g)                2.481e-24     2.481e-24         1.000*   -23.6053
   C2H4(g)              3.394e-27     3.394e-27         1.000*   -26.4693
   S2(g)                1.259e-34     1.259e-34         1.000*   -33.9000
   SO2(g)               5.450e-38     5.411e-38        0.9928    -37.2667
   Na(g)                5.461e-40     5.461e-40         1.000*   -39.2627
   K(g)                 5.014e-42     5.014e-42         1.000*   -41.2998
   Cl2(g)               1.708e-52     1.708e-52         1.000*   -51.7674
   Mg(g)                1.600e-65     1.600e-65         1.000*   -64.7958
   O2(g)                7.300e-68     7.299e-68        0.9999    -67.1367
   Ca(g)                1.325e-80     1.325e-80         1.000*   -79.8779
   Al(g)               5.859e-101    5.859e-101         1.000*  -100.2322
   C(g)                2.776e-103    2.776e-103         1.000*  -102.5566
   Si(g)               1.438e-108    1.438e-108         1.000*  -107.8421
    *no data, gas taken to be ideal

                                  In fluid              Sorbed            Kd
  Original basis total moles   moles     mg/kg      moles     mg/kg      L/kg
 -------------------------------------------------------------------------------
   H2O                 61.2       52.3  9.01e+05
   Al+++              0.243   3.05e-07   0.00787
   Ca++                1.64       1.20  4.60e+04
   Cl-                 1.33       1.33  4.50e+04
   CrO4--            0.0217   7.89e-21  8.75e-16
   Fe++                2.35   1.44e-06    0.0767
   H+                 -11.5   0.000959     0.924
   HCO3-            0.00100    0.00100      58.4
   HPO4--            0.0326   1.66e-12  1.53e-07
   K+                0.0185     0.0185      693.
   Mg++                2.63   0.000117      2.72
   Mn++              0.0543   0.000927      48.7
   Na+                0.235      0.235  5.18e+03
   O2(aq)           -0.0163    -0.0419 -1.28e+03
   SO4--            0.00100   7.68e-06     0.706
   SiO2(aq)            3.70   1.41e-05     0.812
   Ti(OH)4(aq)       0.0269     0.0269  2.98e+03

  Elemental composition               In fluid                  Sorbed
                  total moles     moles       mg/kg        moles       mg/kg
 -------------------------------------------------------------------------------
   Aluminum            0.2428    3.049e-07    0.007868
   Calcium              1.635        1.200   4.598e+04
   Carbon            0.001000     0.001000       11.49
   Chlorine             1.326        1.326   4.497e+04
   Chromium           0.02172    7.886e-21   3.922e-16
   Hydrogen             111.0        104.7   1.010e+05
   Iron                 2.345    1.436e-06     0.07672
   Magnesium            2.628    0.0001170       2.720
   Manganese          0.05430    0.0009274       48.73
   Oxygen               68.91        52.34   8.009e+05
   Phosphorus         0.03256    1.662e-12   4.924e-08
   Potassium          0.01852      0.01852       692.8
   Silicon              3.702    1.412e-05      0.3794
   Sodium              0.2354       0.2354       5176.
   Sulfur            0.001000    7.679e-06      0.2355
   Titanium           0.02687      0.02687       1230.


          Step #    93             Xi = 0.6000

          Temperature = 100.0 C    Pressure =  1.013 bars
          pH =  7.781              log fO2 =  -67.320
          Eh =  -0.6023 volts      pe =  -8.1359
          Ionic strength      =    3.068037 molal
          Charge imbalance    =    1.284678 eq/kg (37.03% error)
          Activity of water   =    0.960401
          Solvent mass        =     0.92905 kg
          Solution mass       =      1.0345 kg
          Mineral mass        =     0.71932 kg
          Solution density    =    1.014    g/cm3
          Solution viscosity  =    0.003    poise
          Chlorinity          =    1.427260 molal
          Dissolved solids    =      101919 mg/kg sol'n
          Hardness            =   113639.09 mg/kg sol'n as CaCO3
            carbonate         =       48.64 mg/kg sol'n as CaCO3
            non-carbonate     =   113590.44 mg/kg sol'n as CaCO3
          Carbonate alkalinity=       48.64 mg/kg sol'n as CaCO3
          Water type          =    Ca-Cl
          Bulk volume         =    1.26e+03 cm3
          Fluid volume        =    1.02e+03 cm3
          Mineral volume      =        241. cm3
          Inert volume        =        0.00 cm3
          Porosity            =        80.9 %
          Permeability        =       0.135 cm2
          Mass reacted        =         653 g

                          moles          moles         grams          cm3      rxn rate
  Reactants             remaining       reacted       reacted       reacted  (mol/kg sec)
 ------------------------------------------------------------------------------------------
   Al2O3                  0.09714        0.1457         14.86          --            --  
   CaO                     0.2473        0.3709         20.80          --            --  
   Cr2O3                 0.008688       0.01303         1.981          --            --  
   FeO(ox)                  1.875         2.813         202.1          --            --  
   K2O(ox)               0.007010       0.01051        0.9904          --            --  
   MgO                      2.101         3.152         127.0          --            --  
   MnO                    0.04344       0.06516         4.622          --            --  
   Na2O(ox)               0.09375        0.1406         8.716          --            --  
   P2O5                   0.01302       0.01954         2.773          --            --  
   SiO2                     2.961         4.442         266.9          --            --  
   TiO2                   0.02149       0.03224         2.575          --            --  

  Minerals in system     moles      log moles      grams        volume (cm3)
 ----------------------------------------------------------------------------
   Andradite               0.1053     -0.978          53.50           13.88
   Antigorite             0.06274     -1.202          284.6           109.7
   Chromite               0.01303     -1.885          2.917          0.5736
   Daphnite-14A            0.1457     -0.837          104.0           31.10
   Diopside                0.1415     -0.849          30.64           9.352
   Greenalite              0.6203     -0.207          230.6           71.34
   Hydroxylapatite        0.01302     -1.885          6.543           2.469
   Tephroite              0.03216     -1.493          6.494           2.451
   Troilite             0.0009924     -3.003        0.08725         0.03292
                                               _____________   _____________
          (total)                                     719.3           240.9 

  Aqueous species       molality    mg/kg sol'n    act. coef.     log act.
 ---------------------------------------------------------------------------
   Cl-                      1.216     3.872e+04      0.5810       -0.1509
   Ca++                     1.136     4.090e+04      0.1683       -0.7183
   Na+                     0.2617         5404.      0.6759       -0.7522
   H2(aq)                  0.1047         189.6      1.0000       -0.9800
   CaCl+                  0.08797         5967.      0.6759       -1.2258
   NaCl(aq)               0.04206         2207.      1.0000       -1.3761
   CaCl2(aq)              0.03970         3957.      1.0000       -1.4012
   Ti(OH)4(aq)            0.03470         3612.      1.0000       -1.4597
   K+                     0.02261         793.8      0.5810       -1.8816
   KCl(aq)               0.001105         74.00      1.0000       -2.9565
   Methane(aq)           0.001076         15.51      1.0000       -2.9680
   MnCl+                0.0006854         55.64      0.6759       -3.3342
   Mn++                 0.0002254         11.12      0.1683       -4.4208
   Mg++                 8.270e-05         1.805      0.2597       -4.6681
   OH-                  5.103e-05        0.7795      0.6312       -4.4919
   MgCl+                3.413e-05         1.832      0.6759       -4.6370
   SiO2(aq)             1.153e-05        0.6221      1.0000       -4.9382
   HS-                  7.893e-06        0.2345      0.6312       -5.3025
   NaHSiO3(aq)          1.752e-06        0.1575      1.0000       -5.7564
   NaOH(aq)             1.337e-06       0.04802      1.0000       -5.8739
   Fe++                 1.046e-06       0.05248      0.1683       -6.7542
   HSiO3-               8.141e-07       0.05636      0.6759       -6.2595
   AlO2-                3.216e-07       0.01704      0.6759       -6.6628
   FeCl+                2.958e-07       0.02426      0.6759       -6.6991
   H2S(aq)              2.509e-07      0.007679      1.0000       -6.6006
   FeCl4--              8.643e-08       0.01534      0.0805       -8.1578
   NaAlO2(aq)           2.211e-08      0.001628      1.0000       -7.6554
   S--                  1.934e-08     0.0005570      0.1230       -8.6236
   H+                   1.759e-08     1.592e-05      0.9420       -7.7807
    (only species > 1e-8 molal listed)

  Mineral saturation states
                     log Q/K                          log Q/K
 ----------------------------------------------------------------
   Hydroxylapatite    0.0000 sat    Clinochlore-14A   -1.3634     
   Chromite           0.0000 sat    Boehmite          -1.3858     
   Antigorite         0.0000 sat    Brucite           -1.5931     
   Tephroite          0.0000 sat    Magnetite         -1.6806     
   Diopside           0.0000 sat    Monticellite      -1.7316     
   Andradite          0.0000 sat    Fe(OH)2           -1.8059     
   Daphnite-14A       0.0000 sat    Wustite           -1.8157     
   Greenalite         0.0000 sat    Fe                -1.8335     
   Troilite           0.0000 sat    Quartz            -1.8600     
   Annite            -0.0374        Gibbsite          -1.8770     
   Phlogopite        -0.0675        Grossular         -1.9425     
   Pyrrhotite        -0.0796        Tridymite         -2.0318     
   Chrysotile        -0.4438        Prehnite          -2.0477     
   Ice               -0.4845        Chalcedony        -2.0767     
   Alabandite        -0.5560        Talc              -2.2279     
   Saponite-Ca       -0.5610        Enstatite         -2.2732     
   Ripidolite-14A    -0.5866        Cristobalite(alp  -2.2777     
   Tremolite         -0.7457        Goethite          -2.2841     
   Fayalite          -0.8835        Saponite-H        -2.3310     
   Wollastonite      -0.9441        Halite            -2.4811     
   Mn(OH)2(am)       -0.9529        Cronstedtite-7A   -2.4881     
   Saponite-Na       -0.9970        Coesite           -2.5184     
   FeO               -1.0088        Manganosite       -2.5566     
   Hedenbergite      -1.0217        Cristobalite(bet  -2.5799     
   Rhodonite         -1.0517        SiO2(am)          -2.7539     
   Pseudowollastoni  -1.0784        Minnesotaite      -2.7567     
   Saponite-Mg       -1.0795        Mesolite          -2.7639     
   Diaspore          -1.0910        Chamosite-7A      -2.8365     
   Saponite-K        -1.1913        Daphnite-7A       -2.8752     
   Ferrosilite       -1.3272     
    (only minerals with log Q/K > -3 listed)

                         partial
  Gases               press. (bar)     fugacity     fug. coef.    log fug.
 ---------------------------------------------------------------------------
   H2(g)                    131.0         131.1         1.001      2.1176
   CH4(g)                   1.232         1.231        0.9993      0.0902
   H2O(g)                  0.8125        0.8005        0.9852     -0.0966
   H2S(g)               7.510e-06     7.481e-06        0.9961     -5.1261
   HCl(g)               3.400e-12     3.400e-12         1.000*   -11.4685
   CO2(g)               3.579e-23     3.571e-23        0.9976    -22.4472
   CO(g)                1.336e-24     1.336e-24         1.000*   -23.8741
   C2H4(g)              2.285e-27     2.285e-27         1.000*   -26.6411
   S2(g)                7.268e-35     7.268e-35         1.000*   -34.1386
   SO2(g)               2.717e-38     2.697e-38        0.9928    -37.5691
   Na(g)                7.866e-40     7.866e-40         1.000*   -39.1043
   K(g)                 7.167e-42     7.167e-42         1.000*   -41.1446
   Cl2(g)               1.231e-52     1.231e-52         1.000*   -51.9096
   Mg(g)                2.115e-65     2.115e-65         1.000*   -64.6748
   O2(g)                4.789e-68     4.788e-68        0.9999    -67.3198
   Ca(g)                1.850e-80     1.850e-80         1.000*   -79.7329
   Al(g)               7.911e-101    7.911e-101         1.000*  -100.1018
   C(g)                1.846e-103    1.846e-103         1.000*  -102.7338
   Si(g)               1.993e-108    1.993e-108         1.000*  -107.7005
    *no data, gas taken to be ideal

                                  In fluid              Sorbed            Kd
  Original basis total moles   moles     mg/kg      moles     mg/kg      L/kg
 -------------------------------------------------------------------------------
   H2O                 62.3       51.7  9.00e+05
   Al+++              0.291   3.20e-07   0.00835
   Ca++                1.70       1.17  4.55e+04
   Cl-                 1.33       1.33  4.54e+04
   CrO4--            0.0261   7.34e-21  8.23e-16
   Fe++                2.81   1.33e-06    0.0717
   H+                 -13.8   0.000955     0.931
   HCO3-            0.00100    0.00100      59.0
   HPO4--            0.0391   1.52e-12  1.41e-07
   K+                0.0220     0.0220      833.
   Mg++                3.15   0.000109      2.55
   Mn++              0.0652   0.000846      44.9
   Na+                0.282      0.282  6.27e+03
   O2(aq)           -0.0195    -0.0507 -1.57e+03
   SO4--            0.00100   7.58e-06     0.704
   SiO2(aq)            4.44   1.31e-05     0.761
   Ti(OH)4(aq)       0.0322     0.0322  3.61e+03

  Elemental composition               In fluid                  Sorbed
                  total moles     moles       mg/kg        moles       mg/kg
 -------------------------------------------------------------------------------
   Aluminum            0.2914    3.202e-07    0.008351
   Calcium              1.697        1.174   4.550e+04
   Carbon            0.001000     0.001000       11.61
   Chlorine             1.326        1.326   4.544e+04
   Chromium           0.02607    7.336e-21   3.687e-16
   Hydrogen             111.0        103.5   1.008e+05
   Iron                 2.814    1.329e-06     0.07172
   Magnesium            3.153    0.0001085       2.550
   Manganese          0.06516    0.0008462       44.94
   Oxygen               71.59        51.70   7.996e+05
   Phosphorus         0.03907    1.522e-12   4.558e-08
   Potassium          0.02203      0.02203       832.6
   Silicon              4.442    1.310e-05      0.3555
   Sodium              0.2822       0.2822       6272.
   Sulfur            0.001000    7.584e-06      0.2351
   Titanium           0.03224      0.03224       1492.


          Step #   100             Xi = 0.6700

          Temperature = 100.0 C    Pressure =  1.013 bars
          pH =  7.798              log fO2 =  -67.431
          Eh =  -0.6057 volts      pe =  -8.1813
          Ionic strength      =    3.073635 molal
          Charge imbalance    =    1.294294 eq/kg (37.11% error)
          Activity of water   =    0.960171
          Solvent mass        =     0.92076 kg
          Solution mass       =      1.0268 kg
          Mineral mass        =     0.80323 kg
          Solution density    =    1.014    g/cm3
          Solution viscosity  =    0.003    poise
          Chlorinity          =    1.440107 molal
          Dissolved solids    =      103269 mg/kg sol'n
          Hardness            =   112777.77 mg/kg sol'n as CaCO3
            carbonate         =       49.12 mg/kg sol'n as CaCO3
            non-carbonate     =   112728.65 mg/kg sol'n as CaCO3
          Carbonate alkalinity=       49.12 mg/kg sol'n as CaCO3
          Water type          =    Ca-Cl
          Bulk volume         =    1.28e+03 cm3
          Fluid volume        =    1.01e+03 cm3
          Mineral volume      =        269. cm3
          Inert volume        =        0.00 cm3
          Porosity            =        79.0 %
          Permeability        =      0.0700 cm2
          Mass reacted        =         730 g

                          moles          moles         grams          cm3      rxn rate
  Reactants             remaining       reacted       reacted       reacted  (mol/kg sec)
 ------------------------------------------------------------------------------------------
   Al2O3                  0.08014        0.1627         16.59          --            --  
   CaO                     0.2040        0.4142         23.23          --            --  
   Cr2O3                 0.007168       0.01455         2.212          --            --  
   FeO(ox)                  1.547         3.141         225.7          --            --  
   K2O(ox)               0.005783       0.01174         1.106          --            --  
   MgO                      1.734         3.520         141.9          --            --  
   MnO                    0.03584       0.07276         5.161          --            --  
   Na2O(ox)               0.07734        0.1570         9.732          --            --  
   P2O5                   0.01075       0.02182         3.097          --            --  
   SiO2                     2.443         4.960         298.0          --            --  
   TiO2                   0.01773       0.03600         2.875          --            --  

  Minerals in system     moles      log moles      grams        volume (cm3)
 ----------------------------------------------------------------------------
   Andradite               0.1175     -0.930          59.72           15.49
   Annite               4.437e-05     -4.353        0.02271        0.006847
   Antigorite             0.07005     -1.155          317.8           122.5
   Chromite               0.01455     -1.837          3.258          0.6405
   Daphnite-14A            0.1627     -0.789          116.1           34.72
   Diopside                0.1580     -0.801          34.22           10.44
   Greenalite              0.6927     -0.159          257.5           79.66
   Hydroxylapatite        0.01454     -1.837          7.306           2.757
   Tephroite              0.03598     -1.444          7.266           2.742
   Troilite             0.0009925     -3.003        0.08725         0.03293
                                               _____________   _____________
          (total)                                     803.2           269.0 

  Aqueous species       molality    mg/kg sol'n    act. coef.     log act.
 ---------------------------------------------------------------------------
   Cl-                      1.223     3.888e+04      0.5810       -0.1484
   Ca++                     1.129     4.056e+04      0.1683       -0.7212
   Na+                     0.2946         6073.      0.6759       -0.7009
   H2(aq)                  0.1189         215.0      1.0000       -0.9247
   CaCl+                  0.08787         5951.      0.6759       -1.2263
   NaCl(aq)               0.04760         2495.      1.0000       -1.3224
   CaCl2(aq)              0.03988         3969.      1.0000       -1.3992
   Ti(OH)4(aq)            0.03910         4064.      1.0000       -1.4079
   K+                     0.02530         886.9      0.5810       -1.8328
   KCl(aq)               0.001244         83.16      1.0000       -2.9052
   Methane(aq)           0.001086         15.62      1.0000       -2.9641
   MnCl+                0.0006540         53.01      0.6759       -3.3545
   Mn++                 0.0002139         10.54      0.1683       -4.4436
   Mg++                 7.943e-05         1.731      0.2597       -4.6856
   OH-                  5.315e-05        0.8106      0.6312       -4.4743
   MgCl+                3.297e-05         1.767      0.6759       -4.6520
   SiO2(aq)             1.088e-05        0.5862      1.0000       -4.9633
   HS-                  7.908e-06        0.2345      0.6312       -5.3017
   NaHSiO3(aq)          1.938e-06        0.1740      1.0000       -5.7126
   NaOH(aq)             1.567e-06       0.05620      1.0000       -5.8049
   Fe++                 1.003e-06       0.05021      0.1683       -6.7727
   HSiO3-               8.001e-07       0.05531      0.6759       -6.2669
   AlO2-                3.318e-07       0.01755      0.6759       -6.6492
   FeCl+                2.851e-07       0.02334      0.6759       -6.7151
   H2S(aq)              2.413e-07      0.007374      1.0000       -6.6175
   FeCl4--              8.472e-08       0.01502      0.0805       -8.1664
   NaAlO2(aq)           2.567e-08      0.001887      1.0000       -7.5906
   S--                  2.019e-08     0.0005804      0.1230       -8.6051
   H+                   1.689e-08     1.526e-05      0.9420       -7.7984
    (only species > 1e-8 molal listed)

  Mineral saturation states
                     log Q/K                          log Q/K
 ----------------------------------------------------------------
   Chromite           0.0000 sat    Clinochlore-14A   -1.3581     
   Diopside           0.0000 sat    Boehmite          -1.3900     
   Daphnite-14A       0.0000 sat    Brucite           -1.5754     
   Tephroite          0.0000 sat    Magnetite         -1.6855     
   Annite             0.0000 sat    Monticellite      -1.7065     
   Antigorite         0.0000 sat    Fe                -1.7612     
   Andradite          0.0000 sat    Fe(OH)2           -1.7892     
   Troilite           0.0000 sat    Wustite           -1.8028     
   Greenalite         0.0000 sat    Gibbsite          -1.8813     
   Hydroxylapatite    0.0000 sat    Quartz            -1.8851     
   Phlogopite        -0.0270        Grossular         -1.9290     
   Pyrrhotite        -0.0796        Tridymite         -2.0569     
   Chrysotile        -0.4406        Prehnite          -2.0667     
   Ice               -0.4847        Chalcedony        -2.1018     
   Alabandite        -0.5603        Talc              -2.2750     
   Ripidolite-14A    -0.5834        Enstatite         -2.2805     
   Saponite-Ca       -0.5958        Goethite          -2.2951     
   Tremolite         -0.7928        Cristobalite(alp  -2.3028     
   Fayalite          -0.8750        Saponite-H        -2.3711     
   Wollastonite      -0.9368        Halite            -2.4274     
   Mn(OH)2(am)       -0.9405        Cronstedtite-7A   -2.5016     
   FeO               -0.9920        Coesite           -2.5435     
   Saponite-Na       -1.0143        Manganosite       -2.5440     
   Hedenbergite      -1.0228        Cristobalite(bet  -2.6050     
   Rhodonite         -1.0643        SiO2(am)          -2.7790     
   Pseudowollastoni  -1.0711        Mesolite          -2.7802     
   Diaspore          -1.0952        Minnesotaite      -2.8068     
   Saponite-Mg       -1.1166        Chamosite-7A      -2.8365     
   Saponite-K        -1.2094        Daphnite-7A       -2.8752     
   Ferrosilite       -1.3355     
    (only minerals with log Q/K > -3 listed)

                         partial
  Gases               press. (bar)     fugacity     fug. coef.    log fug.
 ---------------------------------------------------------------------------
   H2(g)                    148.8         148.9         1.001      2.1729
   CH4(g)                   1.243         1.242        0.9993      0.0941
   H2O(g)                  0.8123        0.8003        0.9852     -0.0968
   H2S(g)               7.223e-06     7.195e-06        0.9961     -5.1430
   HCl(g)               3.283e-12     3.283e-12         1.000*   -11.4838
   CO2(g)               2.168e-23     2.163e-23        0.9976    -22.6649
   CO(g)                9.197e-25     9.197e-25         1.000*   -24.0364
   C2H4(g)              1.803e-27     1.803e-27         1.000*   -26.7440
   S2(g)                5.211e-35     5.211e-35         1.000*   -34.2831
   SO2(g)               1.782e-38     1.769e-38        0.9928    -37.7523
   Na(g)                9.828e-40     9.828e-40         1.000*   -39.0075
   K(g)                 8.905e-42     8.905e-42         1.000*   -41.0504
   Cl2(g)               1.011e-52     1.011e-52         1.000*   -51.9954
   Mg(g)                2.503e-65     2.503e-65         1.000*   -64.6015
   O2(g)                3.710e-68     3.710e-68        0.9999    -67.4307
   Ca(g)                2.264e-80     2.264e-80         1.000*   -79.6451
   Al(g)               9.490e-101    9.490e-101         1.000*  -100.0227
   C(g)                1.443e-103    1.443e-103         1.000*  -102.8406
   Si(g)               2.428e-108    2.428e-108         1.000*  -107.6148
    *no data, gas taken to be ideal

                                  In fluid              Sorbed            Kd
  Original basis total moles   moles     mg/kg      moles     mg/kg      L/kg
 -------------------------------------------------------------------------------
   H2O                 63.1       51.2  8.99e+05
   Al+++              0.325   3.30e-07   0.00867
   Ca++                1.74       1.16  4.52e+04
   Cl-                 1.33       1.33  4.58e+04
   CrO4--            0.0291   7.00e-21  7.91e-16
   Fe++                3.14   1.26e-06    0.0688
   H+                 -15.5   0.000954     0.936
   HCO3-            0.00100    0.00100      59.4
   HPO4--            0.0436   1.44e-12  1.35e-07
   K+                0.0245     0.0244      931.
   Mg++                3.52   0.000103      2.45
   Mn++              0.0728   0.000799      42.8
   Na+                0.315      0.315  7.05e+03
   O2(aq)           -0.0218    -0.0568 -1.77e+03
   SO4--            0.00100   7.52e-06     0.704
   SiO2(aq)            4.96   1.25e-05     0.734
   Ti(OH)4(aq)       0.0360     0.0360  4.06e+03

  Elemental composition               In fluid                  Sorbed
                  total moles     moles       mg/kg        moles       mg/kg
 -------------------------------------------------------------------------------
   Aluminum            0.3254    3.300e-07    0.008671
   Calcium              1.740        1.157   4.515e+04
   Carbon            0.001000     0.001000       11.70
   Chlorine             1.326        1.326   4.578e+04
   Chromium           0.02911    7.005e-21   3.547e-16
   Hydrogen             111.0        102.6   1.007e+05
   Iron                 3.142    1.265e-06     0.06880
   Magnesium            3.521    0.0001035       2.450
   Manganese          0.07276    0.0007992       42.76
   Oxygen               73.47        51.25   7.986e+05
   Phosphorus         0.04363    1.443e-12   4.354e-08
   Potassium          0.02448      0.02444       930.5
   Silicon              4.960    1.254e-05      0.3430
   Sodium              0.3151       0.3151       7054.
   Sulfur            0.001000    7.522e-06      0.2349
   Titanium           0.03600      0.03600       1679.


          Step #   103             Xi = 0.7000

          Temperature = 100.0 C    Pressure =  1.013 bars
          pH =  7.806              log fO2 =  -67.476
          Eh =  -0.6071 volts      pe =  -8.1999
          Ionic strength      =    3.076433 molal
          Charge imbalance    =    1.298467 eq/kg (37.14% error)
          Activity of water   =    0.960073
          Solvent mass        =     0.91722 kg
          Solution mass       =      1.0235 kg
          Mineral mass        =     0.83919 kg
          Solution density    =    1.015    g/cm3
          Solution viscosity  =    0.003    poise
          Chlorinity          =    1.445669 molal
          Dissolved solids    =      103839 mg/kg sol'n
          Hardness            =   112446.98 mg/kg sol'n as CaCO3
            carbonate         =       49.33 mg/kg sol'n as CaCO3
            non-carbonate     =   112397.66 mg/kg sol'n as CaCO3
          Carbonate alkalinity=       49.33 mg/kg sol'n as CaCO3
          Water type          =    Ca-Cl
          Bulk volume         =    1.29e+03 cm3
          Fluid volume        =    1.01e+03 cm3
          Mineral volume      =        281. cm3
          Inert volume        =        0.00 cm3
          Porosity            =        78.2 %
          Permeability        =      0.0531 cm2
          Mass reacted        =         762 g

                          moles          moles         grams          cm3      rxn rate
  Reactants             remaining       reacted       reacted       reacted  (mol/kg sec)
 ------------------------------------------------------------------------------------------
   Al2O3                  0.07285        0.1700         17.33          --            --  
   CaO                     0.1854        0.4327         24.27          --            --  
   Cr2O3                 0.006516       0.01520         2.311          --            --  
   FeO(ox)                  1.407         3.282         235.8          --            --  
   K2O(ox)               0.005257       0.01227         1.155          --            --  
   MgO                      1.576         3.677         148.2          --            --  
   MnO                    0.03258       0.07601         5.392          --            --  
   Na2O(ox)               0.07031        0.1641         10.17          --            --  
   P2O5                  0.009768       0.02279         3.235          --            --  
   SiO2                     2.221         5.182         311.4          --            --  
   TiO2                   0.01612       0.03761         3.004          --            --  

  Minerals in system     moles      log moles      grams        volume (cm3)
 ----------------------------------------------------------------------------
   Andradite               0.1230     -0.910          62.48           16.21
   Annite               0.0009183     -3.037         0.4701          0.1417
   Antigorite             0.07321     -1.135          332.1           128.1
   Chromite               0.01521     -1.818          3.403          0.6692
   Daphnite-14A            0.1695     -0.771          121.0           36.18
   Diopside                0.1641     -0.785          35.53           10.84
   Greenalite              0.7235     -0.141          268.9           83.20
   Hydroxylapatite        0.01520     -1.818          7.633           2.880
   Tephroite              0.03762     -1.425          7.597           2.867
   Troilite             0.0009925     -3.003        0.08725         0.03293
                                               _____________   _____________
          (total)                                     839.2           281.1 

  Aqueous species       molality    mg/kg sol'n    act. coef.     log act.
 ---------------------------------------------------------------------------
   Cl-                      1.226     3.895e+04      0.5810       -0.1474
   Ca++                     1.126     4.043e+04      0.1683       -0.7224
   Na+                     0.3088         6362.      0.6759       -0.6804
   H2(aq)                  0.1253         226.4      1.0000       -0.9020
   CaCl+                  0.08785         5947.      0.6759       -1.2264
   NaCl(aq)               0.05002         2620.      1.0000       -1.3008
   Ti(OH)4(aq)            0.04101         4259.      1.0000       -1.3872
   CaCl2(aq)              0.03997         3976.      1.0000       -1.3982
   K+                     0.02558         896.1      0.5810       -1.8280
   KCl(aq)               0.001261         84.23      1.0000       -2.8994
   Methane(aq)           0.001090         15.67      1.0000       -2.9625
   MnCl+                0.0006418         51.99      0.6759       -3.3627
   Mn++                 0.0002094         10.31      0.1683       -4.4529
   Mg++                 7.814e-05         1.702      0.2597       -4.6927
   OH-                  5.404e-05        0.8236      0.6312       -4.4671
   MgCl+                3.251e-05         1.741      0.6759       -4.6580
   SiO2(aq)             1.062e-05        0.5721      1.0000       -4.9737
   HS-                  7.913e-06        0.2345      0.6312       -5.3014
   NaHSiO3(aq)          2.017e-06        0.1809      1.0000       -5.6952
   NaOH(aq)             1.670e-06       0.05987      1.0000       -5.7772
   Fe++                 9.853e-07       0.04931      0.1683       -6.7803
   HSiO3-               7.944e-07       0.05488      0.6759       -6.2701
   AlO2-                3.360e-07       0.01776      0.6759       -6.6437
   FeCl+                2.809e-07       0.02298      0.6759       -6.7216
   H2S(aq)              2.374e-07      0.007252      1.0000       -6.6244
   FeCl4--              8.408e-08       0.01489      0.0805       -8.1698
   NaAlO2(aq)           2.725e-08      0.002002      1.0000       -7.5646
   S--                  2.054e-08     0.0005902      0.1230       -8.5975
   H+                   1.661e-08     1.500e-05      0.9420       -7.8057
    (only species > 1e-8 molal listed)

  Mineral saturation states
                     log Q/K                          log Q/K
 ----------------------------------------------------------------
   Chromite           0.0000 sat    Clinochlore-14A   -1.3560     
   Troilite           0.0000 sat    Boehmite          -1.3917     
   Diopside           0.0000 sat    Brucite           -1.5681     
   Greenalite         0.0000 sat    Magnetite         -1.6876     
   Daphnite-14A       0.0000 sat    Monticellite      -1.6961     
   Andradite          0.0000 sat    Fe                -1.7315     
   Annite             0.0000 sat    Fe(OH)2           -1.7823     
   Antigorite         0.0000 sat    Wustite           -1.7974     
   Tephroite          0.0000 sat    Gibbsite          -1.8831     
   Hydroxylapatite    0.0000 sat    Quartz            -1.8955     
   Phlogopite        -0.0257        Grossular         -1.9235     
   Pyrrhotite        -0.0796        Tridymite         -2.0673     
   Chrysotile        -0.4393        Prehnite          -2.0745     
   Ice               -0.4847        Chalcedony        -2.1122     
   Alabandite        -0.5620        Enstatite         -2.2834     
   Ripidolite-14A    -0.5821        Talc              -2.2943     
   Saponite-Ca       -0.6101        Goethite          -2.2996     
   Tremolite         -0.8121        Cristobalite(alp  -2.3132     
   Fayalite          -0.8715        Saponite-H        -2.3876     
   Wollastonite      -0.9339        Halite            -2.4058     
   Mn(OH)2(am)       -0.9354        Cronstedtite-7A   -2.5071     
   FeO               -0.9851        Manganosite       -2.5389     
   Saponite-Na       -1.0216        Coesite           -2.5539     
   Hedenbergite      -1.0232        Cristobalite(bet  -2.6154     
   Pseudowollastoni  -1.0682        Mesolite          -2.7873     
   Rhodonite         -1.0694        SiO2(am)          -2.7894     
   Diaspore          -1.0969        Minnesotaite      -2.8275     
   Saponite-Mg       -1.1319        Chamosite-7A      -2.8365     
   Saponite-K        -1.2219        Daphnite-7A       -2.8752     
   Ferrosilite       -1.3389     
    (only minerals with log Q/K > -3 listed)

                         partial
  Gases               press. (bar)     fugacity     fug. coef.    log fug.
 ---------------------------------------------------------------------------
   H2(g)                    156.8         156.9         1.001      2.1956
   CH4(g)                   1.247         1.247        0.9993      0.0957
   H2O(g)                  0.8122        0.8002        0.9852     -0.0968
   H2S(g)               7.108e-06     7.080e-06        0.9961     -5.1499
   HCl(g)               3.236e-12     3.236e-12         1.000*   -11.4900
   CO2(g)               1.765e-23     1.761e-23        0.9976    -22.7543
   CO(g)                7.889e-25     7.889e-25         1.000*   -24.1030
   C2H4(g)              1.636e-27     1.636e-27         1.000*   -26.7861
   S2(g)                4.544e-35     4.544e-35         1.000*   -34.3425
   SO2(g)               1.498e-38     1.487e-38        0.9928    -37.8275
   Na(g)                1.075e-39     1.075e-39         1.000*   -38.9684
   K(g)                 9.398e-42     9.398e-42         1.000*   -41.0270
   Cl2(g)               9.320e-53     9.320e-53         1.000*   -52.0306
   Mg(g)                2.683e-65     2.683e-65         1.000*   -64.5713
   O2(g)                3.340e-68     3.340e-68        0.9999    -67.4763
   Ca(g)                2.461e-80     2.461e-80         1.000*   -79.6089
   Al(g)               1.023e-100    1.023e-100         1.000*   -99.9903
   C(g)                1.305e-103    1.305e-103         1.000*  -102.8844
   Si(g)               2.633e-108    2.633e-108         1.000*  -107.5795
    *no data, gas taken to be ideal

                                  In fluid              Sorbed            Kd
  Original basis total moles   moles     mg/kg      moles     mg/kg      L/kg
 -------------------------------------------------------------------------------
   H2O                 63.5       51.0  8.98e+05
   Al+++              0.340   3.34e-07   0.00881
   Ca++                1.76       1.15  4.50e+04
   Cl-                 1.33       1.33  4.59e+04
   CrO4--            0.0304   6.87e-21  7.79e-16
   Fe++                3.28   1.24e-06    0.0676
   H+                 -16.2   0.000953     0.938
   HCO3-            0.00100    0.00100      59.6
   HPO4--            0.0456   1.41e-12  1.32e-07
   K+                0.0255     0.0246      940.
   Mg++                3.68   0.000101      2.41
   Mn++              0.0760   0.000781      41.9
   Na+                0.329      0.329  7.39e+03
   O2(aq)           -0.0228    -0.0595 -1.86e+03
   SO4--            0.00100   7.49e-06     0.703
   SiO2(aq)            5.18   1.23e-05     0.723
   Ti(OH)4(aq)       0.0376     0.0376  4.26e+03

  Elemental composition               In fluid                  Sorbed
                  total moles     moles       mg/kg        moles       mg/kg
 -------------------------------------------------------------------------------
   Aluminum            0.3400    3.341e-07    0.008806
   Calcium              1.759        1.150   4.502e+04
   Carbon            0.001000     0.001000       11.74
   Chlorine             1.326        1.326   4.593e+04
   Chromium           0.03041    6.873e-21   3.492e-16
   Hydrogen             111.0        102.2   1.007e+05
   Iron                 3.283    1.240e-06     0.06765
   Magnesium            3.678    0.0001015       2.410
   Manganese          0.07602    0.0007807       41.90
   Oxygen               74.27        51.06   7.982e+05
   Phosphorus         0.04559    1.412e-12   4.272e-08
   Potassium          0.02553      0.02462       940.3
   Silicon              5.182    1.232e-05      0.3382
   Sodium              0.3291       0.3291       7393.
   Sulfur            0.001000    7.495e-06      0.2348
   Titanium           0.03761      0.03761       1759.


          Step #   113             Xi = 0.8000

          Temperature = 100.0 C    Pressure =  1.013 bars
          pH =  7.828              log fO2 =  -67.615
          Eh =  -0.6113 volts      pe =  -8.2569
          Ionic strength      =    3.085918 molal
          Charge imbalance    =    1.312574 eq/kg (37.26% error)
          Activity of water   =    0.959741
          Solvent mass        =     0.90542 kg
          Solution mass       =      1.0125 kg
          Mineral mass        =     0.95908 kg
          Solution density    =    1.016    g/cm3
          Solution viscosity  =    0.003    poise
          Chlorinity          =    1.464522 molal
          Dissolved solids    =      105764 mg/kg sol'n
          Hardness            =   111332.30 mg/kg sol'n as CaCO3
            carbonate         =       50.01 mg/kg sol'n as CaCO3
            non-carbonate     =   111282.29 mg/kg sol'n as CaCO3
          Carbonate alkalinity=       50.01 mg/kg sol'n as CaCO3
          Water type          =    Ca-Cl
          Bulk volume         =    1.32e+03 cm3
          Fluid volume        =        997. cm3
          Mineral volume      =        321. cm3
          Inert volume        =        0.00 cm3
          Porosity            =        75.6 %
          Permeability        =      0.0218 cm2
          Mass reacted        =         871 g

                          moles          moles         grams          cm3      rxn rate
  Reactants             remaining       reacted       reacted       reacted  (mol/kg sec)
 ------------------------------------------------------------------------------------------
   Al2O3                  0.04857        0.1943         19.81          --            --  
   CaO                     0.1236        0.4945         27.73          --            --  
   Cr2O3                 0.004344       0.01738         2.641          --            --  
   FeO(ox)                 0.9377         3.751         269.5          --            --  
   K2O(ox)               0.003505       0.01402         1.321          --            --  
   MgO                      1.051         4.203         169.4          --            --  
   MnO                    0.02172       0.08687         6.163          --            --  
   Na2O(ox)               0.04687        0.1875         11.62          --            --  
   P2O5                  0.006512       0.02605         3.698          --            --  
   SiO2                     1.481         5.922         355.8          --            --  
   TiO2                   0.01075       0.04298         3.433          --            --  

  Minerals in system     moles      log moles      grams        volume (cm3)
 ----------------------------------------------------------------------------
   Andradite               0.1411     -0.850          71.72           18.61
   Annite                0.003915     -2.407          2.004          0.6042
   Antigorite             0.08374     -1.077          379.8           146.5
   Chromite               0.01738     -1.760          3.890          0.7648
   Daphnite-14A            0.1923     -0.716          137.2           41.04
   Diopside                0.1842     -0.735          39.88           12.17
   Greenalite              0.8260     -0.083          307.0           94.98
   Hydroxylapatite        0.01737     -1.760          8.723           3.292
   Tephroite              0.04307     -1.366          8.699           3.283
   Troilite             0.0009926     -3.003        0.08726         0.03293
                                               _____________   _____________
          (total)                                     959.1           321.3 

  Aqueous species       molality    mg/kg sol'n    act. coef.     log act.
 ---------------------------------------------------------------------------
   Cl-                      1.236     3.918e+04      0.5810       -0.1438
   Ca++                     1.116     3.999e+04      0.1683       -0.7262
   Na+                     0.3570         7339.      0.6759       -0.6175
   H2(aq)                  0.1470         265.0      1.0000       -0.8326
   CaCl+                  0.08779         5929.      0.6759       -1.2267
   NaCl(aq)               0.05830         3047.      1.0000       -1.2343
   Ti(OH)4(aq)            0.04747         4921.      1.0000       -1.3235
   CaCl2(aq)              0.04027         3997.      1.0000       -1.3950
   K+                     0.02643         924.2      0.5810       -1.8137
   KCl(aq)               0.001314         87.58      1.0000       -2.8815
   Methane(aq)           0.001104         15.84      1.0000       -2.9568
   MnCl+                0.0006056         48.95      0.6759       -3.3879
   Mn++                 0.0001960         9.628      0.1683       -4.4816
   Mg++                 7.427e-05         1.614      0.2597       -4.7147
   OH-                  5.687e-05        0.8649      0.6312       -4.4449
   MgCl+                3.116e-05         1.665      0.6759       -4.6766
   SiO2(aq)             9.881e-06        0.5309      1.0000       -5.0052
   HS-                  7.932e-06        0.2346      0.6312       -5.3004
   NaHSiO3(aq)          2.282e-06        0.2043      1.0000       -5.6416
   NaOH(aq)             2.032e-06       0.07267      1.0000       -5.6921
   Fe++                 9.336e-07       0.04663      0.1683       -6.8036
   HSiO3-               7.775e-07       0.05360      0.6759       -6.2794
   AlO2-                3.495e-07       0.01843      0.6759       -6.6267
   FeCl+                2.683e-07       0.02191      0.6759       -6.7415
   H2S(aq)              2.261e-07      0.006891      1.0000       -6.6457
   FeCl4--              8.231e-08       0.01455      0.0805       -8.1790
   NaAlO2(aq)           3.277e-08      0.002402      1.0000       -7.4846
   S--                  2.168e-08     0.0006215      0.1230       -8.5742
   H+                   1.577e-08     1.422e-05      0.9420       -7.8280
    (only species > 1e-8 molal listed)

  Mineral saturation states
                     log Q/K                          log Q/K
 ----------------------------------------------------------------
   Chromite           0.0000 sat    Clinochlore-14A   -1.3494     
   Diopside           0.0000 sat    Boehmite          -1.3970     
   Antigorite         0.0000 sat    Brucite           -1.5458     
   Daphnite-14A       0.0000 sat    Fe                -1.6409     
   Andradite          0.0000 sat    Monticellite      -1.6646     
   Annite             0.0000 sat    Magnetite         -1.6938     
   Tephroite          0.0000 sat    Fe(OH)2           -1.7614     
   Troilite           0.0000 sat    Wustite           -1.7811     
   Greenalite         0.0000 sat    Gibbsite          -1.8885     
   Hydroxylapatite    0.0000 sat    Grossular         -1.9066     
   Phlogopite        -0.0218        Quartz            -1.9270     
   Pyrrhotite        -0.0796        Prehnite          -2.0984     
   Chrysotile        -0.4354        Tridymite         -2.0988     
   Ice               -0.4848        Chalcedony        -2.1437     
   Alabandite        -0.5674        Enstatite         -2.2925     
   Ripidolite-14A    -0.5782        Goethite          -2.3133     
   Saponite-Ca       -0.6537        Halite            -2.3393     
   Fayalite          -0.8608        Cristobalite(alp  -2.3447     
   Tremolite         -0.8711        Talc              -2.3533     
   Mn(OH)2(am)       -0.9197        Saponite-H        -2.4379     
   Wollastonite      -0.9248        Manganosite       -2.5231     
   FeO               -0.9639        Cronstedtite-7A   -2.5240     
   Hedenbergite      -1.0245        Coesite           -2.5854     
   Saponite-Na       -1.0438        Cristobalite(bet  -2.6469     
   Pseudowollastoni  -1.0591        Mesolite          -2.8087     
   Rhodonite         -1.0852        SiO2(am)          -2.8209     
   Diaspore          -1.1022        Chamosite-7A      -2.8365     
   Saponite-Mg       -1.1785        Daphnite-7A       -2.8752     
   Saponite-K        -1.2601        Minnesotaite      -2.8904     
   Ferrosilite       -1.3493     
    (only minerals with log Q/K > -3 listed)

                         partial
  Gases               press. (bar)     fugacity     fug. coef.    log fug.
 ---------------------------------------------------------------------------
   H2(g)                    184.0         184.1         1.001      2.2650
   CH4(g)                   1.264         1.263        0.9993      0.1014
   H2O(g)                  0.8119        0.7999        0.9852     -0.0969
   H2S(g)               6.768e-06     6.742e-06        0.9961     -5.1712
   HCl(g)               3.099e-12     3.099e-12         1.000*   -11.5088
   CO2(g)               9.431e-24     9.409e-24        0.9976    -23.0265
   CO(g)                4.948e-25     4.948e-25         1.000*   -24.3056
   C2H4(g)              1.220e-27     1.220e-27         1.000*   -26.9136
   S2(g)                2.994e-35     2.994e-35         1.000*   -34.5238
   SO2(g)               8.829e-39     8.766e-39        0.9928    -38.0572
   Na(g)                1.418e-39     1.418e-39         1.000*   -38.8485
   K(g)                 1.108e-41     1.108e-41         1.000*   -40.9557
   Cl2(g)               7.286e-53     7.286e-53         1.000*   -52.1375
   Mg(g)                3.316e-65     3.316e-65         1.000*   -64.4794
   O2(g)                2.425e-68     2.425e-68        0.9999    -67.6153
   Ca(g)                3.171e-80     3.171e-80         1.000*   -79.4988
   Al(g)               1.285e-100    1.285e-100         1.000*   -99.8912
   C(g)                9.604e-104    9.604e-104         1.000*  -103.0176
   Si(g)               3.373e-108    3.373e-108         1.000*  -107.4720
    *no data, gas taken to be ideal

                                  In fluid              Sorbed            Kd
  Original basis total moles   moles     mg/kg      moles     mg/kg      L/kg
 -------------------------------------------------------------------------------
   H2O                 64.6       50.4  8.97e+05
   Al+++              0.389   3.47e-07   0.00924
   Ca++                1.82       1.13  4.46e+04
   Cl-                 1.33       1.33  4.64e+04
   CrO4--            0.0348   6.47e-21  7.42e-16
   Fe++                3.75   1.16e-06    0.0642
   H+                 -18.5   0.000950     0.946
   HCO3-            0.00100    0.00100      60.3
   HPO4--            0.0521   1.32e-12  1.25e-07
   K+                0.0290     0.0251      970.
   Mg++                4.20   9.55e-05      2.29
   Mn++              0.0869   0.000726      39.4
   Na+                0.376      0.376  8.54e+03
   O2(aq)           -0.0261    -0.0686 -2.17e+03
   SO4--            0.00100   7.41e-06     0.703
   SiO2(aq)            5.92   1.17e-05     0.695
   Ti(OH)4(aq)       0.0430     0.0430  4.92e+03

  Elemental composition               In fluid                  Sorbed
                  total moles     moles       mg/kg        moles       mg/kg
 -------------------------------------------------------------------------------
   Aluminum            0.3885    3.469e-07    0.009245
   Calcium              1.821        1.126   4.458e+04
   Carbon            0.001000     0.001000       11.86
   Chlorine             1.326        1.326   4.643e+04
   Chromium           0.03475    6.474e-21   3.325e-16
   Hydrogen             111.0        101.0   1.005e+05
   Iron                 3.752    1.164e-06     0.06421
   Magnesium            4.204    9.546e-05       2.291
   Manganese          0.08687    0.0007258       39.38
   Oxygen               76.95        50.43   7.969e+05
   Phosphorus         0.05210    1.319e-12   4.033e-08
   Potassium          0.02904      0.02512       970.1
   Silicon              5.922    1.172e-05      0.3250
   Sodium              0.3760       0.3760       8537.
   Sulfur            0.001000    7.407e-06      0.2346
   Titanium           0.04298      0.04298       2033.


          Step #   123             Xi = 0.9000

          Temperature = 100.0 C    Pressure =  1.013 bars
          pH =  7.848              log fO2 =  -67.738
          Eh =  -0.6151 volts      pe =  -8.3076
          Ionic strength      =    3.095645 molal
          Charge imbalance    =    1.326992 eq/kg (37.37% error)
          Activity of water   =    0.959402
          Solvent mass        =     0.89361 kg
          Solution mass       =      1.0015 kg
          Mineral mass        =      1.0790 kg
          Solution density    =    1.017    g/cm3
          Solution viscosity  =    0.003    poise
          Chlorinity          =    1.483870 molal
          Dissolved solids    =      107729 mg/kg sol'n
          Hardness            =   110197.80 mg/kg sol'n as CaCO3
            carbonate         =       50.69 mg/kg sol'n as CaCO3
            non-carbonate     =   110147.10 mg/kg sol'n as CaCO3
          Carbonate alkalinity=       50.69 mg/kg sol'n as CaCO3
          Water type          =    Ca-Cl
          Bulk volume         =    1.35e+03 cm3
          Fluid volume        =        985. cm3
          Mineral volume      =        361. cm3
          Inert volume        =        0.00 cm3
          Porosity            =        73.2 %
          Permeability        =     0.00928 cm2
          Mass reacted        =         980 g

                          moles          moles         grams          cm3      rxn rate
  Reactants             remaining       reacted       reacted       reacted  (mol/kg sec)
 ------------------------------------------------------------------------------------------
   Al2O3                  0.02428        0.2186         22.28          --            --  
   CaO                    0.06182        0.5563         31.20          --            --  
   Cr2O3                 0.002172       0.01955         2.971          --            --  
   FeO(ox)                 0.4689         4.220         303.2          --            --  
   K2O(ox)               0.001752       0.01577         1.486          --            --  
   MgO                     0.5253         4.728         190.6          --            --  
   MnO                    0.01086       0.09773         6.933          --            --  
   Na2O(ox)               0.02344        0.2109         13.07          --            --  
   P2O5                  0.003256       0.02931         4.160          --            --  
   SiO2                    0.7403         6.663         400.3          --            --  
   TiO2                  0.005373       0.04836         3.863          --            --  

  Minerals in system     moles      log moles      grams        volume (cm3)
 ----------------------------------------------------------------------------
   Andradite               0.1593     -0.798          80.97           21.01
   Annite                0.007020     -2.154          3.594           1.083
   Antigorite             0.09427     -1.026          427.6           164.9
   Chromite               0.01955     -1.709          4.376          0.8604
   Daphnite-14A            0.2150     -0.667          153.4           45.90
   Diopside                0.2041     -0.690          44.20           13.49
   Greenalite              0.9284     -0.032          345.1           106.8
   Hydroxylapatite        0.01954     -1.709          9.814           3.703
   Tephroite              0.04853     -1.314          9.801           3.698
   Troilite             0.0009927     -3.003        0.08727         0.03293
                                               _____________   _____________
          (total)                                     1079.           361.4 

  Aqueous species       molality    mg/kg sol'n    act. coef.     log act.
 ---------------------------------------------------------------------------
   Cl-                      1.246     3.942e+04      0.5810       -0.1403
   Ca++                     1.106     3.954e+04      0.1683       -0.7302
   Na+                     0.4063         8334.      0.6759       -0.5613
   H2(aq)                  0.1693         304.6      1.0000       -0.7712
   CaCl+                  0.08770         5911.      0.6759       -1.2271
   NaCl(aq)               0.06691         3489.      1.0000       -1.1745
   Ti(OH)4(aq)            0.05411         5597.      1.0000       -1.2667
   CaCl2(aq)              0.04057         4017.      1.0000       -1.3918
   K+                     0.02720         948.9      0.5810       -1.8013
   KCl(aq)               0.001363         90.66      1.0000       -2.8655
   Methane(aq)           0.001119         16.02      1.0000       -2.9511
   MnCl+                0.0005752         46.39      0.6759       -3.4103
   Mn++                 0.0001846         9.050      0.1683       -4.5075
   Mg++                 7.092e-05         1.538      0.2597       -4.7348
   OH-                  5.953e-05        0.9034      0.6312       -4.4251
   MgCl+                3.000e-05         1.599      0.6759       -4.6930
   SiO2(aq)             9.266e-06        0.4968      1.0000       -5.0331
   HS-                  7.954e-06        0.2347      0.6312       -5.2992
   NaHSiO3(aq)          2.550e-06        0.2277      1.0000       -5.5934
   NaOH(aq)             2.421e-06       0.08640      1.0000       -5.6160
   Fe++                 8.891e-07       0.04431      0.1683       -6.8248
   HSiO3-               7.632e-07       0.05250      0.6759       -6.2874
   AlO2-                3.621e-07       0.01905      0.6759       -6.6113
   FeCl+                2.576e-07       0.02099      0.6759       -6.7591
   H2S(aq)              2.165e-07      0.006584      1.0000       -6.6646
   FeCl4--              8.101e-08       0.01429      0.0805       -8.1859
   NaAlO2(aq)           3.864e-08      0.002826      1.0000       -7.4130
   S--                  2.276e-08     0.0006512      0.1230       -8.5530
   H+                   1.506e-08     1.355e-05      0.9420       -7.8480
    (only species > 1e-8 molal listed)

  Mineral saturation states
                     log Q/K                          log Q/K
 ----------------------------------------------------------------
   Chromite           0.0000 sat    Ferrosilite       -1.3585     
   Hydroxylapatite    0.0000 sat    Boehmite          -1.4017     
   Antigorite         0.0000 sat    Brucite           -1.5261     
   Annite             0.0000 sat    Fe                -1.5607     
   Daphnite-14A       0.0000 sat    Monticellite      -1.6367     
   Tephroite          0.0000 sat    Magnetite         -1.6992     
   Greenalite         0.0000 sat    Fe(OH)2           -1.7428     
   Andradite          0.0000 sat    Wustite           -1.7667     
   Diopside           0.0000 sat    Grossular         -1.8917     
   Troilite           0.0000 sat    Gibbsite          -1.8934     
   Phlogopite        -0.0183        Quartz            -1.9549     
   Pyrrhotite        -0.0796        Prehnite          -2.1196     
   Chrysotile        -0.4319        Tridymite         -2.1267     
   Ice               -0.4850        Chalcedony        -2.1716     
   Alabandite        -0.5721        Halite            -2.2795     
   Ripidolite-14A    -0.5747        Enstatite         -2.3006     
   Saponite-Ca       -0.6922        Goethite          -2.3254     
   Fayalite          -0.8513        Cristobalite(alp  -2.3726     
   Mn(OH)2(am)       -0.9060        Talc              -2.4054     
   Wollastonite      -0.9167        Saponite-H        -2.4824     
   Tremolite         -0.9232        Manganosite       -2.5092     
   FeO               -0.9452        Cronstedtite-7A   -2.5389     
   Hedenbergite      -1.0257        Coesite           -2.6133     
   Pseudowollastoni  -1.0510        Cristobalite(bet  -2.6748     
   Saponite-Na       -1.0631        Mesolite          -2.8271     
   Rhodonite         -1.0991        Chamosite-7A      -2.8365     
   Diaspore          -1.1069        SiO2(am)          -2.8488     
   Saponite-Mg       -1.2197        Daphnite-7A       -2.8752     
   Saponite-K        -1.2939        Minnesotaite      -2.9460     
   Clinochlore-14A   -1.3436     
    (only minerals with log Q/K > -3 listed)

                         partial
  Gases               press. (bar)     fugacity     fug. coef.    log fug.
 ---------------------------------------------------------------------------
   H2(g)                    211.9         212.0         1.001      2.3264
   CH4(g)                   1.280         1.280        0.9993      0.1071
   H2O(g)                  0.8117        0.7997        0.9852     -0.0971
   H2S(g)               6.481e-06     6.456e-06        0.9961     -5.1901
   HCl(g)               2.984e-12     2.984e-12         1.000*   -11.5252
   CO2(g)               5.427e-24     5.414e-24        0.9976    -23.2665
   CO(g)                3.280e-25     3.280e-25         1.000*   -24.4841
   C2H4(g)              9.443e-28     9.443e-28         1.000*   -27.0249
   S2(g)                2.069e-35     2.069e-35         1.000*   -34.6842
   SO2(g)               5.530e-39     5.490e-39        0.9928    -38.2604
   Na(g)                1.813e-39     1.813e-39         1.000*   -38.7415
   K(g)                 1.281e-41     1.281e-41         1.000*   -40.8926
   Cl2(g)               5.864e-53     5.864e-53         1.000*   -52.2318
   Mg(g)                3.999e-65     3.999e-65         1.000*   -64.3980
   O2(g)                1.827e-68     1.827e-68        0.9999    -67.7383
   Ca(g)                3.969e-80     3.969e-80         1.000*   -79.4014
   Al(g)               1.572e-100    1.572e-100         1.000*   -99.8035
   C(g)                7.336e-104    7.336e-104         1.000*  -103.1346
   Si(g)               4.199e-108    4.199e-108         1.000*  -107.3769
    *no data, gas taken to be ideal

                                  In fluid              Sorbed            Kd
  Original basis total moles   moles     mg/kg      moles     mg/kg      L/kg
 -------------------------------------------------------------------------------
   H2O                 65.8       49.8  8.95e+05
   Al+++              0.437   3.59e-07   0.00967
   Ca++                1.88       1.10  4.41e+04
   Cl-                 1.33       1.33  4.69e+04
   CrO4--            0.0391   6.12e-21  7.09e-16
   Fe++                4.22   1.10e-06    0.0612
   H+                 -20.8   0.000948     0.954
   HCO3-            0.00100    0.00100      60.9
   HPO4--            0.0586   1.24e-12  1.19e-07
   K+                0.0325     0.0255      996.
   Mg++                4.73   9.02e-05      2.19
   Mn++              0.0977   0.000679      37.2
   Na+                0.423      0.423  9.71e+03
   O2(aq)           -0.0293    -0.0777 -2.48e+03
   SO4--            0.00100   7.32e-06     0.702
   SiO2(aq)            6.66   1.12e-05     0.674
   Ti(OH)4(aq)       0.0484     0.0484  5.60e+03

  Elemental composition               In fluid                  Sorbed
                  total moles     moles       mg/kg        moles       mg/kg
 -------------------------------------------------------------------------------
   Aluminum            0.4371    3.589e-07    0.009668
   Calcium              1.882        1.103   4.412e+04
   Carbon            0.001000     0.001000       11.99
   Chlorine             1.326        1.326   4.694e+04
   Chromium           0.03910    6.122e-21   3.178e-16
   Hydrogen             111.0        99.71   1.003e+05
   Iron                 4.221    1.098e-06     0.06125
   Magnesium            4.729    9.018e-05       2.189
   Manganese          0.09773    0.0006789       37.24
   Oxygen               79.63        49.80   7.955e+05
   Phosphorus         0.05861    1.241e-12   3.838e-08
   Potassium          0.03254      0.02552       996.4
   Silicon              6.663    1.124e-05      0.3152
   Sodium              0.4229       0.4229       9707.
   Sulfur            0.001000    7.322e-06      0.2344
   Titanium           0.04836      0.04836       2312.


          Step #   133             Xi = 1.0000

          Temperature = 100.0 C    Pressure =  1.013 bars
          pH =  7.866              log fO2 =  -67.849
          Eh =  -0.6185 volts      pe =  -8.3535
          Ionic strength      =    3.105616 molal
          Charge imbalance    =    1.341732 eq/kg (37.49% error)
          Activity of water   =    0.959058
          Solvent mass        =     0.88180 kg
          Solution mass       =     0.99050 kg
          Mineral mass        =      1.1989 kg
          Solution density    =    1.018    g/cm3
          Solution viscosity  =    0.003    poise
          Chlorinity          =    1.503735 molal
          Dissolved solids    =      109737 mg/kg sol'n
          Hardness            =   109042.01 mg/kg sol'n as CaCO3
            carbonate         =       51.38 mg/kg sol'n as CaCO3
            non-carbonate     =   108990.63 mg/kg sol'n as CaCO3
          Carbonate alkalinity=       51.38 mg/kg sol'n as CaCO3
          Water type          =    Ca-Cl
          Bulk volume         =    1.37e+03 cm3
          Fluid volume        =        973. cm3
          Mineral volume      =        402. cm3
          Inert volume        =        0.00 cm3
          Porosity            =        70.8 %
          Permeability        =     0.00409 cm2
          Mass reacted        =    1.09e+03 g

                          moles          moles         grams          cm3      rxn rate
  Reactants             remaining       reacted       reacted       reacted  (mol/kg sec)
 ------------------------------------------------------------------------------------------
   Al2O3               -4.033e-16        0.2428         24.76          --            --  
   CaO                 -1.324e-15        0.6182         34.66          --            --  
   Cr2O3               -2.903e-17       0.02172         3.301          --            --  
   FeO(ox)              5.752e-15         4.689         336.9          --            --  
   K2O(ox)              6.234e-18       0.01752         1.651          --            --  
   MgO                  8.396e-15         5.253         211.7          --            --  
   MnO                 -1.765e-16        0.1086         7.703          --            --  
   Na2O(ox)             4.181e-16        0.2344         14.53          --            --  
   P2O5                -3.551e-17       0.03256         4.622          --            --  
   SiO2                -2.290e-15         7.403         444.8          --            --  
   TiO2                 4.933e-17       0.05373         4.292          --            --  

  Minerals in system     moles      log moles      grams        volume (cm3)
 ----------------------------------------------------------------------------
   Andradite               0.1776     -0.751          90.23           23.41
   Annite                 0.01021     -1.991          5.228           1.576
   Antigorite              0.1048     -0.980          475.4           183.3
   Chromite               0.02172     -1.663          4.862          0.9560
   Daphnite-14A            0.2377     -0.624          169.6           50.74
   Diopside                0.2239     -0.650          48.50           14.80
   Greenalite               1.031      0.013          383.2           118.5
   Hydroxylapatite        0.02171     -1.663          10.90           4.115
   Tephroite              0.05398     -1.268          10.90           4.114
   Troilite             0.0009928     -3.003        0.08728         0.03293
                                               _____________   _____________
          (total)                                     1199.           401.6 

  Aqueous species       molality    mg/kg sol'n    act. coef.     log act.
 ---------------------------------------------------------------------------
   Cl-                      1.257     3.966e+04      0.5810       -0.1366
   Ca++                     1.095     3.908e+04      0.1683       -0.7343
   Na+                     0.4568         9350.      0.6759       -0.5103
   H2(aq)                  0.1923         345.1      1.0000       -0.7161
   CaCl+                  0.08761         5891.      0.6759       -1.2276
   NaCl(aq)               0.07586         3947.      1.0000       -1.1200
   Ti(OH)4(aq)            0.06093         6288.      1.0000       -1.2152
   CaCl2(aq)              0.04086         4037.      1.0000       -1.3887
   K+                     0.02789         970.7      0.5810       -1.7904
   KCl(aq)               0.001409         93.52      1.0000       -2.8511
   Methane(aq)           0.001134         16.20      1.0000       -2.9454
   MnCl+                0.0005490         44.18      0.6759       -3.4306
   Mn++                 0.0001747         8.546      0.1683       -4.5314
   Mg++                 6.796e-05         1.471      0.2597       -4.7533
   OH-                  6.207e-05        0.9398      0.6312       -4.4069
   MgCl+                2.898e-05         1.542      0.6759       -4.7080
   SiO2(aq)             8.746e-06        0.4678      1.0000       -5.0582
   HS-                  7.978e-06        0.2349      0.6312       -5.2979
   NaOH(aq)             2.838e-06        0.1011      1.0000       -5.5470
   NaHSiO3(aq)          2.822e-06        0.2514      1.0000       -5.5495
   Fe++                 8.500e-07       0.04226      0.1683       -6.8444
   HSiO3-               7.511e-07       0.05155      0.6759       -6.2944
   AlO2-                3.740e-07       0.01964      0.6759       -6.5972
   FeCl+                2.483e-07       0.02019      0.6759       -6.7751
   H2S(aq)              2.082e-07      0.006317      1.0000       -6.6815
   FeCl4--              8.006e-08       0.01409      0.0805       -8.1910
   NaAlO2(aq)           4.488e-08      0.003275      1.0000       -7.3480
   S--                  2.381e-08     0.0006797      0.1230       -8.5334
   H+                   1.444e-08     1.296e-05      0.9420       -7.8663
    (only species > 1e-8 molal listed)

  Mineral saturation states
                     log Q/K                          log Q/K
 ----------------------------------------------------------------
   Chromite           0.0000 sat    Ferrosilite       -1.3668     
   Annite             0.0000 sat    Boehmite          -1.4059     
   Antigorite         0.0000 sat    Fe                -1.4885     
   Troilite           0.0000 sat    Brucite           -1.5084     
   Andradite          0.0000 sat    Monticellite      -1.6116     
   Greenalite         0.0000 sat    Magnetite         -1.7040     
   Daphnite-14A       0.0000 sat    Fe(OH)2           -1.7262     
   Diopside           0.0000 sat    Wustite           -1.7536     
   Tephroite          0.0000 sat    Grossular         -1.8783     
   Hydroxylapatite    0.0000 sat    Gibbsite          -1.8977     
   Phlogopite        -0.0152        Quartz            -1.9800     
   Pyrrhotite        -0.0796        Prehnite          -2.1386     
   Chrysotile        -0.4288        Tridymite         -2.1518     
   Ice               -0.4852        Chalcedony        -2.1967     
   Ripidolite-14A    -0.5716        Halite            -2.2250     
   Alabandite        -0.5764        Enstatite         -2.3078     
   Saponite-Ca       -0.7269        Goethite          -2.3363     
   Fayalite          -0.8427        Cristobalite(alp  -2.3977     
   Mn(OH)2(am)       -0.8936        Talc              -2.4523     
   Wollastonite      -0.9095        Manganosite       -2.4966     
   FeO               -0.9284        Saponite-H        -2.5224     
   Tremolite         -0.9701        Cronstedtite-7A   -2.5523     
   Hedenbergite      -1.0267        Coesite           -2.6384     
   Pseudowollastoni  -1.0438        Cristobalite(bet  -2.6999     
   Saponite-Na       -1.0803        Chamosite-7A      -2.8365     
   Diaspore          -1.1111        Mesolite          -2.8433     
   Rhodonite         -1.1117        SiO2(am)          -2.8739     
   Saponite-Mg       -1.2567        Daphnite-7A       -2.8752     
   Saponite-K        -1.3243        Minnesotaite      -2.9960     
   Clinochlore-14A   -1.3384     
    (only minerals with log Q/K > -3 listed)

                         partial
  Gases               press. (bar)     fugacity     fug. coef.    log fug.
 ---------------------------------------------------------------------------
   H2(g)                    240.6         240.7         1.001      2.3815
   CH4(g)                   1.298         1.297        0.9993      0.1128
   H2O(g)                  0.8114        0.7994        0.9852     -0.0973
   H2S(g)               6.232e-06     6.208e-06        0.9961     -5.2070
   HCl(g)               2.885e-12     2.885e-12         1.000*   -11.5399
   CO2(g)               3.307e-24     3.299e-24        0.9976    -23.4817
   CO(g)                2.270e-25     2.270e-25         1.000*   -24.6440
   C2H4(g)              7.522e-28     7.522e-28         1.000*   -27.1237
   S2(g)                1.484e-35     1.484e-35         1.000*   -34.8285
   SO2(g)               3.630e-39     3.604e-39        0.9928    -38.4432
   Na(g)                2.266e-39     2.266e-39         1.000*   -38.6448
   K(g)                 1.459e-41     1.459e-41         1.000*   -40.8358
   Cl2(g)               4.828e-53     4.828e-53         1.000*   -52.3163
   Mg(g)                4.733e-65     4.733e-65         1.000*   -64.3248
   O2(g)                1.416e-68     1.416e-68        0.9999    -67.8489
   Ca(g)                4.856e-80     4.856e-80         1.000*   -79.3137
   Al(g)               1.885e-100    1.885e-100         1.000*   -99.7247
   C(g)                5.766e-104    5.766e-104         1.000*  -103.2391
   Si(g)               5.113e-108    5.113e-108         1.000*  -107.2913
    *no data, gas taken to be ideal

                                  In fluid              Sorbed            Kd
  Original basis total moles   moles     mg/kg      moles     mg/kg      L/kg
 -------------------------------------------------------------------------------
   H2O                 66.9       49.1  8.93e+05
   Al+++              0.486   3.70e-07    0.0101
   Ca++                1.94       1.08  4.37e+04
   Cl-                 1.33       1.33  4.75e+04
   CrO4--            0.0434   5.81e-21  6.80e-16
   Fe++                4.69   1.04e-06    0.0587
   H+                 -23.1   0.000946     0.962
   HCO3-            0.00100    0.00100      61.6
   HPO4--            0.0651   1.17e-12  1.14e-07
   K+                0.0360     0.0258  1.02e+03
   Mg++                5.25   8.55e-05      2.10
   Mn++               0.109   0.000638      35.4
   Na+                0.470      0.470  1.09e+04
   O2(aq)           -0.0326    -0.0868 -2.80e+03
   SO4--            0.00100   7.24e-06     0.702
   SiO2(aq)            7.40   1.09e-05     0.659
   Ti(OH)4(aq)       0.0537     0.0537  6.29e+03

  Elemental composition               In fluid                  Sorbed
                  total moles     moles       mg/kg        moles       mg/kg
 -------------------------------------------------------------------------------
   Aluminum            0.4857    3.701e-07     0.01008
   Calcium              1.944        1.079   4.366e+04
   Carbon            0.001000     0.001000       12.13
   Chlorine             1.326        1.326   4.746e+04
   Chromium           0.04344    5.806e-21   3.048e-16
   Hydrogen             111.0        98.45   1.002e+05
   Iron                 4.690    1.040e-06     0.05865
   Magnesium            5.254    8.549e-05       2.098
   Manganese           0.1086    0.0006382       35.40
   Oxygen               82.31        49.16   7.941e+05
   Phosphorus         0.06512    1.175e-12   3.674e-08
   Potassium          0.03605      0.02583       1020.
   Silicon              7.403    1.086e-05      0.3080
   Sodium              0.4697       0.4697   1.090e+04
   Sulfur            0.001000    7.239e-06      0.2344
   Titanium           0.05373      0.05373       2597.
