# Supplementary material for: Mineral Indicators of Geologically Recent Past Habitability on Mars
Source: Life (Basel). 2023 Dec 15;13(12):2349. doi: 10.3390/life13122349 (PMC10744562; doi:10.3390/life13122349)
Supplement: Supplementary file 1 [file life-13-02349-s001.zip › Supplemental Files 1/Ca(ClO4)2/CaClO42_373/Average SNC meteroites_nakhla.rea]

# React script, saved Wed Feb 24 2021 by roger_hart
data = "thermo.com.V8.R6+ (5).tdat" verify
conductivity = conductivity-USGS.dat
temperature = 273.15 K
H2O          = 1 free kg
Ca++         = .25 mmol
Mg++         = .56 mmol
K+           = 1e-9 mmol
Na+          = 1e-9 mmol
SO4--        = .29 mmol
Cl-          = 1.95 mmol
HCO3-        = 10 mmol
Fe++         = .32 mmol
swap CO2(g) for H+
CO2(g)       = .0057 fugacity
Al+++        = 1e-9 mmol
SiO2(aq)     = 1e-9 mmol
Ti(OH)4(aq)  = 1e-9 mmol
swap O2(g) for O2(aq)
O2(g)        = .000876 fugacity
CrO4--       = 1e-9 mmol
Mn++         = 1e-9 mmol
HPO4--       = 1e-9 mmol
balance off
react 12.1 wt% of MgO
react 1.68 wt% of Al2O3
react 48.6 wt% of SiO2
react 14.7 wt% of CaO
react .34 wt% of TiO2
react .46 wt% of Na2O(ox)
react .13 wt% of K2O(ox)
react .26 wt% of Cr2O3
react .49 wt% of MnO
react 20.6 wt% of FeO(ox)
react .13 wt% of P2O5
react .026 wt% of S
react .057 wt% of H2O
