# Supplementary material for: Mineral Indicators of Geologically Recent Past Habitability on Mars
Source: Life (Basel). 2023 Dec 15;13(12):2349. doi: 10.3390/life13122349 (PMC10744562; doi:10.3390/life13122349)
Supplement: Supplementary file 1 [file life-13-02349-s001.zip › Supplemental Files 1/Ca(ClO4)2/CaClO42_373/React_output.txt]

          Step #     0             Xi = 0.0000

          Temperature =   0.0 C    Pressure =  1.013 bars
          pH =  5.286              log fO2 =   -3.057
          Eh =   0.9063 volts      pe =  16.7232
          Ionic strength      =    1.743151 molal
          Charge imbalance    =    0.004510 eq/kg (0.1442% error)
          Activity of water   =    0.942967
          Solvent mass        =      1.0000 kg
          Solution mass       =      1.1122 kg
          Mineral mass        =      0.0000 kg
          Solution density    =    1.077    g/cm3
          Solution viscosity  =    0.022    poise
          Chlorinity          =    1.915000 molal
          Dissolved solids    =      100907 mg/kg sol'n
          Hardness            =      179.98 mg/kg sol'n as CaCO3
            carbonate         =        3.18 mg/kg sol'n as CaCO3
            non-carbonate     =      176.80 mg/kg sol'n as CaCO3
          Carbonate alkalinity=        3.18 mg/kg sol'n as CaCO3
          Water type          =    Na-Cl
          Bulk volume         =    1.03e+03 cm3
          Fluid volume        =    1.03e+03 cm3
          Mineral volume      =        0.00 cm3
          Inert volume        =        0.00 cm3
          Porosity            =        100. %
          Permeability        =        98.7 cm2
          Mass reacted        =           0 g

                          moles          moles         grams          cm3      rxn rate
  Reactants             remaining       reacted       reacted       reacted  (mol/kg sec)
 ------------------------------------------------------------------------------------------
   H2O                    0.03519         0.000         0.000          --            --  
   Al2O3                   0.1833         0.000         0.000          --            --  
   CaO                      2.916         0.000         0.000          --            --  
   Cr2O3                  0.01903         0.000         0.000          --            --  
   FeO(ox)                  3.189         0.000         0.000          --            --  
   K2O(ox)                0.01535         0.000         0.000          --            --  
   MgO                      3.339         0.000         0.000          --            --  
   MnO                    0.07683         0.000         0.000          --            --  
   Na2O(ox)               0.08255         0.000         0.000          --            --  
   P2O5                   0.01019         0.000         0.000          --            --  
   S                     0.009018         0.000         0.000         0.000          --  
   SiO2                     8.996         0.000         0.000          --            --  
   TiO2                   0.04734         0.000         0.000          --            --  

  No minerals in system.

  Aqueous species       molality    mg/kg sol'n    act. coef.     log act.
 ---------------------------------------------------------------------------
   Na+                      1.735     3.586e+04      0.6688        0.0646
   Cl-                      1.734     5.529e+04      0.6029        0.0194
   NaCl(aq)                0.1800         9460.      1.0000       -0.7446
   SO4--                0.0009923         85.71      0.1275       -3.8978
   K+                   0.0009870         34.70      0.6029       -3.2254
   Ca++                 0.0008628         31.09      0.2168       -3.7281
   Mg++                 0.0007022         15.35      0.3000       -3.6763
   Fe+++                0.0005367         26.95      0.0723       -4.4113
   CO2(aq)              0.0004569         18.08      1.0000       -3.3402
   FeCO3+               0.0004502         46.90      0.6688       -3.5213
   MgCl+                0.0002940         15.80      0.6688       -3.7063
   CaCl2(aq)            7.223e-05         7.207      1.0000       -4.1413
   CaCl+                6.210e-05         4.217      0.6688       -4.3816
   NaHCO3(aq)           6.001e-05         4.532      1.0000       -4.2218
   HCO3-                3.273e-05         1.796      0.6688       -4.6597
   FeCl++               1.265e-05         1.038      0.1499       -5.7221
   KCl(aq)              1.214e-05        0.8138      1.0000       -4.9157
   H+                   6.060e-06      0.005491      0.8534       -5.2864
   MgSO4(aq)            3.669e-06        0.3971      1.0000       -5.4355
   CaSO4(aq)            2.788e-06        0.3413      1.0000       -5.5546
   O2(aq)               1.931e-06       0.05556      1.0000       -5.7142
   HCl(aq)              1.181e-06       0.03870      1.0000       -5.9279
   Ti(OH)4(aq)          1.000e-06        0.1042      1.0000       -6.0000
   SiO2(aq)             9.992e-07       0.05398      1.0000       -6.0004
   H2PO4-               9.536e-07       0.08316      0.6688       -6.1953
   KSO4-                8.647e-07        0.1051      0.6688       -6.2379
   Al+++                8.563e-07       0.02077      0.0723       -7.2084
   HCrO4-               7.684e-07       0.08083      0.6688       -6.2892
   Mn++                 7.119e-07       0.03517      0.2168       -6.8116
   FeSO4+               2.955e-07       0.04035      0.6688       -6.7042
   MnCl+                2.845e-07       0.02313      0.6688       -6.7206
   CrO4--               2.313e-07       0.02412      0.1275       -7.5303
   AlOH++               1.414e-07      0.005590      0.1499       -7.6739
   Fe++                 8.642e-08      0.004339      0.2168       -7.7274
   MgHCO3+              8.288e-08      0.006358      0.6688       -7.2563
   CaHCO3+              7.620e-08      0.006926      0.6688       -7.2928
   HSO4-                5.126e-08      0.004474      0.6688       -7.4649
   HPO4--               4.596e-08      0.003967      0.1275       -8.2321
   FeCl+                2.063e-08      0.001693      0.6688       -7.8603
    (only species > 1e-8 molal listed)

  Mineral saturation states
                     log Q/K                          log Q/K
 ----------------------------------------------------------------
   Hematite          20.6781s/sat   Ice               -0.0722     
   Nontronite-Na     16.8146s/sat   Diaspore          -0.3177     
   Nontronite-K      16.1497s/sat   Boehmite          -0.7659     
   Nontronite-Ca     16.1311s/sat   Gibbsite          -0.8045     
   Nontronite-Mg     16.1286s/sat   Quartz            -1.3685     
   Nontronite-H      16.0815s/sat   Halite            -1.4080     
   Jarosite          13.7473s/sat   Dawsonite         -1.5628     
   Magnetite         11.7401s/sat   Tridymite         -1.5749     
   Goethite           9.8716s/sat   Chalcedony        -1.6645     
   Fe(OH)3            4.3742s/sat   Mirabilite        -1.7208     
   Ferrite-Mg         4.1960s/sat   Cristobalite(alp  -1.9791     
   Ferrite-Ca         3.9167s/sat   Coesite           -2.2481     
   Strengite          3.4370s/sat   Cristobalite(bet  -2.4991     
   Pyrolusite         2.4102s/sat   SiO2(am)          -2.8764     
   Cronstedtite-7A    2.3727s/sat
    (only minerals with log Q/K > -3 listed)

                         partial
  Gases               press. (bar)     fugacity     fug. coef.    log fug.
 ---------------------------------------------------------------------------
   CO2(g)                0.005739      0.005700        0.9932     -2.2441
   H2O(g)                0.005179      0.004742        0.9156     -2.3240
   O2(g)                0.0008769     0.0008760        0.9990     -3.0575
   HCl(g)               1.809e-13     1.809e-13         1.000*   -12.7427
   Cl2(g)               6.429e-18     6.429e-18         1.000*   -17.1918
   H2(g)                2.301e-45     2.303e-45         1.001    -44.6377
   CO(g)                4.928e-51     4.928e-51         1.000*   -50.3073
   SO2(g)               4.635e-55     4.535e-55        0.9786    -54.3434
   Na(g)                1.219e-82     1.219e-82         1.000*   -81.9142
   K(g)                 1.549e-86     1.549e-86         1.000*   -85.8099
   Mg(g)               1.540e-147    1.540e-147         1.000*  -146.8124
   H2S(g)              8.729e-148    8.642e-148        0.9900   -147.0634
   CH4(g)              1.668e-154    1.664e-154        0.9976   -153.7788
   Ca(g)               3.793e-172    3.793e-172         1.000*  -171.4211
   C(g)                2.141e-204    2.141e-204         1.000*  -203.6693
   Al(g)               4.741e-209    4.741e-209         1.000*  -208.3242
   S2(g)               6.056e-234    6.056e-234         1.000*  -233.2178
   Si(g)               6.698e-242    6.698e-242         1.000*  -241.1741
   C2H4(g)             6.025e-252    6.025e-252         1.000*  -251.2201
    *no data, gas taken to be ideal

                                  In fluid              Sorbed            Kd
  Original basis total moles   moles     mg/kg      moles     mg/kg      L/kg
 -------------------------------------------------------------------------------
   H2O                 55.5       55.5  8.99e+05
   Al+++           1.00e-06   1.00e-06    0.0243
   Ca++             0.00100    0.00100      36.0
   Cl-                 1.92       1.92  6.10e+04
   CrO4--          1.00e-06   1.00e-06     0.104
   Fe++             0.00100    0.00100      50.2
   H+               0.00102    0.00102     0.920
   HCO3-            0.00100    0.00100      54.9
   HPO4--          1.00e-06   1.00e-06    0.0863
   K+               0.00100    0.00100      35.2
   Mg++             0.00100    0.00100      21.9
   Mn++            1.00e-06   1.00e-06    0.0494
   Na+                 1.92       1.92  3.96e+04
   O2(aq)          0.000252   0.000252      7.25
   SO4--            0.00100    0.00100      86.4
   SiO2(aq)        1.00e-06   1.00e-06    0.0540
   Ti(OH)4(aq)     1.00e-06   1.00e-06     0.104

  Elemental composition               In fluid                  Sorbed
                  total moles     moles       mg/kg        moles       mg/kg
 -------------------------------------------------------------------------------
   Aluminum         1.000e-06    1.000e-06     0.02426
   Calcium           0.001000     0.001000       36.03
   Carbon            0.001000     0.001000       10.80
   Chlorine             1.915        1.915   6.104e+04
   Chromium         1.000e-06    1.000e-06     0.04675
   Hydrogen             111.0        111.0   1.006e+05
   Iron              0.001000     0.001000       50.21
   Magnesium         0.001000     0.001000       21.85
   Manganese        1.000e-06    1.000e-06     0.04939
   Oxygen               55.52        55.52   7.986e+05
   Phosphorus       1.000e-06    1.000e-06     0.02785
   Potassium         0.001000     0.001000       35.15
   Silicon          1.000e-06    1.000e-06     0.02525
   Sodium               1.915        1.915   3.958e+04
   Sulfur            0.001000     0.001000       28.83
   Titanium         1.000e-06    1.000e-06     0.04305


          Step #     0             Xi = 0.0000

          Temperature =   0.0 C    Pressure =  1.013 bars
          pH =  2.845              log fO2 =   -3.063
          Eh =   1.0385 volts      pe =  19.1626
          Ionic strength      =    1.741216 molal
          Charge imbalance    =    0.004510 eq/kg (0.1443% error)
          Activity of water   =    0.942975
          Solvent mass        =     0.99998 kg
          Solution mass       =      1.1122 kg
          Mineral mass        =  7.9804e-05 kg
          Solution density    =    1.077    g/cm3
          Solution viscosity  =    0.022    poise
          Chlorinity          =    1.915033 molal
          Dissolved solids    =      100858 mg/kg sol'n
          Hardness            =      179.99 mg/kg sol'n as CaCO3
            carbonate         =        0.01 mg/kg sol'n as CaCO3
            non-carbonate     =      179.98 mg/kg sol'n as CaCO3
          Carbonate alkalinity=        0.01 mg/kg sol'n as CaCO3
          Water type          =    Na-Cl
          Bulk volume         =    1.03e+03 cm3
          Fluid volume        =    1.03e+03 cm3
          Mineral volume      =      0.0151 cm3
          Inert volume        =        0.00 cm3
          Porosity            =        100. %
          Permeability        =        98.6 cm2
          Mass reacted        =           0 g

                          moles          moles         grams          cm3      rxn rate
  Reactants             remaining       reacted       reacted       reacted  (mol/kg sec)
 ------------------------------------------------------------------------------------------
   H2O                    0.03519         0.000         0.000          --            --  
   Al2O3                   0.1833         0.000         0.000          --            --  
   CaO                      2.916         0.000         0.000          --            --  
   Cr2O3                  0.01903         0.000         0.000          --            --  
   FeO(ox)                  3.189         0.000         0.000          --            --  
   K2O(ox)                0.01535         0.000         0.000          --            --  
   MgO                      3.339         0.000         0.000          --            --  
   MnO                    0.07683         0.000         0.000          --            --  
   Na2O(ox)               0.08255         0.000         0.000          --            --  
   P2O5                   0.01019         0.000         0.000          --            --  
   S                     0.009018         0.000         0.000         0.000          --  
   SiO2                     8.996         0.000         0.000          --            --  
   TiO2                   0.04734         0.000         0.000          --            --  

  Minerals in system     moles      log moles      grams        volume (cm3)
 ----------------------------------------------------------------------------
   Hematite             0.0004997     -3.301        0.07980         0.01513
                                               _____________   _____________
          (total)                                   0.07980         0.01513 

  Aqueous species       molality    mg/kg sol'n    act. coef.     log act.
 ---------------------------------------------------------------------------
   Na+                      1.735     3.586e+04      0.6687        0.0646
   Cl-                      1.734     5.528e+04      0.6029        0.0193
   NaCl(aq)                0.1800         9459.      1.0000       -0.7447
   H+                    0.001673         1.516      0.8533       -2.8455
   CO2(aq)              0.0009993         39.54      1.0000       -3.0003
   K+                   0.0009870         34.70      0.6029       -3.2254
   SO4--                0.0009788         84.55      0.1275       -3.9037
   Ca++                 0.0008629         31.10      0.2168       -3.7280
   Mg++                 0.0007023         15.35      0.3000       -3.6763
   HCl(aq)              0.0003258         10.68      1.0000       -3.4870
   MgCl+                0.0002941         15.80      0.6687       -3.7063
   CaCl2(aq)            7.222e-05         7.207      1.0000       -4.1413
   CaCl+                6.211e-05         4.218      0.6687       -4.3816
   HSO4-                1.396e-05         1.219      0.6687       -5.0298
   KCl(aq)              1.214e-05        0.8138      1.0000       -4.9158
   MgSO4(aq)            3.621e-06        0.3919      1.0000       -5.4412
   CaSO4(aq)            2.752e-06        0.3369      1.0000       -5.5604
   O2(aq)               1.905e-06       0.05482      1.0000       -5.7200
   Ti(OH)4(aq)          1.000e-06        0.1042      1.0000       -6.0000
   SiO2(aq)             1.000e-06       0.05403      1.0000       -6.0000
   Al+++                9.994e-07       0.02425      0.0723       -7.1412
   HCrO4-               9.817e-07        0.1033      0.6687       -6.1828
   H2PO4-               8.990e-07       0.07840      0.6687       -6.2210
   KSO4-                8.532e-07        0.1037      0.6687       -6.2437
   Mn++                 7.120e-07       0.03517      0.2168       -6.8115
   Fe+++                5.168e-07       0.02595      0.0723       -7.4276
   NaHCO3(aq)           4.756e-07       0.03592      1.0000       -6.3228
   MnCl+                2.846e-07       0.02313      0.6687       -6.7206
   HCO3-                2.594e-07       0.01423      0.6687       -6.7607
   H3PO4(aq)            1.009e-07      0.008887      1.0000       -6.9963
   CrO3Cl-              1.502e-08      0.001829      0.6687       -7.9982
   FeCl++               1.218e-08     0.0009998      0.1499       -8.7385
    (only species > 1e-8 molal listed)

  Mineral saturation states
                     log Q/K                          log Q/K
 ----------------------------------------------------------------
   Hematite           0.0000 sat    Mirabilite        -1.7265     
   Ice               -0.0722        Cristobalite(alp  -1.9787     
   Goethite          -0.4674        Coesite           -2.2477     
   Quartz            -1.3681        Pyrolusite        -2.4745     
   Halite            -1.4081        Cristobalite(bet  -2.4987     
   Tridymite         -1.5745        SiO2(am)          -2.8760     
   Chalcedony        -1.6641     
    (only minerals with log Q/K > -3 listed)

                         partial
  Gases               press. (bar)     fugacity     fug. coef.    log fug.
 ---------------------------------------------------------------------------
   CO2(g)                 0.01255       0.01247        0.9932     -1.9042
   H2O(g)                0.005180      0.004742        0.9156     -2.3240
   O2(g)                0.0008651     0.0008643        0.9990     -3.0633
   HCl(g)               4.991e-11     4.991e-11         1.000*   -10.3018
   Cl2(g)               4.863e-13     4.863e-13         1.000*   -12.3131
   H2(g)                2.317e-45     2.319e-45         1.001    -44.6348
   SO2(g)               3.507e-50     3.432e-50        0.9786    -49.4645
   CO(g)                1.085e-50     1.085e-50         1.000*   -49.9645
   Na(g)                4.430e-85     4.430e-85         1.000*   -84.3536
   K(g)                 5.633e-89     5.633e-89         1.000*   -88.2493
   H2S(g)              6.740e-143    6.672e-143        0.9900   -142.1757
   Mg(g)               2.036e-152    2.036e-152         1.000*  -151.6912
   CH4(g)              3.748e-154    3.739e-154        0.9976   -153.4272
   Ca(g)               5.014e-177    5.014e-177         1.000*  -176.2998
   C(g)                4.747e-204    4.747e-204         1.000*  -203.3236
   Al(g)               2.659e-216    2.659e-216         1.000*  -215.5753
   S2(g)               3.562e-224    3.562e-224         1.000*  -223.4483
   Si(g)               6.794e-242    6.794e-242         1.000*  -241.1678
   C2H4(g)             3.001e-251    3.001e-251         1.000*  -250.5227
    *no data, gas taken to be ideal

                                  In fluid              Sorbed            Kd
  Original basis total moles   moles     mg/kg      moles     mg/kg      L/kg
 -------------------------------------------------------------------------------
   H2O                 55.5       55.5  8.99e+05
   Al+++           1.00e-06   1.00e-06    0.0243
   Ca++             0.00100    0.00100      36.0
   Cl-                 1.92       1.91  6.10e+04
   CrO4--          1.00e-06   1.00e-06     0.104
   Fe++             0.00100   5.29e-07    0.0266
   H+               0.00102    0.00301      2.73
   HCO3-            0.00100    0.00100      54.9
   HPO4--          1.00e-06   1.00e-06    0.0863
   K+               0.00100    0.00100      35.2
   Mg++             0.00100    0.00100      21.9
   Mn++            1.00e-06   1.00e-06    0.0494
   Na+                 1.92       1.91  3.96e+04
   O2(aq)          0.000252   2.04e-06    0.0586
   SO4--            0.00100    0.00100      86.4
   SiO2(aq)        1.00e-06   1.00e-06    0.0540
   Ti(OH)4(aq)     1.00e-06   1.00e-06     0.104

  Elemental composition               In fluid                  Sorbed
                  total moles     moles       mg/kg        moles       mg/kg
 -------------------------------------------------------------------------------
   Aluminum         1.000e-06    1.000e-06     0.02426
   Calcium           0.001000     0.001000       36.04
   Carbon            0.001000     0.001000       10.80
   Chlorine             1.915        1.915   6.105e+04
   Chromium         1.000e-06    1.000e-06     0.04675
   Hydrogen             111.0        111.0   1.006e+05
   Iron              0.001000    5.293e-07     0.02658
   Magnesium         0.001000     0.001000       21.85
   Manganese        1.000e-06    1.000e-06     0.04940
   Oxygen               55.52        55.51   7.986e+05
   Phosphorus       1.000e-06    1.000e-06     0.02785
   Potassium         0.001000     0.001000       35.16
   Silicon          1.000e-06    1.000e-06     0.02525
   Sodium               1.915        1.915   3.959e+04
   Sulfur            0.001000     0.001000       28.83
   Titanium         1.000e-06    1.000e-06     0.04305


          Step #     1             Xi = 0.0100

          Temperature =   0.0 C    Pressure =  1.013 bars
          pH = 10.671              log fO2 =  -88.050
          Eh =  -0.5370 volts      pe =  -9.9095
          Ionic strength      =    1.741239 molal
          Charge imbalance    =    0.004511 eq/kg (0.1444% error)
          Activity of water   =    0.942945
          Solvent mass        =     0.99964 kg
          Solution mass       =      1.1120 kg
          Mineral mass        =    0.011333 kg
          Solution density    =    1.077    g/cm3
          Solution viscosity  =    0.022    poise
          Chlorinity          =    1.915698 molal
          Dissolved solids    =      101026 mg/kg sol'n
          Hardness            =      364.05 mg/kg sol'n as CaCO3
            carbonate         =       82.47 mg/kg sol'n as CaCO3
            non-carbonate     =      281.58 mg/kg sol'n as CaCO3
          Carbonate alkalinity=       82.47 mg/kg sol'n as CaCO3
          Water type          =    Na-Cl
          Bulk volume         =    1.04e+03 cm3
          Fluid volume        =    1.03e+03 cm3
          Mineral volume      =        3.50 cm3
          Inert volume        =        0.00 cm3
          Porosity            =        99.7 %
          Permeability        =        87.8 cm2
          Mass reacted        =        11.1 g

                          moles          moles         grams          cm3      rxn rate
  Reactants             remaining       reacted       reacted       reacted  (mol/kg sec)
 ------------------------------------------------------------------------------------------
   H2O                    0.03484     0.0003519      0.006340          --            --  
   Al2O3                   0.1814      0.001833        0.1869          --            --  
   CaO                      2.886       0.02916         1.635          --            --  
   Cr2O3                  0.01884     0.0001903       0.02892          --            --  
   FeO(ox)                  3.157       0.03189         2.291          --            --  
   K2O(ox)                0.01520     0.0001535       0.01446          --            --  
   MgO                      3.306       0.03339         1.346          --            --  
   MnO                    0.07606     0.0007683       0.05450          --            --  
   Na2O(ox)               0.08172     0.0008255       0.05116          --            --  
   P2O5                   0.01008     0.0001019       0.01446          --            --  
   S                     0.008928     9.018e-05      0.002892      0.001399          --  
   SiO2                     8.907       0.08996         5.405          --            --  
   TiO2                   0.04687     0.0004734       0.03782          --            --  

  Minerals in system     moles      log moles      grams        volume (cm3)
 ----------------------------------------------------------------------------
   Andradite             0.008449     -2.073          4.293           1.114
   Chromite             0.0001908     -3.720        0.04270        0.008395
   Greenalite           0.0001795     -3.746        0.06674         0.02065
   Hydroxylapatite      6.824e-05     -4.166        0.03428         0.01293
   Minnesotaite          0.004784     -2.320          2.267          0.7074
   Pyrite               0.0001539     -3.813        0.01847        0.003685
   Saponite-Na            0.01111     -1.954          4.294           1.519
   Tephroite            0.0003819     -3.418        0.07712         0.02910
   Tremolite            0.0002123     -3.673         0.1725         0.05795
   Troilite             0.0007565     -3.121        0.06651         0.02510
                                               _____________   _____________
          (total)                                     11.33           3.498 

  Aqueous species       molality    mg/kg sol'n    act. coef.     log act.
 ---------------------------------------------------------------------------
   Cl-                      1.735     5.530e+04      0.6029        0.0196
   Na+                      1.732     3.579e+04      0.6687        0.0637
   NaCl(aq)                0.1798         9444.      1.0000       -0.7453
   Ca++                  0.003500         126.1      0.2168       -3.1199
   NaHSiO3(aq)           0.002224         200.1      1.0000       -2.6529
   K+                    0.001292         45.40      0.6029       -3.1086
   Methane(aq)           0.001000         14.43      1.0000       -2.9998
   Ti(OH)4(aq)          0.0004746         49.45      1.0000       -3.3237
   CaCl2(aq)            0.0002933         29.26      1.0000       -3.5327
   CaCl+                0.0002521         17.12      0.6687       -3.7732
   OH-                  7.964e-05         1.218      0.6378       -4.2942
   HSiO3-               3.539e-05         2.452      0.6687       -4.6259
   HS-                  2.566e-05        0.7629      0.6378       -4.7861
   KCl(aq)              1.589e-05         1.065      1.0000       -4.7988
   NaOH(aq)             1.160e-05        0.4170      1.0000       -4.9357
   SiO2(aq)             1.126e-05        0.6083      1.0000       -4.9484
   H2(aq)               7.066e-06       0.01281      1.0000       -5.1508
   Mn++                 3.966e-06        0.1959      0.2168       -6.0656
   MnCl+                1.586e-06        0.1289      0.6687       -5.9745
   Mg++                 1.716e-07      0.003749      0.3000       -7.2884
   S--                  8.679e-08      0.002502      0.1724       -7.8250
   MgCl+                7.187e-08      0.003861      0.6687       -7.3182
    (only species > 1e-8 molal listed)

  Mineral saturation states
                     log Q/K                          log Q/K
 ----------------------------------------------------------------
   Andradite          0.0000 sat    Coesite           -1.1961     
   Chromite           0.0000 sat    Saponite-Mg       -1.2787     
   Hydroxylapatite    0.0000 sat    Mesolite          -1.3263     
   Greenalite         0.0000 sat    Hedenbergite      -1.4013     
   Tremolite          0.0000 sat    Halite            -1.4087     
   Troilite           0.0000 sat    Cristobalite(bet  -1.4471     
   Tephroite          0.0000 sat    Ferrosilite       -1.5246     
   Pyrite             0.0000 sat    Wollastonite      -1.6337     
   Minnesotaite       0.0000 sat    Mn(OH)2(am)       -1.6683     
   Saponite-Na        0.0000 sat    Maximum_Microcli  -1.7416     
   Ice               -0.0722        K-Feldspar        -1.7460     
   Pyrrhotite        -0.1079        SiO2(am)          -1.8244     
   Alabandite        -0.1210        Analcime          -1.8478     
   Annite            -0.2240        Pseudowollastoni  -1.9203     
   Quartz            -0.3165        Phlogopite        -1.9969     
   Rhodonite         -0.3621        Albite            -2.0635     
   Tridymite         -0.5229        Albite_low        -2.0635     
   Diopside          -0.5722        Okenite           -2.2863     
   Saponite-Ca       -0.5828        Chrysotile        -2.2898     
   Chalcedony        -0.6125        Gyrolite          -2.4654     
   Saponite-K        -0.6259        Goethite          -2.5075     
   Talc              -0.8444        Saponite-H        -2.5090     
   Cristobalite(alp  -0.9271        Eskolaite         -2.9873     
   Celadonite        -1.1462     
    (only minerals with log Q/K > -3 listed)

                         partial
  Gases               press. (bar)     fugacity     fug. coef.    log fug.
 ---------------------------------------------------------------------------
   CH4(g)                  0.3853        0.3844        0.9976     -0.4152
   H2(g)                 0.007210      0.007216         1.001     -2.1417
   H2O(g)                0.005179      0.004742        0.9156     -2.3240
   H2S(g)               4.219e-08     4.177e-08        0.9900     -7.3791
   HCl(g)               7.460e-19     7.460e-19         1.000*   -18.1273
   CO2(g)               1.375e-19     1.366e-19        0.9932    -18.8646
   CO(g)                3.700e-25     3.700e-25         1.000*   -24.4317
   C2H4(g)              3.274e-30     3.274e-30         1.000*   -29.4849
   S2(g)                1.441e-39     1.441e-39         1.000*   -38.8413
   SO2(g)               7.282e-43     7.126e-43        0.9786    -42.1471
   Na(g)                5.221e-56     5.221e-56         1.000*   -55.2823
   K(g)                 8.703e-60     8.703e-60         1.000*   -59.0603
   Cl2(g)               3.491e-71     3.491e-71         1.000*   -70.4570
   O2(g)                8.931e-89     8.922e-89        0.9990    -88.0495
   Mg(g)                6.935e-98     6.935e-98         1.000*   -97.1589
   Ca(g)               2.836e-118    2.836e-118         1.000*  -117.5473
   C(g)                5.038e-136    5.038e-136         1.000*  -135.2977
   Al(g)               1.380e-148    1.380e-148         1.000*  -147.8600
   Si(g)               7.412e-156    7.412e-156         1.000*  -155.1301
    *no data, gas taken to be ideal

                                  In fluid              Sorbed            Kd
  Original basis total moles   moles     mg/kg      moles     mg/kg      L/kg
 -------------------------------------------------------------------------------
   H2O                 55.6       55.5  8.99e+05
   Al+++            0.00367   2.61e-10  6.32e-06
   Ca++              0.0302    0.00404      146.
   Cl-                 1.92       1.92  6.11e+04
   CrO4--          0.000382   1.43e-27  1.49e-22
   Fe++              0.0329   1.37e-09  6.87e-05
   H+                -0.201   -0.00132     -1.20
   HCO3-            0.00100    0.00100      54.9
   HPO4--          0.000205   7.19e-09  0.000621
   K+               0.00131    0.00131      46.0
   Mg++              0.0344   2.43e-07   0.00532
   Mn++            0.000769   5.55e-06     0.274
   Na+                 1.92       1.91  3.96e+04
   O2(aq)         -0.000169   -0.00206     -59.1
   SO4--            0.00109   2.57e-05      2.22
   SiO2(aq)          0.0900    0.00227      123.
   Ti(OH)4(aq)     0.000474   0.000474      49.5

  Elemental composition               In fluid                  Sorbed
                  total moles     moles       mg/kg        moles       mg/kg
 -------------------------------------------------------------------------------
   Aluminum          0.003666    2.606e-10   6.322e-06
   Calcium            0.03016     0.004044       145.8
   Carbon            0.001000     0.001000       10.80
   Chlorine             1.915        1.915   6.106e+04
   Chromium         0.0003815    1.431e-27   6.689e-23
   Hydrogen             111.0        111.0   1.006e+05
   Iron               0.03289    1.368e-09   6.872e-05
   Magnesium          0.03439    2.434e-07    0.005319
   Manganese        0.0007693    5.550e-06      0.2742
   Oxygen               55.80        55.50   7.985e+05
   Phosphorus       0.0002047    7.190e-09   0.0002003
   Potassium         0.001307     0.001307       45.96
   Silicon            0.08997     0.002270       57.33
   Sodium               1.917        1.913   3.955e+04
   Sulfur            0.001090    2.574e-05      0.7424
   Titanium         0.0004744    0.0004744       20.43


          Step #     2             Xi = 0.0200

          Temperature =   0.0 C    Pressure =  1.013 bars
          pH = 10.816              log fO2 =  -89.290
          Eh =  -0.5617 volts      pe = -10.3646
          Ionic strength      =    1.741645 molal
          Charge imbalance    =    0.004513 eq/kg (0.1444% error)
          Activity of water   =    0.942913
          Solvent mass        =     0.99899 kg
          Solution mass       =      1.1115 kg
          Mineral mass        =    0.022912 kg
          Solution density    =    1.077    g/cm3
          Solution viscosity  =    0.022    poise
          Chlorinity          =    1.916929 molal
          Dissolved solids    =      101195 mg/kg sol'n
          Hardness            =      300.69 mg/kg sol'n as CaCO3
            carbonate         =       84.38 mg/kg sol'n as CaCO3
            non-carbonate     =      216.32 mg/kg sol'n as CaCO3
          Carbonate alkalinity=       84.38 mg/kg sol'n as CaCO3
          Water type          =    Na-Cl
          Bulk volume         =    1.04e+03 cm3
          Fluid volume        =    1.03e+03 cm3
          Mineral volume      =        7.33 cm3
          Inert volume        =        0.00 cm3
          Porosity            =        99.3 %
          Permeability        =        77.4 cm2
          Mass reacted        =        22.1 g

                          moles          moles         grams          cm3      rxn rate
  Reactants             remaining       reacted       reacted       reacted  (mol/kg sec)
 ------------------------------------------------------------------------------------------
   H2O                    0.03449     0.0007038       0.01268          --            --  
   Al2O3                   0.1796      0.003665        0.3737          --            --  
   CaO                      2.857       0.05831         3.270          --            --  
   Cr2O3                  0.01865     0.0003805       0.05784          --            --  
   FeO(ox)                  3.125       0.06378         4.582          --            --  
   K2O(ox)                0.01504     0.0003070       0.02892          --            --  
   MgO                      3.272       0.06678         2.692          --            --  
   MnO                    0.07529      0.001537        0.1090          --            --  
   Na2O(ox)               0.08090      0.001651        0.1023          --            --  
   P2O5                  0.009983     0.0002037       0.02892          --            --  
   S                     0.008838     0.0001804      0.005784      0.002798          --  
   SiO2                     8.817        0.1799         10.81          --            --  
   TiO2                   0.04639     0.0009468       0.07563          --            --  

  Minerals in system     moles      log moles      grams        volume (cm3)
 ----------------------------------------------------------------------------
   Andradite             0.008715     -2.060          4.429           1.149
   Annite                0.001171     -2.931         0.5994          0.1807
   Chromite             0.0003810     -3.419        0.08529         0.01677
   Greenalite             0.01392     -1.856          5.176           1.601
   Hydroxylapatite      0.0001361     -3.866        0.06839         0.02581
   Mesolite              0.003096     -2.509          1.200          0.5300
   Minnesotaite         0.0001796     -3.746        0.08513         0.02656
   Tephroite            0.0007674     -3.115         0.1550         0.05848
   Tremolite              0.01356     -1.868          11.01           3.700
   Troilite              0.001144     -2.941         0.1006         0.03797
                                               _____________   _____________
          (total)                                     22.91           7.327 

  Aqueous species       molality    mg/kg sol'n    act. coef.     log act.
 ---------------------------------------------------------------------------
   Cl-                      1.736     5.532e+04      0.6029        0.0198
   Na+                      1.735     3.585e+04      0.6687        0.0645
   NaCl(aq)                0.1802         9465.      1.0000       -0.7443
   NaHSiO3(aq)           0.003110         279.8      1.0000       -2.5072
   Ca++                  0.002892         104.2      0.2168       -3.2029
   Methane(aq)           0.001001         14.43      1.0000       -2.9996
   Ti(OH)4(aq)          0.0009488         98.84      1.0000       -3.0228
   K+                   0.0004380         15.39      0.6029       -3.5783
   CaCl2(aq)            0.0002425         24.19      1.0000       -3.6152
   CaCl+                0.0002083         14.14      0.6687       -3.8560
   OH-                  0.0001112         1.699      0.6378       -4.1493
   HSiO3-               4.940e-05         3.423      0.6687       -4.4810
   HS-                  3.582e-05         1.065      0.6378       -4.6412
   H2(aq)               2.948e-05       0.05342      1.0000       -4.5304
   NaOH(aq)             1.622e-05        0.5830      1.0000       -4.7900
   SiO2(aq)             1.126e-05        0.6082      1.0000       -4.9484
   KCl(aq)              5.393e-06        0.3614      1.0000       -5.2682
   Mn++                 2.035e-06        0.1005      0.2168       -6.3554
   MnCl+                8.142e-07       0.06615      0.6687       -6.2640
   S--                  1.691e-07      0.004875      0.1724       -7.5352
   Mg++                 7.277e-08      0.001590      0.3000       -7.6609
   MgCl+                3.050e-08      0.001638      0.6687       -7.6904
    (only species > 1e-8 molal listed)

  Mineral saturation states
                     log Q/K                          log Q/K
 ----------------------------------------------------------------
   Hydroxylapatite    0.0000 sat    Hedenbergite      -1.1945     
   Annite             0.0000 sat    Coesite           -1.1961     
   Troilite           0.0000 sat    Saponite-Mg       -1.3594     
   Minnesotaite       0.0000 sat    Albite_low        -1.3691     
   Greenalite         0.0000 sat    Albite            -1.3691     
   Tremolite          0.0000 sat    Halite            -1.4077     
   Andradite          0.0000 sat    Wollastonite      -1.4270     
   Tephroite          0.0000 sat    Cristobalite(bet  -1.4471     
   Chromite           0.0000 sat    Maximum_Microcli  -1.5177     
   Mesolite           0.0000 sat    K-Feldspar        -1.5221     
   Saponite-Na       -0.0190        Ferrosilite       -1.5246     
   Ice               -0.0722        Mn(OH)2(am)       -1.6683     
   Pyrrhotite        -0.1079        Pseudowollastoni  -1.7136     
   Alabandite        -0.1210        SiO2(am)          -1.8244     
   Quartz            -0.3165        Phlogopite        -2.0211     
   Rhodonite         -0.3621        Gyrolite          -2.0518     
   Diopside          -0.4481        Okenite           -2.0795     
   Tridymite         -0.5229        Stilbite          -2.5237     
   Chalcedony        -0.6125        Chrysotile        -2.5380     
   Saponite-Ca       -0.6157        Saponite-H        -2.5761     
   Pyrite            -0.6204        Natrolite         -2.6018     
   Saponite-K        -0.8001        Jadeite           -2.6719     
   Cristobalite(alp  -0.9271        Goethite          -2.8177     
   Celadonite        -1.0049        Albite_high       -2.8642     
   Talc              -1.0926        Sanidine_high     -2.8946     
   Analcime          -1.1812        Eskolaite         -2.9873     
    (only minerals with log Q/K > -3 listed)

                         partial
  Gases               press. (bar)     fugacity     fug. coef.    log fug.
 ---------------------------------------------------------------------------
   CH4(g)                  0.3855        0.3846        0.9976     -0.4150
   H2(g)                  0.03008       0.03011         1.001     -1.5213
   H2O(g)                0.005179      0.004742        0.9156     -2.3240
   H2S(g)               4.219e-08     4.177e-08        0.9900     -7.3792
   HCl(g)               5.347e-19     5.347e-19         1.000*   -18.2719
   CO2(g)               4.541e-22     4.511e-22        0.9932    -21.3457
   CO(g)                5.098e-27     5.098e-27         1.000*   -26.2926
   C2H4(g)              1.883e-31     1.883e-31         1.000*   -30.7250
   S2(g)                8.278e-41     8.278e-41         1.000*   -40.0821
   SO2(g)               1.003e-44     9.811e-45        0.9786    -44.0083
   Na(g)                1.491e-55     1.491e-55         1.000*   -54.8264
   K(g)                 8.416e-60     8.416e-60         1.000*   -59.0749
   Cl2(g)               4.298e-72     4.298e-72         1.000*   -71.3667
   O2(g)                5.130e-90     5.125e-90        0.9990    -89.2903
   Mg(g)                2.392e-97     2.392e-97         1.000*   -96.6212
   Ca(g)               1.905e-117    1.905e-117         1.000*  -116.7202
   C(g)                2.896e-137    2.896e-137         1.000*  -136.5382
   Al(g)               4.162e-147    4.162e-147         1.000*  -146.3807
   Si(g)               1.290e-154    1.290e-154         1.000*  -153.8893
    *no data, gas taken to be ideal

                                  In fluid              Sorbed            Kd
  Original basis total moles   moles     mg/kg      moles     mg/kg      L/kg
 -------------------------------------------------------------------------------
   H2O                 55.7       55.5  8.99e+05
   Al+++            0.00733   1.29e-09  3.12e-05
   Ca++              0.0593    0.00334      120.
   Cl-                 1.92       1.91  6.11e+04
   CrO4--          0.000762   6.64e-28  6.93e-23
   Fe++              0.0648   7.02e-10  3.53e-05
   H+                -0.403   -0.00225     -2.04
   HCO3-            0.00100    0.00100      54.9
   HPO4--          0.000408   6.72e-09  0.000581
   K+               0.00161   0.000443      15.6
   Mg++              0.0678   1.03e-07   0.00226
   Mn++             0.00154   2.85e-06     0.141
   Na+                 1.92       1.92  3.96e+04
   O2(aq)         -0.000589   -0.00209     -60.1
   SO4--            0.00118   3.60e-05      3.11
   SiO2(aq)           0.180    0.00317      171.
   Ti(OH)4(aq)     0.000948   0.000948      98.8

  Elemental composition               In fluid                  Sorbed
                  total moles     moles       mg/kg        moles       mg/kg
 -------------------------------------------------------------------------------
   Aluminum          0.007331    1.286e-09   3.122e-05
   Calcium            0.05931     0.003339       120.4
   Carbon            0.001000     0.001000       10.81
   Chlorine             1.915        1.915   6.108e+04
   Chromium         0.0007621    6.636e-28   3.104e-23
   Hydrogen             111.0        110.9   1.006e+05
   Iron               0.06478    7.018e-10   3.526e-05
   Magnesium          0.06778    1.032e-07    0.002256
   Manganese         0.001538    2.846e-06      0.1407
   Oxygen               56.08        55.47   7.984e+05
   Phosphorus       0.0004085    6.723e-09   0.0001874
   Potassium         0.001614    0.0004430       15.58
   Silicon             0.1799     0.003168       80.04
   Sodium               1.918        1.916   3.964e+04
   Sulfur            0.001180    3.596e-05       1.037
   Titanium         0.0009478    0.0009478       40.83


          Step #     3             Xi = 0.0204

          Temperature =   0.0 C    Pressure =  1.013 bars
          pH = 10.897              log fO2 =  -90.457
          Eh =  -0.5819 volts      pe = -10.7372
          Ionic strength      =    1.741981 molal
          Charge imbalance    =    0.004513 eq/kg (0.1444% error)
          Activity of water   =    0.942911
          Solvent mass        =     0.99896 kg
          Solution mass       =      1.1115 kg
          Mineral mass        =    0.023315 kg
          Solution density    =    1.077    g/cm3
          Solution viscosity  =    0.022    poise
          Chlorinity          =    1.916989 molal
          Dissolved solids    =      101247 mg/kg sol'n
          Hardness            =      327.35 mg/kg sol'n as CaCO3
            carbonate         =       85.24 mg/kg sol'n as CaCO3
            non-carbonate     =      242.11 mg/kg sol'n as CaCO3
          Carbonate alkalinity=       85.24 mg/kg sol'n as CaCO3
          Water type          =    Na-Cl
          Bulk volume         =    1.04e+03 cm3
          Fluid volume        =    1.03e+03 cm3
          Mineral volume      =        7.46 cm3
          Inert volume        =        0.00 cm3
          Porosity            =        99.3 %
          Permeability        =        77.0 cm2
          Mass reacted        =        22.6 g

                          moles          moles         grams          cm3      rxn rate
  Reactants             remaining       reacted       reacted       reacted  (mol/kg sec)
 ------------------------------------------------------------------------------------------
   H2O                    0.03447     0.0007175       0.01293          --            --  
   Al2O3                   0.1795      0.003737        0.3810          --            --  
   CaO                      2.856       0.05945         3.334          --            --  
   Cr2O3                  0.01864     0.0003879       0.05896          --            --  
   FeO(ox)                  3.124       0.06503         4.672          --            --  
   K2O(ox)                0.01504     0.0003130       0.02948          --            --  
   MgO                      3.271       0.06809         2.744          --            --  
   MnO                    0.07526      0.001567        0.1111          --            --  
   Na2O(ox)               0.08087      0.001683        0.1043          --            --  
   P2O5                  0.009979     0.0002077       0.02948          --            --  
   S                     0.008834     0.0001839      0.005896      0.002852          --  
   SiO2                     8.813        0.1834         11.02          --            --  
   TiO2                   0.04638     0.0009653       0.07711          --            --  

  Minerals in system     moles      log moles      grams        volume (cm3)
 ----------------------------------------------------------------------------
   Andradite             0.008802     -2.055          4.473           1.161
   Annite                0.001174     -2.930         0.6011          0.1812
   Chromite             0.0003884     -3.411        0.08695         0.01710
   Greenalite             0.01446     -1.840          5.374           1.662
   Hydroxylapatite      0.0001388     -3.858        0.06972         0.02631
   Mesolite              0.003166     -2.499          1.228          0.5420
   Tephroite            0.0007828     -3.106         0.1581         0.05966
   Tremolite              0.01382     -1.860          11.22           3.771
   Troilite              0.001141     -2.943         0.1003         0.03785
                                               _____________   _____________
          (total)                                     23.32           7.458 

  Aqueous species       molality    mg/kg sol'n    act. coef.     log act.
 ---------------------------------------------------------------------------
   Cl-                      1.736     5.532e+04      0.6029        0.0198
   Na+                      1.734     3.584e+04      0.6687        0.0644
   NaCl(aq)                0.1801         9462.      1.0000       -0.7444
   NaHSiO3(aq)           0.003685         331.5      1.0000       -2.4336
   Ca++                  0.003148         113.4      0.2168       -3.1660
   Methane(aq)           0.001001         14.43      1.0000       -2.9995
   Ti(OH)4(aq)          0.0009673         100.8      1.0000       -3.0144
   K+                   0.0004467         15.70      0.6029       -3.5697
   CaCl2(aq)            0.0002640         26.34      1.0000       -3.5783
   CaCl+                0.0002268         15.40      0.6687       -3.8190
   OH-                  0.0001339         2.047      0.6378       -4.0686
   H2(aq)               0.0001130        0.2048      1.0000       -3.9469
   HSiO3-               5.854e-05         4.056      0.6687       -4.4073
   HS-                  4.267e-05         1.269      0.6378       -4.5651
   NaOH(aq)             1.953e-05        0.7020      1.0000       -4.7094
   SiO2(aq)             1.108e-05        0.5984      1.0000       -4.9554
   KCl(aq)              5.501e-06        0.3686      1.0000       -5.2596
   Mn++                 1.414e-06       0.06984      0.2168       -6.5134
   MnCl+                5.659e-07       0.04597      0.6687       -6.4220
   S--                  2.427e-07      0.006995      0.1724       -7.3784
   Mg++                 4.288e-08     0.0009368      0.3000       -7.8905
   MgCl+                1.797e-08     0.0009653      0.6687       -7.9201
    (only species > 1e-8 molal listed)

  Mineral saturation states
                     log Q/K                          log Q/K
 ----------------------------------------------------------------
   Hydroxylapatite    0.0000 sat    Pyrite            -1.2086     
   Chromite           0.0000 sat    Wollastonite      -1.2355     
   Annite             0.0000 sat    Talc              -1.3251     
   Troilite           0.0000 sat    Albite            -1.3917     
   Greenalite         0.0000 sat    Albite_low        -1.3917     
   Andradite          0.0000 sat    Halite            -1.4078     
   Tremolite          0.0000 sat    Cristobalite(bet  -1.4541     
   Mesolite           0.0000 sat    Pseudowollastoni  -1.5221     
   Tephroite          0.0000 sat    Ferrosilite       -1.5269     
   Minnesotaite      -0.0140        Maximum_Microcli  -1.5317     
   Ice               -0.0722        K-Feldspar        -1.5361     
   Pyrrhotite        -0.1079        Saponite-Mg       -1.6280     
   Alabandite        -0.1222        Mn(OH)2(am)       -1.6648     
   Saponite-Na       -0.2497        Gyrolite          -1.6760     
   Quartz            -0.3235        SiO2(am)          -1.8314     
   Diopside          -0.3319        Okenite           -1.8951     
   Rhodonite         -0.3656        Phlogopite        -2.2396     
   Tridymite         -0.5299        Stilbite          -2.5372     
   Chalcedony        -0.6195        Natrolite         -2.6261     
   Saponite-Ca       -0.8404        Jadeite           -2.6875     
   Cristobalite(alp  -0.9341        Chrysotile        -2.7565     
   Hedenbergite      -1.0055        Saponite-H        -2.8334     
   Saponite-K        -1.0280        Albite_high       -2.8868     
   Celadonite        -1.0941        Sanidine_high     -2.9086     
   Analcime          -1.1971        Eskolaite         -2.9920     
   Coesite           -1.2031     
    (only minerals with log Q/K > -3 listed)

                         partial
  Gases               press. (bar)     fugacity     fug. coef.    log fug.
 ---------------------------------------------------------------------------
   CH4(g)                  0.3856        0.3846        0.9976     -0.4149
   H2(g)                   0.1153        0.1154         1.001     -0.9378
   H2O(g)                0.005179      0.004742        0.9156     -2.3240
   H2S(g)               4.174e-08     4.132e-08        0.9900     -7.3838
   HCl(g)               4.440e-19     4.440e-19         1.000*   -18.3527
   CO2(g)               2.103e-24     2.089e-24        0.9932    -23.6800
   CO(g)                9.052e-29     9.052e-29         1.000*   -28.0433
   C2H4(g)              1.282e-32     1.282e-32         1.000*   -31.8922
   S2(g)                5.514e-42     5.514e-42         1.000*   -41.2586
   SO2(g)               1.761e-46     1.723e-46        0.9786    -45.7637
   Na(g)                3.516e-55     3.516e-55         1.000*   -54.4540
   K(g)                 2.024e-59     2.024e-59         1.000*   -58.6938
   Cl2(g)               7.731e-73     7.731e-73         1.000*   -72.1117
   O2(g)                3.492e-91     3.488e-91        0.9990    -90.4574
   Mg(g)                7.837e-97     7.837e-97         1.000*   -96.1058
   Ca(g)               1.153e-116    1.153e-116         1.000*  -115.9382
   C(g)                1.971e-138    1.971e-138         1.000*  -137.7053
   Al(g)               2.584e-146    2.584e-146         1.000*  -145.5876
   Si(g)               1.866e-153    1.866e-153         1.000*  -152.7292
    *no data, gas taken to be ideal

                                  In fluid              Sorbed            Kd
  Original basis total moles   moles     mg/kg      moles     mg/kg      L/kg
 -------------------------------------------------------------------------------
   H2O                 55.7       55.5  8.99e+05
   Al+++            0.00747   1.28e-09  3.11e-05
   Ca++              0.0604    0.00364      131.
   Cl-                 1.92       1.91  6.11e+04
   CrO4--          0.000777   5.42e-28  5.66e-23
   Fe++              0.0660   4.89e-10  2.46e-05
   H+                -0.411   -0.00285     -2.58
   HCO3-            0.00100    0.00100      54.9
   HPO4--          0.000416   4.74e-09  0.000410
   K+               0.00163   0.000452      15.9
   Mg++              0.0691   6.08e-08   0.00133
   Mn++             0.00157   1.98e-06    0.0978
   Na+                 1.92       1.92  3.96e+04
   O2(aq)         -0.000606   -0.00214     -61.7
   SO4--            0.00118   4.29e-05      3.71
   SiO2(aq)           0.183    0.00375      203.
   Ti(OH)4(aq)     0.000966   0.000966      101.

  Elemental composition               In fluid                  Sorbed
                  total moles     moles       mg/kg        moles       mg/kg
 -------------------------------------------------------------------------------
   Aluminum          0.007474    1.281e-09   3.111e-05
   Calcium            0.06045     0.003635       131.1
   Carbon            0.001000     0.001000       10.81
   Chlorine             1.915        1.915   6.108e+04
   Chromium         0.0007769    5.423e-28   2.537e-23
   Hydrogen             111.0        110.9   1.006e+05
   Iron               0.06603    4.890e-10   2.457e-05
   Magnesium          0.06909    6.079e-08    0.001329
   Manganese         0.001568    1.978e-06     0.09778
   Oxygen               56.09        55.47   7.984e+05
   Phosphorus       0.0004164    4.745e-09   0.0001322
   Potassium         0.001626    0.0004518       15.89
   Silicon             0.1834     0.003751       94.77
   Sodium               1.918        1.916   3.963e+04
   Sulfur            0.001184    4.288e-05       1.237
   Titanium         0.0009663    0.0009663       41.63


          Step #     9             Xi = 0.0326

          Temperature =   0.0 C    Pressure =  1.013 bars
          pH = 11.121              log fO2 =  -93.777
          Eh =  -0.6390 volts      pe = -11.7910
          Ionic strength      =    1.744081 molal
          Charge imbalance    =    0.004515 eq/kg (0.1444% error)
          Activity of water   =    0.942875
          Solvent mass        =     0.99826 kg
          Solution mass       =      1.1111 kg
          Mineral mass        =    0.037157 kg
          Solution density    =    1.078    g/cm3
          Solution viscosity  =    0.022    poise
          Chlorinity          =    1.918333 molal
          Dissolved solids    =      101576 mg/kg sol'n
          Hardness            =      417.37 mg/kg sol'n as CaCO3
            carbonate         =       87.08 mg/kg sol'n as CaCO3
            non-carbonate     =      330.29 mg/kg sol'n as CaCO3
          Carbonate alkalinity=       87.08 mg/kg sol'n as CaCO3
          Water type          =    Na-Cl
          Bulk volume         =    1.04e+03 cm3
          Fluid volume        =    1.03e+03 cm3
          Mineral volume      =        11.9 cm3
          Inert volume        =        0.00 cm3
          Porosity            =        98.9 %
          Permeability        =        66.6 cm2
          Mass reacted        =        36.1 g

                          moles          moles         grams          cm3      rxn rate
  Reactants             remaining       reacted       reacted       reacted  (mol/kg sec)
 ------------------------------------------------------------------------------------------
   H2O                    0.03405      0.001146       0.02064          --            --  
   Al2O3                   0.1773      0.005966        0.6083          --            --  
   CaO                      2.821       0.09491         5.322          --            --  
   Cr2O3                  0.01841     0.0006194       0.09414          --            --  
   FeO(ox)                  3.085        0.1038         7.458          --            --  
   K2O(ox)                0.01485     0.0004997       0.04707          --            --  
   MgO                      3.230        0.1087         4.381          --            --  
   MnO                    0.07433      0.002501        0.1774          --            --  
   Na2O(ox)               0.07986      0.002687        0.1665          --            --  
   P2O5                  0.009855     0.0003316       0.04707          --            --  
   S                     0.008725     0.0002936      0.009414      0.004554          --  
   SiO2                     8.704        0.2929         17.60          --            --  
   TiO2                   0.04580      0.001541        0.1231          --            --  

  Minerals in system     moles      log moles      grams        volume (cm3)
 ----------------------------------------------------------------------------
   Andradite              0.01395     -1.855          7.089           1.839
   Annite                0.001511     -2.821         0.7734          0.2331
   Chromite             0.0006199     -3.208         0.1387         0.02728
   Diopside              0.001665     -2.779         0.3605          0.1100
   Greenalite             0.02351     -1.629          8.740           2.704
   Hydroxylapatite      0.0002214     -3.655         0.1112         0.04197
   Mesolite              0.005237     -2.281          2.031          0.8966
   Tephroite             0.001251     -2.903         0.2526         0.09531
   Tremolite              0.02161     -1.665          17.55           5.897
   Troilite              0.001222     -2.913         0.1074         0.04053
                                               _____________   _____________
          (total)                                     37.16           11.88 

  Aqueous species       molality    mg/kg sol'n    act. coef.     log act.
 ---------------------------------------------------------------------------
   Cl-                      1.737     5.533e+04      0.6029        0.0201
   Na+                      1.734     3.581e+04      0.6688        0.0643
   NaCl(aq)                0.1802         9462.      1.0000       -0.7442
   NaHSiO3(aq)           0.006158         553.7      1.0000       -2.2105
   H2(aq)                0.005161         9.347      1.0000       -2.2873
   Ca++                  0.004015         144.6      0.2167       -3.0604
   Ti(OH)4(aq)           0.001545         160.9      1.0000       -2.8111
   Methane(aq)           0.001002         14.44      1.0000       -2.9992
   K+                   0.0004835         16.98      0.6029       -3.5354
   CaCl2(aq)            0.0003371         33.62      1.0000       -3.4722
   CaCl+                0.0002894         19.64      0.6688       -3.7132
   OH-                  0.0002243         3.427      0.6378       -3.8445
   HSiO3-               9.786e-05         6.778      0.6688       -4.1841
   HS-                  7.138e-05         2.121      0.6378       -4.3417
   NaOH(aq)             3.270e-05         1.175      1.0000       -4.4854
   SiO2(aq)             1.106e-05        0.5970      1.0000       -4.9563
   KCl(aq)              5.957e-06        0.3990      1.0000       -5.2250
   S--                  6.803e-07       0.01960      0.1724       -6.9309
   Mn++                 5.046e-07       0.02491      0.2167       -6.9611
   MnCl+                2.020e-07       0.01640      0.6688       -6.8694
    (only species > 1e-8 molal listed)

  Mineral saturation states
                     log Q/K                          log Q/K
 ----------------------------------------------------------------
   Annite             0.0000 sat    Analcime          -1.2311     
   Tephroite          0.0000 sat    Tobermorite-14A   -1.2575     
   Mesolite           0.0000 sat    Celadonite        -1.3168     
   Troilite           0.0000 sat    Okenite           -1.3432     
   Tremolite          0.0000 sat    Halite            -1.4076     
   Chromite           0.0000 sat    Albite_low        -1.4280     
   Hydroxylapatite    0.0000 sat    Albite            -1.4280     
   Greenalite         0.0000 sat    Cristobalite(bet  -1.4550     
   Andradite          0.0000 sat    Saponite-Ca       -1.4974     
   Diopside           0.0000 sat    Ferrosilite       -1.5272     
   Minnesotaite      -0.0158        Maximum_Microcli  -1.5335     
   Ice               -0.0722        K-Feldspar        -1.5379     
   Pyrrhotite        -0.1079        Mn(OH)2(am)       -1.6644     
   Alabandite        -0.1223        Saponite-K        -1.6911     
   Quartz            -0.3244        SiO2(am)          -1.8323     
   Rhodonite         -0.3661        Talc              -1.9888     
   Hedenbergite      -0.4530        Saponite-Mg       -2.4127     
   Tridymite         -0.5308        Stilbite          -2.5085     
   Gyrolite          -0.5714        Natrolite         -2.6959     
   Chalcedony        -0.6204        Jadeite           -2.7229     
   Wollastonite      -0.6827        Pyrite            -2.8688     
   Saponite-Na       -0.9242        Phlogopite        -2.9015     
   Cristobalite(alp  -0.9350        Sanidine_high     -2.9104     
   Pseudowollastoni  -0.9693        Albite_high       -2.9231     
   Coesite           -1.2040        Eskolaite         -2.9926     
    (only minerals with log Q/K > -3 listed)

                         partial
  Gases               press. (bar)     fugacity     fug. coef.    log fug.
 ---------------------------------------------------------------------------
   H2(g)                    5.266         5.270         1.001      0.7218
   CH4(g)                  0.3858        0.3849        0.9976     -0.4146
   H2O(g)                0.005179      0.004742        0.9156     -2.3240
   H2S(g)               4.168e-08     4.126e-08        0.9900     -7.3844
   HCl(g)               2.652e-19     2.652e-19         1.000*   -18.5764
   CO2(g)               4.841e-31     4.808e-31        0.9932    -30.3181
   CO(g)                9.513e-34     9.513e-34         1.000*   -33.0217
   C2H4(g)              6.156e-36     6.156e-36         1.000*   -35.2107
   S2(g)                2.637e-45     2.637e-45         1.000*   -44.5789
   SO2(g)               1.847e-51     1.807e-51        0.9786    -50.7430
   Na(g)                3.979e-54     3.979e-54         1.000*   -53.4002
   K(g)                 2.480e-58     2.480e-58         1.000*   -57.6056
   Cl2(g)               6.041e-75     6.041e-75         1.000*   -74.2189
   O2(g)                1.674e-94     1.673e-94        0.9990    -93.7766
   Mg(g)                2.156e-95     2.156e-95         1.000*   -94.6663
   Ca(g)               1.884e-114    1.884e-114         1.000*  -113.7249
   C(g)                9.459e-142    9.459e-142         1.000*  -141.0242
   Al(g)               4.408e-144    4.408e-144         1.000*  -143.3557
   Si(g)               3.882e-150    3.882e-150         1.000*  -149.4109
    *no data, gas taken to be ideal

                                  In fluid              Sorbed            Kd
  Original basis total moles   moles     mg/kg      moles     mg/kg      L/kg
 -------------------------------------------------------------------------------
   H2O                 55.8       55.4  8.99e+05
   Al+++             0.0119   1.19e-09  2.88e-05
   Ca++              0.0959    0.00463      167.
   Cl-                 1.92       1.92  6.11e+04
   CrO4--           0.00124   7.41e-28  7.74e-23
   Fe++               0.105   1.74e-10  8.77e-06
   H+                -0.657   -0.00543     -4.93
   HCO3-            0.00100    0.00100      54.9
   HPO4--          0.000664   1.84e-09  0.000159
   K+               0.00200   0.000489      17.2
   Mg++               0.110   1.30e-08  0.000285
   Mn++             0.00250   7.05e-07    0.0349
   Na+                 1.92       1.92  3.97e+04
   O2(aq)          -0.00112   -0.00472     -136.
   SO4--            0.00129   7.19e-05      6.22
   SiO2(aq)           0.293    0.00626      338.
   Ti(OH)4(aq)      0.00154    0.00154      161.

  Elemental composition               In fluid                  Sorbed
                  total moles     moles       mg/kg        moles       mg/kg
 -------------------------------------------------------------------------------
   Aluminum           0.01193    1.186e-09   2.879e-05
   Calcium            0.09591     0.004633       167.1
   Carbon            0.001000     0.001000       10.81
   Chlorine             1.915        1.915   6.110e+04
   Chromium          0.001240    7.413e-28   3.469e-23
   Hydrogen             111.0        110.9   1.006e+05
   Iron                0.1048    1.744e-10   8.768e-06
   Magnesium           0.1097    1.305e-08   0.0002854
   Manganese         0.002502    7.054e-07     0.03488
   Oxygen               56.44        55.44   7.983e+05
   Phosphorus       0.0006642    1.844e-09   5.141e-05
   Potassium         0.001999    0.0004886       17.19
   Silicon             0.2929     0.006256       158.1
   Sodium               1.920        1.917   3.966e+04
   Sulfur            0.001294    7.195e-05       2.076
   Titanium          0.001542     0.001542       66.45


          Step #    18             Xi = 0.1000

          Temperature =   0.0 C    Pressure =  1.013 bars
          pH = 11.244              log fO2 =  -93.849
          Eh =  -0.6466 volts      pe = -11.9318
          Ionic strength      =    1.748211 molal
          Charge imbalance    =    0.004527 eq/kg (0.1444% error)
          Activity of water   =    0.942694
          Solvent mass        =     0.99490 kg
          Solution mass       =      1.1082 kg
          Mineral mass        =     0.11481 kg
          Solution density    =    1.078    g/cm3
          Solution viscosity  =    0.022    poise
          Chlorinity          =    1.924817 molal
          Dissolved solids    =      102211 mg/kg sol'n
          Hardness            =      280.28 mg/kg sol'n as CaCO3
            carbonate         =       88.01 mg/kg sol'n as CaCO3
            non-carbonate     =      192.26 mg/kg sol'n as CaCO3
          Carbonate alkalinity=       88.01 mg/kg sol'n as CaCO3
          Water type          =    Na-Cl
          Bulk volume         =    1.06e+03 cm3
          Fluid volume        =    1.03e+03 cm3
          Mineral volume      =        36.6 cm3
          Inert volume        =        0.00 cm3
          Porosity            =        96.6 %
          Permeability        =        30.1 cm2
          Mass reacted        =         111 g

                          moles          moles         grams          cm3      rxn rate
  Reactants             remaining       reacted       reacted       reacted  (mol/kg sec)
 ------------------------------------------------------------------------------------------
   H2O                    0.03167      0.003519       0.06340          --            --  
   Al2O3                   0.1649       0.01833         1.869          --            --  
   CaO                      2.624        0.2916         16.35          --            --  
   Cr2O3                  0.01712      0.001903        0.2892          --            --  
   FeO(ox)                  2.870        0.3189         22.91          --            --  
   K2O(ox)                0.01381      0.001535        0.1446          --            --  
   MgO                      3.005        0.3339         13.46          --            --  
   MnO                    0.06915      0.007683        0.5450          --            --  
   Na2O(ox)               0.07429      0.008255        0.5116          --            --  
   P2O5                  0.009168      0.001019        0.1446          --            --  
   S                     0.008116     0.0009018       0.02892       0.01399          --  
   SiO2                     8.097        0.8996         54.05          --            --  
   TiO2                   0.04261      0.004734        0.3782          --            --  

  Minerals in system     moles      log moles      grams        volume (cm3)
 ----------------------------------------------------------------------------
   Andradite              0.01499     -1.824          7.616           1.976
   Annite                0.003694     -2.433          1.891          0.5701
   Chromite              0.001903     -2.721         0.4260         0.08376
   Diopside                0.1604     -0.795          34.74           10.60
   Greenalite             0.09171     -1.038          34.09           10.55
   Hydroxylapatite      0.0006794     -3.168         0.3413          0.1288
   Mesolite               0.01656     -1.781          6.423           2.835
   Tephroite             0.003842     -2.415         0.7759          0.2928
   Tremolite              0.03490     -1.457          28.35           9.525
   Troilite              0.001821     -2.740         0.1601         0.06041
                                               _____________   _____________
          (total)                                     114.8           36.62 

  Aqueous species       molality    mg/kg sol'n    act. coef.     log act.
 ---------------------------------------------------------------------------
   Cl-                      1.743     5.546e+04      0.6029        0.0214
   Na+                      1.742     3.596e+04      0.6689        0.0664
   NaCl(aq)                0.1816         9531.      1.0000       -0.7408
   NaHSiO3(aq)           0.006391         574.3      1.0000       -2.1944
   H2(aq)                0.005609         10.15      1.0000       -2.2511
   Ti(OH)4(aq)           0.004759         495.3      1.0000       -2.3224
   Ca++                  0.002696         97.02      0.2167       -3.2333
   Methane(aq)           0.001005         14.48      1.0000       -2.9978
   K+                   0.0003733         13.10      0.6029       -3.6477
   OH-                  0.0002974         4.542      0.6379       -3.7219
   CaCl2(aq)            0.0002278         22.70      1.0000       -3.6425
   CaCl+                0.0001949         13.22      0.6689       -3.8848
   HSiO3-               0.0001011         6.994      0.6689       -4.1701
   HS-                  8.012e-05         2.379      0.6379       -4.2915
   NaOH(aq)             4.358e-05         1.565      1.0000       -4.3607
   SiO2(aq)             8.611e-06        0.4645      1.0000       -5.0649
   KCl(aq)              4.614e-06        0.3088      1.0000       -5.3359
   S--                  1.013e-06       0.02917      0.1723       -6.7580
   Mn++                 3.251e-07       0.01603      0.2167       -7.1521
   MnCl+                1.305e-07       0.01059      0.6689       -7.0591
    (only species > 1e-8 molal listed)

  Mineral saturation states
                     log Q/K                          log Q/K
 ----------------------------------------------------------------
   Hydroxylapatite    0.0000 sat    Analcime          -1.2388     
   Troilite           0.0000 sat    Coesite           -1.3126     
   Tephroite          0.0000 sat    Halite            -1.4042     
   Andradite          0.0000 sat    Saponite-Ca       -1.4172     
   Diopside           0.0000 sat    Okenite           -1.4883     
   Mesolite           0.0000 sat    Celadonite        -1.4980     
   Chromite           0.0000 sat    Albite            -1.5309     
   Greenalite         0.0000 sat    Albite_low        -1.5309     
   Annite             0.0000 sat    Tobermorite-14A   -1.5482     
   Tremolite          0.0000 sat    Ferrosilite       -1.5634     
   Ice               -0.0723        Cristobalite(bet  -1.5636     
   Pyrrhotite        -0.1079        Mn(OH)2(am)       -1.6102     
   Alabandite        -0.1405        Saponite-K        -1.6194     
   Minnesotaite      -0.2329        Maximum_Microcli  -1.7508     
   Rhodonite         -0.4204        K-Feldspar        -1.7552     
   Quartz            -0.4330        SiO2(am)          -1.9409     
   Hedenbergite      -0.5253        Talc              -1.9888     
   Tridymite         -0.6394        Saponite-Mg       -2.3206     
   Wollastonite      -0.7190        Natrolite         -2.5761     
   Chalcedony        -0.7290        Phlogopite        -2.6844     
   Gyrolite          -0.7527        Jadeite           -2.7172     
   Saponite-Na       -0.8148        Stilbite          -2.9452     
   Pseudowollastoni  -1.0056        Fayalite          -2.9737     
   Cristobalite(alp  -1.0436        Pyrite            -2.9775     
    (only minerals with log Q/K > -3 listed)

                         partial
  Gases               press. (bar)     fugacity     fug. coef.    log fug.
 ---------------------------------------------------------------------------
   H2(g)                    5.723         5.727         1.001      0.7580
   CH4(g)                  0.3871        0.3862        0.9976     -0.4132
   H2O(g)                0.005178      0.004741        0.9156     -2.3241
   H2S(g)               3.527e-08     3.491e-08        0.9900     -7.4570
   HCl(g)               2.005e-19     2.005e-19         1.000*   -18.6978
   CO2(g)               3.480e-31     3.456e-31        0.9932    -30.4614
   CO(g)                7.434e-34     7.434e-34         1.000*   -33.1288
   C2H4(g)              5.247e-36     5.247e-36         1.000*   -35.2801
   S2(g)                1.598e-45     1.598e-45         1.000*   -44.7964
   SO2(g)               1.217e-51     1.191e-51        0.9786    -50.9242
   Na(g)                5.530e-54     5.530e-54         1.000*   -53.2573
   K(g)                 2.648e-58     2.648e-58         1.000*   -57.5771
   Cl2(g)               3.178e-75     3.178e-75         1.000*   -74.4978
   O2(g)                1.417e-94     1.416e-94        0.9990    -93.8491
   Mg(g)                3.272e-95     3.272e-95         1.000*   -94.4852
   Ca(g)               2.420e-114    2.420e-114         1.000*  -113.6163
   C(g)                8.035e-142    8.035e-142         1.000*  -141.0950
   Al(g)               6.262e-144    6.262e-144         1.000*  -143.2033
   Si(g)               3.572e-150    3.572e-150         1.000*  -149.4471
    *no data, gas taken to be ideal

                                  In fluid              Sorbed            Kd
  Original basis total moles   moles     mg/kg      moles     mg/kg      L/kg
 -------------------------------------------------------------------------------
   H2O                 56.5       55.2  8.98e+05
   Al+++             0.0367   1.97e-09  4.78e-05
   Ca++               0.293    0.00310      112.
   Cl-                 1.92       1.91  6.13e+04
   CrO4--           0.00381   3.95e-28  4.13e-23
   Fe++               0.320   1.17e-10  5.89e-06
   H+                 -2.02   -0.00572     -5.20
   HCO3-            0.00100    0.00100      55.1
   HPO4--           0.00204   2.73e-09  0.000236
   K+               0.00407   0.000376      13.3
   Mg++               0.335   1.03e-08  0.000226
   Mn++             0.00768   4.53e-07    0.0225
   Na+                 1.93       1.92  3.98e+04
   O2(aq)          -0.00395   -0.00495     -143.
   SO4--            0.00190   8.07e-05      7.00
   SiO2(aq)           0.900    0.00647      351.
   Ti(OH)4(aq)      0.00474    0.00474      495.

  Elemental composition               In fluid                  Sorbed
                  total moles     moles       mg/kg        moles       mg/kg
 -------------------------------------------------------------------------------
   Aluminum           0.03665    1.965e-09   4.785e-05
   Calcium             0.2926     0.003103       112.2
   Carbon            0.001000     0.001000       10.84
   Chlorine             1.915        1.915   6.127e+04
   Chromium          0.003806    3.947e-28   1.852e-23
   Hydrogen             111.0        110.5   1.005e+05
   Iron                0.3199    1.169e-10   5.890e-06
   Magnesium           0.3349    1.033e-08   0.0002265
   Manganese         0.007684    4.533e-07     0.02247
   Oxygen               58.36        55.26   7.979e+05
   Phosphorus        0.002038    2.726e-09   7.618e-05
   Potassium         0.004070    0.0003760       13.27
   Silicon             0.8996     0.006468       163.9
   Sodium               1.932        1.920   3.984e+04
   Sulfur            0.001902    8.072e-05       2.336
   Titanium          0.004735     0.004735       204.6


          Step #    28             Xi = 0.2000

          Temperature =   0.0 C    Pressure =  1.013 bars
          pH = 11.545              log fO2 =  -94.021
          Eh =  -0.6653 volts      pe = -12.2764
          Ionic strength      =    1.754864 molal
          Charge imbalance    =    0.004545 eq/kg (0.1445% error)
          Activity of water   =    0.942424
          Solvent mass        =     0.98990 kg
          Solution mass       =      1.1038 kg
          Mineral mass        =     0.22992 kg
          Solution density    =    1.079    g/cm3
          Solution viscosity  =    0.022    poise
          Chlorinity          =    1.934539 molal
          Dissolved solids    =      103199 mg/kg sol'n
          Hardness            =      103.81 mg/kg sol'n as CaCO3
            carbonate         =       89.49 mg/kg sol'n as CaCO3
            non-carbonate     =       14.32 mg/kg sol'n as CaCO3
          Carbonate alkalinity=       89.49 mg/kg sol'n as CaCO3
          Water type          =    Na-Cl
          Bulk volume         =    1.10e+03 cm3
          Fluid volume        =    1.02e+03 cm3
          Mineral volume      =        73.3 cm3
          Inert volume        =        0.00 cm3
          Porosity            =        93.3 %
          Permeability        =        9.82 cm2
          Mass reacted        =         221 g

                          moles          moles         grams          cm3      rxn rate
  Reactants             remaining       reacted       reacted       reacted  (mol/kg sec)
 ------------------------------------------------------------------------------------------
   H2O                    0.02815      0.007038        0.1268          --            --  
   Al2O3                   0.1466       0.03665         3.737          --            --  
   CaO                      2.332        0.5831         32.70          --            --  
   Cr2O3                  0.01522      0.003805        0.5784          --            --  
   FeO(ox)                  2.551        0.6378         45.82          --            --  
   K2O(ox)                0.01228      0.003070        0.2892          --            --  
   MgO                      2.671        0.6678         26.92          --            --  
   MnO                    0.06146       0.01537         1.090          --            --  
   Na2O(ox)               0.06604       0.01651         1.023          --            --  
   P2O5                  0.008149      0.002037        0.2892          --            --  
   S                     0.007215      0.001804       0.05784       0.02798          --  
   SiO2                     7.197         1.799         108.1          --            --  
   TiO2                   0.03787      0.009468        0.7563          --            --  

  Minerals in system     moles      log moles      grams        volume (cm3)
 ----------------------------------------------------------------------------
   Andradite              0.01707     -1.768          8.676           2.251
   Annite                0.006941     -2.159          3.553           1.071
   Chromite              0.003806     -2.420         0.8519          0.1675
   Diopside                0.3925     -0.406          85.00           25.94
   Greenalite              0.1924     -0.716          71.54           22.13
   Hydroxylapatite       0.001359     -2.867         0.6824          0.2575
   Mesolite               0.03335     -1.477          12.93           5.709
   Tephroite             0.007683     -2.114          1.552          0.5855
   Tremolite              0.05526     -1.258          44.89           15.08
   Troilite              0.002694     -2.570         0.2368         0.08937
                                               _____________   _____________
          (total)                                     229.9           73.29 

  Aqueous species       molality    mg/kg sol'n    act. coef.     log act.
 ---------------------------------------------------------------------------
   Na+                      1.754     3.617e+04      0.6690        0.0695
   Cl-                      1.751     5.566e+04      0.6029        0.0234
   NaCl(aq)                0.1838         9632.      1.0000       -0.7357
   Ti(OH)4(aq)           0.009566         994.4      1.0000       -2.0193
   NaHSiO3(aq)           0.007121         639.1      1.0000       -2.1475
   H2(aq)                0.006834         12.35      1.0000       -2.1653
   Methane(aq)           0.001010         14.53      1.0000       -2.9956
   Ca++                 0.0009989         35.90      0.2166       -3.6648
   OH-                  0.0005955         9.082      0.6379       -3.4204
   K+                   0.0001988         6.969      0.6029       -3.9214
   HSiO3-               0.0001118         7.727      0.6690       -4.1263
   HS-                  0.0001080         3.203      0.6379       -4.1619
   NaOH(aq)             8.789e-05         3.152      1.0000       -4.0561
   CaCl2(aq)            8.514e-05         8.474      1.0000       -4.0699
   CaCl+                7.250e-05         4.911      0.6690       -4.3142
   SiO2(aq)             4.758e-06        0.2564      1.0000       -5.3226
   S--                  2.737e-06       0.07871      0.1722       -6.3267
   KCl(aq)              2.468e-06        0.1650      1.0000       -5.6077
   Mn++                 1.091e-07      0.005375      0.2166       -7.6264
   MnCl+                4.397e-08      0.003565      0.6690       -7.5314
    (only species > 1e-8 molal listed)

  Mineral saturation states
                     log Q/K                          log Q/K
 ----------------------------------------------------------------
   Tremolite          0.0000 sat    Analcime          -1.2516     
   Tephroite          0.0000 sat    Cristobalite(alp  -1.3013     
   Hydroxylapatite    0.0000 sat    Halite            -1.3991     
   Troilite           0.0000 sat    Saponite-K        -1.4494     
   Diopside           0.0000 sat    Mn(OH)2(am)       -1.4815     
   Chromite           0.0000 sat    Coesite           -1.5703     
   Andradite          0.0000 sat    Ferrosilite       -1.6492     
   Annite             0.0000 sat    Albite            -1.7696     
   Mesolite           0.0000 sat    Albite_low        -1.7696     
   Greenalite         0.0000 sat    Cristobalite(bet  -1.8213     
   Ice               -0.0725        Okenite           -1.8321     
   Pyrrhotite        -0.1079        Celadonite        -1.9277     
   Alabandite        -0.1835        Talc              -1.9888     
   Rhodonite         -0.5492        Saponite-Mg       -2.1031     
   Saponite-Na       -0.5534        Phlogopite        -2.1692     
   Quartz            -0.6907        SiO2(am)          -2.1986     
   Hedenbergite      -0.6971        Tobermorite-14A   -2.2368     
   Minnesotaite      -0.7481        Maximum_Microcli  -2.2662     
   Wollastonite      -0.8049        K-Feldspar        -2.2706     
   Tridymite         -0.8971        Natrolite         -2.2807     
   Chalcedony        -0.9867        Chrysotile        -2.6861     
   Pseudowollastoni  -1.0915        Jadeite           -2.6982     
   Gyrolite          -1.1825        Fayalite          -2.8876     
   Saponite-Ca       -1.2281     
    (only minerals with log Q/K > -3 listed)

                         partial
  Gases               press. (bar)     fugacity     fug. coef.    log fug.
 ---------------------------------------------------------------------------
   H2(g)                    6.973         6.979         1.001      0.8438
   CH4(g)                  0.3891        0.3882        0.9976     -0.4110
   H2O(g)                0.005177      0.004740        0.9156     -2.3243
   H2S(g)               2.374e-08     2.350e-08        0.9900     -7.6290
   HCl(g)               1.006e-19     1.006e-19         1.000*   -18.9975
   CO2(g)               1.586e-31     1.575e-31        0.9932    -30.8027
   CO(g)                4.129e-34     4.129e-34         1.000*   -33.3841
   C2H4(g)              3.570e-36     3.570e-36         1.000*   -35.4473
   S2(g)                4.876e-46     4.876e-46         1.000*   -45.3120
   SO2(g)               4.524e-52     4.427e-52        0.9786    -51.3539
   Na(g)                1.231e-53     1.231e-53         1.000*   -52.9097
   K(g)                 3.117e-58     3.117e-58         1.000*   -57.5063
   Cl2(g)               6.563e-76     6.563e-76         1.000*   -75.1829
   O2(g)                9.539e-95     9.529e-95        0.9990    -94.0209
   Mg(g)                8.797e-95     8.797e-95         1.000*   -94.0557
   Ca(g)               4.379e-114    4.379e-114         1.000*  -113.3586
   C(g)                5.440e-142    5.440e-142         1.000*  -141.2644
   Al(g)               1.430e-143    1.430e-143         1.000*  -142.8446
   Si(g)               2.932e-150    2.932e-150         1.000*  -149.5329
    *no data, gas taken to be ideal

                                  In fluid              Sorbed            Kd
  Original basis total moles   moles     mg/kg      moles     mg/kg      L/kg
 -------------------------------------------------------------------------------
   H2O                 57.5       55.0  8.97e+05
   Al+++             0.0733   6.65e-09  0.000163
   Ca++               0.584    0.00114      41.6
   Cl-                 1.92       1.91  6.15e+04
   CrO4--           0.00761   8.61e-29  9.05e-24
   Fe++               0.639   4.31e-11  2.18e-06
   H+                 -4.04   -0.00673     -6.14
   HCO3-            0.00100    0.00100      55.3
   HPO4--           0.00408   7.95e-09  0.000691
   K+               0.00714   0.000199      7.06
   Mg++               0.669   5.66e-09  0.000125
   Mn++              0.0154   1.52e-07   0.00754
   Na+                 1.95       1.93  4.01e+04
   O2(aq)          -0.00816   -0.00560     -162.
   SO4--            0.00280   0.000110      9.54
   SiO2(aq)            1.80    0.00716      390.
   Ti(OH)4(aq)      0.00947    0.00947      994.

  Elemental composition               In fluid                  Sorbed
                  total moles     moles       mg/kg        moles       mg/kg
 -------------------------------------------------------------------------------
   Aluminum           0.07331    6.649e-09   0.0001625
   Calcium             0.5841     0.001145       41.57
   Carbon            0.001000     0.001000       10.88
   Chlorine             1.915        1.915   6.151e+04
   Chromium          0.007612    8.614e-29   4.058e-24
   Hydrogen             111.0        110.0   1.004e+05
   Iron                0.6388    4.314e-11   2.182e-06
   Magnesium           0.6688    5.659e-09   0.0001246
   Manganese          0.01537    1.515e-07    0.007542
   Oxygen               61.20        55.01   7.973e+05
   Phosphorus        0.004076    7.946e-09   0.0002230
   Potassium         0.007140    0.0001992       7.056
   Silicon              1.799     0.007164       182.3
   Sodium               1.948        1.925   4.010e+04
   Sulfur            0.002804    0.0001096       3.184
   Titanium          0.009469     0.009469       410.7


          Step #    38             Xi = 0.3000

          Temperature =   0.0 C    Pressure =  1.013 bars
          pH = 12.028              log fO2 =  -94.281
          Eh =  -0.6950 volts      pe = -12.8239
          Ionic strength      =    1.763447 molal
          Charge imbalance    =    0.004562 eq/kg (0.1444% error)
          Activity of water   =    0.942152
          Solvent mass        =     0.98486 kg
          Solution mass       =      1.0996 kg
          Mineral mass        =     0.34492 kg
          Solution density    =    1.079    g/cm3
          Solution viscosity  =    0.022    poise
          Chlorinity          =    1.944441 molal
          Dissolved solids    =      104315 mg/kg sol'n
          Hardness            =       20.46 mg/kg sol'n as CaCO3
            carbonate         =       20.46 mg/kg sol'n as CaCO3
            non-carbonate     =        0.00 mg/kg sol'n as CaCO3
          Carbonate alkalinity=       90.63 mg/kg sol'n as CaCO3
          Water type          =    Na-Cl
          Bulk volume         =    1.13e+03 cm3
          Fluid volume        =    1.02e+03 cm3
          Mineral volume      =        110. cm3
          Inert volume        =        0.00 cm3
          Porosity            =        90.3 %
          Permeability        =        3.42 cm2
          Mass reacted        =         332 g

                          moles          moles         grams          cm3      rxn rate
  Reactants             remaining       reacted       reacted       reacted  (mol/kg sec)
 ------------------------------------------------------------------------------------------
   H2O                    0.02463       0.01056        0.1902          --            --  
   Al2O3                   0.1283       0.05498         5.606          --            --  
   CaO                      2.041        0.8747         49.05          --            --  
   Cr2O3                  0.01332      0.005708        0.8675          --            --  
   FeO(ox)                  2.232        0.9567         68.74          --            --  
   K2O(ox)                0.01074      0.004605        0.4338          --            --  
   MgO                      2.337         1.002         40.37          --            --  
   MnO                    0.05378       0.02305         1.635          --            --  
   Na2O(ox)               0.05778       0.02476         1.535          --            --  
   P2O5                  0.007130      0.003056        0.4338          --            --  
   S                     0.006313      0.002705       0.08675       0.04196          --  
   SiO2                     6.298         2.699         162.2          --            --  
   TiO2                   0.03314       0.01420         1.134          --            --  

  Minerals in system     moles      log moles      grams        volume (cm3)
 ----------------------------------------------------------------------------
   Andradite              0.02029     -1.693          10.31           2.675
   Annite                 0.01014     -1.994          5.189           1.564
   Chromite              0.005708     -2.243          1.278          0.2512
   Diopside                0.6173     -0.210          133.7           40.79
   Greenalite              0.2925     -0.534          108.7           33.64
   Hydroxylapatite       0.002038     -2.691          1.024          0.3862
   Mesolite               0.05016     -1.300          19.45           8.588
   Tephroite              0.01152     -1.938          2.328          0.8783
   Tremolite              0.07709     -1.113          62.63           21.04
   Troilite              0.003514     -2.454         0.3090          0.1166
                                               _____________   _____________
          (total)                                     344.9           109.9 

  Aqueous species       molality    mg/kg sol'n    act. coef.     log act.
 ---------------------------------------------------------------------------
   Na+                      1.765     3.635e+04      0.6692        0.0723
   Cl-                      1.759     5.584e+04      0.6030        0.0254
   NaCl(aq)                0.1859         9729.      1.0000       -0.7308
   Ti(OH)4(aq)            0.01442         1497.      1.0000       -1.8410
   H2(aq)                0.009215         16.64      1.0000       -2.0355
   NaHSiO3(aq)           0.008874         795.5      1.0000       -2.0519
   OH-                   0.001808         27.55      0.6380       -2.9379
   Methane(aq)           0.001015         14.59      1.0000       -2.9934
   NaOH(aq)             0.0002687         9.626      1.0000       -3.5707
   Ca++                 0.0001970         7.070      0.2166       -4.3701
   HS-                  0.0001802         5.339      0.6380       -3.9393
   HSiO3-               0.0001383         9.553      0.6692       -4.0335
   K+                   7.351e-05         2.574      0.6030       -4.3533
   CaCl2(aq)            1.694e-05         1.684      1.0000       -4.7712
   CaCl+                1.435e-05        0.9710      0.6692       -5.0175
   S--                  1.389e-05        0.3990      0.1721       -5.6215
   SiO2(aq)             1.939e-06        0.1044      1.0000       -5.7123
   KCl(aq)              9.170e-07       0.06124      1.0000       -6.0376
   PO4---               4.840e-08      0.004117      0.0080       -9.4131
   AlO2-                4.009e-08      0.002118      0.6692       -7.5715
   Mn++                 1.853e-08     0.0009116      0.2166       -8.3967
   HPO4--               1.147e-08     0.0009862      0.1271       -8.8361
    (only species > 1e-8 molal listed)

  Mineral saturation states
                     log Q/K                          log Q/K
 ----------------------------------------------------------------
   Diopside           0.0000 sat    Tridymite         -1.2868     
   Annite             0.0000 sat    Chalcedony        -1.3764     
   Hydroxylapatite    0.0000 sat    Phlogopite        -1.3898     
   Tephroite          0.0000 sat    Halite            -1.3942     
   Tremolite          0.0000 sat    Minnesotaite      -1.5275     
   Greenalite         0.0000 sat    Cristobalite(alp  -1.6910     
   Mesolite           0.0000 sat    Saponite-Mg       -1.7768     
   Troilite           0.0000 sat    Ferrosilite       -1.7790     
   Chromite           0.0000 sat    Natrolite         -1.8013     
   Andradite          0.0000 sat    Gyrolite          -1.8325     
   Ice               -0.0726        Chrysotile        -1.9067     
   Pyrrhotite        -0.1079        Coesite           -1.9600     
   Saponite-Na       -0.1528        Talc              -1.9888     
   Alabandite        -0.2486        Albite            -2.1144     
   Rhodonite         -0.7441        Albite_low        -2.1144     
   Wollastonite      -0.9349        Cristobalite(bet  -2.2110     
   Saponite-Ca       -0.9447        Okenite           -2.3521     
   Hedenbergite      -0.9569        Celadonite        -2.5775     
   Quartz            -1.0804        SiO2(am)          -2.5883     
   Saponite-K        -1.1922        Jadeite           -2.6532     
   Pseudowollastoni  -1.2215        Diaspore          -2.7219     
   Analcime          -1.2553        Fayalite          -2.7575     
   Mn(OH)2(am)       -1.2867     
    (only minerals with log Q/K > -3 listed)

                         partial
  Gases               press. (bar)     fugacity     fug. coef.    log fug.
 ---------------------------------------------------------------------------
   H2(g)                    9.402         9.410         1.001      0.9736
   CH4(g)                  0.3911        0.3901        0.9976     -0.4088
   H2O(g)                0.005175      0.004738        0.9156     -2.3244
   H2S(g)               1.304e-08     1.291e-08        0.9900     -7.8890
   HCl(g)               3.326e-20     3.326e-20         1.000*   -19.4781
   CO2(g)               4.819e-32     4.786e-32        0.9932    -31.3200
   CO(g)                1.692e-34     1.692e-34         1.000*   -33.7715
   C2H4(g)              1.984e-36     1.984e-36         1.000*   -35.7025
   S2(g)                8.097e-47     8.097e-47         1.000*   -46.0917
   SO2(g)               1.013e-52     9.916e-53        0.9786    -52.0037
   Na(g)                4.372e-53     4.372e-53         1.000*   -52.3593
   K(g)                 4.067e-58     4.067e-58         1.000*   -57.3907
   Cl2(g)               5.322e-77     5.322e-77         1.000*   -76.2739
   Mg(g)                3.926e-94     3.926e-94         1.000*   -93.4060
   O2(g)                5.243e-95     5.238e-95        0.9990    -94.2809
   Ca(g)               1.074e-113    1.074e-113         1.000*  -112.9689
   C(g)                3.007e-142    3.007e-142         1.000*  -141.5219
   Al(g)               4.890e-143    4.890e-143         1.000*  -142.3107
   Si(g)               2.174e-150    2.174e-150         1.000*  -149.6627
    *no data, gas taken to be ideal

                                  In fluid              Sorbed            Kd
  Original basis total moles   moles     mg/kg      moles     mg/kg      L/kg
 -------------------------------------------------------------------------------
   H2O                 58.5       54.7  8.96e+05
   Al+++              0.110   4.39e-08   0.00108
   Ca++               0.876   0.000225      8.19
   Cl-                 1.92       1.92  6.17e+04
   CrO4--            0.0114   7.86e-30  8.29e-25
   Fe++               0.958   8.47e-12  4.30e-07
   H+                 -6.06   -0.00974     -8.93
   HCO3-            0.00100    0.00100      55.5
   HPO4--           0.00611   5.90e-08   0.00515
   K+                0.0102   7.33e-05      2.61
   Mg++                1.00   2.02e-09  4.47e-05
   Mn++              0.0230   2.56e-08   0.00128
   Na+                 1.96       1.93  4.04e+04
   O2(aq)           -0.0124   -0.00692     -201.
   SO4--            0.00371   0.000191      16.7
   SiO2(aq)            2.70    0.00888      485.
   Ti(OH)4(aq)       0.0142     0.0142  1.50e+03

  Elemental composition               In fluid                  Sorbed
                  total moles     moles       mg/kg        moles       mg/kg
 -------------------------------------------------------------------------------
   Aluminum            0.1100    4.388e-08    0.001077
   Calcium             0.8757    0.0002248       8.194
   Carbon            0.001000     0.001000       10.92
   Chlorine             1.915        1.915   6.174e+04
   Chromium           0.01142    7.860e-30   3.717e-25
   Hydrogen             111.0        109.4   1.003e+05
   Iron                0.9577    8.474e-12   4.304e-07
   Magnesium            1.003    2.022e-09   4.469e-05
   Manganese          0.02305    2.563e-08    0.001280
   Oxygen               64.03        54.75   7.967e+05
   Phosphorus        0.006113    5.896e-08    0.001661
   Potassium          0.01021    7.330e-05       2.607
   Silicon              2.699     0.008878       226.8
   Sodium               1.965        1.931   4.037e+04
   Sulfur            0.003705    0.0001912       5.575
   Titanium           0.01420      0.01420       618.5


          Step #    43             Xi = 0.3500

          Temperature =   0.0 C    Pressure =  1.013 bars
          pH = 12.223              log fO2 =  -94.378
          Eh =  -0.7069 volts      pe = -13.0430
          Ionic strength      =    1.768492 molal
          Charge imbalance    =    0.004571 eq/kg (0.1444% error)
          Activity of water   =    0.942016
          Solvent mass        =     0.98233 kg
          Solution mass       =      1.0975 kg
          Mineral mass        =     0.40239 kg
          Solution density    =    1.079    g/cm3
          Solution viscosity  =    0.022    poise
          Chlorinity          =    1.949446 molal
          Dissolved solids    =      104909 mg/kg sol'n
          Hardness            =       10.42 mg/kg sol'n as CaCO3
            carbonate         =       10.42 mg/kg sol'n as CaCO3
            non-carbonate     =        0.00 mg/kg sol'n as CaCO3
          Carbonate alkalinity=       90.95 mg/kg sol'n as CaCO3
          Water type          =    Na-Cl
          Bulk volume         =    1.14e+03 cm3
          Fluid volume        =    1.02e+03 cm3
          Mineral volume      =        128. cm3
          Inert volume        =        0.00 cm3
          Porosity            =        88.8 %
          Permeability        =        2.06 cm2
          Mass reacted        =         388 g

                          moles          moles         grams          cm3      rxn rate
  Reactants             remaining       reacted       reacted       reacted  (mol/kg sec)
 ------------------------------------------------------------------------------------------
   H2O                    0.02287       0.01232        0.2219          --            --  
   Al2O3                   0.1191       0.06414         6.540          --            --  
   CaO                      1.895         1.020         57.22          --            --  
   Cr2O3                  0.01237      0.006659         1.012          --            --  
   FeO(ox)                  2.073         1.116         80.19          --            --  
   K2O(ox)               0.009977      0.005372        0.5061          --            --  
   MgO                      2.170         1.169         47.10          --            --  
   MnO                    0.04994       0.02689         1.907          --            --  
   Na2O(ox)               0.05366       0.02889         1.791          --            --  
   P2O5                  0.006621      0.003565        0.5061          --            --  
   S                     0.005862      0.003156        0.1012       0.04896          --  
   SiO2                     5.848         3.149         189.2          --            --  
   TiO2                   0.03077       0.01657         1.324          --            --  

  Minerals in system     moles      log moles      grams        volume (cm3)
 ----------------------------------------------------------------------------
   Andradite              0.02178     -1.662          11.07           2.872
   Annite                 0.01170     -1.932          5.987           1.805
   Chromite              0.006660     -2.177          1.491          0.2931
   Diopside                0.7297     -0.137          158.0           48.23
   Greenalite              0.3426     -0.465          127.4           39.40
   Hydroxylapatite       0.002377     -2.624          1.194          0.4506
   Mesolite               0.05858     -1.232          22.72           10.03
   Saponite-Na          6.263e-05     -4.203        0.02420        0.008561
   Tephroite              0.01345     -1.871          2.715           1.025
   Tremolite              0.08796     -1.056          71.45           24.01
   Troilite              0.003908     -2.408         0.3435          0.1296
                                               _____________   _____________
          (total)                                     402.4           128.2 

  Aqueous species       molality    mg/kg sol'n    act. coef.     log act.
 ---------------------------------------------------------------------------
   Na+                      1.771     3.644e+04      0.6692        0.0737
   Cl-                      1.763     5.593e+04      0.6030        0.0264
   NaCl(aq)                0.1869         9776.      1.0000       -0.7284
   Ti(OH)4(aq)            0.01687         1750.      1.0000       -1.7729
   H2(aq)                 0.01030         18.59      1.0000       -1.9871
   NaHSiO3(aq)           0.009978         893.9      1.0000       -2.0010
   OH-                   0.002832         43.12      0.6381       -2.7430
   Methane(aq)           0.001018         14.62      1.0000       -2.9923
   NaOH(aq)             0.0004222         15.12      1.0000       -3.3745
   HS-                  0.0002258         6.685      0.6381       -3.8414
   HSiO3-               0.0001550         10.70      0.6692       -3.9840
   Ca++                 0.0001003         3.600      0.2165       -4.6630
   K+                   4.960e-05         1.736      0.6030       -4.5242
   S--                  2.728e-05        0.7830      0.1720       -5.3286
   CaCl2(aq)            8.666e-06        0.8609      1.0000       -5.0622
   CaCl+                7.327e-06        0.4953      0.6692       -5.3095
   SiO2(aq)             1.388e-06       0.07463      1.0000       -5.8577
   KCl(aq)              6.201e-07       0.04138      1.0000       -6.2075
   PO4---               1.285e-07       0.01093      0.0080       -8.9898
   AlO2-                8.301e-08      0.004382      0.6692       -7.2553
   HPO4--               1.942e-08      0.001669      0.1270       -8.6077
    (only species > 1e-8 molal listed)

  Mineral saturation states
                     log Q/K                          log Q/K
 ----------------------------------------------------------------
   Annite             0.0000 sat    Pseudowollastoni  -1.2699     
   Mesolite           0.0000 sat    Halite            -1.3918     
   Diopside           0.0000 sat    Tridymite         -1.4322     
   Saponite-Na        0.0000 sat    Chalcedony        -1.5218     
   Tremolite          0.0000 sat    Natrolite         -1.6023     
   Hydroxylapatite    0.0000 sat    Chrysotile        -1.6161     
   Troilite           0.0000 sat    Saponite-Mg       -1.6569     
   Greenalite         0.0000 sat    Minnesotaite      -1.8181     
   Chromite           0.0000 sat    Ferrosilite       -1.8274     
   Tephroite          0.0000 sat    Cristobalite(alp  -1.8364     
   Andradite          0.0000 sat    Talc              -1.9888     
   Ice               -0.0726        Gyrolite          -2.0749     
   Pyrrhotite        -0.1079        Coesite           -2.1054     
   Alabandite        -0.2728        Albite_low        -2.2329     
   Rhodonite         -0.8167        Albite            -2.2329     
   Saponite-Ca       -0.8407        Cristobalite(bet  -2.3564     
   Wollastonite      -0.9833        Okenite           -2.5460     
   Hedenbergite      -1.0537        Diaspore          -2.6007     
   Saponite-K        -1.0963        Jadeite           -2.6264     
   Phlogopite        -1.0992        Fayalite          -2.7090     
   Mn(OH)2(am)       -1.2141        SiO2(am)          -2.7337     
   Quartz            -1.2258        Celadonite        -2.8198     
   Analcime          -1.2470        FeO               -2.9325     
    (only minerals with log Q/K > -3 listed)

                         partial
  Gases               press. (bar)     fugacity     fug. coef.    log fug.
 ---------------------------------------------------------------------------
   H2(g)                    10.51         10.52         1.001      1.0220
   CH4(g)                  0.3921        0.3911        0.9976     -0.4077
   H2O(g)                0.005174      0.004738        0.9156     -2.3244
   H2S(g)               1.043e-08     1.033e-08        0.9900     -7.9860
   HCl(g)               2.128e-20     2.128e-20         1.000*   -19.6720
   CO2(g)               3.092e-32     3.071e-32        0.9932    -31.5127
   CO(g)                1.214e-34     1.214e-34         1.000*   -33.9157
   C2H4(g)              1.595e-36     1.595e-36         1.000*   -35.7971
   S2(g)                4.145e-47     4.145e-47         1.000*   -46.3825
   Na(g)                7.265e-53     7.265e-53         1.000*   -52.1388
   SO2(g)               5.799e-53     5.675e-53        0.9786    -52.2460
   K(g)                 4.545e-58     4.545e-58         1.000*   -57.3424
   Cl2(g)               1.949e-77     1.949e-77         1.000*   -76.7102
   Mg(g)                6.859e-94     6.859e-94         1.000*   -93.1637
   O2(g)                4.194e-95     4.190e-95        0.9990    -94.3778
   Ca(g)               1.501e-113    1.501e-113         1.000*  -112.8235
   C(g)                2.412e-142    2.412e-142         1.000*  -141.6176
   Al(g)               7.643e-143    7.643e-143         1.000*  -142.1167
   Si(g)               1.945e-150    1.945e-150         1.000*  -149.7111
    *no data, gas taken to be ideal

                                  In fluid              Sorbed            Kd
  Original basis total moles   moles     mg/kg      moles     mg/kg      L/kg
 -------------------------------------------------------------------------------
   H2O                 59.0       54.6  8.95e+05
   Al+++              0.128   9.07e-08   0.00223
   Ca++                1.02   0.000114      4.17
   Cl-                 1.92       1.92  6.19e+04
   CrO4--            0.0133   3.01e-30  3.19e-25
   Fe++                1.12   4.31e-12  2.19e-07
   H+                 -7.07    -0.0119     -11.0
   HCO3-            0.00100    0.00100      55.6
   HPO4--           0.00713   1.45e-07    0.0127
   K+                0.0117   4.93e-05      1.76
   Mg++                1.17   1.28e-09  2.85e-05
   Mn++              0.0269   1.23e-08  0.000617
   Na+                 1.97       1.93  4.05e+04
   O2(aq)           -0.0145   -0.00756     -220.
   SO4--            0.00416   0.000249      21.8
   SiO2(aq)            3.15    0.00996      545.
   Ti(OH)4(aq)       0.0166     0.0166  1.75e+03

  Elemental composition               In fluid                  Sorbed
                  total moles     moles       mg/kg        moles       mg/kg
 -------------------------------------------------------------------------------
   Aluminum            0.1283    9.066e-08    0.002229
   Calcium              1.021    0.0001143       4.174
   Carbon            0.001000     0.001000       10.94
   Chlorine             1.915        1.915   6.186e+04
   Chromium           0.01332    3.014e-30   1.428e-25
   Hydrogen             111.0        109.2   1.003e+05
   Iron                 1.117    4.309e-12   2.193e-07
   Magnesium            1.170    1.285e-09   2.845e-05
   Manganese          0.02689    1.232e-08   0.0006170
   Oxygen               65.45        54.63   7.964e+05
   Phosphorus        0.007131    1.454e-07    0.004102
   Potassium          0.01174    4.933e-05       1.757
   Silicon              3.149     0.009955       254.8
   Sodium               1.973        1.933   4.050e+04
   Sulfur            0.004156    0.0002486       7.264
   Titanium           0.01657      0.01657       722.9


          Step #    48             Xi = 0.4000

          Temperature =   0.0 C    Pressure =  1.013 bars
          pH = 12.277              log fO2 =  -94.367
          Eh =  -0.7096 volts      pe = -13.0941
          Ionic strength      =    1.772983 molal
          Charge imbalance    =    0.004579 eq/kg (0.1444% error)
          Activity of water   =    0.941879
          Solvent mass        =     0.97983 kg
          Solution mass       =      1.0954 kg
          Mineral mass        =     0.45980 kg
          Solution density    =    1.080    g/cm3
          Solution viscosity  =    0.022    poise
          Chlorinity          =    1.954428 molal
          Dissolved solids    =      105530 mg/kg sol'n
          Hardness            =        7.94 mg/kg sol'n as CaCO3
            carbonate         =        7.94 mg/kg sol'n as CaCO3
            non-carbonate     =        0.00 mg/kg sol'n as CaCO3
          Carbonate alkalinity=       91.14 mg/kg sol'n as CaCO3
          Water type          =    Na-Cl
          Bulk volume         =    1.16e+03 cm3
          Fluid volume        =    1.01e+03 cm3
          Mineral volume      =        147. cm3
          Inert volume        =        0.00 cm3
          Porosity            =        87.4 %
          Permeability        =        1.26 cm2
          Mass reacted        =         443 g

                          moles          moles         grams          cm3      rxn rate
  Reactants             remaining       reacted       reacted       reacted  (mol/kg sec)
 ------------------------------------------------------------------------------------------
   H2O                    0.02111       0.01408        0.2536          --            --  
   Al2O3                   0.1100       0.07330         7.474          --            --  
   CaO                      1.749         1.166         65.40          --            --  
   Cr2O3                  0.01142      0.007611         1.157          --            --  
   FeO(ox)                  1.913         1.276         91.65          --            --  
   K2O(ox)               0.009210      0.006140        0.5784          --            --  
   MgO                      2.003         1.336         53.83          --            --  
   MnO                    0.04610       0.03073         2.180          --            --  
   Na2O(ox)               0.04953       0.03302         2.047          --            --  
   P2O5                  0.006112      0.004075        0.5784          --            --  
   S                     0.005411      0.003607        0.1157       0.05595          --  
   SiO2                     5.398         3.599         216.2          --            --  
   TiO2                   0.02840       0.01894         1.513          --            --  

  Minerals in system     moles      log moles      grams        volume (cm3)
 ----------------------------------------------------------------------------
   Andradite              0.02208     -1.656          11.22           2.912
   Annite                 0.01323     -1.878          6.774           2.042
   Chromite              0.007611     -2.119          1.704          0.3350
   Diopside                0.8508     -0.070          184.3           56.23
   Greenalite              0.3936     -0.405          146.3           45.26
   Hydroxylapatite       0.002717     -2.566          1.365          0.5149
   Mesolite               0.06678     -1.175          25.90           11.43
   Saponite-Na           0.001436     -2.843         0.5550          0.1963
   Tephroite              0.01537     -1.813          3.103           1.171
   Tremolite              0.09630     -1.016          78.23           26.28
   Troilite              0.004316     -2.365         0.3794          0.1432
                                               _____________   _____________
          (total)                                     459.8           146.5 

  Aqueous species       molality    mg/kg sol'n    act. coef.     log act.
 ---------------------------------------------------------------------------
   Na+                      1.775     3.651e+04      0.6693        0.0749
   Cl-                      1.767     5.602e+04      0.6030        0.0274
   NaCl(aq)                0.1878         9818.      1.0000       -0.7263
   Ti(OH)4(aq)            0.01933         2004.      1.0000       -1.7138
   NaHSiO3(aq)            0.01174         1051.      1.0000       -1.9302
   H2(aq)                 0.01018         18.35      1.0000       -1.9924
   OH-                   0.003205         48.75      0.6382       -2.6893
   Methane(aq)           0.001021         14.65      1.0000       -2.9911
   NaOH(aq)             0.0004791         17.14      1.0000       -3.3196
   HS-                  0.0002618         7.744      0.6382       -3.7771
   HSiO3-               0.0001819         12.55      0.6693       -3.9144
   Ca++                 7.648e-05         2.742      0.2165       -4.7811
   K+                   4.622e-05         1.616      0.6030       -4.5548
   S--                  3.581e-05         1.027      0.1719       -5.2106
   CaCl2(aq)            6.634e-06        0.6586      1.0000       -5.1782
   CaCl+                5.595e-06        0.3780      0.6693       -5.4266
   SiO2(aq)             1.439e-06       0.07736      1.0000       -5.8418
   KCl(aq)              5.793e-07       0.03863      1.0000       -6.2371
   PO4---               1.944e-07       0.01652      0.0079       -8.8109
   AlO2-                8.585e-08      0.004529      0.6693       -7.2406
   HPO4--               2.593e-08      0.002226      0.1270       -8.4826
    (only species > 1e-8 molal listed)

  Mineral saturation states
                     log Q/K                          log Q/K
 ----------------------------------------------------------------
   Troilite           0.0000 sat    Pseudowollastoni  -1.2647     
   Mesolite           0.0000 sat    Halite            -1.3897     
   Diopside           0.0000 sat    Tridymite         -1.4163     
   Saponite-Na        0.0000 sat    Chalcedony        -1.5059     
   Tremolite          0.0000 sat    Natrolite         -1.5232     
   Hydroxylapatite    0.0000 sat    Chrysotile        -1.6478     
   Andradite          0.0000 sat    Saponite-Mg       -1.6785     
   Chromite           0.0000 sat    Minnesotaite      -1.7864     
   Annite             0.0000 sat    Cristobalite(alp  -1.8205     
   Tephroite          0.0000 sat    Ferrosilite       -1.8221     
   Greenalite         0.0000 sat    Talc              -1.9888     
   Ice               -0.0727        Gyrolite          -2.0487     
   Pyrrhotite        -0.1079        Coesite           -2.0895     
   Alabandite        -0.2702        Albite_low        -2.1694     
   Rhodonite         -0.8088        Albite            -2.1694     
   Saponite-Ca       -0.8606        Cristobalite(bet  -2.3405     
   Wollastonite      -0.9781        Okenite           -2.5250     
   Hedenbergite      -1.0432        Jadeite           -2.5788     
   Saponite-K        -1.1068        Diaspore          -2.6398     
   Phlogopite        -1.1309        Fayalite          -2.7142     
   Analcime          -1.1995        SiO2(am)          -2.7178     
   Quartz            -1.2099        Celadonite        -2.7935     
   Mn(OH)2(am)       -1.2221        FeO               -2.9430     
    (only minerals with log Q/K > -3 listed)

                         partial
  Gases               press. (bar)     fugacity     fug. coef.    log fug.
 ---------------------------------------------------------------------------
   H2(g)                    10.38         10.39         1.001      1.0167
   CH4(g)                  0.3931        0.3921        0.9976     -0.4065
   H2O(g)                0.005174      0.004737        0.9156     -2.3245
   H2S(g)               1.069e-08     1.058e-08        0.9900     -7.9756
   HCl(g)               1.885e-20     1.885e-20         1.000*   -19.7248
   CO2(g)               3.255e-32     3.233e-32        0.9932    -31.4904
   CO(g)                1.263e-34     1.263e-34         1.000*   -33.8987
   C2H4(g)              1.643e-36     1.643e-36         1.000*   -35.7842
   S2(g)                4.457e-47     4.457e-47         1.000*   -46.3509
   Na(g)                8.194e-53     8.194e-53         1.000*   -52.0865
   SO2(g)               6.162e-53     6.030e-53        0.9786    -52.2197
   K(g)                 4.765e-58     4.765e-58         1.000*   -57.3219
   Cl2(g)               1.547e-77     1.547e-77         1.000*   -76.8105
   Mg(g)                6.455e-94     6.455e-94         1.000*   -93.1901
   O2(g)                4.297e-95     4.293e-95        0.9990    -94.3673
   Ca(g)               1.448e-113    1.448e-113         1.000*  -112.8394
   C(g)                2.479e-142    2.479e-142         1.000*  -141.6058
   Al(g)               6.860e-143    6.860e-143         1.000*  -142.1637
   Si(g)               1.969e-150    1.969e-150         1.000*  -149.7058
    *no data, gas taken to be ideal

                                  In fluid              Sorbed            Kd
  Original basis total moles   moles     mg/kg      moles     mg/kg      L/kg
 -------------------------------------------------------------------------------
   H2O                 59.5       54.4  8.95e+05
   Al+++              0.147   9.36e-08   0.00230
   Ca++                1.17   8.69e-05      3.18
   Cl-                 1.92       1.92  6.20e+04
   CrO4--            0.0152   2.36e-30  2.50e-25
   Fe++                1.28   3.28e-12  1.67e-07
   H+                 -8.08    -0.0140     -12.9
   HCO3-            0.00100    0.00100      55.7
   HPO4--           0.00815   2.16e-07    0.0189
   K+                0.0133   4.59e-05      1.64
   Mg++                1.34   9.54e-10  2.12e-05
   Mn++              0.0307   9.43e-09  0.000473
   Na+                 1.98       1.94  4.06e+04
   O2(aq)           -0.0166   -0.00757     -221.
   SO4--            0.00461   0.000292      25.6
   SiO2(aq)            3.60     0.0117      641.
   Ti(OH)4(aq)       0.0189     0.0189  2.00e+03

  Elemental composition               In fluid                  Sorbed
                  total moles     moles       mg/kg        moles       mg/kg
 -------------------------------------------------------------------------------
   Aluminum            0.1466    9.355e-08    0.002304
   Calcium              1.167    8.692e-05       3.180
   Carbon            0.001000     0.001000       10.96
   Chlorine             1.915        1.915   6.198e+04
   Chromium           0.01522    2.362e-30   1.121e-25
   Hydrogen             111.0        108.9   1.002e+05
   Iron                 1.277    3.278e-12   1.671e-07
   Magnesium            1.337    9.537e-10   2.116e-05
   Manganese          0.03073    9.432e-09   0.0004730
   Oxygen               66.87        54.50   7.961e+05
   Phosphorus        0.008150    2.159e-07    0.006105
   Potassium          0.01328    4.586e-05       1.637
   Silicon              3.599      0.01169       299.6
   Sodium               1.981        1.935   4.062e+04
   Sulfur            0.004607    0.0002916       8.536
   Titanium           0.01894      0.01894       827.7


          Step #    58             Xi = 0.5000

          Temperature =   0.0 C    Pressure =  1.013 bars
          pH = 12.365              log fO2 =  -94.350
          Eh =  -0.7142 volts      pe = -13.1781
          Ionic strength      =    1.782030 molal
          Charge imbalance    =    0.004596 eq/kg (0.1444% error)
          Activity of water   =    0.941603
          Solvent mass        =     0.97482 kg
          Solution mass       =      1.0914 kg
          Mineral mass        =     0.57462 kg
          Solution density    =    1.080    g/cm3
          Solution viscosity  =    0.022    poise
          Chlorinity          =    1.964469 molal
          Dissolved solids    =      106783 mg/kg sol'n
          Hardness            =        5.08 mg/kg sol'n as CaCO3
            carbonate         =        5.08 mg/kg sol'n as CaCO3
            non-carbonate     =        0.00 mg/kg sol'n as CaCO3
          Carbonate alkalinity=       91.53 mg/kg sol'n as CaCO3
          Water type          =    Na-Cl
          Bulk volume         =    1.19e+03 cm3
          Fluid volume        =    1.01e+03 cm3
          Mineral volume      =        183. cm3
          Inert volume        =        0.00 cm3
          Porosity            =        84.7 %
          Permeability        =       0.493 cm2
          Mass reacted        =         554 g

                          moles          moles         grams          cm3      rxn rate
  Reactants             remaining       reacted       reacted       reacted  (mol/kg sec)
 ------------------------------------------------------------------------------------------
   H2O                    0.01760       0.01760        0.3170          --            --  
   Al2O3                  0.09163       0.09163         9.343          --            --  
   CaO                      1.458         1.458         81.75          --            --  
   Cr2O3                 0.009513      0.009513         1.446          --            --  
   FeO(ox)                  1.595         1.595         114.6          --            --  
   K2O(ox)               0.007675      0.007675        0.7230          --            --  
   MgO                      1.670         1.670         67.29          --            --  
   MnO                    0.03841       0.03841         2.725          --            --  
   Na2O(ox)               0.04127       0.04127         2.558          --            --  
   P2O5                  0.005093      0.005093        0.7230          --            --  
   S                     0.004509      0.004509        0.1446       0.06994          --  
   SiO2                     4.498         4.498         270.3          --            --  
   TiO2                   0.02367       0.02367         1.891          --            --  

  Minerals in system     moles      log moles      grams        volume (cm3)
 ----------------------------------------------------------------------------
   Andradite              0.02273     -1.643          11.55           2.998
   Annite                 0.01631     -1.788          8.348           2.517
   Chromite              0.009514     -2.022          2.130          0.4187
   Diopside                 1.093      0.039          236.7           72.23
   Greenalite              0.4955     -0.305          184.2           56.98
   Hydroxylapatite       0.003396     -2.469          1.706          0.6436
   Mesolite               0.08319     -1.080          32.26           14.24
   Saponite-Na           0.004229     -2.374          1.634          0.5780
   Tephroite              0.01921     -1.717          3.879           1.464
   Tremolite               0.1130     -0.947          91.79           30.84
   Troilite              0.005129     -2.290         0.4509          0.1702
                                               _____________   _____________
          (total)                                     574.6           183.1 

  Aqueous species       molality    mg/kg sol'n    act. coef.     log act.
 ---------------------------------------------------------------------------
   Na+                      1.784     3.664e+04      0.6695        0.0772
   Cl-                      1.775     5.620e+04      0.6030        0.0295
   NaCl(aq)                0.1897         9903.      1.0000       -0.7219
   Ti(OH)4(aq)            0.02428         2514.      1.0000       -1.6147
   NaHSiO3(aq)            0.01537         1374.      1.0000       -1.8134
   H2(aq)                0.009972         17.96      1.0000       -2.0012
   OH-                   0.003926         59.64      0.6383       -2.6010
   Methane(aq)           0.001026         14.70      1.0000       -2.9889
   NaOH(aq)             0.0005902         21.09      1.0000       -3.2290
   HS-                  0.0003338         9.861      0.6383       -3.6715
   HSiO3-               0.0002367         16.30      0.6695       -3.8000
   S--                  5.602e-05         1.605      0.1718       -5.0166
   Ca++                 4.893e-05         1.752      0.2164       -4.9752
   K+                   4.118e-05         1.438      0.6030       -4.6050
   CaCl2(aq)            4.283e-06        0.4246      1.0000       -5.3683
   CaCl+                3.594e-06        0.2425      0.6695       -5.6187
   SiO2(aq)             1.529e-06       0.08205      1.0000       -5.8156
   KCl(aq)              5.185e-07       0.03453      1.0000       -6.2852
   PO4---               3.842e-07       0.03259      0.0079       -8.5168
   AlO2-                9.067e-08      0.004777      0.6695       -7.2168
   HPO4--               4.169e-08      0.003574      0.1268       -8.2769
   NaAlO2(aq)           1.023e-08     0.0007490      1.0000       -7.9901
    (only species > 1e-8 molal listed)

  Mineral saturation states
                     log Q/K                          log Q/K
 ----------------------------------------------------------------
   Troilite           0.0000 sat    Pseudowollastoni  -1.2560     
   Mesolite           0.0000 sat    Halite            -1.3853     
   Diopside           0.0000 sat    Tridymite         -1.3901     
   Greenalite         0.0000 sat    Natrolite         -1.3925     
   Tremolite          0.0000 sat    Chalcedony        -1.4797     
   Hydroxylapatite    0.0000 sat    Chrysotile        -1.7003     
   Tephroite          0.0000 sat    Saponite-Mg       -1.7141     
   Chromite           0.0000 sat    Minnesotaite      -1.7339     
   Annite             0.0000 sat    Cristobalite(alp  -1.7943     
   Andradite          0.0000 sat    Ferrosilite       -1.8133     
   Saponite-Na        0.0000 sat    Talc              -1.9888     
   Ice               -0.0728        Gyrolite          -2.0055     
   Pyrrhotite        -0.1079        Coesite           -2.0633     
   Alabandite        -0.2660        Albite_low        -2.0647     
   Rhodonite         -0.7957        Albite            -2.0647     
   Saponite-Ca       -0.8934        Cristobalite(bet  -2.3143     
   Wollastonite      -0.9694        Okenite           -2.4904     
   Hedenbergite      -1.0257        Jadeite           -2.5002     
   Analcime          -1.1211        SiO2(am)          -2.6916     
   Saponite-K        -1.1241        Diaspore          -2.7043     
   Phlogopite        -1.1834        Fayalite          -2.7228     
   Quartz            -1.1837        Celadonite        -2.7501     
   Mn(OH)2(am)       -1.2353        FeO               -2.9604     
    (only minerals with log Q/K > -3 listed)

                         partial
  Gases               press. (bar)     fugacity     fug. coef.    log fug.
 ---------------------------------------------------------------------------
   H2(g)                    10.17         10.18         1.001      1.0079
   CH4(g)                  0.3951        0.3942        0.9976     -0.4043
   H2O(g)                0.005172      0.004736        0.9156     -2.3246
   H2S(g)               1.112e-08     1.101e-08        0.9900     -7.9583
   HCl(g)               1.545e-20     1.545e-20         1.000*   -19.8111
   CO2(g)               3.547e-32     3.523e-32        0.9932    -31.4531
   CO(g)                1.349e-34     1.349e-34         1.000*   -33.8701
   C2H4(g)              1.729e-36     1.729e-36         1.000*   -35.7622
   S2(g)                5.026e-47     5.026e-47         1.000*   -46.2988
   Na(g)                9.996e-53     9.996e-53         1.000*   -52.0002
   SO2(g)               6.810e-53     6.664e-53        0.9786    -52.1763
   K(g)                 5.151e-58     5.151e-58         1.000*   -57.2881
   Cl2(g)               1.061e-77     1.061e-77         1.000*   -76.9743
   Mg(g)                5.839e-94     5.839e-94         1.000*   -93.2337
   O2(g)                4.472e-95     4.468e-95        0.9990    -94.3499
   Ca(g)               1.363e-113    1.363e-113         1.000*  -112.8656
   C(g)                2.595e-142    2.595e-142         1.000*  -141.5859
   Al(g)               5.739e-143    5.739e-143         1.000*  -142.2412
   Si(g)               2.009e-150    2.009e-150         1.000*  -149.6970
    *no data, gas taken to be ideal

                                  In fluid              Sorbed            Kd
  Original basis total moles   moles     mg/kg      moles     mg/kg      L/kg
 -------------------------------------------------------------------------------
   H2O                 60.5       54.1  8.94e+05
   Al+++              0.183   9.84e-08   0.00243
   Ca++                1.46   5.54e-05      2.03
   Cl-                 1.92       1.92  6.22e+04
   CrO4--            0.0190   1.58e-30  1.68e-25
   Fe++                1.60   2.09e-12  1.07e-07
   H+                 -10.1    -0.0183     -16.9
   HCO3-            0.00100    0.00100      55.9
   HPO4--            0.0102   4.15e-07    0.0365
   K+                0.0163   4.06e-05      1.46
   Mg++                1.67   5.84e-10  1.30e-05
   Mn++              0.0384   6.07e-09  0.000306
   Na+                 2.00       1.94  4.09e+04
   O2(aq)           -0.0208   -0.00762     -223.
   SO4--            0.00551   0.000380      33.4
   SiO2(aq)            4.50     0.0152      837.
   Ti(OH)4(aq)       0.0237     0.0237  2.51e+03

  Elemental composition               In fluid                  Sorbed
                  total moles     moles       mg/kg        moles       mg/kg
 -------------------------------------------------------------------------------
   Aluminum            0.1833    9.836e-08    0.002432
   Calcium              1.459    5.538e-05       2.034
   Carbon            0.001000     0.001000       11.01
   Chlorine             1.915        1.915   6.221e+04
   Chromium           0.01903    1.581e-30   7.531e-26
   Hydrogen             111.1        108.4   1.001e+05
   Iron                 1.596    2.090e-12   1.069e-07
   Magnesium            1.671    5.838e-10   1.300e-05
   Manganese          0.03841    6.072e-09   0.0003057
   Oxygen               69.71        54.26   7.954e+05
   Phosphorus         0.01019    4.152e-07     0.01178
   Potassium          0.01635    4.065e-05       1.456
   Silicon              4.498      0.01521       391.5
   Sodium               1.998        1.940   4.086e+04
   Sulfur            0.005509    0.0003800       11.17
   Titanium           0.02367      0.02367       1039.


          Step #    68             Xi = 0.6000

          Temperature =   0.0 C    Pressure =  1.013 bars
          pH = 12.436              log fO2 =  -94.336
          Eh =  -0.7178 volts      pe = -13.2453
          Ionic strength      =    1.791152 molal
          Charge imbalance    =    0.004614 eq/kg (0.1444% error)
          Activity of water   =    0.941325
          Solvent mass        =     0.96981 kg
          Solution mass       =      1.0873 kg
          Mineral mass        =     0.68943 kg
          Solution density    =    1.081    g/cm3
          Solution viscosity  =    0.022    poise
          Chlorinity          =    1.974615 molal
          Dissolved solids    =      108049 mg/kg sol'n
          Hardness            =        3.55 mg/kg sol'n as CaCO3
            carbonate         =        3.55 mg/kg sol'n as CaCO3
            non-carbonate     =        0.00 mg/kg sol'n as CaCO3
          Carbonate alkalinity=       91.90 mg/kg sol'n as CaCO3
          Water type          =    Na-Cl
          Bulk volume         =    1.23e+03 cm3
          Fluid volume        =    1.01e+03 cm3
          Mineral volume      =        220. cm3
          Inert volume        =        0.00 cm3
          Porosity            =        82.1 %
          Permeability        =       0.202 cm2
          Mass reacted        =         664 g

                          moles          moles         grams          cm3      rxn rate
  Reactants             remaining       reacted       reacted       reacted  (mol/kg sec)
 ------------------------------------------------------------------------------------------
   H2O                    0.01408       0.02111        0.3804          --            --  
   Al2O3                  0.07330        0.1100         11.21          --            --  
   CaO                      1.166         1.749         98.10          --            --  
   Cr2O3                 0.007611       0.01142         1.735          --            --  
   FeO(ox)                  1.276         1.913         137.5          --            --  
   K2O(ox)               0.006140      0.009210        0.8675          --            --  
   MgO                      1.336         2.003         80.75          --            --  
   MnO                    0.03073       0.04610         3.270          --            --  
   Na2O(ox)               0.03302       0.04953         3.070          --            --  
   P2O5                  0.004075      0.006112        0.8675          --            --  
   S                     0.003607      0.005411        0.1735       0.08393          --  
   SiO2                     3.599         5.398         324.3          --            --  
   TiO2                   0.01894       0.02840         2.269          --            --  

  Minerals in system     moles      log moles      grams        volume (cm3)
 ----------------------------------------------------------------------------
   Andradite              0.02343     -1.630          11.91           3.089
   Annite                 0.01938     -1.713          9.922           2.991
   Chromite               0.01142     -1.942          2.555          0.5024
   Diopside                 1.335      0.125          289.1           88.22
   Greenalite              0.5974     -0.224          222.1           68.70
   Hydroxylapatite       0.004075     -2.390          2.047          0.7724
   Mesolite               0.09960     -1.002          38.62           17.05
   Saponite-Na           0.007064     -2.151          2.730          0.9656
   Tephroite              0.02305     -1.637          4.655           1.757
   Tremolite               0.1297     -0.887          105.4           35.39
   Troilite              0.005940     -2.226         0.5222          0.1971
                                               _____________   _____________
          (total)                                     689.4           219.6 

  Aqueous species       molality    mg/kg sol'n    act. coef.     log act.
 ---------------------------------------------------------------------------
   Na+                      1.794     3.678e+04      0.6697        0.0796
   Cl-                      1.783     5.638e+04      0.6031        0.0315
   NaCl(aq)                0.1916         9990.      1.0000       -0.7175
   Ti(OH)4(aq)            0.02929         3028.      1.0000       -1.5333
   NaHSiO3(aq)            0.01908         1703.      1.0000       -1.7194
   H2(aq)                0.009809         17.64      1.0000       -2.0084
   OH-                   0.004618         70.06      0.6384       -2.5304
   Methane(aq)           0.001031         14.75      1.0000       -2.9867
   NaOH(aq)             0.0006982         24.91      1.0000       -3.1560
   HS-                  0.0004055         11.96      0.6384       -3.5869
   HSiO3-               0.0002923         20.10      0.6697       -3.7083
   S--                  8.017e-05         2.293      0.1717       -4.8613
   K+                   3.755e-05         1.310      0.6031       -4.6450
   Ca++                 3.422e-05         1.223      0.2163       -5.1307
   CaCl2(aq)            3.022e-06        0.2992      1.0000       -5.5197
   CaCl+                2.524e-06        0.1700      0.6697       -5.7721
   SiO2(aq)             1.605e-06       0.08601      1.0000       -5.7945
   PO4---               6.635e-07       0.05620      0.0079       -8.2812
   KCl(aq)              4.751e-07       0.03159      1.0000       -6.3232
   AlO2-                9.465e-08      0.004979      0.6697       -7.1980
   HPO4--               6.101e-08      0.005223      0.1266       -8.1121
   NaAlO2(aq)           1.074e-08     0.0007852      1.0000       -7.9690
    (only species > 1e-8 molal listed)

  Mineral saturation states
                     log Q/K                          log Q/K
 ----------------------------------------------------------------
   Tephroite          0.0000 sat    Natrolite         -1.2872     
   Troilite           0.0000 sat    Tridymite         -1.3690     
   Tremolite          0.0000 sat    Halite            -1.3809     
   Annite             0.0000 sat    Chalcedony        -1.4586     
   Mesolite           0.0000 sat    Minnesotaite      -1.6915     
   Saponite-Na        0.0000 sat    Chrysotile        -1.7427     
   Diopside           0.0000 sat    Saponite-Mg       -1.7429     
   Greenalite         0.0000 sat    Cristobalite(alp  -1.7732     
   Chromite           0.0000 sat    Ferrosilite       -1.8061     
   Hydroxylapatite    0.0000 sat    Gyrolite          -1.9707     
   Andradite          0.0000 sat    Albite            -1.9802     
   Ice               -0.0730        Albite_low        -1.9802     
   Pyrrhotite        -0.1079        Talc              -1.9888     
   Alabandite        -0.2625        Coesite           -2.0422     
   Rhodonite         -0.7852        Cristobalite(bet  -2.2932     
   Saponite-Ca       -0.9198        Jadeite           -2.4369     
   Wollastonite      -0.9624        Okenite           -2.4626     
   Hedenbergite      -1.0115        SiO2(am)          -2.6705     
   Analcime          -1.0579        Celadonite        -2.7151     
   Saponite-K        -1.1381        Fayalite          -2.7296     
   Quartz            -1.1626        Diaspore          -2.7562     
   Phlogopite        -1.2258        Nepheline         -2.9682     
   Mn(OH)2(am)       -1.2460        FeO               -2.9744     
   Pseudowollastoni  -1.2490     
    (only minerals with log Q/K > -3 listed)

                         partial
  Gases               press. (bar)     fugacity     fug. coef.    log fug.
 ---------------------------------------------------------------------------
   H2(g)                    10.01         10.02         1.001      1.0007
   CH4(g)                  0.3971        0.3962        0.9976     -0.4021
   H2O(g)                0.005170      0.004734        0.9156     -2.3248
   H2S(g)               1.148e-08     1.136e-08        0.9900     -7.9445
   HCl(g)               1.319e-20     1.319e-20         1.000*   -19.8798
   CO2(g)               3.804e-32     3.779e-32        0.9932    -31.4227
   CO(g)                1.423e-34     1.423e-34         1.000*   -33.8467
   C2H4(g)              1.805e-36     1.805e-36         1.000*   -35.7434
   S2(g)                5.536e-47     5.536e-47         1.000*   -46.2568
   Na(g)                1.173e-52     1.173e-52         1.000*   -51.9307
   SO2(g)               7.381e-53     7.223e-53        0.9786    -52.1413
   K(g)                 5.483e-58     5.483e-58         1.000*   -57.2610
   Cl2(g)               7.859e-78     7.859e-78         1.000*   -77.1046
   Mg(g)                5.386e-94     5.386e-94         1.000*   -93.2688
   O2(g)                4.619e-95     4.614e-95        0.9990    -94.3359
   Ca(g)               1.298e-113    1.298e-113         1.000*  -112.8867
   C(g)                2.695e-142    2.695e-142         1.000*  -141.5695
   Al(g)               4.971e-143    4.971e-143         1.000*  -142.3036
   Si(g)               2.042e-150    2.042e-150         1.000*  -149.6898
    *no data, gas taken to be ideal

                                  In fluid              Sorbed            Kd
  Original basis total moles   moles     mg/kg      moles     mg/kg      L/kg
 -------------------------------------------------------------------------------
   H2O                 61.5       53.9  8.93e+05
   Al+++              0.220   1.02e-07   0.00254
   Ca++                1.75   3.86e-05      1.42
   Cl-                 1.92       1.92  6.24e+04
   CrO4--            0.0228   1.15e-30  1.22e-25
   Fe++                1.91   1.46e-12  7.48e-08
   H+                 -12.1    -0.0226     -20.9
   HCO3-            0.00100    0.00100      56.1
   HPO4--            0.0122   7.03e-07    0.0620
   K+                0.0194   3.69e-05      1.33
   Mg++                2.00   3.94e-10  8.80e-06
   Mn++              0.0461   4.26e-09  0.000215
   Na+                 2.01       1.94  4.11e+04
   O2(aq)           -0.0250   -0.00770     -227.
   SO4--            0.00641   0.000471      41.6
   SiO2(aq)            5.40     0.0188  1.04e+03
   Ti(OH)4(aq)       0.0284     0.0284  3.03e+03

  Elemental composition               In fluid                  Sorbed
                  total moles     moles       mg/kg        moles       mg/kg
 -------------------------------------------------------------------------------
   Aluminum            0.2199    1.022e-07    0.002536
   Calcium              1.750    3.857e-05       1.422
   Carbon            0.001000     0.001000       11.05
   Chlorine             1.915        1.915   6.244e+04
   Chromium           0.02283    1.146e-30   5.478e-26
   Hydrogen             111.1        107.8   9.995e+04
   Iron                 1.914    1.456e-12   7.479e-08
   Magnesium            2.004    3.937e-10   8.800e-06
   Manganese          0.04610    4.265e-09   0.0002155
   Oxygen               72.55        54.01   7.947e+05
   Phosphorus         0.01222    7.026e-07     0.02002
   Potassium          0.01942    3.688e-05       1.326
   Silicon              5.398      0.01879       485.4
   Sodium               2.014        1.944   4.111e+04
   Sulfur            0.006411    0.0004710       13.89
   Titanium           0.02841      0.02841       1251.


          Step #    78             Xi = 0.7000

          Temperature =   0.0 C    Pressure =  1.013 bars
          pH = 12.494              log fO2 =  -94.324
          Eh =  -0.7209 volts      pe = -13.3011
          Ionic strength      =    1.800345 molal
          Charge imbalance    =    0.004631 eq/kg (0.1444% error)
          Activity of water   =    0.941043
          Solvent mass        =     0.96480 kg
          Solution mass       =      1.0832 kg
          Mineral mass        =     0.80425 kg
          Solution density    =    1.082    g/cm3
          Solution viscosity  =    0.022    poise
          Chlorinity          =    1.984866 molal
          Dissolved solids    =      109327 mg/kg sol'n
          Hardness            =        2.64 mg/kg sol'n as CaCO3
            carbonate         =        2.64 mg/kg sol'n as CaCO3
            non-carbonate     =        0.00 mg/kg sol'n as CaCO3
          Carbonate alkalinity=       92.26 mg/kg sol'n as CaCO3
          Water type          =    Na-Cl
          Bulk volume         =    1.26e+03 cm3
          Fluid volume        =    1.00e+03 cm3
          Mineral volume      =        256. cm3
          Inert volume        =        0.00 cm3
          Porosity            =        79.6 %
          Permeability        =      0.0868 cm2
          Mass reacted        =         775 g

                          moles          moles         grams          cm3      rxn rate
  Reactants             remaining       reacted       reacted       reacted  (mol/kg sec)
 ------------------------------------------------------------------------------------------
   H2O                    0.01056       0.02463        0.4438          --            --  
   Al2O3                  0.05498        0.1283         13.08          --            --  
   CaO                     0.8747         2.041         114.4          --            --  
   Cr2O3                 0.005708       0.01332         2.024          --            --  
   FeO(ox)                 0.9567         2.232         160.4          --            --  
   K2O(ox)               0.004605       0.01074         1.012          --            --  
   MgO                      1.002         2.337         94.21          --            --  
   MnO                    0.02305       0.05378         3.815          --            --  
   Na2O(ox)               0.02476       0.05778         3.581          --            --  
   P2O5                  0.003056      0.007130         1.012          --            --  
   S                     0.002705      0.006313        0.2024       0.09792          --  
   SiO2                     2.699         6.298         378.4          --            --  
   TiO2                   0.01420       0.03314         2.647          --            --  

  Minerals in system     moles      log moles      grams        volume (cm3)
 ----------------------------------------------------------------------------
   Andradite              0.02415     -1.617          12.27           3.185
   Annite                 0.02246     -1.649          11.49           3.465
   Chromite               0.01332     -1.876          2.981          0.5862
   Diopside                 1.577      0.198          341.4           104.2
   Greenalite              0.6992     -0.155          259.9           80.41
   Hydroxylapatite       0.004754     -2.323          2.388          0.9011
   Mesolite                0.1160     -0.936          44.98           19.86
   Saponite-Na           0.009931     -2.003          3.838           1.358
   Tephroite              0.02689     -1.570          5.431           2.049
   Tremolite               0.1464     -0.835          118.9           39.95
   Troilite              0.006749     -2.171         0.5933          0.2239
                                               _____________   _____________
          (total)                                     804.2           256.2 

  Aqueous species       molality    mg/kg sol'n    act. coef.     log act.
 ---------------------------------------------------------------------------
   Na+                      1.803     3.691e+04      0.6699        0.0819
   Cl-                      1.791     5.656e+04      0.6031        0.0335
   NaCl(aq)                0.1936     1.008e+04      1.0000       -0.7131
   Ti(OH)4(aq)            0.03435         3546.      1.0000       -1.4641
   NaHSiO3(aq)            0.02287         2039.      1.0000       -1.6407
   H2(aq)                0.009675         17.37      1.0000       -2.0143
   OH-                   0.005286         80.07      0.6385       -2.4717
   Methane(aq)           0.001036         14.81      1.0000       -2.9844
   NaOH(aq)             0.0008035         28.62      1.0000       -3.0950
   HS-                  0.0004768         14.04      0.6385       -3.5165
   HSiO3-               0.0003484         23.92      0.6699       -3.6319
   S--                  0.0001080         3.085      0.1715       -4.7321
   K+                   3.479e-05         1.212      0.6031       -4.6782
   Ca++                 2.542e-05        0.9073      0.2162       -5.2600
   CaCl2(aq)            2.265e-06        0.2239      1.0000       -5.6449
   CaCl+                1.882e-06        0.1266      0.6699       -5.8994
   SiO2(aq)             1.672e-06       0.08946      1.0000       -5.7769
   PO4---               1.046e-06       0.08848      0.0079       -8.0852
   KCl(aq)              4.423e-07       0.02937      1.0000       -6.3543
   AlO2-                9.803e-08      0.005150      0.6699       -7.1827
   HPO4--               8.378e-08      0.007162      0.1265       -7.9749
   NaAlO2(aq)           1.119e-08     0.0008166      1.0000       -7.9513
    (only species > 1e-8 molal listed)

  Mineral saturation states
                     log Q/K                          log Q/K
 ----------------------------------------------------------------
   Tephroite          0.0000 sat    Phlogopite        -1.2613     
   Diopside           0.0000 sat    Tridymite         -1.3514     
   Tremolite          0.0000 sat    Halite            -1.3765     
   Troilite           0.0000 sat    Chalcedony        -1.4410     
   Annite             0.0000 sat    Minnesotaite      -1.6560     
   Saponite-Na        0.0000 sat    Cristobalite(alp  -1.7556     
   Mesolite           0.0000 sat    Saponite-Mg       -1.7669     
   Greenalite         0.0000 sat    Chrysotile        -1.7782     
   Andradite          0.0000 sat    Ferrosilite       -1.8002     
   Hydroxylapatite    0.0000 sat    Albite            -1.9095     
   Chromite           0.0000 sat    Albite_low        -1.9095     
   Ice               -0.0731        Gyrolite          -1.9416     
   Pyrrhotite        -0.1079        Talc              -1.9888     
   Alabandite        -0.2597        Coesite           -2.0246     
   Rhodonite         -0.7763        Cristobalite(bet  -2.2756     
   Saponite-Ca       -0.9419        Jadeite           -2.3839     
   Wollastonite      -0.9565        Okenite           -2.4393     
   Hedenbergite      -0.9997        SiO2(am)          -2.6529     
   Analcime          -1.0050        Celadonite        -2.6858     
   Quartz            -1.1450        Fayalite          -2.7354     
   Saponite-K        -1.1498        Diaspore          -2.7997     
   Natrolite         -1.1990        Nepheline         -2.9328     
   Pseudowollastoni  -1.2431        FeO               -2.9861     
   Mn(OH)2(am)       -1.2550     
    (only minerals with log Q/K > -3 listed)

                         partial
  Gases               press. (bar)     fugacity     fug. coef.    log fug.
 ---------------------------------------------------------------------------
   H2(g)                    9.872         9.880         1.001      0.9948
   CH4(g)                  0.3992        0.3983        0.9976     -0.3998
   H2O(g)                0.005169      0.004733        0.9156     -2.3249
   H2S(g)               1.179e-08     1.167e-08        0.9900     -7.9329
   HCl(g)               1.157e-20     1.157e-20         1.000*   -19.9366
   CO2(g)               4.038e-32     4.011e-32        0.9932    -31.3968
   CO(g)                1.491e-34     1.491e-34         1.000*   -33.8266
   C2H4(g)              1.875e-36     1.875e-36         1.000*   -35.7270
   S2(g)                6.001e-47     6.001e-47         1.000*   -46.2217
   Na(g)                1.341e-52     1.341e-52         1.000*   -51.8725
   SO2(g)               7.895e-53     7.726e-53        0.9786    -52.1120
   K(g)                 5.777e-58     5.777e-58         1.000*   -57.2383
   Cl2(g)               6.135e-78     6.135e-78         1.000*   -77.2122
   Mg(g)                5.033e-94     5.033e-94         1.000*   -93.2981
   O2(g)                4.745e-95     4.740e-95        0.9990    -94.3242
   Ca(g)               1.246e-113    1.246e-113         1.000*  -112.9043
   C(g)                2.784e-142    2.784e-142         1.000*  -141.5553
   Al(g)               4.408e-143    4.408e-143         1.000*  -142.3558
   Si(g)               2.071e-150    2.071e-150         1.000*  -149.6839
    *no data, gas taken to be ideal

                                  In fluid              Sorbed            Kd
  Original basis total moles   moles     mg/kg      moles     mg/kg      L/kg
 -------------------------------------------------------------------------------
   H2O                 62.5       53.6  8.91e+05
   Al+++              0.257   1.05e-07   0.00262
   Ca++                2.04   2.85e-05      1.06
   Cl-                 1.92       1.92  6.27e+04
   CrO4--            0.0266   8.76e-31  9.38e-26
   Fe++                2.23   1.08e-12  5.55e-08
   H+                 -14.1    -0.0268     -25.0
   HCO3-            0.00100    0.00100      56.3
   HPO4--            0.0143   1.09e-06    0.0966
   K+                0.0225   3.40e-05      1.23
   Mg++                2.34   2.83e-10  6.36e-06
   Mn++              0.0538   3.18e-09  0.000161
   Na+                 2.03       1.95  4.14e+04
   O2(aq)           -0.0292   -0.00780     -230.
   SO4--            0.00731   0.000564      50.0
   SiO2(aq)            6.30     0.0224  1.24e+03
   Ti(OH)4(aq)       0.0331     0.0331  3.55e+03

  Elemental composition               In fluid                  Sorbed
                  total moles     moles       mg/kg        moles       mg/kg
 -------------------------------------------------------------------------------
   Aluminum            0.2566    1.054e-07    0.002625
   Calcium              2.042    2.852e-05       1.055
   Carbon            0.001000     0.001000       11.09
   Chlorine             1.915        1.915   6.268e+04
   Chromium           0.02664    8.759e-31   4.204e-26
   Hydrogen             111.1        107.3   9.983e+04
   Iron                 2.233    1.077e-12   5.555e-08
   Magnesium            2.338    2.834e-10   6.359e-06
   Manganese          0.05378    3.177e-09   0.0001611
   Oxygen               75.39        53.76   7.940e+05
   Phosphorus         0.01426    1.090e-06     0.03117
   Potassium          0.02249    3.399e-05       1.227
   Silicon              6.298      0.02241       580.9
   Sodium               2.031        1.949   4.136e+04
   Sulfur            0.007313    0.0005642       16.70
   Titanium           0.03314      0.03314       1465.


          Step #    88             Xi = 0.8000

          Temperature =   0.0 C    Pressure =  1.013 bars
          pH = 12.545              log fO2 =  -94.314
          Eh =  -0.7234 volts      pe = -13.3488
          Ionic strength      =    1.809610 molal
          Charge imbalance    =    0.004648 eq/kg (0.1444% error)
          Activity of water   =    0.940759
          Solvent mass        =     0.95979 kg
          Solution mass       =      1.0792 kg
          Mineral mass        =     0.91906 kg
          Solution density    =    1.082    g/cm3
          Solution viscosity  =    0.022    poise
          Chlorinity          =    1.995225 molal
          Dissolved solids    =      110616 mg/kg sol'n
          Hardness            =        2.04 mg/kg sol'n as CaCO3
            carbonate         =        2.04 mg/kg sol'n as CaCO3
            non-carbonate     =        0.00 mg/kg sol'n as CaCO3
          Carbonate alkalinity=       92.62 mg/kg sol'n as CaCO3
          Water type          =    Na-Cl
          Bulk volume         =    1.29e+03 cm3
          Fluid volume        =        997. cm3
          Mineral volume      =        293. cm3
          Inert volume        =        0.00 cm3
          Porosity            =        77.3 %
          Permeability        =      0.0389 cm2
          Mass reacted        =         886 g

                          moles          moles         grams          cm3      rxn rate
  Reactants             remaining       reacted       reacted       reacted  (mol/kg sec)
 ------------------------------------------------------------------------------------------
   H2O                   0.007038       0.02815        0.5072          --            --  
   Al2O3                  0.03665        0.1466         14.95          --            --  
   CaO                     0.5831         2.332         130.8          --            --  
   Cr2O3                 0.003805       0.01522         2.313          --            --  
   FeO(ox)                 0.6378         2.551         183.3          --            --  
   K2O(ox)               0.003070       0.01228         1.157          --            --  
   MgO                     0.6678         2.671         107.7          --            --  
   MnO                    0.01537       0.06146         4.360          --            --  
   Na2O(ox)               0.01651       0.06604         4.093          --            --  
   P2O5                  0.002037      0.008149         1.157          --            --  
   S                     0.001804      0.007215        0.2313        0.1119          --  
   SiO2                     1.799         7.197         432.4          --            --  
   TiO2                  0.009468       0.03787         3.025          --            --  

  Minerals in system     moles      log moles      grams        volume (cm3)
 ----------------------------------------------------------------------------
   Andradite              0.02490     -1.604          12.65           3.283
   Annite                 0.02553     -1.593          13.07           3.940
   Chromite               0.01522     -1.818          3.407          0.6699
   Diopside                 1.818      0.260          393.8           120.2
   Greenalite              0.8010     -0.096          297.8           92.12
   Hydroxylapatite       0.005433     -2.265          2.729           1.030
   Mesolite                0.1324     -0.878          51.34           22.67
   Saponite-Na            0.01282     -1.892          4.956           1.753
   Tephroite              0.03073     -1.512          6.207           2.342
   Tremolite               0.1631     -0.788          132.5           44.50
   Troilite              0.007555     -2.122         0.6642          0.2506
                                               _____________   _____________
          (total)                                     919.1           292.7 

  Aqueous species       molality    mg/kg sol'n    act. coef.     log act.
 ---------------------------------------------------------------------------
   Na+                      1.812     3.705e+04      0.6701        0.0843
   Cl-                      1.800     5.675e+04      0.6031        0.0356
   NaCl(aq)                0.1956     1.016e+04      1.0000       -0.7087
   Ti(OH)4(aq)            0.03946         4068.      1.0000       -1.4038
   NaHSiO3(aq)            0.02673         2380.      1.0000       -1.5729
   H2(aq)                0.009561         17.14      1.0000       -2.0195
   OH-                   0.005932         89.72      0.6386       -2.4216
   Methane(aq)           0.001042         14.87      1.0000       -2.9822
   NaOH(aq)             0.0009067         32.26      1.0000       -3.0425
   HS-                  0.0005476         16.11      0.6386       -3.4563
   HSiO3-               0.0004049         27.76      0.6701       -3.5665
   S--                  0.0001394         3.977      0.1714       -4.6216
   K+                   3.260e-05         1.134      0.6031       -4.7064
   Ca++                 1.971e-05        0.7026      0.2161       -5.3706
   CaCl2(aq)            1.772e-06        0.1749      1.0000       -5.7514
   SiO2(aq)             1.731e-06       0.09252      1.0000       -5.7616
   PO4---               1.545e-06        0.1305      0.0078       -7.9176
   CaCl+                1.465e-06       0.09844      0.6701       -6.0079
   KCl(aq)              4.164e-07       0.02761      1.0000       -6.3805
   HPO4--               1.099e-07      0.009383      0.1263       -7.8575
   AlO2-                1.009e-07      0.005295      0.6701       -7.1698
   NaAlO2(aq)           1.158e-08     0.0008445      1.0000       -7.9361
    (only species > 1e-8 molal listed)

  Mineral saturation states
                     log Q/K                          log Q/K
 ----------------------------------------------------------------
   Tephroite          0.0000 sat    Phlogopite        -1.2919     
   Tremolite          0.0000 sat    Tridymite         -1.3361     
   Mesolite           0.0000 sat    Halite            -1.3721     
   Troilite           0.0000 sat    Chalcedony        -1.4257     
   Diopside           0.0000 sat    Minnesotaite      -1.6254     
   Andradite          0.0000 sat    Cristobalite(alp  -1.7403     
   Chromite           0.0000 sat    Saponite-Mg       -1.7876     
   Greenalite         0.0000 sat    Ferrosilite       -1.7950     
   Annite             0.0000 sat    Chrysotile        -1.8088     
   Hydroxylapatite    0.0000 sat    Albite            -1.8486     
   Saponite-Na        0.0000 sat    Albite_low        -1.8486     
   Ice               -0.0732        Gyrolite          -1.9167     
   Pyrrhotite        -0.1079        Talc              -1.9888     
   Alabandite        -0.2572        Coesite           -2.0093     
   Rhodonite         -0.7687        Cristobalite(bet  -2.2603     
   Wollastonite      -0.9515        Jadeite           -2.3382     
   Analcime          -0.9595        Okenite           -2.4193     
   Saponite-Ca       -0.9610        SiO2(am)          -2.6376     
   Hedenbergite      -0.9895        Celadonite        -2.6607     
   Natrolite         -1.1232        Fayalite          -2.7403     
   Quartz            -1.1297        Diaspore          -2.8371     
   Saponite-K        -1.1599        Nepheline         -2.9024     
   Pseudowollastoni  -1.2381        FeO               -2.9962     
   Mn(OH)2(am)       -1.2627     
    (only minerals with log Q/K > -3 listed)

                         partial
  Gases               press. (bar)     fugacity     fug. coef.    log fug.
 ---------------------------------------------------------------------------
   H2(g)                    9.755         9.763         1.001      0.9896
   CH4(g)                  0.4013        0.4003        0.9976     -0.3976
   H2O(g)                0.005167      0.004731        0.9156     -2.3250
   H2S(g)               1.206e-08     1.194e-08        0.9900     -7.9230
   HCl(g)               1.036e-20     1.036e-20         1.000*   -19.9848
   CO2(g)               4.254e-32     4.226e-32        0.9932    -31.3741
   CO(g)                1.552e-34     1.552e-34         1.000*   -33.8090
   C2H4(g)              1.940e-36     1.940e-36         1.000*   -35.7121
   S2(g)                6.433e-47     6.433e-47         1.000*   -46.1916
   Na(g)                1.505e-52     1.505e-52         1.000*   -51.8224
   SO2(g)               8.366e-53     8.187e-53        0.9786    -52.0869
   K(g)                 6.042e-58     6.042e-58         1.000*   -57.2188
   Cl2(g)               4.972e-78     4.972e-78         1.000*   -77.3035
   Mg(g)                4.749e-94     4.749e-94         1.000*   -93.3234
   O2(g)                4.856e-95     4.851e-95        0.9990    -94.3141
   Ca(g)               1.203e-113    1.203e-113         1.000*  -112.9196
   C(g)                2.866e-142    2.866e-142         1.000*  -141.5427
   Al(g)               3.975e-143    3.975e-143         1.000*  -142.4006
   Si(g)               2.096e-150    2.096e-150         1.000*  -149.6787
    *no data, gas taken to be ideal

                                  In fluid              Sorbed            Kd
  Original basis total moles   moles     mg/kg      moles     mg/kg      L/kg
 -------------------------------------------------------------------------------
   H2O                 63.5       53.3  8.90e+05
   Al+++              0.293   1.08e-07   0.00270
   Ca++                2.33   2.20e-05     0.818
   Cl-                 1.92       1.92  6.29e+04
   CrO4--            0.0304   6.96e-31  7.48e-26
   Fe++                2.55   8.32e-13  4.31e-08
   H+                 -16.2    -0.0311     -29.0
   HCO3-            0.00100    0.00100      56.5
   HPO4--            0.0163   1.59e-06     0.141
   K+                0.0256   3.17e-05      1.15
   Mg++                2.67   2.14e-10  4.82e-06
   Mn++              0.0615   2.47e-09  0.000126
   Na+                 2.05       1.95  4.16e+04
   O2(aq)           -0.0334   -0.00791     -234.
   SO4--            0.00821   0.000659      58.7
   SiO2(aq)            7.20     0.0260  1.45e+03
   Ti(OH)4(aq)       0.0379     0.0379  4.07e+03

  Elemental composition               In fluid                  Sorbed
                  total moles     moles       mg/kg        moles       mg/kg
 -------------------------------------------------------------------------------
   Aluminum            0.2932    1.080e-07    0.002700
   Calcium              2.333    2.203e-05      0.8180
   Carbon            0.001000     0.001000       11.13
   Chlorine             1.915        1.915   6.291e+04
   Chromium           0.03044    6.960e-31   3.353e-26
   Hydrogen             111.1        106.8   9.971e+04
   Iron                 2.552    8.324e-13   4.307e-08
   Magnesium            2.672    2.138e-10   4.816e-06
   Manganese          0.06146    2.468e-09   0.0001256
   Oxygen               78.23        53.51   7.934e+05
   Phosphorus         0.01630    1.588e-06     0.04558
   Potassium          0.02556    3.169e-05       1.148
   Silicon              7.197      0.02605       677.9
   Sodium               2.047        1.953   4.161e+04
   Sulfur            0.008215    0.0006594       19.59
   Titanium           0.03787      0.03787       1680.


          Step #    98             Xi = 0.9000

          Temperature =   0.0 C    Pressure =  1.013 bars
          pH = 12.589              log fO2 =  -94.305
          Eh =  -0.7257 volts      pe = -13.3904
          Ionic strength      =    1.818950 molal
          Charge imbalance    =    0.004666 eq/kg (0.1444% error)
          Activity of water   =    0.940472
          Solvent mass        =     0.95478 kg
          Solution mass       =      1.0751 kg
          Mineral mass        =      1.0339 kg
          Solution density    =    1.083    g/cm3
          Solution viscosity  =    0.022    poise
          Chlorinity          =    2.005692 molal
          Dissolved solids    =      111915 mg/kg sol'n
          Hardness            =        1.64 mg/kg sol'n as CaCO3
            carbonate         =        1.64 mg/kg sol'n as CaCO3
            non-carbonate     =        0.00 mg/kg sol'n as CaCO3
          Carbonate alkalinity=       92.99 mg/kg sol'n as CaCO3
          Water type          =    Na-Cl
          Bulk volume         =    1.32e+03 cm3
          Fluid volume        =        993. cm3
          Mineral volume      =        329. cm3
          Inert volume        =        0.00 cm3
          Porosity            =        75.1 %
          Permeability        =      0.0181 cm2
          Mass reacted        =         997 g

                          moles          moles         grams          cm3      rxn rate
  Reactants             remaining       reacted       reacted       reacted  (mol/kg sec)
 ------------------------------------------------------------------------------------------
   H2O                   0.003519       0.03167        0.5706          --            --  
   Al2O3                  0.01833        0.1649         16.82          --            --  
   CaO                     0.2916         2.624         147.1          --            --  
   Cr2O3                 0.001903       0.01712         2.603          --            --  
   FeO(ox)                 0.3189         2.870         206.2          --            --  
   K2O(ox)               0.001535       0.01381         1.301          --            --  
   MgO                     0.3339         3.005         121.1          --            --  
   MnO                   0.007683       0.06915         4.905          --            --  
   Na2O(ox)              0.008255       0.07429         4.605          --            --  
   P2O5                  0.001019      0.009168         1.301          --            --  
   S                    0.0009018      0.008116        0.2603        0.1259          --  
   SiO2                    0.8996         8.097         486.5          --            --  
   TiO2                  0.004734       0.04261         3.403          --            --  

  Minerals in system     moles      log moles      grams        volume (cm3)
 ----------------------------------------------------------------------------
   Andradite              0.02566     -1.591          13.04           3.383
   Annite                 0.02860     -1.544          14.64           4.414
   Chromite               0.01712     -1.766          3.833          0.7536
   Diopside                 2.060      0.314          446.1           136.2
   Greenalite              0.9028     -0.044          335.6           103.8
   Hydroxylapatite       0.006111     -2.214          3.070           1.158
   Mesolite                0.1488     -0.827          57.70           25.47
   Saponite-Na            0.01574     -1.803          6.083           2.151
   Tephroite              0.03457     -1.461          6.982           2.635
   Tremolite               0.1797     -0.745          146.0           49.06
   Troilite              0.008360     -2.078         0.7350          0.2773
                                               _____________   _____________
          (total)                                     1034.           329.3 

  Aqueous species       molality    mg/kg sol'n    act. coef.     log act.
 ---------------------------------------------------------------------------
   Na+                      1.821     3.719e+04      0.6702        0.0866
   Cl-                      1.808     5.693e+04      0.6032        0.0377
   NaCl(aq)                0.1976     1.025e+04      1.0000       -0.7043
   Ti(OH)4(aq)            0.04463         4594.      1.0000       -1.3504
   NaHSiO3(aq)            0.03066         2725.      1.0000       -1.5135
   H2(aq)                0.009461         16.94      1.0000       -2.0241
   OH-                   0.006559         99.07      0.6387       -2.3778
   Methane(aq)           0.001047         14.92      1.0000       -2.9799
   NaOH(aq)              0.001008         35.81      1.0000       -2.9964
   HS-                  0.0006179         18.15      0.6387       -3.4038
   HSiO3-               0.0004617         31.61      0.6702       -3.5094
   S--                  0.0001742         4.962      0.1713       -4.5252
   K+                   3.081e-05         1.070      0.6032       -4.7309
   Ca++                 1.579e-05        0.5619      0.2160       -5.4672
   PO4---               2.172e-06        0.1832      0.0078       -7.7712
   SiO2(aq)             1.785e-06       0.09527      1.0000       -5.7483
   CaCl2(aq)            1.433e-06        0.1412      1.0000       -5.8439
   CaCl+                1.178e-06       0.07905      0.6702       -6.1024
   KCl(aq)              3.954e-07       0.02618      1.0000       -6.4030
   HPO4--               1.394e-07       0.01188      0.1261       -7.7550
   AlO2-                1.035e-07      0.005422      0.6702       -7.1588
   NaAlO2(aq)           1.195e-08     0.0008697      1.0000       -7.9227
    (only species > 1e-8 molal listed)

  Mineral saturation states
                     log Q/K                          log Q/K
 ----------------------------------------------------------------
   Hydroxylapatite    0.0000 sat    Mn(OH)2(am)       -1.2695     
   Tephroite          0.0000 sat    Phlogopite        -1.3187     
   Tremolite          0.0000 sat    Tridymite         -1.3228     
   Annite             0.0000 sat    Halite            -1.3677     
   Andradite          0.0000 sat    Chalcedony        -1.4124     
   Troilite           0.0000 sat    Minnesotaite      -1.5986     
   Mesolite           0.0000 sat    Cristobalite(alp  -1.7270     
   Saponite-Na        0.0000 sat    Ferrosilite       -1.7904     
   Diopside           0.0000 sat    Albite            -1.7951     
   Chromite           0.0000 sat    Albite_low        -1.7951     
   Greenalite         0.0000 sat    Saponite-Mg       -1.8058     
   Ice               -0.0734        Chrysotile        -1.8356     
   Pyrrhotite        -0.1079        Gyrolite          -1.8948     
   Alabandite        -0.2551        Talc              -1.9888     
   Rhodonite         -0.7620        Coesite           -1.9960     
   Analcime          -0.9195        Cristobalite(bet  -2.2470     
   Wollastonite      -0.9471        Jadeite           -2.2981     
   Saponite-Ca       -0.9777        Okenite           -2.4018     
   Hedenbergite      -0.9806        SiO2(am)          -2.6243     
   Natrolite         -1.0566        Celadonite        -2.6386     
   Quartz            -1.1164        Fayalite          -2.7445     
   Saponite-K        -1.1688        Diaspore          -2.8700     
   Pseudowollastoni  -1.2337        Nepheline         -2.8756     
    (only minerals with log Q/K > -3 listed)

                         partial
  Gases               press. (bar)     fugacity     fug. coef.    log fug.
 ---------------------------------------------------------------------------
   H2(g)                    9.654         9.662         1.001      0.9850
   CH4(g)                  0.4034        0.4024        0.9976     -0.3953
   H2O(g)                0.005166      0.004730        0.9156     -2.3252
   H2S(g)               1.231e-08     1.218e-08        0.9900     -7.9143
   HCl(g)               9.405e-21     9.405e-21         1.000*   -20.0266
   CO2(g)               4.457e-32     4.427e-32        0.9932    -31.3539
   CO(g)                1.610e-34     1.610e-34         1.000*   -33.7932
   C2H4(g)              2.002e-36     2.002e-36         1.000*   -35.6985
   S2(g)                6.838e-47     6.838e-47         1.000*   -46.1651
   Na(g)                1.665e-52     1.665e-52         1.000*   -51.7785
   SO2(g)               8.802e-53     8.614e-53        0.9786    -52.0648
   K(g)                 6.284e-58     6.284e-58         1.000*   -57.2017
   Cl2(g)               4.145e-78     4.145e-78         1.000*   -77.3825
   Mg(g)                4.512e-94     4.512e-94         1.000*   -93.3456
   O2(g)                4.956e-95     4.951e-95        0.9990    -94.3053
   Ca(g)               1.167e-113    1.167e-113         1.000*  -112.9329
   C(g)                2.942e-142    2.942e-142         1.000*  -141.5313
   Al(g)               3.630e-143    3.630e-143         1.000*  -142.4400
   Si(g)               2.118e-150    2.118e-150         1.000*  -149.6741
    *no data, gas taken to be ideal

                                  In fluid              Sorbed            Kd
  Original basis total moles   moles     mg/kg      moles     mg/kg      L/kg
 -------------------------------------------------------------------------------
   H2O                 64.5       53.0  8.89e+05
   Al+++              0.330   1.10e-07   0.00277
   Ca++                2.63   1.76e-05     0.655
   Cl-                 1.92       1.92  6.31e+04
   CrO4--            0.0342   5.69e-31  6.14e-26
   Fe++                2.87   6.64e-13  3.45e-08
   H+                 -18.2    -0.0353     -33.1
   HCO3-            0.00100    0.00100      56.8
   HPO4--            0.0183   2.21e-06     0.197
   K+                0.0286   2.98e-05      1.08
   Mg++                3.01   1.67e-10  3.78e-06
   Mn++              0.0691   1.98e-09  0.000101
   Na+                 2.06       1.96  4.19e+04
   O2(aq)           -0.0376   -0.00803     -239.
   SO4--            0.00912   0.000756      67.6
   SiO2(aq)            8.10     0.0297  1.66e+03
   Ti(OH)4(aq)       0.0426     0.0426  4.59e+03

  Elemental composition               In fluid                  Sorbed
                  total moles     moles       mg/kg        moles       mg/kg
 -------------------------------------------------------------------------------
   Aluminum            0.3299    1.102e-07    0.002767
   Calcium              2.625    1.757e-05      0.6548
   Carbon            0.001000     0.001000       11.17
   Chlorine             1.915        1.915   6.315e+04
   Chromium           0.03425    5.692e-31   2.753e-26
   Hydrogen             111.1        106.2   9.959e+04
   Iron                 2.871    6.642e-13   3.450e-08
   Magnesium            3.006    1.671e-10   3.778e-06
   Manganese          0.06915    1.979e-09   0.0001011
   Oxygen               81.07        53.27   7.927e+05
   Phosphorus         0.01834    2.207e-06     0.06358
   Potassium          0.02863    2.979e-05       1.083
   Silicon              8.097      0.02971       776.2
   Sodium               2.064        1.958   4.187e+04
   Sulfur            0.009116    0.0007563       22.56
   Titanium           0.04261      0.04261       1898.


          Step #   108             Xi = 1.0000

          Temperature =   0.0 C    Pressure =  1.013 bars
          pH = 12.627              log fO2 =  -94.297
          Eh =  -0.7277 volts      pe = -13.4273
          Ionic strength      =    1.828365 molal
          Charge imbalance    =    0.004684 eq/kg (0.1445% error)
          Activity of water   =    0.940182
          Solvent mass        =     0.94977 kg
          Solution mass       =      1.0710 kg
          Mineral mass        =      1.1487 kg
          Solution density    =    1.084    g/cm3
          Solution viscosity  =    0.022    poise
          Chlorinity          =    2.016269 molal
          Dissolved solids    =      113225 mg/kg sol'n
          Hardness            =        1.34 mg/kg sol'n as CaCO3
            carbonate         =        1.34 mg/kg sol'n as CaCO3
            non-carbonate     =        0.00 mg/kg sol'n as CaCO3
          Carbonate alkalinity=       93.35 mg/kg sol'n as CaCO3
          Water type          =    Na-Cl
          Bulk volume         =    1.35e+03 cm3
          Fluid volume        =        988. cm3
          Mineral volume      =        366. cm3
          Inert volume        =        0.00 cm3
          Porosity            =        73.0 %
          Permeability        =     0.00874 cm2
          Mass reacted        =    1.11e+03 g

                          moles          moles         grams          cm3      rxn rate
  Reactants             remaining       reacted       reacted       reacted  (mol/kg sec)
 ------------------------------------------------------------------------------------------
   H2O                  2.591e-17       0.03519        0.6340          --            --  
   Al2O3               -2.082e-17        0.1833         18.69          --            --  
   CaO                 -3.914e-15         2.916         163.5          --            --  
   Cr2O3                1.355e-17       0.01903         2.892          --            --  
   FeO(ox)              3.809e-15         3.189         229.1          --            --  
   K2O(ox)             -4.527e-18       0.01535         1.446          --            --  
   MgO                  2.588e-15         3.339         134.6          --            --  
   MnO                 -7.882e-17       0.07683         5.450          --            --  
   Na2O(ox)             2.494e-17       0.08255         5.116          --            --  
   P2O5                 5.448e-18       0.01019         1.446          --            --  
   S                    7.833e-18      0.009018        0.2892        0.1399          --  
   SiO2                 7.411e-15         8.996         540.5          --            --  
   TiO2                 9.384e-17       0.04734         3.782          --            --  

  Minerals in system     moles      log moles      grams        volume (cm3)
 ----------------------------------------------------------------------------
   Andradite              0.02643     -1.578          13.43           3.484
   Annite                 0.03167     -1.499          16.21           4.888
   Chromite               0.01903     -1.721          4.259          0.8374
   Diopside                 2.302      0.362          498.5           152.1
   Greenalite               1.005      0.002          373.5           115.5
   Hydroxylapatite       0.006790     -2.168          3.411           1.287
   Mesolite                0.1652     -0.782          64.05           28.28
   Saponite-Na            0.01867     -1.729          7.216           2.552
   Tephroite              0.03841     -1.416          7.758           2.928
   Tremolite               0.1964     -0.707          159.6           53.61
   Troilite              0.009163     -2.038         0.8056          0.3040
                                               _____________   _____________
          (total)                                     1149.           365.8 

  Aqueous species       molality    mg/kg sol'n    act. coef.     log act.
 ---------------------------------------------------------------------------
   Na+                      1.831     3.732e+04      0.6704        0.0890
   Cl-                      1.817     5.711e+04      0.6032        0.0397
   NaCl(aq)                0.1996     1.034e+04      1.0000       -0.6999
   Ti(OH)4(aq)            0.04985         5123.      1.0000       -1.3024
   NaHSiO3(aq)            0.03464         3074.      1.0000       -1.4604
   H2(aq)                0.009373         16.76      1.0000       -2.0281
   OH-                   0.007170         108.1      0.6389       -2.3391
   NaOH(aq)              0.001108         39.31      1.0000       -2.9553
   Methane(aq)           0.001053         14.98      1.0000       -2.9776
   HS-                  0.0006878         20.17      0.6389       -3.3571
   HSiO3-               0.0005187         35.46      0.6704       -3.4587
   S--                  0.0002123         6.037      0.1712       -4.4396
   K+                   2.930e-05         1.016      0.6032       -4.7526
   Ca++                 1.297e-05        0.4608      0.2159       -5.5528
   PO4---               2.940e-06        0.2476      0.0078       -7.6414
   SiO2(aq)             1.835e-06       0.09778      1.0000       -5.7363
   CaCl2(aq)            1.188e-06        0.1169      1.0000       -5.9254
   CaCl+                9.719e-07       0.06510      0.6704       -6.1860
   KCl(aq)              3.780e-07       0.02499      1.0000       -6.4225
   HPO4--               1.720e-07       0.01464      0.1260       -7.6641
   AlO2-                1.058e-07      0.005533      0.6704       -7.1492
   NaAlO2(aq)           1.228e-08     0.0008926      1.0000       -7.9108
    (only species > 1e-8 molal listed)

  Mineral saturation states
                     log Q/K                          log Q/K
 ----------------------------------------------------------------
   Tephroite          0.0000 sat    Mn(OH)2(am)       -1.2756     
   Hydroxylapatite    0.0000 sat    Tridymite         -1.3108     
   Tremolite          0.0000 sat    Phlogopite        -1.3428     
   Annite             0.0000 sat    Halite            -1.3633     
   Andradite          0.0000 sat    Chalcedony        -1.4004     
   Troilite           0.0000 sat    Minnesotaite      -1.5745     
   Mesolite           0.0000 sat    Cristobalite(alp  -1.7150     
   Greenalite         0.0000 sat    Albite            -1.7473     
   Chromite           0.0000 sat    Albite_low        -1.7473     
   Saponite-Na        0.0000 sat    Ferrosilite       -1.7864     
   Diopside           0.0000 sat    Saponite-Mg       -1.8220     
   Ice               -0.0735        Chrysotile        -1.8597     
   Pyrrhotite        -0.1079        Gyrolite          -1.8753     
   Alabandite        -0.2532        Coesite           -1.9840     
   Rhodonite         -0.7561        Talc              -1.9888     
   Analcime          -0.8837        Cristobalite(bet  -2.2350     
   Wollastonite      -0.9432        Jadeite           -2.2622     
   Hedenbergite      -0.9725        Okenite           -2.3862     
   Saponite-Ca       -0.9926        SiO2(am)          -2.6123     
   Natrolite         -0.9971        Celadonite        -2.6189     
   Quartz            -1.1044        Fayalite          -2.7483     
   Saponite-K        -1.1767        Nepheline         -2.8517     
   Pseudowollastoni  -1.2298        Diaspore          -2.8993     
    (only minerals with log Q/K > -3 listed)

                         partial
  Gases               press. (bar)     fugacity     fug. coef.    log fug.
 ---------------------------------------------------------------------------
   H2(g)                    9.564         9.571         1.001      0.9810
   CH4(g)                  0.4055        0.4046        0.9976     -0.3930
   H2O(g)                0.005164      0.004728        0.9156     -2.3253
   H2S(g)               1.253e-08     1.240e-08        0.9900     -7.9065
   HCl(g)               8.641e-21     8.641e-21         1.000*   -20.0634
   CO2(g)               4.649e-32     4.617e-32        0.9932    -31.3356
   CO(g)                1.664e-34     1.664e-34         1.000*   -33.7788
   C2H4(g)              2.062e-36     2.062e-36         1.000*   -35.6858
   S2(g)                7.220e-47     7.220e-47         1.000*   -46.1414
   Na(g)                1.823e-52     1.823e-52         1.000*   -51.7393
   SO2(g)               9.210e-53     9.013e-53        0.9786    -52.0451
   K(g)                 6.508e-58     6.508e-58         1.000*   -57.1866
   Cl2(g)               3.531e-78     3.531e-78         1.000*   -77.4521
   Mg(g)                4.311e-94     4.311e-94         1.000*   -93.3655
   O2(g)                5.047e-95     5.042e-95        0.9990    -94.2974
   Ca(g)               1.135e-113    1.135e-113         1.000*  -112.9449
   C(g)                3.014e-142    3.014e-142         1.000*  -141.5209
   Al(g)               3.348e-143    3.348e-143         1.000*  -142.4752
   Si(g)               2.138e-150    2.138e-150         1.000*  -149.6701
    *no data, gas taken to be ideal

                                  In fluid              Sorbed            Kd
  Original basis total moles   moles     mg/kg      moles     mg/kg      L/kg
 -------------------------------------------------------------------------------
   H2O                 65.5       52.8  8.88e+05
   Al+++              0.367   1.12e-07   0.00283
   Ca++                2.92   1.44e-05     0.538
   Cl-                 1.92       1.92  6.34e+04
   CrO4--            0.0381   4.76e-31  5.16e-26
   Fe++                3.19   5.44e-13  2.83e-08
   H+                 -20.2    -0.0396     -37.3
   HCO3-            0.00100    0.00100      57.0
   HPO4--            0.0204   2.96e-06     0.265
   K+                0.0317   2.82e-05      1.03
   Mg++                3.34   1.34e-10  3.05e-06
   Mn++              0.0768   1.63e-09  8.34e-05
   Na+                 2.08       1.96  4.21e+04
   O2(aq)           -0.0418   -0.00816     -244.
   SO4--             0.0100   0.000855      76.7
   SiO2(aq)            9.00     0.0334  1.87e+03
   Ti(OH)4(aq)       0.0473     0.0473  5.12e+03

  Elemental composition               In fluid                  Sorbed
                  total moles     moles       mg/kg        moles       mg/kg
 -------------------------------------------------------------------------------
   Aluminum            0.3665    1.121e-07    0.002825
   Calcium              2.917    1.437e-05      0.5376
   Carbon            0.001000     0.001000       11.21
   Chlorine             1.915        1.915   6.339e+04
   Chromium           0.03805    4.761e-31   2.311e-26
   Hydrogen             111.1        105.7   9.946e+04
   Iron                 3.190    5.435e-13   2.834e-08
   Magnesium            3.340    1.342e-10   3.045e-06
   Manganese          0.07683    1.627e-09   8.344e-05
   Oxygen               83.91        53.02   7.920e+05
   Phosphorus         0.02037    2.956e-06     0.08549
   Potassium          0.03170    2.819e-05       1.029
   Silicon              8.996      0.03339       875.7
   Sodium               2.080        1.962   4.212e+04
   Sulfur             0.01002    0.0008549       25.59
   Titanium           0.04734      0.04734       2116.
