# Supplementary material for: Mineral Indicators of Geologically Recent Past Habitability on Mars
Source: Life (Basel). 2023 Dec 15;13(12):2349. doi: 10.3390/life13122349 (PMC10744562; doi:10.3390/life13122349)
Supplement: Supplementary file 1 [file life-13-02349-s001.zip › Supplemental Files 1/Ca(ClO4)2/CaClO42_373/React_output_Alh77005_373.txt]

          Step #     0             Xi = 0.0000

          Temperature = 100.0 C    Pressure =  1.013 bars
          pH =  6.584              log fO2 =   -3.057
          Eh =   0.6756 volts      pe =   9.1257
          Ionic strength      =    3.024931 molal
          Charge imbalance    =    1.207663 eq/kg (36.4% error)
          Activity of water   =    0.962238
          Solvent mass        =      1.0000 kg
          Solution mass       =      1.1005 kg
          Mineral mass        =      0.0000 kg
          Solution density    =    1.007    g/cm3
          Solution viscosity  =    0.003    poise
          Chlorinity          =    1.326000 molal
          Dissolved solids    =       91287 mg/kg sol'n
          Hardness            =   120693.47 mg/kg sol'n as CaCO3
            carbonate         =       31.88 mg/kg sol'n as CaCO3
            non-carbonate     =   120661.59 mg/kg sol'n as CaCO3
          Carbonate alkalinity=       31.88 mg/kg sol'n as CaCO3
          Water type          =    Ca-Cl
          Bulk volume         =    1.09e+03 cm3
          Fluid volume        =    1.09e+03 cm3
          Mineral volume      =        0.00 cm3
          Inert volume        =        0.00 cm3
          Porosity            =        100. %
          Permeability        =        98.7 cm2
          Mass reacted        =           0 g

                          moles          moles         grams          cm3      rxn rate
  Reactants             remaining       reacted       reacted       reacted  (mol/kg sec)
 ------------------------------------------------------------------------------------------
   H2O                      0.000         0.000         0.000          --            --  
   Al2O3                   0.3098         0.000         0.000          --            --  
   CaO                     0.6201         0.000         0.000          --            --  
   Cr2O3                  0.07096         0.000         0.000          --            --  
   FeO(ox)                  3.079         0.000         0.000          --            --  
   K2O(ox)               0.003505         0.000         0.000          --            --  
   MgO                      7.700         0.000         0.000          --            --  
   MnO                    0.06981         0.000         0.000          --            --  
   Na2O(ox)               0.08345         0.000         0.000          --            --  
   P2O5                   0.03101         0.000         0.000          --            --  
   S                      0.01750         0.000         0.000         0.000          --  
   SiO2                     7.766         0.000         0.000          --            --  
   TiO2                   0.05373         0.000         0.000          --            --  

  No minerals in system.

  Aqueous species       molality    mg/kg sol'n    act. coef.     log act.
 ---------------------------------------------------------------------------
   Ca++                     1.198     4.362e+04      0.1683       -0.6954
   Cl-                      1.160     3.738e+04      0.5810       -0.1712
   CaCl+                  0.08848         6073.      0.6759       -1.2232
   CaCl2(aq)              0.03811         3843.      1.0000       -1.4190
   K+                   0.0009553         33.94      0.5810       -3.2557
   Na+                  0.0008670         18.11      0.6759       -3.2321
   CaSO4(aq)            0.0008358         103.4      1.0000       -3.0779
   Fe++                 0.0007423         37.67      0.1683       -3.9032
   CaHCO3+              0.0007225         66.38      0.6759       -3.3112
   Mg++                 0.0007132         15.75      0.2597       -3.7324
   MgCl+                0.0002809         15.25      0.6759       -3.7216
   FeCl+                0.0002003         16.62      0.6759       -3.8684
   SO4--                0.0001588         13.86      0.0805       -4.8936
   HCO3-                0.0001368         7.587      0.6759       -4.0339
   NaCl(aq)             0.0001330         7.061      1.0000       -3.8763
   CaCO3(aq)            7.787e-05         7.083      1.0000       -4.1086
   CO2(aq)              6.119e-05         2.447      1.0000       -4.2133
   FeCl4--              5.086e-05         9.134      0.0805       -5.3881
   KCl(aq)              4.457e-05         3.020      1.0000       -4.3509
   MgSO4(aq)            5.264e-06        0.5758      1.0000       -5.2787
   FeCl++               3.300e-06        0.2737      0.1012       -6.4764
   OH-                  3.253e-06       0.05028      0.6312       -5.6875
   Fe+++                1.757e-06       0.08918      0.0460       -7.0929
   Ti(OH)4(aq)          1.000e-06        0.1053      1.0000       -6.0000
   SiO2(aq)             9.955e-07       0.05435      1.0000       -6.0020
   AlO2-                9.564e-07       0.05126      0.6759       -6.1895
   FeCl2(aq)            9.538e-07        0.1099      1.0000       -6.0206
   CrO4--               7.838e-07       0.08261      0.0805       -7.2002
   MnCl+                7.434e-07       0.06106      0.6759       -6.2989
   MgHCO3+              6.907e-07       0.05356      0.6759       -6.3308
   O2(aq)               6.838e-07       0.01988      1.0000       -6.1651
   HPO4--               6.245e-07       0.05447      0.0805       -7.2989
   FeCO3+               5.337e-07       0.05618      0.6759       -6.4428
   H2PO4-               3.754e-07       0.03308      0.6759       -6.5956
   CO3--                2.895e-07       0.01579      0.1012       -7.5332
   H+                   2.765e-07     0.0002532      0.9420       -6.5843
   Mn++                 2.562e-07       0.01279      0.1683       -7.3652
   HCrO4-               2.162e-07       0.02299      0.6759       -6.8352
   KSO4-                1.642e-07       0.02017      0.6759       -6.9547
   HAlO2(aq)            4.315e-08      0.002352      1.0000       -7.3650
   HCl(aq)              4.212e-08      0.001395      1.0000       -7.3755
   NaHCO3(aq)           2.105e-08      0.001607      1.0000       -7.6768
   MgCO3(aq)            1.798e-08      0.001378      1.0000       -7.7452
    (only species > 1e-8 molal listed)

  Mineral saturation states
                     log Q/K                          log Q/K
 ----------------------------------------------------------------
   Magnetite         31.8276s/sat   Dolomite-ord       0.5793s/sat
   Cronstedtite-7A   30.4171s/sat   Diaspore           0.5787s/sat
   Hematite          29.8773s/sat   Dolomite           0.5786s/sat
   Ferrite-Ca        25.6888s/sat   Chamosite-7A       0.3579s/sat
   Ferrite-Mg        23.6650s/sat   Hercynite          0.3242s/sat
   Andradite         22.7507s/sat   Wustite            0.3219s/sat
   Jarosite          21.6252s/sat   Boehmite           0.2839s/sat
   Nontronite-Ca     20.4895s/sat   Siderite           0.1439s/sat
   Nontronite-Mg     20.1282s/sat   Monohydrocalcite  -0.1436     
   Nontronite-K      19.4026s/sat   Anhydrite         -0.2039     
   Nontronite-Na     19.2315s/sat   Gibbsite          -0.2065     
   Nontronite-H      19.1124s/sat   Daphnite-7A       -0.4296     
   Goethite          14.2409s/sat   Ice               -0.4837     
   Hydroxylapatite   12.1238s/sat   Dolomite-dis      -0.5340     
   Ferrite-Dicalciu  10.2436s/sat   FeO               -0.5498     
   Fe(OH)3            9.9222s/sat   Gypsum            -0.7190     
   Epidote            8.7224s/sat   Greenalite        -0.7488     
   Epidote-ord        8.7170s/sat   Bassanite         -0.8644     
   Whitlockite        5.7223s/sat   Corundum          -0.9076     
   Strengite          5.2539s/sat   CaSO4:0.5H2O(bet  -0.9589     
   Pyrolusite         3.7388s/sat   Fayalite          -1.0292     
   Bixbyite           3.2598s/sat   Fe(OH)2           -1.3461     
   Daphnite-14A       2.4456s/sat   Magnesite         -1.7695     
   NaFeO2             1.7511s/sat   Ferrosilite       -1.9319     
   Calcite            1.0807s/sat   Annite            -2.7515     
   Aragonite          0.9371s/sat   Quartz            -2.9238     
   Hausmannite        0.6138s/sat
    (only minerals with log Q/K > -3 listed)

                         partial
  Gases               press. (bar)     fugacity     fug. coef.    log fug.
 ---------------------------------------------------------------------------
   H2O(g)                  0.8141        0.8020        0.9852     -0.0958
   CO2(g)                0.005713      0.005700        0.9976     -2.2441
   O2(g)                0.0008761     0.0008760        0.9999     -3.0575
   HCl(g)               5.100e-11     5.100e-11         1.000*   -10.2924
   Cl2(g)               3.740e-18     3.740e-18         1.000*   -17.4271
   H2(g)                9.704e-31     9.710e-31         1.001    -30.0128
   CO(g)                1.577e-36     1.577e-36         1.000*   -35.8022
   SO2(g)               1.407e-41     1.397e-41        0.9928    -40.8548
   Na(g)                1.427e-59     1.427e-59         1.000*   -58.8456
   K(g)                 1.659e-60     1.659e-60         1.000*   -59.7803
   Mg(g)                5.468e-99     5.468e-99         1.000*   -98.2622
   H2S(g)              1.575e-105    1.569e-105        0.9961   -104.8044
   CH4(g)              5.897e-109    5.893e-109        0.9993   -108.2297
   Ca(g)               5.846e-115    5.846e-115         1.000*  -114.2331
   Al(g)               2.348e-147    2.348e-147         1.000*  -146.6292
   C(g)                1.611e-147    1.611e-147         1.000*  -146.7930
   S2(g)               5.827e-170    5.827e-170         1.000*  -169.2345
   Si(g)               9.407e-174    9.407e-174         1.000*  -173.0266
   C2H4(g)             9.548e-180    9.548e-180         1.000*  -179.0201
    *no data, gas taken to be ideal

                                  In fluid              Sorbed            Kd
  Original basis total moles   moles     mg/kg      moles     mg/kg      L/kg
 -------------------------------------------------------------------------------
   H2O                 55.5       55.5  9.09e+05
   Al+++           1.00e-06   1.00e-06    0.0245
   Ca++                1.33       1.33  4.83e+04
   Cl-                 1.33       1.33  4.27e+04
   CrO4--          1.00e-06   1.00e-06     0.105
   Fe++             0.00100    0.00100      50.7
   H+             -1.82e-05  -1.82e-05   -0.0167
   HCO3-            0.00100    0.00100      55.4
   HPO4--          1.00e-06   1.00e-06    0.0872
   K+               0.00100    0.00100      35.5
   Mg++             0.00100    0.00100      22.1
   Mn++            1.00e-06   1.00e-06    0.0499
   Na+              0.00100    0.00100      20.9
   O2(aq)          2.08e-06   2.08e-06    0.0606
   SO4--            0.00100    0.00100      87.3
   SiO2(aq)        1.00e-06   1.00e-06    0.0546
   Ti(OH)4(aq)     1.00e-06   1.00e-06     0.105

  Elemental composition               In fluid                  Sorbed
                  total moles     moles       mg/kg        moles       mg/kg
 -------------------------------------------------------------------------------
   Aluminum         1.000e-06    1.000e-06     0.02452
   Calcium              1.326        1.326   4.829e+04
   Carbon            0.001000     0.001000       10.91
   Chlorine             1.326        1.326   4.272e+04
   Chromium         1.000e-06    1.000e-06     0.04725
   Hydrogen             111.0        111.0   1.017e+05
   Iron              0.001000     0.001000       50.75
   Magnesium         0.001000     0.001000       22.09
   Manganese        1.000e-06    1.000e-06     0.04992
   Oxygen               55.52        55.52   8.071e+05
   Phosphorus       1.000e-06    1.000e-06     0.02815
   Potassium         0.001000     0.001000       35.53
   Silicon          1.000e-06    1.000e-06     0.02552
   Sodium            0.001000     0.001000       20.89
   Sulfur            0.001000     0.001000       29.14
   Titanium         1.000e-06    1.000e-06     0.04351


          Step #     0             Xi = 0.0000

          Temperature = 100.0 C    Pressure =  1.013 bars
          pH =  5.243              log fO2 =  -51.310
          Eh =  -0.1182 volts      pe =  -1.5959
          Ionic strength      =    3.025006 molal
          Charge imbalance    =    1.207696 eq/kg (36.4% error)
          Activity of water   =    0.962236
          Solvent mass        =      1.0000 kg
          Solution mass       =      1.1004 kg
          Mineral mass        =  3.0096e-05 kg
          Solution density    =    1.007    g/cm3
          Solution viscosity  =    0.003    poise
          Chlorinity          =    1.325994 molal
          Dissolved solids    =       91259 mg/kg sol'n
          Hardness            =   120696.63 mg/kg sol'n as CaCO3
            carbonate         =        4.35 mg/kg sol'n as CaCO3
            non-carbonate     =   120692.28 mg/kg sol'n as CaCO3
          Carbonate alkalinity=        4.35 mg/kg sol'n as CaCO3
          Water type          =    Ca-Cl
          Bulk volume         =    1.09e+03 cm3
          Fluid volume        =    1.09e+03 cm3
          Mineral volume      =     0.00577 cm3
          Inert volume        =        0.00 cm3
          Porosity            =        100. %
          Permeability        =        98.7 cm2
          Mass reacted        =           0 g

                          moles          moles         grams          cm3      rxn rate
  Reactants             remaining       reacted       reacted       reacted  (mol/kg sec)
 ------------------------------------------------------------------------------------------
   H2O                      0.000         0.000         0.000          --            --  
   Al2O3                   0.3098         0.000         0.000          --            --  
   CaO                     0.6201         0.000         0.000          --            --  
   Cr2O3                  0.07096         0.000         0.000          --            --  
   FeO(ox)                  3.079         0.000         0.000          --            --  
   K2O(ox)               0.003505         0.000         0.000          --            --  
   MgO                      7.700         0.000         0.000          --            --  
   MnO                    0.06981         0.000         0.000          --            --  
   Na2O(ox)               0.08345         0.000         0.000          --            --  
   P2O5                   0.03101         0.000         0.000          --            --  
   S                      0.01750         0.000         0.000         0.000          --  
   SiO2                     7.766         0.000         0.000          --            --  
   TiO2                   0.05373         0.000         0.000          --            --  

  Minerals in system     moles      log moles      grams        volume (cm3)
 ----------------------------------------------------------------------------
   Chromite             5.000e-07     -6.301      0.0001119       2.200e-05
   Diaspore             9.751e-07     -6.011      5.850e-05       1.732e-05
   Hematite             0.0001689     -3.772        0.02697        0.005114
   Hydroxylapatite      3.168e-07     -6.499      0.0001591       6.005e-05
   Pyrite               2.327e-05     -4.633       0.002792       0.0005572
                                               _____________   _____________
          (total)                                   0.03010        0.005770 

  Aqueous species       molality    mg/kg sol'n    act. coef.     log act.
 ---------------------------------------------------------------------------
   Ca++                     1.198     4.364e+04      0.1683       -0.6953
   Cl-                      1.160     3.739e+04      0.5810       -0.1712
   CaCl+                  0.08852         6076.      0.6759       -1.2231
   CaCl2(aq)              0.03813         3845.      1.0000       -1.4188
   K+                   0.0009553         33.94      0.5810       -3.2557
   Na+                  0.0008670         18.11      0.6759       -3.2321
   CaSO4(aq)            0.0007968         98.57      1.0000       -3.0987
   Mg++                 0.0007136         15.76      0.2597       -3.7321
   CO2(aq)              0.0006086         24.34      1.0000       -3.2157
   Fe++                 0.0004765         24.18      0.1683       -4.0957
   CaHCO3+              0.0003275         30.08      0.6759       -3.6550
   MgCl+                0.0002811         15.26      0.6759       -3.7213
   SO4--                0.0001513         13.21      0.0805       -4.9145
   NaCl(aq)             0.0001330         7.062      1.0000       -3.8763
   FeCl+                0.0001286         10.67      0.6759       -4.0609
   HCO3-                6.199e-05         3.437      0.6759       -4.3778
   KCl(aq)              4.458e-05         3.020      1.0000       -4.3509
   FeCl4--              3.266e-05         5.866      0.0805       -5.5805
   H+                   6.070e-06      0.005559      0.9420       -5.2428
   MgSO4(aq)            5.020e-06        0.5491      1.0000       -5.2993
   CaCO3(aq)            1.607e-06        0.1462      1.0000       -5.7939
   Ti(OH)4(aq)          1.000e-06        0.1053      1.0000       -6.0000
   SiO2(aq)             9.998e-07       0.05459      1.0000       -6.0001
   HCl(aq)              9.247e-07       0.03064      1.0000       -6.0340
   MnCl+                7.434e-07       0.06106      0.6759       -6.2989
   FeCl2(aq)            6.124e-07       0.07054      1.0000       -6.2130
   MgHCO3+              3.131e-07       0.02428      0.6759       -6.6744
   Mn++                 2.562e-07       0.01279      0.1683       -7.3652
   KSO4-                1.565e-07       0.01922      0.6759       -6.9756
   OH-                  1.482e-07      0.002290      0.6312       -7.0290
   HSO4-                1.030e-07      0.009090      0.6759       -7.1571
   H2S(aq)              7.725e-08      0.002393      1.0000       -7.1121
   H2PO4-               4.605e-08      0.004059      0.6759       -7.5069
   AlO2-                1.149e-08     0.0006159      0.6759       -8.1097
   HAlO2(aq)            1.138e-08     0.0006206      1.0000       -7.9437
    (only species > 1e-8 molal listed)

  Mineral saturation states
                     log Q/K                          log Q/K
 ----------------------------------------------------------------
   Chromite           0.0000 sat    Bassanite         -0.8851     
   Hydroxylapatite    0.0000 sat    Magnetite         -0.9252     
   Diaspore           0.0000 sat    CaSO4:0.5H2O(bet  -0.9796     
   Pyrite             0.0000 sat    Eskolaite         -1.3873     
   Hematite           0.0000 sat    Whitlockite       -1.4659     
   Anhydrite         -0.2247        Siderite          -1.7340     
   Boehmite          -0.2948        Monohydrocalcite  -1.8289     
   Ice               -0.4837        Corundum          -2.0650     
   Calcite           -0.6046        Dolomite-ord      -2.7911     
   Goethite          -0.6978        Dolomite          -2.7918     
   Gypsum            -0.7397        Quartz            -2.9219     
   Aragonite         -0.7482        Troilite          -2.9289     
   Gibbsite          -0.7852     
    (only minerals with log Q/K > -3 listed)

                         partial
  Gases               press. (bar)     fugacity     fug. coef.    log fug.
 ---------------------------------------------------------------------------
   H2O(g)                  0.8141        0.8020        0.9852     -0.0958
   CO2(g)                 0.05683       0.05669        0.9976     -1.2465
   H2S(g)               2.313e-06     2.304e-06        0.9961     -5.6376
   H2(g)                1.297e-06     1.298e-06         1.001     -5.8866
   HCl(g)               1.120e-09     1.120e-09         1.000*    -8.9509
   CO(g)                2.097e-11     2.097e-11         1.000*   -10.6784
   CH4(g)               1.875e-11     1.873e-11        0.9993    -10.7274
   SO2(g)               8.643e-15     8.581e-15        0.9928    -14.0665
   S2(g)                7.026e-20     7.026e-20         1.000*   -19.1533
   C2H4(g)              5.397e-33     5.397e-33         1.000*   -32.2678
   Cl2(g)               1.349e-39     1.349e-39         1.000*   -38.8701
   Na(g)                7.515e-49     7.515e-49         1.000*   -48.1241
   K(g)                 8.735e-50     8.735e-50         1.000*   -49.0587
   O2(g)                4.901e-52     4.900e-52        0.9999    -51.3098
   Mg(g)                1.518e-77     1.518e-77         1.000*   -76.8189
   Ca(g)                1.622e-93     1.622e-93         1.000*   -92.7899
   C(g)                 2.864e-98     2.864e-98         1.000*   -97.5431
   Al(g)               9.579e-112    9.579e-112         1.000*  -111.0187
   Si(g)               1.689e-125    1.689e-125         1.000*  -124.7724
    *no data, gas taken to be ideal

                                  In fluid              Sorbed            Kd
  Original basis total moles   moles     mg/kg      moles     mg/kg      L/kg
 -------------------------------------------------------------------------------
   H2O                 55.5       55.5  9.09e+05
   Al+++           1.00e-06   2.49e-08  0.000610
   Ca++                1.33       1.33  4.83e+04
   Cl-                 1.33       1.33  4.27e+04
   CrO4--          1.00e-06   1.05e-14  1.10e-09
   Fe++             0.00100   0.000638      32.4
   H+             -1.82e-05   0.000614     0.562
   HCO3-            0.00100    0.00100      55.4
   HPO4--          1.00e-06   4.96e-08   0.00433
   K+               0.00100    0.00100      35.5
   Mg++             0.00100    0.00100      22.1
   Mn++            1.00e-06   1.00e-06    0.0499
   Na+              0.00100    0.00100      20.9
   O2(aq)          2.08e-06  -1.69e-07  -0.00492
   SO4--            0.00100   0.000953      83.2
   SiO2(aq)        1.00e-06   1.00e-06    0.0546
   Ti(OH)4(aq)     1.00e-06   1.00e-06     0.105

  Elemental composition               In fluid                  Sorbed
                  total moles     moles       mg/kg        moles       mg/kg
 -------------------------------------------------------------------------------
   Aluminum         1.000e-06    2.488e-08   0.0006099
   Calcium              1.326        1.326   4.829e+04
   Carbon            0.001000     0.001000       10.91
   Chlorine             1.326        1.326   4.272e+04
   Chromium         1.000e-06    1.048e-14   4.953e-10
   Hydrogen             111.0        111.0   1.017e+05
   Iron              0.001000    0.0006384       32.40
   Magnesium         0.001000     0.001000       22.09
   Manganese        1.000e-06    1.000e-06     0.04992
   Oxygen               55.52        55.52   8.071e+05
   Phosphorus       1.000e-06    4.961e-08    0.001396
   Potassium         0.001000     0.001000       35.53
   Silicon          1.000e-06    1.000e-06     0.02552
   Sodium            0.001000     0.001000       20.89
   Sulfur            0.001000    0.0009535       27.78
   Titanium         1.000e-06    1.000e-06     0.04351


          Step #     1             Xi = 0.0100

          Temperature = 100.0 C    Pressure =  1.013 bars
          pH =  7.238              log fO2 =  -61.285
          Eh =  -0.4505 volts      pe =  -6.0852
          Ionic strength      =    3.025541 molal
          Charge imbalance    =    1.208805 eq/kg (36.42% error)
          Activity of water   =    0.962216
          Solvent mass        =     0.99909 kg
          Solution mass       =      1.0994 kg
          Mineral mass        =    0.011989 kg
          Solution density    =    1.007    g/cm3
          Solution viscosity  =    0.003    poise
          Chlorinity          =    1.327205 molal
          Dissolved solids    =       91254 mg/kg sol'n
          Hardness            =   120618.89 mg/kg sol'n as CaCO3
            carbonate         =       41.98 mg/kg sol'n as CaCO3
            non-carbonate     =   120576.91 mg/kg sol'n as CaCO3
          Carbonate alkalinity=       41.98 mg/kg sol'n as CaCO3
          Water type          =    Ca-Cl
          Bulk volume         =    1.10e+03 cm3
          Fluid volume        =    1.09e+03 cm3
          Mineral volume      =        3.98 cm3
          Inert volume        =        0.00 cm3
          Porosity            =        99.6 %
          Permeability        =        87.0 cm2
          Mass reacted        =        10.9 g

                          moles          moles         grams          cm3      rxn rate
  Reactants             remaining       reacted       reacted       reacted  (mol/kg sec)
 ------------------------------------------------------------------------------------------
   H2O                      0.000         0.000         0.000          --            --  
   Al2O3                   0.3067      0.003098        0.3158          --            --  
   CaO                     0.6139      0.006201        0.3477          --            --  
   Cr2O3                  0.07025     0.0007096        0.1078          --            --  
   FeO(ox)                  3.048       0.03079         2.212          --            --  
   K2O(ox)               0.003470     3.505e-05      0.003301          --            --  
   MgO                      7.623       0.07700         3.103          --            --  
   MnO                    0.06911     0.0006981       0.04952          --            --  
   Na2O(ox)               0.08262     0.0008345       0.05172          --            --  
   P2O5                   0.03070     0.0003101       0.04402          --            --  
   S                      0.01733     0.0001750      0.005612      0.002715          --  
   SiO2                     7.688       0.07766         4.666          --            --  
   TiO2                   0.05319     0.0005373       0.04292          --            --  

  Minerals in system     moles      log moles      grams        volume (cm3)
 ----------------------------------------------------------------------------
   Andradite             0.001866     -2.729         0.9485          0.2461
   Antigorite            0.001039     -2.983          4.712           1.817
   Chromite             0.0007101     -3.149         0.1589         0.03125
   Daphnite-14A          0.001193     -2.923         0.8512          0.2546
   Hydroxylapatite      0.0002071     -3.684         0.1040         0.03925
   Magnetite             0.006415     -2.193          1.485          0.2856
   Ripidolite-14A       0.0004800     -3.319         0.2971          0.1006
   Saponite-Ca           0.008636     -2.064          3.329           1.172
   Troilite              0.001168     -2.933         0.1027         0.03875
                                               _____________   _____________
          (total)                                     11.99           3.985 

  Aqueous species       molality    mg/kg sol'n    act. coef.     log act.
 ---------------------------------------------------------------------------
   Ca++                     1.199     4.365e+04      0.1683       -0.6951
   Cl-                      1.161     3.741e+04      0.5810       -0.1710
   CaCl+                  0.08859         6081.      0.6759       -1.2227
   CaCl2(aq)              0.03818         3851.      1.0000       -1.4182
   Na+                   0.002316         48.39      0.6759       -2.8054
   K+                    0.001023         36.36      0.5810       -3.2258
   Methane(aq)           0.001001         14.59      1.0000       -2.9996
   Mg++                 0.0005643         12.46      0.2597       -3.8340
   Ti(OH)4(aq)          0.0005388         56.75      1.0000       -3.2686
   MnCl+                0.0005204         42.75      0.6759       -3.4537
   NaCl(aq)             0.0003554         18.87      1.0000       -3.4493
   MgCl+                0.0002224         12.08      0.6759       -3.8230
   Mn++                 0.0001793         8.951      0.1683       -4.5203
   H2(aq)               0.0001008        0.1847      1.0000       -3.9964
   KCl(aq)              4.778e-05         3.237      1.0000       -4.3208
   SiO2(aq)             2.594e-05         1.416      1.0000       -4.5860
   OH-                  1.466e-05        0.2266      0.6312       -5.0336
   HS-                  6.327e-06        0.1902      0.6312       -5.3986
   Fe++                 4.551e-06        0.2310      0.1683       -6.1157
   FeCl+                1.229e-06        0.1020      0.6759       -6.0806
   H2S(aq)              7.011e-07       0.02172      1.0000       -6.1542
   HSiO3-               5.263e-07       0.03687      0.6759       -6.4488
   AlO2-                3.542e-07       0.01898      0.6759       -6.6209
   FeCl4--              3.125e-07       0.05614      0.0805       -7.5995
   H+                   6.133e-08     5.618e-05      0.9420       -7.2383
   NaHSiO3(aq)          1.003e-08     0.0009118      1.0000       -7.9989
    (only species > 1e-8 molal listed)

  Mineral saturation states
                     log Q/K                          log Q/K
 ----------------------------------------------------------------
   Ripidolite-14A     0.0000 sat    Saponite-H        -1.5947     
   Hydroxylapatite    0.0000 sat    Annite            -1.6189     
   Andradite          0.0000 sat    Wollastonite      -1.6528     
   Antigorite         0.0000 sat    Tridymite         -1.6796     
   Magnetite          0.0000 sat    Chalcedony        -1.7245     
   Chromite           0.0000 sat    Pseudowollastoni  -1.7871     
   Saponite-Ca        0.0000 sat    Hedenbergite      -1.8237     
   Troilite           0.0000 sat    Brucite           -1.8423     
   Daphnite-14A       0.0000 sat    Rhodonite         -1.8830     
   Pyrrhotite        -0.0796        Cristobalite(alp  -1.9255     
   Saponite-Mg       -0.3846        Prehnite          -1.9443     
   Clinochlore-14A   -0.3857        Tephroite         -2.0149     
   Ice               -0.4837        Epidote           -2.0456     
   Chrysotile        -0.4877        Epidote-ord       -2.0510     
   Diaspore          -0.5067        Wustite           -2.0778     
   Diopside          -0.6065        Mn(OH)2(am)       -2.1357     
   Greenalite        -0.6305        Coesite           -2.1662     
   Boehmite          -0.8015        Enstatite         -2.1710     
   Cronstedtite-7A   -0.8992        Chamosite-7A      -2.2060     
   Hematite          -1.0458        Cristobalite(bet  -2.2277     
   Phlogopite        -1.0625        Fe(OH)2           -2.2507     
   Saponite-K        -1.0776        SiO2(am)          -2.4017     
   Pyrite            -1.1010        Scolecite         -2.5089     
   Saponite-Na       -1.1173        Minnesotaite      -2.6836     
   Goethite          -1.2206        Monticellite      -2.6903     
   Gibbsite          -1.2919        Amesite-14A       -2.7459     
   Alabandite        -1.2940        Hercynite         -2.7511     
   Tremolite         -1.2991        Whitlockite       -2.7963     
   Ferrosilite       -1.4205        Daphnite-7A       -2.8752     
   Fayalite          -1.4224        Grossular         -2.9009     
   FeO               -1.4543        Ripidolite-7A     -2.9072     
   Quartz            -1.5078        Mesolite          -2.9910     
   Talc              -1.5683     
    (only minerals with log Q/K > -3 listed)

                         partial
  Gases               press. (bar)     fugacity     fug. coef.    log fug.
 ---------------------------------------------------------------------------
   CH4(g)                   1.145         1.144        0.9993      0.0586
   H2O(g)                  0.8140        0.8020        0.9852     -0.0958
   H2(g)                   0.1261        0.1262         1.001     -0.8988
   H2S(g)               2.099e-05     2.091e-05        0.9961     -4.6797
   CO2(g)               3.885e-11     3.876e-11        0.9976    -10.4116
   HCl(g)               1.132e-11     1.132e-11         1.000*   -10.9461
   CO(g)                1.394e-15     1.394e-15         1.000*   -14.8557
   C2H4(g)              2.131e-21     2.131e-21         1.000*   -20.6715
   S2(g)                6.122e-28     6.122e-28         1.000*   -27.2131
   SO2(g)               8.534e-29     8.473e-29        0.9928    -28.0720
   Na(g)                6.194e-44     6.194e-44         1.000*   -43.2080
   K(g)                 2.888e-45     2.888e-45         1.000*   -44.5395
   Cl2(g)               1.418e-48     1.418e-48         1.000*   -47.8485
   O2(g)                5.184e-62     5.183e-62        0.9999    -61.2854
   Mg(g)                1.143e-68     1.143e-68         1.000*   -67.9420
   Ca(g)                1.545e-84     1.545e-84         1.000*   -83.8110
   C(g)                 1.851e-97     1.851e-97         1.000*   -96.7326
   Al(g)               9.043e-105    9.043e-105         1.000*  -104.0437
   Si(g)               4.143e-114    4.143e-114         1.000*  -113.3827
    *no data, gas taken to be ideal

                                  In fluid              Sorbed            Kd
  Original basis total moles   moles     mg/kg      moles     mg/kg      L/kg
 -------------------------------------------------------------------------------
   H2O                 55.6       55.5  9.09e+05
   Al+++            0.00620   3.58e-07   0.00878
   Ca++                1.33       1.32  4.83e+04
   Cl-                 1.33       1.33  4.28e+04
   CrO4--           0.00142   6.06e-21  6.40e-16
   Fe++              0.0318   6.09e-06     0.310
   H+                -0.245   0.000991     0.909
   HCO3-            0.00100    0.00100      55.5
   HPO4--          0.000621   8.63e-12  7.53e-07
   K+               0.00107    0.00107      38.1
   Mg++              0.0780   0.000786      17.4
   Mn++            0.000699   0.000699      34.9
   Na+              0.00267    0.00267      55.8
   O2(aq)          -0.00132   -0.00206     -60.1
   SO4--            0.00118   7.03e-06     0.614
   SiO2(aq)          0.0777   2.65e-05      1.45
   Ti(OH)4(aq)     0.000538   0.000538      56.8

  Elemental composition               In fluid                  Sorbed
                  total moles     moles       mg/kg        moles       mg/kg
 -------------------------------------------------------------------------------
   Aluminum          0.006196    3.576e-07    0.008776
   Calcium              1.332        1.324   4.827e+04
   Carbon            0.001000     0.001000       10.92
   Chlorine             1.326        1.326   4.276e+04
   Chromium          0.001420    6.064e-21   2.868e-16
   Hydrogen             111.0        110.9   1.017e+05
   Iron               0.03179    6.093e-06      0.3095
   Magnesium          0.07800    0.0007860       17.38
   Manganese        0.0006991    0.0006991       34.93
   Oxygen               55.80        55.46   8.071e+05
   Phosphorus       0.0006212    8.631e-12   2.431e-07
   Potassium         0.001070     0.001070       38.06
   Silicon            0.07766    2.645e-05      0.6758
   Sodium            0.002669     0.002669       55.81
   Sulfur            0.001175    7.026e-06      0.2049
   Titanium         0.0005383    0.0005383       23.44


          Step #     2             Xi = 0.0200

          Temperature = 100.0 C    Pressure =  1.013 bars
          pH =  7.203              log fO2 =  -62.084
          Eh =  -0.4627 volts      pe =  -6.2491
          Ionic strength      =    3.027647 molal
          Charge imbalance    =    1.210235 eq/kg (36.43% error)
          Activity of water   =    0.962186
          Solvent mass        =     0.99771 kg
          Solution mass       =      1.0981 kg
          Mineral mass        =    0.024238 kg
          Solution density    =    1.008    g/cm3
          Solution viscosity  =    0.003    poise
          Chlorinity          =    1.329039 molal
          Dissolved solids    =       91435 mg/kg sol'n
          Hardness            =   120618.18 mg/kg sol'n as CaCO3
            carbonate         =       41.69 mg/kg sol'n as CaCO3
            non-carbonate     =   120576.50 mg/kg sol'n as CaCO3
          Carbonate alkalinity=       41.69 mg/kg sol'n as CaCO3
          Water type          =    Ca-Cl
          Bulk volume         =    1.10e+03 cm3
          Fluid volume        =    1.09e+03 cm3
          Mineral volume      =        8.30 cm3
          Inert volume        =        0.00 cm3
          Porosity            =        99.2 %
          Permeability        =        76.0 cm2
          Mass reacted        =        21.9 g

                          moles          moles         grams          cm3      rxn rate
  Reactants             remaining       reacted       reacted       reacted  (mol/kg sec)
 ------------------------------------------------------------------------------------------
   H2O                      0.000         0.000         0.000          --            --  
   Al2O3                   0.3036      0.006195        0.6317          --            --  
   CaO                     0.6077       0.01240        0.6955          --            --  
   Cr2O3                  0.06954      0.001419        0.2157          --            --  
   FeO(ox)                  3.017       0.06157         4.424          --            --  
   K2O(ox)               0.003435     7.010e-05      0.006603          --            --  
   MgO                      7.546        0.1540         6.207          --            --  
   MnO                    0.06841      0.001396       0.09904          --            --  
   Na2O(ox)               0.08178      0.001669        0.1034          --            --  
   P2O5                   0.03039     0.0006202       0.08804          --            --  
   S                      0.01715     0.0003500       0.01122      0.005430          --  
   SiO2                     7.610        0.1553         9.332          --            --  
   TiO2                   0.05265      0.001075       0.08584          --            --  

  Minerals in system     moles      log moles      grams        volume (cm3)
 ----------------------------------------------------------------------------
   Andradite             0.004241     -2.372          2.155          0.5592
   Antigorite            0.002826     -2.549          12.82           4.944
   Chromite              0.001420     -2.848         0.3178         0.06248
   Daphnite-14A          0.005175     -2.286          3.692           1.104
   Greenalite            0.004114     -2.386          1.529          0.4732
   Hydroxylapatite      0.0004138     -3.383         0.2079         0.07844
   Magnetite             0.004366     -2.360          1.011          0.1944
   Saponite-Ca           0.006187     -2.209          2.385          0.8394
   Troilite              0.001345     -2.871         0.1183         0.04463
                                               _____________   _____________
          (total)                                     24.24           8.300 

  Aqueous species       molality    mg/kg sol'n    act. coef.     log act.
 ---------------------------------------------------------------------------
   Ca++                     1.199     4.365e+04      0.1683       -0.6951
   Cl-                      1.162     3.743e+04      0.5810       -0.1706
   CaCl+                  0.08867         6085.      0.6759       -1.2223
   CaCl2(aq)              0.03824         3856.      1.0000       -1.4175
   Na+                   0.003769         78.73      0.6759       -2.5939
   K+                    0.001092         38.78      0.5810       -3.1977
   Ti(OH)4(aq)           0.001078         113.5      1.0000       -2.9674
   MnCl+                 0.001042         85.56      0.6759       -3.1523
   Methane(aq)           0.001002         14.61      1.0000       -2.9990
   NaCl(aq)             0.0005788         30.73      1.0000       -3.2375
   Mg++                 0.0005508         12.16      0.2597       -3.8446
   Mn++                 0.0003586         17.90      0.1683       -4.2192
   H2(aq)               0.0002527        0.4629      1.0000       -3.5973
   MgCl+                0.0002172         11.79      0.6759       -3.8332
   KCl(aq)              5.101e-05         3.455      1.0000       -4.2923
   SiO2(aq)             3.386e-05         1.849      1.0000       -4.4703
   OH-                  1.351e-05        0.2087      0.6312       -5.0693
   Fe++                 7.288e-06        0.3698      0.1683       -5.9112
   HS-                  4.290e-06        0.1289      0.6312       -5.5674
   FeCl+                1.969e-06        0.1633      0.6759       -5.8758
   HSiO3-               6.328e-07       0.04432      0.6759       -6.3688
   H2S(aq)              5.161e-07       0.01598      1.0000       -6.2872
   FeCl4--              5.020e-07       0.09015      0.0805       -7.3937
   AlO2-                1.017e-07      0.005450      0.6759       -7.1628
   H+                   6.659e-08     6.098e-05      0.9420       -7.2026
   NaHSiO3(aq)          1.962e-08      0.001784      1.0000       -7.7074
   HCl(aq)              1.016e-08     0.0003365      1.0000       -7.9932
    (only species > 1e-8 molal listed)

  Mineral saturation states
                     log Q/K                          log Q/K
 ----------------------------------------------------------------
   Hydroxylapatite    0.0000 sat    Tephroite         -1.4399     
   Chromite           0.0000 sat    Clinochlore-14A   -1.4608     
   Antigorite         0.0000 sat    Phlogopite        -1.4749     
   Greenalite         0.0000 sat    Hedenbergite      -1.5306     
   Magnetite          0.0000 sat    Rhodonite         -1.5377     
   Daphnite-14A       0.0000 sat    Tridymite         -1.5639     
   Troilite           0.0000 sat    Saponite-H        -1.5830     
   Andradite          0.0000 sat    Wollastonite      -1.6085     
   Saponite-Ca        0.0000 sat    Chalcedony        -1.6088     
   Pyrrhotite        -0.0796        Pyrite            -1.6331     
   Saponite-Mg       -0.3864        Pseudowollastoni  -1.7428     
   Ice               -0.4837        Gibbsite          -1.7981     
   Chrysotile        -0.5022        Cristobalite(alp  -1.8098     
   Diopside          -0.5284        Minnesotaite      -1.8216     
   Ripidolite-14A    -0.6450        Mn(OH)2(am)       -1.9060     
   Cronstedtite-7A   -0.6504        Brucite           -1.9243     
   Tremolite         -0.9259        Wustite           -1.9729     
   Diaspore          -1.0129        Coesite           -2.0505     
   Fayalite          -1.0406        Cristobalite(bet  -2.1120     
   Saponite-Na       -1.0475        Fe(OH)2           -2.1176     
   Saponite-K        -1.0683        Enstatite         -2.1372     
   Ferrosilite       -1.1718        SiO2(am)          -2.2860     
   Hematite          -1.1788        Monticellite      -2.7279     
   Alabandite        -1.1974        Prehnite          -2.7522     
   Goethite          -1.2872        Whitlockite       -2.7725     
   Boehmite          -1.3077        Chamosite-7A      -2.8365     
   FeO               -1.3213        Daphnite-7A       -2.8752     
   Talc              -1.3513        Epidote           -2.9200     
   Annite            -1.3863        Epidote-ord       -2.9254     
   Quartz            -1.3921     
    (only minerals with log Q/K > -3 listed)

                         partial
  Gases               press. (bar)     fugacity     fug. coef.    log fug.
 ---------------------------------------------------------------------------
   CH4(g)                   1.147         1.146        0.9993      0.0592
   H2O(g)                  0.8140        0.8020        0.9852     -0.0958
   H2(g)                   0.3162        0.3164         1.001     -0.4997
   H2S(g)               1.545e-05     1.539e-05        0.9961     -4.8127
   HCl(g)               1.230e-11     1.230e-11         1.000*   -10.9101
   CO2(g)               9.852e-13     9.829e-13        0.9976    -12.0075
   CO(g)                8.862e-17     8.862e-17         1.000*   -16.0525
   C2H4(g)              3.400e-22     3.400e-22         1.000*   -21.4685
   S2(g)                5.280e-29     5.280e-29         1.000*   -28.2774
   SO2(g)               3.988e-30     3.960e-30        0.9928    -29.4024
   Na(g)                1.470e-43     1.470e-43         1.000*   -42.8327
   K(g)                 4.493e-45     4.493e-45         1.000*   -44.3475
   Cl2(g)               6.676e-49     6.676e-49         1.000*   -48.1755
   O2(g)                8.249e-63     8.248e-63        0.9999    -62.0836
   Mg(g)                2.372e-68     2.372e-68         1.000*   -67.6248
   Ca(g)                3.286e-84     3.286e-84         1.000*   -83.4833
   C(g)                 2.949e-98     2.949e-98         1.000*   -97.5303
   Al(g)               1.119e-104    1.119e-104         1.000*  -103.9512
   Si(g)               3.398e-113    3.398e-113         1.000*  -112.4687
    *no data, gas taken to be ideal

                                  In fluid              Sorbed            Kd
  Original basis total moles   moles     mg/kg      moles     mg/kg      L/kg
 -------------------------------------------------------------------------------
   H2O                 55.8       55.4  9.09e+05
   Al+++             0.0124   1.03e-07   0.00252
   Ca++                1.34       1.32  4.83e+04
   Cl-                 1.33       1.33  4.28e+04
   CrO4--           0.00284   9.14e-21  9.65e-16
   Fe++              0.0626   9.75e-06     0.496
   H+                -0.491   0.000991     0.909
   HCO3-            0.00100    0.00100      55.6
   HPO4--           0.00124   9.71e-12  8.49e-07
   K+               0.00114    0.00114      40.6
   Mg++               0.155   0.000766      17.0
   Mn++             0.00140    0.00140      69.9
   Na+              0.00434    0.00434      90.8
   O2(aq)          -0.00265   -0.00214     -62.2
   SO4--            0.00135   4.80e-06     0.420
   SiO2(aq)           0.155   3.44e-05      1.88
   Ti(OH)4(aq)      0.00108    0.00108      114.

  Elemental composition               In fluid                  Sorbed
                  total moles     moles       mg/kg        moles       mg/kg
 -------------------------------------------------------------------------------
   Aluminum           0.01239    1.027e-07    0.002523
   Calcium              1.338        1.323   4.827e+04
   Carbon            0.001000     0.001000       10.94
   Chlorine             1.326        1.326   4.281e+04
   Chromium          0.002839    9.137e-21   4.326e-16
   Hydrogen             111.0        110.8   1.017e+05
   Iron               0.06257    9.746e-06      0.4957
   Magnesium           0.1550    0.0007663       16.96
   Manganese         0.001397     0.001397       69.90
   Oxygen               56.09        55.39   8.070e+05
   Phosphorus        0.001241    9.712e-12   2.739e-07
   Potassium         0.001140     0.001140       40.60
   Silicon             0.1553    3.444e-05      0.8808
   Sodium            0.004338     0.004338       90.82
   Sulfur            0.001350    4.798e-06      0.1401
   Titanium          0.001076     0.001076       46.90


          Step #     4             Xi = 0.0397

          Temperature = 100.0 C    Pressure =  1.013 bars
          pH =  7.203              log fO2 =  -62.084
          Eh =  -0.4627 volts      pe =  -6.2493
          Ionic strength      =    3.031850 molal
          Charge imbalance    =    1.213080 eq/kg (36.46% error)
          Activity of water   =    0.962128
          Solvent mass        =     0.99498 kg
          Solution mass       =      1.0955 kg
          Mineral mass        =    0.048407 kg
          Solution density    =    1.008    g/cm3
          Solution viscosity  =    0.003    poise
          Chlorinity          =    1.332688 molal
          Dissolved solids    =       91792 mg/kg sol'n
          Hardness            =   120619.39 mg/kg sol'n as CaCO3
            carbonate         =       41.79 mg/kg sol'n as CaCO3
            non-carbonate     =   120577.60 mg/kg sol'n as CaCO3
          Carbonate alkalinity=       41.79 mg/kg sol'n as CaCO3
          Water type          =    Ca-Cl
          Bulk volume         =    1.10e+03 cm3
          Fluid volume        =    1.09e+03 cm3
          Mineral volume      =        16.8 cm3
          Inert volume        =        0.00 cm3
          Porosity            =        98.5 %
          Permeability        =        58.3 cm2
          Mass reacted        =        43.5 g

                          moles          moles         grams          cm3      rxn rate
  Reactants             remaining       reacted       reacted       reacted  (mol/kg sec)
 ------------------------------------------------------------------------------------------
   H2O                      0.000         0.000         0.000          --            --  
   Al2O3                   0.2975       0.01230         1.254          --            --  
   CaO                     0.5955       0.02463         1.381          --            --  
   Cr2O3                  0.06814      0.002818        0.4284          --            --  
   FeO(ox)                  2.956        0.1223         8.786          --            --  
   K2O(ox)               0.003366     0.0001392       0.01311          --            --  
   MgO                      7.394        0.3058         12.33          --            --  
   MnO                    0.06704      0.002773        0.1967          --            --  
   Na2O(ox)               0.08014      0.003315        0.2054          --            --  
   P2O5                   0.02978      0.001232        0.1748          --            --  
   S                      0.01681     0.0006952       0.02229       0.01078          --  
   SiO2                     7.457        0.3085         18.53          --            --  
   TiO2                   0.05159      0.002134        0.1705          --            --  

  Minerals in system     moles      log moles      grams        volume (cm3)
 ----------------------------------------------------------------------------
   Andradite             0.008953     -2.048          4.549           1.180
   Antigorite            0.006313     -2.200          28.64           11.04
   Chromite              0.002819     -2.550         0.6310          0.1241
   Daphnite-14A           0.01214     -1.916          8.659           2.590
   Greenalite             0.01339     -1.873          4.979           1.540
   Hydroxylapatite      0.0008215     -3.085         0.4127          0.1557
   Saponite-Ca           0.001015     -2.993         0.3914          0.1378
   Troilite              0.001690     -2.772         0.1486         0.05608
                                               _____________   _____________
          (total)                                     48.41           16.83 

  Aqueous species       molality    mg/kg sol'n    act. coef.     log act.
 ---------------------------------------------------------------------------
   Ca++                     1.199     4.364e+04      0.1683       -0.6950
   Cl-                      1.164     3.747e+04      0.5810       -0.1700
   CaCl+                  0.08882         6093.      0.6759       -1.2216
   CaCl2(aq)              0.03837         3867.      1.0000       -1.4160
   Na+                   0.006646         138.8      0.6759       -2.3476
   Ti(OH)4(aq)           0.002146         225.9      1.0000       -2.6684
   MnCl+                 0.002075         170.3      0.6759       -2.8531
   K+                    0.001227         43.59      0.5810       -3.1468
   NaCl(aq)              0.001022         54.25      1.0000       -2.9905
   Methane(aq)           0.001005         14.64      1.0000       -2.9978
   Mn++                 0.0007131         35.58      0.1683       -3.9207
   Mg++                 0.0005508         12.16      0.2597       -3.8446
   H2(aq)               0.0002529        0.4631      1.0000       -3.5970
   MgCl+                0.0002176         11.81      0.6759       -3.8325
   KCl(aq)              5.744e-05         3.889      1.0000       -4.2408
   SiO2(aq)             3.386e-05         1.848      1.0000       -4.4703
   OH-                  1.351e-05        0.2086      0.6312       -5.0693
   Fe++                 7.288e-06        0.3697      0.1683       -5.9112
   HS-                  4.289e-06        0.1288      0.6312       -5.5674
   FeCl+                1.972e-06        0.1635      0.6759       -5.8752
   HSiO3-               6.328e-07       0.04430      0.6759       -6.3689
   H2S(aq)              5.160e-07       0.01597      1.0000       -6.2873
   FeCl4--              5.051e-07       0.09067      0.0805       -7.3911
   AlO2-                1.017e-07      0.005448      0.6759       -7.1628
   H+                   6.658e-08     6.095e-05      0.9420       -7.2026
   NaHSiO3(aq)          3.458e-08      0.003143      1.0000       -7.4611
   HCl(aq)              1.017e-08     0.0003369      1.0000       -7.9926
    (only species > 1e-8 molal listed)

  Mineral saturation states
                     log Q/K                          log Q/K
 ----------------------------------------------------------------
   Antigorite         0.0000 sat    Talc              -1.3513     
   Andradite          0.0000 sat    Quartz            -1.3921     
   Chromite           0.0000 sat    Phlogopite        -1.4240     
   Hydroxylapatite    0.0000 sat    Clinochlore-14A   -1.4608     
   Saponite-Ca        0.0000 sat    Hedenbergite      -1.5305     
   Daphnite-14A       0.0000 sat    Tridymite         -1.5639     
   Greenalite         0.0000 sat    Saponite-H        -1.5830     
   Troilite           0.0000 sat    Mn(OH)2(am)       -1.6075     
   Magnetite         -0.0002        Wollastonite      -1.6084     
   Pyrrhotite        -0.0796        Chalcedony        -1.6088     
   Saponite-Mg       -0.3864        Pyrite            -1.6335     
   Ice               -0.4838        Pseudowollastoni  -1.7427     
   Chrysotile        -0.5022        Gibbsite          -1.7981     
   Diopside          -0.5283        Cristobalite(alp  -1.8098     
   Ripidolite-14A    -0.6450        Minnesotaite      -1.8216     
   Cronstedtite-7A   -0.6507        Brucite           -1.9243     
   Tephroite         -0.8428        Wustite           -1.9729     
   Alabandite        -0.8989        Coesite           -2.0505     
   Tremolite         -0.9257        Cristobalite(bet  -2.1120     
   Saponite-Na       -0.9662        Fe(OH)2           -2.1176     
   Diaspore          -1.0129        Enstatite         -2.1372     
   Fayalite          -1.0405        SiO2(am)          -2.2860     
   Saponite-K        -1.0516        Monticellite      -2.7278     
   Ferrosilite       -1.1718        Prehnite          -2.7521     
   Hematite          -1.1791        Whitlockite       -2.7725     
   Rhodonite         -1.2391        Chamosite-7A      -2.8365     
   Goethite          -1.2873        Daphnite-7A       -2.8752     
   Boehmite          -1.3077        Epidote           -2.9200     
   FeO               -1.3213        Epidote-ord       -2.9254     
   Annite            -1.3354     
    (only minerals with log Q/K > -3 listed)

                         partial
  Gases               press. (bar)     fugacity     fug. coef.    log fug.
 ---------------------------------------------------------------------------
   CH4(g)                   1.150         1.149        0.9993      0.0604
   H2O(g)                  0.8140        0.8019        0.9852     -0.0959
   H2(g)                   0.3164        0.3167         1.001     -0.4994
   H2S(g)               1.545e-05     1.539e-05        0.9961     -4.8128
   HCl(g)               1.232e-11     1.232e-11         1.000*   -10.9095
   CO2(g)               9.849e-13     9.825e-13        0.9976    -12.0077
   CO(g)                8.866e-17     8.866e-17         1.000*   -16.0523
   C2H4(g)              3.414e-22     3.414e-22         1.000*   -21.4667
   S2(g)                5.270e-29     5.270e-29         1.000*   -28.2782
   SO2(g)               3.978e-30     3.950e-30        0.9928    -29.4034
   Na(g)                2.593e-43     2.593e-43         1.000*   -42.5862
   K(g)                 5.053e-45     5.053e-45         1.000*   -44.2964
   Cl2(g)               6.691e-49     6.691e-49         1.000*   -48.1745
   O2(g)                8.236e-63     8.235e-63        0.9999    -62.0843
   Mg(g)                2.374e-68     2.374e-68         1.000*   -67.6245
   Ca(g)                3.290e-84     3.290e-84         1.000*   -83.4828
   C(g)                 2.953e-98     2.953e-98         1.000*   -97.5297
   Al(g)               1.120e-104    1.120e-104         1.000*  -103.9506
   Si(g)               3.404e-113    3.404e-113         1.000*  -112.4681
    *no data, gas taken to be ideal

                                  In fluid              Sorbed            Kd
  Original basis total moles   moles     mg/kg      moles     mg/kg      L/kg
 -------------------------------------------------------------------------------
   H2O                 56.0       55.2  9.08e+05
   Al+++             0.0246   1.02e-07   0.00252
   Ca++                1.35       1.32  4.83e+04
   Cl-                 1.33       1.33  4.29e+04
   CrO4--           0.00564   9.12e-21  9.65e-16
   Fe++               0.123   9.73e-06     0.496
   H+                -0.974   0.000991     0.912
   HCO3-            0.00100    0.00100      55.7
   HPO4--           0.00246   9.68e-12  8.48e-07
   K+               0.00128    0.00128      45.6
   Mg++               0.307   0.000765      17.0
   Mn++             0.00277    0.00277      139.
   Na+              0.00763    0.00763      160.
   O2(aq)          -0.00527   -0.00214     -62.4
   SO4--            0.00170   4.78e-06     0.419
   SiO2(aq)           0.308   3.44e-05      1.88
   Ti(OH)4(aq)      0.00214    0.00214      226.

  Elemental composition               In fluid                  Sorbed
                  total moles     moles       mg/kg        moles       mg/kg
 -------------------------------------------------------------------------------
   Aluminum           0.02461    1.025e-07    0.002524
   Calcium              1.351        1.319   4.827e+04
   Carbon            0.001000     0.001000       10.96
   Chlorine             1.326        1.326   4.291e+04
   Chromium          0.005638    9.117e-21   4.327e-16
   Hydrogen             111.0        110.5   1.016e+05
   Iron                0.1233    9.726e-06      0.4958
   Magnesium           0.3068    0.0007645       16.96
   Manganese         0.002774     0.002774       139.1
   Oxygen               56.65        55.24   8.067e+05
   Phosphorus        0.002465    9.681e-12   2.737e-07
   Potassium         0.001278     0.001278       45.62
   Silicon             0.3085    3.436e-05      0.8807
   Sodium            0.007629     0.007629       160.1
   Sulfur            0.001695    4.784e-06      0.1400
   Titanium          0.002135     0.002135       93.31


          Step #     7             Xi = 0.0581

          Temperature = 100.0 C    Pressure =  1.013 bars
          pH =  7.405              log fO2 =  -64.380
          Eh =  -0.5202 volts      pe =  -7.0260
          Ionic strength      =    3.036642 molal
          Charge imbalance    =    1.215566 eq/kg (36.48% error)
          Activity of water   =    0.962059
          Solvent mass        =     0.99260 kg
          Solution mass       =      1.0933 kg
          Mineral mass        =    0.070789 kg
          Solution density    =    1.008    g/cm3
          Solution viscosity  =    0.003    poise
          Chlorinity          =    1.335888 molal
          Dissolved solids    =       92111 mg/kg sol'n
          Hardness            =   120698.81 mg/kg sol'n as CaCO3
            carbonate         =       43.61 mg/kg sol'n as CaCO3
            non-carbonate     =   120655.20 mg/kg sol'n as CaCO3
          Carbonate alkalinity=       43.61 mg/kg sol'n as CaCO3
          Water type          =    Ca-Cl
          Bulk volume         =    1.11e+03 cm3
          Fluid volume        =    1.08e+03 cm3
          Mineral volume      =        24.6 cm3
          Inert volume        =        0.00 cm3
          Porosity            =        97.8 %
          Permeability        =        45.8 cm2
          Mass reacted        =        63.6 g

                          moles          moles         grams          cm3      rxn rate
  Reactants             remaining       reacted       reacted       reacted  (mol/kg sec)
 ------------------------------------------------------------------------------------------
   H2O                      0.000         0.000         0.000          --            --  
   Al2O3                   0.2918       0.01800         1.835          --            --  
   CaO                     0.5841       0.03604         2.021          --            --  
   Cr2O3                  0.06683      0.004124        0.6267          --            --  
   FeO(ox)                  2.900        0.1789         12.85          --            --  
   K2O(ox)               0.003301     0.0002037       0.01919          --            --  
   MgO                      7.252        0.4475         18.03          --            --  
   MnO                    0.06575      0.004057        0.2878          --            --  
   Na2O(ox)               0.07860      0.004850        0.3006          --            --  
   P2O5                   0.02921      0.001802        0.2558          --            --  
   S                      0.01649      0.001017       0.03262       0.01578          --  
   SiO2                     7.314        0.4513         27.12          --            --  
   TiO2                   0.05061      0.003122        0.2494          --            --  

  Minerals in system     moles      log moles      grams        volume (cm3)
 ----------------------------------------------------------------------------
   Andradite              0.01255     -1.901          6.379           1.655
   Antigorite            0.009237     -2.034          41.90           16.16
   Chromite              0.004124     -2.385         0.9231          0.1815
   Daphnite-14A           0.01774     -1.751          12.66           3.786
   Greenalite             0.01999     -1.699          7.432           2.299
   Hydroxylapatite       0.001202     -2.920         0.6037          0.2278
   Saponite-Ca           0.001588     -2.799         0.6124          0.2155
   Tephroite            0.0005207     -3.283         0.1052         0.03968
   Troilite              0.002010     -2.697         0.1767         0.06669
                                               _____________   _____________
          (total)                                     70.79           24.63 

  Aqueous species       molality    mg/kg sol'n    act. coef.     log act.
 ---------------------------------------------------------------------------
   Ca++                     1.200     4.367e+04      0.1683       -0.6945
   Cl-                      1.166     3.753e+04      0.5810       -0.1692
   CaCl+                  0.08908         6109.      0.6759       -1.2203
   CaCl2(aq)              0.03855         3884.      1.0000       -1.4140
   Na+                   0.009340         195.0      0.6759       -2.1998
   H2(aq)                0.003556         6.508      1.0000       -2.4491
   Ti(OH)4(aq)           0.003147         331.1      1.0000       -2.5021
   MnCl+                 0.002263         185.7      0.6759       -2.8155
   NaCl(aq)              0.001439         76.35      1.0000       -2.8419
   K+                    0.001354         48.08      0.5810       -3.1041
   Methane(aq)           0.001007         14.67      1.0000       -2.9968
   Mn++                 0.0007763         38.72      0.1683       -3.8838
   Mg++                 0.0002319         5.117      0.2597       -4.2203
   MgCl+                9.175e-05         4.978      0.6759       -4.2075
   KCl(aq)              6.349e-05         4.297      1.0000       -4.1973
   SiO2(aq)             3.075e-05         1.677      1.0000       -4.5122
   OH-                  2.154e-05        0.3326      0.6312       -4.8666
   HS-                  6.414e-06        0.1926      0.6312       -5.3927
   Fe++                 3.056e-06        0.1549      0.1683       -6.2887
   HSiO3-               9.163e-07       0.06413      0.6759       -6.2081
   FeCl+                8.284e-07       0.06867      0.6759       -6.2519
   H2S(aq)              4.839e-07       0.01497      1.0000       -6.3153
   FeCl4--              2.133e-07       0.03828      0.0805       -7.7654
   AlO2-                1.596e-07      0.008547      0.6759       -6.9670
   NaHSiO3(aq)          7.039e-08      0.006396      1.0000       -7.1525
   H+                   4.175e-08     3.820e-05      0.9420       -7.4053
   NaOH(aq)             2.014e-08     0.0007312      1.0000       -7.6960
    (only species > 1e-8 molal listed)

  Mineral saturation states
                     log Q/K                          log Q/K
 ----------------------------------------------------------------
   Tephroite          0.0000 sat    Pseudowollastoni  -1.3786     
   Andradite          0.0000 sat    Talc              -1.4298     
   Greenalite         0.0000 sat    Quartz            -1.4340     
   Troilite           0.0000 sat    Clinochlore-14A   -1.4520     
   Daphnite-14A       0.0000 sat    Tridymite         -1.6058     
   Hydroxylapatite    0.0000 sat    Saponite-H        -1.6500     
   Antigorite         0.0000 sat    Chalcedony        -1.6507     
   Chromite           0.0000 sat    Cronstedtite-7A   -1.7289     
   Saponite-Ca        0.0000 sat    Gibbsite          -1.8051     
   Pyrrhotite        -0.0796        Goethite          -1.8334     
   Diopside          -0.1765        Cristobalite(alp  -1.8517     
   Tremolite         -0.3006        Brucite           -1.8946     
   Saponite-Mg       -0.4485        Minnesotaite      -1.9054     
   Ice               -0.4838        Wustite           -2.0073     
   Alabandite        -0.4845        Prehnite          -2.0799     
   Chrysotile        -0.4970        Fe(OH)2           -2.0897     
   Ripidolite-14A    -0.6398        Coesite           -2.0924     
   Rhodonite         -0.8387        Enstatite         -2.1494     
   Saponite-Na       -0.9175        Cristobalite(bet  -2.1539     
   Diaspore          -1.0198        Hematite          -2.2712     
   Fayalite          -1.0265        SiO2(am)          -2.3279     
   Saponite-K        -1.0376        Monticellite      -2.3341     
   Magnetite         -1.0644        Grossular         -2.7017     
   Annite            -1.1388        Manganosite       -2.7696     
   Mn(OH)2(am)       -1.1652        Epidote           -2.7938     
   Hedenbergite      -1.1804        Epidote-ord       -2.7992     
   Ferrosilite       -1.1857        Pyrite            -2.8095     
   Phlogopite        -1.2222        Chamosite-7A      -2.8365     
   Wollastonite      -1.2443        Daphnite-7A       -2.8752     
   FeO               -1.2933        Whitlockite       -2.9078     
   Boehmite          -1.3146        Scolecite         -2.9793     
    (only minerals with log Q/K > -3 listed)

                         partial
  Gases               press. (bar)     fugacity     fug. coef.    log fug.
 ---------------------------------------------------------------------------
   H2(g)                    4.449         4.452         1.001      0.6485
   CH4(g)                   1.153         1.152        0.9993      0.0614
   H2O(g)                  0.8139        0.8019        0.9852     -0.0959
   H2S(g)               1.448e-05     1.443e-05        0.9961     -4.8408
   HCl(g)               7.737e-12     7.737e-12         1.000*   -11.1114
   CO2(g)               2.527e-17     2.521e-17        0.9976    -16.5984
   CO(g)                3.198e-20     3.198e-20         1.000*   -19.4951
   C2H4(g)              1.736e-24     1.736e-24         1.000*   -23.7605
   S2(g)                2.344e-31     2.344e-31         1.000*   -30.6300
   SO2(g)               1.342e-33     1.333e-33        0.9928    -32.8753
   Na(g)                2.179e-42     2.179e-42         1.000*   -41.6617
   K(g)                 3.334e-44     3.334e-44         1.000*   -43.4770
   Cl2(g)               1.878e-50     1.878e-50         1.000*   -49.7264
   O2(g)                4.166e-65     4.166e-65        0.9999    -64.3803
   Mg(g)                3.574e-67     3.574e-67         1.000*   -66.4468
   Ca(g)                1.178e-82     1.178e-82         1.000*   -81.9289
   C(g)                1.498e-100    1.498e-100         1.000*   -99.8246
   Al(g)               5.813e-103    5.813e-103         1.000*  -102.2356
   Si(g)               6.110e-111    6.110e-111         1.000*  -110.2140
    *no data, gas taken to be ideal

                                  In fluid              Sorbed            Kd
  Original basis total moles   moles     mg/kg      moles     mg/kg      L/kg
 -------------------------------------------------------------------------------
   H2O                 56.2       55.1  9.08e+05
   Al+++             0.0360   1.60e-07   0.00395
   Ca++                1.36       1.32  4.83e+04
   Cl-                 1.33       1.33  4.30e+04
   CrO4--           0.00825   1.15e-20  1.22e-15
   Fe++               0.180   4.07e-06     0.208
   H+                 -1.43   0.000984     0.907
   HCO3-            0.00100    0.00100      55.8
   HPO4--           0.00361   4.93e-12  4.33e-07
   K+               0.00141    0.00141      50.3
   Mg++               0.448   0.000321      7.14
   Mn++             0.00406    0.00302      152.
   Na+               0.0107     0.0107      225.
   O2(aq)          -0.00771   -0.00378     -111.
   SO4--            0.00202   6.85e-06     0.602
   SiO2(aq)           0.451   3.15e-05      1.73
   Ti(OH)4(aq)      0.00312    0.00312      331.

  Elemental composition               In fluid                  Sorbed
                  total moles     moles       mg/kg        moles       mg/kg
 -------------------------------------------------------------------------------
   Aluminum           0.03600    1.599e-07    0.003946
   Calcium              1.362        1.318   4.832e+04
   Carbon            0.001000     0.001000       10.99
   Chlorine             1.326        1.326   4.300e+04
   Chromium          0.008248    1.153e-20   5.483e-16
   Hydrogen             111.0        110.2   1.016e+05
   Iron                0.1799    4.071e-06      0.2080
   Magnesium           0.4485    0.0003212       7.142
   Manganese         0.004058     0.003017       151.6
   Oxygen               57.17        55.11   8.065e+05
   Phosphorus        0.003605    4.931e-12   1.397e-07
   Potassium         0.001407     0.001407       50.33
   Silicon             0.4513    3.150e-05      0.8092
   Sodium             0.01070      0.01070       225.0
   Sulfur            0.002017    6.854e-06      0.2010
   Titanium          0.003123     0.003123       136.8


          Step #    12             Xi = 0.1000

          Temperature = 100.0 C    Pressure =  1.013 bars
          pH =  7.491              log fO2 =  -65.356
          Eh =  -0.5446 volts      pe =  -7.3556
          Ionic strength      =    3.048957 molal
          Charge imbalance    =    1.221290 eq/kg (36.49% error)
          Activity of water   =    0.961879
          Solvent mass        =     0.98718 kg
          Solution mass       =      1.0882 kg
          Mineral mass        =     0.12178 kg
          Solution density    =    1.008    g/cm3
          Solution viscosity  =    0.003    poise
          Chlorinity          =    1.343214 molal
          Dissolved solids    =       92811 mg/kg sol'n
          Hardness            =   121019.53 mg/kg sol'n as CaCO3
            carbonate         =       44.43 mg/kg sol'n as CaCO3
            non-carbonate     =   120975.10 mg/kg sol'n as CaCO3
          Carbonate alkalinity=       44.43 mg/kg sol'n as CaCO3
          Water type          =    Ca-Cl
          Bulk volume         =    1.12e+03 cm3
          Fluid volume        =    1.08e+03 cm3
          Mineral volume      =        42.4 cm3
          Inert volume        =        0.00 cm3
          Porosity            =        96.2 %
          Permeability        =        26.7 cm2
          Mass reacted        =         109 g

                          moles          moles         grams          cm3      rxn rate
  Reactants             remaining       reacted       reacted       reacted  (mol/kg sec)
 ------------------------------------------------------------------------------------------
   H2O                      0.000         0.000         0.000          --            --  
   Al2O3                   0.2788       0.03098         3.158          --            --  
   CaO                     0.5581       0.06201         3.477          --            --  
   Cr2O3                  0.06386      0.007096         1.078          --            --  
   FeO(ox)                  2.771        0.3079         22.12          --            --  
   K2O(ox)               0.003154     0.0003505       0.03301          --            --  
   MgO                      6.930        0.7700         31.03          --            --  
   MnO                    0.06283      0.006981        0.4952          --            --  
   Na2O(ox)               0.07511      0.008345        0.5172          --            --  
   P2O5                   0.02791      0.003101        0.4402          --            --  
   S                      0.01575      0.001750       0.05612       0.02715          --  
   SiO2                     6.989        0.7766         46.66          --            --  
   TiO2                   0.04836      0.005373        0.4292          --            --  

  Minerals in system     moles      log moles      grams        volume (cm3)
 ----------------------------------------------------------------------------
   Andradite              0.02055     -1.687          10.44           2.710
   Antigorite             0.01587     -1.799          71.97           27.75
   Chromite              0.007096     -2.149          1.588          0.3123
   Daphnite-14A           0.03048     -1.516          21.74           6.504
   Greenalite             0.03518     -1.454          13.08           4.046
   Hydroxylapatite       0.002068     -2.685          1.039          0.3919
   Saponite-Ca           0.003036     -2.518          1.170          0.4120
   Tephroite             0.002455     -2.610         0.4958          0.1871
   Troilite              0.002742     -2.562         0.2411         0.09097
                                               _____________   _____________
          (total)                                     121.8           42.41 

  Aqueous species       molality    mg/kg sol'n    act. coef.     log act.
 ---------------------------------------------------------------------------
   Ca++                     1.204     4.377e+04      0.1683       -0.6932
   Cl-                      1.171     3.767e+04      0.5810       -0.1672
   CaCl+                  0.08976         6151.      0.6759       -1.2170
   CaCl2(aq)              0.03902         3929.      1.0000       -1.4087
   Na+                    0.01552         323.6      0.6759       -1.9793
   H2(aq)                 0.01094         20.00      1.0000       -1.9611
   Ti(OH)4(aq)           0.005444         572.4      1.0000       -2.2641
   NaCl(aq)              0.002402         127.3      1.0000       -2.6195
   K+                    0.001646         58.37      0.5810       -3.0195
   MnCl+                 0.001564         128.3      0.6759       -2.9758
   Methane(aq)           0.001013         14.74      1.0000       -2.9944
   Mn++                 0.0005342         26.62      0.1683       -4.0461
   Mg++                 0.0001609         3.549      0.2597       -4.3789
   KCl(aq)              7.750e-05         5.242      1.0000       -4.1107
   MgCl+                6.398e-05         3.469      0.6759       -4.3640
   SiO2(aq)             2.951e-05         1.609      1.0000       -4.5300
   OH-                  2.623e-05        0.4047      0.6312       -4.7810
   HS-                  7.600e-06        0.2280      0.6312       -5.3190
   Fe++                 2.117e-06        0.1073      0.1683       -6.4480
   HSiO3-               1.071e-06       0.07491      0.6759       -6.1403
   FeCl+                5.767e-07       0.04777      0.6759       -6.4092
   H2S(aq)              4.706e-07       0.01455      1.0000       -6.3273
   AlO2-                1.931e-07       0.01033      0.6759       -6.8843
   FeCl4--              1.506e-07       0.02700      0.0805       -7.9167
   NaHSiO3(aq)          1.367e-07       0.01241      1.0000       -6.8643
   NaOH(aq)             4.074e-08      0.001478      1.0000       -7.3900
   H+                   3.427e-08     3.134e-05      0.9420       -7.4910
    (only species > 1e-8 molal listed)

  Mineral saturation states
                     log Q/K                          log Q/K
 ----------------------------------------------------------------
   Chromite           0.0000 sat    Clinochlore-14A   -1.4483     
   Greenalite         0.0000 sat    Quartz            -1.4518     
   Saponite-Ca        0.0000 sat    Talc              -1.4632     
   Daphnite-14A       0.0000 sat    Magnetite         -1.5165     
   Antigorite         0.0000 sat    Tridymite         -1.6236     
   Troilite           0.0000 sat    Chalcedony        -1.6685     
   Hydroxylapatite    0.0000 sat    Saponite-H        -1.6784     
   Andradite          0.0000 sat    Prehnite          -1.7943     
   Tephroite          0.0000 sat    Gibbsite          -1.8082     
   Diopside          -0.0269        Cristobalite(alp  -1.8695     
   Tremolite         -0.0349        Brucite           -1.8820     
   Pyrrhotite        -0.0796        Minnesotaite      -1.9410     
   Saponite-Mg       -0.4748        Wustite           -2.0218     
   Ice               -0.4839        Goethite          -2.0655     
   Alabandite        -0.4875        Fe(OH)2           -2.0778     
   Chrysotile        -0.4948        Coesite           -2.1102     
   Ripidolite-14A    -0.6376        Enstatite         -2.1546     
   Saponite-Na       -0.8450        Monticellite      -2.1667     
   Rhodonite         -0.8476        Cristobalite(bet  -2.1717     
   Annite            -0.9893        Cronstedtite-7A   -2.1871     
   Saponite-K        -1.0099        Grossular         -2.2435     
   Fayalite          -1.0205        SiO2(am)          -2.3457     
   Diaspore          -1.0228        Hematite          -2.7353     
   Hedenbergite      -1.0316        Epidote           -2.7403     
   Phlogopite        -1.0705        Epidote-ord       -2.7457     
   Wollastonite      -1.0896        Manganosite       -2.7607     
   Mn(OH)2(am)       -1.1564        Mesolite          -2.7874     
   Ferrosilite       -1.1916        Chamosite-7A      -2.8365     
   Pseudowollastoni  -1.2239        Scolecite         -2.8664     
   FeO               -1.2814        Daphnite-7A       -2.8752     
   Boehmite          -1.3176        Whitlockite       -2.9653     
    (only minerals with log Q/K > -3 listed)

                         partial
  Gases               press. (bar)     fugacity     fug. coef.    log fug.
 ---------------------------------------------------------------------------
   H2(g)                    13.68         13.69         1.001      1.1365
   CH4(g)                   1.159         1.158        0.9993      0.0638
   H2O(g)                  0.8138        0.8017        0.9852     -0.0960
   H2S(g)               1.409e-05     1.403e-05        0.9961     -4.8528
   HCl(g)               6.382e-12     6.382e-12         1.000*   -11.1951
   CO2(g)               2.839e-19     2.832e-19        0.9976    -18.5479
   CO(g)                1.105e-21     1.105e-21         1.000*   -20.9566
   C2H4(g)              1.855e-25     1.855e-25         1.000*   -24.7316
   S2(g)                2.345e-32     2.345e-32         1.000*   -31.6299
   SO2(g)               4.486e-35     4.454e-35        0.9928    -34.3513
   Na(g)                7.735e-42     7.735e-42         1.000*   -41.1115
   K(g)                 8.654e-44     8.654e-44         1.000*   -43.0628
   Cl2(g)               4.153e-51     4.153e-51         1.000*   -50.3816
   O2(g)                4.403e-66     4.403e-66        0.9999    -65.3563
   Mg(g)                1.132e-66     1.132e-66         1.000*   -65.9461
   Ca(g)                5.390e-82     5.390e-82         1.000*   -81.2684
   C(g)                1.592e-101    1.592e-101         1.000*  -100.7980
   Al(g)               3.115e-102    3.115e-102         1.000*  -101.5066
   Si(g)               5.548e-110    5.548e-110         1.000*  -109.2558
    *no data, gas taken to be ideal

                                  In fluid              Sorbed            Kd
  Original basis total moles   moles     mg/kg      moles     mg/kg      L/kg
 -------------------------------------------------------------------------------
   H2O                 56.7       54.8  9.07e+05
   Al+++             0.0620   1.92e-07   0.00477
   Ca++                1.39       1.32  4.85e+04
   Cl-                 1.33       1.33  4.32e+04
   CrO4--            0.0142   1.32e-20  1.41e-15
   Fe++               0.309   2.81e-06     0.144
   H+                 -2.45   0.000981     0.908
   HCO3-            0.00100    0.00100      56.1
   HPO4--           0.00620   3.70e-12  3.26e-07
   K+               0.00170    0.00170      61.1
   Mg++               0.771   0.000222      4.96
   Mn++             0.00698    0.00207      105.
   Na+               0.0177     0.0177      374.
   O2(aq)           -0.0133   -0.00741     -218.
   SO4--            0.00275   7.98e-06     0.704
   SiO2(aq)           0.777   3.03e-05      1.67
   Ti(OH)4(aq)      0.00537    0.00537      572.

  Elemental composition               In fluid                  Sorbed
                  total moles     moles       mg/kg        moles       mg/kg
 -------------------------------------------------------------------------------
   Aluminum           0.06195    1.925e-07    0.004772
   Calcium              1.388        1.316   4.845e+04
   Carbon            0.001000     0.001000       11.04
   Chlorine             1.326        1.326   4.320e+04
   Chromium           0.01419    1.319e-20   6.304e-16
   Hydrogen             111.0        109.6   1.016e+05
   Iron                0.3089    2.811e-06      0.1443
   Magnesium           0.7710    0.0002220       4.960
   Manganese         0.006982     0.002072       104.6
   Oxygen               58.36        54.82   8.060e+05
   Phosphorus        0.006203    3.696e-12   1.052e-07
   Potassium         0.001701     0.001701       61.12
   Silicon             0.7766    3.032e-05      0.7827
   Sodium             0.01769      0.01769       373.7
   Sulfur            0.002750    7.976e-06      0.2350
   Titanium          0.005374     0.005374       236.5


          Step #    13             Xi = 0.1100

          Temperature = 100.0 C    Pressure =  1.013 bars
          pH =  7.502              log fO2 =  -65.484
          Eh =  -0.5478 volts      pe =  -7.3988
          Ionic strength      =    3.051771 molal
          Charge imbalance    =    1.222663 eq/kg (36.5% error)
          Activity of water   =    0.961838
          Solvent mass        =     0.98589 kg
          Solution mass       =      1.0870 kg
          Mineral mass        =     0.13395 kg
          Solution density    =    1.008    g/cm3
          Solution viscosity  =    0.003    poise
          Chlorinity          =    1.344975 molal
          Dissolved solids    =       92980 mg/kg sol'n
          Hardness            =   121084.78 mg/kg sol'n as CaCO3
            carbonate         =       44.56 mg/kg sol'n as CaCO3
            non-carbonate     =   121040.23 mg/kg sol'n as CaCO3
          Carbonate alkalinity=       44.56 mg/kg sol'n as CaCO3
          Water type          =    Ca-Cl
          Bulk volume         =    1.12e+03 cm3
          Fluid volume        =    1.08e+03 cm3
          Mineral volume      =        46.7 cm3
          Inert volume        =        0.00 cm3
          Porosity            =        95.9 %
          Permeability        =        23.5 cm2
          Mass reacted        =         120 g

                          moles          moles         grams          cm3      rxn rate
  Reactants             remaining       reacted       reacted       reacted  (mol/kg sec)
 ------------------------------------------------------------------------------------------
   H2O                      0.000         0.000         0.000          --            --  
   Al2O3                   0.2757       0.03407         3.474          --            --  
   CaO                     0.5519       0.06821         3.825          --            --  
   Cr2O3                  0.06315      0.007805         1.186          --            --  
   FeO(ox)                  2.740        0.3387         24.33          --            --  
   K2O(ox)               0.003119     0.0003855       0.03632          --            --  
   MgO                      6.853        0.8470         34.14          --            --  
   MnO                    0.06213      0.007679        0.5447          --            --  
   Na2O(ox)               0.07427      0.009180        0.5689          --            --  
   P2O5                   0.02760      0.003411        0.4842          --            --  
   S                      0.01558      0.001925       0.06174       0.02986          --  
   SiO2                     6.911        0.8542         51.33          --            --  
   TiO2                   0.04782      0.005910        0.4721          --            --  

  Minerals in system     moles      log moles      grams        volume (cm3)
 ----------------------------------------------------------------------------
   Andradite              0.02242     -1.649          11.40           2.957
   Antigorite             0.01746     -1.758          79.18           30.53
   Chromite              0.007806     -2.108          1.747          0.3435
   Daphnite-14A           0.03357     -1.474          23.95           7.165
   Greenalite             0.03874     -1.412          14.40           4.455
   Hydroxylapatite       0.002274     -2.643          1.142          0.4311
   Saponite-Ca           0.003037     -2.518          1.171          0.4121
   Tephroite             0.002854     -2.545         0.5764          0.2175
   Tremolite            0.0001538     -3.813         0.1249         0.04197
   Troilite              0.002917     -2.535         0.2565         0.09678
                                               _____________   _____________
          (total)                                     133.9           46.65 

  Aqueous species       molality    mg/kg sol'n    act. coef.     log act.
 ---------------------------------------------------------------------------
   Ca++                     1.205     4.379e+04      0.1683       -0.6930
   Cl-                      1.173     3.770e+04      0.5810       -0.1667
   CaCl+                  0.08991         6160.      0.6759       -1.2163
   CaCl2(aq)              0.03913         3939.      1.0000       -1.4075
   Na+                    0.01700         354.5      0.6759       -1.9396
   H2(aq)                 0.01267         23.17      1.0000       -1.8971
   Ti(OH)4(aq)           0.005996         630.3      1.0000       -2.2222
   NaCl(aq)              0.002634         139.6      1.0000       -2.5793
   K+                    0.001716         60.84      0.5810       -3.0014
   MnCl+                 0.001491         122.3      0.6759       -2.9965
   Methane(aq)           0.001014         14.76      1.0000       -2.9938
   Mn++                 0.0005087         25.35      0.1683       -4.0673
   Mg++                 0.0001535         3.383      0.2597       -4.3996
   KCl(aq)              8.088e-05         5.469      1.0000       -4.0921
   MgCl+                6.107e-05         3.310      0.6759       -4.3843
   SiO2(aq)             2.935e-05         1.600      1.0000       -4.5324
   OH-                  2.692e-05        0.4152      0.6312       -4.7698
   HS-                  7.770e-06        0.2331      0.6312       -5.3094
   Fe++                 2.018e-06        0.1022      0.1683       -6.4688
   HSiO3-               1.093e-06       0.07643      0.6759       -6.1315
   FeCl+                5.503e-07       0.04557      0.6759       -6.4295
   H2S(aq)              4.689e-07       0.01450      1.0000       -6.3289
   AlO2-                1.980e-07       0.01059      0.6759       -6.8735
   NaHSiO3(aq)          1.528e-07       0.01387      1.0000       -6.8158
   FeCl4--              1.441e-07       0.02584      0.0805       -7.9356
   NaOH(aq)             4.580e-08      0.001662      1.0000       -7.3391
   H+                   3.340e-08     3.054e-05      0.9420       -7.5022
   S--                  1.003e-08     0.0002916      0.1230       -8.9090
    (only species > 1e-8 molal listed)

  Mineral saturation states
                     log Q/K                          log Q/K
 ----------------------------------------------------------------
   Tephroite          0.0000 sat    Clinochlore-14A   -1.4478     
   Daphnite-14A       0.0000 sat    Quartz            -1.4542     
   Antigorite         0.0000 sat    Talc              -1.4676     
   Andradite          0.0000 sat    Magnetite         -1.5758     
   Troilite           0.0000 sat    Tridymite         -1.6260     
   Greenalite         0.0000 sat    Chalcedony        -1.6709     
   Hydroxylapatite    0.0000 sat    Saponite-H        -1.6822     
   Saponite-Ca        0.0000 sat    Prehnite          -1.7568     
   Chromite           0.0000 sat    Gibbsite          -1.8086     
   Tremolite          0.0000 sat    Cristobalite(alp  -1.8719     
   Diopside          -0.0073        Brucite           -1.8804     
   Pyrrhotite        -0.0796        Minnesotaite      -1.9456     
   Saponite-Mg       -0.4783        Wustite           -2.0237     
   Ice               -0.4839        Fe(OH)2           -2.0763     
   Alabandite        -0.4879        Goethite          -2.0959     
   Chrysotile        -0.4945        Coesite           -2.1126     
   Ripidolite-14A    -0.6373        Monticellite      -2.1447     
   Saponite-Na       -0.8319        Enstatite         -2.1552     
   Rhodonite         -0.8488        Cristobalite(bet  -2.1741     
   Annite            -0.9627        Grossular         -2.1834     
   Saponite-K        -1.0039        Cronstedtite-7A   -2.2472     
   Hedenbergite      -1.0121        SiO2(am)          -2.3481     
   Fayalite          -1.0196        Epidote           -2.7333     
   Diaspore          -1.0232        Epidote-ord       -2.7387     
   Phlogopite        -1.0436        Mesolite          -2.7461     
   Wollastonite      -1.0694        Manganosite       -2.7595     
   Mn(OH)2(am)       -1.1552        Hematite          -2.7961     
   Ferrosilite       -1.1924        Chamosite-7A      -2.8365     
   Pseudowollastoni  -1.2037        Scolecite         -2.8516     
   FeO               -1.2798        Daphnite-7A       -2.8752     
   Boehmite          -1.3180        Whitlockite       -2.9728     
    (only minerals with log Q/K > -3 listed)

                         partial
  Gases               press. (bar)     fugacity     fug. coef.    log fug.
 ---------------------------------------------------------------------------
   H2(g)                    15.85         15.87         1.001      1.2005
   CH4(g)                   1.161         1.160        0.9993      0.0644
   H2O(g)                  0.8137        0.8017        0.9852     -0.0960
   H2S(g)               1.404e-05     1.398e-05        0.9961     -4.8544
   HCl(g)               6.226e-12     6.226e-12         1.000*   -11.2058
   CO2(g)               1.576e-19     1.573e-19        0.9976    -18.8034
   CO(g)                7.112e-22     7.112e-22         1.000*   -21.1480
   C2H4(g)              1.385e-25     1.385e-25         1.000*   -24.8585
   S2(g)                1.733e-32     1.733e-32         1.000*   -31.7611
   SO2(g)               2.872e-35     2.852e-35        0.9928    -34.5449
   Na(g)                9.361e-42     9.361e-42         1.000*   -41.0287
   K(g)                 9.965e-44     9.965e-44         1.000*   -43.0015
   Cl2(g)               3.411e-51     3.411e-51         1.000*   -50.4671
   O2(g)                3.279e-66     3.279e-66        0.9999    -65.4843
   Mg(g)                1.317e-66     1.317e-66         1.000*   -65.8804
   Ca(g)                6.581e-82     6.581e-82         1.000*   -81.1817
   C(g)                1.187e-101    1.187e-101         1.000*  -100.9255
   Al(g)               3.882e-102    3.882e-102         1.000*  -101.4109
   Si(g)               7.411e-110    7.411e-110         1.000*  -109.1301
    *no data, gas taken to be ideal

                                  In fluid              Sorbed            Kd
  Original basis total moles   moles     mg/kg      moles     mg/kg      L/kg
 -------------------------------------------------------------------------------
   H2O                 56.8       54.7  9.07e+05
   Al+++             0.0681   1.97e-07   0.00489
   Ca++                1.39       1.31  4.85e+04
   Cl-                 1.33       1.33  4.32e+04
   CrO4--            0.0156   1.34e-20  1.43e-15
   Fe++               0.340   2.68e-06     0.138
   H+                 -2.70   0.000980     0.909
   HCO3-            0.00100    0.00100      56.1
   HPO4--           0.00682   3.56e-12  3.14e-07
   K+               0.00177    0.00177      63.7
   Mg++               0.848   0.000212      4.73
   Mn++             0.00768    0.00197      99.7
   Na+               0.0194     0.0194      409.
   O2(aq)           -0.0146   -0.00826     -243.
   SO4--            0.00293   8.13e-06     0.719
   SiO2(aq)           0.854   3.02e-05      1.67
   Ti(OH)4(aq)      0.00591    0.00591      630.

  Elemental composition               In fluid                  Sorbed
                  total moles     moles       mg/kg        moles       mg/kg
 -------------------------------------------------------------------------------
   Aluminum           0.06815    1.971e-07    0.004893
   Calcium              1.394        1.315   4.848e+04
   Carbon            0.001000     0.001000       11.05
   Chlorine             1.326        1.326   4.325e+04
   Chromium           0.01561    1.343e-20   6.425e-16
   Hydrogen             111.0        109.5   1.015e+05
   Iron                0.3397    2.677e-06      0.1376
   Magnesium           0.8480    0.0002115       4.729
   Manganese         0.007680     0.001972       99.66
   Oxygen               58.65        54.75   8.059e+05
   Phosphorus        0.006823    3.557e-12   1.014e-07
   Potassium         0.001771     0.001771       63.71
   Silicon             0.8542    3.017e-05      0.7794
   Sodium             0.01936      0.01936       409.5
   Sulfur            0.002925    8.132e-06      0.2399
   Titanium          0.005911     0.005911       260.4


          Step #    14             Xi = 0.1200

          Temperature = 100.0 C    Pressure =  1.013 bars
          pH =  7.509              log fO2 =  -65.550
          Eh =  -0.5495 volts      pe =  -7.4226
          Ionic strength      =    3.054553 molal
          Charge imbalance    =    1.224048 eq/kg (36.51% error)
          Activity of water   =    0.961798
          Solvent mass        =     0.98459 kg
          Solution mass       =      1.0857 kg
          Mineral mass        =     0.14613 kg
          Solution density    =    1.009    g/cm3
          Solution viscosity  =    0.003    poise
          Chlorinity          =    1.346750 molal
          Dissolved solids    =       93150 mg/kg sol'n
          Hardness            =   121146.50 mg/kg sol'n as CaCO3
            carbonate         =       44.66 mg/kg sol'n as CaCO3
            non-carbonate     =   121101.85 mg/kg sol'n as CaCO3
          Carbonate alkalinity=       44.66 mg/kg sol'n as CaCO3
          Water type          =    Ca-Cl
          Bulk volume         =    1.13e+03 cm3
          Fluid volume        =    1.08e+03 cm3
          Mineral volume      =        50.9 cm3
          Inert volume        =        0.00 cm3
          Porosity            =        95.5 %
          Permeability        =        20.7 cm2
          Mass reacted        =         131 g

                          moles          moles         grams          cm3      rxn rate
  Reactants             remaining       reacted       reacted       reacted  (mol/kg sec)
 ------------------------------------------------------------------------------------------
   H2O                      0.000         0.000         0.000          --            --  
   Al2O3                   0.2726       0.03717         3.790          --            --  
   CaO                     0.5457       0.07441         4.173          --            --  
   Cr2O3                  0.06244      0.008515         1.294          --            --  
   FeO(ox)                  2.709        0.3694         26.54          --            --  
   K2O(ox)               0.003084     0.0004206       0.03962          --            --  
   MgO                      6.776        0.9240         37.24          --            --  
   MnO                    0.06143      0.008377        0.5942          --            --  
   Na2O(ox)               0.07344       0.01001        0.6207          --            --  
   P2O5                   0.02729      0.003721        0.5282          --            --  
   S                      0.01540      0.002100       0.06735       0.03258          --  
   SiO2                     6.834        0.9319         55.99          --            --  
   TiO2                   0.04728      0.006447        0.5150          --            --  

  Minerals in system     moles      log moles      grams        volume (cm3)
 ----------------------------------------------------------------------------
   Andradite              0.02357     -1.628          11.98           3.108
   Antigorite             0.01909     -1.719          86.60           33.39
   Chromite              0.008515     -2.070          1.906          0.3748
   Daphnite-14A           0.03717     -1.430          26.52           7.933
   Greenalite             0.04195     -1.377          15.59           4.824
   Hydroxylapatite       0.002481     -2.605          1.246          0.4703
   Tephroite             0.003229     -2.491         0.6520          0.2461
   Tremolite             0.001676     -2.776          1.362          0.4575
   Troilite              0.003092     -2.510         0.2718          0.1026
                                               _____________   _____________
          (total)                                     146.1           50.91 

  Aqueous species       molality    mg/kg sol'n    act. coef.     log act.
 ---------------------------------------------------------------------------
   Ca++                     1.205     4.380e+04      0.1683       -0.6927
   Cl-                      1.174     3.774e+04      0.5810       -0.1663
   CaCl+                  0.09006         6168.      0.6759       -1.2156
   CaCl2(aq)              0.03923         3949.      1.0000       -1.4063
   Na+                    0.01849         385.5      0.6759       -1.9032
   H2(aq)                 0.01368         25.00      1.0000       -1.8641
   Ti(OH)4(aq)           0.006549         688.4      1.0000       -2.1838
   NaCl(aq)              0.002868         152.0      1.0000       -2.5424
   K+                    0.001786         63.31      0.5810       -2.9840
   MnCl+                 0.001455         119.3      0.6759       -3.0072
   Methane(aq)           0.001016         14.78      1.0000       -2.9933
   Mn++                 0.0004958         24.70      0.1683       -4.0785
   Mg++                 0.0001500         3.307      0.2597       -4.4093
   KCl(aq)              8.428e-05         5.698      1.0000       -4.0743
   MgCl+                5.978e-05         3.239      0.6759       -4.3936
   SiO2(aq)             2.891e-05         1.575      1.0000       -4.5390
   OH-                  2.737e-05        0.4221      0.6312       -4.7626
   HS-                  7.820e-06        0.2345      0.6312       -5.3066
   Fe++                 1.972e-06       0.09989      0.1683       -6.4788
   HSiO3-               1.095e-06       0.07652      0.6759       -6.1309
   FeCl+                5.383e-07       0.04457      0.6759       -6.4391
   H2S(aq)              4.642e-07       0.01435      1.0000       -6.3333
   AlO2-                2.008e-07       0.01074      0.6759       -6.8674
   NaHSiO3(aq)          1.664e-07       0.01511      1.0000       -6.7787
   FeCl4--              1.414e-07       0.02535      0.0805       -7.9438
   NaOH(aq)             5.064e-08      0.001837      1.0000       -7.2955
   H+                   3.285e-08     3.003e-05      0.9420       -7.5094
   S--                  1.026e-08     0.0002984      0.1230       -8.8990
    (only species > 1e-8 molal listed)

  Mineral saturation states
                     log Q/K                          log Q/K
 ----------------------------------------------------------------
   Tephroite          0.0000 sat    Quartz            -1.4608     
   Daphnite-14A       0.0000 sat    Talc              -1.4800     
   Greenalite         0.0000 sat    Magnetite         -1.5957     
   Chromite           0.0000 sat    Tridymite         -1.6326     
   Hydroxylapatite    0.0000 sat    Chalcedony        -1.6775     
   Troilite           0.0000 sat    Saponite-H        -1.6927     
   Tremolite          0.0000 sat    Prehnite          -1.7495     
   Andradite          0.0000 sat    Gibbsite          -1.8097     
   Antigorite         0.0000 sat    Brucite           -1.8757     
   Diopside          -0.0011        Cristobalite(alp  -1.8785     
   Saponite-Ca       -0.0081        Minnesotaite      -1.9588     
   Pyrrhotite        -0.0796        Wustite           -2.0213     
   Ice               -0.4839        Fe(OH)2           -2.0719     
   Saponite-Mg       -0.4881        Goethite          -2.1081     
   Alabandite        -0.4890        Coesite           -2.1192     
   Chrysotile        -0.4936        Monticellite      -2.1320     
   Ripidolite-14A    -0.6364        Enstatite         -2.1572     
   Saponite-Na       -0.8281        Grossular         -2.1613     
   Rhodonite         -0.8521        Cristobalite(bet  -2.1807     
   Annite            -0.9458        Cronstedtite-7A   -2.2693     
   Hedenbergite      -1.0062        SiO2(am)          -2.3547     
   Saponite-K        -1.0063        Mesolite          -2.7290     
   Fayalite          -1.0174        Epidote           -2.7380     
   Diaspore          -1.0243        Epidote-ord       -2.7434     
   Phlogopite        -1.0258        Manganosite       -2.7562     
   Wollastonite      -1.0613        Hematite          -2.8204     
   Mn(OH)2(am)       -1.1519        Chamosite-7A      -2.8365     
   Ferrosilite       -1.1945        Scolecite         -2.8590     
   Pseudowollastoni  -1.1956        Daphnite-7A       -2.8752     
   FeO               -1.2754        Whitlockite       -2.9777     
   Boehmite          -1.3191        Fe                -2.9847     
   Clinochlore-14A   -1.4465     
    (only minerals with log Q/K > -3 listed)

                         partial
  Gases               press. (bar)     fugacity     fug. coef.    log fug.
 ---------------------------------------------------------------------------
   H2(g)                    17.11         17.12         1.001      1.2335
   CH4(g)                   1.162         1.161        0.9993      0.0649
   H2O(g)                  0.8137        0.8016        0.9852     -0.0960
   H2S(g)               1.389e-05     1.384e-05        0.9961     -4.8588
   HCl(g)               6.129e-12     6.129e-12         1.000*   -11.2126
   CO2(g)               1.164e-19     1.161e-19        0.9976    -18.9351
   CO(g)                5.667e-22     5.667e-22         1.000*   -21.2467
   C2H4(g)              1.193e-25     1.193e-25         1.000*   -24.9235
   S2(g)                1.458e-32     1.458e-32         1.000*   -31.8361
   SO2(g)               2.262e-35     2.246e-35        0.9928    -34.6486
   Na(g)                1.075e-41     1.075e-41         1.000*   -40.9685
   K(g)                 1.096e-43     1.096e-43         1.000*   -42.9603
   Cl2(g)               3.064e-51     3.064e-51         1.000*   -50.5137
   O2(g)                2.815e-66     2.815e-66        0.9999    -65.5505
   Mg(g)                1.437e-66     1.437e-66         1.000*   -65.8426
   Ca(g)                7.346e-82     7.346e-82         1.000*   -81.1339
   C(g)                1.021e-101    1.021e-101         1.000*  -100.9910
   Al(g)               4.341e-102    4.341e-102         1.000*  -101.3624
   Si(g)               8.500e-110    8.500e-110         1.000*  -109.0706
    *no data, gas taken to be ideal

                                  In fluid              Sorbed            Kd
  Original basis total moles   moles     mg/kg      moles     mg/kg      L/kg
 -------------------------------------------------------------------------------
   H2O                 57.0       54.7  9.07e+05
   Al+++             0.0743   2.00e-07   0.00496
   Ca++                1.40       1.31  4.85e+04
   Cl-                 1.33       1.33  4.33e+04
   CrO4--            0.0170   1.34e-20  1.43e-15
   Fe++               0.370   2.61e-06     0.134
   H+                 -2.94   0.000980     0.909
   HCO3-            0.00100    0.00100      56.2
   HPO4--           0.00744   3.47e-12  3.07e-07
   K+               0.00184    0.00184      66.3
   Mg++               0.925   0.000207      4.62
   Mn++             0.00838    0.00192      97.2
   Na+               0.0210     0.0210      445.
   O2(aq)           -0.0159   -0.00875     -258.
   SO4--            0.00310   8.17e-06     0.723
   SiO2(aq)           0.932   2.97e-05      1.64
   Ti(OH)4(aq)      0.00645    0.00645      688.

  Elemental composition               In fluid                  Sorbed
                  total moles     moles       mg/kg        moles       mg/kg
 -------------------------------------------------------------------------------
   Aluminum           0.07434    1.997e-07    0.004963
   Calcium              1.400        1.314   4.850e+04
   Carbon            0.001000     0.001000       11.06
   Chlorine             1.326        1.326   4.330e+04
   Chromium           0.01703    1.340e-20   6.419e-16
   Hydrogen             111.0        109.4   1.015e+05
   Iron                0.3704    2.614e-06      0.1344
   Magnesium           0.9250    0.0002066       4.625
   Manganese         0.008378     0.001921       97.20
   Oxygen               58.93        54.68   8.058e+05
   Phosphorus        0.007444    3.467e-12   9.892e-08
   Potassium         0.001841     0.001841       66.30
   Silicon             0.9319    2.971e-05      0.7684
   Sodium             0.02103      0.02103       445.3
   Sulfur            0.003100    8.166e-06      0.2412
   Titanium          0.006448     0.006448       284.4


          Step #    15             Xi = 0.1300

          Temperature = 100.0 C    Pressure =  1.013 bars
          pH =  7.511              log fO2 =  -65.563
          Eh =  -0.5499 volts      pe =  -7.4270
          Ionic strength      =    3.057235 molal
          Charge imbalance    =    1.225414 eq/kg (36.51% error)
          Activity of water   =    0.961758
          Solvent mass        =     0.98331 kg
          Solution mass       =      1.0845 kg
          Mineral mass        =     0.15829 kg
          Solution density    =    1.009    g/cm3
          Solution viscosity  =    0.003    poise
          Chlorinity          =    1.348502 molal
          Dissolved solids    =       93317 mg/kg sol'n
          Hardness            =   121202.30 mg/kg sol'n as CaCO3
            carbonate         =       44.71 mg/kg sol'n as CaCO3
            non-carbonate     =   121157.58 mg/kg sol'n as CaCO3
          Carbonate alkalinity=       44.71 mg/kg sol'n as CaCO3
          Water type          =    Ca-Cl
          Bulk volume         =    1.13e+03 cm3
          Fluid volume        =    1.08e+03 cm3
          Mineral volume      =        55.1 cm3
          Inert volume        =        0.00 cm3
          Porosity            =        95.1 %
          Permeability        =        18.3 cm2
          Mass reacted        =         142 g

                          moles          moles         grams          cm3      rxn rate
  Reactants             remaining       reacted       reacted       reacted  (mol/kg sec)
 ------------------------------------------------------------------------------------------
   H2O                      0.000         0.000         0.000          --            --  
   Al2O3                   0.2695       0.04027         4.106          --            --  
   CaO                     0.5395       0.08062         4.521          --            --  
   Cr2O3                  0.06173      0.009224         1.402          --            --  
   FeO(ox)                  2.678        0.4002         28.75          --            --  
   K2O(ox)               0.003049     0.0004556       0.04292          --            --  
   MgO                      6.699         1.001         40.34          --            --  
   MnO                    0.06073      0.009075        0.6438          --            --  
   Na2O(ox)               0.07260       0.01085        0.6724          --            --  
   P2O5                   0.02698      0.004031        0.5722          --            --  
   S                      0.01523      0.002275       0.07296       0.03529          --  
   SiO2                     6.756         1.010         60.66          --            --  
   TiO2                   0.04674      0.006985        0.5579          --            --  

  Minerals in system     moles      log moles      grams        volume (cm3)
 ----------------------------------------------------------------------------
   Andradite              0.02392     -1.621          12.16           3.154
   Antigorite             0.02070     -1.684          93.88           36.20
   Chromite              0.009225     -2.035          2.065          0.4060
   Daphnite-14A           0.04027     -1.395          28.73           8.594
   Diopside              0.008318     -2.080          1.801          0.5497
   Greenalite             0.04651     -1.332          17.29           5.349
   Hydroxylapatite       0.002688     -2.571          1.350          0.5095
   Tephroite             0.003582     -2.446         0.7235          0.2730
   Troilite              0.003267     -2.486         0.2872          0.1084
                                               _____________   _____________
          (total)                                     158.3           55.15 

  Aqueous species       molality    mg/kg sol'n    act. coef.     log act.
 ---------------------------------------------------------------------------
   Ca++                     1.206     4.382e+04      0.1683       -0.6925
   Cl-                      1.175     3.777e+04      0.5810       -0.1658
   CaCl+                  0.09019         6177.      0.6759       -1.2149
   CaCl2(aq)              0.03933         3958.      1.0000       -1.4052
   Na+                    0.01998         416.5      0.6759       -1.8695
   H2(aq)                 0.01387         25.36      1.0000       -1.8578
   Ti(OH)4(aq)           0.007104         746.6      1.0000       -2.1485
   NaCl(aq)              0.003102         164.4      1.0000       -2.5083
   K+                    0.001856         65.79      0.5810       -2.9673
   MnCl+                 0.001450         118.8      0.6759       -3.0087
   Methane(aq)           0.001017         14.79      1.0000       -2.9927
   Mn++                 0.0004936         24.59      0.1683       -4.0804
   Mg++                 0.0001495         3.294      0.2597       -4.4110
   KCl(aq)              8.768e-05         5.927      1.0000       -4.0571
   MgCl+                5.961e-05         3.230      0.6759       -4.3948
   SiO2(aq)             2.882e-05         1.570      1.0000       -4.5403
   OH-                  2.745e-05        0.4233      0.6312       -4.7613
   HS-                  7.827e-06        0.2347      0.6312       -5.3062
   Fe++                 1.965e-06       0.09948      0.1683       -6.4805
   HSiO3-               1.094e-06       0.07650      0.6759       -6.1309
   FeCl+                5.367e-07       0.04443      0.6759       -6.4403
   H2S(aq)              4.632e-07       0.01431      1.0000       -6.3343
   AlO2-                2.013e-07       0.01076      0.6759       -6.8663
   NaHSiO3(aq)          1.798e-07       0.01632      1.0000       -6.7451
   FeCl4--              1.415e-07       0.02535      0.0805       -7.9438
   NaOH(aq)             5.489e-08      0.001991      1.0000       -7.2605
   H+                   3.275e-08     2.993e-05      0.9420       -7.5107
   S--                  1.030e-08     0.0002995      0.1230       -8.8973
    (only species > 1e-8 molal listed)

  Mineral saturation states
                     log Q/K                          log Q/K
 ----------------------------------------------------------------
   Diopside           0.0000 sat    Quartz            -1.4621     
   Daphnite-14A       0.0000 sat    Talc              -1.4824     
   Tephroite          0.0000 sat    Magnetite         -1.5993     
   Hydroxylapatite    0.0000 sat    Tridymite         -1.6339     
   Troilite           0.0000 sat    Chalcedony        -1.6788     
   Chromite           0.0000 sat    Saponite-H        -1.6948     
   Antigorite         0.0000 sat    Prehnite          -1.7482     
   Greenalite         0.0000 sat    Gibbsite          -1.8100     
   Andradite          0.0000 sat    Brucite           -1.8748     
   Tremolite         -0.0002        Cristobalite(alp  -1.8798     
   Saponite-Ca       -0.0098        Minnesotaite      -1.9615     
   Pyrrhotite        -0.0796        Wustite           -2.0208     
   Ice               -0.4839        Fe(OH)2           -2.0710     
   Alabandite        -0.4893        Goethite          -2.1103     
   Saponite-Mg       -0.4900        Coesite           -2.1205     
   Chrysotile        -0.4935        Monticellite      -2.1295     
   Ripidolite-14A    -0.6363        Grossular         -2.1573     
   Saponite-Na       -0.8186        Enstatite         -2.1575     
   Rhodonite         -0.8528        Cristobalite(bet  -2.1820     
   Annite            -0.9292        Cronstedtite-7A   -2.2733     
   Saponite-K        -1.0025        SiO2(am)          -2.3560     
   Hedenbergite      -1.0051        Mesolite          -2.7080     
   Phlogopite        -1.0091        Epidote           -2.7390     
   Fayalite          -1.0170        Epidote-ord       -2.7444     
   Diaspore          -1.0246        Manganosite       -2.7555     
   Wollastonite      -1.0598        Hematite          -2.8249     
   Mn(OH)2(am)       -1.1513        Chamosite-7A      -2.8365     
   Pseudowollastoni  -1.1941        Scolecite         -2.8606     
   Ferrosilite       -1.1950        Daphnite-7A       -2.8752     
   FeO               -1.2745        Fe                -2.9775     
   Boehmite          -1.3194        Whitlockite       -2.9787     
   Clinochlore-14A   -1.4462     
    (only minerals with log Q/K > -3 listed)

                         partial
  Gases               press. (bar)     fugacity     fug. coef.    log fug.
 ---------------------------------------------------------------------------
   H2(g)                    17.36         17.37         1.001      1.2398
   CH4(g)                   1.164         1.163        0.9993      0.0655
   H2O(g)                  0.8136        0.8016        0.9852     -0.0960
   H2S(g)               1.386e-05     1.381e-05        0.9961     -4.8598
   HCl(g)               6.117e-12     6.117e-12         1.000*   -11.2135
   CO2(g)               1.100e-19     1.097e-19        0.9976    -18.9597
   CO(g)                5.433e-22     5.433e-22         1.000*   -21.2650
   C2H4(g)              1.162e-25     1.162e-25         1.000*   -24.9349
   S2(g)                1.411e-32     1.411e-32         1.000*   -31.8505
   SO2(g)               2.161e-35     2.146e-35        0.9928    -34.6684
   Na(g)                1.174e-41     1.174e-41         1.000*   -40.9304
   K(g)                 1.151e-43     1.151e-43         1.000*   -42.9391
   Cl2(g)               3.008e-51     3.008e-51         1.000*   -50.5217
   O2(g)                2.735e-66     2.735e-66        0.9999    -65.5631
   Mg(g)                1.461e-66     1.461e-66         1.000*   -65.8354
   Ca(g)                7.502e-82     7.502e-82         1.000*   -81.1248
   C(g)                9.930e-102    9.930e-102         1.000*  -101.0030
   Al(g)               4.434e-102    4.434e-102         1.000*  -101.3532
   Si(g)               8.724e-110    8.724e-110         1.000*  -109.0593
    *no data, gas taken to be ideal

                                  In fluid              Sorbed            Kd
  Original basis total moles   moles     mg/kg      moles     mg/kg      L/kg
 -------------------------------------------------------------------------------
   H2O                 57.1       54.6  9.07e+05
   Al+++             0.0805   2.00e-07   0.00498
   Ca++                1.41       1.31  4.85e+04
   Cl-                 1.33       1.33  4.33e+04
   CrO4--            0.0184   1.34e-20  1.43e-15
   Fe++               0.401   2.60e-06     0.134
   H+                 -3.19   0.000980     0.910
   HCO3-            0.00100    0.00100      56.3
   HPO4--           0.00806   3.45e-12  3.05e-07
   K+               0.00191    0.00191      68.9
   Mg++                1.00   0.000206      4.61
   Mn++             0.00908    0.00191      96.8
   Na+               0.0227     0.0227      481.
   O2(aq)           -0.0172   -0.00884     -261.
   SO4--            0.00328   8.16e-06     0.723
   SiO2(aq)            1.01   2.96e-05      1.64
   Ti(OH)4(aq)      0.00699    0.00699      747.

  Elemental composition               In fluid                  Sorbed
                  total moles     moles       mg/kg        moles       mg/kg
 -------------------------------------------------------------------------------
   Aluminum           0.08054    2.000e-07    0.004976
   Calcium              1.407        1.313   4.852e+04
   Carbon            0.001000     0.001000       11.07
   Chlorine             1.326        1.326   4.335e+04
   Chromium           0.01845    1.339e-20   6.418e-16
   Hydrogen             111.0        109.2   1.015e+05
   Iron                0.4012    2.601e-06      0.1340
   Magnesium            1.002    0.0002056       4.608
   Manganese         0.009076     0.001911       96.82
   Oxygen               59.22        54.61   8.056e+05
   Phosphorus        0.008064    3.445e-12   9.840e-08
   Potassium         0.001911     0.001911       68.90
   Silicon              1.010    2.959e-05      0.7663
   Sodium             0.02270      0.02270       481.1
   Sulfur            0.003275    8.162e-06      0.2413
   Titanium          0.006986     0.006986       308.4


          Step #    22             Xi = 0.2000

          Temperature = 100.0 C    Pressure =  1.013 bars
          pH =  7.587              log fO2 =  -66.088
          Eh =  -0.5652 volts      pe =  -7.6342
          Ionic strength      =    3.076797 molal
          Charge imbalance    =    1.235145 eq/kg (36.56% error)
          Activity of water   =    0.961474
          Solvent mass        =     0.97427 kg
          Solution mass       =      1.0760 kg
          Mineral mass        =     0.24348 kg
          Solution density    =    1.009    g/cm3
          Solution viscosity  =    0.003    poise
          Chlorinity          =    1.361016 molal
          Dissolved solids    =       94520 mg/kg sol'n
          Hardness            =   121633.42 mg/kg sol'n as CaCO3
            carbonate         =       45.57 mg/kg sol'n as CaCO3
            non-carbonate     =   121587.85 mg/kg sol'n as CaCO3
          Carbonate alkalinity=       45.57 mg/kg sol'n as CaCO3
          Water type          =    Ca-Cl
          Bulk volume         =    1.15e+03 cm3
          Fluid volume        =    1.07e+03 cm3
          Mineral volume      =        84.8 cm3
          Inert volume        =        0.00 cm3
          Porosity            =        92.6 %
          Permeability        =        7.74 cm2
          Mass reacted        =         219 g

                          moles          moles         grams          cm3      rxn rate
  Reactants             remaining       reacted       reacted       reacted  (mol/kg sec)
 ------------------------------------------------------------------------------------------
   H2O                      0.000         0.000         0.000          --            --  
   Al2O3                   0.2478       0.06195         6.317          --            --  
   CaO                     0.4961        0.1240         6.955          --            --  
   Cr2O3                  0.05676       0.01419         2.157          --            --  
   FeO(ox)                  2.463        0.6157         44.24          --            --  
   K2O(ox)               0.002804     0.0007010       0.06603          --            --  
   MgO                      6.160         1.540         62.07          --            --  
   MnO                    0.05585       0.01396        0.9904          --            --  
   Na2O(ox)               0.06676       0.01669         1.034          --            --  
   P2O5                   0.02481      0.006202        0.8804          --            --  
   S                      0.01400      0.003500        0.1122       0.05430          --  
   SiO2                     6.213         1.553         93.32          --            --  
   TiO2                   0.04298       0.01075        0.8584          --            --  

  Minerals in system     moles      log moles      grams        volume (cm3)
 ----------------------------------------------------------------------------
   Andradite              0.03624     -1.441          18.42           4.778
   Antigorite             0.03182     -1.497          144.4           55.66
   Chromite               0.01419     -1.848          3.177          0.6246
   Daphnite-14A           0.06195     -1.208          44.20           13.22
   Diopside               0.01322     -1.879          2.863          0.8737
   Greenalite             0.07194     -1.143          26.74           8.273
   Hydroxylapatite       0.004135     -2.384          2.077          0.7838
   Tephroite             0.006212     -2.207          1.255          0.4734
   Troilite              0.004493     -2.348         0.3950          0.1490
                                               _____________   _____________
          (total)                                     243.5           84.84 

  Aqueous species       molality    mg/kg sol'n    act. coef.     log act.
 ---------------------------------------------------------------------------
   Ca++                     1.211     4.393e+04      0.1683       -0.6908
   Cl-                      1.184     3.799e+04      0.5810       -0.1627
   CaCl+                  0.09122         6238.      0.6759       -1.2100
   CaCl2(aq)              0.04007         4027.      1.0000       -1.3972
   Na+                    0.03051         635.2      0.6759       -1.6856
   H2(aq)                 0.02539         46.34      1.0000       -1.5954
   Ti(OH)4(aq)            0.01103         1158.      1.0000       -1.9574
   NaCl(aq)              0.004773         252.6      1.0000       -2.3212
   K+                    0.002353         83.31      0.5810       -2.8641
   MnCl+                 0.001181         96.65      0.6759       -3.0979
   Methane(aq)           0.001026         14.91      1.0000       -2.9887
   Mn++                 0.0003991         19.85      0.1683       -4.1727
   Mg++                 0.0001280         2.816      0.2597       -4.4785
   KCl(aq)              0.0001120         7.560      1.0000       -3.9508
   MgCl+                5.140e-05         2.781      0.6759       -4.4591
   OH-                  3.268e-05        0.5033      0.6312       -4.6855
   SiO2(aq)             2.192e-05         1.192      1.0000       -4.6592
   HS-                  7.763e-06        0.2325      0.6312       -5.3097
   Fe++                 1.663e-06       0.08409      0.1683       -6.5530
   HSiO3-               9.911e-07       0.06919      0.6759       -6.1740
   FeCl+                4.576e-07       0.03783      0.6759       -6.5096
   H2S(aq)              3.857e-07       0.01190      1.0000       -6.4138
   NaHSiO3(aq)          2.487e-07       0.02254      1.0000       -6.6043
   AlO2-                2.290e-07       0.01223      0.6759       -6.8102
   FeCl4--              1.233e-07       0.02206      0.0805       -8.0036
   NaOH(aq)             9.983e-08      0.003615      1.0000       -7.0008
   H+                   2.750e-08     2.509e-05      0.9420       -7.5867
   S--                  1.217e-08     0.0003534      0.1230       -8.8248
    (only species > 1e-8 molal listed)

  Mineral saturation states
                     log Q/K                          log Q/K
 ----------------------------------------------------------------
   Chromite           0.0000 sat    Clinochlore-14A   -1.4214     
   Hydroxylapatite    0.0000 sat    Quartz            -1.5810     
   Tephroite          0.0000 sat    Magnetite         -1.6237     
   Daphnite-14A       0.0000 sat    Talc              -1.7053     
   Diopside           0.0000 sat    Tridymite         -1.7528     
   Greenalite         0.0000 sat    Brucite           -1.7906     
   Andradite          0.0000 sat    Chalcedony        -1.7977     
   Troilite           0.0000 sat    Gibbsite          -1.8300     
   Antigorite         0.0000 sat    Prehnite          -1.8376     
   Pyrrhotite        -0.0796        Saponite-H        -1.8850     
   Saponite-Ca       -0.1746        Wustite           -1.9596     
   Tremolite         -0.2231        Fe(OH)2           -1.9918     
   Chrysotile        -0.4786        Cristobalite(alp  -1.9987     
   Ice               -0.4841        Monticellite      -2.0106     
   Alabandite        -0.5092        Grossular         -2.0930     
   Ripidolite-14A    -0.6214        Goethite          -2.1623     
   Saponite-Mg       -0.6662        Enstatite         -2.1921     
   Annite            -0.8888        Minnesotaite      -2.1992     
   Rhodonite         -0.9122        Coesite           -2.2394     
   Saponite-Na       -0.9230        Cristobalite(bet  -2.3009     
   Phlogopite        -0.9538        Cronstedtite-7A   -2.3376     
   Fayalite          -0.9771        SiO2(am)          -2.4749     
   Hedenbergite      -1.0101        Fe                -2.6356     
   Wollastonite      -1.0252        Manganosite       -2.6961     
   Diaspore          -1.0444        Mesolite          -2.8291     
   Mn(OH)2(am)       -1.0919        Chamosite-7A      -2.8365     
   Saponite-K        -1.1336        Daphnite-7A       -2.8752     
   Pseudowollastoni  -1.1595        Epidote           -2.8803     
   FeO               -1.1951        Epidote-ord       -2.8857     
   Ferrosilite       -1.2345        Hematite          -2.9287     
   Boehmite          -1.3392     
    (only minerals with log Q/K > -3 listed)

                         partial
  Gases               press. (bar)     fugacity     fug. coef.    log fug.
 ---------------------------------------------------------------------------
   H2(g)                    31.76         31.79         1.001      1.5022
   CH4(g)                   1.174         1.174        0.9993      0.0695
   H2O(g)                  0.8134        0.8014        0.9852     -0.0962
   H2S(g)               1.155e-05     1.150e-05        0.9961     -4.9393
   HCl(g)               5.173e-12     5.173e-12         1.000*   -11.2863
   CO2(g)               9.894e-21     9.871e-21        0.9976    -20.0056
   CO(g)                8.946e-23     8.946e-23         1.000*   -22.0483
   C2H4(g)              3.534e-26     3.534e-26         1.000*   -25.4517
   S2(g)                2.922e-33     2.922e-33         1.000*   -32.5343
   SO2(g)               2.936e-36     2.915e-36        0.9928    -35.5354
   Na(g)                2.889e-41     2.889e-41         1.000*   -40.5393
   K(g)                 2.351e-43     2.351e-43         1.000*   -42.6288
   Cl2(g)               1.176e-51     1.176e-51         1.000*   -50.9297
   Mg(g)                3.247e-66     3.247e-66         1.000*   -65.4885
   O2(g)                8.163e-67     8.162e-67        0.9999    -66.0882
   Ca(g)                1.956e-81     1.956e-81         1.000*   -80.7087
   Al(g)               1.049e-101    1.049e-101         1.000*  -100.9791
   C(g)                2.993e-102    2.993e-102         1.000*  -101.5239
   Si(g)               2.223e-109    2.223e-109         1.000*  -108.6531
    *no data, gas taken to be ideal

                                  In fluid              Sorbed            Kd
  Original basis total moles   moles     mg/kg      moles     mg/kg      L/kg
 -------------------------------------------------------------------------------
   H2O                 57.9       54.1  9.06e+05
   Al+++              0.124   2.26e-07   0.00567
   Ca++                1.45       1.31  4.87e+04
   Cl-                 1.33       1.33  4.37e+04
   CrO4--            0.0284   1.15e-20  1.24e-15
   Fe++               0.617   2.19e-06     0.114
   H+                 -4.91   0.000974     0.913
   HCO3-            0.00100    0.00100      56.7
   HPO4--            0.0124   2.66e-12  2.37e-07
   K+               0.00240    0.00240      87.3
   Mg++                1.54   0.000175      3.95
   Mn++              0.0140    0.00154      78.6
   Na+               0.0344     0.0344      735.
   O2(aq)           -0.0265    -0.0144     -428.
   SO4--            0.00450   7.95e-06     0.710
   SiO2(aq)            1.55   2.26e-05      1.26
   Ti(OH)4(aq)       0.0107     0.0107  1.16e+03

  Elemental composition               In fluid                  Sorbed
                  total moles     moles       mg/kg        moles       mg/kg
 -------------------------------------------------------------------------------
   Aluminum            0.1239    2.259e-07    0.005666
   Calcium              1.450        1.307   4.870e+04
   Carbon            0.001000     0.001000       11.16
   Chlorine             1.326        1.326   4.369e+04
   Chromium           0.02838    1.150e-20   5.558e-16
   Hydrogen             111.0        108.3   1.014e+05
   Iron                0.6167    2.188e-06      0.1136
   Magnesium            1.541    0.0001748       3.948
   Manganese          0.01396     0.001539       78.60
   Oxygen               61.21        54.12   8.048e+05
   Phosphorus         0.01241    2.658e-12   7.651e-08
   Potassium         0.002402     0.002402       87.28
   Silicon              1.553    2.256e-05      0.5889
   Sodium             0.03438      0.03438       734.6
   Sulfur            0.004500    7.951e-06      0.2370
   Titanium           0.01075      0.01075       478.2


          Step #    32             Xi = 0.3000

          Temperature = 100.0 C    Pressure =  1.013 bars
          pH =  7.651              log fO2 =  -66.532
          Eh =  -0.5781 volts      pe =  -7.8090
          Ionic strength      =    3.104983 molal
          Charge imbalance    =    1.249312 eq/kg (36.63% error)
          Activity of water   =    0.961066
          Solvent mass        =     0.96136 kg
          Solution mass       =      1.0638 kg
          Mineral mass        =     0.36518 kg
          Solution density    =    1.010    g/cm3
          Solution viscosity  =    0.003    poise
          Chlorinity          =    1.379300 molal
          Dissolved solids    =       96275 mg/kg sol'n
          Hardness            =   122234.89 mg/kg sol'n as CaCO3
            carbonate         =       46.50 mg/kg sol'n as CaCO3
            non-carbonate     =   122188.39 mg/kg sol'n as CaCO3
          Carbonate alkalinity=       46.50 mg/kg sol'n as CaCO3
          Water type          =    Ca-Cl
          Bulk volume         =    1.18e+03 cm3
          Fluid volume        =    1.05e+03 cm3
          Mineral volume      =        127. cm3
          Inert volume        =        0.00 cm3
          Porosity            =        89.2 %
          Permeability        =        2.38 cm2
          Mass reacted        =         328 g

                          moles          moles         grams          cm3      rxn rate
  Reactants             remaining       reacted       reacted       reacted  (mol/kg sec)
 ------------------------------------------------------------------------------------------
   H2O                      0.000         0.000         0.000          --            --  
   Al2O3                   0.2168       0.09293         9.475          --            --  
   CaO                     0.4341        0.1860         10.43          --            --  
   Cr2O3                  0.04967       0.02129         3.235          --            --  
   FeO(ox)                  2.155        0.9236         66.36          --            --  
   K2O(ox)               0.002453      0.001051       0.09904          --            --  
   MgO                      5.390         2.310         93.10          --            --  
   MnO                    0.04887       0.02094         1.486          --            --  
   Na2O(ox)               0.05842       0.02504         1.552          --            --  
   P2O5                   0.02171      0.009303         1.321          --            --  
   S                      0.01225      0.005251        0.1684       0.08144          --  
   SiO2                     5.436         2.330         140.0          --            --  
   TiO2                   0.03761       0.01612         1.288          --            --  

  Minerals in system     moles      log moles      grams        volume (cm3)
 ----------------------------------------------------------------------------
   Andradite              0.05394     -1.268          27.41           7.113
   Antigorite             0.04772     -1.321          216.5           83.47
   Chromite               0.02129     -1.672          4.765          0.9368
   Daphnite-14A           0.09293     -1.032          66.30           19.83
   Diopside               0.02020     -1.695          4.374           1.335
   Greenalite              0.1082     -0.966          40.22           12.44
   Hydroxylapatite       0.006202     -2.207          3.116           1.176
   Tephroite             0.009831     -2.007          1.985          0.7492
   Troilite              0.006243     -2.205         0.5488          0.2071
                                               _____________   _____________
          (total)                                     365.2           127.3 

  Aqueous species       molality    mg/kg sol'n    act. coef.     log act.
 ---------------------------------------------------------------------------
   Ca++                     1.217     4.409e+04      0.1683       -0.6884
   Cl-                      1.196     3.832e+04      0.5810       -0.1581
   CaCl+                  0.09268         6326.      0.6759       -1.2031
   Na+                    0.04587         953.1      0.6759       -1.5086
   H2(aq)                 0.04232         77.11      1.0000       -1.3734
   CaCl2(aq)              0.04114         4126.      1.0000       -1.3858
   Ti(OH)4(aq)            0.01677         1756.      1.0000       -1.7755
   NaCl(aq)              0.007250         382.9      1.0000       -2.1397
   K+                    0.003080         108.8      0.5810       -2.7474
   Methane(aq)           0.001040         15.08      1.0000       -2.9829
   MnCl+                0.0009991         81.61      0.6759       -3.1705
   Mn++                 0.0003341         16.59      0.1683       -4.2499
   KCl(aq)              0.0001481         9.977      1.0000       -3.8295
   Mg++                 0.0001125         2.470      0.2597       -4.5345
   MgCl+                4.565e-05         2.465      0.6759       -4.5107
   OH-                  3.784e-05        0.5816      0.6312       -4.6218
   SiO2(aq)             1.738e-05        0.9439      1.0000       -4.7599
   HS-                  7.700e-06        0.2301      0.6312       -5.3133
   Fe++                 1.447e-06       0.07305      0.1683       -6.6132
   HSiO3-               9.102e-07       0.06341      0.6759       -6.2110
   FeCl+                4.025e-07       0.03321      0.6759       -6.5653
   NaHSiO3(aq)          3.434e-07       0.03106      1.0000       -6.4642
   H2S(aq)              3.303e-07       0.01017      1.0000       -6.4812
   AlO2-                2.552e-07       0.01360      0.6759       -6.7632
   NaOH(aq)             1.738e-07      0.006281      1.0000       -6.7601
   FeCl4--              1.119e-07       0.01998      0.0805       -8.0458
   H+                   2.374e-08     2.162e-05      0.9420       -7.6505
   S--                  1.398e-08     0.0004052      0.1230       -8.7646
    (only species > 1e-8 molal listed)

  Mineral saturation states
                     log Q/K                          log Q/K
 ----------------------------------------------------------------
   Antigorite         0.0000 sat    Boehmite          -1.3560     
   Andradite          0.0000 sat    Clinochlore-14A   -1.4005     
   Diopside           0.0000 sat    Magnetite         -1.6442     
   Hydroxylapatite    0.0000 sat    Quartz            -1.6817     
   Chromite           0.0000 sat    Brucite           -1.7194     
   Daphnite-14A       0.0000 sat    Gibbsite          -1.8469     
   Tephroite          0.0000 sat    Tridymite         -1.8535     
   Troilite           0.0000 sat    Talc              -1.8938     
   Greenalite         0.0000 sat    Chalcedony        -1.8984     
   Pyrrhotite        -0.0796        Wustite           -1.9077     
   Saponite-Ca       -0.3140        Monticellite      -1.9099     
   Tremolite         -0.4116        Prehnite          -1.9134     
   Chrysotile        -0.4660        Fe(OH)2           -1.9247     
   Ice               -0.4842        Grossular         -2.0387     
   Alabandite        -0.5261        Saponite-H        -2.0459     
   Ripidolite-14A    -0.6088        Cristobalite(alp  -2.0994     
   Saponite-Mg       -0.8153        Goethite          -2.2062     
   Annite            -0.8254        Enstatite         -2.2214     
   Phlogopite        -0.8779        Coesite           -2.3401     
   Fayalite          -0.9433        Fe                -2.3463     
   Rhodonite         -0.9625        Cronstedtite-7A   -2.3919     
   Wollastonite      -0.9959        Minnesotaite      -2.4003     
   Saponite-Na       -1.0044        Cristobalite(bet  -2.4016     
   Hedenbergite      -1.0143        SiO2(am)          -2.5756     
   Mn(OH)2(am)       -1.0418        Manganosite       -2.6458     
   Diaspore          -1.0612        Chamosite-7A      -2.8365     
   FeO               -1.1279        Daphnite-7A       -2.8752     
   Pseudowollastoni  -1.1302        Mesolite          -2.9177     
   Saponite-K        -1.2348        Epidote           -2.9998     
   Ferrosilite       -1.2680     
    (only minerals with log Q/K > -3 listed)

                         partial
  Gases               press. (bar)     fugacity     fug. coef.    log fug.
 ---------------------------------------------------------------------------
   H2(g)                    52.95         52.99         1.001      1.7242
   CH4(g)                   1.190         1.189        0.9993      0.0753
   H2O(g)                  0.8131        0.8010        0.9852     -0.0963
   H2S(g)               9.886e-06     9.848e-06        0.9961     -5.0067
   HCl(g)               4.513e-12     4.513e-12         1.000*   -11.3456
   CO2(g)               1.297e-21     1.294e-21        0.9976    -20.8880
   CO(g)                1.956e-23     1.956e-23         1.000*   -22.7086
   C2H4(g)              1.306e-26     1.306e-26         1.000*   -25.8840
   S2(g)                7.709e-34     7.709e-34         1.000*   -33.1130
   SO2(g)               5.422e-37     5.383e-37        0.9928    -36.2690
   Na(g)                6.495e-41     6.495e-41         1.000*   -40.1874
   K(g)                 4.600e-43     4.600e-43         1.000*   -42.3372
   Cl2(g)               5.366e-52     5.366e-52         1.000*   -51.2703
   Mg(g)                6.383e-66     6.383e-66         1.000*   -65.1950
   O2(g)                2.935e-67     2.935e-67        0.9999    -66.5325
   Ca(g)                4.398e-81     4.398e-81         1.000*   -80.3567
   Al(g)               2.175e-101    2.175e-101         1.000*  -100.6626
   C(g)                1.092e-102    1.092e-102         1.000*  -101.9619
   Si(g)               4.903e-109    4.903e-109         1.000*  -108.3095
    *no data, gas taken to be ideal

                                  In fluid              Sorbed            Kd
  Original basis total moles   moles     mg/kg      moles     mg/kg      L/kg
 -------------------------------------------------------------------------------
   H2O                 59.1       53.4  9.04e+05
   Al+++              0.186   2.49e-07   0.00632
   Ca++                1.51       1.30  4.89e+04
   Cl-                 1.33       1.33  4.42e+04
   CrO4--            0.0426   1.01e-20  1.10e-15
   Fe++               0.925   1.89e-06    0.0991
   H+                 -7.36   0.000969     0.918
   HCO3-            0.00100    0.00100      57.4
   HPO4--            0.0186   2.12e-12  1.91e-07
   K+               0.00310    0.00310      114.
   Mg++                2.31   0.000152      3.47
   Mn++              0.0209    0.00128      66.2
   Na+               0.0511     0.0511  1.10e+03
   O2(aq)           -0.0398    -0.0224     -673.
   SO4--            0.00625   7.73e-06     0.698
   SiO2(aq)            2.33   1.79e-05      1.01
   Ti(OH)4(aq)       0.0161     0.0161  1.76e+03

  Elemental composition               In fluid                  Sorbed
                  total moles     moles       mg/kg        moles       mg/kg
 -------------------------------------------------------------------------------
   Aluminum            0.1859    2.493e-07    0.006323
   Calcium              1.512        1.299   4.894e+04
   Carbon            0.001000     0.001000       11.29
   Chlorine             1.326        1.326   4.419e+04
   Chromium           0.04257    1.009e-20   4.934e-16
   Hydrogen             111.0        106.9   1.013e+05
   Iron                0.9246    1.888e-06     0.09911
   Magnesium            2.311    0.0001520       3.473
   Manganese          0.02094     0.001282       66.19
   Oxygen               64.06        53.43   8.036e+05
   Phosphorus         0.01861    2.120e-12   6.173e-08
   Potassium         0.003103     0.003103       114.0
   Silicon              2.330    1.792e-05      0.4730
   Sodium             0.05107      0.05107       1104.
   Sulfur            0.006251    7.733e-06      0.2331
   Titanium           0.01612      0.01612       725.5


          Step #    42             Xi = 0.4000

          Temperature = 100.0 C    Pressure =  1.013 bars
          pH =  7.693              log fO2 =  -66.833
          Eh =  -0.5869 volts      pe =  -7.9267
          Ionic strength      =    3.133716 molal
          Charge imbalance    =    1.263805 eq/kg (36.7% error)
          Activity of water   =    0.960650
          Solvent mass        =     0.94844 kg
          Solution mass       =      1.0516 kg
          Mineral mass        =     0.48688 kg
          Solution density    =    1.011    g/cm3
          Solution viscosity  =    0.003    poise
          Chlorinity          =    1.398082 molal
          Dissolved solids    =       98072 mg/kg sol'n
          Hardness            =   122839.70 mg/kg sol'n as CaCO3
            carbonate         =       47.31 mg/kg sol'n as CaCO3
            non-carbonate     =   122792.39 mg/kg sol'n as CaCO3
          Carbonate alkalinity=       47.31 mg/kg sol'n as CaCO3
          Water type          =    Ca-Cl
          Bulk volume         =    1.21e+03 cm3
          Fluid volume        =    1.04e+03 cm3
          Mineral volume      =        170. cm3
          Inert volume        =        0.00 cm3
          Porosity            =        86.0 %
          Permeability        =       0.776 cm2
          Mass reacted        =         438 g

                          moles          moles         grams          cm3      rxn rate
  Reactants             remaining       reacted       reacted       reacted  (mol/kg sec)
 ------------------------------------------------------------------------------------------
   H2O                      0.000         0.000         0.000          --            --  
   Al2O3                   0.1859        0.1239         12.63          --            --  
   CaO                     0.3721        0.2480         13.91          --            --  
   Cr2O3                  0.04257       0.02838         4.314          --            --  
   FeO(ox)                  1.847         1.231         88.48          --            --  
   K2O(ox)               0.002103      0.001402        0.1321          --            --  
   MgO                      4.620         3.080         124.1          --            --  
   MnO                    0.04189       0.02792         1.981          --            --  
   Na2O(ox)               0.05007       0.03338         2.069          --            --  
   P2O5                   0.01861       0.01240         1.761          --            --  
   S                      0.01050      0.007001        0.2245        0.1086          --  
   SiO2                     4.659         3.106         186.6          --            --  
   TiO2                   0.03224       0.02149         1.717          --            --  

  Minerals in system     moles      log moles      grams        volume (cm3)
 ----------------------------------------------------------------------------
   Andradite              0.07169     -1.145          36.43           9.452
   Antigorite             0.06362     -1.196          288.6           111.3
   Chromite               0.02838     -1.547          6.353           1.249
   Daphnite-14A            0.1239     -0.907          88.41           26.44
   Diopside               0.02717     -1.566          5.883           1.795
   Greenalite              0.1444     -0.840          53.68           16.61
   Hydroxylapatite       0.008270     -2.083          4.154           1.568
   Tephroite              0.01340     -1.873          2.705           1.021
   Troilite              0.007993     -2.097         0.7027          0.2652
                                               _____________   _____________
          (total)                                     486.9           169.7 

  Aqueous species       molality    mg/kg sol'n    act. coef.     log act.
 ---------------------------------------------------------------------------
   Ca++                     1.224     4.425e+04      0.1683       -0.6860
   Cl-                      1.208     3.864e+04      0.5810       -0.1536
   CaCl+                  0.09418         6416.      0.6759       -1.1962
   Na+                    0.06160         1277.      0.6759       -1.3805
   H2(aq)                 0.05976         108.7      1.0000       -1.2236
   CaCl2(aq)              0.04224         4228.      1.0000       -1.3743
   Ti(OH)4(aq)            0.02266         2369.      1.0000       -1.6447
   NaCl(aq)              0.009838         518.6      1.0000       -2.0071
   K+                    0.003825         134.9      0.5810       -2.6532
   Methane(aq)           0.001054         15.26      1.0000       -2.9770
   MnCl+                0.0008971         73.14      0.6759       -3.2173
   Mn++                 0.0002969         14.71      0.1683       -4.3012
   KCl(aq)              0.0001859         12.50      1.0000       -3.7308
   Mg++                 0.0001033         2.264      0.2597       -4.5715
   MgCl+                4.236e-05         2.283      0.6759       -4.5431
   OH-                  4.174e-05        0.6402      0.6312       -4.5793
   SiO2(aq)             1.486e-05        0.8055      1.0000       -4.8279
   HS-                  7.648e-06        0.2282      0.6312       -5.3162
   Fe++                 1.321e-06       0.06652      0.1683       -6.6530
   HSiO3-               8.584e-07       0.05968      0.6759       -6.2364
   NaHSiO3(aq)          4.349e-07       0.03926      1.0000       -6.3616
   FeCl+                3.711e-07       0.03056      0.6759       -6.6006
   H2S(aq)              2.973e-07      0.009139      1.0000       -6.5268
   AlO2-                2.744e-07       0.01459      0.6759       -6.7318
   NaOH(aq)             2.574e-07      0.009284      1.0000       -6.5895
   FeCl4--              1.064e-07       0.01897      0.0805       -8.0674
   H+                   2.151e-08     1.956e-05      0.9420       -7.6933
   S--                  1.532e-08     0.0004432      0.1230       -8.7248
    (only species > 1e-8 molal listed)

  Mineral saturation states
                     log Q/K                          log Q/K
 ----------------------------------------------------------------
   Daphnite-14A       0.0000 sat    Saponite-K        -1.2983     
   Hydroxylapatite    0.0000 sat    Boehmite          -1.3674     
   Diopside           0.0000 sat    Clinochlore-14A   -1.3863     
   Tephroite          0.0000 sat    Magnetite         -1.6579     
   Greenalite         0.0000 sat    Brucite           -1.6713     
   Troilite           0.0000 sat    Quartz            -1.7497     
   Andradite          0.0000 sat    Monticellite      -1.8419     
   Chromite           0.0000 sat    Gibbsite          -1.8585     
   Antigorite         0.0000 sat    Wustite           -1.8726     
   Pyrrhotite        -0.0796        Fe(OH)2           -1.8795     
   Saponite-Ca       -0.4081        Tridymite         -1.9215     
   Chrysotile        -0.4576        Prehnite          -1.9647     
   Ice               -0.4844        Chalcedony        -1.9664     
   Alabandite        -0.5375        Grossular         -2.0021     
   Tremolite         -0.5389        Talc              -2.0211     
   Ripidolite-14A    -0.6004        Fe                -2.1508     
   Annite            -0.7678        Saponite-H        -2.1545     
   Phlogopite        -0.8117        Cristobalite(alp  -2.1674     
   Saponite-Mg       -0.9159        Goethite          -2.2359     
   Fayalite          -0.9204        Enstatite         -2.2411     
   Wollastonite      -0.9762        Coesite           -2.4081     
   Rhodonite         -0.9965        Cronstedtite-7A   -2.4285     
   Mn(OH)2(am)       -1.0080        Cristobalite(bet  -2.4696     
   Hedenbergite      -1.0171        Minnesotaite      -2.5361     
   Saponite-Na       -1.0567        Manganosite       -2.6118     
   Diaspore          -1.0726        SiO2(am)          -2.6436     
   FeO               -1.0824        Chamosite-7A      -2.8365     
   Pseudowollastoni  -1.1105        Daphnite-7A       -2.8752     
   Ferrosilite       -1.2905        Mesolite          -2.9723     
    (only minerals with log Q/K > -3 listed)

                         partial
  Gases               press. (bar)     fugacity     fug. coef.    log fug.
 ---------------------------------------------------------------------------
   H2(g)                    74.77         74.82         1.001      1.8740
   CH4(g)                   1.206         1.206        0.9993      0.0812
   H2O(g)                  0.8127        0.8007        0.9852     -0.0965
   H2S(g)               8.900e-06     8.865e-06        0.9961     -5.0523
   HCl(g)               4.133e-12     4.133e-12         1.000*   -11.3838
   CO2(g)               3.304e-22     3.296e-22        0.9976    -21.4820
   CO(g)                7.039e-24     7.039e-24         1.000*   -23.1525
   C2H4(g)              6.730e-27     6.730e-27         1.000*   -26.1720
   S2(g)                3.133e-34     3.133e-34         1.000*   -33.5040
   SO2(g)               1.732e-37     1.719e-37        0.9928    -36.7646
   Na(g)                1.144e-40     1.144e-40         1.000*   -39.9417
   K(g)                 7.491e-43     7.491e-43         1.000*   -42.1254
   Cl2(g)               3.187e-52     3.187e-52         1.000*   -51.4966
   Mg(g)                1.008e-65     1.008e-65         1.000*   -64.9966
   O2(g)                1.471e-67     1.470e-67        0.9999    -66.8326
   Ca(g)                7.604e-81     7.604e-81         1.000*   -80.1190
   Al(g)               3.558e-101    3.558e-101         1.000*  -100.4488
   C(g)                5.549e-103    5.549e-103         1.000*  -102.2558
   Si(g)               8.368e-109    8.368e-109         1.000*  -108.0774
    *no data, gas taken to be ideal

                                  In fluid              Sorbed            Kd
  Original basis total moles   moles     mg/kg      moles     mg/kg      L/kg
 -------------------------------------------------------------------------------
   H2O                 60.4       52.7  9.03e+05
   Al+++              0.248   2.65e-07   0.00681
   Ca++                1.57       1.29  4.92e+04
   Cl-                 1.33       1.33  4.47e+04
   CrO4--            0.0568   9.22e-21  1.02e-15
   Fe++                1.23   1.71e-06    0.0907
   H+                 -9.81   0.000966     0.926
   HCO3-            0.00100    0.00100      58.0
   HPO4--            0.0248   1.81e-12  1.65e-07
   K+               0.00380    0.00380      141.
   Mg++                3.08   0.000138      3.19
   Mn++              0.0279    0.00113      59.2
   Na+               0.0678     0.0678  1.48e+03
   O2(aq)           -0.0531    -0.0304     -924.
   SO4--            0.00800   7.55e-06     0.690
   SiO2(aq)            3.11   1.53e-05     0.876
   Ti(OH)4(aq)       0.0215     0.0215  2.37e+03

  Elemental composition               In fluid                  Sorbed
                  total moles     moles       mg/kg        moles       mg/kg
 -------------------------------------------------------------------------------
   Aluminum            0.2478    2.653e-07    0.006808
   Calcium              1.574        1.290   4.918e+04
   Carbon            0.001000     0.001000       11.42
   Chlorine             1.326        1.326   4.470e+04
   Chromium           0.05677    9.221e-21   4.559e-16
   Hydrogen             111.0        105.5   1.011e+05
   Iron                 1.232    1.707e-06     0.09066
   Magnesium            3.081    0.0001381       3.193
   Manganese          0.02792     0.001132       59.16
   Oxygen               66.91        52.73   8.023e+05
   Phosphorus         0.02481    1.810e-12   5.330e-08
   Potassium         0.003804     0.003804       141.4
   Silicon              3.106    1.532e-05      0.4093
   Sodium             0.06776      0.06776       1481.
   Sulfur            0.008001    7.551e-06      0.2302
   Titanium           0.02149      0.02149       978.6


          Step #    52             Xi = 0.5000

          Temperature = 100.0 C    Pressure =  1.013 bars
          pH =  7.726              log fO2 =  -67.061
          Eh =  -0.5935 volts      pe =  -8.0159
          Ionic strength      =    3.163089 molal
          Charge imbalance    =    1.278638 eq/kg (36.77% error)
          Activity of water   =    0.960227
          Solvent mass        =     0.93553 kg
          Solution mass       =      1.0394 kg
          Mineral mass        =     0.60857 kg
          Solution density    =    1.012    g/cm3
          Solution viscosity  =    0.003    poise
          Chlorinity          =    1.417383 molal
          Dissolved solids    =       99913 mg/kg sol'n
          Hardness            =   123454.00 mg/kg sol'n as CaCO3
            carbonate         =       48.07 mg/kg sol'n as CaCO3
            non-carbonate     =   123405.93 mg/kg sol'n as CaCO3
          Carbonate alkalinity=       48.07 mg/kg sol'n as CaCO3
          Water type          =    Ca-Cl
          Bulk volume         =    1.24e+03 cm3
          Fluid volume        =    1.03e+03 cm3
          Mineral volume      =        212. cm3
          Inert volume        =        0.00 cm3
          Porosity            =        82.9 %
          Permeability        =       0.267 cm2
          Mass reacted        =         547 g

                          moles          moles         grams          cm3      rxn rate
  Reactants             remaining       reacted       reacted       reacted  (mol/kg sec)
 ------------------------------------------------------------------------------------------
   H2O                      0.000         0.000         0.000          --            --  
   Al2O3                   0.1549        0.1549         15.79          --            --  
   CaO                     0.3101        0.3101         17.39          --            --  
   Cr2O3                  0.03548       0.03548         5.392          --            --  
   FeO(ox)                  1.539         1.539         110.6          --            --  
   K2O(ox)               0.001752      0.001752        0.1651          --            --  
   MgO                      3.850         3.850         155.2          --            --  
   MnO                    0.03490       0.03490         2.476          --            --  
   Na2O(ox)               0.04173       0.04173         2.586          --            --  
   P2O5                   0.01551       0.01551         2.201          --            --  
   S                     0.008751      0.008751        0.2806        0.1357          --  
   SiO2                     3.883         3.883         233.3          --            --  
   TiO2                   0.02686       0.02686         2.146          --            --  

  Minerals in system     moles      log moles      grams        volume (cm3)
 ----------------------------------------------------------------------------
   Andradite              0.08945     -1.048          45.46           11.79
   Antigorite             0.07951     -1.100          360.7           139.1
   Chromite               0.03548     -1.450          7.941           1.561
   Daphnite-14A            0.1549     -0.810          110.5           33.05
   Diopside               0.03413     -1.467          7.391           2.256
   Greenalite              0.1806     -0.743          67.14           20.77
   Hydroxylapatite        0.01034     -1.986          5.193           1.959
   Tephroite              0.01694     -1.771          3.421           1.291
   Troilite              0.009744     -2.011         0.8566          0.3232
                                               _____________   _____________
          (total)                                     608.6           212.1 

  Aqueous species       molality    mg/kg sol'n    act. coef.     log act.
 ---------------------------------------------------------------------------
   Ca++                     1.231     4.441e+04      0.1683       -0.6835
   Cl-                      1.221     3.897e+04      0.5810       -0.1490
   CaCl+                  0.09571         6507.      0.6759       -1.1891
   Na+                    0.07773         1608.      0.6759       -1.2795
   H2(aq)                 0.07771         141.0      1.0000       -1.1095
   CaCl2(aq)              0.04339         4334.      1.0000       -1.3627
   Ti(OH)4(aq)            0.02872         2996.      1.0000       -1.5419
   NaCl(aq)               0.01254         659.8      1.0000       -1.9016
   K+                    0.004590         161.5      0.5810       -2.5740
   Methane(aq)           0.001069         15.44      1.0000       -2.9711
   MnCl+                0.0008299         67.52      0.6759       -3.2511
   Mn++                 0.0002718         13.44      0.1683       -4.3396
   KCl(aq)              0.0002254         15.12      1.0000       -3.6471
   Mg++                 9.695e-05         2.121      0.2597       -4.5990
   OH-                  4.494e-05        0.6879      0.6312       -4.5472
   MgCl+                4.018e-05         2.161      0.6759       -4.5660
   SiO2(aq)             1.319e-05        0.7135      1.0000       -4.8796
   HS-                  7.603e-06        0.2263      0.6312       -5.3188
   Fe++                 1.233e-06       0.06200      0.1683       -6.6827
   HSiO3-               8.203e-07       0.05692      0.6759       -6.2561
   NaHSiO3(aq)          5.243e-07       0.04723      1.0000       -6.2804
   FeCl+                3.503e-07       0.02878      0.6759       -6.6257
   NaOH(aq)             3.496e-07       0.01259      1.0000       -6.4565
   AlO2-                2.897e-07       0.01538      0.6759       -6.7082
   H2S(aq)              2.744e-07      0.008417      1.0000       -6.5616
   FeCl4--              1.037e-07       0.01844      0.0805       -8.0788
   H+                   1.997e-08     1.812e-05      0.9420       -7.7255
   S--                  1.641e-08     0.0004735      0.1230       -8.6951
    (only species > 1e-8 molal listed)

  Mineral saturation states
                     log Q/K                          log Q/K
 ----------------------------------------------------------------
   Greenalite         0.0000 sat    Saponite-K        -1.3442     
   Chromite           0.0000 sat    Clinochlore-14A   -1.3756     
   Troilite           0.0000 sat    Boehmite          -1.3760     
   Hydroxylapatite    0.0000 sat    Brucite           -1.6347     
   Daphnite-14A       0.0000 sat    Magnetite         -1.6682     
   Diopside           0.0000 sat    Monticellite      -1.7902     
   Andradite          0.0000 sat    Quartz            -1.8014     
   Antigorite         0.0000 sat    Fe(OH)2           -1.8450     
   Tephroite          0.0000 sat    Wustite           -1.8458     
   Pyrrhotite        -0.0796        Gibbsite          -1.8674     
   Chrysotile        -0.4511        Tridymite         -1.9732     
   Saponite-Ca       -0.4797        Grossular         -1.9743     
   Ice               -0.4846        Fe                -2.0019     
   Alabandite        -0.5463        Prehnite          -2.0039     
   Ripidolite-14A    -0.5939        Chalcedony        -2.0181     
   Tremolite         -0.6358        Talc              -2.1180     
   Annite            -0.7166        Cristobalite(alp  -2.2191     
   Phlogopite        -0.7541        Saponite-H        -2.2372     
   Fayalite          -0.9029        Enstatite         -2.2561     
   Wollastonite      -0.9612        Goethite          -2.2585     
   Mn(OH)2(am)       -0.9823        Cronstedtite-7A   -2.4563     
   Saponite-Mg       -0.9925        Coesite           -2.4598     
   Hedenbergite      -1.0193        Cristobalite(bet  -2.5213     
   Rhodonite         -1.0224        Manganosite       -2.5859     
   FeO               -1.0478        Minnesotaite      -2.6394     
   Diaspore          -1.0812        SiO2(am)          -2.6953     
   Saponite-Na       -1.0954        Chamosite-7A      -2.8365     
   Pseudowollastoni  -1.0955        Daphnite-7A       -2.8752     
   Ferrosilite       -1.3076     
    (only minerals with log Q/K > -3 listed)

                         partial
  Gases               press. (bar)     fugacity     fug. coef.    log fug.
 ---------------------------------------------------------------------------
   H2(g)                    97.22         97.29         1.001      1.9881
   CH4(g)                   1.223         1.222        0.9993      0.0871
   H2O(g)                  0.8124        0.8003        0.9852     -0.0967
   H2S(g)               8.214e-06     8.182e-06        0.9961     -5.0871
   HCl(g)               3.878e-12     3.878e-12         1.000*   -11.4114
   CO2(g)               1.171e-22     1.168e-22        0.9976    -21.9325
   CO(g)                3.245e-24     3.245e-24         1.000*   -23.4888
   C2H4(g)              4.091e-27     4.091e-27         1.000*   -26.3881
   S2(g)                1.579e-34     1.579e-34         1.000*   -33.8017
   SO2(g)               7.265e-38     7.213e-38        0.9928    -37.1419
   Na(g)                1.772e-40     1.772e-40         1.000*   -39.7515
   K(g)                 1.104e-42     1.104e-42         1.000*   -41.9570
   Cl2(g)               2.158e-52     2.158e-52         1.000*   -51.6659
   Mg(g)                1.427e-65     1.427e-65         1.000*   -64.8456
   O2(g)                8.691e-68     8.690e-68        0.9999    -67.0610
   Ca(g)                1.153e-80     1.153e-80         1.000*   -79.9380
   Al(g)               5.175e-101    5.175e-101         1.000*  -100.2861
   C(g)                3.327e-103    3.327e-103         1.000*  -102.4779
   Si(g)               1.257e-108    1.257e-108         1.000*  -107.9008
    *no data, gas taken to be ideal

                                  In fluid              Sorbed            Kd
  Original basis total moles   moles     mg/kg      moles     mg/kg      L/kg
 -------------------------------------------------------------------------------
   H2O                 61.6       52.0  9.01e+05
   Al+++              0.310   2.77e-07   0.00720
   Ca++                1.64       1.28  4.94e+04
   Cl-                 1.33       1.33  4.52e+04
   CrO4--            0.0710   8.59e-21  9.59e-16
   Fe++                1.54   1.58e-06    0.0849
   H+                 -12.3   0.000963     0.934
   HCO3-            0.00100    0.00100      58.7
   HPO4--            0.0310   1.60e-12  1.47e-07
   K+               0.00450    0.00450      169.
   Mg++                3.85   0.000128      3.00
   Mn++              0.0349    0.00103      54.5
   Na+               0.0845     0.0845  1.87e+03
   O2(aq)           -0.0663    -0.0384 -1.18e+03
   SO4--            0.00975   7.38e-06     0.683
   SiO2(aq)            3.88   1.36e-05     0.786
   Ti(OH)4(aq)       0.0269     0.0269  3.00e+03

  Elemental composition               In fluid                  Sorbed
                  total moles     moles       mg/kg        moles       mg/kg
 -------------------------------------------------------------------------------
   Aluminum            0.3098    2.774e-07    0.007201
   Calcium              1.636        1.282   4.943e+04
   Carbon            0.001000     0.001000       11.56
   Chlorine             1.326        1.326   4.523e+04
   Chromium           0.07096    8.591e-21   4.298e-16
   Hydrogen             111.0        104.1   1.010e+05
   Iron                 1.540    1.580e-06     0.08491
   Magnesium            3.851    0.0001283       3.000
   Manganese          0.03491     0.001031       54.47
   Oxygen               69.76        52.04   8.010e+05
   Phosphorus         0.03101    1.597e-12   4.759e-08
   Potassium         0.004505     0.004505       169.5
   Silicon              3.883    1.360e-05      0.3675
   Sodium             0.08445      0.08445       1868.
   Sulfur            0.009751    7.385e-06      0.2278
   Titanium           0.02687      0.02687       1238.


          Step #    62             Xi = 0.6000

          Temperature = 100.0 C    Pressure =  1.013 bars
          pH =  7.751              log fO2 =  -67.246
          Eh =  -0.5988 volts      pe =  -8.0881
          Ionic strength      =    3.193154 molal
          Charge imbalance    =    1.293823 eq/kg (36.85% error)
          Activity of water   =    0.959794
          Solvent mass        =     0.92261 kg
          Solution mass       =      1.0272 kg
          Mineral mass        =     0.73027 kg
          Solution density    =    1.013    g/cm3
          Solution viscosity  =    0.003    poise
          Chlorinity          =    1.437223 molal
          Dissolved solids    =      101797 mg/kg sol'n
          Hardness            =   124080.29 mg/kg sol'n as CaCO3
            carbonate         =       48.80 mg/kg sol'n as CaCO3
            non-carbonate     =   124031.48 mg/kg sol'n as CaCO3
          Carbonate alkalinity=       48.80 mg/kg sol'n as CaCO3
          Water type          =    Ca-Cl
          Bulk volume         =    1.27e+03 cm3
          Fluid volume        =    1.01e+03 cm3
          Mineral volume      =        254. cm3
          Inert volume        =        0.00 cm3
          Porosity            =        79.9 %
          Permeability        =      0.0963 cm2
          Mass reacted        =         657 g

                          moles          moles         grams          cm3      rxn rate
  Reactants             remaining       reacted       reacted       reacted  (mol/kg sec)
 ------------------------------------------------------------------------------------------
   H2O                      0.000         0.000         0.000          --            --  
   Al2O3                   0.1239        0.1859         18.95          --            --  
   CaO                     0.2480        0.3721         20.86          --            --  
   Cr2O3                  0.02838       0.04257         6.471          --            --  
   FeO(ox)                  1.231         1.847         132.7          --            --  
   K2O(ox)               0.001402      0.002103        0.1981          --            --  
   MgO                      3.080         4.620         186.2          --            --  
   MnO                    0.02792       0.04189         2.971          --            --  
   Na2O(ox)               0.03338       0.05007         3.103          --            --  
   P2O5                   0.01240       0.01861         2.641          --            --  
   S                     0.007001       0.01050        0.3367        0.1629          --  
   SiO2                     3.106         4.659         280.0          --            --  
   TiO2                   0.02149       0.03224         2.575          --            --  

  Minerals in system     moles      log moles      grams        volume (cm3)
 ----------------------------------------------------------------------------
   Andradite               0.1072     -0.970          54.49           14.14
   Antigorite             0.09541     -1.020          432.8           166.9
   Chromite               0.04257     -1.371          9.530           1.874
   Daphnite-14A            0.1859     -0.731          132.6           39.67
   Diopside               0.04109     -1.386          8.899           2.716
   Greenalite              0.2168     -0.664          80.60           24.93
   Hydroxylapatite        0.01240     -1.906          6.231           2.351
   Tephroite              0.02047     -1.689          4.133           1.560
   Troilite               0.01149     -1.940          1.010          0.3813
                                               _____________   _____________
          (total)                                     730.3           254.5 

  Aqueous species       molality    mg/kg sol'n    act. coef.     log act.
 ---------------------------------------------------------------------------
   Ca++                     1.238     4.457e+04      0.1683       -0.6810
   Cl-                      1.234     3.931e+04      0.5810       -0.1444
   CaCl+                  0.09729         6601.      0.6759       -1.1820
   H2(aq)                 0.09616         174.1      1.0000       -1.0170
   Na+                    0.09425         1946.      0.6759       -1.1958
   CaCl2(aq)              0.04457         4443.      1.0000       -1.3509
   Ti(OH)4(aq)            0.03494         3638.      1.0000       -1.4566
   NaCl(aq)               0.01537         807.0      1.0000       -1.8132
   K+                    0.005376         188.8      0.5810       -2.5054
   Methane(aq)           0.001084         15.62      1.0000       -2.9650
   MnCl+                0.0007815         63.45      0.6759       -3.2772
   KCl(aq)              0.0002668         17.87      1.0000       -3.5738
   Mn++                 0.0002533         12.50      0.1683       -4.3703
   Mg++                 9.221e-05         2.013      0.2597       -4.6208
   OH-                  4.768e-05        0.7284      0.6312       -4.5215
   MgCl+                3.863e-05         2.073      0.6759       -4.5832
   SiO2(aq)             1.198e-05        0.6463      1.0000       -4.9217
   HS-                  7.561e-06        0.2246      0.6312       -5.3212
   Fe++                 1.168e-06       0.05861      0.1683       -6.7062
   HSiO3-               7.901e-07       0.05471      0.6759       -6.2724
   NaHSiO3(aq)          6.124e-07       0.05505      1.0000       -6.2130
   NaOH(aq)             4.498e-07       0.01616      1.0000       -6.3470
   FeCl+                3.353e-07       0.02750      0.6759       -6.6446
   AlO2-                3.026e-07       0.01603      0.6759       -6.6893
   H2S(aq)              2.570e-07      0.007869      1.0000       -6.5900
   FeCl4--              1.025e-07       0.01819      0.0805       -8.0838
   H+                   1.882e-08     1.703e-05      0.9420       -7.7515
   S--                  1.732e-08     0.0004989      0.1230       -8.6716
    (only species > 1e-8 molal listed)

  Mineral saturation states
                     log Q/K                          log Q/K
 ----------------------------------------------------------------
   Andradite          0.0000 sat    Clinochlore-14A   -1.3668     
   Diopside           0.0000 sat    Saponite-K        -1.3801     
   Greenalite         0.0000 sat    Boehmite          -1.3831     
   Tephroite          0.0000 sat    Brucite           -1.6049     
   Hydroxylapatite    0.0000 sat    Magnetite         -1.6764     
   Chromite           0.0000 sat    Monticellite      -1.7481     
   Antigorite         0.0000 sat    Fe(OH)2           -1.8171     
   Daphnite-14A       0.0000 sat    Wustite           -1.8241     
   Troilite           0.0000 sat    Quartz            -1.8435     
   Pyrrhotite        -0.0796        Gibbsite          -1.8746     
   Chrysotile        -0.4459        Fe                -1.8810     
   Ice               -0.4848        Grossular         -1.9518     
   Saponite-Ca       -0.5379        Tridymite         -2.0153     
   Alabandite        -0.5534        Prehnite          -2.0357     
   Ripidolite-14A    -0.5887        Chalcedony        -2.0602     
   Annite            -0.6709        Talc              -2.1967     
   Phlogopite        -0.7031        Cristobalite(alp  -2.2612     
   Tremolite         -0.7145        Enstatite         -2.2682     
   Fayalite          -0.8886        Goethite          -2.2768     
   Wollastonite      -0.9491        Saponite-H        -2.3043     
   Mn(OH)2(am)       -0.9615        Cronstedtite-7A   -2.4788     
   FeO               -1.0196        Coesite           -2.5019     
   Hedenbergite      -1.0210        Cristobalite(bet  -2.5634     
   Rhodonite         -1.0434        Manganosite       -2.5649     
   Saponite-Mg       -1.0546        Minnesotaite      -2.7233     
   Pseudowollastoni  -1.0834        SiO2(am)          -2.7374     
   Diaspore          -1.0883        Chamosite-7A      -2.8365     
   Saponite-Na       -1.1263        Daphnite-7A       -2.8752     
   Ferrosilite       -1.3215        Halite            -2.9182     
    (only minerals with log Q/K > -3 listed)

                         partial
  Gases               press. (bar)     fugacity     fug. coef.    log fug.
 ---------------------------------------------------------------------------
   H2(g)                    120.3         120.4         1.001      2.0806
   CH4(g)                   1.240         1.239        0.9993      0.0932
   H2O(g)                  0.8120        0.8000        0.9852     -0.0969
   H2S(g)               7.695e-06     7.665e-06        0.9961     -5.1155
   HCl(g)               3.692e-12     3.692e-12         1.000*   -11.4328
   CO2(g)               5.058e-23     5.046e-23        0.9976    -22.2970
   CO(g)                1.735e-24     1.735e-24         1.000*   -23.7606
   C2H4(g)              2.747e-27     2.747e-27         1.000*   -26.5612
   S2(g)                9.046e-35     9.046e-35         1.000*   -34.0436
   SO2(g)               3.588e-38     3.562e-38        0.9928    -37.4483
   Na(g)                2.538e-40     2.538e-40         1.000*   -39.5956
   K(g)                 1.527e-42     1.527e-42         1.000*   -41.8161
   Cl2(g)               1.581e-52     1.581e-52         1.000*   -51.8011
   Mg(g)                1.892e-65     1.892e-65         1.000*   -64.7230
   O2(g)                5.670e-68     5.669e-68        0.9999    -67.2465
   Ca(g)                1.618e-80     1.618e-80         1.000*   -79.7911
   Al(g)               7.016e-101    7.016e-101         1.000*  -100.1539
   C(g)                2.203e-103    2.203e-103         1.000*  -102.6569
   Si(g)               1.749e-108    1.749e-108         1.000*  -107.7573
    *no data, gas taken to be ideal

                                  In fluid              Sorbed            Kd
  Original basis total moles   moles     mg/kg      moles     mg/kg      L/kg
 -------------------------------------------------------------------------------
   H2O                 62.8       51.3  9.00e+05
   Al+++              0.372   2.87e-07   0.00754
   Ca++                1.70       1.27  4.97e+04
   Cl-                 1.33       1.33  4.58e+04
   CrO4--            0.0851   8.10e-21  9.15e-16
   Fe++                1.85   1.48e-06    0.0807
   H+                 -14.7   0.000961     0.943
   HCO3-            0.00100    0.00100      59.4
   HPO4--            0.0372   1.44e-12  1.34e-07
   K+               0.00521    0.00521      198.
   Mg++                4.62   0.000121      2.86
   Mn++              0.0419   0.000955      51.1
   Na+                0.101      0.101  2.26e+03
   O2(aq)           -0.0796    -0.0464 -1.44e+03
   SO4--             0.0115   7.23e-06     0.676
   SiO2(aq)            4.66   1.23e-05     0.722
   Ti(OH)4(aq)       0.0322     0.0322  3.64e+03

  Elemental composition               In fluid                  Sorbed
                  total moles     moles       mg/kg        moles       mg/kg
 -------------------------------------------------------------------------------
   Aluminum            0.3717    2.869e-07    0.007536
   Calcium              1.698        1.273   4.968e+04
   Carbon            0.001000     0.001000       11.69
   Chlorine             1.326        1.326   4.577e+04
   Chromium           0.08515    8.099e-21   4.100e-16
   Hydrogen             111.0        102.7   1.008e+05
   Iron                 1.848    1.483e-06     0.08065
   Magnesium            4.621    0.0001207       2.856
   Manganese          0.04189    0.0009547       51.06
   Oxygen               72.61        51.34   7.997e+05
   Phosphorus         0.03721    1.437e-12   4.334e-08
   Potassium         0.005206     0.005206       198.2
   Silicon              4.659    1.234e-05      0.3375
   Sodium              0.1011       0.1011       2264.
   Sulfur             0.01150    7.229e-06      0.2257
   Titanium           0.03224      0.03224       1503.


          Step #    72             Xi = 0.7000

          Temperature = 100.0 C    Pressure =  1.013 bars
          pH =  7.773              log fO2 =  -67.403
          Eh =  -0.6033 volts      pe =  -8.1490
          Ionic strength      =    3.223949 molal
          Charge imbalance    =    1.309372 eq/kg (36.93% error)
          Activity of water   =    0.959353
          Solvent mass        =     0.90970 kg
          Solution mass       =      1.0150 kg
          Mineral mass        =     0.85196 kg
          Solution density    =    1.015    g/cm3
          Solution viscosity  =    0.003    poise
          Chlorinity          =    1.457627 molal
          Dissolved solids    =      103726 mg/kg sol'n
          Hardness            =   124719.99 mg/kg sol'n as CaCO3
            carbonate         =       49.53 mg/kg sol'n as CaCO3
            non-carbonate     =   124670.46 mg/kg sol'n as CaCO3
          Carbonate alkalinity=       49.53 mg/kg sol'n as CaCO3
          Water type          =    Ca-Cl
          Bulk volume         =    1.30e+03 cm3
          Fluid volume        =    1.00e+03 cm3
          Mineral volume      =        297. cm3
          Inert volume        =        0.00 cm3
          Porosity            =        77.1 %
          Permeability        =      0.0364 cm2
          Mass reacted        =         766 g

                          moles          moles         grams          cm3      rxn rate
  Reactants             remaining       reacted       reacted       reacted  (mol/kg sec)
 ------------------------------------------------------------------------------------------
   H2O                      0.000         0.000         0.000          --            --  
   Al2O3                  0.09293        0.2168         22.11          --            --  
   CaO                     0.1860        0.4341         24.34          --            --  
   Cr2O3                  0.02129       0.04967         7.549          --            --  
   FeO(ox)                 0.9236         2.155         154.8          --            --  
   K2O(ox)               0.001051      0.002453        0.2311          --            --  
   MgO                      2.310         5.390         217.2          --            --  
   MnO                    0.02094       0.04887         3.466          --            --  
   Na2O(ox)               0.02504       0.05842         3.621          --            --  
   P2O5                  0.009303       0.02171         3.081          --            --  
   S                     0.005251       0.01225        0.3929        0.1900          --  
   SiO2                     2.330         5.436         326.6          --            --  
   TiO2                   0.01612       0.03761         3.004          --            --  

  Minerals in system     moles      log moles      grams        volume (cm3)
 ----------------------------------------------------------------------------
   Andradite               0.1250     -0.903          63.53           16.48
   Antigorite              0.1113     -0.953          504.9           194.7
   Chromite               0.04967     -1.304          11.12           2.186
   Daphnite-14A            0.2168     -0.664          154.7           46.28
   Diopside               0.04805     -1.318          10.41           3.176
   Greenalite              0.2530     -0.597          94.05           29.10
   Hydroxylapatite        0.01447     -1.839          7.269           2.743
   Tephroite              0.02399     -1.620          4.844           1.828
   Troilite               0.01324     -1.878          1.164          0.4394
                                               _____________   _____________
          (total)                                     852.0           296.9 

  Aqueous species       molality    mg/kg sol'n    act. coef.     log act.
 ---------------------------------------------------------------------------
   Cl-                      1.248     3.964e+04      0.5810       -0.1397
   Ca++                     1.245     4.474e+04      0.1683       -0.6785
   H2(aq)                  0.1152         208.1      1.0000       -0.9387
   Na+                     0.1112         2291.      0.6759       -1.1240
   CaCl+                  0.09892         6697.      0.6759       -1.1748
   CaCl2(aq)              0.04581         4557.      1.0000       -1.3391
   Ti(OH)4(aq)            0.04134         4295.      1.0000       -1.3836
   NaCl(aq)               0.01833         960.3      1.0000       -1.7368
   K+                    0.006183         216.7      0.5810       -2.4446
   Methane(aq)           0.001099         15.81      1.0000       -2.9589
   MnCl+                0.0007449         60.35      0.6759       -3.2980
   KCl(aq)              0.0003102         20.73      1.0000       -3.5084
   Mn++                 0.0002388         11.76      0.1683       -4.3958
   Mg++                 8.847e-05         1.927      0.2597       -4.6388
   OH-                  5.011e-05        0.7638      0.6312       -4.4999
   MgCl+                3.746e-05         2.006      0.6759       -4.5965
   SiO2(aq)             1.103e-05        0.5942      1.0000       -4.9573
   HS-                  7.521e-06        0.2229      0.6312       -5.3235
   Fe++                 1.117e-06       0.05592      0.1683       -6.7257
   HSiO3-               7.649e-07       0.05285      0.6759       -6.2865
   NaHSiO3(aq)          6.995e-07       0.06275      1.0000       -6.1552
   NaOH(aq)             5.576e-07       0.01999      1.0000       -6.2536
   FeCl+                3.241e-07       0.02652      0.6759       -6.6594
   AlO2-                3.137e-07       0.01659      0.6759       -6.6735
   H2S(aq)              2.432e-07      0.007429      1.0000       -6.6140
   FeCl4--              1.023e-07       0.01812      0.0805       -8.0846
   S--                  1.811e-08     0.0005206      0.1230       -8.6521
   H+                   1.790e-08     1.617e-05      0.9420       -7.7732
    (only species > 1e-8 molal listed)

  Mineral saturation states
                     log Q/K                          log Q/K
 ----------------------------------------------------------------
   Troilite           0.0000 sat    Clinochlore-14A   -1.3594     
   Hydroxylapatite    0.0000 sat    Boehmite          -1.3890     
   Andradite          0.0000 sat    Saponite-K        -1.4096     
   Greenalite         0.0000 sat    Brucite           -1.5798     
   Diopside           0.0000 sat    Magnetite         -1.6833     
   Tephroite          0.0000 sat    Monticellite      -1.7125     
   Daphnite-14A       0.0000 sat    Fe                -1.7787     
   Antigorite         0.0000 sat    Fe(OH)2           -1.7934     
   Chromite           0.0000 sat    Wustite           -1.8056     
   Pyrrhotite        -0.0796        Quartz            -1.8791     
   Chrysotile        -0.4414        Gibbsite          -1.8808     
   Ice               -0.4850        Grossular         -1.9328     
   Alabandite        -0.5595        Tridymite         -2.0509     
   Ripidolite-14A    -0.5842        Prehnite          -2.0627     
   Saponite-Ca       -0.5870        Chalcedony        -2.0958     
   Annite            -0.6297        Talc              -2.2632     
   Phlogopite        -0.6575        Enstatite         -2.2784     
   Tremolite         -0.7810        Goethite          -2.2922     
   Fayalite          -0.8765        Cristobalite(alp  -2.2968     
   Wollastonite      -0.9389        Saponite-H        -2.3610     
   Mn(OH)2(am)       -0.9439        Cronstedtite-7A   -2.4978     
   FeO               -0.9958        Coesite           -2.5375     
   Hedenbergite      -1.0225        Manganosite       -2.5471     
   Rhodonite         -1.0612        Cristobalite(bet  -2.5990     
   Pseudowollastoni  -1.0732        SiO2(am)          -2.7730     
   Diaspore          -1.0942        Minnesotaite      -2.7943     
   Saponite-Mg       -1.1072        Chamosite-7A      -2.8365     
   Saponite-Na       -1.1522        Halite            -2.8418     
   Ferrosilite       -1.3332        Daphnite-7A       -2.8752     
    (only minerals with log Q/K > -3 listed)

                         partial
  Gases               press. (bar)     fugacity     fug. coef.    log fug.
 ---------------------------------------------------------------------------
   H2(g)                    144.1         144.2         1.001      2.1589
   CH4(g)                   1.258         1.257        0.9993      0.0993
   H2O(g)                  0.8116        0.7996        0.9852     -0.0971
   H2S(g)               7.280e-06     7.252e-06        0.9961     -5.1395
   HCl(g)               3.549e-12     3.549e-12         1.000*   -11.4498
   CO2(g)               2.493e-23     2.487e-23        0.9976    -22.6043
   CO(g)                1.025e-24     1.025e-24         1.000*   -23.9894
   C2H4(g)              1.970e-27     1.970e-27         1.000*   -26.7054
   S2(g)                5.647e-35     5.647e-35         1.000*   -34.2482
   SO2(g)               1.975e-38     1.961e-38        0.9928    -37.7075
   Na(g)                3.444e-40     3.444e-40         1.000*   -39.4629
   K(g)                 2.021e-42     2.021e-42         1.000*   -41.6945
   Cl2(g)               1.220e-52     1.220e-52         1.000*   -51.9136
   Mg(g)                2.403e-65     2.403e-65         1.000*   -64.6192
   O2(g)                3.951e-68     3.950e-68        0.9999    -67.4034
   Ca(g)                2.154e-80     2.154e-80         1.000*   -79.6668
   Al(g)               9.076e-101    9.076e-101         1.000*  -100.0421
   C(g)                1.558e-103    1.558e-103         1.000*  -102.8073
   Si(g)               2.312e-108    2.312e-108         1.000*  -107.6360
    *no data, gas taken to be ideal

                                  In fluid              Sorbed            Kd
  Original basis total moles   moles     mg/kg      moles     mg/kg      L/kg
 -------------------------------------------------------------------------------
   H2O                 64.0       50.6  8.98e+05
   Al+++              0.434   2.95e-07   0.00783
   Ca++                1.76       1.26  4.99e+04
   Cl-                 1.33       1.33  4.63e+04
   CrO4--            0.0993   7.69e-21  8.79e-16
   Fe++                2.16   1.41e-06    0.0773
   H+                 -17.2   0.000959     0.952
   HCO3-            0.00100    0.00100      60.1
   HPO4--            0.0434   1.31e-12  1.24e-07
   K+               0.00591    0.00591      228.
   Mg++                5.39   0.000115      2.74
   Mn++              0.0489   0.000895      48.4
   Na+                0.118      0.118  2.67e+03
   O2(aq)           -0.0929    -0.0544 -1.71e+03
   SO4--             0.0133   7.08e-06     0.670
   SiO2(aq)            5.44   1.14e-05     0.673
   Ti(OH)4(aq)       0.0376     0.0376  4.30e+03

  Elemental composition               In fluid                  Sorbed
                  total moles     moles       mg/kg        moles       mg/kg
 -------------------------------------------------------------------------------
   Aluminum            0.4337    2.946e-07    0.007831
   Calcium              1.760        1.265   4.994e+04
   Carbon            0.001000     0.001000       11.83
   Chlorine             1.326        1.326   4.632e+04
   Chromium           0.09934    7.694e-21   3.942e-16
   Hydrogen             111.0        101.4   1.006e+05
   Iron                 2.156    1.406e-06     0.07735
   Magnesium            5.391    0.0001146       2.743
   Manganese          0.04887    0.0008949       48.44
   Oxygen               75.46        50.65   7.984e+05
   Phosphorus         0.04342    1.311e-12   4.000e-08
   Potassium         0.005907     0.005907       227.5
   Silicon              5.436    1.137e-05      0.3146
   Sodium              0.1178       0.1178       2669.
   Sulfur             0.01325    7.079e-06      0.2237
   Titanium           0.03761      0.03761       1774.


          Step #    82             Xi = 0.8000

          Temperature = 100.0 C    Pressure =  1.013 bars
          pH =  7.792              log fO2 =  -67.540
          Eh =  -0.6072 volts      pe =  -8.2018
          Ionic strength      =    3.255510 molal
          Charge imbalance    =    1.325299 eq/kg (37.01% error)
          Activity of water   =    0.958901
          Solvent mass        =     0.89678 kg
          Solution mass       =      1.0028 kg
          Mineral mass        =     0.97366 kg
          Solution density    =    1.016    g/cm3
          Solution viscosity  =    0.003    poise
          Chlorinity          =    1.478619 molal
          Dissolved solids    =      105703 mg/kg sol'n
          Hardness            =   125374.13 mg/kg sol'n as CaCO3
            carbonate         =       50.26 mg/kg sol'n as CaCO3
            non-carbonate     =   125323.87 mg/kg sol'n as CaCO3
          Carbonate alkalinity=       50.26 mg/kg sol'n as CaCO3
          Water type          =    Ca-Cl
          Bulk volume         =    1.33e+03 cm3
          Fluid volume        =        987. cm3
          Mineral volume      =        339. cm3
          Inert volume        =        0.00 cm3
          Porosity            =        74.4 %
          Permeability        =      0.0144 cm2
          Mass reacted        =         876 g

                          moles          moles         grams          cm3      rxn rate
  Reactants             remaining       reacted       reacted       reacted  (mol/kg sec)
 ------------------------------------------------------------------------------------------
   H2O                      0.000         0.000         0.000          --            --  
   Al2O3                  0.06195        0.2478         25.27          --            --  
   CaO                     0.1240        0.4961         27.82          --            --  
   Cr2O3                  0.01419       0.05676         8.628          --            --  
   FeO(ox)                 0.6157         2.463         177.0          --            --  
   K2O(ox)              0.0007010      0.002804        0.2641          --            --  
   MgO                      1.540         6.160         248.3          --            --  
   MnO                    0.01396       0.05585         3.962          --            --  
   Na2O(ox)               0.01669       0.06676         4.138          --            --  
   P2O5                  0.006202       0.02481         3.521          --            --  
   S                     0.003500       0.01400        0.4490        0.2172          --  
   SiO2                     1.553         6.213         373.3          --            --  
   TiO2                   0.01075       0.04298         3.433          --            --  

  Minerals in system     moles      log moles      grams        volume (cm3)
 ----------------------------------------------------------------------------
   Andradite               0.1428     -0.845          72.57           18.83
   Antigorite              0.1272     -0.896          577.0           222.5
   Chromite               0.05676     -1.246          12.71           2.498
   Daphnite-14A            0.2478     -0.606          176.8           52.89
   Diopside               0.05501     -1.260          11.91           3.636
   Greenalite              0.2892     -0.539          107.5           33.26
   Hydroxylapatite        0.01654     -1.781          8.308           3.135
   Tephroite              0.02750     -1.561          5.554           2.096
   Troilite               0.01500     -1.824          1.318          0.4975
                                               _____________   _____________
          (total)                                     973.7           339.3 

  Aqueous species       molality    mg/kg sol'n    act. coef.     log act.
 ---------------------------------------------------------------------------
   Cl-                      1.261     3.999e+04      0.5810       -0.1350
   Ca++                     1.253     4.490e+04      0.1683       -0.6759
   H2(aq)                  0.1347         242.8      1.0000       -0.8707
   Na+                     0.1286         2643.      0.6759       -1.0610
   CaCl+                   0.1006         6795.      0.6759       -1.1675
   Ti(OH)4(aq)            0.04793         4968.      1.0000       -1.3194
   CaCl2(aq)              0.04709         4674.      1.0000       -1.3270
   NaCl(aq)               0.02143         1120.      1.0000       -1.6690
   K+                    0.007013         245.2      0.5810       -2.3900
   Methane(aq)           0.001115         16.00      1.0000       -2.9527
   MnCl+                0.0007162         57.89      0.6759       -3.3151
   KCl(aq)              0.0003556         23.71      1.0000       -3.4490
   Mn++                 0.0002271         11.16      0.1683       -4.4176
   Mg++                 8.542e-05         1.857      0.2597       -4.6540
   OH-                  5.229e-05        0.7953      0.6312       -4.4814
   MgCl+                3.657e-05         1.954      0.6759       -4.6070
   SiO2(aq)             1.027e-05        0.5521      1.0000       -4.9882
   HS-                  7.482e-06        0.2213      0.6312       -5.3258
   Fe++                 1.076e-06       0.05372      0.1683       -6.7422
   NaHSiO3(aq)          7.860e-07       0.07035      1.0000       -6.1046
   HSiO3-               7.434e-07       0.05125      0.6759       -6.2989
   NaOH(aq)             6.729e-07       0.02407      1.0000       -6.1720
   AlO2-                3.237e-07       0.01707      0.6759       -6.6600
   FeCl+                3.154e-07       0.02576      0.6759       -6.6712
   H2S(aq)              2.317e-07      0.007063      1.0000       -6.6350
   FeCl4--              1.028e-07       0.01818      0.0805       -8.0822
   S--                  1.882e-08     0.0005396      0.1230       -8.6356
   H+                   1.714e-08     1.545e-05      0.9420       -7.7920
   NaAlO2(aq)           1.093e-08     0.0008013      1.0000       -7.9613
    (only species > 1e-8 molal listed)

  Mineral saturation states
                     log Q/K                          log Q/K
 ----------------------------------------------------------------
   Antigorite         0.0000 sat    Clinochlore-14A   -1.3530     
   Diopside           0.0000 sat    Boehmite          -1.3942     
   Tephroite          0.0000 sat    Saponite-K        -1.4347     
   Greenalite         0.0000 sat    Brucite           -1.5579     
   Chromite           0.0000 sat    Monticellite      -1.6816     
   Troilite           0.0000 sat    Magnetite         -1.6892     
   Daphnite-14A       0.0000 sat    Fe                -1.6896     
   Andradite          0.0000 sat    Fe(OH)2           -1.7728     
   Hydroxylapatite    0.0000 sat    Wustite           -1.7896     
   Pyrrhotite        -0.0796        Gibbsite          -1.8862     
   Chrysotile        -0.4376        Quartz            -1.9100     
   Ice               -0.4852        Grossular         -1.9163     
   Alabandite        -0.5648        Tridymite         -2.0818     
   Ripidolite-14A    -0.5804        Prehnite          -2.0863     
   Annite            -0.5922        Chalcedony        -2.1267     
   Phlogopite        -0.6162        Enstatite         -2.2873     
   Saponite-Ca       -0.6298        Goethite          -2.3057     
   Tremolite         -0.8389        Talc              -2.3211     
   Fayalite          -0.8659        Cristobalite(alp  -2.3277     
   Mn(OH)2(am)       -0.9286        Saponite-H        -2.4104     
   Wollastonite      -0.9300        Cronstedtite-7A   -2.5143     
   FeO               -0.9750        Manganosite       -2.5316     
   Hedenbergite      -1.0238        Coesite           -2.5684     
   Pseudowollastoni  -1.0643        Cristobalite(bet  -2.6299     
   Rhodonite         -1.0767        Halite            -2.7740     
   Diaspore          -1.0994        SiO2(am)          -2.8039     
   Saponite-Mg       -1.1529        Chamosite-7A      -2.8365     
   Saponite-Na       -1.1746        Minnesotaite      -2.8560     
   Ferrosilite       -1.3434        Daphnite-7A       -2.8752     
    (only minerals with log Q/K > -3 listed)

                         partial
  Gases               press. (bar)     fugacity     fug. coef.    log fug.
 ---------------------------------------------------------------------------
   H2(g)                    168.5         168.6         1.001      2.2269
   CH4(g)                   1.276         1.275        0.9993      0.1055
   H2O(g)                  0.8112        0.7992        0.9852     -0.0973
   H2S(g)               6.936e-06     6.910e-06        0.9961     -5.1605
   HCl(g)               3.437e-12     3.437e-12         1.000*   -11.4639
   CO2(g)               1.350e-23     1.347e-23        0.9976    -22.8708
   CO(g)                6.492e-25     6.492e-25         1.000*   -24.1876
   C2H4(g)              1.482e-27     1.482e-27         1.000*   -26.8291
   S2(g)                3.747e-35     3.747e-35         1.000*   -34.4263
   SO2(g)               1.175e-38     1.167e-38        0.9928    -37.9331
   Na(g)                4.497e-40     4.497e-40         1.000*   -39.3470
   K(g)                 2.588e-42     2.588e-42         1.000*   -41.5870
   Cl2(g)               9.779e-53     9.779e-53         1.000*   -52.0097
   Mg(g)                2.959e-65     2.959e-65         1.000*   -64.5288
   O2(g)                2.885e-68     2.885e-68        0.9999    -67.5399
   Ca(g)                2.763e-80     2.763e-80         1.000*   -79.5587
   Al(g)               1.136e-100    1.136e-100         1.000*   -99.9448
   C(g)                1.155e-103    1.155e-103         1.000*  -102.9373
   Si(g)               2.948e-108    2.948e-108         1.000*  -107.5304
    *no data, gas taken to be ideal

                                  In fluid              Sorbed            Kd
  Original basis total moles   moles     mg/kg      moles     mg/kg      L/kg
 -------------------------------------------------------------------------------
   H2O                 65.2       49.9  8.96e+05
   Al+++              0.496   3.01e-07   0.00810
   Ca++                1.82       1.26  5.02e+04
   Cl-                 1.33       1.33  4.69e+04
   CrO4--             0.114   7.35e-21  8.50e-16
   Fe++                2.46   1.34e-06    0.0747
   H+                 -19.6   0.000957     0.962
   HCO3-            0.00100    0.00100      60.8
   HPO4--            0.0496   1.21e-12  1.15e-07
   K+               0.00661    0.00661      258.
   Mg++                6.16   0.000109      2.65
   Mn++              0.0558   0.000846      46.3
   Na+                0.135      0.135  3.08e+03
   O2(aq)            -0.106    -0.0624 -1.99e+03
   SO4--             0.0150   6.93e-06     0.664
   SiO2(aq)            6.21   1.06e-05     0.634
   Ti(OH)4(aq)       0.0430     0.0430  4.97e+03

  Elemental composition               In fluid                  Sorbed
                  total moles     moles       mg/kg        moles       mg/kg
 -------------------------------------------------------------------------------
   Aluminum            0.4956    3.009e-07    0.008096
   Calcium              1.822        1.256   5.020e+04
   Carbon            0.001000     0.001000       11.98
   Chlorine             1.326        1.326   4.688e+04
   Chromium            0.1135    7.351e-21   3.811e-16
   Hydrogen             111.0        99.98   1.005e+05
   Iron                 2.464    1.341e-06     0.07469
   Magnesium            6.161    0.0001094       2.652
   Manganese          0.05585    0.0008459       46.34
   Oxygen               78.31        49.95   7.970e+05
   Phosphorus         0.04962    1.206e-12   3.725e-08
   Potassium         0.006608     0.006608       257.6
   Silicon              6.213    1.059e-05      0.2965
   Sodium              0.1345       0.1345       3084.
   Sulfur             0.01500    6.934e-06      0.2217
   Titanium           0.04298      0.04298       2052.


          Step #    92             Xi = 0.9000

          Temperature = 100.0 C    Pressure =  1.013 bars
          pH =  7.808              log fO2 =  -67.661
          Eh =  -0.6107 volts      pe =  -8.2485
          Ionic strength      =    3.287871 molal
          Charge imbalance    =    1.341618 eq/kg (37.09% error)
          Activity of water   =    0.958439
          Solvent mass        =     0.88387 kg
          Solution mass       =     0.99058 kg
          Mineral mass        =      1.0954 kg
          Solution density    =    1.017    g/cm3
          Solution viscosity  =    0.003    poise
          Chlorinity          =    1.500224 molal
          Dissolved solids    =      107729 mg/kg sol'n
          Hardness            =   126043.57 mg/kg sol'n as CaCO3
            carbonate         =       50.99 mg/kg sol'n as CaCO3
            non-carbonate     =   125992.59 mg/kg sol'n as CaCO3
          Carbonate alkalinity=       50.99 mg/kg sol'n as CaCO3
          Water type          =    Ca-Cl
          Bulk volume         =    1.36e+03 cm3
          Fluid volume        =        974. cm3
          Mineral volume      =        382. cm3
          Inert volume        =        0.00 cm3
          Porosity            =        71.8 %
          Permeability        =     0.00590 cm2
          Mass reacted        =         985 g

                          moles          moles         grams          cm3      rxn rate
  Reactants             remaining       reacted       reacted       reacted  (mol/kg sec)
 ------------------------------------------------------------------------------------------
   H2O                      0.000         0.000         0.000          --            --  
   Al2O3                  0.03098        0.2788         28.42          --            --  
   CaO                    0.06201        0.5581         31.30          --            --  
   Cr2O3                 0.007096       0.06386         9.706          --            --  
   FeO(ox)                 0.3079         2.771         199.1          --            --  
   K2O(ox)              0.0003505      0.003154        0.2971          --            --  
   MgO                     0.7700         6.930         279.3          --            --  
   MnO                   0.006981       0.06283         4.457          --            --  
   Na2O(ox)              0.008345       0.07511         4.655          --            --  
   P2O5                  0.003101       0.02791         3.962          --            --  
   S                     0.001750       0.01575        0.5051        0.2443          --  
   SiO2                    0.7766         6.989         419.9          --            --  
   TiO2                  0.005373       0.04836         3.863          --            --  

  Minerals in system     moles      log moles      grams        volume (cm3)
 ----------------------------------------------------------------------------
   Andradite               0.1606     -0.794          81.61           21.17
   Antigorite              0.1431     -0.844          649.1           250.3
   Chromite               0.06386     -1.195          14.29           2.810
   Daphnite-14A            0.2788     -0.555          198.9           59.50
   Diopside               0.06197     -1.208          13.42           4.096
   Greenalite              0.3254     -0.488          121.0           37.42
   Hydroxylapatite        0.01861     -1.730          9.346           3.527
   Tephroite              0.03101     -1.508          6.263           2.363
   Troilite               0.01675     -1.776          1.472          0.5555
                                               _____________   _____________
          (total)                                     1095.           381.7 

  Aqueous species       molality    mg/kg sol'n    act. coef.     log act.
 ---------------------------------------------------------------------------
   Cl-                      1.275     4.034e+04      0.5810       -0.1302
   Ca++                     1.260     4.508e+04      0.1683       -0.6733
   H2(aq)                  0.1548         278.5      1.0000       -0.8102
   Na+                     0.1464         3003.      0.6759       -1.0046
   CaCl+                   0.1023         6896.      0.6759       -1.1601
   Ti(OH)4(aq)            0.05471         5658.      1.0000       -1.2619
   CaCl2(aq)              0.04843         4796.      1.0000       -1.3149
   NaCl(aq)               0.02467         1287.      1.0000       -1.6078
   K+                    0.007866         274.4      0.5810       -2.3401
   Methane(aq)           0.001131         16.20      1.0000       -2.9464
   MnCl+                0.0006931         55.90      0.6759       -3.3293
   KCl(aq)              0.0004033         26.83      1.0000       -3.3944
   Mn++                 0.0002174         10.66      0.1683       -4.4366
   Mg++                 8.287e-05         1.797      0.2597       -4.6671
   OH-                  5.429e-05        0.8239      0.6312       -4.4651
   MgCl+                3.587e-05         1.912      0.6759       -4.6154
   SiO2(aq)             9.644e-06        0.5170      1.0000       -5.0158
   HS-                  7.444e-06        0.2197      0.6312       -5.3280
   Fe++                 1.041e-06       0.05186      0.1683       -6.7565
   NaHSiO3(aq)          8.722e-07       0.07788      1.0000       -6.0594
   NaOH(aq)             7.955e-07       0.02839      1.0000       -6.0993
   HSiO3-               7.244e-07       0.04983      0.6759       -6.3101
   AlO2-                3.327e-07       0.01751      0.6759       -6.6481
   FeCl+                3.086e-07       0.02514      0.6759       -6.6807
   H2S(aq)              2.220e-07      0.006750      1.0000       -6.6537
   FeCl4--              1.040e-07       0.01834      0.0805       -8.0775
   S--                  1.945e-08     0.0005564      0.1230       -8.6213
   H+                   1.650e-08     1.484e-05      0.9420       -7.8085
   NaAlO2(aq)           1.279e-08     0.0009356      1.0000       -7.8930
    (only species > 1e-8 molal listed)

  Mineral saturation states
                     log Q/K                          log Q/K
 ----------------------------------------------------------------
   Andradite          0.0000 sat    Ferrosilite       -1.3525     
   Chromite           0.0000 sat    Boehmite          -1.3988     
   Antigorite         0.0000 sat    Saponite-K        -1.4567     
   Tephroite          0.0000 sat    Brucite           -1.5385     
   Diopside           0.0000 sat    Fe                -1.6105     
   Hydroxylapatite    0.0000 sat    Monticellite      -1.6540     
   Troilite           0.0000 sat    Magnetite         -1.6944     
   Daphnite-14A       0.0000 sat    Fe(OH)2           -1.7545     
   Greenalite         0.0000 sat    Wustite           -1.7753     
   Pyrrhotite        -0.0796        Gibbsite          -1.8910     
   Chrysotile        -0.4341        Grossular         -1.9016     
   Ice               -0.4854        Quartz            -1.9376     
   Annite            -0.5578        Prehnite          -2.1073     
   Alabandite        -0.5695        Tridymite         -2.1094     
   Ripidolite-14A    -0.5769        Chalcedony        -2.1543     
   Phlogopite        -0.5784        Enstatite         -2.2952     
   Saponite-Ca       -0.6678        Goethite          -2.3176     
   Fayalite          -0.8565        Cristobalite(alp  -2.3553     
   Tremolite         -0.8903        Talc              -2.3725     
   Mn(OH)2(am)       -0.9151        Saponite-H        -2.4543     
   Wollastonite      -0.9221        Manganosite       -2.5178     
   FeO               -0.9565        Cronstedtite-7A   -2.5290     
   Hedenbergite      -1.0249        Coesite           -2.5960     
   Pseudowollastoni  -1.0564        Cristobalite(bet  -2.6575     
   Rhodonite         -1.0905        Halite            -2.7128     
   Diaspore          -1.1040        SiO2(am)          -2.8315     
   Saponite-Mg       -1.1934        Chamosite-7A      -2.8365     
   Saponite-Na       -1.1944        Daphnite-7A       -2.8752     
   Clinochlore-14A   -1.3473        Minnesotaite      -2.9109     
    (only minerals with log Q/K > -3 listed)

                         partial
  Gases               press. (bar)     fugacity     fug. coef.    log fug.
 ---------------------------------------------------------------------------
   H2(g)                    193.7         193.8         1.001      2.2874
   CH4(g)                   1.295         1.294        0.9993      0.1118
   H2O(g)                  0.8108        0.7988        0.9852     -0.0975
   H2S(g)               6.644e-06     6.619e-06        0.9961     -5.1792
   HCl(g)               3.345e-12     3.345e-12         1.000*   -11.4756
   CO2(g)               7.840e-24     7.822e-24        0.9976    -23.1067
   CO(g)                4.336e-25     4.336e-25         1.000*   -24.3629
   C2H4(g)              1.155e-27     1.155e-27         1.000*   -26.9374
   S2(g)                2.603e-35     2.603e-35         1.000*   -34.5846
   SO2(g)               7.406e-39     7.353e-39        0.9928    -38.1336
   Na(g)                5.703e-40     5.703e-40         1.000*   -39.2439
   K(g)                 3.233e-42     3.233e-42         1.000*   -41.4905
   Cl2(g)               8.062e-53     8.062e-53         1.000*   -52.0936
   Mg(g)                3.560e-65     3.560e-65         1.000*   -64.4486
   O2(g)                2.182e-68     2.182e-68        0.9999    -67.6612
   Ca(g)                3.447e-80     3.447e-80         1.000*   -79.4626
   Al(g)               1.386e-100    1.386e-100         1.000*   -99.8583
   C(g)                8.875e-104    8.875e-104         1.000*  -103.0519
   Si(g)               3.659e-108    3.659e-108         1.000*  -107.4366
    *no data, gas taken to be ideal

                                  In fluid              Sorbed            Kd
  Original basis total moles   moles     mg/kg      moles     mg/kg      L/kg
 -------------------------------------------------------------------------------
   H2O                 66.4       49.2  8.95e+05
   Al+++              0.558   3.06e-07   0.00834
   Ca++                1.88       1.25  5.05e+04
   Cl-                 1.33       1.33  4.75e+04
   CrO4--             0.128   7.05e-21  8.26e-16
   Fe++                2.77   1.29e-06    0.0725
   H+                 -22.1   0.000956     0.972
   HCO3-            0.00100    0.00100      61.6
   HPO4--            0.0558   1.12e-12  1.08e-07
   K+               0.00731    0.00731      288.
   Mg++                6.93   0.000105      2.58
   Mn++              0.0628   0.000805      44.6
   Na+                0.151      0.151  3.51e+03
   O2(aq)            -0.119    -0.0704 -2.27e+03
   SO4--             0.0168   6.79e-06     0.659
   SiO2(aq)            6.99   9.93e-06     0.603
   Ti(OH)4(aq)       0.0484     0.0484  5.66e+03

  Elemental composition               In fluid                  Sorbed
                  total moles     moles       mg/kg        moles       mg/kg
 -------------------------------------------------------------------------------
   Aluminum            0.5576    3.061e-07    0.008338
   Calcium              1.884        1.247   5.047e+04
   Carbon            0.001000     0.001000       12.13
   Chlorine             1.326        1.326   4.746e+04
   Chromium            0.1277    7.051e-21   3.701e-16
   Hydrogen             111.0        98.60   1.003e+05
   Iron                 2.772    1.286e-06     0.07250
   Magnesium            6.931    0.0001050       2.575
   Manganese          0.06283    0.0008047       44.63
   Oxygen               81.16        49.26   7.956e+05
   Phosphorus         0.05582    1.117e-12   3.494e-08
   Potassium         0.007309     0.007309       288.5
   Silicon              6.989    9.935e-06      0.2817
   Sodium              0.1512       0.1512       3509.
   Sulfur             0.01675    6.793e-06      0.2199
   Titanium           0.04836      0.04836       2337.


          Step #   102             Xi = 1.0000

          Temperature = 100.0 C    Pressure =  1.013 bars
          pH =  7.823              log fO2 =  -67.771
          Eh =  -0.6138 volts      pe =  -8.2905
          Ionic strength      =    3.321065 molal
          Charge imbalance    =    1.358344 eq/kg (37.17% error)
          Activity of water   =    0.957966
          Solvent mass        =     0.87095 kg
          Solution mass       =     0.97838 kg
          Mineral mass        =      1.2170 kg
          Solution density    =    1.018    g/cm3
          Solution viscosity  =    0.003    poise
          Chlorinity          =    1.522470 molal
          Dissolved solids    =      109805 mg/kg sol'n
          Hardness            =   126729.09 mg/kg sol'n as CaCO3
            carbonate         =       51.72 mg/kg sol'n as CaCO3
            non-carbonate     =   126677.37 mg/kg sol'n as CaCO3
          Carbonate alkalinity=       51.72 mg/kg sol'n as CaCO3
          Water type          =    Ca-Cl
          Bulk volume         =    1.39e+03 cm3
          Fluid volume        =        961. cm3
          Mineral volume      =        424. cm3
          Inert volume        =        0.00 cm3
          Porosity            =        69.4 %
          Permeability        =     0.00252 cm2
          Mass reacted        =    1.09e+03 g

                          moles          moles         grams          cm3      rxn rate
  Reactants             remaining       reacted       reacted       reacted  (mol/kg sec)
 ------------------------------------------------------------------------------------------
   H2O                      0.000         0.000         0.000          --            --  
   Al2O3                2.398e-16        0.3098         31.58          --            --  
   CaO                 -7.806e-18        0.6201         34.77          --            --  
   Cr2O3                6.364e-17       0.07096         10.78          --            --  
   FeO(ox)             -3.535e-15         3.079         221.2          --            --  
   K2O(ox)             -2.900e-18      0.003505        0.3301          --            --  
   MgO                  1.772e-14         7.700         310.3          --            --  
   MnO                 -3.925e-17       0.06981         4.952          --            --  
   Na2O(ox)            -1.300e-16       0.08345         5.172          --            --  
   P2O5                -2.602e-17       0.03101         4.402          --            --  
   S                    2.488e-17       0.01750        0.5612        0.2715          --  
   SiO2                 1.338e-14         7.766         466.6          --            --  
   TiO2                 5.627e-17       0.05373         4.292          --            --  

  Minerals in system     moles      log moles      grams        volume (cm3)
 ----------------------------------------------------------------------------
   Andradite               0.1784     -0.749          90.65           23.52
   Antigorite              0.1590     -0.799          721.2           278.1
   Chromite               0.07096     -1.149          15.88           3.123
   Daphnite-14A            0.3098     -0.509          221.0           66.11
   Diopside               0.06893     -1.162          14.93           4.556
   Greenalite              0.3616     -0.442          134.4           41.58
   Hydroxylapatite        0.02067     -1.685          10.38           3.919
   Tephroite              0.03452     -1.462          6.972           2.631
   Troilite               0.01850     -1.733          1.626          0.6136
                                               _____________   _____________
          (total)                                     1217.           424.1 

  Aqueous species       molality    mg/kg sol'n    act. coef.     log act.
 ---------------------------------------------------------------------------
   Cl-                      1.289     4.070e+04      0.5810       -0.1254
   Ca++                     1.268     4.525e+04      0.1683       -0.6706
   H2(aq)                  0.1755         315.0      1.0000       -0.7557
   Na+                     0.1647         3371.      0.6759       -0.9534
   CaCl+                   0.1041         7000.      0.6759       -1.1526
   Ti(OH)4(aq)            0.06169         6365.      1.0000       -1.2098
   CaCl2(aq)              0.04983         4923.      1.0000       -1.3025
   NaCl(aq)               0.02807         1460.      1.0000       -1.5518
   K+                    0.008743         304.3      0.5810       -2.2942
   Methane(aq)           0.001148         16.40      1.0000       -2.9400
   MnCl+                0.0006741         54.24      0.6759       -3.3414
   KCl(aq)              0.0004533         30.08      1.0000       -3.3436
   Mn++                 0.0002091         10.23      0.1683       -4.4534
   Mg++                 8.070e-05         1.746      0.2597       -4.6787
   OH-                  5.614e-05        0.8499      0.6312       -4.4506
   MgCl+                3.532e-05         1.879      0.6759       -4.6221
   SiO2(aq)             9.107e-06        0.4871      1.0000       -5.0406
   HS-                  7.407e-06        0.2181      0.6312       -5.3302
   Fe++                 1.011e-06       0.05026      0.1683       -6.7690
   NaHSiO3(aq)          9.582e-07       0.08537      1.0000       -6.0186
   NaOH(aq)             9.255e-07       0.03295      1.0000       -6.0336
   HSiO3-               7.074e-07       0.04854      0.6759       -6.3205
   AlO2-                3.409e-07       0.01790      0.6759       -6.6375
   FeCl+                3.031e-07       0.02464      0.6759       -6.6885
   H2S(aq)              2.135e-07      0.006477      1.0000       -6.6707
   FeCl4--              1.056e-07       0.01858      0.0805       -8.0707
   S--                  2.002e-08     0.0005714      0.1230       -8.6088
   H+                   1.595e-08     1.431e-05      0.9420       -7.8232
   NaAlO2(aq)           1.475e-08      0.001076      1.0000       -7.8313
    (only species > 1e-8 molal listed)

  Mineral saturation states
                     log Q/K                          log Q/K
 ----------------------------------------------------------------
   Hydroxylapatite    0.0000 sat    Ferrosilite       -1.3606     
   Greenalite         0.0000 sat    Boehmite          -1.4030     
   Tephroite          0.0000 sat    Saponite-K        -1.4762     
   Andradite          0.0000 sat    Brucite           -1.5210     
   Diopside           0.0000 sat    Fe                -1.5390     
   Daphnite-14A       0.0000 sat    Monticellite      -1.6292     
   Antigorite         0.0000 sat    Magnetite         -1.6990     
   Troilite           0.0000 sat    Fe(OH)2           -1.7380     
   Chromite           0.0000 sat    Wustite           -1.7624     
   Pyrrhotite        -0.0796        Grossular         -1.8885     
   Chrysotile        -0.4310        Gibbsite          -1.8954     
   Ice               -0.4856        Quartz            -1.9624     
   Annite            -0.5260        Prehnite          -2.1263     
   Phlogopite        -0.5434        Tridymite         -2.1342     
   Alabandite        -0.5738        Chalcedony        -2.1791     
   Ripidolite-14A    -0.5738        Enstatite         -2.3024     
   Saponite-Ca       -0.7020        Goethite          -2.3284     
   Fayalite          -0.8479        Cristobalite(alp  -2.3801     
   Mn(OH)2(am)       -0.9028        Talc              -2.4189     
   Wollastonite      -0.9149        Saponite-H        -2.4938     
   Tremolite         -0.9367        Manganosite       -2.5054     
   FeO               -0.9398        Cronstedtite-7A   -2.5421     
   Hedenbergite      -1.0260        Coesite           -2.6208     
   Pseudowollastoni  -1.0492        Halite            -2.6568     
   Rhodonite         -1.1029        Cristobalite(bet  -2.6823     
   Diaspore          -1.1082        Chamosite-7A      -2.8365     
   Saponite-Na       -1.2122        SiO2(am)          -2.8563     
   Saponite-Mg       -1.2301        Daphnite-7A       -2.8752     
   Clinochlore-14A   -1.3421        Minnesotaite      -2.9604     
    (only minerals with log Q/K > -3 listed)

                         partial
  Gases               press. (bar)     fugacity     fug. coef.    log fug.
 ---------------------------------------------------------------------------
   H2(g)                    219.6         219.7         1.001      2.3419
   CH4(g)                   1.314         1.313        0.9993      0.1182
   H2O(g)                  0.8104        0.7985        0.9852     -0.0977
   H2S(g)               6.390e-06     6.366e-06        0.9961     -5.1962
   HCl(g)               3.269e-12     3.269e-12         1.000*   -11.4855
   CO2(g)               4.810e-24     4.799e-24        0.9976    -23.3189
   CO(g)                3.018e-25     3.018e-25         1.000*   -24.5203
   C2H4(g)              9.253e-28     9.253e-28         1.000*   -27.0337
   S2(g)                1.873e-35     1.873e-35         1.000*   -34.7275
   SO2(g)               4.882e-39     4.847e-39        0.9928    -38.3145
   Na(g)                7.068e-40     7.068e-40         1.000*   -39.1507
   K(g)                 3.958e-42     3.958e-42         1.000*   -41.4025
   Cl2(g)               6.793e-53     6.793e-53         1.000*   -52.1680
   Mg(g)                4.207e-65     4.207e-65         1.000*   -64.3761
   O2(g)                1.696e-68     1.695e-68        0.9999    -67.7707
   Ca(g)                4.209e-80     4.209e-80         1.000*   -79.3759
   Al(g)               1.659e-100    1.659e-100         1.000*   -99.7803
   C(g)                7.006e-104    7.006e-104         1.000*  -103.1545
   Si(g)               4.447e-108    4.447e-108         1.000*  -107.3520
    *no data, gas taken to be ideal

                                  In fluid              Sorbed            Kd
  Original basis total moles   moles     mg/kg      moles     mg/kg      L/kg
 -------------------------------------------------------------------------------
   H2O                 67.6       48.5  8.93e+05
   Al+++              0.620   3.10e-07   0.00856
   Ca++                1.95       1.24  5.07e+04
   Cl-                 1.33       1.33  4.80e+04
   CrO4--             0.142   6.78e-21  8.04e-16
   Fe++                3.08   1.24e-06    0.0707
   H+                 -24.5   0.000954     0.983
   HCO3-            0.00100    0.00100      62.4
   HPO4--            0.0620   1.04e-12  1.02e-07
   K+               0.00801    0.00801      320.
   Mg++                7.70   0.000101      2.51
   Mn++              0.0698   0.000769      43.2
   Na+                0.168      0.168  3.95e+03
   O2(aq)            -0.133    -0.0784 -2.57e+03
   SO4--             0.0185   6.65e-06     0.653
   SiO2(aq)            7.77   9.38e-06     0.576
   Ti(OH)4(aq)       0.0537     0.0537  6.37e+03

  Elemental composition               In fluid                  Sorbed
                  total moles     moles       mg/kg        moles       mg/kg
 -------------------------------------------------------------------------------
   Aluminum            0.6195    3.105e-07    0.008563
   Calcium              1.946        1.239   5.074e+04
   Carbon            0.001000     0.001000       12.28
   Chlorine             1.326        1.326   4.805e+04
   Chromium            0.1419    6.785e-21   3.606e-16
   Hydrogen             111.0        97.22   1.001e+05
   Iron                 3.080    1.238e-06     0.07066
   Magnesium            7.701    0.0001010       2.510
   Manganese          0.06981    0.0007693       43.19
   Oxygen               84.01        48.56   7.941e+05
   Phosphorus         0.06202    1.041e-12   3.295e-08
   Potassium         0.008010     0.008010       320.1
   Silicon              7.766    9.383e-06      0.2693
   Sodium              0.1679       0.1679       3945.
   Sulfur             0.01850    6.655e-06      0.2181
   Titanium           0.05373      0.05373       2629.
