# Supplementary material for: Mineral Indicators of Geologically Recent Past Habitability on Mars
Source: Life (Basel). 2023 Dec 15;13(12):2349. doi: 10.3390/life13122349 (PMC10744562; doi:10.3390/life13122349)
Supplement: Supplementary file 1 [file life-13-02349-s001.zip › Supplemental Files 1/Ca(ClO4)2/CaClO42_373/React_output_Chassigny_373.txt]

          Step #     0             Xi = 0.0000

          Temperature = 100.0 C    Pressure =  1.013 bars
          pH =  6.584              log fO2 =   -3.057
          Eh =   0.6756 volts      pe =   9.1257
          Ionic strength      =    3.024931 molal
          Charge imbalance    =    1.207663 eq/kg (36.4% error)
          Activity of water   =    0.962238
          Solvent mass        =      1.0000 kg
          Solution mass       =      1.1005 kg
          Mineral mass        =      0.0000 kg
          Solution density    =    1.007    g/cm3
          Solution viscosity  =    0.003    poise
          Chlorinity          =    1.326000 molal
          Dissolved solids    =       91287 mg/kg sol'n
          Hardness            =   120693.47 mg/kg sol'n as CaCO3
            carbonate         =       31.88 mg/kg sol'n as CaCO3
            non-carbonate     =   120661.59 mg/kg sol'n as CaCO3
          Carbonate alkalinity=       31.88 mg/kg sol'n as CaCO3
          Water type          =    Ca-Cl
          Bulk volume         =    1.09e+03 cm3
          Fluid volume        =    1.09e+03 cm3
          Mineral volume      =        0.00 cm3
          Inert volume        =        0.00 cm3
          Porosity            =        100. %
          Permeability        =        98.7 cm2
          Mass reacted        =           0 g

                          moles          moles         grams          cm3      rxn rate
  Reactants             remaining       reacted       reacted       reacted  (mol/kg sec)
 ------------------------------------------------------------------------------------------
   H2O                    0.04276         0.000         0.000          --            --  
   Al2O3                  0.07771         0.000         0.000          --            --  
   CaO                     0.1295         0.000         0.000          --            --  
   Cr2O3                  0.05575         0.000         0.000          --            --  
   FeO(ox)                  4.182         0.000         0.000          --            --  
   K2O(ox)               0.004206         0.000         0.000          --            --  
   MgO                      8.683         0.000         0.000          --            --  
   MnO                    0.08222         0.000         0.000          --            --  
   Na2O(ox)               0.02131         0.000         0.000          --            --  
   P2O5                  0.005504         0.000         0.000          --            --  
   S                     0.008923         0.000         0.000         0.000          --  
   SiO2                     6.850         0.000         0.000          --            --  
   TiO2                   0.01102         0.000         0.000          --            --  

  No minerals in system.

  Aqueous species       molality    mg/kg sol'n    act. coef.     log act.
 ---------------------------------------------------------------------------
   Ca++                     1.198     4.362e+04      0.1683       -0.6954
   Cl-                      1.160     3.738e+04      0.5810       -0.1712
   CaCl+                  0.08848         6073.      0.6759       -1.2232
   CaCl2(aq)              0.03811         3843.      1.0000       -1.4190
   K+                   0.0009553         33.94      0.5810       -3.2557
   Na+                  0.0008670         18.11      0.6759       -3.2321
   CaSO4(aq)            0.0008358         103.4      1.0000       -3.0779
   Fe++                 0.0007423         37.67      0.1683       -3.9032
   CaHCO3+              0.0007225         66.38      0.6759       -3.3112
   Mg++                 0.0007132         15.75      0.2597       -3.7324
   MgCl+                0.0002809         15.25      0.6759       -3.7216
   FeCl+                0.0002003         16.62      0.6759       -3.8684
   SO4--                0.0001588         13.86      0.0805       -4.8936
   HCO3-                0.0001368         7.587      0.6759       -4.0339
   NaCl(aq)             0.0001330         7.061      1.0000       -3.8763
   CaCO3(aq)            7.787e-05         7.083      1.0000       -4.1086
   CO2(aq)              6.119e-05         2.447      1.0000       -4.2133
   FeCl4--              5.086e-05         9.134      0.0805       -5.3881
   KCl(aq)              4.457e-05         3.020      1.0000       -4.3509
   MgSO4(aq)            5.264e-06        0.5758      1.0000       -5.2787
   FeCl++               3.300e-06        0.2737      0.1012       -6.4764
   OH-                  3.253e-06       0.05028      0.6312       -5.6875
   Fe+++                1.757e-06       0.08918      0.0460       -7.0929
   Ti(OH)4(aq)          1.000e-06        0.1053      1.0000       -6.0000
   SiO2(aq)             9.955e-07       0.05435      1.0000       -6.0020
   AlO2-                9.564e-07       0.05126      0.6759       -6.1895
   FeCl2(aq)            9.538e-07        0.1099      1.0000       -6.0206
   CrO4--               7.838e-07       0.08261      0.0805       -7.2002
   MnCl+                7.434e-07       0.06106      0.6759       -6.2989
   MgHCO3+              6.907e-07       0.05356      0.6759       -6.3308
   O2(aq)               6.838e-07       0.01988      1.0000       -6.1651
   HPO4--               6.245e-07       0.05447      0.0805       -7.2989
   FeCO3+               5.337e-07       0.05618      0.6759       -6.4428
   H2PO4-               3.754e-07       0.03308      0.6759       -6.5956
   CO3--                2.895e-07       0.01579      0.1012       -7.5332
   H+                   2.765e-07     0.0002532      0.9420       -6.5843
   Mn++                 2.562e-07       0.01279      0.1683       -7.3652
   HCrO4-               2.162e-07       0.02299      0.6759       -6.8352
   KSO4-                1.642e-07       0.02017      0.6759       -6.9547
   HAlO2(aq)            4.315e-08      0.002352      1.0000       -7.3650
   HCl(aq)              4.212e-08      0.001395      1.0000       -7.3755
   NaHCO3(aq)           2.105e-08      0.001607      1.0000       -7.6768
   MgCO3(aq)            1.798e-08      0.001378      1.0000       -7.7452
    (only species > 1e-8 molal listed)

  Mineral saturation states
                     log Q/K                          log Q/K
 ----------------------------------------------------------------
   Magnetite         31.8276s/sat   Dolomite-ord       0.5793s/sat
   Cronstedtite-7A   30.4171s/sat   Diaspore           0.5787s/sat
   Hematite          29.8773s/sat   Dolomite           0.5786s/sat
   Ferrite-Ca        25.6888s/sat   Chamosite-7A       0.3579s/sat
   Ferrite-Mg        23.6650s/sat   Hercynite          0.3242s/sat
   Andradite         22.7507s/sat   Wustite            0.3219s/sat
   Jarosite          21.6252s/sat   Boehmite           0.2839s/sat
   Nontronite-Ca     20.4895s/sat   Siderite           0.1439s/sat
   Nontronite-Mg     20.1282s/sat   Monohydrocalcite  -0.1436     
   Nontronite-K      19.4026s/sat   Anhydrite         -0.2039     
   Nontronite-Na     19.2315s/sat   Gibbsite          -0.2065     
   Nontronite-H      19.1124s/sat   Daphnite-7A       -0.4296     
   Goethite          14.2409s/sat   Ice               -0.4837     
   Hydroxylapatite   12.1238s/sat   Dolomite-dis      -0.5340     
   Ferrite-Dicalciu  10.2436s/sat   FeO               -0.5498     
   Fe(OH)3            9.9222s/sat   Gypsum            -0.7190     
   Epidote            8.7224s/sat   Greenalite        -0.7488     
   Epidote-ord        8.7170s/sat   Bassanite         -0.8644     
   Whitlockite        5.7223s/sat   Corundum          -0.9076     
   Strengite          5.2539s/sat   CaSO4:0.5H2O(bet  -0.9589     
   Pyrolusite         3.7388s/sat   Fayalite          -1.0292     
   Bixbyite           3.2598s/sat   Fe(OH)2           -1.3461     
   Daphnite-14A       2.4456s/sat   Magnesite         -1.7695     
   NaFeO2             1.7511s/sat   Ferrosilite       -1.9319     
   Calcite            1.0807s/sat   Annite            -2.7515     
   Aragonite          0.9371s/sat   Quartz            -2.9238     
   Hausmannite        0.6138s/sat
    (only minerals with log Q/K > -3 listed)

                         partial
  Gases               press. (bar)     fugacity     fug. coef.    log fug.
 ---------------------------------------------------------------------------
   H2O(g)                  0.8141        0.8020        0.9852     -0.0958
   CO2(g)                0.005713      0.005700        0.9976     -2.2441
   O2(g)                0.0008761     0.0008760        0.9999     -3.0575
   HCl(g)               5.100e-11     5.100e-11         1.000*   -10.2924
   Cl2(g)               3.740e-18     3.740e-18         1.000*   -17.4271
   H2(g)                9.704e-31     9.710e-31         1.001    -30.0128
   CO(g)                1.577e-36     1.577e-36         1.000*   -35.8022
   SO2(g)               1.407e-41     1.397e-41        0.9928    -40.8548
   Na(g)                1.427e-59     1.427e-59         1.000*   -58.8456
   K(g)                 1.659e-60     1.659e-60         1.000*   -59.7803
   Mg(g)                5.468e-99     5.468e-99         1.000*   -98.2622
   H2S(g)              1.575e-105    1.569e-105        0.9961   -104.8044
   CH4(g)              5.897e-109    5.893e-109        0.9993   -108.2297
   Ca(g)               5.846e-115    5.846e-115         1.000*  -114.2331
   Al(g)               2.348e-147    2.348e-147         1.000*  -146.6292
   C(g)                1.611e-147    1.611e-147         1.000*  -146.7930
   S2(g)               5.827e-170    5.827e-170         1.000*  -169.2345
   Si(g)               9.407e-174    9.407e-174         1.000*  -173.0266
   C2H4(g)             9.548e-180    9.548e-180         1.000*  -179.0201
    *no data, gas taken to be ideal

                                  In fluid              Sorbed            Kd
  Original basis total moles   moles     mg/kg      moles     mg/kg      L/kg
 -------------------------------------------------------------------------------
   H2O                 55.5       55.5  9.09e+05
   Al+++           1.00e-06   1.00e-06    0.0245
   Ca++                1.33       1.33  4.83e+04
   Cl-                 1.33       1.33  4.27e+04
   CrO4--          1.00e-06   1.00e-06     0.105
   Fe++             0.00100    0.00100      50.7
   H+             -1.82e-05  -1.82e-05   -0.0167
   HCO3-            0.00100    0.00100      55.4
   HPO4--          1.00e-06   1.00e-06    0.0872
   K+               0.00100    0.00100      35.5
   Mg++             0.00100    0.00100      22.1
   Mn++            1.00e-06   1.00e-06    0.0499
   Na+              0.00100    0.00100      20.9
   O2(aq)          2.08e-06   2.08e-06    0.0606
   SO4--            0.00100    0.00100      87.3
   SiO2(aq)        1.00e-06   1.00e-06    0.0546
   Ti(OH)4(aq)     1.00e-06   1.00e-06     0.105

  Elemental composition               In fluid                  Sorbed
                  total moles     moles       mg/kg        moles       mg/kg
 -------------------------------------------------------------------------------
   Aluminum         1.000e-06    1.000e-06     0.02452
   Calcium              1.326        1.326   4.829e+04
   Carbon            0.001000     0.001000       10.91
   Chlorine             1.326        1.326   4.272e+04
   Chromium         1.000e-06    1.000e-06     0.04725
   Hydrogen             111.0        111.0   1.017e+05
   Iron              0.001000     0.001000       50.75
   Magnesium         0.001000     0.001000       22.09
   Manganese        1.000e-06    1.000e-06     0.04992
   Oxygen               55.52        55.52   8.071e+05
   Phosphorus       1.000e-06    1.000e-06     0.02815
   Potassium         0.001000     0.001000       35.53
   Silicon          1.000e-06    1.000e-06     0.02552
   Sodium            0.001000     0.001000       20.89
   Sulfur            0.001000     0.001000       29.14
   Titanium         1.000e-06    1.000e-06     0.04351


          Step #     0             Xi = 0.0000

          Temperature = 100.0 C    Pressure =  1.013 bars
          pH =  5.243              log fO2 =  -51.310
          Eh =  -0.1182 volts      pe =  -1.5959
          Ionic strength      =    3.025006 molal
          Charge imbalance    =    1.207696 eq/kg (36.4% error)
          Activity of water   =    0.962236
          Solvent mass        =      1.0000 kg
          Solution mass       =      1.1004 kg
          Mineral mass        =  3.0096e-05 kg
          Solution density    =    1.007    g/cm3
          Solution viscosity  =    0.003    poise
          Chlorinity          =    1.325994 molal
          Dissolved solids    =       91259 mg/kg sol'n
          Hardness            =   120696.63 mg/kg sol'n as CaCO3
            carbonate         =        4.35 mg/kg sol'n as CaCO3
            non-carbonate     =   120692.28 mg/kg sol'n as CaCO3
          Carbonate alkalinity=        4.35 mg/kg sol'n as CaCO3
          Water type          =    Ca-Cl
          Bulk volume         =    1.09e+03 cm3
          Fluid volume        =    1.09e+03 cm3
          Mineral volume      =     0.00577 cm3
          Inert volume        =        0.00 cm3
          Porosity            =        100. %
          Permeability        =        98.7 cm2
          Mass reacted        =           0 g

                          moles          moles         grams          cm3      rxn rate
  Reactants             remaining       reacted       reacted       reacted  (mol/kg sec)
 ------------------------------------------------------------------------------------------
   H2O                    0.04276         0.000         0.000          --            --  
   Al2O3                  0.07771         0.000         0.000          --            --  
   CaO                     0.1295         0.000         0.000          --            --  
   Cr2O3                  0.05575         0.000         0.000          --            --  
   FeO(ox)                  4.182         0.000         0.000          --            --  
   K2O(ox)               0.004206         0.000         0.000          --            --  
   MgO                      8.683         0.000         0.000          --            --  
   MnO                    0.08222         0.000         0.000          --            --  
   Na2O(ox)               0.02131         0.000         0.000          --            --  
   P2O5                  0.005504         0.000         0.000          --            --  
   S                     0.008923         0.000         0.000         0.000          --  
   SiO2                     6.850         0.000         0.000          --            --  
   TiO2                   0.01102         0.000         0.000          --            --  

  Minerals in system     moles      log moles      grams        volume (cm3)
 ----------------------------------------------------------------------------
   Chromite             5.000e-07     -6.301      0.0001119       2.200e-05
   Diaspore             9.751e-07     -6.011      5.850e-05       1.732e-05
   Hematite             0.0001689     -3.772        0.02697        0.005114
   Hydroxylapatite      3.168e-07     -6.499      0.0001591       6.005e-05
   Pyrite               2.327e-05     -4.633       0.002792       0.0005572
                                               _____________   _____________
          (total)                                   0.03010        0.005770 

  Aqueous species       molality    mg/kg sol'n    act. coef.     log act.
 ---------------------------------------------------------------------------
   Ca++                     1.198     4.364e+04      0.1683       -0.6953
   Cl-                      1.160     3.739e+04      0.5810       -0.1712
   CaCl+                  0.08852         6076.      0.6759       -1.2231
   CaCl2(aq)              0.03813         3845.      1.0000       -1.4188
   K+                   0.0009553         33.94      0.5810       -3.2557
   Na+                  0.0008670         18.11      0.6759       -3.2321
   CaSO4(aq)            0.0007968         98.57      1.0000       -3.0987
   Mg++                 0.0007136         15.76      0.2597       -3.7321
   CO2(aq)              0.0006086         24.34      1.0000       -3.2157
   Fe++                 0.0004765         24.18      0.1683       -4.0957
   CaHCO3+              0.0003275         30.08      0.6759       -3.6550
   MgCl+                0.0002811         15.26      0.6759       -3.7213
   SO4--                0.0001513         13.21      0.0805       -4.9145
   NaCl(aq)             0.0001330         7.062      1.0000       -3.8763
   FeCl+                0.0001286         10.67      0.6759       -4.0609
   HCO3-                6.199e-05         3.437      0.6759       -4.3778
   KCl(aq)              4.458e-05         3.020      1.0000       -4.3509
   FeCl4--              3.266e-05         5.866      0.0805       -5.5805
   H+                   6.070e-06      0.005559      0.9420       -5.2428
   MgSO4(aq)            5.020e-06        0.5491      1.0000       -5.2993
   CaCO3(aq)            1.607e-06        0.1462      1.0000       -5.7939
   Ti(OH)4(aq)          1.000e-06        0.1053      1.0000       -6.0000
   SiO2(aq)             9.998e-07       0.05459      1.0000       -6.0001
   HCl(aq)              9.247e-07       0.03064      1.0000       -6.0340
   MnCl+                7.434e-07       0.06106      0.6759       -6.2989
   FeCl2(aq)            6.124e-07       0.07054      1.0000       -6.2130
   MgHCO3+              3.131e-07       0.02428      0.6759       -6.6744
   Mn++                 2.562e-07       0.01279      0.1683       -7.3652
   KSO4-                1.565e-07       0.01922      0.6759       -6.9756
   OH-                  1.482e-07      0.002290      0.6312       -7.0290
   HSO4-                1.030e-07      0.009090      0.6759       -7.1571
   H2S(aq)              7.725e-08      0.002393      1.0000       -7.1121
   H2PO4-               4.605e-08      0.004059      0.6759       -7.5069
   AlO2-                1.149e-08     0.0006159      0.6759       -8.1097
   HAlO2(aq)            1.138e-08     0.0006206      1.0000       -7.9437
    (only species > 1e-8 molal listed)

  Mineral saturation states
                     log Q/K                          log Q/K
 ----------------------------------------------------------------
   Chromite           0.0000 sat    Bassanite         -0.8851     
   Hydroxylapatite    0.0000 sat    Magnetite         -0.9252     
   Diaspore           0.0000 sat    CaSO4:0.5H2O(bet  -0.9796     
   Pyrite             0.0000 sat    Eskolaite         -1.3873     
   Hematite           0.0000 sat    Whitlockite       -1.4659     
   Anhydrite         -0.2247        Siderite          -1.7340     
   Boehmite          -0.2948        Monohydrocalcite  -1.8289     
   Ice               -0.4837        Corundum          -2.0650     
   Calcite           -0.6046        Dolomite-ord      -2.7911     
   Goethite          -0.6978        Dolomite          -2.7918     
   Gypsum            -0.7397        Quartz            -2.9219     
   Aragonite         -0.7482        Troilite          -2.9289     
   Gibbsite          -0.7852     
    (only minerals with log Q/K > -3 listed)

                         partial
  Gases               press. (bar)     fugacity     fug. coef.    log fug.
 ---------------------------------------------------------------------------
   H2O(g)                  0.8141        0.8020        0.9852     -0.0958
   CO2(g)                 0.05683       0.05669        0.9976     -1.2465
   H2S(g)               2.313e-06     2.304e-06        0.9961     -5.6376
   H2(g)                1.297e-06     1.298e-06         1.001     -5.8866
   HCl(g)               1.120e-09     1.120e-09         1.000*    -8.9509
   CO(g)                2.097e-11     2.097e-11         1.000*   -10.6784
   CH4(g)               1.875e-11     1.873e-11        0.9993    -10.7274
   SO2(g)               8.643e-15     8.581e-15        0.9928    -14.0665
   S2(g)                7.026e-20     7.026e-20         1.000*   -19.1533
   C2H4(g)              5.397e-33     5.397e-33         1.000*   -32.2678
   Cl2(g)               1.349e-39     1.349e-39         1.000*   -38.8701
   Na(g)                7.515e-49     7.515e-49         1.000*   -48.1241
   K(g)                 8.735e-50     8.735e-50         1.000*   -49.0587
   O2(g)                4.901e-52     4.900e-52        0.9999    -51.3098
   Mg(g)                1.518e-77     1.518e-77         1.000*   -76.8189
   Ca(g)                1.622e-93     1.622e-93         1.000*   -92.7899
   C(g)                 2.864e-98     2.864e-98         1.000*   -97.5431
   Al(g)               9.579e-112    9.579e-112         1.000*  -111.0187
   Si(g)               1.689e-125    1.689e-125         1.000*  -124.7724
    *no data, gas taken to be ideal

                                  In fluid              Sorbed            Kd
  Original basis total moles   moles     mg/kg      moles     mg/kg      L/kg
 -------------------------------------------------------------------------------
   H2O                 55.5       55.5  9.09e+05
   Al+++           1.00e-06   2.49e-08  0.000610
   Ca++                1.33       1.33  4.83e+04
   Cl-                 1.33       1.33  4.27e+04
   CrO4--          1.00e-06   1.05e-14  1.10e-09
   Fe++             0.00100   0.000638      32.4
   H+             -1.82e-05   0.000614     0.562
   HCO3-            0.00100    0.00100      55.4
   HPO4--          1.00e-06   4.96e-08   0.00433
   K+               0.00100    0.00100      35.5
   Mg++             0.00100    0.00100      22.1
   Mn++            1.00e-06   1.00e-06    0.0499
   Na+              0.00100    0.00100      20.9
   O2(aq)          2.08e-06  -1.69e-07  -0.00492
   SO4--            0.00100   0.000953      83.2
   SiO2(aq)        1.00e-06   1.00e-06    0.0546
   Ti(OH)4(aq)     1.00e-06   1.00e-06     0.105

  Elemental composition               In fluid                  Sorbed
                  total moles     moles       mg/kg        moles       mg/kg
 -------------------------------------------------------------------------------
   Aluminum         1.000e-06    2.488e-08   0.0006099
   Calcium              1.326        1.326   4.829e+04
   Carbon            0.001000     0.001000       10.91
   Chlorine             1.326        1.326   4.272e+04
   Chromium         1.000e-06    1.048e-14   4.953e-10
   Hydrogen             111.0        111.0   1.017e+05
   Iron              0.001000    0.0006384       32.40
   Magnesium         0.001000     0.001000       22.09
   Manganese        1.000e-06    1.000e-06     0.04992
   Oxygen               55.52        55.52   8.071e+05
   Phosphorus       1.000e-06    4.961e-08    0.001396
   Potassium         0.001000     0.001000       35.53
   Silicon          1.000e-06    1.000e-06     0.02552
   Sodium            0.001000     0.001000       20.89
   Sulfur            0.001000    0.0009535       27.78
   Titanium         1.000e-06    1.000e-06     0.04351


          Step #     1             Xi = 0.0100

          Temperature = 100.0 C    Pressure =  1.013 bars
          pH =  7.551              log fO2 =  -64.364
          Eh =  -0.5307 volts      pe =  -7.1675
          Ionic strength      =    3.026957 molal
          Charge imbalance    =    1.209169 eq/kg (36.42% error)
          Activity of water   =    0.962204
          Solvent mass        =     0.99880 kg
          Solution mass       =      1.0991 kg
          Mineral mass        =    0.012329 kg
          Solution density    =    1.007    g/cm3
          Solution viscosity  =    0.003    poise
          Chlorinity          =    1.327593 molal
          Dissolved solids    =       91247 mg/kg sol'n
          Hardness            =   120700.56 mg/kg sol'n as CaCO3
            carbonate         =       44.38 mg/kg sol'n as CaCO3
            non-carbonate     =   120656.18 mg/kg sol'n as CaCO3
          Carbonate alkalinity=       44.38 mg/kg sol'n as CaCO3
          Water type          =    Ca-Cl
          Bulk volume         =    1.10e+03 cm3
          Fluid volume        =    1.09e+03 cm3
          Mineral volume      =        4.12 cm3
          Inert volume        =        0.00 cm3
          Porosity            =        99.6 %
          Permeability        =        86.7 cm2
          Mass reacted        =          11 g

                          moles          moles         grams          cm3      rxn rate
  Reactants             remaining       reacted       reacted       reacted  (mol/kg sec)
 ------------------------------------------------------------------------------------------
   H2O                    0.04233     0.0004276      0.007703          --            --  
   Al2O3                  0.07693     0.0007771       0.07923          --            --  
   CaO                     0.1282      0.001295       0.07263          --            --  
   Cr2O3                  0.05519     0.0005575       0.08474          --            --  
   FeO(ox)                  4.140       0.04182         3.004          --            --  
   K2O(ox)               0.004164     4.206e-05      0.003962          --            --  
   MgO                      8.596       0.08683         3.499          --            --  
   MnO                    0.08140     0.0008222       0.05832          --            --  
   Na2O(ox)               0.02109     0.0002131       0.01321          --            --  
   P2O5                  0.005449     5.504e-05      0.007813          --            --  
   S                     0.008834     8.923e-05      0.002861      0.001384          --  
   SiO2                     6.781       0.06850         4.116          --            --  
   TiO2                   0.01091     0.0001102      0.008804          --            --  

  Minerals in system     moles      log moles      grams        volume (cm3)
 ----------------------------------------------------------------------------
   Andradite            0.0006918     -3.160         0.3515         0.09121
   Antigorite            0.001822     -2.740          8.263           3.186
   Chromite             0.0005580     -3.253         0.1249         0.02456
   Daphnite-14A         0.0007775     -3.109         0.5548          0.1659
   Greenalite            0.001075     -2.969         0.3995          0.1236
   Hydroxylapatite      3.703e-05     -4.431        0.01860        0.007019
   Magnetite              0.01089     -1.963          2.522          0.4849
   Troilite              0.001085     -2.965        0.09539         0.03600
                                               _____________   _____________
          (total)                                     12.33           4.119 

  Aqueous species       molality    mg/kg sol'n    act. coef.     log act.
 ---------------------------------------------------------------------------
   Ca++                     1.200     4.369e+04      0.1683       -0.6947
   Cl-                      1.161     3.742e+04      0.5810       -0.1708
   CaCl+                  0.08870         6088.      0.6759       -1.2222
   CaCl2(aq)              0.03824         3857.      1.0000       -1.4175
   H2(aq)                0.003492         6.397      1.0000       -2.4570
   Na+                   0.001238         25.86      0.6759       -3.0774
   K+                    0.001037         36.84      0.5810       -3.2201
   Methane(aq)           0.001001         14.60      1.0000       -2.9995
   MnCl+                0.0006131         50.36      0.6759       -3.3826
   Mg++                 0.0002808         6.201      0.2597       -4.1372
   Mn++                 0.0002111         10.54      0.1683       -4.4493
   NaCl(aq)             0.0001900         10.09      1.0000       -3.7213
   Ti(OH)4(aq)          0.0001113         11.73      1.0000       -3.9533
   MgCl+                0.0001107         6.010      0.6759       -4.1261
   KCl(aq)              4.843e-05         3.281      1.0000       -4.3149
   OH-                  3.012e-05        0.4655      0.6312       -4.7210
   SiO2(aq)             9.110e-06        0.4974      1.0000       -5.0405
   HS-                  3.986e-06        0.1198      0.6312       -5.5992
   Fe++                 3.517e-06        0.1785      0.1683       -6.2276
   FeCl+                9.499e-07       0.07881      0.6759       -6.1924
   HSiO3-               3.796e-07       0.02660      0.6759       -6.5908
   FeCl4--              2.418e-07       0.04344      0.0805       -7.7109
   H2S(aq)              2.151e-07      0.006662      1.0000       -6.6674
   AlO2-                1.822e-07      0.009766      0.6759       -6.9095
   H+                   2.986e-08     2.735e-05      0.9420       -7.5508
    (only species > 1e-8 molal listed)

  Mineral saturation states
                     log Q/K                          log Q/K
 ----------------------------------------------------------------
   Greenalite         0.0000 sat    Brucite           -1.5204     
   Troilite           0.0000 sat    Hematite          -1.5589     
   Chromite           0.0000 sat    Hedenbergite      -1.5940     
   Daphnite-14A       0.0000 sat    Pseudowollastoni  -1.6161     
   Antigorite         0.0000 sat    Rhodonite         -1.6414     
   Hydroxylapatite    0.0000 sat    Wustite           -1.6734     
   Magnetite          0.0000 sat    Annite            -1.7256     
   Andradite          0.0000 sat    Fe(OH)2           -1.7375     
   Pyrrhotite        -0.0796        Phlogopite        -1.7430     
   Chrysotile        -0.4309        Saponite-K        -1.8731     
   Ice               -0.4837        Gibbsite          -1.8931     
   Diopside          -0.5680        Quartz            -1.9623     
   Ripidolite-14A    -0.5737        Saponite-Na       -2.0044     
   Saponite-Ca       -0.7973        Tremolite         -2.0742     
   Cronstedtite-7A   -0.8405        Tridymite         -2.1341     
   Fayalite          -0.8505        Chalcedony        -2.1790     
   FeO               -0.9412        Monticellite      -2.1973     
   Tephroite         -1.0771        Enstatite         -2.3035     
   Diaspore          -1.1079        Cristobalite(alp  -2.3800     
   Alabandite        -1.1111        Talc              -2.4204     
   Saponite-Mg       -1.2320        Saponite-H        -2.4953     
   Clinochlore-14A   -1.3420        Coesite           -2.6207     
   Ferrosilite       -1.3618        Cristobalite(bet  -2.6822     
   Boehmite          -1.4027        Chamosite-7A      -2.8365     
   Mn(OH)2(am)       -1.4396        SiO2(am)          -2.8562     
   Goethite          -1.4772        Daphnite-7A       -2.8752     
   Wollastonite      -1.4818        Minnesotaite      -2.9620     
    (only minerals with log Q/K > -3 listed)

                         partial
  Gases               press. (bar)     fugacity     fug. coef.    log fug.
 ---------------------------------------------------------------------------
   H2(g)                    4.369         4.372         1.001      0.6406
   CH4(g)                   1.146         1.145        0.9993      0.0587
   H2O(g)                  0.8140        0.8020        0.9852     -0.0958
   H2S(g)               6.439e-06     6.414e-06        0.9961     -5.1929
   HCl(g)               5.514e-12     5.514e-12         1.000*   -11.2586
   CO2(g)               2.701e-17     2.695e-17        0.9976    -16.5694
   CO(g)                3.357e-20     3.357e-20         1.000*   -19.4741
   C2H4(g)              1.778e-24     1.778e-24         1.000*   -23.7502
   S2(g)                4.804e-32     4.804e-32         1.000*   -31.3184
   SO2(g)               6.303e-34     6.258e-34        0.9928    -33.2036
   Na(g)                4.001e-43     4.001e-43         1.000*   -42.3978
   K(g)                 3.537e-44     3.537e-44         1.000*   -43.4514
   Cl2(g)               9.710e-51     9.710e-51         1.000*   -50.0128
   O2(g)                4.322e-65     4.322e-65        0.9999    -64.3644
   Mg(g)                8.306e-67     8.306e-67         1.000*   -66.0806
   Ca(g)                2.259e-82     2.259e-82         1.000*   -81.6460
   C(g)                1.544e-100    1.544e-100         1.000*   -99.8115
   Al(g)               4.617e-103    4.617e-103         1.000*  -102.3356
   Si(g)               1.745e-111    1.745e-111         1.000*  -110.7582
    *no data, gas taken to be ideal

                                  In fluid              Sorbed            Kd
  Original basis total moles   moles     mg/kg      moles     mg/kg      L/kg
 -------------------------------------------------------------------------------
   H2O                 55.6       55.4  9.09e+05
   Al+++            0.00156   1.83e-07   0.00449
   Ca++                1.33       1.33  4.83e+04
   Cl-                 1.33       1.33  4.28e+04
   CrO4--           0.00112   3.89e-21  4.11e-16
   Fe++              0.0428   4.71e-06     0.239
   H+                -0.264   0.000973     0.893
   HCO3-            0.00100    0.00100      55.5
   HPO4--          0.000111   3.10e-12  2.71e-07
   K+               0.00108    0.00108      38.6
   Mg++              0.0878   0.000391      8.65
   Mn++            0.000823   0.000823      41.1
   Na+              0.00143    0.00143      29.8
   O2(aq)         -0.000968   -0.00375     -109.
   SO4--            0.00109   4.20e-06     0.367
   SiO2(aq)          0.0685   9.48e-06     0.518
   Ti(OH)4(aq)     0.000111   0.000111      11.7

  Elemental composition               In fluid                  Sorbed
                  total moles     moles       mg/kg        moles       mg/kg
 -------------------------------------------------------------------------------
   Aluminum          0.001555    1.829e-07    0.004491
   Calcium              1.327        1.325   4.832e+04
   Carbon            0.001000     0.001000       10.93
   Chlorine             1.326        1.326   4.277e+04
   Chromium          0.001116    3.893e-21   1.842e-16
   Hydrogen             111.0        110.9   1.017e+05
   Iron               0.04282    4.708e-06      0.2392
   Magnesium          0.08783    0.0003910       8.646
   Manganese        0.0008232    0.0008232       41.15
   Oxygen               55.79        55.44   8.071e+05
   Phosphorus       0.0001111    3.102e-12   8.743e-08
   Potassium         0.001084     0.001084       38.57
   Silicon            0.06850    9.483e-06      0.2423
   Sodium            0.001426     0.001426       29.83
   Sulfur            0.001089    4.202e-06      0.1226
   Titanium         0.0001112    0.0001112       4.845


          Step #     3             Xi = 0.0300

          Temperature = 100.0 C    Pressure =  1.013 bars
          pH =  7.816              log fO2 =  -66.103
          Eh =  -0.5825 volts      pe =  -7.8672
          Ionic strength      =    3.033080 molal
          Charge imbalance    =    1.211971 eq/kg (36.43% error)
          Activity of water   =    0.962130
          Solvent mass        =     0.99617 kg
          Solution mass       =      1.0965 kg
          Mineral mass        =    0.036788 kg
          Solution density    =    1.008    g/cm3
          Solution viscosity  =    0.003    poise
          Chlorinity          =    1.331096 molal
          Dissolved solids    =       91538 mg/kg sol'n
          Hardness            =   120884.03 mg/kg sol'n as CaCO3
            carbonate         =       46.10 mg/kg sol'n as CaCO3
            non-carbonate     =   120837.93 mg/kg sol'n as CaCO3
          Carbonate alkalinity=       46.10 mg/kg sol'n as CaCO3
          Water type          =    Ca-Cl
          Bulk volume         =    1.10e+03 cm3
          Fluid volume        =    1.09e+03 cm3
          Mineral volume      =        12.3 cm3
          Inert volume        =        0.00 cm3
          Porosity            =        98.9 %
          Permeability        =        67.1 cm2
          Mass reacted        =        32.9 g

                          moles          moles         grams          cm3      rxn rate
  Reactants             remaining       reacted       reacted       reacted  (mol/kg sec)
 ------------------------------------------------------------------------------------------
   H2O                    0.04148      0.001283       0.02311          --            --  
   Al2O3                  0.07538      0.002331        0.2377          --            --  
   CaO                     0.1256      0.003886        0.2179          --            --  
   Cr2O3                  0.05408      0.001673        0.2542          --            --  
   FeO(ox)                  4.056        0.1254         9.013          --            --  
   K2O(ox)               0.004080     0.0001262       0.01188          --            --  
   MgO                      8.422        0.2605         10.50          --            --  
   MnO                    0.07975      0.002467        0.1750          --            --  
   Na2O(ox)               0.02067     0.0006392       0.03962          --            --  
   P2O5                  0.005339     0.0001651       0.02344          --            --  
   S                     0.008655     0.0002677      0.008584      0.004152          --  
   SiO2                     6.644        0.2055         12.35          --            --  
   TiO2                   0.01069     0.0003306       0.02641          --            --  

  Minerals in system     moles      log moles      grams        volume (cm3)
 ----------------------------------------------------------------------------
   Andradite             0.001732     -2.761         0.8802          0.2284
   Antigorite            0.005443     -2.264          24.69           9.520
   Chromite              0.001673     -2.776         0.3745         0.07363
   Daphnite-14A          0.002332     -2.632          1.664          0.4976
   Greenalite            0.003856     -2.414          1.434          0.4435
   Hydroxylapatite      0.0001104     -3.957        0.05547         0.02093
   Magnetite              0.03227     -1.491          7.472           1.437
   Tephroite            0.0005429     -3.265         0.1096         0.04137
   Troilite              0.001264     -2.898         0.1111         0.04193
                                               _____________   _____________
          (total)                                     36.79           12.30 

  Aqueous species       molality    mg/kg sol'n    act. coef.     log act.
 ---------------------------------------------------------------------------
   Ca++                     1.202     4.375e+04      0.1683       -0.6940
   Cl-                      1.164     3.748e+04      0.5810       -0.1700
   CaCl+                  0.08903         6109.      0.6759       -1.2206
   CaCl2(aq)              0.03845         3877.      1.0000       -1.4151
   H2(aq)                 0.02583         47.30      1.0000       -1.5879
   Na+                   0.001982         41.40      0.6759       -2.8729
   K+                    0.001201         42.66      0.5810       -3.1563
   MnCl+                 0.001032         84.77      0.6759       -3.1563
   Methane(aq)           0.001004         14.63      1.0000       -2.9983
   Mn++                 0.0003548         17.71      0.1683       -4.2238
   Ti(OH)4(aq)          0.0003329         35.06      1.0000       -3.4777
   NaCl(aq)             0.0003048         16.18      1.0000       -3.5159
   Mg++                 0.0001682         3.714      0.2597       -4.3598
   MgCl+                6.643e-05         3.606      0.6759       -4.3477
   KCl(aq)              5.620e-05         3.806      1.0000       -4.2503
   OH-                  5.546e-05        0.8568      0.6312       -4.4558
   HS-                  3.767e-06        0.1132      0.6312       -5.6238
   SiO2(aq)             3.350e-06        0.1829      1.0000       -5.4750
   Fe++                 2.021e-06        0.1025      0.1683       -6.4682
   FeCl+                5.469e-07       0.04536      0.6759       -6.4322
   AlO2-                2.840e-07       0.01522      0.6759       -6.7168
   HSiO3-               2.570e-07       0.01800      0.6759       -6.7601
   FeCl4--              1.400e-07       0.02514      0.0805       -7.9482
   H2S(aq)              1.104e-07      0.003418      1.0000       -6.9571
   H+                   1.622e-08     1.485e-05      0.9420       -7.8160
   NaOH(aq)             1.100e-08     0.0003998      1.0000       -7.9585
   S--                  1.001e-08     0.0002917      0.1230       -8.9096
    (only species > 1e-8 molal listed)

  Mineral saturation states
                     log Q/K                          log Q/K
 ----------------------------------------------------------------
   Antigorite         0.0000 sat    Wustite           -1.4451     
   Troilite           0.0000 sat    Fe(OH)2           -1.4478     
   Chromite           0.0000 sat    Boehmite          -1.4751     
   Hydroxylapatite    0.0000 sat    Ferrosilite       -1.5066     
   Greenalite         0.0000 sat    Pseudowollastoni  -1.5195     
   Daphnite-14A       0.0000 sat    Goethite          -1.6221     
   Tephroite          0.0000 sat    Hedenbergite      -1.6422     
   Magnetite          0.0000 sat    Monticellite      -1.7930     
   Andradite          0.0000 sat    Hematite          -1.8486     
   Pyrrhotite        -0.0796        Phlogopite        -1.8666     
   Chrysotile        -0.3766        Saponite-Mg       -1.8764     
   Ice               -0.4838        Annite            -1.9036     
   Ripidolite-14A    -0.5194        Gibbsite          -1.9656     
   Diopside          -0.5981        Fe                -2.0848     
   Alabandite        -0.6449        Manganosite       -2.2882     
   FeO               -0.6515        Quartz            -2.3968     
   Mn(OH)2(am)       -0.6838        Enstatite         -2.4303     
   Fayalite          -0.7056        Saponite-K        -2.4598     
   Cronstedtite-7A   -0.9854        Saponite-Na       -2.5446     
   Diaspore          -1.1803        Tridymite         -2.5686     
   Brucite           -1.2126        Chalcedony        -2.6135     
   Clinochlore-14A   -1.2514        Cristobalite(alp  -2.8145     
   Rhodonite         -1.3201        Chamosite-7A      -2.8365     
   Wollastonite      -1.3852        Daphnite-7A       -2.8752     
   Saponite-Ca       -1.4049        Tremolite         -2.9492     
    (only minerals with log Q/K > -3 listed)

                         partial
  Gases               press. (bar)     fugacity     fug. coef.    log fug.
 ---------------------------------------------------------------------------
   H2(g)                    32.32         32.34         1.001      1.5097
   CH4(g)                   1.149         1.148        0.9993      0.0599
   H2O(g)                  0.8140        0.8019        0.9852     -0.0959
   H2S(g)               3.304e-06     3.292e-06        0.9961     -5.4826
   HCl(g)               3.000e-12     3.000e-12         1.000*   -11.5229
   CO2(g)               9.045e-21     9.024e-21        0.9976    -20.0446
   CO(g)                8.315e-23     8.315e-23         1.000*   -22.0801
   C2H4(g)              3.266e-26     3.266e-26         1.000*   -25.4860
   S2(g)                2.312e-34     2.312e-34         1.000*   -33.6360
   SO2(g)               7.990e-37     7.933e-37        0.9928    -36.1006
   Na(g)                3.209e-42     3.209e-42         1.000*   -41.4936
   K(g)                 2.051e-43     2.051e-43         1.000*   -42.6879
   Cl2(g)               3.886e-52     3.886e-52         1.000*   -51.4105
   Mg(g)                1.248e-65     1.248e-65         1.000*   -64.9037
   O2(g)                7.898e-67     7.897e-67        0.9999    -66.1026
   Ca(g)                5.678e-81     5.678e-81         1.000*   -80.2458
   Al(g)               7.863e-102    7.863e-102         1.000*  -101.1044
   C(g)                2.828e-102    2.828e-102         1.000*  -101.5485
   Si(g)               3.511e-110    3.511e-110         1.000*  -109.4545
    *no data, gas taken to be ideal

                                  In fluid              Sorbed            Kd
  Original basis total moles   moles     mg/kg      moles     mg/kg      L/kg
 -------------------------------------------------------------------------------
   H2O                 55.9       55.3  9.09e+05
   Al+++            0.00466   2.84e-07   0.00698
   Ca++                1.33       1.32  4.84e+04
   Cl-                 1.33       1.33  4.29e+04
   CrO4--           0.00335   2.20e-21  2.33e-16
   Fe++               0.126   2.70e-06     0.138
   H+                -0.792   0.000947     0.871
   HCO3-            0.00100    0.00100      55.6
   HPO4--          0.000331   1.33e-12  1.16e-07
   K+               0.00125    0.00125      44.7
   Mg++               0.261   0.000234      5.18
   Mn++             0.00247    0.00138      69.2
   Na+              0.00228    0.00228      47.8
   O2(aq)          -0.00291    -0.0149     -434.
   SO4--            0.00127   3.87e-06     0.339
   SiO2(aq)           0.205   3.60e-06     0.197
   Ti(OH)4(aq)     0.000332   0.000332      35.1

  Elemental composition               In fluid                  Sorbed
                  total moles     moles       mg/kg        moles       mg/kg
 -------------------------------------------------------------------------------
   Aluminum          0.004664    2.838e-07    0.006983
   Calcium              1.330        1.324   4.840e+04
   Carbon            0.001000     0.001000       10.95
   Chlorine             1.326        1.326   4.287e+04
   Chromium          0.003346    2.198e-21   1.042e-16
   Hydrogen             111.0        110.6   1.017e+05
   Iron                0.1264    2.700e-06      0.1375
   Magnesium           0.2615    0.0002337       5.181
   Manganese         0.002468     0.001382       69.23
   Oxygen               56.33        55.30   8.068e+05
   Phosphorus       0.0003313    1.330e-12   3.757e-08
   Potassium         0.001252     0.001252       44.65
   Silicon             0.2055    3.597e-06     0.09214
   Sodium            0.002278     0.002278       47.77
   Sulfur            0.001268    3.873e-06      0.1133
   Titanium         0.0003316    0.0003316       14.48


          Step #    10             Xi = 0.1000

          Temperature = 100.0 C    Pressure =  1.013 bars
          pH =  8.000              log fO2 =  -67.314
          Eh =  -0.6185 volts      pe =  -8.3536
          Ionic strength      =    3.057291 molal
          Charge imbalance    =    1.221934 eq/kg (36.47% error)
          Activity of water   =    0.961825
          Solvent mass        =     0.98697 kg
          Solution mass       =      1.0876 kg
          Mineral mass        =     0.12244 kg
          Solution density    =    1.008    g/cm3
          Solution viscosity  =    0.003    poise
          Chlorinity          =    1.343503 molal
          Dissolved solids    =       92528 mg/kg sol'n
          Hardness            =   121764.79 mg/kg sol'n as CaCO3
            carbonate         =       47.67 mg/kg sol'n as CaCO3
            non-carbonate     =   121717.13 mg/kg sol'n as CaCO3
          Carbonate alkalinity=       47.67 mg/kg sol'n as CaCO3
          Water type          =    Ca-Cl
          Bulk volume         =    1.12e+03 cm3
          Fluid volume        =    1.08e+03 cm3
          Mineral volume      =        41.0 cm3
          Inert volume        =        0.00 cm3
          Porosity            =        96.3 %
          Permeability        =        27.9 cm2
          Mass reacted        =         110 g

                          moles          moles         grams          cm3      rxn rate
  Reactants             remaining       reacted       reacted       reacted  (mol/kg sec)
 ------------------------------------------------------------------------------------------
   H2O                    0.03848      0.004276       0.07703          --            --  
   Al2O3                  0.06994      0.007771        0.7923          --            --  
   CaO                     0.1166       0.01295        0.7263          --            --  
   Cr2O3                  0.05018      0.005575        0.8474          --            --  
   FeO(ox)                  3.763        0.4182         30.04          --            --  
   K2O(ox)               0.003785     0.0004206       0.03962          --            --  
   MgO                      7.814        0.8683         34.99          --            --  
   MnO                    0.07400      0.008222        0.5832          --            --  
   Na2O(ox)               0.01918      0.002131        0.1321          --            --  
   P2O5                  0.004954     0.0005504       0.07813          --            --  
   S                     0.008031     0.0008923       0.02861       0.01384          --  
   SiO2                     6.165        0.6850         41.16          --            --  
   TiO2                  0.009919      0.001102       0.08804          --            --  

  Minerals in system     moles      log moles      grams        volume (cm3)
 ----------------------------------------------------------------------------
   Andradite             0.004712     -2.327          2.394          0.6212
   Antigorite             0.01811     -1.742          82.13           31.67
   Chromite              0.005576     -2.254          1.248          0.2454
   Daphnite-14A          0.007771     -2.110          5.545           1.659
   Greenalite             0.01412     -1.850          5.248           1.624
   Hydroxylapatite      0.0003673     -3.435         0.1845         0.06962
   Magnetite               0.1070     -0.971          24.78           4.765
   Tephroite             0.003692     -2.433         0.7457          0.2814
   Troilite              0.001889     -2.724         0.1660         0.06265
                                               _____________   _____________
          (total)                                     122.4           41.00 

  Aqueous species       molality    mg/kg sol'n    act. coef.     log act.
 ---------------------------------------------------------------------------
   Ca++                     1.211     4.403e+04      0.1683       -0.6908
   Cl-                      1.173     3.774e+04      0.5810       -0.1666
   H2(aq)                  0.1042         190.6      1.0000       -0.9822
   CaCl+                  0.09040         6196.      0.6759       -1.2139
   CaCl2(aq)              0.03935         3964.      1.0000       -1.4050
   Na+                   0.004615         96.29      0.6759       -2.5059
   K+                    0.001781         63.21      0.5810       -2.9851
   Ti(OH)4(aq)           0.001118         117.6      1.0000       -2.9517
   Methane(aq)           0.001013         14.75      1.0000       -2.9943
   NaCl(aq)             0.0007154         37.94      1.0000       -3.1455
   MnCl+                0.0006335         51.97      0.6759       -3.3683
   Mn++                 0.0002160         10.77      0.1683       -4.4393
   Mg++                 0.0001184         2.612      0.2597       -4.5121
   OH-                  8.459e-05         1.306      0.6312       -4.2725
   KCl(aq)              8.402e-05         5.684      1.0000       -4.0756
   MgCl+                4.715e-05         2.557      0.6759       -4.4966
   HS-                  3.610e-06        0.1083      0.6312       -5.6423
   SiO2(aq)             1.668e-06       0.09096      1.0000       -5.7778
   Fe++                 1.382e-06       0.07006      0.1683       -6.6332
   AlO2-                3.858e-07       0.02065      0.6759       -6.5838
   FeCl+                3.770e-07       0.03124      0.6759       -6.5937
   HSiO3-               1.952e-07       0.01366      0.6759       -6.8795
   FeCl4--              9.885e-08       0.01773      0.0805       -8.0995
   H2S(aq)              6.931e-08      0.002144      1.0000       -7.1592
   NaOH(aq)             3.908e-08      0.001418      1.0000       -7.4081
   S--                  1.464e-08     0.0004260      0.1230       -8.7446
   H+                   1.063e-08     9.720e-06      0.9420       -7.9995
    (only species > 1e-8 molal listed)

  Mineral saturation states
                     log Q/K                          log Q/K
 ----------------------------------------------------------------
   Troilite           0.0000 sat    Wollastonite      -1.3179     
   Hydroxylapatite    0.0000 sat    Pseudowollastoni  -1.4522     
   Andradite          0.0000 sat    Rhodonite         -1.4715     
   Antigorite         0.0000 sat    Monticellite      -1.5111     
   Daphnite-14A       0.0000 sat    Boehmite          -1.5256     
   Tephroite          0.0000 sat    Ferrosilite       -1.6075     
   Magnetite          0.0000 sat    Hedenbergite      -1.6758     
   Greenalite         0.0000 sat    Goethite          -1.7231     
   Chromite           0.0000 sat    Phlogopite        -1.8272     
   Pyrrhotite        -0.0796        Saponite-Ca       -1.8281     
   Chrysotile        -0.3388        Annite            -1.9020     
   FeO               -0.4495        Gibbsite          -2.0162     
   Ripidolite-14A    -0.4816        Hematite          -2.0506     
   Ice               -0.4839        Manganosite       -2.1368     
   Mn(OH)2(am)       -0.5325        Saponite-Mg       -2.3253     
   Fayalite          -0.6045        Enstatite         -2.5185     
   Diopside          -0.6191        Quartz            -2.6996     
   Alabandite        -0.6955        Portlandite       -2.7863     
   Brucite           -0.9982        Saponite-K        -2.8270     
   Cronstedtite-7A   -1.0865        Chamosite-7A      -2.8365     
   Clinochlore-14A   -1.1884        Saponite-Na       -2.8473     
   Diaspore          -1.2308        Tridymite         -2.8714     
   Fe(OH)2           -1.2460        Daphnite-7A       -2.8752     
   Fe                -1.2770        Chalcedony        -2.9163     
   Wustite           -1.2860     
    (only minerals with log Q/K > -3 listed)

                         partial
  Gases               press. (bar)     fugacity     fug. coef.    log fug.
 ---------------------------------------------------------------------------
   H2(g)                    130.4         130.4         1.001      2.1154
   CH4(g)                   1.159         1.158        0.9993      0.0639
   H2O(g)                  0.8137        0.8017        0.9852     -0.0960
   H2S(g)               2.075e-06     2.067e-06        0.9961     -5.6847
   HCl(g)               1.982e-12     1.982e-12         1.000*   -11.7030
   CO2(g)               3.446e-23     3.438e-23        0.9976    -22.4637
   CO(g)                1.278e-24     1.278e-24         1.000*   -23.8934
   C2H4(g)              2.045e-27     2.045e-27         1.000*   -26.6893
   S2(g)                5.604e-36     5.604e-36         1.000*   -35.2515
   SO2(g)               7.640e-39     7.585e-39        0.9928    -38.1200
   Na(g)                2.290e-41     2.290e-41         1.000*   -40.6402
   K(g)                 9.325e-43     9.325e-43         1.000*   -42.0303
   Cl2(g)               4.203e-53     4.203e-53         1.000*   -52.3764
   Mg(g)                8.255e-65     8.255e-65         1.000*   -64.0833
   O2(g)                4.851e-68     4.850e-68        0.9999    -67.3142
   Ca(g)                5.372e-80     5.372e-80         1.000*   -79.2699
   Al(g)               5.675e-101    5.675e-101         1.000*  -100.2461
   C(g)                1.755e-103    1.755e-103         1.000*  -102.7558
   Si(g)               2.847e-109    2.847e-109         1.000*  -108.5456
    *no data, gas taken to be ideal

                                  In fluid              Sorbed            Kd
  Original basis total moles   moles     mg/kg      moles     mg/kg      L/kg
 -------------------------------------------------------------------------------
   H2O                 56.8       54.9  9.09e+05
   Al+++             0.0155   3.82e-07   0.00947
   Ca++                1.34       1.32  4.88e+04
   Cl-                 1.33       1.33  4.32e+04
   CrO4--            0.0112   1.49e-21  1.58e-16
   Fe++               0.419   1.84e-06    0.0943
   H+                 -2.64   0.000918     0.851
   HCO3-            0.00100    0.00100      56.1
   HPO4--           0.00110   7.33e-13  6.47e-08
   K+               0.00184    0.00184      66.2
   Mg++               0.869   0.000163      3.65
   Mn++             0.00822   0.000838      42.4
   Na+              0.00526    0.00526      111.
   O2(aq)          -0.00970    -0.0534 -1.57e+03
   SO4--            0.00189   3.65e-06     0.322
   SiO2(aq)           0.685   1.85e-06     0.102
   Ti(OH)4(aq)      0.00110    0.00110      118.

  Elemental composition               In fluid                  Sorbed
                  total moles     moles       mg/kg        moles       mg/kg
 -------------------------------------------------------------------------------
   Aluminum           0.01554    3.819e-07    0.009474
   Calcium              1.339        1.323   4.875e+04
   Carbon            0.001000     0.001000       11.04
   Chlorine             1.326        1.326   4.322e+04
   Chromium           0.01115    1.486e-21   7.104e-17
   Hydrogen             111.0        109.8   1.017e+05
   Iron                0.4192    1.836e-06     0.09427
   Magnesium           0.8693    0.0001634       3.652
   Manganese         0.008223    0.0008385       42.35
   Oxygen               58.25        54.79   8.060e+05
   Phosphorus        0.001102    7.330e-13   2.088e-08
   Potassium         0.001841     0.001841       66.19
   Silicon             0.6850    1.846e-06     0.04768
   Sodium            0.005261     0.005261       111.2
   Sulfur            0.001892    3.645e-06      0.1075
   Titanium          0.001103     0.001103       48.56


          Step #    20             Xi = 0.2000

          Temperature = 100.0 C    Pressure =  1.013 bars
          pH =  8.096              log fO2 =  -67.960
          Eh =  -0.6375 volts      pe =  -8.6112
          Ionic strength      =    3.091867 molal
          Charge imbalance    =    1.236443 eq/kg (36.52% error)
          Activity of water   =    0.961393
          Solvent mass        =     0.97383 kg
          Solution mass       =      1.0748 kg
          Mineral mass        =     0.24479 kg
          Solution density    =    1.009    g/cm3
          Solution viscosity  =    0.003    poise
          Chlorinity          =    1.361630 molal
          Dissolved solids    =       93978 mg/kg sol'n
          Hardness            =   122992.01 mg/kg sol'n as CaCO3
            carbonate         =       48.95 mg/kg sol'n as CaCO3
            non-carbonate     =   122943.07 mg/kg sol'n as CaCO3
          Carbonate alkalinity=       48.95 mg/kg sol'n as CaCO3
          Water type          =    Ca-Cl
          Bulk volume         =    1.15e+03 cm3
          Fluid volume        =    1.07e+03 cm3
          Mineral volume      =        82.0 cm3
          Inert volume        =        0.00 cm3
          Porosity            =        92.9 %
          Permeability        =        8.36 cm2
          Mass reacted        =         219 g

                          moles          moles         grams          cm3      rxn rate
  Reactants             remaining       reacted       reacted       reacted  (mol/kg sec)
 ------------------------------------------------------------------------------------------
   H2O                    0.03421      0.008552        0.1541          --            --  
   Al2O3                  0.06217       0.01554         1.585          --            --  
   CaO                     0.1036       0.02590         1.453          --            --  
   Cr2O3                  0.04460       0.01115         1.695          --            --  
   FeO(ox)                  3.345        0.8363         60.09          --            --  
   K2O(ox)               0.003365     0.0008412       0.07923          --            --  
   MgO                      6.946         1.737         69.99          --            --  
   MnO                    0.06578       0.01644         1.166          --            --  
   Na2O(ox)               0.01705      0.004261        0.2641          --            --  
   P2O5                  0.004404      0.001101        0.1563          --            --  
   S                     0.007138      0.001785       0.05722       0.02768          --  
   SiO2                     5.480         1.370         82.31          --            --  
   TiO2                  0.008817      0.002204        0.1761          --            --  

  Minerals in system     moles      log moles      grams        volume (cm3)
 ----------------------------------------------------------------------------
   Andradite             0.009190     -2.037          4.670           1.212
   Antigorite             0.03620     -1.441          164.2           63.31
   Chromite               0.01115     -1.953          2.496          0.4907
   Daphnite-14A           0.01554     -1.808          11.09           3.317
   Greenalite             0.02862     -1.543          10.64           3.291
   Hydroxylapatite      0.0007343     -3.134         0.3688          0.1392
   Magnetite               0.2138     -0.670          49.51           9.520
   Tephroite             0.007900     -2.102          1.596          0.6021
   Troilite              0.002781     -2.556         0.2445         0.09226
                                               _____________   _____________
          (total)                                     244.8           81.97 

  Aqueous species       molality    mg/kg sol'n    act. coef.     log act.
 ---------------------------------------------------------------------------
   Ca++                     1.223     4.441e+04      0.1683       -0.6863
   Cl-                      1.186     3.810e+04      0.5810       -0.1618
   H2(aq)                  0.2189         399.9      1.0000       -0.6597
   CaCl+                  0.09235         6320.      0.6759       -1.2047
   CaCl2(aq)              0.04065         4088.      1.0000       -1.3909
   Na+                   0.008453         176.1      0.6759       -2.2431
   K+                    0.002629         93.13      0.5810       -2.8160
   Ti(OH)4(aq)           0.002265         237.8      1.0000       -2.6450
   NaCl(aq)              0.001325         70.15      1.0000       -2.8778
   Methane(aq)           0.001027         14.93      1.0000       -2.9885
   MnCl+                0.0004950         40.54      0.6759       -3.4755
   Mn++                 0.0001669         8.309      0.1683       -4.5513
   KCl(aq)              0.0001254         8.468      1.0000       -3.9018
   OH-                  0.0001056         1.627      0.6312       -4.1763
   Mg++                 9.890e-05         2.178      0.2597       -4.5904
   MgCl+                3.981e-05         2.155      0.6759       -4.5701
   HS-                  3.516e-06        0.1054      0.6312       -5.6537
   SiO2(aq)             1.151e-06       0.06266      1.0000       -5.9389
   Fe++                 1.137e-06       0.05751      0.1683       -6.7182
   AlO2-                4.527e-07       0.02419      0.6759       -6.5143
   FeCl+                3.135e-07       0.02593      0.6759       -6.6739
   HSiO3-               1.681e-07       0.01174      0.6759       -6.9445
   NaOH(aq)             8.932e-08      0.003237      1.0000       -7.0491
   FeCl4--              8.497e-08       0.01522      0.0805       -8.1652
   H2S(aq)              5.408e-08      0.001670      1.0000       -7.2669
   S--                  1.780e-08     0.0005173      0.1230       -8.6596
   NaHSiO3(aq)          1.169e-08      0.001060      1.0000       -7.9323
    (only species > 1e-8 molal listed)

  Mineral saturation states
                     log Q/K                          log Q/K
 ----------------------------------------------------------------
   Magnetite          0.0000 sat    Diaspore          -1.2577     
   Troilite           0.0000 sat    Wollastonite      -1.2820     
   Chromite           0.0000 sat    Monticellite      -1.3610     
   Andradite          0.0000 sat    Pseudowollastoni  -1.4163     
   Antigorite         0.0000 sat    Rhodonite         -1.5521     
   Hydroxylapatite    0.0000 sat    Boehmite          -1.5525     
   Tephroite          0.0000 sat    Ferrosilite       -1.6611     
   Greenalite         0.0000 sat    Hedenbergite      -1.6935     
   Daphnite-14A       0.0000 sat    Phlogopite        -1.7295     
   Pyrrhotite        -0.0796        Goethite          -1.7770     
   Chrysotile        -0.3187        Annite            -1.8244     
   FeO               -0.3420        Gibbsite          -2.0433     
   Mn(OH)2(am)       -0.4521        Saponite-Ca       -2.0533     
   Ripidolite-14A    -0.4615        Manganosite       -2.0562     
   Ice               -0.4841        Hematite          -2.1581     
   Fayalite          -0.5505        Saponite-Mg       -2.5641     
   Diopside          -0.6301        Enstatite         -2.5654     
   Alabandite        -0.7225        Portlandite       -2.5895     
   Fe                -0.8467        Chamosite-7A      -2.8365     
   Brucite           -0.8841        Quartz            -2.8607     
   Fe(OH)2           -1.1387        Daphnite-7A       -2.8752     
   Cronstedtite-7A   -1.1405        Saponite-Na       -2.9864     
   Clinochlore-14A   -1.1548        Saponite-K        -2.9971     
   Wustite           -1.2012     
    (only minerals with log Q/K > -3 listed)

                         partial
  Gases               press. (bar)     fugacity     fug. coef.    log fug.
 ---------------------------------------------------------------------------
   H2(g)                    273.9         274.1         1.001      2.4379
   CH4(g)                   1.175         1.174        0.9993      0.0697
   H2O(g)                  0.8133        0.8013        0.9852     -0.0962
   H2S(g)               1.619e-06     1.613e-06        0.9961     -5.7924
   HCl(g)               1.605e-12     1.605e-12         1.000*   -11.7946
   CO2(g)               1.790e-24     1.785e-24        0.9976    -23.7483
   CO(g)                1.396e-25     1.396e-25         1.000*   -24.8553
   C2H4(g)              4.756e-28     4.756e-28         1.000*   -27.3227
   S2(g)                7.725e-37     7.725e-37         1.000*   -36.1121
   SO2(g)               6.418e-40     6.372e-40        0.9928    -39.1957
   Na(g)                7.591e-41     7.591e-41         1.000*   -40.1197
   K(g)                 2.491e-42     2.491e-42         1.000*   -41.6037
   Cl2(g)               1.312e-53     1.312e-53         1.000*   -52.8820
   Mg(g)                2.258e-64     2.258e-64         1.000*   -63.6463
   O2(g)                1.098e-68     1.097e-68        0.9999    -67.9596
   Ca(g)                1.778e-79     1.778e-79         1.000*   -78.7502
   Al(g)               1.626e-100    1.626e-100         1.000*   -99.7888
   C(g)                4.027e-104    4.027e-104         1.000*  -103.3950
   Si(g)               8.682e-109    8.682e-109         1.000*  -108.0614
    *no data, gas taken to be ideal

                                  In fluid              Sorbed            Kd
  Original basis total moles   moles     mg/kg      moles     mg/kg      L/kg
 -------------------------------------------------------------------------------
   H2O                 58.2       54.3  9.10e+05
   Al+++             0.0311   4.42e-07    0.0111
   Ca++                1.35       1.32  4.92e+04
   Cl-                 1.33       1.33  4.37e+04
   CrO4--            0.0223   1.20e-21  1.30e-16
   Fe++               0.837   1.50e-06    0.0777
   H+                 -5.28   0.000899     0.843
   HCO3-            0.00100    0.00100      56.8
   HPO4--           0.00220   5.27e-13  4.71e-08
   K+               0.00268    0.00268      97.6
   Mg++                1.74   0.000135      3.05
   Mn++              0.0164   0.000645      32.9
   Na+              0.00952    0.00952      204.
   O2(aq)           -0.0194     -0.109 -3.23e+03
   SO4--            0.00278   3.49e-06     0.312
   SiO2(aq)            1.37   1.30e-06    0.0724
   Ti(OH)4(aq)      0.00221    0.00221      238.

  Elemental composition               In fluid                  Sorbed
                  total moles     moles       mg/kg        moles       mg/kg
 -------------------------------------------------------------------------------
   Aluminum           0.03108    4.425e-07     0.01111
   Calcium              1.352        1.321   4.924e+04
   Carbon            0.001000     0.001000       11.17
   Chlorine             1.326        1.326   4.374e+04
   Chromium           0.02230    1.205e-21   5.829e-17
   Hydrogen             111.0        108.6   1.018e+05
   Iron                0.8373    1.496e-06     0.07775
   Magnesium            1.738    0.0001351       3.055
   Manganese          0.01644    0.0006446       32.95
   Oxygen               60.97        54.07   8.048e+05
   Phosphorus        0.002203    5.270e-13   1.519e-08
   Potassium         0.002682     0.002682       97.57
   Silicon              1.370    1.296e-06     0.03386
   Sodium            0.009523     0.009523       203.7
   Sulfur            0.002785    3.494e-06      0.1042
   Titanium          0.002205     0.002205       98.24


          Step #    30             Xi = 0.3000

          Temperature = 100.0 C    Pressure =  1.013 bars
          pH =  8.151              log fO2 =  -68.334
          Eh =  -0.6485 volts      pe =  -8.7598
          Ionic strength      =    3.127146 molal
          Charge imbalance    =    1.251298 eq/kg (36.58% error)
          Activity of water   =    0.960953
          Solvent mass        =     0.96069 kg
          Solution mass       =      1.0621 kg
          Mineral mass        =     0.36714 kg
          Solution density    =    1.010    g/cm3
          Solution viscosity  =    0.003    poise
          Chlorinity          =    1.380253 molal
          Dissolved solids    =       95463 mg/kg sol'n
          Hardness            =   124238.39 mg/kg sol'n as CaCO3
            carbonate         =       49.99 mg/kg sol'n as CaCO3
            non-carbonate     =   124188.41 mg/kg sol'n as CaCO3
          Carbonate alkalinity=       49.99 mg/kg sol'n as CaCO3
          Water type          =    Ca-Cl
          Bulk volume         =    1.17e+03 cm3
          Fluid volume        =    1.05e+03 cm3
          Mineral volume      =        123. cm3
          Inert volume        =        0.00 cm3
          Porosity            =        89.5 %
          Permeability        =        2.66 cm2
          Mass reacted        =         329 g

                          moles          moles         grams          cm3      rxn rate
  Reactants             remaining       reacted       reacted       reacted  (mol/kg sec)
 ------------------------------------------------------------------------------------------
   H2O                    0.02993       0.01283        0.2311          --            --  
   Al2O3                  0.05440       0.02331         2.377          --            --  
   CaO                    0.09066       0.03886         2.179          --            --  
   Cr2O3                  0.03903       0.01673         2.542          --            --  
   FeO(ox)                  2.927         1.254         90.13          --            --  
   K2O(ox)               0.002944      0.001262        0.1188          --            --  
   MgO                      6.078         2.605         105.0          --            --  
   MnO                    0.05755       0.02467         1.750          --            --  
   Na2O(ox)               0.01491      0.006392        0.3962          --            --  
   P2O5                  0.003853      0.001651        0.2344          --            --  
   S                     0.006246      0.002677       0.08584       0.04152          --  
   SiO2                     4.795         2.055         123.5          --            --  
   TiO2                  0.007715      0.003306        0.2641          --            --  

  Minerals in system     moles      log moles      grams        volume (cm3)
 ----------------------------------------------------------------------------
   Andradite              0.01371     -1.863          6.967           1.808
   Antigorite             0.05428     -1.265          246.2           94.95
   Chromite               0.01673     -1.777          3.744          0.7361
   Daphnite-14A           0.02331     -1.632          16.63           4.975
   Greenalite             0.04308     -1.366          16.02           4.955
   Hydroxylapatite       0.001101     -2.958         0.5532          0.2087
   Magnetite               0.3206     -0.494          74.23           14.27
   Tephroite              0.01206     -1.919          2.435          0.9188
   Troilite              0.003673     -2.435         0.3229          0.1219
                                               _____________   _____________
          (total)                                     367.1           122.9 

  Aqueous species       molality    mg/kg sol'n    act. coef.     log act.
 ---------------------------------------------------------------------------
   Ca++                     1.236     4.480e+04      0.1683       -0.6819
   Cl-                      1.199     3.846e+04      0.5810       -0.1569
   H2(aq)                  0.3369         614.3      1.0000       -0.4725
   CaCl+                  0.09435         6446.      0.6759       -1.1954
   CaCl2(aq)              0.04200         4216.      1.0000       -1.3768
   Na+                    0.01238         257.5      0.6759       -2.0772
   K+                    0.003499         123.7      0.5810       -2.6919
   Ti(OH)4(aq)           0.003443         360.9      1.0000       -2.4631
   NaCl(aq)              0.001963         103.8      1.0000       -2.7071
   Methane(aq)           0.001041         15.11      1.0000       -2.9826
   MnCl+                0.0004329         35.39      0.6759       -3.5337
   KCl(aq)              0.0001687         11.38      1.0000       -3.7728
   Mn++                 0.0001444         7.174      0.1683       -4.6143
   OH-                  0.0001198         1.842      0.6312       -4.1215
   Mg++                 8.948e-05         1.967      0.2597       -4.6338
   MgCl+                3.642e-05         1.969      0.6759       -4.6087
   HS-                  3.455e-06        0.1034      0.6312       -5.6614
   Fe++                 1.019e-06       0.05149      0.1683       -6.7655
   SiO2(aq)             9.281e-07       0.05044      1.0000       -6.0324
   AlO2-                4.957e-07       0.02645      0.6759       -6.4749
   FeCl+                2.842e-07       0.02347      0.6759       -6.7165
   HSiO3-               1.538e-07       0.01072      0.6759       -6.9832
   NaOH(aq)             1.485e-07      0.005371      1.0000       -6.8284
   FeCl4--              7.966e-08       0.01424      0.0805       -8.1932
   H2S(aq)              4.682e-08      0.001443      1.0000       -7.3296
   S--                  1.986e-08     0.0005759      0.1230       -8.6123
   NaHSiO3(aq)          1.566e-08      0.001418      1.0000       -7.8051
    (only species > 1e-8 molal listed)

  Mineral saturation states
                     log Q/K                          log Q/K
 ----------------------------------------------------------------
   Daphnite-14A       0.0000 sat    Cronstedtite-7A   -1.1719     
   Chromite           0.0000 sat    Wollastonite      -1.2612     
   Antigorite         0.0000 sat    Diaspore          -1.2733     
   Tephroite          0.0000 sat    Monticellite      -1.2738     
   Magnetite          0.0000 sat    Pseudowollastoni  -1.3955     
   Andradite          0.0000 sat    Boehmite          -1.5681     
   Troilite           0.0000 sat    Rhodonite         -1.5988     
   Greenalite         0.0000 sat    Phlogopite        -1.6476     
   Hydroxylapatite    0.0000 sat    Ferrosilite       -1.6921     
   Pyrrhotite        -0.0796        Hedenbergite      -1.7037     
   FeO               -0.2795        Annite            -1.7542     
   Chrysotile        -0.3070        Goethite          -1.8083     
   Mn(OH)2(am)       -0.4056        Manganosite       -2.0095     
   Ripidolite-14A    -0.4498        Gibbsite          -2.0591     
   Ice               -0.4843        Saponite-Ca       -2.1838     
   Fayalite          -0.5191        Hematite          -2.2206     
   Fe                -0.5969        Portlandite       -2.4754     
   Diopside          -0.6364        Enstatite         -2.5925     
   Alabandite        -0.7382        Saponite-Mg       -2.7025     
   Brucite           -0.8180        Chamosite-7A      -2.8365     
   Fe(OH)2           -1.0764        Daphnite-7A       -2.8752     
   Clinochlore-14A   -1.1354        Quartz            -2.9542     
   Wustite           -1.1520     
    (only minerals with log Q/K > -3 listed)

                         partial
  Gases               press. (bar)     fugacity     fug. coef.    log fug.
 ---------------------------------------------------------------------------
   H2(g)                    421.5         421.8         1.001      2.6251
   CH4(g)                   1.191         1.190        0.9993      0.0756
   H2O(g)                  0.8130        0.8009        0.9852     -0.0964
   H2S(g)               1.401e-06     1.396e-06        0.9961     -5.8551
   HCl(g)               1.430e-12     1.430e-12         1.000*   -11.8447
   CO2(g)               3.233e-25     3.226e-25        0.9976    -24.4913
   CO(g)                3.882e-26     3.882e-26         1.000*   -25.4110
   C2H4(g)              2.064e-28     2.064e-28         1.000*   -27.6852
   S2(g)                2.445e-37     2.445e-37         1.000*   -36.6117
   Na(g)                1.566e-40     1.566e-40         1.000*   -39.8053
   SO2(g)               1.524e-40     1.513e-40        0.9928    -39.8202
   K(g)                 4.667e-42     4.667e-42         1.000*   -41.3310
   Cl2(g)               6.768e-54     6.768e-54         1.000*   -53.1695
   Mg(g)                4.049e-64     4.049e-64         1.000*   -63.3926
   O2(g)                4.632e-69     4.631e-69        0.9999    -68.3343
   Ca(g)                3.560e-79     3.560e-79         1.000*   -78.4486
   Al(g)               2.997e-100    2.997e-100         1.000*   -99.5233
   C(g)                1.724e-104    1.724e-104         1.000*  -103.7634
   Si(g)               1.659e-108    1.659e-108         1.000*  -107.7802
    *no data, gas taken to be ideal

                                  In fluid              Sorbed            Kd
  Original basis total moles   moles     mg/kg      moles     mg/kg      L/kg
 -------------------------------------------------------------------------------
   H2O                 59.5       53.7  9.10e+05
   Al+++             0.0466   4.78e-07    0.0122
   Ca++                1.36       1.32  4.97e+04
   Cl-                 1.33       1.33  4.43e+04
   CrO4--            0.0335   1.07e-21  1.16e-16
   Fe++                1.26   1.33e-06    0.0699
   H+                 -7.92   0.000886     0.841
   HCO3-            0.00100    0.00100      57.5
   HPO4--           0.00330   4.31e-13  3.89e-08
   K+               0.00352    0.00352      130.
   Mg++                2.61   0.000121      2.77
   Mn++              0.0247   0.000555      28.7
   Na+               0.0138     0.0138      298.
   O2(aq)           -0.0291     -0.164 -4.94e+03
   SO4--            0.00368   3.38e-06     0.306
   SiO2(aq)            2.05   1.05e-06    0.0597
   Ti(OH)4(aq)      0.00331    0.00331      361.

  Elemental composition               In fluid                  Sorbed
                  total moles     moles       mg/kg        moles       mg/kg
 -------------------------------------------------------------------------------
   Aluminum           0.04663    4.784e-07     0.01215
   Calcium              1.365        1.318   4.974e+04
   Carbon            0.001000     0.001000       11.31
   Chlorine             1.326        1.326   4.426e+04
   Chromium           0.03345    1.066e-21   5.217e-17
   Hydrogen             111.0        107.3   1.018e+05
   Iron                 1.255    1.330e-06     0.06994
   Magnesium            2.606    0.0001210       2.768
   Manganese          0.02467    0.0005545       28.68
   Oxygen               63.70        53.34   8.035e+05
   Phosphorus        0.003304    4.310e-13   1.257e-08
   Potassium         0.003523     0.003523       129.7
   Silicon              2.055    1.054e-06     0.02788
   Sodium             0.01378      0.01378       298.4
   Sulfur            0.003677    3.383e-06      0.1021
   Titanium          0.003307     0.003307       149.1


          Step #    40             Xi = 0.4000

          Temperature = 100.0 C    Pressure =  1.013 bars
          pH =  8.190              log fO2 =  -68.602
          Eh =  -0.6563 volts      pe =  -8.8652
          Ionic strength      =    3.163246 molal
          Charge imbalance    =    1.266515 eq/kg (36.63% error)
          Activity of water   =    0.960504
          Solvent mass        =     0.94755 kg
          Solution mass       =      1.0493 kg
          Mineral mass        =     0.48949 kg
          Solution density    =    1.011    g/cm3
          Solution viscosity  =    0.003    poise
          Chlorinity          =    1.399391 molal
          Dissolved solids    =       96984 mg/kg sol'n
          Hardness            =   125511.58 mg/kg sol'n as CaCO3
            carbonate         =       50.94 mg/kg sol'n as CaCO3
            non-carbonate     =   125460.64 mg/kg sol'n as CaCO3
          Carbonate alkalinity=       50.94 mg/kg sol'n as CaCO3
          Water type          =    Ca-Cl
          Bulk volume         =    1.20e+03 cm3
          Fluid volume        =    1.04e+03 cm3
          Mineral volume      =        164. cm3
          Inert volume        =        0.00 cm3
          Porosity            =        86.4 %
          Permeability        =       0.889 cm2
          Mass reacted        =         438 g

                          moles          moles         grams          cm3      rxn rate
  Reactants             remaining       reacted       reacted       reacted  (mol/kg sec)
 ------------------------------------------------------------------------------------------
   H2O                    0.02566       0.01710        0.3081          --            --  
   Al2O3                  0.04663       0.03108         3.169          --            --  
   CaO                    0.07771       0.05181         2.905          --            --  
   Cr2O3                  0.03345       0.02230         3.389          --            --  
   FeO(ox)                  2.509         1.673         120.2          --            --  
   K2O(ox)               0.002523      0.001682        0.1585          --            --  
   MgO                      5.210         3.473         140.0          --            --  
   MnO                    0.04933       0.03289         2.333          --            --  
   Na2O(ox)               0.01278      0.008523        0.5282          --            --  
   P2O5                  0.003303      0.002202        0.3125          --            --  
   S                     0.005354      0.003569        0.1144       0.05536          --  
   SiO2                     4.110         2.740         164.6          --            --  
   TiO2                  0.006613      0.004409        0.3521          --            --  

  Minerals in system     moles      log moles      grams        volume (cm3)
 ----------------------------------------------------------------------------
   Andradite              0.01824     -1.739          9.270           2.405
   Antigorite             0.07237     -1.140          328.3           126.6
   Chromite               0.02230     -1.652          4.992          0.9815
   Daphnite-14A           0.03108     -1.507          22.18           6.634
   Greenalite             0.05754     -1.240          21.39           6.617
   Hydroxylapatite       0.001468     -2.833         0.7375          0.2783
   Magnetite               0.4274     -0.369          98.96           19.03
   Tephroite              0.01620     -1.791          3.271           1.234
   Troilite              0.004566     -2.340         0.4014          0.1515
                                               _____________   _____________
          (total)                                     489.5           163.9 

  Aqueous species       molality    mg/kg sol'n    act. coef.     log act.
 ---------------------------------------------------------------------------
   Ca++                     1.249     4.519e+04      0.1683       -0.6773
   Cl-                      1.213     3.883e+04      0.5810       -0.1520
   H2(aq)                  0.4581         833.9      1.0000       -0.3390
   CaCl+                  0.09642         6576.      0.6759       -1.1859
   CaCl2(aq)              0.04340         4350.      1.0000       -1.3625
   Na+                    0.01641         340.7      0.6759       -1.9549
   Ti(OH)4(aq)           0.004654         487.1      1.0000       -2.3322
   K+                    0.004392         155.1      0.5810       -2.5932
   NaCl(aq)              0.002631         138.8      1.0000       -2.5799
   Methane(aq)           0.001055         15.29      1.0000       -2.9766
   MnCl+                0.0003959         32.32      0.6759       -3.5725
   KCl(aq)              0.0002142         14.42      1.0000       -3.6692
   OH-                  0.0001308         2.009      0.6312       -4.0831
   Mn++                 0.0001306         6.477      0.1683       -4.6580
   Mg++                 8.358e-05         1.834      0.2597       -4.6635
   MgCl+                3.440e-05         1.857      0.6759       -4.6335
   HS-                  3.406e-06        0.1017      0.6312       -5.6675
   Fe++                 9.459e-07       0.04770      0.1683       -6.7980
   SiO2(aq)             7.961e-07       0.04319      1.0000       -6.0990
   AlO2-                5.281e-07       0.02812      0.6759       -6.4474
   FeCl+                2.668e-07       0.02199      0.6759       -6.7440
   NaOH(aq)             2.149e-07      0.007763      1.0000       -6.6677
   HSiO3-               1.441e-07       0.01003      0.6759       -7.0114
   FeCl4--              7.734e-08       0.01380      0.0805       -8.2060
   H2S(aq)              4.223e-08      0.001300      1.0000       -7.3744
   S--                  2.139e-08     0.0006195      0.1230       -8.5798
   NaHSiO3(aq)          1.945e-08      0.001758      1.0000       -7.7110
    (only species > 1e-8 molal listed)

  Mineral saturation states
                     log Q/K                          log Q/K
 ----------------------------------------------------------------
   Greenalite         0.0000 sat    Clinochlore-14A   -1.1215     
   Tephroite          0.0000 sat    Cronstedtite-7A   -1.1944     
   Magnetite          0.0000 sat    Monticellite      -1.2116     
   Hydroxylapatite    0.0000 sat    Wollastonite      -1.2463     
   Daphnite-14A       0.0000 sat    Diaspore          -1.2844     
   Troilite           0.0000 sat    Pseudowollastoni  -1.3806     
   Antigorite         0.0000 sat    Boehmite          -1.5792     
   Andradite          0.0000 sat    Phlogopite        -1.5795     
   Chromite           0.0000 sat    Rhodonite         -1.6321     
   Pyrrhotite        -0.0796        Annite            -1.6944     
   FeO               -0.2349        Hedenbergite      -1.7109     
   Chrysotile        -0.2987        Ferrosilite       -1.7142     
   Mn(OH)2(am)       -0.3725        Goethite          -1.8307     
   Fe                -0.4187        Manganosite       -1.9762     
   Ripidolite-14A    -0.4415        Gibbsite          -2.0704     
   Ice               -0.4845        Hematite          -2.2652     
   Fayalite          -0.4966        Saponite-Ca       -2.2767     
   Diopside          -0.6408        Portlandite       -2.3941     
   Alabandite        -0.7494        Enstatite         -2.6118     
   Brucite           -0.7709        Saponite-Mg       -2.8011     
   Fe(OH)2           -1.0320        Chamosite-7A      -2.8365     
   Wustite           -1.1169        Daphnite-7A       -2.8752     
    (only minerals with log Q/K > -3 listed)

                         partial
  Gases               press. (bar)     fugacity     fug. coef.    log fug.
 ---------------------------------------------------------------------------
   H2(g)                    573.1         573.5         1.001      2.7586
   CH4(g)                   1.208         1.207        0.9993      0.0816
   H2O(g)                  0.8126        0.8006        0.9852     -0.0966
   H2S(g)               1.264e-06     1.259e-06        0.9961     -5.8999
   HCl(g)               1.323e-12     1.323e-12         1.000*   -11.8784
   CO2(g)               9.578e-26     9.556e-26        0.9976    -25.0197
   CO(g)                1.564e-26     1.564e-26         1.000*   -25.8057
   C2H4(g)              1.148e-28     1.148e-28         1.000*   -27.9402
   S2(g)                1.076e-37     1.076e-37         1.000*   -36.9682
   Na(g)                2.645e-40     2.645e-40         1.000*   -39.5776
   SO2(g)               5.461e-41     5.422e-41        0.9928    -40.2658
   K(g)                 7.466e-42     7.466e-42         1.000*   -41.1269
   Cl2(g)               4.262e-54     4.262e-54         1.000*   -53.3704
   Mg(g)                6.143e-64     6.143e-64         1.000*   -63.2116
   O2(g)                2.502e-69     2.502e-69        0.9999    -68.6017
   Ca(g)                5.843e-79     5.843e-79         1.000*   -78.2334
   Al(g)               4.637e-100    4.637e-100         1.000*   -99.3338
   C(g)                9.453e-105    9.453e-105         1.000*  -104.0244
   Si(g)               2.634e-108    2.634e-108         1.000*  -107.5794
    *no data, gas taken to be ideal

                                  In fluid              Sorbed            Kd
  Original basis total moles   moles     mg/kg      moles     mg/kg      L/kg
 -------------------------------------------------------------------------------
   H2O                 60.8       53.0  9.10e+05
   Al+++             0.0622   5.03e-07    0.0129
   Ca++                1.38       1.32  5.03e+04
   Cl-                 1.33       1.33  4.48e+04
   CrO4--            0.0446   9.75e-22  1.08e-16
   Fe++                1.67   1.22e-06    0.0651
   H+                 -10.6   0.000877     0.842
   HCO3-            0.00100    0.00100      58.1
   HPO4--           0.00440   3.71e-13  3.39e-08
   K+               0.00436    0.00436      163.
   Mg++                3.47   0.000112      2.59
   Mn++              0.0329   0.000499      26.1
   Na+               0.0180     0.0180      395.
   O2(aq)           -0.0388     -0.219 -6.68e+03
   SO4--            0.00457   3.29e-06     0.301
   SiO2(aq)            2.74   9.09e-07    0.0521
   Ti(OH)4(aq)      0.00441    0.00441      487.

  Elemental composition               In fluid                  Sorbed
                  total moles     moles       mg/kg        moles       mg/kg
 -------------------------------------------------------------------------------
   Aluminum           0.06217    5.031e-07     0.01294
   Calcium              1.378        1.316   5.025e+04
   Carbon            0.001000     0.001000       11.45
   Chlorine             1.326        1.326   4.480e+04
   Chromium           0.04460    9.754e-22   4.833e-17
   Hydrogen             111.1        106.1   1.019e+05
   Iron                 1.674    1.224e-06     0.06512
   Magnesium            3.474    0.0001118       2.589
   Manganese          0.03289    0.0004989       26.12
   Oxygen               66.43        52.62   8.022e+05
   Phosphorus        0.004405    3.708e-13   1.094e-08
   Potassium         0.004365     0.004365       162.6
   Silicon              2.740    9.093e-07     0.02434
   Sodium             0.01805      0.01805       395.4
   Sulfur            0.004569    3.288e-06      0.1005
   Titanium          0.004410     0.004410       201.2


          Step #    50             Xi = 0.5000

          Temperature = 100.0 C    Pressure =  1.013 bars
          pH =  8.219              log fO2 =  -68.811
          Eh =  -0.6624 volts      pe =  -8.9471
          Ionic strength      =    3.200220 molal
          Charge imbalance    =    1.282105 eq/kg (36.69% error)
          Activity of water   =    0.960045
          Solvent mass        =     0.93442 kg
          Solution mass       =      1.0366 kg
          Mineral mass        =     0.61183 kg
          Solution density    =    1.012    g/cm3
          Solution viscosity  =    0.003    poise
          Chlorinity          =    1.419068 molal
          Dissolved solids    =       98544 mg/kg sol'n
          Hardness            =   126814.38 mg/kg sol'n as CaCO3
            carbonate         =       51.84 mg/kg sol'n as CaCO3
            non-carbonate     =   126762.54 mg/kg sol'n as CaCO3
          Carbonate alkalinity=       51.84 mg/kg sol'n as CaCO3
          Water type          =    Ca-Cl
          Bulk volume         =    1.23e+03 cm3
          Fluid volume        =    1.02e+03 cm3
          Mineral volume      =        205. cm3
          Inert volume        =        0.00 cm3
          Porosity            =        83.3 %
          Permeability        =       0.312 cm2
          Mass reacted        =         548 g

                          moles          moles         grams          cm3      rxn rate
  Reactants             remaining       reacted       reacted       reacted  (mol/kg sec)
 ------------------------------------------------------------------------------------------
   H2O                    0.02138       0.02138        0.3852          --            --  
   Al2O3                  0.03885       0.03885         3.962          --            --  
   CaO                    0.06476       0.06476         3.632          --            --  
   Cr2O3                  0.02788       0.02788         4.237          --            --  
   FeO(ox)                  2.091         2.091         150.2          --            --  
   K2O(ox)               0.002103      0.002103        0.1981          --            --  
   MgO                      4.341         4.341         175.0          --            --  
   MnO                    0.04111       0.04111         2.916          --            --  
   Na2O(ox)               0.01065       0.01065        0.6603          --            --  
   P2O5                  0.002752      0.002752        0.3907          --            --  
   S                     0.004461      0.004461        0.1431       0.06920          --  
   SiO2                     3.425         3.425         205.8          --            --  
   TiO2                  0.005511      0.005511        0.4402          --            --  

  Minerals in system     moles      log moles      grams        volume (cm3)
 ----------------------------------------------------------------------------
   Andradite              0.02278     -1.642          11.58           3.004
   Antigorite             0.09046     -1.044          410.3           158.2
   Chromite               0.02788     -1.555          6.240           1.227
   Daphnite-14A           0.03885     -1.411          27.72           8.292
   Greenalite             0.07199     -1.143          26.76           8.279
   Hydroxylapatite       0.001835     -2.736         0.9218          0.3479
   Magnetite               0.5342     -0.272          123.7           23.78
   Tephroite              0.02033     -1.692          4.105           1.549
   Troilite              0.005458     -2.263         0.4798          0.1811
                                               _____________   _____________
          (total)                                     611.8           204.9 

  Aqueous species       molality    mg/kg sol'n    act. coef.     log act.
 ---------------------------------------------------------------------------
   Ca++                     1.262     4.559e+04      0.1683       -0.6728
   Cl-                      1.227     3.921e+04      0.5810       -0.1471
   H2(aq)                  0.5827         1059.      1.0000       -0.2345
   CaCl+                  0.09856         6710.      0.6759       -1.1764
   CaCl2(aq)              0.04487         4490.      1.0000       -1.3480
   Na+                    0.02054         425.7      0.6759       -1.8575
   Ti(OH)4(aq)           0.005898         616.3      1.0000       -2.2293
   K+                    0.005309         187.1      0.5810       -2.5108
   NaCl(aq)              0.003330         175.4      1.0000       -2.4775
   Methane(aq)           0.001070         15.48      1.0000       -2.9705
   MnCl+                0.0003710         30.23      0.6759       -3.6007
   KCl(aq)              0.0002619         17.60      1.0000       -3.5819
   OH-                  0.0001400         2.147      0.6312       -4.0536
   Mn++                 0.0001210         5.991      0.1683       -4.6911
   Mg++                 7.942e-05         1.740      0.2597       -4.6856
   MgCl+                3.307e-05         1.781      0.6759       -4.6507
   HS-                  3.364e-06        0.1003      0.6312       -5.6730
   Fe++                 8.944e-07       0.04503      0.1683       -6.8223
   SiO2(aq)             7.060e-07       0.03824      1.0000       -6.1512
   AlO2-                5.542e-07       0.02947      0.6759       -6.4265
   NaOH(aq)             2.879e-07       0.01038      1.0000       -6.5408
   FeCl+                2.551e-07       0.02100      0.6759       -6.7633
   HSiO3-               1.368e-07      0.009506      0.6759       -7.0341
   FeCl4--              7.654e-08       0.01364      0.0805       -8.2106
   H2S(aq)              3.895e-08      0.001197      1.0000       -7.4095
   NaHSiO3(aq)          2.311e-08      0.002085      1.0000       -7.6362
   S--                  2.263e-08     0.0006540      0.1230       -8.5555
    (only species > 1e-8 molal listed)

  Mineral saturation states
                     log Q/K                          log Q/K
 ----------------------------------------------------------------
   Daphnite-14A       0.0000 sat    Clinochlore-14A   -1.1107     
   Tephroite          0.0000 sat    Monticellite      -1.1629     
   Greenalite         0.0000 sat    Cronstedtite-7A   -1.2120     
   Troilite           0.0000 sat    Wollastonite      -1.2347     
   Magnetite          0.0000 sat    Diaspore          -1.2932     
   Antigorite         0.0000 sat    Pseudowollastoni  -1.3690     
   Andradite          0.0000 sat    Phlogopite        -1.5216     
   Hydroxylapatite    0.0000 sat    Boehmite          -1.5880     
   Chromite           0.0000 sat    Annite            -1.6430     
   Pyrrhotite        -0.0796        Rhodonite         -1.6582     
   FeO               -0.2000        Hedenbergite      -1.7165     
   Fe                -0.2791        Ferrosilite       -1.7314     
   Chrysotile        -0.2922        Goethite          -1.8483     
   Mn(OH)2(am)       -0.3466        Manganosite       -1.9501     
   Ripidolite-14A    -0.4350        Gibbsite          -2.0794     
   Fayalite          -0.4790        Hematite          -2.3001     
   Ice               -0.4847        Portlandite       -2.3305     
   Diopside          -0.6443        Saponite-Ca       -2.3494     
   Brucite           -0.7340        Enstatite         -2.6269     
   Alabandite        -0.7583        Chamosite-7A      -2.8365     
   Fe(OH)2           -0.9973        Daphnite-7A       -2.8752     
   Wustite           -1.0894        Saponite-Mg       -2.8782     
    (only minerals with log Q/K > -3 listed)

                         partial
  Gases               press. (bar)     fugacity     fug. coef.    log fug.
 ---------------------------------------------------------------------------
   H2(g)                    729.1         729.6         1.001      2.8631
   CH4(g)                   1.224         1.224        0.9993      0.0877
   H2O(g)                  0.8122        0.8002        0.9852     -0.0968
   H2S(g)               1.166e-06     1.162e-06        0.9961     -5.9350
   HCl(g)               1.250e-12     1.250e-12         1.000*   -11.9032
   CO2(g)               3.706e-26     3.697e-26        0.9976    -25.4321
   CO(g)                7.703e-27     7.703e-27         1.000*   -26.1134
   C2H4(g)              7.293e-29     7.293e-29         1.000*   -28.1371
   S2(g)                5.657e-38     5.657e-38         1.000*   -37.2474
   Na(g)                3.997e-40     3.997e-40         1.000*   -39.3982
   SO2(g)               2.445e-41     2.427e-41        0.9928    -40.6149
   K(g)                 1.090e-41     1.090e-41         1.000*   -40.9626
   Cl2(g)               2.989e-54     2.989e-54         1.000*   -53.5244
   Mg(g)                8.515e-64     8.515e-64         1.000*   -63.0698
   O2(g)                1.545e-69     1.545e-69        0.9999    -68.8112
   Ca(g)                8.613e-79     8.613e-79         1.000*   -78.0649
   Al(g)               6.526e-100    6.526e-100         1.000*   -99.1853
   C(g)                5.924e-105    5.924e-105         1.000*  -104.2274
   Si(g)               3.783e-108    3.783e-108         1.000*  -107.4221
    *no data, gas taken to be ideal

                                  In fluid              Sorbed            Kd
  Original basis total moles   moles     mg/kg      moles     mg/kg      L/kg
 -------------------------------------------------------------------------------
   H2O                 62.1       52.4  9.11e+05
   Al+++             0.0777   5.21e-07    0.0136
   Ca++                1.39       1.31  5.08e+04
   Cl-                 1.33       1.33  4.54e+04
   CrO4--            0.0558   9.09e-22  1.02e-16
   Fe++                2.09   1.15e-06    0.0618
   H+                 -13.2   0.000870     0.846
   HCO3-            0.00100    0.00100      58.9
   HPO4--           0.00551   3.28e-13  3.04e-08
   K+               0.00521    0.00521      196.
   Mg++                4.34   0.000105      2.46
   Mn++              0.0411   0.000460      24.4
   Na+               0.0223     0.0223      495.
   O2(aq)           -0.0485     -0.274 -8.47e+03
   SO4--            0.00546   3.20e-06     0.297
   SiO2(aq)            3.42   8.09e-07    0.0469
   Ti(OH)4(aq)      0.00551    0.00551      616.

  Elemental composition               In fluid                  Sorbed
                  total moles     moles       mg/kg        moles       mg/kg
 -------------------------------------------------------------------------------
   Aluminum           0.07771    5.212e-07     0.01357
   Calcium              1.391        1.313   5.078e+04
   Carbon            0.001000     0.001000       11.59
   Chlorine             1.326        1.326   4.535e+04
   Chromium           0.05575    9.094e-22   4.562e-17
   Hydrogen             111.1        104.9   1.020e+05
   Iron                 2.092    1.147e-06     0.06179
   Magnesium            4.342    0.0001051       2.465
   Manganese          0.04111    0.0004597       24.37
   Oxygen               69.16        51.89   8.009e+05
   Phosphorus        0.005505    3.278e-13   9.794e-09
   Potassium         0.005206     0.005206       196.4
   Silicon              3.425    8.091e-07     0.02192
   Sodium             0.02231      0.02231       494.7
   Sulfur            0.005461    3.201e-06     0.09902
   Titanium          0.005512     0.005512       254.6


          Step #    60             Xi = 0.6000

          Temperature = 100.0 C    Pressure =  1.013 bars
          pH =  8.243              log fO2 =  -68.984
          Eh =  -0.6674 volts      pe =  -9.0144
          Ionic strength      =    3.238112 molal
          Charge imbalance    =    1.298084 eq/kg (36.75% error)
          Activity of water   =    0.959575
          Solvent mass        =     0.92128 kg
          Solution mass       =      1.0238 kg
          Mineral mass        =     0.73418 kg
          Solution density    =    1.013    g/cm3
          Solution viscosity  =    0.003    poise
          Chlorinity          =    1.439305 molal
          Dissolved solids    =      100142 mg/kg sol'n
          Hardness            =   128148.64 mg/kg sol'n as CaCO3
            carbonate         =       52.73 mg/kg sol'n as CaCO3
            non-carbonate     =   128095.91 mg/kg sol'n as CaCO3
          Carbonate alkalinity=       52.73 mg/kg sol'n as CaCO3
          Water type          =    Ca-Cl
          Bulk volume         =    1.26e+03 cm3
          Fluid volume        =    1.01e+03 cm3
          Mineral volume      =        246. cm3
          Inert volume        =        0.00 cm3
          Porosity            =        80.4 %
          Permeability        =       0.115 cm2
          Mass reacted        =         658 g

                          moles          moles         grams          cm3      rxn rate
  Reactants             remaining       reacted       reacted       reacted  (mol/kg sec)
 ------------------------------------------------------------------------------------------
   H2O                    0.01710       0.02566        0.4622          --            --  
   Al2O3                  0.03108       0.04663         4.754          --            --  
   CaO                    0.05181       0.07771         4.358          --            --  
   Cr2O3                  0.02230       0.03345         5.084          --            --  
   FeO(ox)                  1.673         2.509         180.3          --            --  
   K2O(ox)               0.001682      0.002523        0.2377          --            --  
   MgO                      3.473         5.210         210.0          --            --  
   MnO                    0.03289       0.04933         3.499          --            --  
   Na2O(ox)              0.008523       0.01278        0.7923          --            --  
   P2O5                  0.002202      0.003303        0.4688          --            --  
   S                     0.003569      0.005354        0.1717       0.08304          --  
   SiO2                     2.740         4.110         246.9          --            --  
   TiO2                  0.004409      0.006613        0.5282          --            --  

  Minerals in system     moles      log moles      grams        volume (cm3)
 ----------------------------------------------------------------------------
   Andradite              0.02733     -1.563          13.89           3.603
   Antigorite              0.1086     -0.964          492.4           189.9
   Chromite               0.03345     -1.476          7.488           1.472
   Daphnite-14A           0.04663     -1.331          33.27           9.951
   Greenalite             0.08644     -1.063          32.13           9.941
   Hydroxylapatite       0.002202     -2.657          1.106          0.4174
   Magnetite               0.6410     -0.193          148.4           28.54
   Tephroite              0.02445     -1.612          4.938           1.863
   Troilite              0.006351     -2.197         0.5583          0.2107
                                               _____________   _____________
          (total)                                     734.2           245.9 

  Aqueous species       molality    mg/kg sol'n    act. coef.     log act.
 ---------------------------------------------------------------------------
   Ca++                     1.276     4.600e+04      0.1683       -0.6681
   Cl-                      1.241     3.959e+04      0.5810       -0.1421
   H2(aq)                  0.7109         1290.      1.0000       -0.1482
   CaCl+                   0.1008         6849.      0.6759       -1.1668
   CaCl2(aq)              0.04641         4635.      1.0000       -1.3334
   Na+                    0.02477         512.5      0.6759       -1.7761
   Ti(OH)4(aq)           0.007179         748.8      1.0000       -2.1439
   K+                    0.006252         220.0      0.5810       -2.4398
   NaCl(aq)              0.004063         213.7      1.0000       -2.3912
   Methane(aq)           0.001085         15.67      1.0000       -2.9644
   MnCl+                0.0003531         28.72      0.6759       -3.6222
   KCl(aq)              0.0003119         20.93      1.0000       -3.5059
   OH-                  0.0001480         2.264      0.6312       -4.0297
   Mn++                 0.0001138         5.626      0.1683       -4.7176
   Mg++                 7.630e-05         1.669      0.2597       -4.7030
   MgCl+                3.214e-05         1.728      0.6759       -4.6631
   HS-                  3.326e-06       0.09899      0.6312       -5.6779
   Fe++                 8.558e-07       0.04301      0.1683       -6.8415
   SiO2(aq)             6.394e-07       0.03457      1.0000       -6.1943
   AlO2-                5.762e-07       0.03058      0.6759       -6.4095
   NaOH(aq)             3.669e-07       0.01320      1.0000       -6.4355
   FeCl+                2.469e-07       0.02029      0.6759       -6.7775
   HSiO3-               1.309e-07      0.009079      0.6759       -7.0532
   FeCl4--              7.668e-08       0.01364      0.0805       -8.2098
   H2S(aq)              3.643e-08      0.001117      1.0000       -7.4385
   NaHSiO3(aq)          2.667e-08      0.002402      1.0000       -7.5740
   S--                  2.365e-08     0.0006824      0.1230       -8.5363
    (only species > 1e-8 molal listed)

  Mineral saturation states
                     log Q/K                          log Q/K
 ----------------------------------------------------------------
   Daphnite-14A       0.0000 sat    Clinochlore-14A   -1.1017     
   Magnetite          0.0000 sat    Monticellite      -1.1226     
   Troilite           0.0000 sat    Wollastonite      -1.2251     
   Greenalite         0.0000 sat    Cronstedtite-7A   -1.2267     
   Hydroxylapatite    0.0000 sat    Diaspore          -1.3004     
   Antigorite         0.0000 sat    Pseudowollastoni  -1.3594     
   Andradite          0.0000 sat    Phlogopite        -1.4712     
   Tephroite          0.0000 sat    Boehmite          -1.5952     
   Chromite           0.0000 sat    Annite            -1.5980     
   Pyrrhotite        -0.0796        Rhodonite         -1.6797     
   Fe                -0.1636        Hedenbergite      -1.7211     
   FeO               -0.1712        Ferrosilite       -1.7456     
   Chrysotile        -0.2868        Goethite          -1.8628     
   Mn(OH)2(am)       -0.3253        Manganosite       -1.9286     
   Ripidolite-14A    -0.4296        Gibbsite          -2.0868     
   Fayalite          -0.4643        Portlandite       -2.2781     
   Ice               -0.4849        Hematite          -2.3289     
   Diopside          -0.6471        Saponite-Ca       -2.4094     
   Brucite           -0.7036        Enstatite         -2.6393     
   Alabandite        -0.7656        Chamosite-7A      -2.8365     
   Fe(OH)2           -0.9687        Daphnite-7A       -2.8752     
   Wustite           -1.0666        Saponite-Mg       -2.9419     
    (only minerals with log Q/K > -3 listed)

                         partial
  Gases               press. (bar)     fugacity     fug. coef.    log fug.
 ---------------------------------------------------------------------------
   H2(g)                    889.5         890.1         1.001      2.9494
   CH4(g)                   1.242         1.241        0.9993      0.0938
   H2O(g)                  0.8118        0.7998        0.9852     -0.0970
   H2S(g)               1.091e-06     1.086e-06        0.9961     -5.9640
   HCl(g)               1.196e-12     1.196e-12         1.000*   -11.9223
   CO2(g)               1.695e-26     1.691e-26        0.9976    -25.7718
   CO(g)                4.300e-27     4.300e-27         1.000*   -26.3665
   C2H4(g)              5.040e-29     5.040e-29         1.000*   -28.2975
   S2(g)                3.324e-38     3.324e-38         1.000*   -37.4783
   Na(g)                5.629e-40     5.629e-40         1.000*   -39.2495
   K(g)                 1.499e-41     1.499e-41         1.000*   -40.8243
   SO2(g)               1.258e-41     1.249e-41        0.9928    -40.9035
   Cl2(g)               2.244e-54     2.244e-54         1.000*   -53.6491
   Mg(g)                1.115e-63     1.115e-63         1.000*   -62.9526
   O2(g)                1.037e-69     1.037e-69        0.9999    -68.9843
   Ca(g)                1.187e-78     1.187e-78         1.000*   -77.9256
   Al(g)               8.658e-100    8.658e-100         1.000*   -99.0626
   C(g)                4.037e-105    4.037e-105         1.000*  -104.3939
   Si(g)               5.104e-108    5.104e-108         1.000*  -107.2921
    *no data, gas taken to be ideal

                                  In fluid              Sorbed            Kd
  Original basis total moles   moles     mg/kg      moles     mg/kg      L/kg
 -------------------------------------------------------------------------------
   H2O                 63.4       51.8  9.11e+05
   Al+++             0.0933   5.35e-07    0.0141
   Ca++                1.40       1.31  5.13e+04
   Cl-                 1.33       1.33  4.59e+04
   CrO4--            0.0669   8.58e-22  9.72e-17
   Fe++                2.51   1.09e-06    0.0593
   H+                 -15.8   0.000864     0.851
   HCO3-            0.00100    0.00100      59.6
   HPO4--           0.00661   2.95e-13  2.76e-08
   K+               0.00605    0.00605      231.
   Mg++                5.21   9.99e-05      2.37
   Mn++              0.0493   0.000430      23.1
   Na+               0.0266     0.0266      597.
   O2(aq)           -0.0582     -0.329 -1.03e+04
   SO4--            0.00635   3.12e-06     0.293
   SiO2(aq)            4.11   7.34e-07    0.0431
   Ti(OH)4(aq)      0.00661    0.00661      749.

  Elemental composition               In fluid                  Sorbed
                  total moles     moles       mg/kg        moles       mg/kg
 -------------------------------------------------------------------------------
   Aluminum           0.09325    5.348e-07     0.01409
   Calcium              1.404        1.311   5.131e+04
   Carbon            0.001000     0.001000       11.73
   Chlorine             1.326        1.326   4.592e+04
   Chromium           0.06690    8.578e-22   4.357e-17
   Hydrogen             111.1        103.6   1.020e+05
   Iron                 2.510    1.088e-06     0.05933
   Magnesium            5.211    9.991e-05       2.372
   Manganese          0.04933    0.0004301       23.08
   Oxygen               71.89        51.17   7.996e+05
   Phosphorus        0.006606    2.947e-13   8.916e-09
   Potassium         0.006047     0.006047       230.9
   Silicon              4.110    7.342e-07     0.02014
   Sodium             0.02657      0.02657       596.6
   Sulfur            0.006354    3.119e-06     0.09770
   Titanium          0.006614     0.006614       309.3


          Step #    70             Xi = 0.7000

          Temperature = 100.0 C    Pressure =  1.013 bars
          pH =  8.264              log fO2 =  -69.133
          Eh =  -0.6716 volts      pe =  -9.0717
          Ionic strength      =    3.276962 molal
          Charge imbalance    =    1.314467 eq/kg (36.82% error)
          Activity of water   =    0.959094
          Solvent mass        =     0.90814 kg
          Solution mass       =      1.0110 kg
          Mineral mass        =     0.85653 kg
          Solution density    =    1.013    g/cm3
          Solution viscosity  =    0.003    poise
          Chlorinity          =    1.460129 molal
          Dissolved solids    =      101780 mg/kg sol'n
          Hardness            =   129515.91 mg/kg sol'n as CaCO3
            carbonate         =       53.60 mg/kg sol'n as CaCO3
            non-carbonate     =   129462.30 mg/kg sol'n as CaCO3
          Carbonate alkalinity=       53.60 mg/kg sol'n as CaCO3
          Water type          =    Ca-Cl
          Bulk volume         =    1.28e+03 cm3
          Fluid volume        =        998. cm3
          Mineral volume      =        287. cm3
          Inert volume        =        0.00 cm3
          Porosity            =        77.7 %
          Permeability        =      0.0441 cm2
          Mass reacted        =         767 g

                          moles          moles         grams          cm3      rxn rate
  Reactants             remaining       reacted       reacted       reacted  (mol/kg sec)
 ------------------------------------------------------------------------------------------
   H2O                    0.01283       0.02993        0.5392          --            --  
   Al2O3                  0.02331       0.05440         5.546          --            --  
   CaO                    0.03886       0.09066         5.084          --            --  
   Cr2O3                  0.01673       0.03903         5.931          --            --  
   FeO(ox)                  1.254         2.927         210.3          --            --  
   K2O(ox)               0.001262      0.002944        0.2773          --            --  
   MgO                      2.605         6.078         245.0          --            --  
   MnO                    0.02467       0.05755         4.083          --            --  
   Na2O(ox)              0.006392       0.01491        0.9244          --            --  
   P2O5                  0.001651      0.003853        0.5469          --            --  
   S                     0.002677      0.006246        0.2003       0.09688          --  
   SiO2                     2.055         4.795         288.1          --            --  
   TiO2                  0.003306      0.007715        0.6163          --            --  

  Minerals in system     moles      log moles      grams        volume (cm3)
 ----------------------------------------------------------------------------
   Andradite              0.03187     -1.497          16.20           4.202
   Antigorite              0.1266     -0.897          574.4           221.5
   Chromite               0.03903     -1.409          8.735           1.718
   Daphnite-14A           0.05440     -1.264          38.81           11.61
   Greenalite              0.1009     -0.996          37.51           11.60
   Hydroxylapatite       0.002569     -2.590          1.290          0.4870
   Magnetite               0.7478     -0.126          173.1           33.29
   Tephroite              0.02857     -1.544          5.771           2.178
   Troilite              0.007243     -2.140         0.6367          0.2403
                                               _____________   _____________
          (total)                                     856.5           286.8 

  Aqueous species       molality    mg/kg sol'n    act. coef.     log act.
 ---------------------------------------------------------------------------
   Ca++                     1.289     4.642e+04      0.1683       -0.6634
   Cl-                      1.255     3.998e+04      0.5810       -0.1370
   H2(aq)                  0.8428         1526.      1.0000       -0.0743
   CaCl+                   0.1031         6992.      0.6759       -1.1570
   CaCl2(aq)              0.04802         4787.      1.0000       -1.3186
   Na+                    0.02912         601.2      0.6759       -1.7060
   Ti(OH)4(aq)           0.008496         884.6      1.0000       -2.0708
   K+                    0.007220         253.6      0.5810       -2.3773
   NaCl(aq)              0.004831         253.6      1.0000       -2.3160
   Methane(aq)           0.001101         15.87      1.0000       -2.9582
   KCl(aq)              0.0003645         24.41      1.0000       -3.4383
   MnCl+                0.0003396         27.57      0.6759       -3.6391
   OH-                  0.0001550         2.367      0.6312       -4.0096
   Mn++                 0.0001082         5.339      0.1683       -4.7396
   Mg++                 7.386e-05         1.612      0.2597       -4.7171
   MgCl+                3.147e-05         1.689      0.6759       -4.6722
   HS-                  3.291e-06       0.09776      0.6312       -5.6825
   Fe++                 8.254e-07       0.04141      0.1683       -6.8571
   AlO2-                5.952e-07       0.03153      0.6759       -6.3954
   SiO2(aq)             5.873e-07       0.03170      1.0000       -6.2311
   NaOH(aq)             4.516e-07       0.01622      1.0000       -6.3453
   FeCl+                2.410e-07       0.01976      0.6759       -6.7881
   HSiO3-               1.259e-07      0.008720      0.6759       -7.0700
   FeCl4--              7.748e-08       0.01376      0.0805       -8.2052
   H2S(aq)              3.440e-08      0.001053      1.0000       -7.4635
   NaHSiO3(aq)          3.015e-08      0.002711      1.0000       -7.5207
   S--                  2.452e-08     0.0007061      0.1230       -8.5207
    (only species > 1e-8 molal listed)

  Mineral saturation states
                     log Q/K                          log Q/K
 ----------------------------------------------------------------
   Daphnite-14A       0.0000 sat    Monticellite      -1.0882     
   Troilite           0.0000 sat    Clinochlore-14A   -1.0941     
   Antigorite         0.0000 sat    Wollastonite      -1.2169     
   Greenalite         0.0000 sat    Cronstedtite-7A   -1.2393     
   Hydroxylapatite    0.0000 sat    Diaspore          -1.3066     
   Magnetite          0.0000 sat    Pseudowollastoni  -1.3512     
   Tephroite          0.0000 sat    Phlogopite        -1.4266     
   Andradite          0.0000 sat    Annite            -1.5580     
   Chromite           0.0000 sat    Boehmite          -1.6014     
   Fe                -0.0648        Rhodonite         -1.6982     
   Pyrrhotite        -0.0796        Hedenbergite      -1.7250     
   FeO               -0.1465        Ferrosilite       -1.7578     
   Chrysotile        -0.2822        Goethite          -1.8753     
   Mn(OH)2(am)       -0.3071        Manganosite       -1.9101     
   Ripidolite-14A    -0.4250        Gibbsite          -2.0932     
   Fayalite          -0.4517        Portlandite       -2.2332     
   Ice               -0.4851        Hematite          -2.3536     
   Diopside          -0.6495        Saponite-Ca       -2.4607     
   Brucite           -0.6775        Enstatite         -2.6499     
   Alabandite        -0.7719        Chamosite-7A      -2.8365     
   Fe(OH)2           -0.9442        Daphnite-7A       -2.8752     
   Wustite           -1.0472        Saponite-Mg       -2.9963     
    (only minerals with log Q/K > -3 listed)

                         partial
  Gases               press. (bar)     fugacity     fug. coef.    log fug.
 ---------------------------------------------------------------------------
   H2(g)                    1054.         1055.         1.001      3.0233
   CH4(g)                   1.260         1.259        0.9993      0.1000
   H2O(g)                  0.8114        0.7994        0.9852     -0.0972
   H2S(g)               1.030e-06     1.026e-06        0.9961     -5.9890
   HCl(g)               1.155e-12     1.155e-12         1.000*   -11.9376
   CO2(g)               8.696e-27     8.675e-27        0.9976    -26.0617
   CO(g)                2.617e-27     2.617e-27         1.000*   -26.5822
   C2H4(g)              3.691e-29     3.691e-29         1.000*   -28.4329
   S2(g)                2.109e-38     2.109e-38         1.000*   -37.6760
   Na(g)                7.548e-40     7.548e-40         1.000*   -39.1222
   K(g)                 1.975e-41     1.975e-41         1.000*   -40.7045
   SO2(g)               7.121e-42     7.070e-42        0.9928    -41.1506
   Cl2(g)               1.764e-54     1.764e-54         1.000*   -53.7535
   Mg(g)                1.405e-63     1.405e-63         1.000*   -62.8522
   O2(g)                7.370e-70     7.369e-70        0.9999    -69.1326
   Ca(g)                1.562e-78     1.562e-78         1.000*   -77.8064
   Al(g)                1.103e-99     1.103e-99         1.000*   -98.9575
   C(g)                2.914e-105    2.914e-105         1.000*  -104.5355
   Si(g)               6.597e-108    6.597e-108         1.000*  -107.1806
    *no data, gas taken to be ideal

                                  In fluid              Sorbed            Kd
  Original basis total moles   moles     mg/kg      moles     mg/kg      L/kg
 -------------------------------------------------------------------------------
   H2O                 64.8       51.2  9.12e+05
   Al+++              0.109   5.45e-07    0.0145
   Ca++                1.42       1.31  5.19e+04
   Cl-                 1.33       1.33  4.65e+04
   CrO4--            0.0781   8.16e-22  9.36e-17
   Fe++                2.93   1.04e-06    0.0574
   H+                 -18.5   0.000860     0.857
   HCO3-            0.00100    0.00100      60.4
   HPO4--           0.00771   2.68e-13  2.54e-08
   K+               0.00689    0.00689      266.
   Mg++                6.08   9.57e-05      2.30
   Mn++              0.0576   0.000407      22.1
   Na+               0.0308     0.0308      701.
   O2(aq)           -0.0679     -0.385 -1.22e+04
   SO4--            0.00725   3.04e-06     0.289
   SiO2(aq)            4.79   6.75e-07    0.0401
   Ti(OH)4(aq)      0.00772    0.00772      885.

  Elemental composition               In fluid                  Sorbed
                  total moles     moles       mg/kg        moles       mg/kg
 -------------------------------------------------------------------------------
   Aluminum            0.1088    5.452e-07     0.01455
   Calcium              1.417        1.308   5.186e+04
   Carbon            0.001000     0.001000       11.88
   Chlorine             1.326        1.326   4.650e+04
   Chromium           0.07805    8.156e-22   4.195e-17
   Hydrogen             111.1        102.4   1.021e+05
   Iron                 2.928    1.040e-06     0.05744
   Magnesium            6.079    9.566e-05       2.300
   Manganese          0.05755    0.0004067       22.10
   Oxygen               74.62        50.44   7.982e+05
   Phosphorus        0.007707    2.680e-13   8.211e-09
   Potassium         0.006888     0.006888       266.4
   Silicon              4.795    6.751e-07     0.01875
   Sodium             0.03083      0.03083       701.0
   Sulfur            0.007246    3.042e-06     0.09647
   Titanium          0.007716     0.007716       365.4


          Step #    78             Xi = 0.7800

          Temperature = 100.0 C    Pressure =  1.013 bars
          pH =  8.277              log fO2 =  -69.230
          Eh =  -0.6744 volts      pe =  -9.1089
          Ionic strength      =    3.308294 molal
          Charge imbalance    =    1.327706 eq/kg (36.87% error)
          Activity of water   =    0.958707
          Solvent mass        =     0.89777 kg
          Solution mass       =      1.0010 kg
          Mineral mass        =     0.95428 kg
          Solution density    =    1.014    g/cm3
          Solution viscosity  =    0.003    poise
          Chlorinity          =    1.476993 molal
          Dissolved solids    =      103092 mg/kg sol'n
          Hardness            =   130617.90 mg/kg sol'n as CaCO3
            carbonate         =       54.28 mg/kg sol'n as CaCO3
            non-carbonate     =   130563.62 mg/kg sol'n as CaCO3
          Carbonate alkalinity=       54.28 mg/kg sol'n as CaCO3
          Water type          =    Ca-Cl
          Bulk volume         =    1.31e+03 cm3
          Fluid volume        =        987. cm3
          Mineral volume      =        320. cm3
          Inert volume        =        0.00 cm3
          Porosity            =        75.5 %
          Permeability        =      0.0211 cm2
          Mass reacted        =         855 g

                          moles          moles         grams          cm3      rxn rate
  Reactants             remaining       reacted       reacted       reacted  (mol/kg sec)
 ------------------------------------------------------------------------------------------
   H2O                   0.009407       0.03335        0.6009          --            --  
   Al2O3                  0.01710       0.06061         6.180          --            --  
   CaO                    0.02849        0.1010         5.665          --            --  
   Cr2O3                  0.01227       0.04349         6.609          --            --  
   FeO(ox)                 0.9199         3.262         234.3          --            --  
   K2O(ox)              0.0009253      0.003280        0.3090          --            --  
   MgO                      1.910         6.772         273.0          --            --  
   MnO                    0.01809       0.06413         4.549          --            --  
   Na2O(ox)              0.004687       0.01662         1.030          --            --  
   P2O5                  0.001211      0.004293        0.6094          --            --  
   S                     0.001963      0.006960        0.2232        0.1080          --  
   SiO2                     1.507         5.343         321.0          --            --  
   TiO2                  0.002425      0.008597        0.6867          --            --  

  Minerals in system     moles      log moles      grams        volume (cm3)
 ----------------------------------------------------------------------------
   Andradite              0.03551     -1.450          18.05           4.682
   Antigorite              0.1411     -0.850          640.1           246.8
   Chromite               0.04349     -1.362          9.734           1.914
   Daphnite-14A           0.06061     -1.217          43.25           12.94
   Fe                    0.005900     -2.229         0.3295         0.04184
   Greenalite              0.1124     -0.949          41.80           12.93
   Hydroxylapatite       0.002863     -2.543          1.438          0.5426
   Magnetite               0.8313     -0.080          192.5           37.01
   Tephroite              0.03187     -1.497          6.436           2.429
   Troilite              0.007957     -2.099         0.6995          0.2640
                                               _____________   _____________
          (total)                                     954.3           319.6 

  Aqueous species       molality    mg/kg sol'n    act. coef.     log act.
 ---------------------------------------------------------------------------
   Ca++                     1.301     4.675e+04      0.1683       -0.6596
   Cl-                      1.267     4.029e+04      0.5810       -0.1330
   H2(aq)                  0.9422         1704.      1.0000       -0.0258
   CaCl+                   0.1049         7108.      0.6759       -1.1493
   CaCl2(aq)              0.04934         4912.      1.0000       -1.3068
   Na+                    0.03267         673.6      0.6759       -1.6560
   Ti(OH)4(aq)           0.009577         995.6      1.0000       -2.0188
   K+                    0.008014         281.0      0.5810       -2.3320
   NaCl(aq)              0.005470         286.7      1.0000       -2.2620
   Methane(aq)           0.001114         16.03      1.0000       -2.9532
   KCl(aq)              0.0004083         27.30      1.0000       -3.3890
   MnCl+                0.0003321         26.93      0.6759       -3.6488
   OH-                  0.0001596         2.434      0.6312       -3.9968
   Mn++                 0.0001048         5.166      0.1683       -4.7533
   Mg++                 7.242e-05         1.579      0.2597       -4.7257
   MgCl+                3.114e-05         1.669      0.6759       -4.6767
   HS-                  3.265e-06       0.09685      0.6312       -5.6859
   Fe++                 8.075e-07       0.04045      0.1683       -6.8667
   AlO2-                6.076e-07       0.03214      0.6759       -6.3865
   SiO2(aq)             5.556e-07       0.02994      1.0000       -6.2552
   NaOH(aq)             5.218e-07       0.01872      1.0000       -6.2825
   FeCl+                2.379e-07       0.01948      0.6759       -6.7937
   HSiO3-               1.227e-07      0.008483      0.6759       -7.0813
   FeCl4--              7.865e-08       0.01394      0.0805       -8.1987
   H2S(aq)              3.313e-08      0.001013      1.0000       -7.4798
   NaHSiO3(aq)          3.296e-08      0.002958      1.0000       -7.4820
   S--                  2.506e-08     0.0007208      0.1230       -8.5111
    (only species > 1e-8 molal listed)

  Mineral saturation states
                     log Q/K                          log Q/K
 ----------------------------------------------------------------
   Tephroite          0.0000 sat    Monticellite      -1.0656     
   Fe                 0.0000 sat    Clinochlore-14A   -1.0891     
   Andradite          0.0000 sat    Wollastonite      -1.2115     
   Magnetite          0.0000 sat    Cronstedtite-7A   -1.2475     
   Antigorite         0.0000 sat    Diaspore          -1.3106     
   Greenalite         0.0000 sat    Pseudowollastoni  -1.3458     
   Troilite           0.0000 sat    Phlogopite        -1.3933     
   Hydroxylapatite    0.0000 sat    Annite            -1.5277     
   Chromite           0.0000 sat    Boehmite          -1.6054     
   Daphnite-14A       0.0000 sat    Rhodonite         -1.7102     
   Pyrrhotite        -0.0796        Hedenbergite      -1.7276     
   FeO               -0.1303        Ferrosilite       -1.7657     
   Chrysotile        -0.2792        Goethite          -1.8835     
   Mn(OH)2(am)       -0.2952        Manganosite       -1.8981     
   Ripidolite-14A    -0.4220        Gibbsite          -2.0974     
   Fayalite          -0.4435        Portlandite       -2.2038     
   Ice               -0.4853        Hematite          -2.3698     
   Diopside          -0.6510        Saponite-Ca       -2.4943     
   Brucite           -0.6605        Enstatite         -2.6568     
   Alabandite        -0.7760        Chamosite-7A      -2.8365     
   Fe(OH)2           -0.9282        Daphnite-7A       -2.8752     
   Wustite           -1.0344     
    (only minerals with log Q/K > -3 listed)

                         partial
  Gases               press. (bar)     fugacity     fug. coef.    log fug.
 ---------------------------------------------------------------------------
   H2(g)                    1179.         1180.         1.001      3.0718
   CH4(g)                   1.274         1.274        0.9993      0.1050
   H2O(g)                  0.8111        0.7991        0.9852     -0.0974
   H2S(g)               9.916e-07     9.878e-07        0.9961     -6.0053
   HCl(g)               1.131e-12     1.131e-12         1.000*   -11.9465
   CO2(g)               5.627e-27     5.614e-27        0.9976    -26.2507
   CO(g)                1.894e-27     1.894e-27         1.000*   -26.7227
   C2H4(g)              3.022e-29     3.022e-29         1.000*   -28.5198
   S2(g)                1.565e-38     1.565e-38         1.000*   -37.8055
   Na(g)                9.225e-40     9.225e-40         1.000*   -39.0350
   K(g)                 2.388e-41     2.388e-41         1.000*   -40.6220
   SO2(g)               4.904e-42     4.869e-42        0.9928    -41.3125
   Cl2(g)               1.514e-54     1.514e-54         1.000*   -53.8198
   Mg(g)                1.635e-63     1.635e-63         1.000*   -62.7864
   O2(g)                5.893e-70     5.892e-70        0.9999    -69.2298
   Ca(g)                1.870e-78     1.870e-78         1.000*   -77.7283
   Al(g)                1.293e-99     1.293e-99         1.000*   -98.8885
   C(g)                2.358e-105    2.358e-105         1.000*  -104.6274
   Si(g)               7.806e-108    7.806e-108         1.000*  -107.1076
    *no data, gas taken to be ideal

                                  In fluid              Sorbed            Kd
  Original basis total moles   moles     mg/kg      moles     mg/kg      L/kg
 -------------------------------------------------------------------------------
   H2O                 65.8       50.7  9.12e+05
   Al+++              0.121   5.51e-07    0.0148
   Ca++                1.43       1.31  5.23e+04
   Cl-                 1.33       1.33  4.70e+04
   CrO4--            0.0870   7.89e-22  9.14e-17
   Fe++                3.26   1.01e-06    0.0564
   H+                 -20.6   0.000857     0.863
   HCO3-            0.00100    0.00100      61.0
   HPO4--           0.00859   2.51e-13  2.41e-08
   K+               0.00756    0.00756      295.
   Mg++                6.77   9.30e-05      2.26
   Mn++              0.0641   0.000392      21.5
   Na+               0.0342     0.0342      786.
   O2(aq)           -0.0757     -0.425 -1.36e+04
   SO4--            0.00796   2.98e-06     0.286
   SiO2(aq)            5.34   6.39e-07    0.0383
   Ti(OH)4(aq)      0.00860    0.00860      996.

  Elemental composition               In fluid                  Sorbed
                  total moles     moles       mg/kg        moles       mg/kg
 -------------------------------------------------------------------------------
   Aluminum            0.1212    5.507e-07     0.01484
   Calcium              1.427        1.306   5.230e+04
   Carbon            0.001000     0.001000       12.00
   Chlorine             1.326        1.326   4.697e+04
   Chromium           0.08697    7.887e-22   4.097e-17
   Hydrogen             111.1        101.4   1.021e+05
   Iron                 3.263    1.010e-06     0.05636
   Magnesium            6.773    9.298e-05       2.258
   Manganese          0.06413    0.0003923       21.53
   Oxygen               76.80        49.87   7.971e+05
   Phosphorus        0.008588    2.509e-13   7.765e-09
   Potassium         0.007561     0.007561       295.3
   Silicon              5.343    6.385e-07     0.01792
   Sodium             0.03424      0.03424       786.4
   Sulfur            0.007960    2.983e-06     0.09557
   Titanium          0.008598     0.008598       411.3


          Step #    80             Xi = 0.8000

          Temperature = 100.0 C    Pressure =  1.013 bars
          pH =  8.276              log fO2 =  -69.230
          Eh =  -0.6744 volts      pe =  -9.1085
          Ionic strength      =    3.314905 molal
          Charge imbalance    =    1.330583 eq/kg (36.88% error)
          Activity of water   =    0.958624
          Solvent mass        =     0.89558 kg
          Solution mass       =     0.99880 kg
          Mineral mass        =     0.97836 kg
          Solution density    =    1.014    g/cm3
          Solution viscosity  =    0.003    poise
          Chlorinity          =    1.480607 molal
          Dissolved solids    =      103343 mg/kg sol'n
          Hardness            =   130849.74 mg/kg sol'n as CaCO3
            carbonate         =       54.40 mg/kg sol'n as CaCO3
            non-carbonate     =   130795.34 mg/kg sol'n as CaCO3
          Carbonate alkalinity=       54.40 mg/kg sol'n as CaCO3
          Water type          =    Ca-Cl
          Bulk volume         =    1.31e+03 cm3
          Fluid volume        =        985. cm3
          Mineral volume      =        328. cm3
          Inert volume        =        0.00 cm3
          Porosity            =        75.0 %
          Permeability        =      0.0178 cm2
          Mass reacted        =         877 g

                          moles          moles         grams          cm3      rxn rate
  Reactants             remaining       reacted       reacted       reacted  (mol/kg sec)
 ------------------------------------------------------------------------------------------
   H2O                   0.008552       0.03421        0.6163          --            --  
   Al2O3                  0.01554       0.06217         6.339          --            --  
   CaO                    0.02590        0.1036         5.810          --            --  
   Cr2O3                  0.01115       0.04460         6.779          --            --  
   FeO(ox)                 0.8363         3.345         240.3          --            --  
   K2O(ox)              0.0008412      0.003365        0.3169          --            --  
   MgO                      1.737         6.946         280.0          --            --  
   MnO                    0.01644       0.06578         4.666          --            --  
   Na2O(ox)              0.004261       0.01705         1.056          --            --  
   P2O5                  0.001101      0.004404        0.6251          --            --  
   S                     0.001785      0.007138        0.2289        0.1107          --  
   SiO2                     1.370         5.480         329.3          --            --  
   TiO2                  0.002204      0.008817        0.7043          --            --  

  Minerals in system     moles      log moles      grams        volume (cm3)
 ----------------------------------------------------------------------------
   Andradite              0.03642     -1.439          18.51           4.802
   Antigorite              0.1447     -0.839          656.5           253.2
   Chromite               0.04460     -1.351          9.983           1.963
   Daphnite-14A           0.06217     -1.206          44.36           13.27
   Fe                     0.02407     -1.618          1.344          0.1707
   Greenalite              0.1153     -0.938          42.87           13.26
   Hydroxylapatite       0.002936     -2.532          1.475          0.5565
   Magnetite               0.8466     -0.072          196.0           37.69
   Tephroite              0.03269     -1.486          6.602           2.491
   Troilite              0.008135     -2.090         0.7152          0.2699
                                               _____________   _____________
          (total)                                     978.4           327.6 

  Aqueous species       molality    mg/kg sol'n    act. coef.     log act.
 ---------------------------------------------------------------------------
   Ca++                     1.303     4.682e+04      0.1683       -0.6589
   Cl-                      1.270     4.036e+04      0.5810       -0.1322
   H2(aq)                  0.9422         1703.      1.0000       -0.0259
   CaCl+                   0.1053         7132.      0.6759       -1.1476
   CaCl2(aq)              0.04963         4939.      1.0000       -1.3043
   Na+                    0.03355         691.6      0.6759       -1.6444
   Ti(OH)4(aq)           0.009846         1023.      1.0000       -2.0067
   K+                    0.008211         287.9      0.5810       -2.3214
   NaCl(aq)              0.005629         295.0      1.0000       -2.2495
   Methane(aq)           0.001117         16.06      1.0000       -2.9521
   KCl(aq)              0.0004192         28.02      1.0000       -3.3776
   MnCl+                0.0003334         27.02      0.6759       -3.6472
   OH-                  0.0001594         2.431      0.6312       -3.9972
   Mn++                 0.0001050         5.174      0.1683       -4.7525
   Mg++                 7.255e-05         1.581      0.2597       -4.7249
   MgCl+                3.126e-05         1.675      0.6759       -4.6751
   HS-                  3.262e-06       0.09673      0.6312       -5.6864
   Fe++                 8.090e-07       0.04051      0.1683       -6.8659
   AlO2-                6.071e-07       0.03210      0.6759       -6.3869
   SiO2(aq)             5.557e-07       0.02994      1.0000       -6.2552
   NaOH(aq)             5.354e-07       0.01920      1.0000       -6.2713
   FeCl+                2.388e-07       0.01955      0.6759       -6.7920
   HSiO3-               1.226e-07      0.008473      0.6759       -7.0817
   FeCl4--              7.942e-08       0.01408      0.0805       -8.1945
   NaHSiO3(aq)          3.382e-08      0.003035      1.0000       -7.4708
   H2S(aq)              3.312e-08      0.001012      1.0000       -7.4799
   S--                  2.502e-08     0.0007193      0.1230       -8.5119
    (only species > 1e-8 molal listed)

  Mineral saturation states
                     log Q/K                          log Q/K
 ----------------------------------------------------------------
   Tephroite          0.0000 sat    Monticellite      -1.0656     
   Fe                 0.0000 sat    Clinochlore-14A   -1.0891     
   Andradite          0.0000 sat    Wollastonite      -1.2115     
   Magnetite          0.0000 sat    Cronstedtite-7A   -1.2476     
   Antigorite         0.0000 sat    Diaspore          -1.3106     
   Greenalite         0.0000 sat    Pseudowollastoni  -1.3458     
   Troilite           0.0000 sat    Phlogopite        -1.3830     
   Hydroxylapatite    0.0000 sat    Annite            -1.5174     
   Chromite           0.0000 sat    Boehmite          -1.6054     
   Daphnite-14A       0.0000 sat    Rhodonite         -1.7102     
   Pyrrhotite        -0.0796        Hedenbergite      -1.7275     
   FeO               -0.1303        Ferrosilite       -1.7657     
   Chrysotile        -0.2792        Goethite          -1.8835     
   Mn(OH)2(am)       -0.2953        Manganosite       -1.8981     
   Ripidolite-14A    -0.4220        Gibbsite          -2.0975     
   Fayalite          -0.4434        Portlandite       -2.2039     
   Ice               -0.4854        Hematite          -2.3698     
   Diopside          -0.6510        Saponite-Ca       -2.4942     
   Brucite           -0.6606        Enstatite         -2.6568     
   Alabandite        -0.7760        Chamosite-7A      -2.8365     
   Fe(OH)2           -0.9282        Daphnite-7A       -2.8752     
   Wustite           -1.0344     
    (only minerals with log Q/K > -3 listed)

                         partial
  Gases               press. (bar)     fugacity     fug. coef.    log fug.
 ---------------------------------------------------------------------------
   H2(g)                    1179.         1180.         1.001      3.0717
   CH4(g)                   1.278         1.277        0.9993      0.1061
   H2O(g)                  0.8110        0.7990        0.9852     -0.0975
   H2S(g)               9.915e-07     9.877e-07        0.9961     -6.0054
   HCl(g)               1.134e-12     1.134e-12         1.000*   -11.9453
   CO2(g)               5.642e-27     5.629e-27        0.9976    -26.2496
   CO(g)                1.899e-27     1.899e-27         1.000*   -26.7215
   C2H4(g)              3.037e-29     3.037e-29         1.000*   -28.5176
   S2(g)                1.565e-38     1.565e-38         1.000*   -37.8055
   Na(g)                9.467e-40     9.467e-40         1.000*   -39.0238
   K(g)                 2.444e-41     2.444e-41         1.000*   -40.6118
   SO2(g)               4.904e-42     4.869e-42        0.9928    -41.3125
   Cl2(g)               1.523e-54     1.523e-54         1.000*   -53.8173
   Mg(g)                1.635e-63     1.635e-63         1.000*   -62.7864
   O2(g)                5.893e-70     5.892e-70        0.9999    -69.2298
   Ca(g)                1.869e-78     1.869e-78         1.000*   -77.7283
   Al(g)                1.293e-99     1.293e-99         1.000*   -98.8885
   C(g)                2.365e-105    2.365e-105         1.000*  -104.6263
   Si(g)               7.807e-108    7.807e-108         1.000*  -107.1075
    *no data, gas taken to be ideal

                                  In fluid              Sorbed            Kd
  Original basis total moles   moles     mg/kg      moles     mg/kg      L/kg
 -------------------------------------------------------------------------------
   H2O                 66.1       50.6  9.12e+05
   Al+++              0.124   5.49e-07    0.0148
   Ca++                1.43       1.31  5.24e+04
   Cl-                 1.33       1.33  4.71e+04
   CrO4--            0.0892   7.88e-22  9.15e-17
   Fe++                3.35   1.01e-06    0.0565
   H+                 -21.1   0.000857     0.865
   HCO3-            0.00100    0.00100      61.1
   HPO4--           0.00881   2.50e-13  2.40e-08
   K+               0.00773    0.00773      303.
   Mg++                6.95   9.30e-05      2.26
   Mn++              0.0658   0.000393      21.6
   Na+               0.0351     0.0351      808.
   O2(aq)           -0.0776     -0.424 -1.36e+04
   SO4--            0.00814   2.97e-06     0.286
   SiO2(aq)            5.48   6.38e-07    0.0384
   Ti(OH)4(aq)      0.00882    0.00882  1.02e+03

  Elemental composition               In fluid                  Sorbed
                  total moles     moles       mg/kg        moles       mg/kg
 -------------------------------------------------------------------------------
   Aluminum            0.1243    5.490e-07     0.01483
   Calcium              1.430        1.306   5.239e+04
   Carbon            0.001000     0.001000       12.03
   Chlorine             1.326        1.326   4.707e+04
   Chromium           0.08920    7.883e-22   4.104e-17
   Hydrogen             111.1        101.2   1.021e+05
   Iron                 3.346    1.011e-06     0.05651
   Magnesium            6.947    9.298e-05       2.263
   Manganese          0.06578    0.0003926       21.60
   Oxygen               77.35        49.75   7.969e+05
   Phosphorus        0.008808    2.499e-13   7.750e-09
   Potassium         0.007729     0.007729       302.6
   Silicon              5.480    6.377e-07     0.01793
   Sodium             0.03509      0.03509       807.7
   Sulfur            0.008138    2.973e-06     0.09545
   Titanium          0.008818     0.008818       422.7


          Step #    90             Xi = 0.9000

          Temperature = 100.0 C    Pressure =  1.013 bars
          pH =  8.274              log fO2 =  -69.230
          Eh =  -0.6742 volts      pe =  -9.1064
          Ionic strength      =    3.348392 molal
          Charge imbalance    =    1.345157 eq/kg (36.94% error)
          Activity of water   =    0.958208
          Solvent mass        =     0.88462 kg
          Solution mass       =     0.98798 kg
          Mineral mass        =      1.0988 kg
          Solution density    =    1.015    g/cm3
          Solution viscosity  =    0.003    poise
          Chlorinity          =    1.498943 molal
          Dissolved solids    =      104611 mg/kg sol'n
          Hardness            =   132024.16 mg/kg sol'n as CaCO3
            carbonate         =       54.97 mg/kg sol'n as CaCO3
            non-carbonate     =   131969.19 mg/kg sol'n as CaCO3
          Carbonate alkalinity=       54.97 mg/kg sol'n as CaCO3
          Water type          =    Ca-Cl
          Bulk volume         =    1.34e+03 cm3
          Fluid volume        =        973. cm3
          Mineral volume      =        368. cm3
          Inert volume        =        0.00 cm3
          Porosity            =        72.6 %
          Permeability        =     0.00758 cm2
          Mass reacted        =         986 g

                          moles          moles         grams          cm3      rxn rate
  Reactants             remaining       reacted       reacted       reacted  (mol/kg sec)
 ------------------------------------------------------------------------------------------
   H2O                   0.004276       0.03848        0.6933          --            --  
   Al2O3                 0.007771       0.06994         7.131          --            --  
   CaO                    0.01295        0.1166         6.537          --            --  
   Cr2O3                 0.005575       0.05018         7.626          --            --  
   FeO(ox)                 0.4182         3.763         270.4          --            --  
   K2O(ox)              0.0004206      0.003785        0.3565          --            --  
   MgO                     0.8683         7.814         315.0          --            --  
   MnO                   0.008222       0.07400         5.249          --            --  
   Na2O(ox)              0.002131       0.01918         1.188          --            --  
   P2O5                 0.0005504      0.004954        0.7032          --            --  
   S                    0.0008923      0.008031        0.2575        0.1246          --  
   SiO2                    0.6850         6.165         370.4          --            --  
   TiO2                  0.001102      0.009919        0.7923          --            --  

  Minerals in system     moles      log moles      grams        volume (cm3)
 ----------------------------------------------------------------------------
   Andradite              0.04098     -1.387          20.82           5.403
   Antigorite              0.1628     -0.788          738.5           284.8
   Chromite               0.05018     -1.300          11.23           2.208
   Daphnite-14A           0.06994     -1.155          49.90           14.93
   Fe                      0.1149     -0.940          6.419          0.8151
   Greenalite              0.1298     -0.887          48.24           14.92
   Hydroxylapatite       0.003303     -2.481          1.659          0.6261
   Magnetite               0.9231     -0.035          213.7           41.10
   Tephroite              0.03680     -1.434          7.433           2.805
   Troilite              0.009028     -2.044         0.7936          0.2995
                                               _____________   _____________
          (total)                                     1099.           367.9 

  Aqueous species       molality    mg/kg sol'n    act. coef.     log act.
 ---------------------------------------------------------------------------
   Ca++                     1.315     4.718e+04      0.1683       -0.6550
   Cl-                      1.282     4.070e+04      0.5810       -0.1279
   H2(aq)                  0.9417         1700.      1.0000       -0.0261
   CaCl+                   0.1073         7257.      0.6759       -1.1395
   CaCl2(aq)              0.05107         5075.      1.0000       -1.2918
   Na+                    0.03804         783.0      0.6759       -1.5899
   Ti(OH)4(aq)            0.01121         1164.      1.0000       -1.9502
   K+                    0.009213         322.5      0.5810       -2.2714
   NaCl(aq)              0.006445         337.3      1.0000       -2.1908
   Methane(aq)           0.001130         16.24      1.0000       -2.9468
   KCl(aq)              0.0004750         31.71      1.0000       -3.3233
   MnCl+                0.0003398         27.50      0.6759       -3.6389
   OH-                  0.0001587         2.416      0.6312       -3.9994
   Mn++                 0.0001060         5.214      0.1683       -4.7485
   Mg++                 7.324e-05         1.594      0.2597       -4.7208
   MgCl+                3.187e-05         1.705      0.6759       -4.6667
   HS-                  3.246e-06       0.09612      0.6312       -5.6885
   Fe++                 8.166e-07       0.04083      0.1683       -6.8618
   AlO2-                6.043e-07       0.03192      0.6759       -6.3888
   NaOH(aq)             6.040e-07       0.02163      1.0000       -6.2189
   SiO2(aq)             5.559e-07       0.02991      1.0000       -6.2550
   FeCl+                2.435e-07       0.01990      0.6759       -6.7837
   HSiO3-               1.220e-07      0.008423      0.6759       -7.0837
   FeCl4--              8.339e-08       0.01476      0.0805       -8.1733
   NaHSiO3(aq)          3.817e-08      0.003421      1.0000       -7.4182
   H2S(aq)              3.311e-08      0.001010      1.0000       -7.4801
   S--                  2.478e-08     0.0007115      0.1230       -8.5160
    (only species > 1e-8 molal listed)

  Mineral saturation states
                     log Q/K                          log Q/K
 ----------------------------------------------------------------
   Tephroite          0.0000 sat    Monticellite      -1.0656     
   Fe                 0.0000 sat    Clinochlore-14A   -1.0891     
   Andradite          0.0000 sat    Wollastonite      -1.2115     
   Magnetite          0.0000 sat    Cronstedtite-7A   -1.2478     
   Chromite           0.0000 sat    Diaspore          -1.3106     
   Greenalite         0.0000 sat    Phlogopite        -1.3346     
   Troilite           0.0000 sat    Pseudowollastoni  -1.3458     
   Hydroxylapatite    0.0000 sat    Annite            -1.4690     
   Antigorite         0.0000 sat    Boehmite          -1.6054     
   Daphnite-14A       0.0000 sat    Rhodonite         -1.7101     
   Pyrrhotite        -0.0796        Hedenbergite      -1.7273     
   FeO               -0.1303        Ferrosilite       -1.7655     
   Chrysotile        -0.2792        Goethite          -1.8836     
   Mn(OH)2(am)       -0.2955        Manganosite       -1.8982     
   Ripidolite-14A    -0.4220        Gibbsite          -2.0976     
   Fayalite          -0.4432        Portlandite       -2.2043     
   Ice               -0.4855        Hematite          -2.3698     
   Diopside          -0.6508        Saponite-Ca       -2.4937     
   Brucite           -0.6608        Enstatite         -2.6566     
   Alabandite        -0.7761        Chamosite-7A      -2.8365     
   Fe(OH)2           -0.9284        Daphnite-7A       -2.8752     
   Wustite           -1.0344     
    (only minerals with log Q/K > -3 listed)

                         partial
  Gases               press. (bar)     fugacity     fug. coef.    log fug.
 ---------------------------------------------------------------------------
   H2(g)                    1178.         1179.         1.001      3.0715
   CH4(g)                   1.293         1.293        0.9993      0.1114
   H2O(g)                  0.8106        0.7987        0.9852     -0.0976
   H2S(g)               9.911e-07     9.873e-07        0.9961     -6.0056
   HCl(g)               1.151e-12     1.151e-12         1.000*   -11.9391
   CO2(g)               5.717e-27     5.703e-27        0.9976    -26.2439
   CO(g)                1.924e-27     1.924e-27         1.000*   -26.7158
   C2H4(g)              3.115e-29     3.115e-29         1.000*   -28.5065
   S2(g)                1.565e-38     1.565e-38         1.000*   -37.8055
   Na(g)                1.068e-39     1.068e-39         1.000*   -38.9713
   K(g)                 2.730e-41     2.730e-41         1.000*   -40.5639
   SO2(g)               4.904e-42     4.869e-42        0.9928    -41.3125
   Cl2(g)               1.568e-54     1.568e-54         1.000*   -53.8047
   Mg(g)                1.635e-63     1.635e-63         1.000*   -62.7864
   O2(g)                5.893e-70     5.892e-70        0.9999    -69.2298
   Ca(g)                1.869e-78     1.869e-78         1.000*   -77.7285
   Al(g)                1.293e-99     1.293e-99         1.000*   -98.8884
   C(g)                2.396e-105    2.396e-105         1.000*  -104.6205
   Si(g)               7.810e-108    7.810e-108         1.000*  -107.1073
    *no data, gas taken to be ideal

                                  In fluid              Sorbed            Kd
  Original basis total moles   moles     mg/kg      moles     mg/kg      L/kg
 -------------------------------------------------------------------------------
   H2O                 67.4       49.9  9.11e+05
   Al+++              0.140   5.40e-07    0.0148
   Ca++                1.44       1.30  5.29e+04
   Cl-                 1.33       1.33  4.76e+04
   CrO4--             0.100   7.86e-22  9.23e-17
   Fe++                3.76   1.01e-06    0.0572
   H+                 -23.8   0.000860     0.877
   HCO3-            0.00100    0.00100      61.8
   HPO4--           0.00991   2.45e-13  2.38e-08
   K+               0.00857    0.00857      339.
   Mg++                7.82   9.30e-05      2.29
   Mn++              0.0740   0.000394      21.9
   Na+               0.0394     0.0394      916.
   O2(aq)           -0.0873     -0.419 -1.36e+04
   SO4--            0.00903   2.92e-06     0.284
   SiO2(aq)            6.16   6.33e-07    0.0385
   Ti(OH)4(aq)      0.00992    0.00992  1.16e+03

  Elemental composition               In fluid                  Sorbed
                  total moles     moles       mg/kg        moles       mg/kg
 -------------------------------------------------------------------------------
   Aluminum            0.1399    5.404e-07     0.01476
   Calcium              1.443        1.303   5.286e+04
   Carbon            0.001000     0.001000       12.16
   Chlorine             1.326        1.326   4.758e+04
   Chromium            0.1004    7.860e-22   4.137e-17
   Hydrogen             111.1        99.92   1.019e+05
   Iron                 3.764    1.013e-06     0.05724
   Magnesium            7.815    9.298e-05       2.287
   Manganese          0.07400    0.0003943       21.93
   Oxygen               80.08        49.14   7.958e+05
   Phosphorus        0.009909    2.447e-13   7.671e-09
   Potassium         0.008570     0.008570       339.2
   Silicon              6.165    6.335e-07     0.01801
   Sodium             0.03935      0.03935       915.7
   Sulfur            0.009031    2.922e-06     0.09485
   Titanium          0.009920     0.009920       480.8


          Step #   100             Xi = 1.0000

          Temperature = 100.0 C    Pressure =  1.013 bars
          pH =  8.272              log fO2 =  -69.230
          Eh =  -0.6740 volts      pe =  -9.1044
          Ionic strength      =    3.382618 molal
          Charge imbalance    =    1.360053 eq/kg (37% error)
          Activity of water   =    0.957782
          Solvent mass        =     0.87367 kg
          Solution mass       =     0.97716 kg
          Mineral mass        =      1.2192 kg
          Solution density    =    1.016    g/cm3
          Solution viscosity  =    0.003    poise
          Chlorinity          =    1.517740 molal
          Dissolved solids    =      105907 mg/kg sol'n
          Hardness            =   133224.59 mg/kg sol'n as CaCO3
            carbonate         =       55.56 mg/kg sol'n as CaCO3
            non-carbonate     =   133169.03 mg/kg sol'n as CaCO3
          Carbonate alkalinity=       55.56 mg/kg sol'n as CaCO3
          Water type          =    Ca-Cl
          Bulk volume         =    1.37e+03 cm3
          Fluid volume        =        962. cm3
          Mineral volume      =        408. cm3
          Inert volume        =        0.00 cm3
          Porosity            =        70.2 %
          Permeability        =     0.00335 cm2
          Mass reacted        =     1.1e+03 g

                          moles          moles         grams          cm3      rxn rate
  Reactants             remaining       reacted       reacted       reacted  (mol/kg sec)
 ------------------------------------------------------------------------------------------
   H2O                  1.377e-17       0.04276        0.7703          --            --  
   Al2O3                2.862e-17       0.07771         7.923          --            --  
   CaO                 -5.681e-17        0.1295         7.263          --            --  
   Cr2O3                7.210e-17       0.05575         8.474          --            --  
   FeO(ox)              1.200e-15         4.182         300.4          --            --  
   K2O(ox)              4.547e-18      0.004206        0.3962          --            --  
   MgO                 -6.217e-15         8.683         349.9          --            --  
   MnO                 -1.262e-16       0.08222         5.832          --            --  
   Na2O(ox)            -7.779e-18       0.02131         1.321          --            --  
   P2O5                -5.150e-19      0.005504        0.7813          --            --  
   S                    1.630e-17      0.008923        0.2861        0.1384          --  
   SiO2                -5.329e-15         6.850         411.6          --            --  
   TiO2                -1.609e-17       0.01102        0.8804          --            --  

  Minerals in system     moles      log moles      grams        volume (cm3)
 ----------------------------------------------------------------------------
   Andradite              0.04554     -1.342          23.14           6.004
   Antigorite              0.1809     -0.743          820.6           316.4
   Chromite               0.05575     -1.254          12.48           2.454
   Daphnite-14A           0.07771     -1.110          55.45           16.58
   Fe                      0.2058     -0.687          11.49           1.459
   Greenalite              0.1442     -0.841          53.61           16.58
   Hydroxylapatite       0.003670     -2.435          1.843          0.6956
   Magnetite               0.9996     -0.000          231.4           44.51
   Tephroite              0.04091     -1.388          8.263           3.118
   Troilite              0.009920     -2.003         0.8721          0.3291
                                               _____________   _____________
          (total)                                     1219.           408.2 

  Aqueous species       molality    mg/kg sol'n    act. coef.     log act.
 ---------------------------------------------------------------------------
   Ca++                     1.327     4.754e+04      0.1683       -0.6510
   Cl-                      1.295     4.105e+04      0.5810       -0.1236
   H2(aq)                  0.9413         1697.      1.0000       -0.0263
   CaCl+                   0.1094         7386.      0.6759       -1.1312
   CaCl2(aq)              0.05257         5217.      1.0000       -1.2793
   Na+                    0.04262         876.1      0.6759       -1.5405
   Ti(OH)4(aq)            0.01262         1307.      1.0000       -1.8991
   K+                     0.01024         357.9      0.5810       -2.2256
   NaCl(aq)              0.007294         381.2      1.0000       -2.1370
   Methane(aq)           0.001145         16.42      1.0000       -2.9413
   KCl(aq)              0.0005332         35.54      1.0000       -3.2731
   MnCl+                0.0003464         27.99      0.6759       -3.6305
   OH-                  0.0001579         2.400      0.6312       -4.0015
   Mn++                 0.0001070         5.255      0.1683       -4.7445
   Mg++                 7.393e-05         1.607      0.2597       -4.7167
   MgCl+                3.250e-05         1.736      0.6759       -4.6583
   HS-                  3.230e-06       0.09550      0.6312       -5.6906
   Fe++                 8.244e-07       0.04116      0.1683       -6.8577
   NaOH(aq)             6.735e-07       0.02408      1.0000       -6.1717
   AlO2-                6.016e-07       0.03172      0.6759       -6.3908
   SiO2(aq)             5.562e-07       0.02988      1.0000       -6.2548
   FeCl+                2.482e-07       0.02026      0.6759       -6.7752
   HSiO3-               1.215e-07      0.008373      0.6759       -7.0856
   FeCl4--              8.761e-08       0.01548      0.0805       -8.1519
   NaHSiO3(aq)          4.258e-08      0.003810      1.0000       -7.3708
   H2S(aq)              3.309e-08      0.001008      1.0000       -7.4803
   S--                  2.455e-08     0.0007038      0.1230       -8.5201
    (only species > 1e-8 molal listed)

  Mineral saturation states
                     log Q/K                          log Q/K
 ----------------------------------------------------------------
   Tephroite          0.0000 sat    Monticellite      -1.0656     
   Fe                 0.0000 sat    Clinochlore-14A   -1.0892     
   Daphnite-14A       0.0000 sat    Wollastonite      -1.2115     
   Andradite          0.0000 sat    Cronstedtite-7A   -1.2479     
   Greenalite         0.0000 sat    Phlogopite        -1.2904     
   Hydroxylapatite    0.0000 sat    Diaspore          -1.3106     
   Troilite           0.0000 sat    Pseudowollastoni  -1.3458     
   Magnetite          0.0000 sat    Annite            -1.4247     
   Antigorite         0.0000 sat    Boehmite          -1.6054     
   Chromite           0.0000 sat    Rhodonite         -1.7100     
   Pyrrhotite        -0.0796        Hedenbergite      -1.7271     
   FeO               -0.1303        Ferrosilite       -1.7653     
   Chrysotile        -0.2793        Goethite          -1.8837     
   Mn(OH)2(am)       -0.2958        Manganosite       -1.8983     
   Ripidolite-14A    -0.4221        Gibbsite          -2.0978     
   Fayalite          -0.4431        Portlandite       -2.2047     
   Ice               -0.4857        Hematite          -2.3698     
   Diopside          -0.6506        Saponite-Ca       -2.4932     
   Brucite           -0.6610        Enstatite         -2.6564     
   Alabandite        -0.7762        Chamosite-7A      -2.8365     
   Fe(OH)2           -0.9286        Daphnite-7A       -2.8752     
   Wustite           -1.0344     
    (only minerals with log Q/K > -3 listed)

                         partial
  Gases               press. (bar)     fugacity     fug. coef.    log fug.
 ---------------------------------------------------------------------------
   H2(g)                    1178.         1179.         1.001      3.0713
   CH4(g)                   1.310         1.309        0.9993      0.1169
   H2O(g)                  0.8103        0.7983        0.9852     -0.0978
   H2S(g)               9.906e-07     9.868e-07        0.9961     -6.0058
   HCl(g)               1.167e-12     1.167e-12         1.000*   -11.9328
   CO2(g)               5.794e-27     5.780e-27        0.9976    -26.2381
   CO(g)                1.950e-27     1.950e-27         1.000*   -26.7100
   C2H4(g)              3.197e-29     3.197e-29         1.000*   -28.4953
   S2(g)                1.565e-38     1.565e-38         1.000*   -37.8055
   Na(g)                1.191e-39     1.191e-39         1.000*   -38.9240
   K(g)                 3.019e-41     3.019e-41         1.000*   -40.5201
   SO2(g)               4.904e-42     4.869e-42        0.9928    -41.3125
   Cl2(g)               1.615e-54     1.615e-54         1.000*   -53.7919
   Mg(g)                1.635e-63     1.635e-63         1.000*   -62.7865
   O2(g)                5.893e-70     5.892e-70        0.9999    -69.2298
   Ca(g)                1.868e-78     1.868e-78         1.000*   -77.7287
   Al(g)                1.293e-99     1.293e-99         1.000*   -98.8883
   C(g)                2.428e-105    2.428e-105         1.000*  -104.6147
   Si(g)               7.814e-108    7.814e-108         1.000*  -107.1072
    *no data, gas taken to be ideal

                                  In fluid              Sorbed            Kd
  Original basis total moles   moles     mg/kg      moles     mg/kg      L/kg
 -------------------------------------------------------------------------------
   H2O                 68.7       49.3  9.09e+05
   Al+++              0.155   5.32e-07    0.0147
   Ca++                1.46       1.30  5.33e+04
   Cl-                 1.33       1.33  4.81e+04
   CrO4--             0.112   7.84e-22  9.30e-17
   Fe++                4.18   1.01e-06    0.0580
   H+                 -26.4   0.000862     0.889
   HCO3-            0.00100    0.00100      62.4
   HPO4--            0.0110   2.40e-13  2.35e-08
   K+               0.00941    0.00941      377.
   Mg++                8.68   9.30e-05      2.31
   Mn++              0.0822   0.000396      22.3
   Na+               0.0436     0.0436  1.03e+03
   O2(aq)           -0.0970     -0.413 -1.35e+04
   SO4--            0.00992   2.87e-06     0.282
   SiO2(aq)            6.85   6.29e-07    0.0387
   Ti(OH)4(aq)       0.0110     0.0110  1.31e+03

  Elemental composition               In fluid                  Sorbed
                  total moles     moles       mg/kg        moles       mg/kg
 -------------------------------------------------------------------------------
   Aluminum            0.1554    5.320e-07     0.01469
   Calcium              1.456        1.301   5.334e+04
   Carbon            0.001000     0.001000       12.29
   Chlorine             1.326        1.326   4.811e+04
   Chromium            0.1115    7.837e-22   4.170e-17
   Hydrogen             111.1        98.69   1.018e+05
   Iron                 4.183    1.015e-06     0.05800
   Magnesium            8.684    9.299e-05       2.313
   Manganese          0.08222    0.0003961       22.27
   Oxygen               82.81        48.54   7.948e+05
   Phosphorus         0.01101    2.395e-13   7.592e-09
   Potassium         0.009412     0.009412       376.6
   Silicon              6.850    6.292e-07     0.01809
   Sodium             0.04361      0.04361       1026.
   Sulfur            0.009923    2.872e-06     0.09425
   Titanium           0.01102      0.01102       540.1
