# Supplementary material for: Mineral Indicators of Geologically Recent Past Habitability on Mars
Source: Life (Basel). 2023 Dec 15;13(12):2349. doi: 10.3390/life13122349 (PMC10744562; doi:10.3390/life13122349)
Supplement: Supplementary file 1 [file life-13-02349-s001.zip › Supplemental Files 1/Ca(ClO4)2/CaClO42_373/React_output_Nakhla_373.txt]

          Step #     0             Xi = 0.0000

          Temperature = 100.0 C    Pressure =  1.013 bars
          pH =  6.584              log fO2 =   -3.057
          Eh =   0.6756 volts      pe =   9.1257
          Ionic strength      =    3.024931 molal
          Charge imbalance    =    1.207663 eq/kg (36.4% error)
          Activity of water   =    0.962238
          Solvent mass        =      1.0000 kg
          Solution mass       =      1.1005 kg
          Mineral mass        =      0.0000 kg
          Solution density    =    1.007    g/cm3
          Solution viscosity  =    0.003    poise
          Chlorinity          =    1.326000 molal
          Dissolved solids    =       91287 mg/kg sol'n
          Hardness            =   120693.47 mg/kg sol'n as CaCO3
            carbonate         =       31.88 mg/kg sol'n as CaCO3
            non-carbonate     =   120661.59 mg/kg sol'n as CaCO3
          Carbonate alkalinity=       31.88 mg/kg sol'n as CaCO3
          Water type          =    Ca-Cl
          Bulk volume         =    1.09e+03 cm3
          Fluid volume        =    1.09e+03 cm3
          Mineral volume      =        0.00 cm3
          Inert volume        =        0.00 cm3
          Porosity            =        100. %
          Permeability        =        98.7 cm2
          Mass reacted        =           0 g

                          moles          moles         grams          cm3      rxn rate
  Reactants             remaining       reacted       reacted       reacted  (mol/kg sec)
 ------------------------------------------------------------------------------------------
   H2O                    0.01588         0.000         0.000          --            --  
   Al2O3                   0.1813         0.000         0.000          --            --  
   CaO                      2.885         0.000         0.000          --            --  
   Cr2O3                  0.01882         0.000         0.000          --            --  
   FeO(ox)                  3.155         0.000         0.000          --            --  
   K2O(ox)                0.01519         0.000         0.000          --            --  
   MgO                      3.304         0.000         0.000          --            --  
   MnO                    0.07601         0.000         0.000          --            --  
   Na2O(ox)               0.08167         0.000         0.000          --            --  
   P2O5                   0.01008         0.000         0.000          --            --  
   S                     0.008923         0.000         0.000         0.000          --  
   SiO2                     8.901         0.000         0.000          --            --  
   TiO2                   0.04684         0.000         0.000          --            --  

  No minerals in system.

  Aqueous species       molality    mg/kg sol'n    act. coef.     log act.
 ---------------------------------------------------------------------------
   Ca++                     1.198     4.362e+04      0.1683       -0.6954
   Cl-                      1.160     3.738e+04      0.5810       -0.1712
   CaCl+                  0.08848         6073.      0.6759       -1.2232
   CaCl2(aq)              0.03811         3843.      1.0000       -1.4190
   K+                   0.0009553         33.94      0.5810       -3.2557
   Na+                  0.0008670         18.11      0.6759       -3.2321
   CaSO4(aq)            0.0008358         103.4      1.0000       -3.0779
   Fe++                 0.0007423         37.67      0.1683       -3.9032
   CaHCO3+              0.0007225         66.38      0.6759       -3.3112
   Mg++                 0.0007132         15.75      0.2597       -3.7324
   MgCl+                0.0002809         15.25      0.6759       -3.7216
   FeCl+                0.0002003         16.62      0.6759       -3.8684
   SO4--                0.0001588         13.86      0.0805       -4.8936
   HCO3-                0.0001368         7.587      0.6759       -4.0339
   NaCl(aq)             0.0001330         7.061      1.0000       -3.8763
   CaCO3(aq)            7.787e-05         7.083      1.0000       -4.1086
   CO2(aq)              6.119e-05         2.447      1.0000       -4.2133
   FeCl4--              5.086e-05         9.134      0.0805       -5.3881
   KCl(aq)              4.457e-05         3.020      1.0000       -4.3509
   MgSO4(aq)            5.264e-06        0.5758      1.0000       -5.2787
   FeCl++               3.300e-06        0.2737      0.1012       -6.4764
   OH-                  3.253e-06       0.05028      0.6312       -5.6875
   Fe+++                1.757e-06       0.08918      0.0460       -7.0929
   Ti(OH)4(aq)          1.000e-06        0.1053      1.0000       -6.0000
   SiO2(aq)             9.955e-07       0.05435      1.0000       -6.0020
   AlO2-                9.564e-07       0.05126      0.6759       -6.1895
   FeCl2(aq)            9.538e-07        0.1099      1.0000       -6.0206
   CrO4--               7.838e-07       0.08261      0.0805       -7.2002
   MnCl+                7.434e-07       0.06106      0.6759       -6.2989
   MgHCO3+              6.907e-07       0.05356      0.6759       -6.3308
   O2(aq)               6.838e-07       0.01988      1.0000       -6.1651
   HPO4--               6.245e-07       0.05447      0.0805       -7.2989
   FeCO3+               5.337e-07       0.05618      0.6759       -6.4428
   H2PO4-               3.754e-07       0.03308      0.6759       -6.5956
   CO3--                2.895e-07       0.01579      0.1012       -7.5332
   H+                   2.765e-07     0.0002532      0.9420       -6.5843
   Mn++                 2.562e-07       0.01279      0.1683       -7.3652
   HCrO4-               2.162e-07       0.02299      0.6759       -6.8352
   KSO4-                1.642e-07       0.02017      0.6759       -6.9547
   HAlO2(aq)            4.315e-08      0.002352      1.0000       -7.3650
   HCl(aq)              4.212e-08      0.001395      1.0000       -7.3755
   NaHCO3(aq)           2.105e-08      0.001607      1.0000       -7.6768
   MgCO3(aq)            1.798e-08      0.001378      1.0000       -7.7452
    (only species > 1e-8 molal listed)

  Mineral saturation states
                     log Q/K                          log Q/K
 ----------------------------------------------------------------
   Magnetite         31.8276s/sat   Dolomite-ord       0.5793s/sat
   Cronstedtite-7A   30.4171s/sat   Diaspore           0.5787s/sat
   Hematite          29.8773s/sat   Dolomite           0.5786s/sat
   Ferrite-Ca        25.6888s/sat   Chamosite-7A       0.3579s/sat
   Ferrite-Mg        23.6650s/sat   Hercynite          0.3242s/sat
   Andradite         22.7507s/sat   Wustite            0.3219s/sat
   Jarosite          21.6252s/sat   Boehmite           0.2839s/sat
   Nontronite-Ca     20.4895s/sat   Siderite           0.1439s/sat
   Nontronite-Mg     20.1282s/sat   Monohydrocalcite  -0.1436     
   Nontronite-K      19.4026s/sat   Anhydrite         -0.2039     
   Nontronite-Na     19.2315s/sat   Gibbsite          -0.2065     
   Nontronite-H      19.1124s/sat   Daphnite-7A       -0.4296     
   Goethite          14.2409s/sat   Ice               -0.4837     
   Hydroxylapatite   12.1238s/sat   Dolomite-dis      -0.5340     
   Ferrite-Dicalciu  10.2436s/sat   FeO               -0.5498     
   Fe(OH)3            9.9222s/sat   Gypsum            -0.7190     
   Epidote            8.7224s/sat   Greenalite        -0.7488     
   Epidote-ord        8.7170s/sat   Bassanite         -0.8644     
   Whitlockite        5.7223s/sat   Corundum          -0.9076     
   Strengite          5.2539s/sat   CaSO4:0.5H2O(bet  -0.9589     
   Pyrolusite         3.7388s/sat   Fayalite          -1.0292     
   Bixbyite           3.2598s/sat   Fe(OH)2           -1.3461     
   Daphnite-14A       2.4456s/sat   Magnesite         -1.7695     
   NaFeO2             1.7511s/sat   Ferrosilite       -1.9319     
   Calcite            1.0807s/sat   Annite            -2.7515     
   Aragonite          0.9371s/sat   Quartz            -2.9238     
   Hausmannite        0.6138s/sat
    (only minerals with log Q/K > -3 listed)

                         partial
  Gases               press. (bar)     fugacity     fug. coef.    log fug.
 ---------------------------------------------------------------------------
   H2O(g)                  0.8141        0.8020        0.9852     -0.0958
   CO2(g)                0.005713      0.005700        0.9976     -2.2441
   O2(g)                0.0008761     0.0008760        0.9999     -3.0575
   HCl(g)               5.100e-11     5.100e-11         1.000*   -10.2924
   Cl2(g)               3.740e-18     3.740e-18         1.000*   -17.4271
   H2(g)                9.704e-31     9.710e-31         1.001    -30.0128
   CO(g)                1.577e-36     1.577e-36         1.000*   -35.8022
   SO2(g)               1.407e-41     1.397e-41        0.9928    -40.8548
   Na(g)                1.427e-59     1.427e-59         1.000*   -58.8456
   K(g)                 1.659e-60     1.659e-60         1.000*   -59.7803
   Mg(g)                5.468e-99     5.468e-99         1.000*   -98.2622
   H2S(g)              1.575e-105    1.569e-105        0.9961   -104.8044
   CH4(g)              5.897e-109    5.893e-109        0.9993   -108.2297
   Ca(g)               5.846e-115    5.846e-115         1.000*  -114.2331
   Al(g)               2.348e-147    2.348e-147         1.000*  -146.6292
   C(g)                1.611e-147    1.611e-147         1.000*  -146.7930
   S2(g)               5.827e-170    5.827e-170         1.000*  -169.2345
   Si(g)               9.407e-174    9.407e-174         1.000*  -173.0266
   C2H4(g)             9.548e-180    9.548e-180         1.000*  -179.0201
    *no data, gas taken to be ideal

                                  In fluid              Sorbed            Kd
  Original basis total moles   moles     mg/kg      moles     mg/kg      L/kg
 -------------------------------------------------------------------------------
   H2O                 55.5       55.5  9.09e+05
   Al+++           1.00e-06   1.00e-06    0.0245
   Ca++                1.33       1.33  4.83e+04
   Cl-                 1.33       1.33  4.27e+04
   CrO4--          1.00e-06   1.00e-06     0.105
   Fe++             0.00100    0.00100      50.7
   H+             -1.82e-05  -1.82e-05   -0.0167
   HCO3-            0.00100    0.00100      55.4
   HPO4--          1.00e-06   1.00e-06    0.0872
   K+               0.00100    0.00100      35.5
   Mg++             0.00100    0.00100      22.1
   Mn++            1.00e-06   1.00e-06    0.0499
   Na+              0.00100    0.00100      20.9
   O2(aq)          2.08e-06   2.08e-06    0.0606
   SO4--            0.00100    0.00100      87.3
   SiO2(aq)        1.00e-06   1.00e-06    0.0546
   Ti(OH)4(aq)     1.00e-06   1.00e-06     0.105

  Elemental composition               In fluid                  Sorbed
                  total moles     moles       mg/kg        moles       mg/kg
 -------------------------------------------------------------------------------
   Aluminum         1.000e-06    1.000e-06     0.02452
   Calcium              1.326        1.326   4.829e+04
   Carbon            0.001000     0.001000       10.91
   Chlorine             1.326        1.326   4.272e+04
   Chromium         1.000e-06    1.000e-06     0.04725
   Hydrogen             111.0        111.0   1.017e+05
   Iron              0.001000     0.001000       50.75
   Magnesium         0.001000     0.001000       22.09
   Manganese        1.000e-06    1.000e-06     0.04992
   Oxygen               55.52        55.52   8.071e+05
   Phosphorus       1.000e-06    1.000e-06     0.02815
   Potassium         0.001000     0.001000       35.53
   Silicon          1.000e-06    1.000e-06     0.02552
   Sodium            0.001000     0.001000       20.89
   Sulfur            0.001000     0.001000       29.14
   Titanium         1.000e-06    1.000e-06     0.04351


          Step #     0             Xi = 0.0000

          Temperature = 100.0 C    Pressure =  1.013 bars
          pH =  5.243              log fO2 =  -51.310
          Eh =  -0.1182 volts      pe =  -1.5959
          Ionic strength      =    3.025006 molal
          Charge imbalance    =    1.207696 eq/kg (36.4% error)
          Activity of water   =    0.962236
          Solvent mass        =      1.0000 kg
          Solution mass       =      1.1004 kg
          Mineral mass        =  3.0096e-05 kg
          Solution density    =    1.007    g/cm3
          Solution viscosity  =    0.003    poise
          Chlorinity          =    1.325994 molal
          Dissolved solids    =       91259 mg/kg sol'n
          Hardness            =   120696.63 mg/kg sol'n as CaCO3
            carbonate         =        4.35 mg/kg sol'n as CaCO3
            non-carbonate     =   120692.28 mg/kg sol'n as CaCO3
          Carbonate alkalinity=        4.35 mg/kg sol'n as CaCO3
          Water type          =    Ca-Cl
          Bulk volume         =    1.09e+03 cm3
          Fluid volume        =    1.09e+03 cm3
          Mineral volume      =     0.00577 cm3
          Inert volume        =        0.00 cm3
          Porosity            =        100. %
          Permeability        =        98.7 cm2
          Mass reacted        =           0 g

                          moles          moles         grams          cm3      rxn rate
  Reactants             remaining       reacted       reacted       reacted  (mol/kg sec)
 ------------------------------------------------------------------------------------------
   H2O                    0.01588         0.000         0.000          --            --  
   Al2O3                   0.1813         0.000         0.000          --            --  
   CaO                      2.885         0.000         0.000          --            --  
   Cr2O3                  0.01882         0.000         0.000          --            --  
   FeO(ox)                  3.155         0.000         0.000          --            --  
   K2O(ox)                0.01519         0.000         0.000          --            --  
   MgO                      3.304         0.000         0.000          --            --  
   MnO                    0.07601         0.000         0.000          --            --  
   Na2O(ox)               0.08167         0.000         0.000          --            --  
   P2O5                   0.01008         0.000         0.000          --            --  
   S                     0.008923         0.000         0.000         0.000          --  
   SiO2                     8.901         0.000         0.000          --            --  
   TiO2                   0.04684         0.000         0.000          --            --  

  Minerals in system     moles      log moles      grams        volume (cm3)
 ----------------------------------------------------------------------------
   Chromite             5.000e-07     -6.301      0.0001119       2.200e-05
   Diaspore             9.751e-07     -6.011      5.850e-05       1.732e-05
   Hematite             0.0001689     -3.772        0.02697        0.005114
   Hydroxylapatite      3.168e-07     -6.499      0.0001591       6.005e-05
   Pyrite               2.327e-05     -4.633       0.002792       0.0005572
                                               _____________   _____________
          (total)                                   0.03010        0.005770 

  Aqueous species       molality    mg/kg sol'n    act. coef.     log act.
 ---------------------------------------------------------------------------
   Ca++                     1.198     4.364e+04      0.1683       -0.6953
   Cl-                      1.160     3.739e+04      0.5810       -0.1712
   CaCl+                  0.08852         6076.      0.6759       -1.2231
   CaCl2(aq)              0.03813         3845.      1.0000       -1.4188
   K+                   0.0009553         33.94      0.5810       -3.2557
   Na+                  0.0008670         18.11      0.6759       -3.2321
   CaSO4(aq)            0.0007968         98.57      1.0000       -3.0987
   Mg++                 0.0007136         15.76      0.2597       -3.7321
   CO2(aq)              0.0006086         24.34      1.0000       -3.2157
   Fe++                 0.0004765         24.18      0.1683       -4.0957
   CaHCO3+              0.0003275         30.08      0.6759       -3.6550
   MgCl+                0.0002811         15.26      0.6759       -3.7213
   SO4--                0.0001513         13.21      0.0805       -4.9145
   NaCl(aq)             0.0001330         7.062      1.0000       -3.8763
   FeCl+                0.0001286         10.67      0.6759       -4.0609
   HCO3-                6.199e-05         3.437      0.6759       -4.3778
   KCl(aq)              4.458e-05         3.020      1.0000       -4.3509
   FeCl4--              3.266e-05         5.866      0.0805       -5.5805
   H+                   6.070e-06      0.005559      0.9420       -5.2428
   MgSO4(aq)            5.020e-06        0.5491      1.0000       -5.2993
   CaCO3(aq)            1.607e-06        0.1462      1.0000       -5.7939
   Ti(OH)4(aq)          1.000e-06        0.1053      1.0000       -6.0000
   SiO2(aq)             9.998e-07       0.05459      1.0000       -6.0001
   HCl(aq)              9.247e-07       0.03064      1.0000       -6.0340
   MnCl+                7.434e-07       0.06106      0.6759       -6.2989
   FeCl2(aq)            6.124e-07       0.07054      1.0000       -6.2130
   MgHCO3+              3.131e-07       0.02428      0.6759       -6.6744
   Mn++                 2.562e-07       0.01279      0.1683       -7.3652
   KSO4-                1.565e-07       0.01922      0.6759       -6.9756
   OH-                  1.482e-07      0.002290      0.6312       -7.0290
   HSO4-                1.030e-07      0.009090      0.6759       -7.1571
   H2S(aq)              7.725e-08      0.002393      1.0000       -7.1121
   H2PO4-               4.605e-08      0.004059      0.6759       -7.5069
   AlO2-                1.149e-08     0.0006159      0.6759       -8.1097
   HAlO2(aq)            1.138e-08     0.0006206      1.0000       -7.9437
    (only species > 1e-8 molal listed)

  Mineral saturation states
                     log Q/K                          log Q/K
 ----------------------------------------------------------------
   Chromite           0.0000 sat    Bassanite         -0.8851     
   Hydroxylapatite    0.0000 sat    Magnetite         -0.9252     
   Diaspore           0.0000 sat    CaSO4:0.5H2O(bet  -0.9796     
   Pyrite             0.0000 sat    Eskolaite         -1.3873     
   Hematite           0.0000 sat    Whitlockite       -1.4659     
   Anhydrite         -0.2247        Siderite          -1.7340     
   Boehmite          -0.2948        Monohydrocalcite  -1.8289     
   Ice               -0.4837        Corundum          -2.0650     
   Calcite           -0.6046        Dolomite-ord      -2.7911     
   Goethite          -0.6978        Dolomite          -2.7918     
   Gypsum            -0.7397        Quartz            -2.9219     
   Aragonite         -0.7482        Troilite          -2.9289     
   Gibbsite          -0.7852     
    (only minerals with log Q/K > -3 listed)

                         partial
  Gases               press. (bar)     fugacity     fug. coef.    log fug.
 ---------------------------------------------------------------------------
   H2O(g)                  0.8141        0.8020        0.9852     -0.0958
   CO2(g)                 0.05683       0.05669        0.9976     -1.2465
   H2S(g)               2.313e-06     2.304e-06        0.9961     -5.6376
   H2(g)                1.297e-06     1.298e-06         1.001     -5.8866
   HCl(g)               1.120e-09     1.120e-09         1.000*    -8.9509
   CO(g)                2.097e-11     2.097e-11         1.000*   -10.6784
   CH4(g)               1.875e-11     1.873e-11        0.9993    -10.7274
   SO2(g)               8.643e-15     8.581e-15        0.9928    -14.0665
   S2(g)                7.026e-20     7.026e-20         1.000*   -19.1533
   C2H4(g)              5.397e-33     5.397e-33         1.000*   -32.2678
   Cl2(g)               1.349e-39     1.349e-39         1.000*   -38.8701
   Na(g)                7.515e-49     7.515e-49         1.000*   -48.1241
   K(g)                 8.735e-50     8.735e-50         1.000*   -49.0587
   O2(g)                4.901e-52     4.900e-52        0.9999    -51.3098
   Mg(g)                1.518e-77     1.518e-77         1.000*   -76.8189
   Ca(g)                1.622e-93     1.622e-93         1.000*   -92.7899
   C(g)                 2.864e-98     2.864e-98         1.000*   -97.5431
   Al(g)               9.579e-112    9.579e-112         1.000*  -111.0187
   Si(g)               1.689e-125    1.689e-125         1.000*  -124.7724
    *no data, gas taken to be ideal

                                  In fluid              Sorbed            Kd
  Original basis total moles   moles     mg/kg      moles     mg/kg      L/kg
 -------------------------------------------------------------------------------
   H2O                 55.5       55.5  9.09e+05
   Al+++           1.00e-06   2.49e-08  0.000610
   Ca++                1.33       1.33  4.83e+04
   Cl-                 1.33       1.33  4.27e+04
   CrO4--          1.00e-06   1.05e-14  1.10e-09
   Fe++             0.00100   0.000638      32.4
   H+             -1.82e-05   0.000614     0.562
   HCO3-            0.00100    0.00100      55.4
   HPO4--          1.00e-06   4.96e-08   0.00433
   K+               0.00100    0.00100      35.5
   Mg++             0.00100    0.00100      22.1
   Mn++            1.00e-06   1.00e-06    0.0499
   Na+              0.00100    0.00100      20.9
   O2(aq)          2.08e-06  -1.69e-07  -0.00492
   SO4--            0.00100   0.000953      83.2
   SiO2(aq)        1.00e-06   1.00e-06    0.0546
   Ti(OH)4(aq)     1.00e-06   1.00e-06     0.105

  Elemental composition               In fluid                  Sorbed
                  total moles     moles       mg/kg        moles       mg/kg
 -------------------------------------------------------------------------------
   Aluminum         1.000e-06    2.488e-08   0.0006099
   Calcium              1.326        1.326   4.829e+04
   Carbon            0.001000     0.001000       10.91
   Chlorine             1.326        1.326   4.272e+04
   Chromium         1.000e-06    1.048e-14   4.953e-10
   Hydrogen             111.0        111.0   1.017e+05
   Iron              0.001000    0.0006384       32.40
   Magnesium         0.001000     0.001000       22.09
   Manganese        1.000e-06    1.000e-06     0.04992
   Oxygen               55.52        55.52   8.071e+05
   Phosphorus       1.000e-06    4.961e-08    0.001396
   Potassium         0.001000     0.001000       35.53
   Silicon          1.000e-06    1.000e-06     0.02552
   Sodium            0.001000     0.001000       20.89
   Sulfur            0.001000    0.0009535       27.78
   Titanium         1.000e-06    1.000e-06     0.04351


          Step #     1             Xi = 0.0006

          Temperature = 100.0 C    Pressure =  1.013 bars
          pH =  6.326              log fO2 =  -52.570
          Eh =  -0.2217 volts      pe =  -2.9946
          Ionic strength      =    3.024625 molal
          Charge imbalance    =    1.207784 eq/kg (36.41% error)
          Activity of water   =    0.962235
          Solvent mass        =     0.99999 kg
          Solution mass       =      1.1003 kg
          Mineral mass        =  0.00079424 kg
          Solution density    =    1.007    g/cm3
          Solution viscosity  =    0.003    poise
          Chlorinity          =    1.326013 molal
          Dissolved solids    =       91206 mg/kg sol'n
          Hardness            =   120710.53 mg/kg sol'n as CaCO3
            carbonate         =        3.91 mg/kg sol'n as CaCO3
            non-carbonate     =   120706.63 mg/kg sol'n as CaCO3
          Carbonate alkalinity=        3.91 mg/kg sol'n as CaCO3
          Water type          =    Ca-Cl
          Bulk volume         =    1.09e+03 cm3
          Fluid volume        =    1.09e+03 cm3
          Mineral volume      =       0.234 cm3
          Inert volume        =        0.00 cm3
          Porosity            =        100. %
          Permeability        =        98.0 cm2
          Mass reacted        =       0.685 g

                          moles          moles         grams          cm3      rxn rate
  Reactants             remaining       reacted       reacted       reacted  (mol/kg sec)
 ------------------------------------------------------------------------------------------
   H2O                    0.01587     9.926e-06     0.0001788          --            --  
   Al2O3                   0.1812     0.0001133       0.01155          --            --  
   CaO                      2.883      0.001803        0.1011          --            --  
   Cr2O3                  0.01881     1.177e-05      0.001788          --            --  
   FeO(ox)                  3.153      0.001972        0.1417          --            --  
   K2O(ox)                0.01518     9.492e-06     0.0008941          --            --  
   MgO                      3.302      0.002065       0.08322          --            --  
   MnO                    0.07597     4.751e-05      0.003370          --            --  
   Na2O(ox)               0.08162     5.105e-05      0.003164          --            --  
   P2O5                   0.01007     6.299e-06     0.0008941          --            --  
   S                     0.008917     5.577e-06     0.0001788     8.650e-05          --  
   SiO2                     8.896      0.005563        0.3343          --            --  
   TiO2                   0.04681     2.928e-05      0.002338          --            --  

  Minerals in system     moles      log moles      grams        volume (cm3)
 ----------------------------------------------------------------------------
   Andradite            0.0005513     -3.259         0.2801         0.07269
   Calcite              0.0008474     -3.072        0.08481         0.03130
   Chromite             1.227e-05     -4.911       0.002745       0.0005398
   Hematite             0.0003764     -3.424        0.06011         0.01140
   Hydroxylapatite      4.533e-06     -5.344       0.002277       0.0008592
   Nontronite-Ca        0.0004487     -3.348         0.1904         0.05882
   Pyrite               0.0001981     -3.703        0.02376        0.004742
   Saponite-Ca          0.0002412     -3.618        0.09298         0.03272
   Talc                 0.0001504     -3.823        0.05703         0.02049
                                               _____________   _____________
          (total)                                    0.7942          0.2336 

  Aqueous species       molality    mg/kg sol'n    act. coef.     log act.
 ---------------------------------------------------------------------------
   Ca++                     1.198     4.363e+04      0.1683       -0.6954
   Cl-                      1.161     3.739e+04      0.5810       -0.1712
   CaCl+                  0.08850         6075.      0.6759       -1.2232
   CaCl2(aq)              0.03812         3845.      1.0000       -1.4188
   Mg++                  0.001352         29.85      0.2597       -3.4547
   K+                   0.0009735         34.59      0.5810       -3.2475
   Na+                  0.0009555         19.96      0.6759       -3.1899
   SiO2(aq)             0.0007753         42.33      1.0000       -3.1105
   MgCl+                0.0005324         28.91      0.6759       -3.4439
   CaSO4(aq)            0.0005068         62.70      1.0000       -3.2952
   NaCl(aq)             0.0001465         7.783      1.0000       -3.8340
   CaHCO3+              0.0001087         9.985      0.6759       -4.1340
   SO4--                9.627e-05         8.405      0.0805       -5.1109
   KCl(aq)              4.543e-05         3.078      1.0000       -4.3427
   MnCl+                3.607e-05         2.963      0.6759       -4.6130
   Ti(OH)4(aq)          3.028e-05         3.189      1.0000       -4.5189
   HCO3-                2.058e-05         1.141      0.6759       -4.8567
   CO2(aq)              1.667e-05        0.6666      1.0000       -4.7781
   Mn++                 1.243e-05        0.6206      0.1683       -5.6793
   Fe++                 6.700e-06        0.3401      0.1683       -5.9477
   CaCO3(aq)            6.467e-06        0.5882      1.0000       -5.1893
   MgSO4(aq)            6.049e-06        0.6617      1.0000       -5.2183
   HSiO3-               1.927e-06        0.1350      0.6759       -5.8853
   FeCl+                1.808e-06        0.1500      0.6759       -5.9129
   OH-                  1.796e-06       0.02776      0.6312       -5.9455
   H+                   5.007e-07     0.0004586      0.9420       -6.3264
   FeCl4--              4.592e-07       0.08248      0.0805       -7.4325
   MgHCO3+              1.969e-07       0.01527      0.6759       -6.8759
   HS-                  1.227e-07      0.003689      0.6312       -7.1108
   H2S(aq)              1.110e-07      0.003439      1.0000       -6.9545
   KSO4-                1.015e-07       0.01246      0.6759       -7.1638
   HCl(aq)              7.629e-08      0.002528      1.0000       -7.1176
   CO3--                2.404e-08      0.001311      0.1012       -8.6139
   NaHSiO3(aq)          1.514e-08      0.001377      1.0000       -7.8199
   MnSO4(aq)            1.223e-08      0.001678      1.0000       -7.9126
    (only species > 1e-8 molal listed)

  Mineral saturation states
                     log Q/K                          log Q/K
 ----------------------------------------------------------------
   Hydroxylapatite    0.0000 sat    Saponite-K        -1.0847     
   Calcite            0.0000 sat    CaSO4:0.5H2O(bet  -1.1762     
   Chromite           0.0000 sat    Monohydrocalcite  -1.2243     
   Hematite           0.0000 sat    Nontronite-Na     -1.2441     
   Talc               0.0000 sat    Saponite-Na       -1.2441     
   Nontronite-Ca      0.0000 sat    Nontronite-H      -1.2920     
   Saponite-Ca        0.0000 sat    Saponite-H        -1.2938     
   Andradite          0.0000 sat    Dolomite-ord      -1.3044     
   Pyrite            -0.0000 sat    Dolomite          -1.3051     
   Quartz            -0.0323        Ferrosilite       -1.6010     
   Aragonite         -0.1436        Cronstedtite-7A   -1.6897     
   Tridymite         -0.2041        Eskolaite         -1.7024     
   Chalcedony        -0.2490        Minnesotaite      -1.7494     
   Nontronite-Mg     -0.3155        Chrysotile        -1.8703     
   Saponite-Mg       -0.3220        Wollastonite      -2.0014     
   Tremolite         -0.3661        Pseudowollastoni  -2.1357     
   Anhydrite         -0.4212        Enstatite         -2.1400     
   Cristobalite(alp  -0.4500        Whitlockite       -2.1883     
   Ice               -0.4837        Hedenbergite      -2.3528     
   Magnetite         -0.6101        Dolomite-dis      -2.4177     
   Coesite           -0.6907        Troilite          -2.4562     
   Goethite          -0.6978        Pyrrhotite        -2.5358     
   Cristobalite(bet  -0.7522        Magnesite         -2.5725     
   Diopside          -0.9241        Greenalite        -2.6472     
   SiO2(am)          -0.9262        Diaspore          -2.8717     
   Gypsum            -0.9362        Siderite          -2.9814     
   Bassanite         -1.0817        Magnesiochromite  -2.9879     
   Nontronite-K      -1.0842     
    (only minerals with log Q/K > -3 listed)

                         partial
  Gases               press. (bar)     fugacity     fug. coef.    log fug.
 ---------------------------------------------------------------------------
   H2O(g)                  0.8141        0.8020        0.9852     -0.0958
   CO2(g)                0.001556      0.001553        0.9976     -2.8089
   H2(g)                5.538e-06     5.542e-06         1.001     -5.2563
   H2S(g)               3.324e-06     3.311e-06        0.9961     -5.4800
   CH4(g)               1.704e-10     1.703e-10        0.9993     -9.7687
   HCl(g)               9.237e-11     9.237e-11         1.000*   -10.0345
   CO(g)                2.452e-12     2.452e-12         1.000*   -11.6106
   SO2(g)               1.597e-16     1.586e-16        0.9928    -15.7998
   S2(g)                7.967e-21     7.967e-21         1.000*   -20.0987
   C2H4(g)              2.448e-32     2.448e-32         1.000*   -31.6111
   Cl2(g)               2.150e-42     2.150e-42         1.000*   -41.6676
   Na(g)                2.074e-47     2.074e-47         1.000*   -46.6832
   K(g)                 2.229e-48     2.229e-48         1.000*   -47.6518
   O2(g)                2.690e-53     2.689e-53        0.9999    -52.5704
   Mg(g)                1.803e-74     1.803e-74         1.000*   -73.7440
   Ca(g)                1.017e-90     1.017e-90         1.000*   -89.9926
   C(g)                 1.429e-98     1.429e-98         1.000*   -97.8450
   Al(g)               1.135e-113    1.135e-113         1.000*  -112.9449
   Si(g)               2.386e-121    2.386e-121         1.000*  -120.6223
    *no data, gas taken to be ideal

                                  In fluid              Sorbed            Kd
  Original basis total moles   moles     mg/kg      moles     mg/kg      L/kg
 -------------------------------------------------------------------------------
   H2O                 55.5       55.5  9.09e+05
   Al+++           0.000228   2.03e-10  4.97e-06
   Ca++                1.33       1.33  4.83e+04
   Cl-                 1.33       1.33  4.27e+04
   CrO4--          2.45e-05   4.11e-18  4.33e-13
   Fe++             0.00297   8.98e-06     0.456
   H+               -0.0125   7.36e-06   0.00674
   HCO3-            0.00100   0.000153      8.46
   HPO4--          1.36e-05   2.62e-10  2.28e-05
   K+               0.00102    0.00102      36.2
   Mg++             0.00306    0.00189      41.8
   Mn++            4.85e-05   4.85e-05      2.42
   Na+              0.00110    0.00110      23.0
   O2(aq)         -2.39e-05  -4.70e-07   -0.0137
   SO4--            0.00101   0.000609      53.2
   SiO2(aq)         0.00556   0.000777      42.4
   Ti(OH)4(aq)     3.03e-05   3.03e-05      3.19

  Elemental composition               In fluid                  Sorbed
                  total moles     moles       mg/kg        moles       mg/kg
 -------------------------------------------------------------------------------
   Aluminum         0.0002277    2.027e-10   4.971e-06
   Calcium              1.328        1.325   4.827e+04
   Carbon            0.001000    0.0001526       1.666
   Chlorine             1.326        1.326   4.272e+04
   Chromium         2.453e-05    4.108e-18   1.941e-13
   Hydrogen             111.0        111.0   1.017e+05
   Iron              0.002972    8.976e-06      0.4556
   Magnesium         0.003065     0.001890       41.75
   Manganese        4.851e-05    4.851e-05       2.422
   Oxygen               55.53        55.51   8.072e+05
   Phosphorus       1.360e-05    2.618e-10   7.371e-06
   Potassium         0.001019     0.001019       36.21
   Silicon           0.005564    0.0007772       19.84
   Sodium            0.001102     0.001102       23.03
   Sulfur            0.001006    0.0006094       17.76
   Titanium         3.028e-05    3.028e-05       1.317


          Step #     4             Xi = 0.0029

          Temperature = 100.0 C    Pressure =  1.013 bars
          pH =  6.326              log fO2 =  -54.903
          Eh =  -0.2649 volts      pe =  -3.5778
          Ionic strength      =    3.024029 molal
          Charge imbalance    =    1.207927 eq/kg (36.41% error)
          Activity of water   =    0.962237
          Solvent mass        =     0.99993 kg
          Solution mass       =      1.1002 kg
          Mineral mass        =   0.0033635 kg
          Solution density    =    1.007    g/cm3
          Solution viscosity  =    0.003    poise
          Chlorinity          =    1.326099 molal
          Dissolved solids    =       91157 mg/kg sol'n
          Hardness            =   120632.09 mg/kg sol'n as CaCO3
            carbonate         =        3.91 mg/kg sol'n as CaCO3
            non-carbonate     =   120628.18 mg/kg sol'n as CaCO3
          Carbonate alkalinity=        3.91 mg/kg sol'n as CaCO3
          Water type          =    Ca-Cl
          Bulk volume         =    1.09e+03 cm3
          Fluid volume        =    1.09e+03 cm3
          Mineral volume      =        1.01 cm3
          Inert volume        =        0.00 cm3
          Porosity            =        99.9 %
          Permeability        =        95.6 cm2
          Mass reacted        =        3.12 g

                          moles          moles         grams          cm3      rxn rate
  Reactants             remaining       reacted       reacted       reacted  (mol/kg sec)
 ------------------------------------------------------------------------------------------
   H2O                    0.01584     4.529e-05     0.0008159          --            --  
   Al2O3                   0.1808     0.0005170       0.05272          --            --  
   CaO                      2.877      0.008226        0.4613          --            --  
   Cr2O3                  0.01877     5.368e-05      0.008159          --            --  
   FeO(ox)                  3.146      0.008997        0.6464          --            --  
   K2O(ox)                0.01514     4.331e-05      0.004079          --            --  
   MgO                      3.294      0.009421        0.3797          --            --  
   MnO                    0.07580     0.0002168       0.01538          --            --  
   Na2O(ox)               0.08144     0.0002329       0.01443          --            --  
   P2O5                   0.01005     2.874e-05      0.004079          --            --  
   S                     0.008897     2.544e-05     0.0008159     0.0003947          --  
   SiO2                     8.876       0.02538         1.525          --            --  
   TiO2                   0.04671     0.0001336       0.01067          --            --  

  Minerals in system     moles      log moles      grams        volume (cm3)
 ----------------------------------------------------------------------------
   Andradite             0.002870     -2.542          1.459          0.3785
   Calcite              0.0008474     -3.072        0.08481         0.03130
   Chromite             5.418e-05     -4.266        0.01213        0.002384
   Hematite             2.293e-05     -4.640       0.003662       0.0006943
   Hydroxylapatite      1.949e-05     -4.710       0.009792        0.003695
   Minnesotaite         0.0007864     -3.104         0.3727          0.1163
   Nontronite-Ca        0.0006254     -3.204         0.2653         0.08198
   Pyrite               0.0005125     -3.290        0.06149         0.01227
   Saponite-Ca           0.002511     -2.600         0.9681          0.3407
   Talc                 0.0003345     -3.476         0.1269         0.04558
                                               _____________   _____________
          (total)                                     3.364           1.013 

  Aqueous species       molality    mg/kg sol'n    act. coef.     log act.
 ---------------------------------------------------------------------------
   Ca++                     1.198     4.362e+04      0.1683       -0.6955
   Cl-                      1.160     3.739e+04      0.5810       -0.1712
   CaCl+                  0.08847         6073.      0.6759       -1.2233
   CaCl2(aq)              0.03811         3844.      1.0000       -1.4190
   Mg++                  0.001351         29.85      0.2597       -3.4549
   Na+                   0.001271         26.56      0.6759       -3.0660
   K+                    0.001038         36.89      0.5810       -3.2195
   SiO2(aq)             0.0007753         42.34      1.0000       -3.1105
   MgCl+                0.0005322         28.90      0.6759       -3.4441
   NaCl(aq)             0.0001949         10.35      1.0000       -3.7102
   MnCl+                0.0001620         13.30      0.6759       -3.9607
   Ti(OH)4(aq)          0.0001346         14.18      1.0000       -3.8710
   CaHCO3+              0.0001087         9.984      0.6759       -4.1340
   Mn++                 5.582e-05         2.787      0.1683       -5.0270
   KCl(aq)              4.845e-05         3.283      1.0000       -4.3147
   Fe++                 2.565e-05         1.302      0.1683       -5.3647
   HCO3-                2.058e-05         1.141      0.6759       -4.8566
   CO2(aq)              1.667e-05        0.6666      1.0000       -4.7781
   FeCl+                6.921e-06        0.5743      0.6759       -5.3299
   CaCO3(aq)            6.467e-06        0.5883      1.0000       -5.1893
   HSiO3-               1.927e-06        0.1350      0.6759       -5.8852
   OH-                  1.796e-06       0.02777      0.6312       -5.9454
   FeCl4--              1.758e-06        0.3157      0.0805       -6.8495
   H+                   5.006e-07     0.0004586      0.9420       -6.3264
   HS-                  2.402e-07      0.007221      0.6312       -6.8192
   H2S(aq)              2.173e-07      0.006731      1.0000       -6.6629
   MgHCO3+              1.968e-07       0.01526      0.6759       -6.8760
   HCl(aq)              7.627e-08      0.002527      1.0000       -7.1176
   H2(aq)               6.492e-08     0.0001189      1.0000       -7.1877
   FeCl2(aq)            3.296e-08      0.003797      1.0000       -7.4820
   CO3--                2.405e-08      0.001311      0.1012       -8.6138
   CaSO4(aq)            2.144e-08      0.002653      1.0000       -7.6687
   NaHSiO3(aq)          2.014e-08      0.001832      1.0000       -7.6959
    (only species > 1e-8 molal listed)

  Mineral saturation states
                     log Q/K                          log Q/K
 ----------------------------------------------------------------
   Saponite-Ca        0.0000 sat    Nontronite-K      -1.0750     
   Hematite           0.0000 sat    Saponite-K        -1.0755     
   Calcite            0.0000 sat    Nontronite-Na     -1.2032     
   Hydroxylapatite    0.0000 sat    Saponite-Na       -1.2032     
   Minnesotaite       0.0000 sat    Monohydrocalcite  -1.2243     
   Nontronite-Ca      0.0000 sat    Nontronite-H      -1.2920     
   Talc               0.0000 sat    Saponite-H        -1.2938     
   Chromite           0.0000 sat    Dolomite-ord      -1.3044     
   Andradite          0.0000 sat    Dolomite          -1.3051     
   Pyrite            -0.0000 sat    Troilite          -1.5815     
   Magnetite         -0.0270        Pyrrhotite        -1.6611     
   Quartz            -0.0323        Hedenbergite      -1.7696     
   Aragonite         -0.1436        Chrysotile        -1.8703     
   Tridymite         -0.2041        Wollastonite      -2.0014     
   Chalcedony        -0.2490        Fayalite          -2.0924     
   Nontronite-Mg     -0.3155        Pseudowollastoni  -2.1357     
   Saponite-Mg       -0.3220        Enstatite         -2.1400     
   Tremolite         -0.3661        Whitlockite       -2.1883     
   Cristobalite(alp  -0.4500        Eskolaite         -2.2855     
   Ice               -0.4837        Siderite          -2.3982     
   Cronstedtite-7A   -0.5234        Dolomite-dis      -2.4177     
   Coesite           -0.6907        Rhodochrosite     -2.4666     
   Goethite          -0.6978        FeO               -2.5271     
   Cristobalite(bet  -0.7522        Magnesite         -2.5725     
   Greenalite        -0.8978        Rhodonite         -2.7380     
   Diopside          -0.9241        Diaspore          -2.8717     
   SiO2(am)          -0.9262        Wustite           -2.9245     
   Ferrosilite       -1.0178     
    (only minerals with log Q/K > -3 listed)

                         partial
  Gases               press. (bar)     fugacity     fug. coef.    log fug.
 ---------------------------------------------------------------------------
   H2O(g)                  0.8141        0.8020        0.9852     -0.0958
   CO2(g)                0.001556      0.001553        0.9976     -2.8089
   H2(g)                8.122e-05     8.127e-05         1.001     -4.0901
   CH4(g)               7.883e-06     7.877e-06        0.9993     -5.1036
   H2S(g)               6.505e-06     6.480e-06        0.9961     -5.1884
   HCl(g)               9.236e-11     9.236e-11         1.000*   -10.0345
   CO(g)                3.595e-11     3.595e-11         1.000*   -10.4443
   SO2(g)               9.911e-20     9.840e-20        0.9928    -19.0070
   S2(g)                1.419e-22     1.419e-22         1.000*   -21.8481
   C2H4(g)              2.435e-25     2.435e-25         1.000*   -24.6134
   Cl2(g)               1.465e-43     1.465e-43         1.000*   -42.8340
   Na(g)                1.057e-46     1.057e-46         1.000*   -45.9761
   K(g)                 9.107e-48     9.107e-48         1.000*   -47.0406
   O2(g)                1.251e-55     1.250e-55        0.9999    -54.9029
   Mg(g)                2.644e-73     2.644e-73         1.000*   -72.5777
   Ca(g)                1.492e-89     1.492e-89         1.000*   -88.8263
   C(g)                 3.073e-96     3.073e-96         1.000*   -95.5124
   Al(g)               6.375e-112    6.375e-112         1.000*  -111.1955
   Si(g)               5.132e-119    5.132e-119         1.000*  -118.2897
    *no data, gas taken to be ideal

                                  In fluid              Sorbed            Kd
  Original basis total moles   moles     mg/kg      moles     mg/kg      L/kg
 -------------------------------------------------------------------------------
   H2O                 55.5       55.5  9.09e+05
   Al+++            0.00104   2.03e-10  4.97e-06
   Ca++                1.33       1.32  4.82e+04
   Cl-                 1.33       1.33  4.27e+04
   CrO4--          0.000108   2.12e-18  2.23e-13
   Fe++              0.0100   3.44e-05      1.74
   H+               -0.0570   7.69e-06   0.00704
   HCO3-            0.00100   0.000153      8.46
   HPO4--          5.85e-05   2.62e-10  2.28e-05
   K+               0.00109    0.00109      38.6
   Mg++              0.0104    0.00188      41.6
   Mn++            0.000218   0.000218      10.9
   Na+              0.00147    0.00147      30.6
   O2(aq)         -0.000117  -9.64e-07   -0.0280
   SO4--            0.00103   4.83e-07    0.0422
   SiO2(aq)          0.0254   0.000777      42.4
   Ti(OH)4(aq)     0.000135   0.000135      14.2

  Elemental composition               In fluid                  Sorbed
                  total moles     moles       mg/kg        moles       mg/kg
 -------------------------------------------------------------------------------
   Aluminum          0.001035    2.028e-10   4.972e-06
   Calcium              1.334        1.324   4.824e+04
   Carbon            0.001000    0.0001526       1.666
   Chlorine             1.326        1.326   4.273e+04
   Chromium         0.0001084    2.119e-18   1.002e-13
   Hydrogen             111.0        111.0   1.017e+05
   Iron              0.009997    3.436e-05       1.744
   Magnesium          0.01042     0.001883       41.61
   Manganese        0.0002178    0.0002178       10.87
   Oxygen               55.60        55.51   8.072e+05
   Phosphorus       5.848e-05    2.619e-10   7.373e-06
   Potassium         0.001087     0.001087       38.61
   Silicon            0.02538    0.0007772       19.84
   Sodium            0.001466     0.001466       30.63
   Sulfur            0.001025    4.833e-07     0.01409
   Titanium         0.0001346    0.0001346       5.856


          Step #     5             Xi = 0.0029

          Temperature = 100.0 C    Pressure =  1.013 bars
          pH =  6.327              log fO2 =  -54.908
          Eh =  -0.2650 volts      pe =  -3.5795
          Ionic strength      =    3.024026 molal
          Charge imbalance    =    1.207928 eq/kg (36.41% error)
          Activity of water   =    0.962237
          Solvent mass        =     0.99992 kg
          Solution mass       =      1.1002 kg
          Mineral mass        =   0.0034462 kg
          Solution density    =    1.007    g/cm3
          Solution viscosity  =    0.003    poise
          Chlorinity          =    1.326102 molal
          Dissolved solids    =       91158 mg/kg sol'n
          Hardness            =   120631.09 mg/kg sol'n as CaCO3
            carbonate         =        3.91 mg/kg sol'n as CaCO3
            non-carbonate     =   120627.18 mg/kg sol'n as CaCO3
          Carbonate alkalinity=        3.91 mg/kg sol'n as CaCO3
          Water type          =    Ca-Cl
          Bulk volume         =    1.09e+03 cm3
          Fluid volume        =    1.09e+03 cm3
          Mineral volume      =        1.04 cm3
          Inert volume        =        0.00 cm3
          Porosity            =        99.9 %
          Permeability        =        95.5 cm2
          Mass reacted        =         3.2 g

                          moles          moles         grams          cm3      rxn rate
  Reactants             remaining       reacted       reacted       reacted  (mol/kg sec)
 ------------------------------------------------------------------------------------------
   H2O                    0.01584     4.647e-05     0.0008371          --            --  
   Al2O3                   0.1808     0.0005305       0.05409          --            --  
   CaO                      2.876      0.008440        0.4733          --            --  
   Cr2O3                  0.01877     5.508e-05      0.008371          --            --  
   FeO(ox)                  3.146      0.009232        0.6633          --            --  
   K2O(ox)                0.01514     4.444e-05      0.004186          --            --  
   MgO                      3.294      0.009666        0.3896          --            --  
   MnO                    0.07579     0.0002224       0.01578          --            --  
   Na2O(ox)               0.08144     0.0002390       0.01481          --            --  
   P2O5                   0.01005     2.949e-05      0.004186          --            --  
   S                     0.008897     2.611e-05     0.0008371     0.0004049          --  
   SiO2                     8.875       0.02604         1.565          --            --  
   TiO2                   0.04670     0.0001370       0.01095          --            --  

  Minerals in system     moles      log moles      grams        volume (cm3)
 ----------------------------------------------------------------------------
   Andradite             0.002936     -2.532          1.492          0.3871
   Calcite              0.0008475     -3.072        0.08483         0.03130
   Chromite             5.558e-05     -4.255        0.01244        0.002446
   Hydroxylapatite      1.999e-05     -4.699        0.01004        0.003789
   Minnesotaite         0.0008638     -3.064         0.4093          0.1277
   Nontronite-Ca        0.0005833     -3.234         0.2475         0.07648
   Pyrite               0.0005128     -3.290        0.06153         0.01228
   Saponite-Ca           0.002635     -2.579          1.016          0.3575
   Talc                 0.0002976     -3.526         0.1129         0.04055
                                               _____________   _____________
          (total)                                     3.446           1.039 

  Aqueous species       molality    mg/kg sol'n    act. coef.     log act.
 ---------------------------------------------------------------------------
   Ca++                     1.198     4.362e+04      0.1683       -0.6955
   Cl-                      1.160     3.739e+04      0.5810       -0.1712
   CaCl+                  0.08847         6073.      0.6759       -1.2233
   CaCl2(aq)              0.03811         3844.      1.0000       -1.4190
   Mg++                  0.001341         29.61      0.2597       -3.4583
   Na+                   0.001281         26.78      0.6759       -3.0624
   K+                    0.001040         36.97      0.5810       -3.2186
   SiO2(aq)             0.0007790         42.54      1.0000       -3.1085
   MgCl+                0.0005280         28.68      0.6759       -3.4475
   NaCl(aq)             0.0001965         10.44      1.0000       -3.7066
   MnCl+                0.0001662         13.65      0.6759       -3.9496
   Ti(OH)4(aq)          0.0001381         14.54      1.0000       -3.8599
   CaHCO3+              0.0001086         9.976      0.6759       -4.1344
   Mn++                 5.727e-05         2.859      0.1683       -5.0159
   KCl(aq)              4.855e-05         3.289      1.0000       -4.3138
   Fe++                 2.545e-05         1.292      0.1683       -5.3681
   HCO3-                2.057e-05         1.140      0.6759       -4.8570
   CO2(aq)              1.664e-05        0.6656      1.0000       -4.7788
   FeCl+                6.867e-06        0.5698      0.6759       -5.3333
   CaCO3(aq)            6.467e-06        0.5883      1.0000       -5.1893
   HSiO3-               1.938e-06        0.1358      0.6759       -5.8828
   OH-                  1.798e-06       0.02779      0.6312       -5.9450
   FeCl4--              1.744e-06        0.3132      0.0805       -6.8530
   H+                   5.003e-07     0.0004582      0.9420       -6.3268
   HS-                  2.419e-07      0.007272      0.6312       -6.8161
   H2S(aq)              2.187e-07      0.006774      1.0000       -6.6602
   MgHCO3+              1.951e-07       0.01513      0.6759       -6.8797
   HCl(aq)              7.621e-08      0.002525      1.0000       -7.1180
   H2(aq)               6.533e-08     0.0001197      1.0000       -7.1849
   FeCl2(aq)            3.270e-08      0.003767      1.0000       -7.4854
   CO3--                2.405e-08      0.001311      0.1012       -8.6138
   CaSO4(aq)            2.107e-08      0.002607      1.0000       -7.6763
   NaHSiO3(aq)          2.042e-08      0.001857      1.0000       -7.6899
    (only species > 1e-8 molal listed)

  Mineral saturation states
                     log Q/K                          log Q/K
 ----------------------------------------------------------------
   Andradite          0.0000 sat    Nontronite-K      -1.0747     
   Minnesotaite       0.0000 sat    Saponite-K        -1.0752     
   Calcite            0.0000 sat    Nontronite-Na     -1.2020     
   Hydroxylapatite    0.0000 sat    Saponite-Na       -1.2020     
   Saponite-Ca        0.0000 sat    Monohydrocalcite  -1.2243     
   Talc               0.0000 sat    Nontronite-H      -1.2921     
   Nontronite-Ca      0.0000 sat    Saponite-H        -1.2939     
   Chromite           0.0000 sat    Dolomite-ord      -1.3079     
   Pyrite            -0.0000 sat    Dolomite          -1.3086     
   Hematite          -0.0082        Troilite          -1.5815     
   Quartz            -0.0303        Pyrrhotite        -1.6611     
   Magnetite         -0.0379        Hedenbergite      -1.7676     
   Aragonite         -0.1436        Chrysotile        -1.8744     
   Tridymite         -0.2021        Wollastonite      -1.9987     
   Chalcedony        -0.2470        Fayalite          -2.0958     
   Nontronite-Mg     -0.3161        Pseudowollastoni  -2.1330     
   Saponite-Mg       -0.3226        Enstatite         -2.1407     
   Tremolite         -0.3620        Whitlockite       -2.1885     
   Cristobalite(alp  -0.4480        Eskolaite         -2.2828     
   Ice               -0.4837        Siderite          -2.4016     
   Cronstedtite-7A   -0.5351        Dolomite-dis      -2.4212     
   Coesite           -0.6887        Rhodochrosite     -2.4555     
   Goethite          -0.7019        FeO               -2.5298     
   Cristobalite(bet  -0.7502        Magnesite         -2.5760     
   Greenalite        -0.9019        Rhodonite         -2.7242     
   Diopside          -0.9221        Diaspore          -2.8699     
   SiO2(am)          -0.9242        Wustite           -2.9272     
   Ferrosilite       -1.0185     
    (only minerals with log Q/K > -3 listed)

                         partial
  Gases               press. (bar)     fugacity     fug. coef.    log fug.
 ---------------------------------------------------------------------------
   H2O(g)                  0.8141        0.8020        0.9852     -0.0958
   CO2(g)                0.001554      0.001550        0.9976     -2.8096
   H2(g)                8.173e-05     8.179e-05         1.001     -4.0873
   CH4(g)               8.072e-06     8.066e-06        0.9993     -5.0933
   H2S(g)               6.546e-06     6.521e-06        0.9961     -5.1857
   HCl(g)               9.228e-11     9.228e-11         1.000*   -10.0349
   CO(g)                3.612e-11     3.612e-11         1.000*   -10.4422
   SO2(g)               9.786e-20     9.716e-20        0.9928    -19.0125
   S2(g)                1.419e-22     1.419e-22         1.000*   -21.8481
   C2H4(g)              2.521e-25     2.521e-25         1.000*   -24.5983
   Cl2(g)               1.454e-43     1.454e-43         1.000*   -42.8374
   Na(g)                1.070e-46     1.070e-46         1.000*   -45.9708
   K(g)                 9.162e-48     9.162e-48         1.000*   -47.0380
   O2(g)                1.235e-55     1.235e-55        0.9999    -54.9084
   Mg(g)                2.644e-73     2.644e-73         1.000*   -72.5777
   Ca(g)                1.504e-89     1.504e-89         1.000*   -88.8229
   C(g)                 3.107e-96     3.107e-96         1.000*   -95.5076
   Al(g)               6.461e-112    6.461e-112         1.000*  -111.1897
   Si(g)               5.222e-119    5.222e-119         1.000*  -118.2822
    *no data, gas taken to be ideal

                                  In fluid              Sorbed            Kd
  Original basis total moles   moles     mg/kg      moles     mg/kg      L/kg
 -------------------------------------------------------------------------------
   H2O                 55.5       55.5  9.09e+05
   Al+++            0.00106   2.04e-10  5.00e-06
   Ca++                1.33       1.32  4.82e+04
   Cl-                 1.33       1.33  4.27e+04
   CrO4--          0.000111   2.12e-18  2.24e-13
   Fe++              0.0102   3.41e-05      1.73
   H+               -0.0585   7.65e-06   0.00701
   HCO3-            0.00100   0.000152      8.46
   HPO4--          6.00e-05   2.62e-10  2.28e-05
   K+               0.00109    0.00109      38.7
   Mg++              0.0107    0.00187      41.3
   Mn++            0.000223   0.000223      11.2
   Na+              0.00148    0.00148      30.9
   O2(aq)         -0.000120  -9.70e-07   -0.0282
   SO4--            0.00103   4.86e-07    0.0424
   SiO2(aq)          0.0260   0.000781      42.6
   Ti(OH)4(aq)     0.000138   0.000138      14.5

  Elemental composition               In fluid                  Sorbed
                  total moles     moles       mg/kg        moles       mg/kg
 -------------------------------------------------------------------------------
   Aluminum          0.001062    2.037e-10   4.995e-06
   Calcium              1.334        1.324   4.824e+04
   Carbon            0.001000    0.0001525       1.665
   Chlorine             1.326        1.326   4.273e+04
   Chromium         0.0001112    2.121e-18   1.003e-13
   Hydrogen             111.0        111.0   1.017e+05
   Iron               0.01023    3.409e-05       1.730
   Magnesium          0.01067     0.001869       41.28
   Manganese        0.0002234    0.0002234       11.16
   Oxygen               55.60        55.51   8.072e+05
   Phosphorus       5.998e-05    2.615e-10   7.362e-06
   Potassium         0.001089     0.001089       38.70
   Silicon            0.02604    0.0007809       19.93
   Sodium            0.001478     0.001478       30.88
   Sulfur            0.001026    4.859e-07     0.01416
   Titanium         0.0001380    0.0001380       6.008


          Step #     7             Xi = 0.0032

          Temperature = 100.0 C    Pressure =  1.013 bars
          pH =  6.332              log fO2 =  -54.989
          Eh =  -0.2669 volts      pe =  -3.6047
          Ionic strength      =    3.024064 molal
          Charge imbalance    =    1.207928 eq/kg (36.41% error)
          Activity of water   =    0.962236
          Solvent mass        =     0.99991 kg
          Solution mass       =      1.1002 kg
          Mineral mass        =   0.0037514 kg
          Solution density    =    1.007    g/cm3
          Solution viscosity  =    0.003    poise
          Chlorinity          =    1.326113 molal
          Dissolved solids    =       91166 mg/kg sol'n
          Hardness            =   120627.03 mg/kg sol'n as CaCO3
            carbonate         =        3.88 mg/kg sol'n as CaCO3
            non-carbonate     =   120623.15 mg/kg sol'n as CaCO3
          Carbonate alkalinity=        3.88 mg/kg sol'n as CaCO3
          Water type          =    Ca-Cl
          Bulk volume         =    1.09e+03 cm3
          Fluid volume        =    1.09e+03 cm3
          Mineral volume      =        1.14 cm3
          Inert volume        =        0.00 cm3
          Porosity            =        99.9 %
          Permeability        =        95.2 cm2
          Mass reacted        =        3.51 g

                          moles          moles         grams          cm3      rxn rate
  Reactants             remaining       reacted       reacted       reacted  (mol/kg sec)
 ------------------------------------------------------------------------------------------
   H2O                    0.01583     5.089e-05     0.0009168          --            --  
   Al2O3                   0.1807     0.0005810       0.05924          --            --  
   CaO                      2.875      0.009243        0.5183          --            --  
   Cr2O3                  0.01876     6.032e-05      0.009168          --            --  
   FeO(ox)                  3.145       0.01011        0.7264          --            --  
   K2O(ox)                0.01514     4.866e-05      0.004584          --            --  
   MgO                      3.293       0.01059        0.4266          --            --  
   MnO                    0.07577     0.0002436       0.01728          --            --  
   Na2O(ox)               0.08141     0.0002617       0.01622          --            --  
   P2O5                   0.01005     3.229e-05      0.004584          --            --  
   S                     0.008894     2.859e-05     0.0009168     0.0004435          --  
   SiO2                     8.873       0.02852         1.714          --            --  
   TiO2                   0.04669     0.0001501       0.01199          --            --  

  Minerals in system     moles      log moles      grams        volume (cm3)
 ----------------------------------------------------------------------------
   Andradite             0.003129     -2.505          1.590          0.4126
   Calcite              0.0008494     -3.071        0.08502         0.03137
   Chromite             6.082e-05     -4.216        0.01361        0.002677
   Hydroxylapatite      2.186e-05     -4.660        0.01098        0.004144
   Minnesotaite          0.001155     -2.938         0.5472          0.1707
   Nontronite-Ca        0.0003908     -3.408         0.1658         0.05124
   Pyrite               0.0005140     -3.289        0.06167         0.01231
   Quartz               4.756e-05     -4.323       0.002858        0.001079
   Saponite-Ca           0.003133     -2.504          1.208          0.4251
   Talc                 0.0001741     -3.759        0.06602         0.02372
                                               _____________   _____________
          (total)                                     3.751           1.135 

  Aqueous species       molality    mg/kg sol'n    act. coef.     log act.
 ---------------------------------------------------------------------------
   Ca++                     1.198     4.363e+04      0.1683       -0.6954
   Cl-                      1.160     3.739e+04      0.5810       -0.1712
   CaCl+                  0.08848         6074.      0.6759       -1.2232
   CaCl2(aq)              0.03811         3844.      1.0000       -1.4189
   Na+                   0.001321         27.60      0.6759       -3.0492
   Mg++                  0.001194         26.37      0.2597       -3.5087
   K+                    0.001048         37.26      0.5810       -3.2153
   SiO2(aq)             0.0008352         45.61      1.0000       -3.0782
   MgCl+                0.0004701         25.53      0.6759       -3.4979
   NaCl(aq)             0.0002026         10.76      1.0000       -3.6934
   MnCl+                0.0001819         14.94      0.6759       -3.9103
   Ti(OH)4(aq)          0.0001511         15.92      1.0000       -3.8207
   CaHCO3+              0.0001073         9.861      0.6759       -4.1394
   Mn++                 6.269e-05         3.130      0.1683       -4.9766
   KCl(aq)              4.893e-05         3.315      1.0000       -4.3105
   Fe++                 2.266e-05         1.150      0.1683       -5.4186
   HCO3-                2.033e-05         1.127      0.6759       -4.8620
   CO2(aq)              1.626e-05        0.6503      1.0000       -4.7889
   CaCO3(aq)            6.467e-06        0.5883      1.0000       -5.1893
   FeCl+                6.114e-06        0.5073      0.6759       -5.3838
   HSiO3-               2.102e-06        0.1473      0.6759       -5.8475
   OH-                  1.819e-06       0.02811      0.6312       -5.9400
   FeCl4--              1.553e-06        0.2789      0.0805       -6.9033
   H+                   4.945e-07     0.0004530      0.9420       -6.3318
   HS-                  2.686e-07      0.008073      0.6312       -6.7707
   H2S(aq)              2.400e-07      0.007434      1.0000       -6.6198
   MgHCO3+              1.717e-07       0.01332      0.6759       -6.9353
   HCl(aq)              7.534e-08      0.002496      1.0000       -7.1230
   H2(aq)               7.169e-08     0.0001313      1.0000       -7.1445
   FeCl2(aq)            2.912e-08      0.003354      1.0000       -7.5359
   CO3--                2.404e-08      0.001311      0.1012       -8.6139
   NaHSiO3(aq)          2.283e-08      0.002077      1.0000       -7.6415
   CaSO4(aq)            1.632e-08      0.002019      1.0000       -7.7873
    (only species > 1e-8 molal listed)

  Mineral saturation states
                     log Q/K                          log Q/K
 ----------------------------------------------------------------
   Quartz             0.0000 sat    Nontronite-K      -1.0736     
   Calcite            0.0000 sat    Saponite-K        -1.0741     
   Hydroxylapatite    0.0000 sat    Nontronite-Na     -1.1977     
   Chromite           0.0000 sat    Saponite-Na       -1.1977     
   Talc               0.0000 sat    Monohydrocalcite  -1.2243     
   Saponite-Ca        0.0000 sat    Nontronite-H      -1.2937     
   Andradite          0.0000 sat    Saponite-H        -1.2955     
   Nontronite-Ca      0.0000 sat    Dolomite-ord      -1.3584     
   Minnesotaite       0.0000 sat    Dolomite          -1.3591     
   Pyrite            -0.0000 sat    Troilite          -1.5815     
   Hematite          -0.1294        Pyrrhotite        -1.6611     
   Aragonite         -0.1436        Hedenbergite      -1.7373     
   Tridymite         -0.1718        Chrysotile        -1.9350     
   Magnetite         -0.1995        Wollastonite      -1.9583     
   Chalcedony        -0.2167        Pseudowollastoni  -2.0926     
   Tremolite         -0.3014        Fayalite          -2.1463     
   Nontronite-Mg     -0.3244        Enstatite         -2.1508     
   Saponite-Mg       -0.3309        Whitlockite       -2.1919     
   Cristobalite(alp  -0.4177        Eskolaite         -2.2424     
   Ice               -0.4837        Rhodochrosite     -2.4163     
   Coesite           -0.6584        Siderite          -2.4521     
   Cronstedtite-7A   -0.7067        Dolomite-dis      -2.4717     
   Cristobalite(bet  -0.7199        FeO               -2.5702     
   Goethite          -0.7625        Magnesite         -2.6265     
   Diopside          -0.8918        Rhodonite         -2.6445     
   SiO2(am)          -0.8939        Diaspore          -2.8447     
   Greenalite        -0.9625        Wustite           -2.9676     
   Ferrosilite       -1.0286     
    (only minerals with log Q/K > -3 listed)

                         partial
  Gases               press. (bar)     fugacity     fug. coef.    log fug.
 ---------------------------------------------------------------------------
   H2O(g)                  0.8141        0.8020        0.9852     -0.0958
   CO2(g)                0.001518      0.001515        0.9976     -2.8197
   H2(g)                8.970e-05     8.976e-05         1.001     -4.0469
   CH4(g)               1.144e-05     1.143e-05        0.9993     -4.9419
   H2S(g)               7.184e-06     7.156e-06        0.9961     -5.1453
   HCl(g)               9.122e-11     9.122e-11         1.000*   -10.0399
   CO(g)                3.873e-11     3.873e-11         1.000*   -10.4119
   SO2(g)               8.126e-20     8.067e-20        0.9928    -19.0933
   S2(g)                1.419e-22     1.419e-22         1.000*   -21.8481
   C2H4(g)              4.205e-25     4.205e-25         1.000*   -24.3762
   Cl2(g)               1.295e-43     1.295e-43         1.000*   -42.8879
   Na(g)                1.168e-46     1.168e-46         1.000*   -45.9324
   K(g)                 9.785e-48     9.785e-48         1.000*   -47.0094
   O2(g)                1.025e-55     1.025e-55        0.9999    -54.9892
   Mg(g)                2.644e-73     2.644e-73         1.000*   -72.5777
   Ca(g)                1.689e-89     1.689e-89         1.000*   -88.7724
   C(g)                 3.656e-96     3.656e-96         1.000*   -95.4369
   Al(g)               7.873e-112    7.873e-112         1.000*  -111.1039
   Si(g)               6.744e-119    6.744e-119         1.000*  -118.1711
    *no data, gas taken to be ideal

                                  In fluid              Sorbed            Kd
  Original basis total moles   moles     mg/kg      moles     mg/kg      L/kg
 -------------------------------------------------------------------------------
   H2O                 55.5       55.5  9.09e+05
   Al+++            0.00116   2.18e-10  5.35e-06
   Ca++                1.34       1.32  4.82e+04
   Cl-                 1.33       1.33  4.27e+04
   CrO4--          0.000122   2.15e-18  2.26e-13
   Fe++              0.0111   3.04e-05      1.54
   H+               -0.0641   7.15e-06   0.00655
   HCO3-            0.00100   0.000151      8.35
   HPO4--          6.56e-05   2.56e-10  2.23e-05
   K+               0.00110    0.00110      39.0
   Mg++              0.0116    0.00166      36.8
   Mn++            0.000245   0.000245      12.2
   Na+              0.00152    0.00152      31.8
   O2(aq)         -0.000131  -1.08e-06   -0.0313
   SO4--            0.00103   5.28e-07    0.0461
   SiO2(aq)          0.0285   0.000837      45.7
   Ti(OH)4(aq)     0.000151   0.000151      15.9

  Elemental composition               In fluid                  Sorbed
                  total moles     moles       mg/kg        moles       mg/kg
 -------------------------------------------------------------------------------
   Aluminum          0.001163    2.182e-10   5.351e-06
   Calcium              1.335        1.324   4.824e+04
   Carbon            0.001000    0.0001506       1.644
   Chlorine             1.326        1.326   4.273e+04
   Chromium         0.0001216    2.148e-18   1.015e-13
   Hydrogen             111.0        111.0   1.017e+05
   Iron               0.01111    3.035e-05       1.541
   Magnesium          0.01159     0.001664       36.75
   Manganese        0.0002446    0.0002446       12.21
   Oxygen               55.61        55.51   8.072e+05
   Phosphorus       6.559e-05    2.559e-10   7.204e-06
   Potassium         0.001097     0.001097       39.00
   Silicon            0.02852    0.0008373       21.37
   Sodium            0.001523     0.001523       31.83
   Sulfur            0.001029    5.282e-07     0.01539
   Titanium         0.0001511    0.0001511       6.575


          Step #     9             Xi = 0.0034

          Temperature = 100.0 C    Pressure =  1.013 bars
          pH =  6.332              log fO2 =  -54.989
          Eh =  -0.2669 volts      pe =  -3.6047
          Ionic strength      =    3.024042 molal
          Charge imbalance    =    1.207932 eq/kg (36.41% error)
          Activity of water   =    0.962236
          Solvent mass        =     0.99991 kg
          Solution mass       =      1.1002 kg
          Mineral mass        =   0.0039570 kg
          Solution density    =    1.007    g/cm3
          Solution viscosity  =    0.003    poise
          Chlorinity          =    1.326119 molal
          Dissolved solids    =       91167 mg/kg sol'n
          Hardness            =   120624.43 mg/kg sol'n as CaCO3
            carbonate         =        3.88 mg/kg sol'n as CaCO3
            non-carbonate     =   120620.55 mg/kg sol'n as CaCO3
          Carbonate alkalinity=        3.88 mg/kg sol'n as CaCO3
          Water type          =    Ca-Cl
          Bulk volume         =    1.09e+03 cm3
          Fluid volume        =    1.09e+03 cm3
          Mineral volume      =        1.20 cm3
          Inert volume        =        0.00 cm3
          Porosity            =        99.9 %
          Permeability        =        95.0 cm2
          Mass reacted        =        3.71 g

                          moles          moles         grams          cm3      rxn rate
  Reactants             remaining       reacted       reacted       reacted  (mol/kg sec)
 ------------------------------------------------------------------------------------------
   H2O                    0.01583     5.383e-05     0.0009697          --            --  
   Al2O3                   0.1807     0.0006145       0.06266          --            --  
   CaO                      2.875      0.009777        0.5483          --            --  
   Cr2O3                  0.01876     6.380e-05      0.009697          --            --  
   FeO(ox)                  3.145       0.01069        0.7683          --            --  
   K2O(ox)                0.01514     5.147e-05      0.004849          --            --  
   MgO                      3.293       0.01120        0.4513          --            --  
   MnO                    0.07576     0.0002576       0.01828          --            --  
   Na2O(ox)               0.08140     0.0002768       0.01716          --            --  
   P2O5                   0.01004     3.416e-05      0.004849          --            --  
   S                     0.008893     3.024e-05     0.0009697     0.0004691          --  
   SiO2                     8.871       0.03017         1.813          --            --  
   TiO2                   0.04668     0.0001588       0.01268          --            --  

  Minerals in system     moles      log moles      grams        volume (cm3)
 ----------------------------------------------------------------------------
   Andradite             0.003305     -2.481          1.679          0.4357
   Calcite              0.0008494     -3.071        0.08502         0.03137
   Chromite             6.430e-05     -4.192        0.01439        0.002830
   Hydroxylapatite      2.311e-05     -4.636        0.01161        0.004380
   Minnesotaite          0.001347     -2.871         0.6385          0.1992
   Nontronite-Ca        0.0002163     -3.665        0.09179         0.02836
   Pyrite               0.0005149     -3.288        0.06177         0.01233
   Quartz               0.0003481     -3.458        0.02092        0.007898
   Saponite-Ca           0.003511     -2.455          1.354          0.4764
                                               _____________   _____________
          (total)                                     3.957           1.199 

  Aqueous species       molality    mg/kg sol'n    act. coef.     log act.
 ---------------------------------------------------------------------------
   Ca++                     1.198     4.363e+04      0.1683       -0.6955
   Cl-                      1.160     3.739e+04      0.5810       -0.1712
   CaCl+                  0.08848         6074.      0.6759       -1.2233
   CaCl2(aq)              0.03811         3844.      1.0000       -1.4189
   Na+                   0.001347         28.15      0.6759       -3.0407
   Mg++                  0.001194         26.37      0.2597       -3.5087
   K+                    0.001054         37.45      0.5810       -3.2130
   SiO2(aq)             0.0008352         45.61      1.0000       -3.0782
   MgCl+                0.0004701         25.53      0.6759       -3.4979
   NaCl(aq)             0.0002066         10.97      1.0000       -3.6849
   MnCl+                0.0001924         15.80      0.6759       -3.8860
   Ti(OH)4(aq)          0.0001598         16.83      1.0000       -3.7965
   CaHCO3+              0.0001073         9.861      0.6759       -4.1394
   Mn++                 6.630e-05         3.310      0.1683       -4.9523
   KCl(aq)              4.918e-05         3.332      1.0000       -4.3082
   Fe++                 2.266e-05         1.150      0.1683       -5.4186
   HCO3-                2.033e-05         1.127      0.6759       -4.8620
   CO2(aq)              1.626e-05        0.6503      1.0000       -4.7889
   CaCO3(aq)            6.467e-06        0.5883      1.0000       -5.1893
   FeCl+                6.114e-06        0.5073      0.6759       -5.3838
   HSiO3-               2.102e-06        0.1473      0.6759       -5.8475
   OH-                  1.819e-06       0.02811      0.6312       -5.9400
   FeCl4--              1.553e-06        0.2789      0.0805       -6.9034
   H+                   4.945e-07     0.0004530      0.9420       -6.3318
   HS-                  2.686e-07      0.008074      0.6312       -6.7707
   H2S(aq)              2.400e-07      0.007434      1.0000       -6.6198
   MgHCO3+              1.717e-07       0.01332      0.6759       -6.9353
   HCl(aq)              7.534e-08      0.002496      1.0000       -7.1230
   H2(aq)               7.169e-08     0.0001313      1.0000       -7.1445
   FeCl2(aq)            2.912e-08      0.003354      1.0000       -7.5359
   CO3--                2.404e-08      0.001311      0.1012       -8.6138
   NaHSiO3(aq)          2.329e-08      0.002118      1.0000       -7.6329
   CaSO4(aq)            1.632e-08      0.002019      1.0000       -7.7873
    (only species > 1e-8 molal listed)

  Mineral saturation states
                     log Q/K                          log Q/K
 ----------------------------------------------------------------
   Hydroxylapatite    0.0000 sat    Nontronite-K      -1.0729     
   Calcite            0.0000 sat    Saponite-K        -1.0734     
   Chromite           0.0000 sat    Nontronite-Na     -1.1949     
   Minnesotaite       0.0000 sat    Saponite-Na       -1.1949     
   Quartz             0.0000 sat    Monohydrocalcite  -1.2243     
   Saponite-Ca        0.0000 sat    Nontronite-H      -1.2937     
   Andradite          0.0000 sat    Saponite-H        -1.2955     
   Nontronite-Ca      0.0000 sat    Dolomite-ord      -1.3584     
   Pyrite            -0.0000 sat    Dolomite          -1.3591     
   Talc              -0.0000 sat    Troilite          -1.5815     
   Hematite          -0.1294        Pyrrhotite        -1.6611     
   Aragonite         -0.1436        Hedenbergite      -1.7373     
   Tridymite         -0.1718        Chrysotile        -1.9350     
   Magnetite         -0.1995        Wollastonite      -1.9583     
   Chalcedony        -0.2167        Pseudowollastoni  -2.0926     
   Tremolite         -0.3014        Fayalite          -2.1463     
   Nontronite-Mg     -0.3244        Enstatite         -2.1508     
   Saponite-Mg       -0.3309        Whitlockite       -2.1919     
   Cristobalite(alp  -0.4177        Eskolaite         -2.2424     
   Ice               -0.4837        Rhodochrosite     -2.3920     
   Coesite           -0.6584        Siderite          -2.4521     
   Cronstedtite-7A   -0.7067        Dolomite-dis      -2.4717     
   Cristobalite(bet  -0.7199        FeO               -2.5702     
   Goethite          -0.7625        Rhodonite         -2.6202     
   Diopside          -0.8918        Magnesite         -2.6265     
   SiO2(am)          -0.8939        Diaspore          -2.8447     
   Greenalite        -0.9625        Wustite           -2.9676     
   Ferrosilite       -1.0286     
    (only minerals with log Q/K > -3 listed)

                         partial
  Gases               press. (bar)     fugacity     fug. coef.    log fug.
 ---------------------------------------------------------------------------
   H2O(g)                  0.8141        0.8020        0.9852     -0.0958
   CO2(g)                0.001518      0.001515        0.9976     -2.8197
   H2(g)                8.970e-05     8.976e-05         1.001     -4.0469
   CH4(g)               1.144e-05     1.143e-05        0.9993     -4.9419
   H2S(g)               7.184e-06     7.156e-06        0.9961     -5.1453
   HCl(g)               9.122e-11     9.122e-11         1.000*   -10.0399
   CO(g)                3.873e-11     3.873e-11         1.000*   -10.4119
   SO2(g)               8.126e-20     8.067e-20        0.9928    -19.0933
   S2(g)                1.419e-22     1.419e-22         1.000*   -21.8481
   C2H4(g)              4.205e-25     4.205e-25         1.000*   -24.3762
   Cl2(g)               1.295e-43     1.295e-43         1.000*   -42.8879
   Na(g)                1.192e-46     1.192e-46         1.000*   -45.9239
   K(g)                 9.835e-48     9.835e-48         1.000*   -47.0072
   O2(g)                1.025e-55     1.025e-55        0.9999    -54.9892
   Mg(g)                2.644e-73     2.644e-73         1.000*   -72.5777
   Ca(g)                1.689e-89     1.689e-89         1.000*   -88.7724
   C(g)                 3.656e-96     3.656e-96         1.000*   -95.4369
   Al(g)               7.873e-112    7.873e-112         1.000*  -111.1038
   Si(g)               6.744e-119    6.744e-119         1.000*  -118.1711
    *no data, gas taken to be ideal

                                  In fluid              Sorbed            Kd
  Original basis total moles   moles     mg/kg      moles     mg/kg      L/kg
 -------------------------------------------------------------------------------
   H2O                 55.5       55.5  9.09e+05
   Al+++            0.00123   2.18e-10  5.35e-06
   Ca++                1.34       1.32  4.82e+04
   Cl-                 1.33       1.33  4.27e+04
   CrO4--          0.000129   2.15e-18  2.26e-13
   Fe++              0.0117   3.04e-05      1.54
   H+               -0.0678   7.15e-06   0.00655
   HCO3-            0.00100   0.000151      8.35
   HPO4--          6.93e-05   2.56e-10  2.23e-05
   K+               0.00110    0.00110      39.2
   Mg++              0.0122    0.00166      36.8
   Mn++            0.000259   0.000259      12.9
   Na+              0.00155    0.00155      32.5
   O2(aq)         -0.000139  -1.08e-06   -0.0313
   SO4--            0.00103   5.28e-07    0.0461
   SiO2(aq)          0.0302   0.000837      45.7
   Ti(OH)4(aq)     0.000160   0.000160      16.8

  Elemental composition               In fluid                  Sorbed
                  total moles     moles       mg/kg        moles       mg/kg
 -------------------------------------------------------------------------------
   Aluminum          0.001230    2.182e-10   5.351e-06
   Calcium              1.336        1.324   4.824e+04
   Carbon            0.001000    0.0001506       1.644
   Chlorine             1.326        1.326   4.273e+04
   Chromium         0.0001286    2.148e-18   1.015e-13
   Hydrogen             111.0        111.0   1.017e+05
   Iron               0.01169    3.035e-05       1.541
   Magnesium          0.01220     0.001664       36.75
   Manganese        0.0002586    0.0002586       12.91
   Oxygen               55.61        55.51   8.072e+05
   Phosphorus       6.932e-05    2.559e-10   7.204e-06
   Potassium         0.001103     0.001103       39.20
   Silicon            0.03017    0.0008373       21.37
   Sodium            0.001554     0.001554       32.46
   Sulfur            0.001030    5.282e-07     0.01539
   Titanium         0.0001598    0.0001598       6.952


          Step #    17             Xi = 0.0039

          Temperature = 100.0 C    Pressure =  1.013 bars
          pH =  6.388              log fO2 =  -55.670
          Eh =  -0.2837 volts      pe =  -3.8317
          Ionic strength      =    3.024209 molal
          Charge imbalance    =    1.207938 eq/kg (36.41% error)
          Activity of water   =    0.962233
          Solvent mass        =     0.99989 kg
          Solution mass       =      1.1002 kg
          Mineral mass        =   0.0044730 kg
          Solution density    =    1.007    g/cm3
          Solution viscosity  =    0.003    poise
          Chlorinity          =    1.326144 molal
          Dissolved solids    =       91179 mg/kg sol'n
          Hardness            =   120617.76 mg/kg sol'n as CaCO3
            carbonate         =        3.57 mg/kg sol'n as CaCO3
            non-carbonate     =   120614.19 mg/kg sol'n as CaCO3
          Carbonate alkalinity=        3.57 mg/kg sol'n as CaCO3
          Water type          =    Ca-Cl
          Bulk volume         =    1.09e+03 cm3
          Fluid volume        =    1.09e+03 cm3
          Mineral volume      =        1.36 cm3
          Inert volume        =        0.00 cm3
          Porosity            =        99.9 %
          Permeability        =        94.5 cm2
          Mass reacted        =        4.22 g

                          moles          moles         grams          cm3      rxn rate
  Reactants             remaining       reacted       reacted       reacted  (mol/kg sec)
 ------------------------------------------------------------------------------------------
   H2O                    0.01582     6.122e-05      0.001103          --            --  
   Al2O3                   0.1806     0.0006989       0.07126          --            --  
   CaO                      2.874       0.01112        0.6235          --            --  
   Cr2O3                  0.01875     7.256e-05       0.01103          --            --  
   FeO(ox)                  3.143       0.01216        0.8738          --            --  
   K2O(ox)                0.01513     5.854e-05      0.005514          --            --  
   MgO                      3.291       0.01273        0.5132          --            --  
   MnO                    0.07572     0.0002930       0.02078          --            --  
   Na2O(ox)               0.08136     0.0003148       0.01951          --            --  
   P2O5                   0.01004     3.885e-05      0.005514          --            --  
   S                     0.008888     3.439e-05      0.001103     0.0005335          --  
   SiO2                     8.867       0.03431         2.061          --            --  
   TiO2                   0.04666     0.0001805       0.01442          --            --  

  Minerals in system     moles      log moles      grams        volume (cm3)
 ----------------------------------------------------------------------------
   Andradite             0.003524     -2.453          1.791          0.4647
   Calcite              0.0008687     -3.061        0.08695         0.03208
   Chromite             7.306e-05     -4.136        0.01635        0.003215
   Hydroxylapatite      2.623e-05     -4.581        0.01318        0.004972
   Minnesotaite          0.001833     -2.737         0.8689          0.2711
   Pyrite               0.0005168     -3.287        0.06200         0.01237
   Quartz               1.044e-05     -4.981      0.0006273       0.0002369
   Saponite-Ca           0.004239     -2.373          1.634          0.5751
                                               _____________   _____________
          (total)                                     4.473           1.364 

  Aqueous species       molality    mg/kg sol'n    act. coef.     log act.
 ---------------------------------------------------------------------------
   Ca++                     1.198     4.364e+04      0.1683       -0.6953
   Cl-                      1.161     3.739e+04      0.5810       -0.1712
   CaCl+                  0.08853         6077.      0.6759       -1.2230
   CaCl2(aq)              0.03813         3846.      1.0000       -1.4187
   Na+                   0.001413         29.52      0.6759       -3.0199
   K+                    0.001067         37.93      0.5810       -3.2075
   SiO2(aq)             0.0008352         45.61      1.0000       -3.0782
   Mg++                 0.0007303         16.13      0.2597       -3.7220
   MgCl+                0.0002877         15.62      0.6759       -3.7112
   MnCl+                0.0002187         17.96      0.6759       -3.8303
   NaCl(aq)             0.0002167         11.51      1.0000       -3.6641
   Ti(OH)4(aq)          0.0001816         19.13      1.0000       -3.7410
   CaHCO3+              9.420e-05         8.654      0.6759       -4.1961
   Mn++                 7.536e-05         3.763      0.1683       -4.8967
   KCl(aq)              4.981e-05         3.375      1.0000       -4.3027
   HCO3-                1.783e-05        0.9888      0.6759       -4.9189
   Fe++                 1.745e-05        0.8858      0.1683       -5.5319
   CO2(aq)              1.252e-05        0.5007      1.0000       -4.9025
   CaCO3(aq)            6.467e-06        0.5882      1.0000       -5.1893
   FeCl+                4.710e-06        0.3908      0.6759       -5.4971
   HSiO3-               2.395e-06        0.1678      0.6759       -5.7908
   OH-                  2.072e-06       0.03203      0.6312       -5.8833
   FeCl4--              1.196e-06        0.2149      0.0805       -7.0166
   HS-                  4.530e-07       0.01362      0.6312       -6.5437
   H+                   4.340e-07     0.0003975      0.9420       -6.3885
   H2S(aq)              3.552e-07       0.01100      1.0000       -6.4495
   Methane(aq)          1.774e-07      0.002586      1.0000       -6.7511
   H2(aq)               1.571e-07     0.0002878      1.0000       -6.8039
   MgHCO3+              9.218e-08      0.007148      0.6759       -7.2054
   HCl(aq)              6.612e-08      0.002191      1.0000       -7.1796
   NaHSiO3(aq)          2.783e-08      0.002531      1.0000       -7.5555
   CO3--                2.403e-08      0.001311      0.1012       -8.6140
   FeCl2(aq)            2.243e-08      0.002584      1.0000       -7.6492
    (only species > 1e-8 molal listed)

  Mineral saturation states
                     log Q/K                          log Q/K
 ----------------------------------------------------------------
   Calcite            0.0000 sat    Nontronite-Na     -1.2288     
   Saponite-Ca        0.0000 sat    Saponite-H        -1.3143     
   Chromite           0.0000 sat    Nontronite-H      -1.3532     
   Hydroxylapatite    0.0000 sat    Troilite          -1.4112     
   Quartz             0.0000 sat    Pyrrhotite        -1.4908     
   Minnesotaite       0.0000 sat    Dolomite-ord      -1.5719     
   Andradite          0.0000 sat    Dolomite          -1.5726     
   Pyrite            -0.0000 sat    Hedenbergite      -1.6237     
   Nontronite-Ca     -0.0407        Wollastonite      -1.8447     
   Aragonite         -0.1436        Pseudowollastoni  -1.9790     
   Tridymite         -0.1718        Diaspore          -1.9926     
   Chalcedony        -0.2167        Fayalite          -2.1463     
   Talc              -0.2999        Stilbite          -2.2022     
   Saponite-Mg       -0.3661        Whitlockite       -2.2297     
   Nontronite-Mg     -0.4003        Chrysotile        -2.2349     
   Cristobalite(alp  -0.4177        Eskolaite         -2.2424     
   Hematite          -0.4700        Enstatite         -2.2508     
   Ice               -0.4837        Boehmite          -2.2874     
   Magnetite         -0.5401        Rhodochrosite     -2.3365     
   Tremolite         -0.5742        Rhodonite         -2.4512     
   Coesite           -0.6584        C                 -2.4940     
   Cristobalite(bet  -0.7199        Siderite          -2.5657     
   Diopside          -0.8782        FeO               -2.5702     
   SiO2(am)          -0.8939        Scolecite         -2.6571     
   Goethite          -0.9328        Dolomite-dis      -2.6852     
   Greenalite        -0.9625        Annite            -2.7605     
   Ferrosilite       -1.0286        Gibbsite          -2.7779     
   Cronstedtite-7A   -1.0473        Magnesite         -2.8400     
   Saponite-K        -1.0716        Celadonite        -2.8432     
   Nontronite-K      -1.1118        Maximum_Microcli  -2.9486     
   Saponite-Na       -1.1881        K-Feldspar        -2.9614     
   Monohydrocalcite  -1.2243        Wustite           -2.9857     
    (only minerals with log Q/K > -3 listed)

                         partial
  Gases               press. (bar)     fugacity     fug. coef.    log fug.
 ---------------------------------------------------------------------------
   H2O(g)                  0.8141        0.8020        0.9852     -0.0958
   CO2(g)                0.001169      0.001166        0.9976     -2.9333
   CH4(g)               0.0002030     0.0002028        0.9993     -3.6929
   H2(g)                0.0001965     0.0001967         1.001     -3.7063
   H2S(g)               1.063e-05     1.059e-05        0.9961     -4.9750
   HCl(g)               8.007e-11     8.007e-11         1.000*   -10.0965
   CO(g)                6.534e-11     6.534e-11         1.000*   -10.1848
   SO2(g)               1.144e-20     1.135e-20        0.9928    -19.9449
   S2(g)                6.475e-23     6.475e-23         1.000*   -22.1888
   C2H4(g)              2.757e-23     2.757e-23         1.000*   -22.5595
   Cl2(g)               4.552e-44     4.552e-44         1.000*   -43.3418
   Na(g)                2.108e-46     2.108e-46         1.000*   -45.6761
   K(g)                 1.680e-47     1.680e-47         1.000*   -46.7747
   O2(g)                2.136e-56     2.136e-56        0.9999    -55.6705
   Mg(g)                4.602e-73     4.602e-73         1.000*   -72.3371
   Ca(g)                4.806e-89     4.806e-89         1.000*   -88.3182
   C(g)                 1.351e-95     1.351e-95         1.000*   -94.8692
   Al(g)               1.816e-110    1.816e-110         1.000*  -109.7408
   Si(g)               3.237e-118    3.237e-118         1.000*  -117.4898
    *no data, gas taken to be ideal

                                  In fluid              Sorbed            Kd
  Original basis total moles   moles     mg/kg      moles     mg/kg      L/kg
 -------------------------------------------------------------------------------
   H2O                 55.5       55.5  9.09e+05
   Al+++            0.00140   1.75e-09  4.30e-05
   Ca++                1.34       1.32  4.83e+04
   Cl-                 1.33       1.33  4.27e+04
   CrO4--          0.000146   1.47e-18  1.55e-13
   Fe++              0.0132   2.34e-05      1.19
   H+               -0.0771   3.36e-06   0.00308
   HCO3-            0.00100   0.000131      7.28
   HPO4--          7.87e-05   2.01e-10  1.76e-05
   K+               0.00112    0.00112      39.7
   Mg++              0.0137    0.00102      22.5
   Mn++            0.000294   0.000294      14.7
   Na+              0.00163    0.00163      34.1
   O2(aq)         -0.000158  -2.05e-06   -0.0597
   SO4--            0.00103   8.10e-07    0.0707
   SiO2(aq)          0.0343   0.000838      45.7
   Ti(OH)4(aq)     0.000182   0.000182      19.1

  Elemental composition               In fluid                  Sorbed
                  total moles     moles       mg/kg        moles       mg/kg
 -------------------------------------------------------------------------------
   Aluminum          0.001399    1.752e-09   4.297e-05
   Calcium              1.337        1.325   4.826e+04
   Carbon            0.001000    0.0001313       1.433
   Chlorine             1.326        1.326   4.273e+04
   Chromium         0.0001461    1.467e-18   6.932e-14
   Hydrogen             111.0        111.0   1.017e+05
   Iron               0.01316    2.338e-05       1.187
   Magnesium          0.01373     0.001018       22.49
   Manganese        0.0002940    0.0002940       14.68
   Oxygen               55.62        55.51   8.072e+05
   Phosphorus       7.869e-05    2.013e-10   5.666e-06
   Potassium         0.001117     0.001117       39.70
   Silicon            0.03431    0.0008376       21.38
   Sodium            0.001630     0.001630       34.05
   Sulfur            0.001034    8.098e-07     0.02360
   Titanium         0.0001815    0.0001815       7.901


          Step #    22             Xi = 0.0039

          Temperature = 100.0 C    Pressure =  1.013 bars
          pH =  6.430              log fO2 =  -56.164
          Eh =  -0.2959 volts      pe =  -3.9964
          Ionic strength      =    3.024211 molal
          Charge imbalance    =    1.207940 eq/kg (36.41% error)
          Activity of water   =    0.962233
          Solvent mass        =     0.99989 kg
          Solution mass       =      1.1002 kg
          Mineral mass        =   0.0044848 kg
          Solution density    =    1.007    g/cm3
          Solution viscosity  =    0.003    poise
          Chlorinity          =    1.326144 molal
          Dissolved solids    =       91178 mg/kg sol'n
          Hardness            =   120617.67 mg/kg sol'n as CaCO3
            carbonate         =        3.40 mg/kg sol'n as CaCO3
            non-carbonate     =   120614.27 mg/kg sol'n as CaCO3
          Carbonate alkalinity=        3.40 mg/kg sol'n as CaCO3
          Water type          =    Ca-Cl
          Bulk volume         =    1.09e+03 cm3
          Fluid volume        =    1.09e+03 cm3
          Mineral volume      =        1.37 cm3
          Inert volume        =        0.00 cm3
          Porosity            =        99.9 %
          Permeability        =        94.5 cm2
          Mass reacted        =        4.23 g

                          moles          moles         grams          cm3      rxn rate
  Reactants             remaining       reacted       reacted       reacted  (mol/kg sec)
 ------------------------------------------------------------------------------------------
   H2O                    0.01582     6.137e-05      0.001106          --            --  
   Al2O3                   0.1806     0.0007007       0.07144          --            --  
   CaO                      2.874       0.01115        0.6251          --            --  
   Cr2O3                  0.01875     7.274e-05       0.01106          --            --  
   FeO(ox)                  3.143       0.01219        0.8760          --            --  
   K2O(ox)                0.01513     5.869e-05      0.005528          --            --  
   MgO                      3.291       0.01277        0.5145          --            --  
   MnO                    0.07572     0.0002937       0.02084          --            --  
   Na2O(ox)               0.08136     0.0003156       0.01956          --            --  
   P2O5                   0.01004     3.895e-05      0.005528          --            --  
   S                     0.008888     3.448e-05      0.001106     0.0005348          --  
   SiO2                     8.867       0.03440         2.067          --            --  
   TiO2                   0.04666     0.0001810       0.01446          --            --  

  Minerals in system     moles      log moles      grams        volume (cm3)
 ----------------------------------------------------------------------------
   Andradite             0.003529     -2.452          1.794          0.4654
   Calcite              0.0008797     -3.056        0.08805         0.03249
   Chromite             7.324e-05     -4.135        0.01639        0.003223
   Hydroxylapatite      2.630e-05     -4.580        0.01321        0.004985
   Minnesotaite          0.001842     -2.735         0.8727          0.2723
   Pyrite               0.0005167     -3.287        0.06199         0.01237
   Quartz               7.883e-06     -5.103      0.0004737       0.0001789
   Saponite-Ca           0.004249     -2.372          1.638          0.5766
   Tremolite            2.114e-07     -6.675      0.0001717       5.769e-05
                                               _____________   _____________
          (total)                                     4.485           1.368 

  Aqueous species       molality    mg/kg sol'n    act. coef.     log act.
 ---------------------------------------------------------------------------
   Ca++                     1.198     4.364e+04      0.1683       -0.6953
   Cl-                      1.161     3.739e+04      0.5810       -0.1712
   CaCl+                  0.08853         6077.      0.6759       -1.2230
   CaCl2(aq)              0.03813         3846.      1.0000       -1.4187
   Na+                   0.001414         29.55      0.6759       -3.0195
   K+                    0.001068         37.94      0.5810       -3.2074
   SiO2(aq)             0.0008352         45.61      1.0000       -3.0782
   Mg++                 0.0007296         16.12      0.2597       -3.7225
   MgCl+                0.0002874         15.61      0.6759       -3.7116
   MnCl+                0.0002192         18.01      0.6759       -3.8292
   NaCl(aq)             0.0002169         11.52      1.0000       -3.6637
   Ti(OH)4(aq)          0.0001820         19.17      1.0000       -3.7399
   CaHCO3+              8.568e-05         7.872      0.6759       -4.2372
   Mn++                 7.555e-05         3.772      0.1683       -4.8956
   KCl(aq)              4.982e-05         3.376      1.0000       -4.3026
   HCO3-                1.622e-05        0.8994      0.6759       -4.9601
   Fe++                 1.444e-05        0.7329      0.1683       -5.6143
   CO2(aq)              1.036e-05        0.4142      1.0000       -4.9848
   CaCO3(aq)            6.467e-06        0.5882      1.0000       -5.1893
   FeCl+                3.897e-06        0.3233      0.6759       -5.5794
   HSiO3-               2.633e-06        0.1845      0.6759       -5.7497
   OH-                  2.278e-06       0.03522      0.6312       -5.8422
   Methane(aq)          1.427e-06       0.02081      1.0000       -5.8455
   FeCl4--              9.897e-07        0.1778      0.0805       -7.0989
   HS-                  6.618e-07       0.01989      0.6312       -6.3791
   H2S(aq)              4.721e-07       0.01462      1.0000       -6.3260
   H+                   3.948e-07     0.0003616      0.9420       -6.4296
   H2(aq)               2.774e-07     0.0005082      1.0000       -6.5569
   MgHCO3+              8.377e-08      0.006495      0.6759       -7.2470
   HCl(aq)              6.014e-08      0.001993      1.0000       -7.2208
   NaHSiO3(aq)          3.063e-08      0.002786      1.0000       -7.5139
   CO3--                2.403e-08      0.001311      0.1012       -8.6140
   FeCl2(aq)            1.856e-08      0.002138      1.0000       -7.7315
   Ca(For)+             1.344e-08      0.001040      0.6759       -8.0416
    (only species > 1e-8 molal listed)

  Mineral saturation states
                     log Q/K                          log Q/K
 ----------------------------------------------------------------
   Saponite-Ca        0.0000 sat    Saponite-Na       -1.1879     
   Andradite          0.0000 sat    Monohydrocalcite  -1.2243     
   Minnesotaite       0.0000 sat    Troilite          -1.2877     
   Calcite            0.0000 sat    Cronstedtite-7A   -1.2943     
   Chromite           0.0000 sat    Saponite-H        -1.3279     
   Hydroxylapatite    0.0000 sat    Pyrrhotite        -1.3673     
   Quartz             0.0000 sat    Hedenbergite      -1.5414     
   Tremolite          0.0000 sat    Dolomite-ord      -1.5723     
   Pyrite            -0.0000 sat    Dolomite          -1.5730     
   Talc              -0.0542        Nontronite-K      -1.6044     
   Aragonite         -0.1436        Nontronite-Na     -1.7213     
   Tridymite         -0.1718        Wollastonite      -1.7624     
   Chalcedony        -0.2167        Nontronite-H      -1.8595     
   Saponite-Mg       -0.3662        Pseudowollastoni  -1.8967     
   Cristobalite(alp  -0.4177        Chrysotile        -1.9892     
   Ice               -0.4837        C                 -2.0824     
   Nontronite-Ca     -0.5334        Fayalite          -2.1463     
   Coesite           -0.6584        Enstatite         -2.1689     
   Diopside          -0.7140        Eskolaite         -2.2424     
   Hematite          -0.7170        Whitlockite       -2.2572     
   Cristobalite(bet  -0.7199        Rhodochrosite     -2.3354     
   Magnetite         -0.7871        Rhodonite         -2.3678     
   Nontronite-Mg     -0.8931        FeO               -2.5702     
   SiO2(am)          -0.8939        Siderite          -2.6480     
   Greenalite        -0.9625        Dolomite-dis      -2.6856     
   Ferrosilite       -1.0286        Diaspore          -2.7784     
   Goethite          -1.0563        Magnesite         -2.8404     
   Saponite-K        -1.0715        Wustite           -2.9988     
    (only minerals with log Q/K > -3 listed)

                         partial
  Gases               press. (bar)     fugacity     fug. coef.    log fug.
 ---------------------------------------------------------------------------
   H2O(g)                  0.8141        0.8020        0.9852     -0.0958
   CH4(g)                0.001633      0.001632        0.9993     -2.7873
   CO2(g)               0.0009670     0.0009647        0.9976     -3.0156
   H2(g)                0.0003471     0.0003473         1.001     -3.4593
   H2S(g)               1.413e-05     1.408e-05        0.9961     -4.8515
   CO(g)                9.546e-11     9.546e-11         1.000*   -10.0202
   HCl(g)               7.283e-11     7.283e-11         1.000*   -10.1377
   SO2(g)               2.759e-21     2.740e-21        0.9928    -20.5623
   C2H4(g)              5.725e-22     5.725e-22         1.000*   -21.2423
   S2(g)                3.667e-23     3.667e-23         1.000*   -22.4357
   Cl2(g)               2.133e-44     2.133e-44         1.000*   -43.6711
   Na(g)                3.083e-46     3.083e-46         1.000*   -45.5110
   K(g)                 2.455e-47     2.455e-47         1.000*   -46.6099
   O2(g)                6.849e-57     6.848e-57        0.9999    -56.1644
   Mg(g)                9.813e-73     9.813e-73         1.000*   -72.0082
   Ca(g)                1.026e-88     1.026e-88         1.000*   -87.9889
   C(g)                 3.487e-95     3.487e-95         1.000*   -94.4576
   Al(g)               6.981e-111    6.981e-111         1.000*  -110.1561
   Si(g)               1.010e-117    1.010e-117         1.000*  -116.9959
    *no data, gas taken to be ideal

                                  In fluid              Sorbed            Kd
  Original basis total moles   moles     mg/kg      moles     mg/kg      L/kg
 -------------------------------------------------------------------------------
   H2O                 55.5       55.5  9.09e+05
   Al+++            0.00140   3.14e-10  7.69e-06
   Ca++                1.34       1.32  4.83e+04
   Cl-                 1.33       1.33  4.27e+04
   CrO4--          0.000146   1.12e-18  1.18e-13
   Fe++              0.0132   1.93e-05     0.982
   H+               -0.0773   2.41e-06   0.00221
   HCO3-            0.00100   0.000120      6.67
   HPO4--          7.89e-05   1.70e-10  1.48e-05
   K+               0.00112    0.00112      39.7
   Mg++              0.0138    0.00102      22.5
   Mn++            0.000295   0.000295      14.7
   Na+              0.00163    0.00163      34.1
   O2(aq)         -0.000159  -5.27e-06    -0.153
   SO4--            0.00103   1.13e-06    0.0990
   SiO2(aq)          0.0344   0.000838      45.8
   Ti(OH)4(aq)     0.000182   0.000182      19.2

  Elemental composition               In fluid                  Sorbed
                  total moles     moles       mg/kg        moles       mg/kg
 -------------------------------------------------------------------------------
   Aluminum          0.001402    3.136e-10   7.690e-06
   Calcium              1.337        1.325   4.826e+04
   Carbon            0.001000    0.0001203       1.313
   Chlorine             1.326        1.326   4.273e+04
   Chromium         0.0001465    1.116e-18   5.274e-14
   Hydrogen             111.0        111.0   1.017e+05
   Iron               0.01319    1.934e-05      0.9818
   Magnesium          0.01377     0.001017       22.47
   Manganese        0.0002947    0.0002947       14.72
   Oxygen               55.62        55.51   8.072e+05
   Phosphorus       7.889e-05    1.696e-10   4.774e-06
   Potassium         0.001117     0.001117       39.71
   Silicon            0.03440    0.0008378       21.39
   Sodium            0.001631     0.001631       34.09
   Sulfur            0.001034    1.134e-06     0.03305
   Titanium         0.0001820    0.0001820       7.921


          Step #    23             Xi = 0.0039

          Temperature = 100.0 C    Pressure =  1.013 bars
          pH =  6.431              log fO2 =  -56.178
          Eh =  -0.2962 volts      pe =  -4.0010
          Ionic strength      =    3.024213 molal
          Charge imbalance    =    1.207940 eq/kg (36.41% error)
          Activity of water   =    0.962233
          Solvent mass        =     0.99989 kg
          Solution mass       =      1.1002 kg
          Mineral mass        =   0.0044890 kg
          Solution density    =    1.007    g/cm3
          Solution viscosity  =    0.003    poise
          Chlorinity          =    1.326144 molal
          Dissolved solids    =       91178 mg/kg sol'n
          Hardness            =   120617.62 mg/kg sol'n as CaCO3
            carbonate         =        3.39 mg/kg sol'n as CaCO3
            non-carbonate     =   120614.22 mg/kg sol'n as CaCO3
          Carbonate alkalinity=        3.39 mg/kg sol'n as CaCO3
          Water type          =    Ca-Cl
          Bulk volume         =    1.09e+03 cm3
          Fluid volume        =    1.09e+03 cm3
          Mineral volume      =        1.37 cm3
          Inert volume        =        0.00 cm3
          Porosity            =        99.9 %
          Permeability        =        94.5 cm2
          Mass reacted        =        4.24 g

                          moles          moles         grams          cm3      rxn rate
  Reactants             remaining       reacted       reacted       reacted  (mol/kg sec)
 ------------------------------------------------------------------------------------------
   H2O                    0.01582     6.143e-05      0.001107          --            --  
   Al2O3                   0.1806     0.0007013       0.07151          --            --  
   CaO                      2.874       0.01116        0.6257          --            --  
   Cr2O3                  0.01875     7.281e-05       0.01107          --            --  
   FeO(ox)                  3.143       0.01220        0.8769          --            --  
   K2O(ox)                0.01513     5.874e-05      0.005534          --            --  
   MgO                      3.291       0.01278        0.5150          --            --  
   MnO                    0.07572     0.0002940       0.02086          --            --  
   Na2O(ox)               0.08136     0.0003159       0.01958          --            --  
   P2O5                   0.01004     3.898e-05      0.005534          --            --  
   S                     0.008888     3.451e-05      0.001107     0.0005353          --  
   SiO2                     8.867       0.03443         2.069          --            --  
   TiO2                   0.04666     0.0001812       0.01447          --            --  

  Minerals in system     moles      log moles      grams        volume (cm3)
 ----------------------------------------------------------------------------
   Andradite             0.003530     -2.452          1.794          0.4654
   Calcite              0.0008800     -3.056        0.08807         0.03250
   Chromite             7.331e-05     -4.135        0.01641        0.003227
   Hydroxylapatite      2.632e-05     -4.580        0.01322        0.004989
   Minnesotaite          0.001845     -2.734         0.8744          0.2728
   Pyrite               0.0005167     -3.287        0.06199         0.01237
   Saponite-Ca           0.004254     -2.371          1.640          0.5771
   Tremolite            1.552e-06     -5.809       0.001261       0.0004235
                                               _____________   _____________
          (total)                                     4.489           1.369 

  Aqueous species       molality    mg/kg sol'n    act. coef.     log act.
 ---------------------------------------------------------------------------
   Ca++                     1.198     4.364e+04      0.1683       -0.6953
   Cl-                      1.161     3.739e+04      0.5810       -0.1712
   CaCl+                  0.08853         6077.      0.6759       -1.2230
   CaCl2(aq)              0.03813         3846.      1.0000       -1.4187
   Na+                   0.001415         29.56      0.6759       -3.0194
   K+                    0.001068         37.94      0.5810       -3.2074
   SiO2(aq)             0.0008347         45.58      1.0000       -3.0785
   Mg++                 0.0007248         16.01      0.2597       -3.7253
   MgCl+                0.0002855         15.51      0.6759       -3.7145
   MnCl+                0.0002194         18.03      0.6759       -3.8288
   NaCl(aq)             0.0002170         11.53      1.0000       -3.6635
   Ti(OH)4(aq)          0.0001822         19.19      1.0000       -3.7395
   CaHCO3+              8.545e-05         7.851      0.6759       -4.2384
   Mn++                 7.562e-05         3.776      0.1683       -4.8951
   KCl(aq)              4.983e-05         3.376      1.0000       -4.3025
   HCO3-                1.618e-05        0.8970      0.6759       -4.9612
   Fe++                 1.437e-05        0.7295      0.1683       -5.6162
   CO2(aq)              1.030e-05        0.4120      1.0000       -4.9871
   CaCO3(aq)            6.467e-06        0.5882      1.0000       -5.1893
   FeCl+                3.879e-06        0.3218      0.6759       -5.5814
   HSiO3-               2.638e-06        0.1849      0.6759       -5.7488
   OH-                  2.285e-06       0.03531      0.6312       -5.8410
   Methane(aq)          1.513e-06       0.02206      1.0000       -5.8201
   FeCl4--              9.852e-07        0.1770      0.0805       -7.1009
   HS-                  6.687e-07       0.02010      0.6312       -6.3746
   H2S(aq)              4.757e-07       0.01473      1.0000       -6.3227
   H+                   3.937e-07     0.0003606      0.9420       -6.4308
   H2(aq)               2.819e-07     0.0005164      1.0000       -6.5500
   MgHCO3+              8.299e-08      0.006435      0.6759       -7.2511
   HCl(aq)              5.998e-08      0.001988      1.0000       -7.2220
   NaHSiO3(aq)          3.070e-08      0.002793      1.0000       -7.5128
   CO3--                2.403e-08      0.001311      0.1012       -8.6140
   FeCl2(aq)            1.847e-08      0.002128      1.0000       -7.7335
   Ca(For)+             1.362e-08      0.001053      0.6759       -8.0359
    (only species > 1e-8 molal listed)

  Mineral saturation states
                     log Q/K                          log Q/K
 ----------------------------------------------------------------
   Saponite-Ca        0.0000 sat    Saponite-Na       -1.1879     
   Tremolite          0.0000 sat    Monohydrocalcite  -1.2243     
   Andradite          0.0000 sat    Troilite          -1.2840     
   Minnesotaite       0.0000 sat    Cronstedtite-7A   -1.3001     
   Chromite           0.0000 sat    Saponite-H        -1.3282     
   Hydroxylapatite    0.0000 sat    Pyrrhotite        -1.3636     
   Calcite            0.0000 sat    Hedenbergite      -1.5392     
   Pyrite            -0.0000 sat    Dolomite-ord      -1.5752     
   Quartz            -0.0003        Dolomite          -1.5759     
   Talc              -0.0568        Nontronite-K      -1.6091     
   Aragonite         -0.1436        Nontronite-Na     -1.7260     
   Tridymite         -0.1721        Wollastonite      -1.7603     
   Chalcedony        -0.2170        Nontronite-H      -1.8645     
   Saponite-Mg       -0.3667        Pseudowollastoni  -1.8946     
   Cristobalite(alp  -0.4180        Chrysotile        -1.9913     
   Ice               -0.4837        C                 -2.0709     
   Nontronite-Ca     -0.5381        Fayalite          -2.1459     
   Coesite           -0.6587        Enstatite         -2.1697     
   Diopside          -0.7127        Eskolaite         -2.2427     
   Cristobalite(bet  -0.7202        Whitlockite       -2.2579     
   Hematite          -0.7232        Rhodochrosite     -2.3350     
   Magnetite         -0.7930        Rhodonite         -2.3653     
   SiO2(am)          -0.8942        FeO               -2.5699     
   Nontronite-Mg     -0.8982        Siderite          -2.6500     
   Greenalite        -0.9620        Dolomite-dis      -2.6885     
   Ferrosilite       -1.0285        Diaspore          -2.7719     
   Goethite          -1.0594        Magnesite         -2.8433     
   Saponite-K        -1.0715        Wustite           -2.9988     
    (only minerals with log Q/K > -3 listed)

                         partial
  Gases               press. (bar)     fugacity     fug. coef.    log fug.
 ---------------------------------------------------------------------------
   H2O(g)                  0.8141        0.8020        0.9852     -0.0958
   CH4(g)                0.001731      0.001730        0.9993     -2.7619
   CO2(g)               0.0009618     0.0009595        0.9976     -3.0179
   H2(g)                0.0003526     0.0003529         1.001     -3.4524
   H2S(g)               1.424e-05     1.418e-05        0.9961     -4.8482
   CO(g)                9.647e-11     9.647e-11         1.000*   -10.0156
   HCl(g)               7.263e-11     7.263e-11         1.000*   -10.1389
   SO2(g)               2.650e-21     2.631e-21        0.9928    -20.5798
   C2H4(g)              6.232e-22     6.232e-22         1.000*   -21.2054
   S2(g)                3.606e-23     3.606e-23         1.000*   -22.4430
   Cl2(g)               2.088e-44     2.088e-44         1.000*   -43.6804
   Na(g)                3.117e-46     3.117e-46         1.000*   -45.5062
   K(g)                 2.482e-47     2.482e-47         1.000*   -46.6052
   O2(g)                6.634e-57     6.633e-57        0.9999    -56.1783
   Mg(g)                9.959e-73     9.959e-73         1.000*   -72.0018
   Ca(g)                1.048e-88     1.048e-88         1.000*   -87.9796
   C(g)                 3.581e-95     3.581e-95         1.000*   -94.4461
   Al(g)               7.257e-111    7.257e-111         1.000*  -110.1393
   Si(g)               1.042e-117    1.042e-117         1.000*  -116.9823
    *no data, gas taken to be ideal

                                  In fluid              Sorbed            Kd
  Original basis total moles   moles     mg/kg      moles     mg/kg      L/kg
 -------------------------------------------------------------------------------
   H2O                 55.5       55.5  9.09e+05
   Al+++            0.00140   3.19e-10  7.82e-06
   Ca++                1.34       1.32  4.83e+04
   Cl-                 1.33       1.33  4.27e+04
   CrO4--          0.000147   1.11e-18  1.17e-13
   Fe++              0.0132   1.93e-05     0.977
   H+               -0.0773   2.44e-06   0.00223
   HCO3-            0.00100   0.000120      6.66
   HPO4--          7.90e-05   1.69e-10  1.47e-05
   K+               0.00112    0.00112      39.7
   Mg++              0.0138    0.00101      22.3
   Mn++            0.000295   0.000295      14.7
   Na+              0.00163    0.00163      34.1
   O2(aq)         -0.000159  -5.46e-06    -0.159
   SO4--            0.00103   1.14e-06    0.0999
   SiO2(aq)          0.0344   0.000837      45.7
   Ti(OH)4(aq)     0.000182   0.000182      19.2

  Elemental composition               In fluid                  Sorbed
                  total moles     moles       mg/kg        moles       mg/kg
 -------------------------------------------------------------------------------
   Aluminum          0.001404    3.191e-10   7.825e-06
   Calcium              1.337        1.325   4.826e+04
   Carbon            0.001000    0.0001200       1.310
   Chlorine             1.326        1.326   4.273e+04
   Chromium         0.0001466    1.107e-18   5.232e-14
   Hydrogen             111.0        111.0   1.017e+05
   Iron               0.01320    1.925e-05      0.9773
   Magnesium          0.01378     0.001010       22.32
   Manganese        0.0002950    0.0002950       14.73
   Oxygen               55.62        55.51   8.072e+05
   Phosphorus       7.897e-05    1.688e-10   4.751e-06
   Potassium         0.001117     0.001117       39.71
   Silicon            0.03443    0.0008373       21.37
   Sodium            0.001632     0.001632       34.10
   Sulfur            0.001035    1.145e-06     0.03336
   Titanium         0.0001822    0.0001822       7.928


          Step #    37             Xi = 0.0064

          Temperature = 100.0 C    Pressure =  1.013 bars
          pH =  6.548              log fO2 =  -57.588
          Eh =  -0.3310 volts      pe =  -4.4707
          Ionic strength      =    3.024191 molal
          Charge imbalance    =    1.208007 eq/kg (36.41% error)
          Activity of water   =    0.962232
          Solvent mass        =     0.99980 kg
          Solution mass       =      1.1001 kg
          Mineral mass        =   0.0073202 kg
          Solution density    =    1.007    g/cm3
          Solution viscosity  =    0.003    poise
          Chlorinity          =    1.326272 molal
          Dissolved solids    =       91215 mg/kg sol'n
          Hardness            =   120584.32 mg/kg sol'n as CaCO3
            carbonate         =       20.82 mg/kg sol'n as CaCO3
            non-carbonate     =   120563.49 mg/kg sol'n as CaCO3
          Carbonate alkalinity=       20.82 mg/kg sol'n as CaCO3
          Water type          =    Ca-Cl
          Bulk volume         =    1.09e+03 cm3
          Fluid volume        =    1.09e+03 cm3
          Mineral volume      =        2.23 cm3
          Inert volume        =        0.00 cm3
          Porosity            =        99.8 %
          Permeability        =        92.0 cm2
          Mass reacted        =        7.01 g

                          moles          moles         grams          cm3      rxn rate
  Reactants             remaining       reacted       reacted       reacted  (mol/kg sec)
 ------------------------------------------------------------------------------------------
   H2O                    0.01578     0.0001016      0.001830          --            --  
   Al2O3                   0.1802      0.001160        0.1183          --            --  
   CaO                      2.866       0.01845         1.035          --            --  
   Cr2O3                  0.01870     0.0001204       0.01830          --            --  
   FeO(ox)                  3.135       0.02018         1.450          --            --  
   K2O(ox)                0.01509     9.715e-05      0.009151          --            --  
   MgO                      3.283       0.02113        0.8518          --            --  
   MnO                    0.07553     0.0004862       0.03449          --            --  
   Na2O(ox)               0.08115     0.0005224       0.03238          --            --  
   P2O5                   0.01001     6.447e-05      0.009151          --            --  
   S                     0.008866     5.708e-05      0.001830     0.0008853          --  
   SiO2                     8.844       0.05694         3.421          --            --  
   TiO2                   0.04654     0.0002996       0.02393          --            --  

  Minerals in system     moles      log moles      grams        volume (cm3)
 ----------------------------------------------------------------------------
   Andradite             0.005857     -2.232          2.977          0.7723
   Calcite              0.0003299     -3.482        0.03302         0.01218
   Chromite             0.0001209     -3.918        0.02707        0.005322
   Hydroxylapatite      4.331e-05     -4.363        0.02176        0.008210
   Minnesotaite          0.002937     -2.532          1.392          0.4342
   Pyrite               0.0005270     -3.278        0.06323         0.01262
   Quartz               7.399e-05     -4.131       0.004446        0.001679
   Saponite-Ca           0.007032     -2.153          2.711          0.9542
   Tremolite            0.0001125     -3.949        0.09137         0.03070
                                               _____________   _____________
          (total)                                     7.320           2.231 

  Aqueous species       molality    mg/kg sol'n    act. coef.     log act.
 ---------------------------------------------------------------------------
   Ca++                     1.198     4.365e+04      0.1683       -0.6952
   Cl-                      1.161     3.739e+04      0.5810       -0.1711
   CaCl+                  0.08855         6078.      0.6759       -1.2229
   CaCl2(aq)              0.03814         3847.      1.0000       -1.4186
   Na+                   0.001773         37.05      0.6759       -2.9213
   K+                    0.001141         40.55      0.5810       -3.1784
   SiO2(aq)             0.0008352         45.61      1.0000       -3.0782
   Methane(aq)          0.0005801         8.458      1.0000       -3.2365
   MnCl+                0.0003624         29.77      0.6759       -3.6109
   Mg++                 0.0003397         7.504      0.2597       -4.0544
   Ti(OH)4(aq)          0.0003007         31.67      1.0000       -3.5219
   NaCl(aq)             0.0002720         14.44      1.0000       -3.5655
   MgCl+                0.0001338         7.267      0.6759       -4.0436
   Mn++                 0.0001249         6.236      0.1683       -4.6772
   CaHCO3+              6.521e-05         5.991      0.6759       -4.3558
   KCl(aq)              5.326e-05         3.608      1.0000       -4.2736
   HCO3-                1.234e-05        0.6844      0.6759       -5.0787
   Fe++                 8.365e-06        0.4245      0.1683       -5.8514
   CaCO3(aq)            6.467e-06        0.5882      1.0000       -5.1893
   CO2(aq)              5.998e-06        0.2399      1.0000       -5.2220
   HSiO3-               3.459e-06        0.2424      0.6759       -5.6311
   OH-                  2.993e-06       0.04627      0.6312       -5.7236
   FeCl+                2.257e-06        0.1873      0.6759       -5.8165
   HS-                  1.973e-06       0.05929      0.6312       -5.9047
   H2(aq)               1.428e-06      0.002616      1.0000       -5.8454
   H2S(aq)              1.071e-06       0.03317      1.0000       -5.9702
   FeCl4--              5.734e-07        0.1030      0.0805       -7.3360
   H+                   3.005e-07     0.0002752      0.9420       -6.5482
   Ca(For)+             5.266e-08      0.004072      0.6759       -7.4486
   NaHSiO3(aq)          5.045e-08      0.004588      1.0000       -7.2972
   HCl(aq)              4.578e-08      0.001517      1.0000       -7.3393
   MgHCO3+              2.968e-08      0.002301      0.6759       -7.6976
   CO3--                2.403e-08      0.001310      0.1012       -8.6141
   FeCl2(aq)            1.075e-08      0.001238      1.0000       -7.9686
    (only species > 1e-8 molal listed)

  Mineral saturation states
                     log Q/K                          log Q/K
 ----------------------------------------------------------------
   Calcite            0.0000 sat    Goethite          -1.4120     
   Chromite           0.0000 sat    Hematite          -1.4285     
   Andradite          0.0000 sat    Magnetite         -1.4986     
   Hydroxylapatite    0.0000 sat    Wollastonite      -1.5252     
   Saponite-Ca        0.0000 sat    Pseudowollastoni  -1.6595     
   Quartz             0.0000 sat    Dolomite-ord      -1.9044     
   Minnesotaite       0.0000 sat    Dolomite          -1.9051     
   Tremolite          0.0000 sat    Rhodonite         -1.9124     
   Pyrite            -0.0000 sat    Stilbite          -1.9316     
   Aragonite         -0.1436        Cronstedtite-7A   -2.0059     
   Tridymite         -0.1718        Nontronite-K      -2.0218     
   Chalcedony        -0.2167        Diaspore          -2.0345     
   Talc              -0.3388        Nontronite-Na     -2.1159     
   Cristobalite(alp  -0.4177        Rhodochrosite     -2.1171     
   Saponite-Mg       -0.4210        Fayalite          -2.1463     
   Ice               -0.4837        Eskolaite         -2.2424     
   Diopside          -0.5717        Enstatite         -2.2638     
   Coesite           -0.6584        Chrysotile        -2.2738     
   Cristobalite(bet  -0.7199        Nontronite-H      -2.3255     
   SiO2(am)          -0.8939        Boehmite          -2.3293     
   C                 -0.8965        Whitlockite       -2.3362     
   Troilite          -0.9319        Scolecite         -2.4213     
   Nontronite-Ca     -0.9603        FeO               -2.5702     
   Greenalite        -0.9625        Annite            -2.6135     
   Pyrrhotite        -1.0115        Alabandite        -2.6472     
   Ferrosilite       -1.0286        Celadonite        -2.7092     
   Saponite-K        -1.0620        Maximum_Microcli  -2.8016     
   Saponite-Na       -1.1555        K-Feldspar        -2.8144     
   Monohydrocalcite  -1.2243        Gibbsite          -2.8197     
   Hedenbergite      -1.3042        Siderite          -2.8852     
   Saponite-H        -1.3670        Mesolite          -2.9445     
   Nontronite-Mg     -1.3748     
    (only minerals with log Q/K > -3 listed)

                         partial
  Gases               press. (bar)     fugacity     fug. coef.    log fug.
 ---------------------------------------------------------------------------
   H2O(g)                  0.8140        0.8020        0.9852     -0.0958
   CH4(g)                  0.6638        0.6633        0.9993     -0.1783
   H2(g)                 0.001786      0.001787         1.001     -2.7478
   CO2(g)               0.0005601     0.0005587        0.9976     -3.2528
   H2S(g)               3.206e-05     3.194e-05        0.9961     -4.4957
   CO(g)                2.846e-10     2.846e-10         1.000*    -9.5458
   HCl(g)               5.543e-11     5.543e-11         1.000*   -10.2562
   C2H4(g)              3.570e-18     3.570e-18         1.000*   -17.4473
   SO2(g)               4.591e-23     4.558e-23        0.9928    -22.3412
   S2(g)                7.124e-24     7.124e-24         1.000*   -23.1473
   Cl2(g)               2.400e-45     2.400e-45         1.000*   -44.6197
   Na(g)                1.152e-45     1.152e-45         1.000*   -44.9385
   K(g)                 7.823e-47     7.823e-47         1.000*   -46.1066
   O2(g)                2.585e-58     2.585e-58        0.9999    -57.5875
   Mg(g)                4.060e-72     4.060e-72         1.000*   -71.3915
   Ca(g)                9.117e-88     9.117e-88         1.000*   -87.0402
   C(g)                 5.350e-94     5.350e-94         1.000*   -93.2717
   Al(g)               4.520e-109    4.520e-109         1.000*  -108.3449
   Si(g)               2.674e-116    2.674e-116         1.000*  -115.5728
    *no data, gas taken to be ideal

                                  In fluid              Sorbed            Kd
  Original basis total moles   moles     mg/kg      moles     mg/kg      L/kg
 -------------------------------------------------------------------------------
   H2O                 55.6       55.5  9.09e+05
   Al+++            0.00232   2.25e-09  5.52e-05
   Ca++                1.34       1.32  4.83e+04
   Cl-                 1.33       1.33  4.27e+04
   CrO4--          0.000242   5.26e-19  5.55e-14
   Fe++              0.0212   1.12e-05     0.569
   H+                -0.128   0.000577     0.529
   HCO3-            0.00100   0.000670      37.2
   HPO4--          0.000130   1.05e-10  9.14e-06
   K+               0.00119    0.00119      42.4
   Mg++              0.0221   0.000473      10.5
   Mn++            0.000487   0.000487      24.3
   Na+              0.00204    0.00204      42.7
   O2(aq)         -0.000264   -0.00117     -33.9
   SO4--            0.00106   3.04e-06     0.266
   SiO2(aq)          0.0569   0.000839      45.8
   Ti(OH)4(aq)     0.000301   0.000301      31.7

  Elemental composition               In fluid                  Sorbed
                  total moles     moles       mg/kg        moles       mg/kg
 -------------------------------------------------------------------------------
   Aluminum          0.002321    2.251e-09   5.520e-05
   Calcium              1.344        1.325   4.827e+04
   Carbon            0.001000    0.0006701       7.316
   Chlorine             1.326        1.326   4.273e+04
   Chromium         0.0002418    5.260e-19   2.486e-14
   Hydrogen             111.0        111.0   1.017e+05
   Iron               0.02118    1.120e-05      0.5687
   Magnesium          0.02213    0.0004735       10.46
   Manganese        0.0004872    0.0004872       24.33
   Oxygen               55.70        55.50   8.071e+05
   Phosphorus       0.0001299    1.048e-10   2.950e-06
   Potassium         0.001194     0.001194       42.44
   Silicon            0.05694    0.0008386       21.41
   Sodium            0.002045     0.002045       42.73
   Sulfur            0.001057    3.043e-06     0.08870
   Titanium         0.0003006    0.0003006       13.08


          Step #    39             Xi = 0.0077

          Temperature = 100.0 C    Pressure =  1.013 bars
          pH =  6.557              log fO2 =  -57.696
          Eh =  -0.3337 volts      pe =  -4.5068
          Ionic strength      =    3.024097 molal
          Charge imbalance    =    1.208043 eq/kg (36.41% error)
          Activity of water   =    0.962232
          Solvent mass        =     0.99975 kg
          Solution mass       =      1.1001 kg
          Mineral mass        =   0.0087844 kg
          Solution density    =    1.007    g/cm3
          Solution viscosity  =    0.003    poise
          Chlorinity          =    1.326336 molal
          Dissolved solids    =       91232 mg/kg sol'n
          Hardness            =   120567.33 mg/kg sol'n as CaCO3
            carbonate         =       31.28 mg/kg sol'n as CaCO3
            non-carbonate     =   120536.05 mg/kg sol'n as CaCO3
          Carbonate alkalinity=       31.28 mg/kg sol'n as CaCO3
          Water type          =    Ca-Cl
          Bulk volume         =    1.09e+03 cm3
          Fluid volume        =    1.09e+03 cm3
          Mineral volume      =        2.67 cm3
          Inert volume        =        0.00 cm3
          Porosity            =        99.8 %
          Permeability        =        90.7 cm2
          Mass reacted        =        8.44 g

                          moles          moles         grams          cm3      rxn rate
  Reactants             remaining       reacted       reacted       reacted  (mol/kg sec)
 ------------------------------------------------------------------------------------------
   H2O                    0.01576     0.0001223      0.002204          --            --  
   Al2O3                   0.1799      0.001397        0.1424          --            --  
   CaO                      2.863       0.02222         1.246          --            --  
   Cr2O3                  0.01868     0.0001450       0.02204          --            --  
   FeO(ox)                  3.131       0.02431         1.746          --            --  
   K2O(ox)                0.01507     0.0001170       0.01102          --            --  
   MgO                      3.278       0.02545         1.026          --            --  
   MnO                    0.07543     0.0005856       0.04154          --            --  
   Na2O(ox)               0.08105     0.0006292       0.03900          --            --  
   P2O5                   0.01000     7.764e-05       0.01102          --            --  
   S                     0.008854     6.874e-05      0.002204      0.001066          --  
   SiO2                     8.833       0.06857         4.120          --            --  
   TiO2                   0.04648     0.0003608       0.02882          --            --  

  Minerals in system     moles      log moles      grams        volume (cm3)
 ----------------------------------------------------------------------------
   Andradite             0.007192     -2.143          3.655          0.9482
   Chromite             0.0001455     -3.837        0.03257        0.006404
   Hydroxylapatite      5.209e-05     -4.283        0.02617        0.009874
   Minnesotaite          0.003411     -2.467          1.617          0.5044
   Pyrite               0.0005327     -3.273        0.06392         0.01275
   Quartz               0.0004753     -3.323        0.02856         0.01078
   Saponite-Ca           0.008468     -2.072          3.265           1.149
   Tremolite            0.0001197     -3.922        0.09723         0.03266
                                               _____________   _____________
          (total)                                     8.784           2.674 

  Aqueous species       molality    mg/kg sol'n    act. coef.     log act.
 ---------------------------------------------------------------------------
   Ca++                     1.198     4.365e+04      0.1683       -0.6952
   Cl-                      1.161     3.739e+04      0.5810       -0.1712
   CaCl+                  0.08854         6077.      0.6759       -1.2230
   CaCl2(aq)              0.03814         3847.      1.0000       -1.4186
   Na+                   0.001958         40.92      0.6759       -2.8782
   K+                    0.001179         41.90      0.5810       -3.1642
   Methane(aq)          0.0009123         13.30      1.0000       -3.0398
   SiO2(aq)             0.0008352         45.61      1.0000       -3.0782
   MnCl+                0.0004363         35.84      0.6759       -3.5303
   Ti(OH)4(aq)          0.0003619         38.12      1.0000       -3.4414
   Mg++                 0.0003205         7.079      0.2597       -4.0797
   NaCl(aq)             0.0003004         15.95      1.0000       -3.5223
   Mn++                 0.0001504         7.508      0.1683       -4.5966
   MgCl+                0.0001262         6.856      0.6759       -4.0689
   CaHCO3+              6.359e-05         5.842      0.6759       -4.3668
   KCl(aq)              5.503e-05         3.728      1.0000       -4.2594
   HCO3-                1.204e-05        0.6674      0.6759       -5.0896
   Fe++                 8.023e-06        0.4072      0.1683       -5.8695
   CaCO3(aq)            6.439e-06        0.5856      1.0000       -5.1912
   CO2(aq)              5.729e-06        0.2291      1.0000       -5.2419
   HSiO3-               3.532e-06        0.2474      0.6759       -5.6221
   OH-                  3.056e-06       0.04724      0.6312       -5.7146
   FeCl+                2.165e-06        0.1796      0.6759       -5.8346
   HS-                  2.144e-06       0.06444      0.6312       -5.8686
   H2(aq)               1.617e-06      0.002963      1.0000       -5.7912
   H2S(aq)              1.140e-06       0.03530      1.0000       -5.9432
   FeCl4--              5.500e-07       0.09879      0.0805       -7.3541
   H+                   2.943e-07     0.0002695      0.9420       -6.5572
   Ca(For)+             5.817e-08      0.004498      0.6759       -7.4054
   NaHSiO3(aq)          5.689e-08      0.005174      1.0000       -7.2450
   HCl(aq)              4.483e-08      0.001486      1.0000       -7.3484
   MgHCO3+              2.730e-08      0.002117      0.6759       -7.7339
   CO3--                2.393e-08      0.001305      0.1012       -8.6160
   FeCl2(aq)            1.031e-08      0.001188      1.0000       -7.9867
    (only species > 1e-8 molal listed)

  Mineral saturation states
                     log Q/K                          log Q/K
 ----------------------------------------------------------------
   Andradite          0.0000 sat    Goethite          -1.4391     
   Tremolite          0.0000 sat    Hematite          -1.4827     
   Quartz             0.0000 sat    Wollastonite      -1.5072     
   Saponite-Ca        0.0000 sat    Magnetite         -1.5528     
   Chromite           0.0000 sat    Pseudowollastoni  -1.6415     
   Hydroxylapatite    0.0000 sat    Stilbite          -1.7825     
   Minnesotaite       0.0000 sat    Rhodonite         -1.8137     
   Pyrite            -0.0000 sat    Dolomite-ord      -1.9334     
   Calcite           -0.0019        Dolomite          -1.9341     
   Aragonite         -0.1455        Diaspore          -1.9779     
   Tridymite         -0.1718        Rhodochrosite     -2.0384     
   Chalcedony        -0.2167        Nontronite-K      -2.0496     
   Talc              -0.3605        Cronstedtite-7A   -2.0600     
   Cristobalite(alp  -0.4177        Nontronite-Na     -2.1341     
   Saponite-Mg       -0.4251        Fayalite          -2.1463     
   Ice               -0.4837        Eskolaite         -2.2424     
   Diopside          -0.5609        Enstatite         -2.2710     
   Coesite           -0.6584        Boehmite          -2.2727     
   Cristobalite(bet  -0.7199        Scolecite         -2.2901     
   C                 -0.8081        Chrysotile        -2.2955     
   SiO2(am)          -0.8939        Whitlockite       -2.3422     
   Troilite          -0.9048        Nontronite-H      -2.3610     
   Greenalite        -0.9625        Alabandite        -2.5214     
   Pyrrhotite        -0.9844        Annite            -2.5337     
   Nontronite-Ca     -0.9928        FeO               -2.5702     
   Ferrosilite       -1.0286        Celadonite        -2.6366     
   Saponite-K        -1.0573        Maximum_Microcli  -2.7218     
   Saponite-Na       -1.1413        K-Feldspar        -2.7346     
   Monohydrocalcite  -1.2262        Gibbsite          -2.7631     
   Hedenbergite      -1.2862        Mesolite          -2.7847     
   Saponite-H        -1.3700        Siderite          -2.9051     
   Nontronite-Mg     -1.4115     
    (only minerals with log Q/K > -3 listed)

                         partial
  Gases               press. (bar)     fugacity     fug. coef.    log fug.
 ---------------------------------------------------------------------------
   CH4(g)                   1.044         1.043        0.9993      0.0184
   H2O(g)                  0.8141        0.8020        0.9852     -0.0958
   H2(g)                 0.002023      0.002025         1.001     -2.6936
   CO2(g)               0.0005349     0.0005336        0.9976     -3.2727
   H2S(g)               3.412e-05     3.399e-05        0.9961     -4.4687
   CO(g)                3.079e-10     3.079e-10         1.000*    -9.5116
   HCl(g)               5.429e-11     5.429e-11         1.000*   -10.2653
   C2H4(g)              6.881e-18     6.881e-18         1.000*   -17.1624
   SO2(g)               3.362e-23     3.338e-23        0.9928    -22.4766
   S2(g)                6.289e-24     6.289e-24         1.000*   -23.2014
   Cl2(g)               2.032e-45     2.032e-45         1.000*   -44.6920
   Na(g)                1.383e-45     1.383e-45         1.000*   -44.8593
   K(g)                 8.784e-47     8.784e-47         1.000*   -46.0563
   O2(g)                2.015e-58     2.015e-58        0.9999    -57.6958
   Mg(g)                4.523e-72     4.523e-72         1.000*   -71.3446
   Ca(g)                1.077e-87     1.077e-87         1.000*   -86.9680
   C(g)                 6.557e-94     6.557e-94         1.000*   -93.1833
   Al(g)               6.208e-109    6.208e-109         1.000*  -108.2070
   Si(g)               3.432e-116    3.432e-116         1.000*  -115.4645
    *no data, gas taken to be ideal

                                  In fluid              Sorbed            Kd
  Original basis total moles   moles     mg/kg      moles     mg/kg      L/kg
 -------------------------------------------------------------------------------
   H2O                 55.6       55.5  9.09e+05
   Al+++            0.00279   2.62e-09  6.42e-05
   Ca++                1.35       1.32  4.83e+04
   Cl-                 1.33       1.33  4.27e+04
   CrO4--          0.000291   4.98e-19  5.25e-14
   Fe++              0.0253   1.07e-05     0.546
   H+                -0.154   0.000909     0.833
   HCO3-            0.00100    0.00100      55.5
   HPO4--          0.000156   1.01e-10  8.82e-06
   K+               0.00123    0.00123      43.9
   Mg++              0.0265   0.000447      9.87
   Mn++            0.000587   0.000587      29.3
   Na+              0.00226    0.00226      47.2
   O2(aq)         -0.000319   -0.00183     -53.3
   SO4--            0.00107   3.28e-06     0.287
   SiO2(aq)          0.0686   0.000839      45.8
   Ti(OH)4(aq)     0.000362   0.000362      38.1

  Elemental composition               In fluid                  Sorbed
                  total moles     moles       mg/kg        moles       mg/kg
 -------------------------------------------------------------------------------
   Aluminum          0.002795    2.616e-09   6.415e-05
   Calcium              1.348        1.325   4.826e+04
   Carbon            0.001000     0.001000       10.92
   Chlorine             1.326        1.326   4.273e+04
   Chromium         0.0002910    4.983e-19   2.355e-14
   Hydrogen             111.0        111.0   1.017e+05
   Iron               0.02531    1.075e-05      0.5455
   Magnesium          0.02645    0.0004467       9.868
   Manganese        0.0005866    0.0005866       29.29
   Oxygen               55.73        55.50   8.071e+05
   Phosphorus       0.0001563    1.011e-10   2.847e-06
   Potassium         0.001234     0.001234       43.86
   Silicon            0.06857    0.0008386       21.41
   Sodium            0.002258     0.002258       47.19
   Sulfur            0.001069    3.283e-06     0.09570
   Titanium         0.0003618    0.0003618       15.75


          Step #    40             Xi = 0.0084

          Temperature = 100.0 C    Pressure =  1.013 bars
          pH =  6.823              log fO2 =  -60.768
          Eh =  -0.4102 volts      pe =  -5.5403
          Ionic strength      =    3.024187 molal
          Charge imbalance    =    1.208089 eq/kg (36.41% error)
          Activity of water   =    0.962231
          Solvent mass        =     0.99972 kg
          Solution mass       =      1.1001 kg
          Mineral mass        =   0.0095835 kg
          Solution density    =    1.007    g/cm3
          Solution viscosity  =    0.003    poise
          Chlorinity          =    1.326377 molal
          Dissolved solids    =       91226 mg/kg sol'n
          Hardness            =   120558.64 mg/kg sol'n as CaCO3
            carbonate         =       36.60 mg/kg sol'n as CaCO3
            non-carbonate     =   120522.05 mg/kg sol'n as CaCO3
          Carbonate alkalinity=       36.60 mg/kg sol'n as CaCO3
          Water type          =    Ca-Cl
          Bulk volume         =    1.09e+03 cm3
          Fluid volume        =    1.09e+03 cm3
          Mineral volume      =        2.93 cm3
          Inert volume        =        0.00 cm3
          Porosity            =        99.7 %
          Permeability        =        90.0 cm2
          Mass reacted        =         9.2 g

                          moles          moles         grams          cm3      rxn rate
  Reactants             remaining       reacted       reacted       reacted  (mol/kg sec)
 ------------------------------------------------------------------------------------------
   H2O                    0.01575     0.0001333      0.002402          --            --  
   Al2O3                   0.1798      0.001522        0.1552          --            --  
   CaO                      2.861       0.02422         1.358          --            --  
   Cr2O3                  0.01867     0.0001580       0.02402          --            --  
   FeO(ox)                  3.129       0.02649         1.903          --            --  
   K2O(ox)                0.01506     0.0001275       0.01201          --            --  
   MgO                      3.276       0.02773         1.118          --            --  
   MnO                    0.07538     0.0006381       0.04527          --            --  
   Na2O(ox)               0.08099     0.0006856       0.04250          --            --  
   P2O5                  0.009994     8.461e-05       0.01201          --            --  
   S                     0.008848     7.491e-05      0.002402      0.001162          --  
   SiO2                     8.827       0.07472         4.490          --            --  
   TiO2                   0.04645     0.0003932       0.03141          --            --  

  Minerals in system     moles      log moles      grams        volume (cm3)
 ----------------------------------------------------------------------------
   Andradite             0.007610     -2.119          3.867           1.003
   Chromite             0.0001585     -3.800        0.03548        0.006977
   Hydroxylapatite      5.674e-05     -4.246        0.02850         0.01075
   Minnesotaite          0.003859     -2.413          1.829          0.5706
   Pyrite               0.0005260     -3.279        0.06310         0.01259
   Saponite-Ca           0.008959     -2.048          3.454           1.216
   Stilbite             4.078e-05     -4.390        0.02914         0.01360
   Tremolite            0.0003416     -3.467         0.2775         0.09322
                                               _____________   _____________
          (total)                                     9.584           2.927 

  Aqueous species       molality    mg/kg sol'n    act. coef.     log act.
 ---------------------------------------------------------------------------
   Ca++                     1.199     4.365e+04      0.1683       -0.6951
   Cl-                      1.161     3.739e+04      0.5810       -0.1711
   CaCl+                  0.08856         6079.      0.6759       -1.2229
   CaCl2(aq)              0.03815         3848.      1.0000       -1.4185
   Na+                   0.002052         42.86      0.6759       -2.8580
   K+                    0.001199         42.61      0.5810       -3.1570
   Methane(aq)           0.001000         14.58      1.0000       -2.9999
   SiO2(aq)             0.0005646         30.83      1.0000       -3.2483
   MnCl+                0.0004755         39.06      0.6759       -3.4930
   Ti(OH)4(aq)          0.0003943         41.54      1.0000       -3.4041
   NaCl(aq)             0.0003147         16.71      1.0000       -3.5021
   Mn++                 0.0001639         8.180      0.1683       -4.5594
   Mg++                 0.0001083         2.392      0.2597       -4.5509
   KCl(aq)              5.596e-05         3.791      1.0000       -4.2521
   H2(aq)               5.558e-05        0.1018      1.0000       -4.2551
   MgCl+                4.266e-05         2.317      0.6759       -4.5400
   HS-                  1.784e-05        0.5361      0.6312       -4.9485
   OH-                  5.632e-06       0.08704      0.6312       -5.4492
   H2S(aq)              5.147e-06        0.1594      1.0000       -5.2885
   HSiO3-               4.399e-06        0.3082      0.6759       -5.5267
   Fe++                 3.983e-06        0.2022      0.1683       -6.1736
   FeCl+                1.075e-06       0.08919      0.6759       -6.1387
   FeCl4--              2.731e-07       0.04905      0.0805       -7.6581
   H+                   1.597e-07     0.0001463      0.9420       -6.8227
   NaHSiO3(aq)          7.423e-08      0.006752      1.0000       -7.1294
   AlO2-                5.563e-08      0.002982      0.6759       -7.4248
   HCl(aq)              2.433e-08     0.0008063      1.0000       -7.6138
    (only species > 1e-8 molal listed)

  Mineral saturation states
                     log Q/K                          log Q/K
 ----------------------------------------------------------------
   Chromite           0.0000 sat    Epidote           -1.2311     
   Andradite          0.0000 sat    Epidote-ord       -1.2365     
   Saponite-Ca        0.0000 sat    Pseudowollastoni  -1.2806     
   Stilbite           0.0000 sat    Alabandite        -1.2986     
   Minnesotaite       0.0000 sat    Rhodonite         -1.4156     
   Tremolite          0.0000 sat    Saponite-H        -1.4576     
   Hydroxylapatite    0.0000 sat    Laumontite        -1.6657     
   Pyrite            -0.0000 sat    Gibbsite          -1.6802     
   Troilite          -0.0234        Fayalite          -1.8629     
   Pyrrhotite        -0.1030        Maximum_Microcli  -1.8763     
   Scolecite         -0.1034        K-Feldspar        -1.8891     
   Quartz            -0.1701        Celadonite        -1.9015     
   Diopside          -0.3103        Montmor-Ca        -1.9211     
   Tridymite         -0.3419        Goethite          -1.9804     
   Prehnite          -0.3700        Lawsonite         -1.9889     
   Chalcedony        -0.3868        Grossular         -2.1578     
   Ice               -0.4837        Nontronite-Ca     -2.2546     
   Saponite-Mg       -0.5029        FeO               -2.3435     
   Cristobalite(alp  -0.5878        Montmor-Mg        -2.3684     
   Mesolite          -0.5996        Enstatite         -2.3813     
   Greenalite        -0.6224        Magnetite         -2.4087     
   Coesite           -0.8285        Tephroite         -2.4177     
   Talc              -0.8616        Phlogopite        -2.4285     
   Hedenbergite      -0.8686        Chrysotile        -2.4565     
   Cristobalite(bet  -0.8900        Eskolaite         -2.4691     
   Diaspore          -0.8949        Whitlockite       -2.5192     
   Ferrosilite       -0.9719        Hematite          -2.5654     
   Annite            -1.0080        Sanidine_high     -2.6851     
   Saponite-K        -1.0549        Nontronite-Mg     -2.7510     
   SiO2(am)          -1.0640        Kaolinite         -2.7984     
   Saponite-Na       -1.1346        Cronstedtite-7A   -2.8593     
   Wollastonite      -1.1463        Montmor-K         -2.9043     
   Boehmite          -1.1897        Wustite           -2.9061     
   Daphnite-14A      -1.2089        Smectite-low-Fe-  -2.9582     
    (only minerals with log Q/K > -3 listed)

                         partial
  Gases               press. (bar)     fugacity     fug. coef.    log fug.
 ---------------------------------------------------------------------------
   CH4(g)                   1.145         1.144        0.9993      0.0583
   H2O(g)                  0.8140        0.8020        0.9852     -0.0958
   H2(g)                  0.06954       0.06959         1.001     -1.1575
   H2S(g)               0.0001541     0.0001535        0.9961     -3.8140
   CO2(g)               4.204e-10     4.194e-10        0.9976     -9.3773
   HCl(g)               2.946e-11     2.946e-11         1.000*   -10.5307
   CO(g)                8.316e-15     8.316e-15         1.000*   -14.0801
   C2H4(g)              7.003e-21     7.003e-21         1.000*   -20.1547
   S2(g)                1.086e-25     1.086e-25         1.000*   -24.9643
   SO2(g)               3.740e-27     3.713e-27        0.9928    -26.4303
   Na(g)                1.565e-44     1.565e-44         1.000*   -43.8056
   K(g)                 9.649e-46     9.649e-46         1.000*   -45.0155
   Cl2(g)               1.742e-47     1.742e-47         1.000*   -46.7589
   O2(g)                1.706e-61     1.706e-61        0.9999    -60.7681
   Mg(g)                1.783e-70     1.783e-70         1.000*   -69.7487
   Ca(g)                1.256e-85     1.256e-85         1.000*   -84.9009
   C(g)                 6.086e-97     6.086e-97         1.000*   -96.2156
   Al(g)               1.514e-105    1.514e-105         1.000*  -104.8199
   Si(g)               2.740e-113    2.740e-113         1.000*  -112.5622
    *no data, gas taken to be ideal

                                  In fluid              Sorbed            Kd
  Original basis total moles   moles     mg/kg      moles     mg/kg      L/kg
 -------------------------------------------------------------------------------
   H2O                 55.6       55.5  9.09e+05
   Al+++            0.00305   5.71e-08   0.00140
   Ca++                1.35       1.32  4.83e+04
   Cl-                 1.33       1.33  4.27e+04
   CrO4--          0.000317   1.24e-19  1.31e-14
   Fe++              0.0275   5.33e-06     0.271
   H+                -0.168    0.00102     0.933
   HCO3-            0.00100    0.00100      55.5
   HPO4--          0.000170   3.68e-11  3.21e-06
   K+               0.00125    0.00125      44.6
   Mg++              0.0287   0.000151      3.33
   Mn++            0.000639   0.000639      31.9
   Na+              0.00237    0.00237      49.4
   O2(aq)         -0.000347   -0.00207     -60.3
   SO4--            0.00107   2.30e-05      2.01
   SiO2(aq)          0.0747   0.000569      31.1
   Ti(OH)4(aq)     0.000394   0.000394      41.5

  Elemental composition               In fluid                  Sorbed
                  total moles     moles       mg/kg        moles       mg/kg
 -------------------------------------------------------------------------------
   Aluminum          0.003045    5.710e-08    0.001401
   Calcium              1.350        1.325   4.827e+04
   Carbon            0.001000     0.001000       10.92
   Chlorine             1.326        1.326   4.273e+04
   Chromium         0.0003171    1.243e-19   5.874e-15
   Hydrogen             111.0        111.0   1.017e+05
   Iron               0.02749    5.335e-06      0.2708
   Magnesium          0.02873    0.0001509       3.335
   Manganese        0.0006391    0.0006391       31.92
   Oxygen               55.75        55.50   8.071e+05
   Phosphorus       0.0001702    3.676e-11   1.035e-06
   Potassium         0.001255     0.001255       44.60
   Silicon            0.07472    0.0005689       14.52
   Sodium            0.002371     0.002366       49.44
   Sulfur            0.001075    2.298e-05      0.6699
   Titanium         0.0003942    0.0003942       17.16


          Step #    41             Xi = 0.0086

          Temperature = 100.0 C    Pressure =  1.013 bars
          pH =  6.829              log fO2 =  -60.842
          Eh =  -0.4120 volts      pe =  -5.5654
          Ionic strength      =    3.024176 molal
          Charge imbalance    =    1.208095 eq/kg (36.41% error)
          Activity of water   =    0.962231
          Solvent mass        =     0.99971 kg
          Solution mass       =      1.1001 kg
          Mineral mass        =   0.0097783 kg
          Solution density    =    1.007    g/cm3
          Solution viscosity  =    0.003    poise
          Chlorinity          =    1.326385 molal
          Dissolved solids    =       91227 mg/kg sol'n
          Hardness            =   120556.68 mg/kg sol'n as CaCO3
            carbonate         =       36.71 mg/kg sol'n as CaCO3
            non-carbonate     =   120519.97 mg/kg sol'n as CaCO3
          Carbonate alkalinity=       36.71 mg/kg sol'n as CaCO3
          Water type          =    Ca-Cl
          Bulk volume         =    1.09e+03 cm3
          Fluid volume        =    1.09e+03 cm3
          Mineral volume      =        2.99 cm3
          Inert volume        =        0.00 cm3
          Porosity            =        99.7 %
          Permeability        =        89.8 cm2
          Mass reacted        =        9.39 g

                          moles          moles         grams          cm3      rxn rate
  Reactants             remaining       reacted       reacted       reacted  (mol/kg sec)
 ------------------------------------------------------------------------------------------
   H2O                    0.01575     0.0001361      0.002451          --            --  
   Al2O3                   0.1798      0.001553        0.1584          --            --  
   CaO                      2.860       0.02472         1.386          --            --  
   Cr2O3                  0.01866     0.0001613       0.02451          --            --  
   FeO(ox)                  3.128       0.02703         1.942          --            --  
   K2O(ox)                0.01506     0.0001301       0.01226          --            --  
   MgO                      3.275       0.02831         1.141          --            --  
   MnO                    0.07536     0.0006513       0.04620          --            --  
   Na2O(ox)               0.08097     0.0006998       0.04337          --            --  
   P2O5                  0.009992     8.635e-05       0.01226          --            --  
   S                     0.008846     7.645e-05      0.002451      0.001186          --  
   SiO2                     8.825       0.07626         4.582          --            --  
   TiO2                   0.04644     0.0004013       0.03206          --            --  

  Minerals in system     moles      log moles      grams        volume (cm3)
 ----------------------------------------------------------------------------
   Andradite             0.007729     -2.112          3.928           1.019
   Chromite             0.0001618     -3.791        0.03621        0.007120
   Hydroxylapatite      5.790e-05     -4.237        0.02908         0.01097
   Minnesotaite          0.003923     -2.406          1.859          0.5800
   Pyrite               0.0004133     -3.384        0.04959        0.009894
   Saponite-Ca           0.009040     -2.044          3.485           1.227
   Stilbite             5.714e-05     -4.243        0.04083         0.01906
   Tremolite            0.0004071     -3.390         0.3307          0.1111
   Troilite             0.0002259     -3.646        0.01986        0.007493
                                               _____________   _____________
          (total)                                     9.778           2.991 

  Aqueous species       molality    mg/kg sol'n    act. coef.     log act.
 ---------------------------------------------------------------------------
   Ca++                     1.199     4.365e+04      0.1683       -0.6951
   Cl-                      1.161     3.739e+04      0.5810       -0.1711
   CaCl+                  0.08856         6079.      0.6759       -1.2229
   CaCl2(aq)              0.03815         3848.      1.0000       -1.4185
   Na+                   0.002074         43.34      0.6759       -2.8533
   K+                    0.001204         42.78      0.5810       -3.1552
   Methane(aq)           0.001000         14.58      1.0000       -2.9999
   SiO2(aq)             0.0005551         30.31      1.0000       -3.2556
   MnCl+                0.0004852         39.86      0.6759       -3.4842
   Ti(OH)4(aq)          0.0004024         42.39      1.0000       -3.3953
   NaCl(aq)             0.0003181         16.90      1.0000       -3.4974
   Mn++                 0.0001672         8.349      0.1683       -4.5505
   Mg++                 0.0001067         2.356      0.2597       -4.5576
   H2(aq)               6.052e-05        0.1109      1.0000       -4.2181
   KCl(aq)              5.619e-05         3.807      1.0000       -4.2503
   MgCl+                4.202e-05         2.282      0.6759       -4.5467
   HS-                  1.869e-05        0.5616      0.6312       -4.9283
   OH-                  5.718e-06       0.08837      0.6312       -5.4426
   H2S(aq)              5.311e-06        0.1645      1.0000       -5.2749
   HSiO3-               4.392e-06        0.3077      0.6759       -5.5275
   Fe++                 3.952e-06        0.2006      0.1683       -6.1769
   FeCl+                1.067e-06       0.08850      0.6759       -6.1421
   FeCl4--              2.710e-07       0.04867      0.0805       -7.6615
   H+                   1.573e-07     0.0001441      0.9420       -6.8292
   NaHSiO3(aq)          7.492e-08      0.006814      1.0000       -7.1254
   AlO2-                5.861e-08      0.003142      0.6759       -7.4021
   HCl(aq)              2.397e-08     0.0007941      1.0000       -7.6204
    (only species > 1e-8 molal listed)

  Mineral saturation states
                     log Q/K                          log Q/K
 ----------------------------------------------------------------
   Tremolite          0.0000 sat    Epidote-ord       -1.2088     
   Minnesotaite       0.0000 sat    Alabandite        -1.2630     
   Stilbite           0.0000 sat    Pseudowollastoni  -1.2748     
   Saponite-Ca        0.0000 sat    Rhodonite         -1.4009     
   Chromite           0.0000 sat    Saponite-H        -1.4598     
   Andradite          0.0000 sat    Laumontite        -1.6497     
   Hydroxylapatite    0.0000 sat    Gibbsite          -1.6641     
   Troilite           0.0000 sat    Fayalite          -1.8506     
   Pyrite            -0.0000 sat    Maximum_Microcli  -1.8739     
   Pyrrhotite        -0.0796        K-Feldspar        -1.8867     
   Scolecite         -0.0801        Celadonite        -1.8999     
   Quartz            -0.1774        Montmor-Ca        -1.9192     
   Diopside          -0.3054        Lawsonite         -1.9583     
   Prehnite          -0.3336        Goethite          -1.9891     
   Tridymite         -0.3492        Grossular         -2.1082     
   Chalcedony        -0.3941        Nontronite-Ca     -2.2915     
   Ice               -0.4837        FeO               -2.3337     
   Saponite-Mg       -0.5040        Montmor-Mg        -2.3676     
   Mesolite          -0.5734        Tephroite         -2.3811     
   Cristobalite(alp  -0.5951        Enstatite         -2.3822     
   Greenalite        -0.6077        Phlogopite        -2.4066     
   Coesite           -0.8358        Magnetite         -2.4163     
   Hedenbergite      -0.8603        Chrysotile        -2.4517     
   Talc              -0.8715        Eskolaite         -2.4789     
   Diaspore          -0.8789        Whitlockite       -2.5236     
   Cristobalite(bet  -0.8973        Hematite          -2.5828     
   Ferrosilite       -0.9695        Sanidine_high     -2.6827     
   Annite            -0.9762        Kaolinite         -2.7809     
   Saponite-K        -1.0543        Nontronite-Mg     -2.7890     
   SiO2(am)          -1.0713        Cronstedtite-7A   -2.8644     
   Saponite-Na       -1.1331        Wustite           -2.8987     
   Wollastonite      -1.1405        Montmor-K         -2.9019     
   Daphnite-14A      -1.1498        Smectite-low-Fe-  -2.9547     
   Boehmite          -1.1737        Mn(OH)2(am)       -2.9840     
   Epidote           -1.2034        Montmor-Na        -2.9986     
    (only minerals with log Q/K > -3 listed)

                         partial
  Gases               press. (bar)     fugacity     fug. coef.    log fug.
 ---------------------------------------------------------------------------
   CH4(g)                   1.145         1.144        0.9993      0.0583
   H2O(g)                  0.8140        0.8020        0.9852     -0.0958
   H2(g)                  0.07572       0.07577         1.001     -1.1205
   H2S(g)               0.0001590     0.0001584        0.9961     -3.8004
   CO2(g)               2.990e-10     2.983e-10        0.9976     -9.5253
   HCl(g)               2.902e-11     2.902e-11         1.000*   -10.5373
   CO(g)                6.441e-15     6.441e-15         1.000*   -14.1911
   C2H4(g)              5.906e-21     5.906e-21         1.000*   -20.2287
   S2(g)                9.748e-26     9.748e-26         1.000*   -25.0111
   SO2(g)               2.989e-27     2.967e-27        0.9928    -26.5277
   Na(g)                1.676e-44     1.676e-44         1.000*   -43.7757
   K(g)                 1.026e-45     1.026e-45         1.000*   -44.9887
   Cl2(g)               1.552e-47     1.552e-47         1.000*   -46.8091
   O2(g)                1.439e-61     1.439e-61        0.9999    -60.8421
   Mg(g)                1.971e-70     1.971e-70         1.000*   -69.7053
   Ca(g)                1.410e-85     1.410e-85         1.000*   -84.8507
   C(g)                 5.133e-97     5.133e-97         1.000*   -96.2896
   Al(g)               1.785e-105    1.785e-105         1.000*  -104.7483
   Si(g)               3.194e-113    3.194e-113         1.000*  -112.4956
    *no data, gas taken to be ideal

                                  In fluid              Sorbed            Kd
  Original basis total moles   moles     mg/kg      moles     mg/kg      L/kg
 -------------------------------------------------------------------------------
   H2O                 55.6       55.5  9.09e+05
   Al+++            0.00311   6.01e-08   0.00148
   Ca++                1.35       1.32  4.83e+04
   Cl-                 1.33       1.33  4.27e+04
   CrO4--          0.000324   1.21e-19  1.28e-14
   Fe++              0.0280   5.29e-06     0.269
   H+                -0.171    0.00102     0.934
   HCO3-            0.00100    0.00100      55.5
   HPO4--          0.000174   3.59e-11  3.13e-06
   K+               0.00126    0.00126      44.8
   Mg++              0.0293   0.000149      3.28
   Mn++            0.000652   0.000652      32.6
   Na+              0.00240    0.00239      50.0
   O2(aq)         -0.000355   -0.00208     -60.5
   SO4--            0.00108   2.40e-05      2.10
   SiO2(aq)          0.0763   0.000559      30.6
   Ti(OH)4(aq)     0.000402   0.000402      42.4

  Elemental composition               In fluid                  Sorbed
                  total moles     moles       mg/kg        moles       mg/kg
 -------------------------------------------------------------------------------
   Aluminum          0.003108    6.014e-08    0.001475
   Calcium              1.351        1.325   4.827e+04
   Carbon            0.001000     0.001000       10.92
   Chlorine             1.326        1.326   4.273e+04
   Chromium         0.0003236    1.213e-19   5.734e-15
   Hydrogen             111.0        111.0   1.017e+05
   Iron               0.02803    5.294e-06      0.2687
   Magnesium          0.02931    0.0001486       3.284
   Manganese        0.0006523    0.0006523       32.57
   Oxygen               55.76        55.50   8.071e+05
   Phosphorus       0.0001737    3.589e-11   1.010e-06
   Potassium         0.001260     0.001260       44.78
   Silicon            0.07626    0.0005594       14.28
   Sodium            0.002400     0.002392       49.98
   Sulfur            0.001076    2.399e-05      0.6994
   Titanium         0.0004023    0.0004023       17.51


          Step #    44             Xi = 0.0092

          Temperature = 100.0 C    Pressure =  1.013 bars
          pH =  6.829              log fO2 =  -60.842
          Eh =  -0.4120 volts      pe =  -5.5654
          Ionic strength      =    3.024130 molal
          Charge imbalance    =    1.208114 eq/kg (36.41% error)
          Activity of water   =    0.962231
          Solvent mass        =     0.99969 kg
          Solution mass       =      1.1000 kg
          Mineral mass        =    0.010457 kg
          Solution density    =    1.007    g/cm3
          Solution viscosity  =    0.003    poise
          Chlorinity          =    1.326414 molal
          Dissolved solids    =       91232 mg/kg sol'n
          Hardness            =   120549.42 mg/kg sol'n as CaCO3
            carbonate         =       36.71 mg/kg sol'n as CaCO3
            non-carbonate     =   120512.71 mg/kg sol'n as CaCO3
          Carbonate alkalinity=       36.71 mg/kg sol'n as CaCO3
          Water type          =    Ca-Cl
          Bulk volume         =    1.10e+03 cm3
          Fluid volume        =    1.09e+03 cm3
          Mineral volume      =        3.22 cm3
          Inert volume        =        0.00 cm3
          Porosity            =        99.7 %
          Permeability        =        89.2 cm2
          Mass reacted        =          10 g

                          moles          moles         grams          cm3      rxn rate
  Reactants             remaining       reacted       reacted       reacted  (mol/kg sec)
 ------------------------------------------------------------------------------------------
   H2O                    0.01574     0.0001457      0.002624          --            --  
   Al2O3                   0.1797      0.001663        0.1696          --            --  
   CaO                      2.858       0.02646         1.484          --            --  
   Cr2O3                  0.01865     0.0001726       0.02624          --            --  
   FeO(ox)                  3.126       0.02894         2.079          --            --  
   K2O(ox)                0.01505     0.0001393       0.01312          --            --  
   MgO                      3.273       0.03030         1.221          --            --  
   MnO                    0.07532     0.0006972       0.04945          --            --  
   Na2O(ox)               0.08093     0.0007491       0.04643          --            --  
   P2O5                  0.009986     9.243e-05       0.01312          --            --  
   S                     0.008841     8.183e-05      0.002624      0.001269          --  
   SiO2                     8.820       0.08164         4.905          --            --  
   TiO2                   0.04641     0.0004296       0.03432          --            --  

  Minerals in system     moles      log moles      grams        volume (cm3)
 ----------------------------------------------------------------------------
   Andradite             0.008148     -2.089          4.141           1.074
   Chromite             0.0001731     -3.762        0.03876        0.007620
   Hydroxylapatite      6.196e-05     -4.208        0.03112         0.01174
   Minnesotaite          0.004135     -2.383          1.960          0.6114
   Saponite-Ca           0.009322     -2.031          3.594           1.265
   Stilbite             0.0001150     -3.939        0.08218         0.03835
   Tremolite            0.0006373     -3.196         0.5177          0.1739
   Troilite              0.001058     -2.976        0.09300         0.03509
                                               _____________   _____________
          (total)                                     10.46           3.217 

  Aqueous species       molality    mg/kg sol'n    act. coef.     log act.
 ---------------------------------------------------------------------------
   Ca++                     1.198     4.365e+04      0.1683       -0.6952
   Cl-                      1.161     3.739e+04      0.5810       -0.1711
   CaCl+                  0.08855         6078.      0.6759       -1.2229
   CaCl2(aq)              0.03815         3847.      1.0000       -1.4186
   Na+                   0.002153         44.98      0.6759       -2.8371
   K+                    0.001221         43.39      0.5810       -3.1490
   Methane(aq)           0.001000         14.58      1.0000       -2.9999
   SiO2(aq)             0.0005549         30.30      1.0000       -3.2557
   MnCl+                0.0005194         42.66      0.6759       -3.4546
   Ti(OH)4(aq)          0.0004307         45.37      1.0000       -3.3658
   NaCl(aq)             0.0003302         17.54      1.0000       -3.4812
   Mn++                 0.0001790         8.936      0.1683       -4.5210
   Mg++                 0.0001067         2.357      0.2597       -4.5573
   H2(aq)               6.052e-05        0.1109      1.0000       -4.2181
   KCl(aq)              5.700e-05         3.861      1.0000       -4.2442
   MgCl+                4.204e-05         2.283      0.6759       -4.5465
   HS-                  1.868e-05        0.5614      0.6312       -4.9285
   OH-                  5.718e-06       0.08837      0.6312       -5.4426
   H2S(aq)              5.308e-06        0.1644      1.0000       -5.2751
   HSiO3-               4.390e-06        0.3076      0.6759       -5.5276
   Fe++                 3.954e-06        0.2007      0.1683       -6.1767
   FeCl+                1.067e-06       0.08854      0.6759       -6.1419
   FeCl4--              2.711e-07       0.04869      0.0805       -7.6613
   H+                   1.573e-07     0.0001441      0.9420       -6.8293
   NaHSiO3(aq)          7.774e-08      0.007070      1.0000       -7.1094
   AlO2-                5.854e-08      0.003138      0.6759       -7.4026
   HCl(aq)              2.397e-08     0.0007941      1.0000       -7.6204
    (only species > 1e-8 molal listed)

  Mineral saturation states
                     log Q/K                          log Q/K
 ----------------------------------------------------------------
   Saponite-Ca        0.0000 sat    Epidote-ord       -1.2101     
   Minnesotaite       0.0000 sat    Alabandite        -1.2336     
   Stilbite           0.0000 sat    Pseudowollastoni  -1.2749     
   Chromite           0.0000 sat    Rhodonite         -1.3715     
   Tremolite          0.0000 sat    Saponite-H        -1.4598     
   Andradite          0.0000 sat    Laumontite        -1.6514     
   Hydroxylapatite    0.0000 sat    Gibbsite          -1.6646     
   Troilite           0.0000 sat    Fayalite          -1.8504     
   Pyrite            -0.0002        Maximum_Microcli  -1.8687     
   Pyrrhotite        -0.0796        K-Feldspar        -1.8815     
   Scolecite         -0.0817        Celadonite        -1.8946     
   Quartz            -0.1775        Montmor-Ca        -1.9207     
   Diopside          -0.3054        Lawsonite         -1.9597     
   Prehnite          -0.3351        Goethite          -1.9889     
   Tridymite         -0.3493        Grossular         -2.1098     
   Chalcedony        -0.3942        Nontronite-Ca     -2.2918     
   Ice               -0.4837        Tephroite         -2.3221     
   Saponite-Mg       -0.5040        FeO               -2.3335     
   Mesolite          -0.5640        Montmor-Mg        -2.3690     
   Cristobalite(alp  -0.5952        Enstatite         -2.3821     
   Greenalite        -0.6074        Phlogopite        -2.4007     
   Coesite           -0.8359        Magnetite         -2.4157     
   Hedenbergite      -0.8604        Chrysotile        -2.4513     
   Talc              -0.8714        Eskolaite         -2.4791     
   Diaspore          -0.8794        Whitlockite       -2.5236     
   Cristobalite(bet  -0.8974        Hematite          -2.5823     
   Ferrosilite       -0.9694        Sanidine_high     -2.6775     
   Annite            -0.9704        Kaolinite         -2.7823     
   Saponite-K        -1.0523        Nontronite-Mg     -2.7892     
   SiO2(am)          -1.0714        Cronstedtite-7A   -2.8637     
   Saponite-Na       -1.1277        Wustite           -2.8985     
   Wollastonite      -1.1406        Montmor-K         -2.9013     
   Daphnite-14A      -1.1503        Smectite-low-Fe-  -2.9519     
   Boehmite          -1.1742        Mn(OH)2(am)       -2.9544     
   Epidote           -1.2047        Montmor-Na        -2.9947     
    (only minerals with log Q/K > -3 listed)

                         partial
  Gases               press. (bar)     fugacity     fug. coef.    log fug.
 ---------------------------------------------------------------------------
   CH4(g)                   1.145         1.144        0.9993      0.0583
   H2O(g)                  0.8140        0.8020        0.9852     -0.0958
   H2(g)                  0.07571       0.07576         1.001     -1.1205
   H2S(g)               0.0001589     0.0001583        0.9961     -3.8006
   CO2(g)               2.992e-10     2.985e-10        0.9976     -9.5251
   HCl(g)               2.902e-11     2.902e-11         1.000*   -10.5373
   CO(g)                6.443e-15     6.443e-15         1.000*   -14.1909
   C2H4(g)              5.908e-21     5.908e-21         1.000*   -20.2286
   S2(g)                9.741e-26     9.741e-26         1.000*   -25.0114
   SO2(g)               2.988e-27     2.967e-27        0.9928    -26.5277
   Na(g)                1.739e-44     1.739e-44         1.000*   -43.7596
   K(g)                 1.041e-45     1.041e-45         1.000*   -44.9825
   Cl2(g)               1.552e-47     1.552e-47         1.000*   -46.8091
   O2(g)                1.439e-61     1.439e-61        0.9999    -60.8420
   Mg(g)                1.972e-70     1.972e-70         1.000*   -69.7051
   Ca(g)                1.410e-85     1.410e-85         1.000*   -84.8508
   C(g)                 5.135e-97     5.135e-97         1.000*   -96.2895
   Al(g)               1.783e-105    1.783e-105         1.000*  -104.7490
   Si(g)               3.192e-113    3.192e-113         1.000*  -112.4959
    *no data, gas taken to be ideal

                                  In fluid              Sorbed            Kd
  Original basis total moles   moles     mg/kg      moles     mg/kg      L/kg
 -------------------------------------------------------------------------------
   H2O                 55.6       55.5  9.09e+05
   Al+++            0.00333   6.01e-08   0.00147
   Ca++                1.35       1.32  4.83e+04
   Cl-                 1.33       1.33  4.27e+04
   CrO4--          0.000346   1.21e-19  1.28e-14
   Fe++              0.0299   5.30e-06     0.269
   H+                -0.183    0.00102     0.934
   HCO3-            0.00100    0.00100      55.5
   HPO4--          0.000186   3.59e-11  3.13e-06
   K+               0.00128    0.00128      45.4
   Mg++              0.0313   0.000149      3.29
   Mn++            0.000698   0.000698      34.9
   Na+              0.00250    0.00248      51.9
   O2(aq)         -0.000380   -0.00208     -60.5
   SO4--            0.00108   2.40e-05      2.09
   SiO2(aq)          0.0816   0.000559      30.5
   Ti(OH)4(aq)     0.000431   0.000431      45.4

  Elemental composition               In fluid                  Sorbed
                  total moles     moles       mg/kg        moles       mg/kg
 -------------------------------------------------------------------------------
   Aluminum          0.003327    6.006e-08    0.001473
   Calcium              1.352        1.325   4.827e+04
   Carbon            0.001000     0.001000       10.92
   Chlorine             1.326        1.326   4.273e+04
   Chromium         0.0003463    1.213e-19   5.732e-15
   Hydrogen             111.0        111.0   1.017e+05
   Iron               0.02994    5.296e-06      0.2689
   Magnesium          0.03130    0.0001487       3.286
   Manganese        0.0006982    0.0006982       34.87
   Oxygen               55.77        55.49   8.071e+05
   Phosphorus       0.0001859    3.589e-11   1.011e-06
   Potassium         0.001279     0.001278       45.42
   Silicon            0.08164    0.0005592       14.28
   Sodium            0.002498     0.002482       51.88
   Sulfur            0.001082    2.398e-05      0.6991
   Titanium         0.0004306    0.0004306       18.74


          Step #    45             Xi = 0.0096

          Temperature = 100.0 C    Pressure =  1.013 bars
          pH =  6.942              log fO2 =  -62.088
          Eh =  -0.4434 volts      pe =  -5.9894
          Ionic strength      =    3.024077 molal
          Charge imbalance    =    1.208132 eq/kg (36.42% error)
          Activity of water   =    0.962232
          Solvent mass        =     0.99968 kg
          Solution mass       =      1.1000 kg
          Mineral mass        =    0.010933 kg
          Solution density    =    1.007    g/cm3
          Solution viscosity  =    0.003    poise
          Chlorinity          =    1.326428 molal
          Dissolved solids    =       91228 mg/kg sol'n
          Hardness            =   120543.82 mg/kg sol'n as CaCO3
            carbonate         =       38.48 mg/kg sol'n as CaCO3
            non-carbonate     =   120505.34 mg/kg sol'n as CaCO3
          Carbonate alkalinity=       38.48 mg/kg sol'n as CaCO3
          Water type          =    Ca-Cl
          Bulk volume         =    1.10e+03 cm3
          Fluid volume        =    1.09e+03 cm3
          Mineral volume      =        3.36 cm3
          Inert volume        =        0.00 cm3
          Porosity            =        99.7 %
          Permeability        =        88.8 cm2
          Mass reacted        =        10.5 g

                          moles          moles         grams          cm3      rxn rate
  Reactants             remaining       reacted       reacted       reacted  (mol/kg sec)
 ------------------------------------------------------------------------------------------
   H2O                    0.01573     0.0001523      0.002744          --            --  
   Al2O3                   0.1796      0.001739        0.1773          --            --  
   CaO                      2.857       0.02767         1.551          --            --  
   Cr2O3                  0.01864     0.0001805       0.02744          --            --  
   FeO(ox)                  3.125       0.03026         2.174          --            --  
   K2O(ox)                0.01504     0.0001457       0.01372          --            --  
   MgO                      3.272       0.03169         1.277          --            --  
   MnO                    0.07529     0.0007290       0.05172          --            --  
   Na2O(ox)               0.08089     0.0007833       0.04855          --            --  
   P2O5                  0.009982     9.666e-05       0.01372          --            --  
   S                     0.008837     8.558e-05      0.002744      0.001327          --  
   SiO2                     8.816       0.08537         5.129          --            --  
   TiO2                   0.04639     0.0004492       0.03588          --            --  

  Minerals in system     moles      log moles      grams        volume (cm3)
 ----------------------------------------------------------------------------
   Andradite             0.008345     -2.079          4.241           1.100
   Chromite             0.0001810     -3.742        0.04053        0.007968
   Hydroxylapatite      6.477e-05     -4.189        0.03254         0.01228
   Minnesotaite          0.004439     -2.353          2.104          0.6564
   Saponite-Ca           0.009305     -2.031          3.587           1.263
   Scolecite            0.0002041     -3.690        0.08009         0.03517
   Tremolite            0.0009284     -3.032         0.7542          0.2534
   Troilite              0.001067     -2.972        0.09384         0.03541
                                               _____________   _____________
          (total)                                     10.93           3.363 

  Aqueous species       molality    mg/kg sol'n    act. coef.     log act.
 ---------------------------------------------------------------------------
   Ca++                     1.198     4.365e+04      0.1683       -0.6952
   Cl-                      1.161     3.739e+04      0.5810       -0.1711
   CaCl+                  0.08855         6078.      0.6759       -1.2229
   CaCl2(aq)              0.03814         3847.      1.0000       -1.4186
   Na+                   0.002226         46.51      0.6759       -2.8226
   K+                    0.001234         43.85      0.5810       -3.1445
   Methane(aq)           0.001000         14.58      1.0000       -2.9999
   MnCl+                0.0005431         44.61      0.6759       -3.4352
   Ti(OH)4(aq)          0.0004504         47.44      1.0000       -3.3464
   SiO2(aq)             0.0003857         21.06      1.0000       -3.4138
   NaCl(aq)             0.0003414         18.13      1.0000       -3.4667
   H2(aq)               0.0002540        0.4653      1.0000       -3.5952
   Mn++                 0.0001872         9.345      0.1683       -4.5016
   Mg++                 9.242e-05         2.041      0.2597       -4.6198
   KCl(aq)              5.759e-05         3.902      1.0000       -4.2396
   MgCl+                3.640e-05         1.977      0.6759       -4.6090
   HS-                  1.490e-05        0.4479      0.6312       -5.0266
   OH-                  7.410e-06        0.1145      0.6312       -5.3300
   HSiO3-               3.954e-06        0.2770      0.6759       -5.5730
   Fe++                 3.824e-06        0.1941      0.1683       -6.1913
   H2S(aq)              3.268e-06        0.1012      1.0000       -5.4857
   FeCl+                1.032e-06       0.08563      0.6759       -6.1564
   FeCl4--              2.622e-07       0.04709      0.0805       -7.6759
   H+                   1.214e-07     0.0001112      0.9420       -6.9419
   AlO2-                1.110e-07      0.005950      0.6759       -7.1248
   NaHSiO3(aq)          7.239e-08      0.006584      1.0000       -7.1403
   HCl(aq)              1.849e-08     0.0006127      1.0000       -7.7330
    (only species > 1e-8 molal listed)

  Mineral saturation states
                     log Q/K                          log Q/K
 ----------------------------------------------------------------
   Minnesotaite       0.0000 sat    Pseudowollastoni  -1.2077     
   Chromite           0.0000 sat    SiO2(am)          -1.2295     
   Tremolite          0.0000 sat    Rhodonite         -1.2849     
   Andradite          0.0000 sat    Saponite-H        -1.4969     
   Troilite           0.0000 sat    Gibbsite          -1.4994     
   Hydroxylapatite    0.0000 sat    Grossular         -1.5777     
   Scolecite          0.0000 sat    Fayalite          -1.5870     
   Saponite-Ca        0.0000 sat    Lawsonite         -1.7200     
   Prehnite          -0.0282        Laumontite        -1.7278     
   Pyrrhotite        -0.0796        Tephroite         -1.9909     
   Diopside          -0.2335        Maximum_Microcli  -2.0603     
   Daphnite-14A      -0.2404        K-Feldspar        -2.0731     
   Greenalite        -0.2914        Celadonite        -2.0815     
   Quartz            -0.3356        Goethite          -2.0897     
   Stilbite          -0.4699        Phlogopite        -2.1041     
   Mesolite          -0.4769        FeO               -2.1228     
   Ice               -0.4837        Montmor-Ca        -2.1859     
   Tridymite         -0.5074        Chrysotile        -2.2791     
   Saponite-Mg       -0.5143        Ripidolite-14A    -2.3709     
   Annite            -0.5300        Enstatite         -2.3774     
   Chalcedony        -0.5523        Magnetite         -2.4066     
   Diaspore          -0.7141        Whitlockite       -2.5987     
   Hedenbergite      -0.7406        Clinozoisite      -2.6144     
   Cristobalite(alp  -0.7533        Montmor-Mg        -2.6446     
   Pyrite            -0.8338        Zoisite           -2.6457     
   Ferrosilite       -0.9167        Eskolaite         -2.6898     
   Coesite           -0.9940        Mn(OH)2(am)       -2.7098     
   Epidote           -0.9986        Wustite           -2.7320     
   Epidote-ord       -1.0040        Kaolinite         -2.7678     
   Boehmite          -1.0089        Hematite          -2.7839     
   Talc              -1.0152        Chamosite-7A      -2.7855     
   Saponite-K        -1.0508        Cronstedtite-7A   -2.8019     
   Cristobalite(bet  -1.0555        Sanidine_high     -2.8691     
   Wollastonite      -1.0734        Fe(OH)2           -2.9191     
   Saponite-Na       -1.1229        Nontronite-Ca     -2.9816     
   Alabandite        -1.1997     
    (only minerals with log Q/K > -3 listed)

                         partial
  Gases               press. (bar)     fugacity     fug. coef.    log fug.
 ---------------------------------------------------------------------------
   CH4(g)                   1.145         1.144        0.9993      0.0583
   H2O(g)                  0.8140        0.8020        0.9852     -0.0958
   H2(g)                   0.3178        0.3180         1.001     -0.4976
   H2S(g)               9.782e-05     9.744e-05        0.9961     -4.0112
   HCl(g)               2.239e-11     2.239e-11         1.000*   -10.6499
   CO2(g)               9.643e-13     9.620e-13        0.9976    -12.0168
   CO(g)                8.716e-17     8.716e-17         1.000*   -16.0597
   C2H4(g)              3.354e-22     3.354e-22         1.000*   -21.4744
   S2(g)                2.096e-27     2.096e-27         1.000*   -26.6787
   SO2(g)               2.488e-29     2.471e-29        0.9928    -28.6072
   Na(g)                4.775e-44     4.775e-44         1.000*   -43.3210
   K(g)                 2.793e-45     2.793e-45         1.000*   -44.5539
   Cl2(g)               2.202e-48     2.202e-48         1.000*   -47.6572
   O2(g)                8.170e-63     8.169e-63        0.9999    -62.0879
   Mg(g)                1.204e-69     1.204e-69         1.000*   -68.9194
   Ca(g)                9.939e-85     9.939e-85         1.000*   -84.0026
   C(g)                 2.915e-98     2.915e-98         1.000*   -97.5354
   Al(g)               2.242e-104    2.242e-104         1.000*  -103.6493
   Si(g)               3.908e-112    3.908e-112         1.000*  -111.4080
    *no data, gas taken to be ideal

                                  In fluid              Sorbed            Kd
  Original basis total moles   moles     mg/kg      moles     mg/kg      L/kg
 -------------------------------------------------------------------------------
   H2O                 55.6       55.5  9.09e+05
   Al+++            0.00348   1.13e-07   0.00278
   Ca++                1.35       1.32  4.83e+04
   Cl-                 1.33       1.33  4.27e+04
   CrO4--          0.000362   8.51e-20  8.97e-15
   Fe++              0.0313   5.12e-06     0.260
   H+                -0.192    0.00101     0.925
   HCO3-            0.00100    0.00100      55.5
   HPO4--          0.000194   2.39e-11  2.09e-06
   K+               0.00129    0.00129      45.9
   Mg++              0.0327   0.000129      2.85
   Mn++            0.000730   0.000730      36.5
   Na+              0.00257    0.00257      53.6
   O2(aq)         -0.000397   -0.00216     -62.9
   SO4--            0.00109   1.82e-05      1.59
   SiO2(aq)          0.0854   0.000390      21.3
   Ti(OH)4(aq)     0.000450   0.000450      47.4

  Elemental composition               In fluid                  Sorbed
                  total moles     moles       mg/kg        moles       mg/kg
 -------------------------------------------------------------------------------
   Aluminum          0.003479    1.132e-07    0.002777
   Calcium              1.354        1.325   4.826e+04
   Carbon            0.001000     0.001000       10.92
   Chlorine             1.326        1.326   4.274e+04
   Chromium         0.0003621    8.510e-20   4.023e-15
   Hydrogen             111.0        111.0   1.017e+05
   Iron               0.03126    5.121e-06      0.2600
   Magnesium          0.03269    0.0001288       2.845
   Manganese        0.0007300    0.0007300       36.46
   Oxygen               55.78        55.49   8.071e+05
   Phosphorus       0.0001943    2.392e-11   6.736e-07
   Potassium         0.001291     0.001291       45.90
   Silicon            0.08537    0.0003896       9.947
   Sodium            0.002567     0.002567       53.64
   Sulfur            0.001086    1.817e-05      0.5296
   Titanium         0.0004502    0.0004502       19.60


          Step #    46             Xi = 0.0100

          Temperature = 100.0 C    Pressure =  1.013 bars
          pH =  6.974              log fO2 =  -62.439
          Eh =  -0.4523 volts      pe =  -6.1094
          Ionic strength      =    3.024029 molal
          Charge imbalance    =    1.208142 eq/kg (36.42% error)
          Activity of water   =    0.962232
          Solvent mass        =     0.99967 kg
          Solution mass       =      1.1000 kg
          Mineral mass        =    0.011402 kg
          Solution density    =    1.007    g/cm3
          Solution viscosity  =    0.003    poise
          Chlorinity          =    1.326441 molal
          Dissolved solids    =       91230 mg/kg sol'n
          Hardness            =   120538.19 mg/kg sol'n as CaCO3
            carbonate         =       38.93 mg/kg sol'n as CaCO3
            non-carbonate     =   120499.26 mg/kg sol'n as CaCO3
          Carbonate alkalinity=       38.93 mg/kg sol'n as CaCO3
          Water type          =    Ca-Cl
          Bulk volume         =    1.10e+03 cm3
          Fluid volume        =    1.09e+03 cm3
          Mineral volume      =        3.50 cm3
          Inert volume        =        0.00 cm3
          Porosity            =        99.7 %
          Permeability        =        88.4 cm2
          Mass reacted        =          11 g

                          moles          moles         grams          cm3      rxn rate
  Reactants             remaining       reacted       reacted       reacted  (mol/kg sec)
 ------------------------------------------------------------------------------------------
   H2O                    0.01572     0.0001590      0.002864          --            --  
   Al2O3                   0.1795      0.001815        0.1851          --            --  
   CaO                      2.856       0.02888         1.619          --            --  
   Cr2O3                  0.01864     0.0001884       0.02864          --            --  
   FeO(ox)                  3.124       0.03159         2.269          --            --  
   K2O(ox)                0.01504     0.0001520       0.01432          --            --  
   MgO                      3.271       0.03307         1.333          --            --  
   MnO                    0.07525     0.0007609       0.05398          --            --  
   Na2O(ox)               0.08086     0.0008176       0.05067          --            --  
   P2O5                  0.009978     0.0001009       0.01432          --            --  
   S                     0.008833     8.932e-05      0.002864      0.001385          --  
   SiO2                     8.812       0.08911         5.354          --            --  
   TiO2                   0.04637     0.0004689       0.03745          --            --  

  Minerals in system     moles      log moles      grams        volume (cm3)
 ----------------------------------------------------------------------------
   Andradite             0.008476     -2.072          4.307           1.117
   Chromite             0.0001889     -3.724        0.04229        0.008315
   Daphnite-14A         9.802e-05     -4.009        0.06994         0.02092
   Hydroxylapatite      6.759e-05     -4.170        0.03395         0.01281
   Minnesotaite          0.004626     -2.335          2.192          0.6840
   Prehnite             0.0002015     -3.696        0.08310         0.02828
   Saponite-Ca           0.009188     -2.037          3.542           1.247
   Tremolite             0.001276     -2.894          1.037          0.3484
   Troilite              0.001073     -2.969        0.09431         0.03559
                                               _____________   _____________
          (total)                                     11.40           3.502 

  Aqueous species       molality    mg/kg sol'n    act. coef.     log act.
 ---------------------------------------------------------------------------
   Ca++                     1.198     4.365e+04      0.1683       -0.6952
   Cl-                      1.161     3.739e+04      0.5810       -0.1712
   CaCl+                  0.08854         6078.      0.6759       -1.2230
   CaCl2(aq)              0.03814         3847.      1.0000       -1.4186
   Na+                   0.002285         47.75      0.6759       -2.8111
   K+                    0.001246         44.28      0.5810       -3.1402
   Methane(aq)           0.001000         14.58      1.0000       -2.9999
   MnCl+                0.0005668         46.56      0.6759       -3.4166
   Ti(OH)4(aq)          0.0004700         49.51      1.0000       -3.3279
   H2(aq)               0.0003806        0.6973      1.0000       -3.4195
   NaCl(aq)             0.0003505         18.62      1.0000       -3.4553
   SiO2(aq)             0.0003429         18.72      1.0000       -3.4649
   Mn++                 0.0001953         9.753      0.1683       -4.4830
   Mg++                 9.069e-05         2.003      0.2597       -4.6280
   KCl(aq)              5.816e-05         3.941      1.0000       -4.2354
   MgCl+                3.572e-05         1.940      0.6759       -4.6172
   HS-                  1.372e-05        0.4122      0.6312       -5.0626
   OH-                  7.980e-06        0.1233      0.6312       -5.2978
   Fe++                 3.858e-06        0.1958      0.1683       -6.1874
   HSiO3-               3.785e-06        0.2652      0.6759       -5.5920
   H2S(aq)              2.793e-06       0.08652      1.0000       -5.5539
   FeCl+                1.041e-06       0.08639      0.6759       -6.1526
   FeCl4--              2.645e-07       0.04751      0.0805       -7.6720
   AlO2-                1.271e-07      0.006810      0.6759       -7.0661
   H+                   1.127e-07     0.0001032      0.9420       -6.9740
   NaHSiO3(aq)          7.115e-08      0.006471      1.0000       -7.1478
   HCl(aq)              1.717e-08     0.0005690      1.0000       -7.7651
    (only species > 1e-8 molal listed)

  Mineral saturation states
                     log Q/K                          log Q/K
 ----------------------------------------------------------------
   Troilite           0.0000 sat    Pseudowollastoni  -1.1946     
   Chromite           0.0000 sat    Rhodonite         -1.2532     
   Hydroxylapatite    0.0000 sat    SiO2(am)          -1.2806     
   Minnesotaite       0.0000 sat    Gibbsite          -1.4728     
   Andradite          0.0000 sat    Grossular         -1.4852     
   Tremolite          0.0000 sat    Fayalite          -1.5018     
   Saponite-Ca        0.0000 sat    Saponite-H        -1.5075     
   Prehnite           0.0000 sat    Lawsonite         -1.7049     
   Daphnite-14A       0.0000 sat    Laumontite        -1.8149     
   Scolecite         -0.0360        Tephroite         -1.8763     
   Pyrrhotite        -0.0796        Phlogopite        -2.0263     
   Greenalite        -0.1892        FeO               -2.0546     
   Diopside          -0.2154        Goethite          -2.1094     
   Quartz            -0.3867        Maximum_Microcli  -2.1507     
   Annite            -0.4160        K-Feldspar        -2.1635     
   Ice               -0.4837        Ripidolite-14A    -2.1667     
   Mesolite          -0.5063        Celadonite        -2.1669     
   Saponite-Mg       -0.5156        Chrysotile        -2.2131     
   Tridymite         -0.5585        Montmor-Ca        -2.3169     
   Chalcedony        -0.6034        Enstatite         -2.3724     
   Diaspore          -0.6876        Magnetite         -2.3779     
   Stilbite          -0.6890        Clinozoisite      -2.5596     
   Hedenbergite      -0.7104        Zoisite           -2.5909     
   Cristobalite(alp  -0.8044        Whitlockite       -2.6201     
   Ferrosilite       -0.8997        Mn(OH)2(am)       -2.6269     
   Boehmite          -0.9824        Chamosite-7A      -2.6473     
   Epidote           -0.9901        Wustite           -2.6768     
   Epidote-ord       -0.9955        Cronstedtite-7A   -2.7562     
   Coesite           -1.0451        Eskolaite         -2.7580     
   Saponite-K        -1.0494        Montmor-Mg        -2.7769     
   Talc              -1.0514        Kaolinite         -2.8170     
   Wollastonite      -1.0603        Hematite          -2.8233     
   Pyrite            -1.0776        Fe(OH)2           -2.8510     
   Cristobalite(bet  -1.1066        Daphnite-7A       -2.8752     
   Saponite-Na       -1.1192        Sanidine_high     -2.9595     
   Alabandite        -1.1850     
    (only minerals with log Q/K > -3 listed)

                         partial
  Gases               press. (bar)     fugacity     fug. coef.    log fug.
 ---------------------------------------------------------------------------
   CH4(g)                   1.145         1.144        0.9993      0.0583
   H2O(g)                  0.8141        0.8020        0.9852     -0.0958
   H2(g)                   0.4762        0.4766         1.001     -0.3219
   H2S(g)               8.362e-05     8.329e-05        0.9961     -4.0794
   HCl(g)               2.079e-11     2.079e-11         1.000*   -10.6820
   CO2(g)               1.911e-13     1.907e-13        0.9976    -12.7197
   CO(g)                2.589e-17     2.589e-17         1.000*   -16.5868
   C2H4(g)              1.493e-22     1.493e-22         1.000*   -21.8259
   S2(g)                6.818e-28     6.818e-28         1.000*   -27.1664
   SO2(g)               6.319e-30     6.273e-30        0.9928    -29.2025
   Na(g)                6.463e-44     6.463e-44         1.000*   -43.1896
   K(g)                 3.718e-45     3.718e-45         1.000*   -44.4296
   Cl2(g)               1.267e-48     1.267e-48         1.000*   -47.8972
   O2(g)                3.637e-63     3.637e-63        0.9999    -62.4393
   Mg(g)                2.053e-69     2.053e-69         1.000*   -68.6876
   Ca(g)                1.727e-84     1.727e-84         1.000*   -83.7627
   C(g)                 1.298e-98     1.298e-98         1.000*   -97.8868
   Al(g)               4.373e-104    4.373e-104         1.000*  -103.3592
   Si(g)               7.804e-112    7.804e-112         1.000*  -111.1077
    *no data, gas taken to be ideal

                                  In fluid              Sorbed            Kd
  Original basis total moles   moles     mg/kg      moles     mg/kg      L/kg
 -------------------------------------------------------------------------------
   H2O                 55.6       55.5  9.09e+05
   Al+++            0.00363   1.29e-07   0.00317
   Ca++                1.35       1.32  4.83e+04
   Cl-                 1.33       1.33  4.27e+04
   CrO4--          0.000378   7.87e-20  8.30e-15
   Fe++              0.0326   5.17e-06     0.262
   H+                -0.200    0.00101     0.923
   HCO3-            0.00100    0.00100      55.5
   HPO4--          0.000203   2.14e-11  1.86e-06
   K+               0.00130    0.00130      46.4
   Mg++              0.0341   0.000126      2.79
   Mn++            0.000762   0.000762      38.1
   Na+              0.00264    0.00264      55.1
   O2(aq)         -0.000415   -0.00222     -64.7
   SO4--            0.00109   1.65e-05      1.44
   SiO2(aq)          0.0891   0.000347      18.9
   Ti(OH)4(aq)     0.000470   0.000470      49.5

  Elemental composition               In fluid                  Sorbed
                  total moles     moles       mg/kg        moles       mg/kg
 -------------------------------------------------------------------------------
   Aluminum          0.003631    1.294e-07    0.003175
   Calcium              1.355        1.325   4.826e+04
   Carbon            0.001000     0.001000       10.92
   Chlorine             1.326        1.326   4.274e+04
   Chromium         0.0003779    7.867e-20   3.718e-15
   Hydrogen             111.0        111.0   1.017e+05
   Iron               0.03259    5.167e-06      0.2623
   Magnesium          0.03407    0.0001264       2.792
   Manganese        0.0007619    0.0007619       38.05
   Oxygen               55.80        55.49   8.071e+05
   Phosphorus       0.0002028    2.135e-11   6.013e-07
   Potassium         0.001304     0.001304       46.35
   Silicon            0.08911    0.0003466       8.850
   Sodium            0.002635     0.002635       55.07
   Sulfur            0.001089    1.651e-05      0.4812
   Titanium         0.0004699    0.0004699       20.45


          Step #    49             Xi = 0.0115

          Temperature = 100.0 C    Pressure =  1.013 bars
          pH =  6.974              log fO2 =  -62.439
          Eh =  -0.4523 volts      pe =  -6.1095
          Ionic strength      =    3.023930 molal
          Charge imbalance    =    1.208201 eq/kg (36.42% error)
          Activity of water   =    0.962232
          Solvent mass        =     0.99960 kg
          Solution mass       =      1.1000 kg
          Mineral mass        =    0.013134 kg
          Solution density    =    1.007    g/cm3
          Solution viscosity  =    0.003    poise
          Chlorinity          =    1.326527 molal
          Dissolved solids    =       91245 mg/kg sol'n
          Hardness            =   120519.90 mg/kg sol'n as CaCO3
            carbonate         =       38.94 mg/kg sol'n as CaCO3
            non-carbonate     =   120480.97 mg/kg sol'n as CaCO3
          Carbonate alkalinity=       38.94 mg/kg sol'n as CaCO3
          Water type          =    Ca-Cl
          Bulk volume         =    1.10e+03 cm3
          Fluid volume        =    1.09e+03 cm3
          Mineral volume      =        4.04 cm3
          Inert volume        =        0.00 cm3
          Porosity            =        99.6 %
          Permeability        =        86.9 cm2
          Mass reacted        =        12.6 g

                          moles          moles         grams          cm3      rxn rate
  Reactants             remaining       reacted       reacted       reacted  (mol/kg sec)
 ------------------------------------------------------------------------------------------
   H2O                    0.01570     0.0001833      0.003303          --            --  
   Al2O3                   0.1792      0.002093        0.2134          --            --  
   CaO                      2.851       0.03330         1.867          --            --  
   Cr2O3                  0.01861     0.0002173       0.03303          --            --  
   FeO(ox)                  3.119       0.03642         2.617          --            --  
   K2O(ox)                0.01501     0.0001753       0.01651          --            --  
   MgO                      3.266       0.03814         1.537          --            --  
   MnO                    0.07514     0.0008775       0.06224          --            --  
   Na2O(ox)               0.08073     0.0009428       0.05843          --            --  
   P2O5                  0.009962     0.0001163       0.01651          --            --  
   S                     0.008820     0.0001030      0.003303      0.001598          --  
   SiO2                     8.798        0.1028         6.174          --            --  
   TiO2                   0.04630     0.0005407       0.04319          --            --  

  Minerals in system     moles      log moles      grams        volume (cm3)
 ----------------------------------------------------------------------------
   Andradite             0.008489     -2.071          4.314           1.119
   Chromite             0.0002178     -3.662        0.04875        0.009585
   Daphnite-14A          0.001051     -2.978         0.7501          0.2244
   Hydroxylapatite      7.789e-05     -4.108        0.03913         0.01476
   Minnesotaite          0.004626     -2.335          2.192          0.6840
   Saponite-Ca           0.006317     -2.200          2.435          0.8570
   Tremolite             0.004012     -2.397          3.259           1.095
   Troilite              0.001086     -2.964        0.09552         0.03604
                                               _____________   _____________
          (total)                                     13.13           4.040 

  Aqueous species       molality    mg/kg sol'n    act. coef.     log act.
 ---------------------------------------------------------------------------
   Ca++                     1.198     4.364e+04      0.1683       -0.6953
   Cl-                      1.161     3.739e+04      0.5810       -0.1712
   CaCl+                  0.08853         6077.      0.6759       -1.2230
   CaCl2(aq)              0.03814         3846.      1.0000       -1.4187
   Na+                   0.002503         52.29      0.6759       -2.7717
   K+                    0.001291         45.87      0.5810       -3.1249
   Methane(aq)           0.001000         14.58      1.0000       -2.9998
   MnCl+                0.0006536         53.69      0.6759       -3.3548
   Ti(OH)4(aq)          0.0005419         57.08      1.0000       -3.2661
   NaCl(aq)             0.0003839         20.39      1.0000       -3.4158
   H2(aq)               0.0003807        0.6974      1.0000       -3.4195
   SiO2(aq)             0.0003429         18.72      1.0000       -3.4649
   Mn++                 0.0002252         11.25      0.1683       -4.4212
   Mg++                 9.068e-05         2.003      0.2597       -4.6281
   KCl(aq)              6.024e-05         4.081      1.0000       -4.2201
   MgCl+                3.572e-05         1.940      0.6759       -4.6172
   HS-                  1.372e-05        0.4123      0.6312       -5.0626
   OH-                  7.980e-06        0.1233      0.6312       -5.2978
   Fe++                 3.858e-06        0.1958      0.1683       -6.1875
   HSiO3-               3.786e-06        0.2652      0.6759       -5.5920
   H2S(aq)              2.793e-06       0.08651      1.0000       -5.5539
   FeCl+                1.041e-06       0.08638      0.6759       -6.1526
   FeCl4--              2.645e-07       0.04750      0.0805       -7.6721
   AlO2-                1.271e-07      0.006810      0.6759       -7.0661
   H+                   1.127e-07     0.0001032      0.9420       -6.9740
   NaHSiO3(aq)          7.792e-08      0.007087      1.0000       -7.1084
   HCl(aq)              1.717e-08     0.0005690      1.0000       -7.7652
    (only species > 1e-8 molal listed)

  Mineral saturation states
                     log Q/K                          log Q/K
 ----------------------------------------------------------------
   Andradite          0.0000 sat    Rhodonite         -1.1913     
   Minnesotaite       0.0000 sat    Pseudowollastoni  -1.1946     
   Troilite           0.0000 sat    SiO2(am)          -1.2806     
   Tremolite          0.0000 sat    Gibbsite          -1.4729     
   Saponite-Ca        0.0000 sat    Grossular         -1.4853     
   Chromite           0.0000 sat    Fayalite          -1.5018     
   Daphnite-14A       0.0000 sat    Saponite-H        -1.5075     
   Hydroxylapatite    0.0000 sat    Lawsonite         -1.7050     
   Prehnite          -0.0001        Tephroite         -1.7525     
   Scolecite         -0.0361        Laumontite        -1.8150     
   Pyrrhotite        -0.0796        Phlogopite        -2.0110     
   Greenalite        -0.1892        FeO               -2.0546     
   Diopside          -0.2154        Goethite          -2.1094     
   Quartz            -0.3867        Maximum_Microcli  -2.1355     
   Annite            -0.4007        K-Feldspar        -2.1483     
   Mesolite          -0.4797        Celadonite        -2.1517     
   Ice               -0.4837        Ripidolite-14A    -2.1667     
   Saponite-Mg       -0.5156        Chrysotile        -2.2131     
   Tridymite         -0.5585        Montmor-Ca        -2.3170     
   Chalcedony        -0.6034        Enstatite         -2.3724     
   Stilbite          -0.6837        Magnetite         -2.3778     
   Diaspore          -0.6877        Clinozoisite      -2.5597     
   Hedenbergite      -0.7104        Mn(OH)2(am)       -2.5650     
   Cristobalite(alp  -0.8044        Zoisite           -2.5910     
   Ferrosilite       -0.8997        Whitlockite       -2.6201     
   Boehmite          -0.9825        Chamosite-7A      -2.6473     
   Epidote           -0.9902        Wustite           -2.6768     
   Epidote-ord       -0.9956        Cronstedtite-7A   -2.7562     
   Saponite-K        -1.0443        Eskolaite         -2.7580     
   Coesite           -1.0451        Montmor-Mg        -2.7771     
   Talc              -1.0514        Kaolinite         -2.8171     
   Wollastonite      -1.0603        Hematite          -2.8233     
   Pyrite            -1.0777        Fe(OH)2           -2.8509     
   Saponite-Na       -1.1061        Daphnite-7A       -2.8752     
   Cristobalite(bet  -1.1066        Sanidine_high     -2.9443     
   Alabandite        -1.1231     
    (only minerals with log Q/K > -3 listed)

                         partial
  Gases               press. (bar)     fugacity     fug. coef.    log fug.
 ---------------------------------------------------------------------------
   CH4(g)                   1.145         1.144        0.9993      0.0584
   H2O(g)                  0.8141        0.8020        0.9852     -0.0958
   H2(g)                   0.4763        0.4766         1.001     -0.3219
   H2S(g)               8.361e-05     8.329e-05        0.9961     -4.0794
   HCl(g)               2.079e-11     2.079e-11         1.000*   -10.6821
   CO2(g)               1.911e-13     1.907e-13        0.9976    -12.7197
   CO(g)                2.589e-17     2.589e-17         1.000*   -16.5869
   C2H4(g)              1.493e-22     1.493e-22         1.000*   -21.8258
   S2(g)                6.816e-28     6.816e-28         1.000*   -27.1664
   SO2(g)               6.318e-30     6.272e-30        0.9928    -29.2026
   Na(g)                7.078e-44     7.078e-44         1.000*   -43.1501
   K(g)                 3.852e-45     3.852e-45         1.000*   -44.4143
   Cl2(g)               1.267e-48     1.267e-48         1.000*   -47.8973
   O2(g)                3.637e-63     3.636e-63        0.9999    -62.4393
   Mg(g)                2.053e-69     2.053e-69         1.000*   -68.6876
   Ca(g)                1.727e-84     1.727e-84         1.000*   -83.7627
   C(g)                 1.298e-98     1.298e-98         1.000*   -97.8868
   Al(g)               4.373e-104    4.373e-104         1.000*  -103.3592
   Si(g)               7.804e-112    7.804e-112         1.000*  -111.1077
    *no data, gas taken to be ideal

                                  In fluid              Sorbed            Kd
  Original basis total moles   moles     mg/kg      moles     mg/kg      L/kg
 -------------------------------------------------------------------------------
   H2O                 55.6       55.5  9.09e+05
   Al+++            0.00419   1.29e-07   0.00317
   Ca++                1.36       1.32  4.83e+04
   Cl-                 1.33       1.33  4.27e+04
   CrO4--          0.000436   7.86e-20  8.29e-15
   Fe++              0.0374   5.17e-06     0.262
   H+                -0.231    0.00101     0.923
   HCO3-            0.00100    0.00100      55.5
   HPO4--          0.000234   2.14e-11  1.86e-06
   K+               0.00135    0.00135      48.0
   Mg++              0.0391   0.000126      2.79
   Mn++            0.000878   0.000878      43.9
   Na+              0.00289    0.00289      60.3
   O2(aq)         -0.000478   -0.00222     -64.7
   SO4--            0.00110   1.65e-05      1.44
   SiO2(aq)           0.103   0.000347      18.9
   Ti(OH)4(aq)     0.000542   0.000542      57.1

  Elemental composition               In fluid                  Sorbed
                  total moles     moles       mg/kg        moles       mg/kg
 -------------------------------------------------------------------------------
   Aluminum          0.004187    1.294e-07    0.003175
   Calcium              1.359        1.324   4.825e+04
   Carbon            0.001000     0.001000       10.92
   Chlorine             1.326        1.326   4.274e+04
   Chromium         0.0004356    7.865e-20   3.718e-15
   Hydrogen             111.0        111.0   1.017e+05
   Iron               0.03742    5.166e-06      0.2623
   Magnesium          0.03914    0.0001263       2.792
   Manganese        0.0008785    0.0008785       43.87
   Oxygen               55.84        55.49   8.071e+05
   Phosphorus       0.0002337    2.136e-11   6.013e-07
   Potassium         0.001351     0.001351       48.01
   Silicon             0.1028    0.0003466       8.849
   Sodium            0.002886     0.002886       60.31
   Sulfur            0.001103    1.651e-05      0.4812
   Titanium         0.0005417    0.0005417       23.58


          Step #    50             Xi = 0.0123

          Temperature = 100.0 C    Pressure =  1.013 bars
          pH =  6.998              log fO2 =  -62.664
          Eh =  -0.4583 volts      pe =  -6.1897
          Ionic strength      =    3.023869 molal
          Charge imbalance    =    1.208238 eq/kg (36.42% error)
          Activity of water   =    0.962233
          Solvent mass        =     0.99957 kg
          Solution mass       =      1.0999 kg
          Mineral mass        =    0.014049 kg
          Solution density    =    1.007    g/cm3
          Solution viscosity  =    0.003    poise
          Chlorinity          =    1.326574 molal
          Dissolved solids    =       91249 mg/kg sol'n
          Hardness            =   120510.72 mg/kg sol'n as CaCO3
            carbonate         =       39.26 mg/kg sol'n as CaCO3
            non-carbonate     =   120471.45 mg/kg sol'n as CaCO3
          Carbonate alkalinity=       39.26 mg/kg sol'n as CaCO3
          Water type          =    Ca-Cl
          Bulk volume         =    1.10e+03 cm3
          Fluid volume        =    1.09e+03 cm3
          Mineral volume      =        4.33 cm3
          Inert volume        =        0.00 cm3
          Porosity            =        99.6 %
          Permeability        =        86.1 cm2
          Mass reacted        =        13.5 g

                          moles          moles         grams          cm3      rxn rate
  Reactants             remaining       reacted       reacted       reacted  (mol/kg sec)
 ------------------------------------------------------------------------------------------
   H2O                    0.01569     0.0001961      0.003533          --            --  
   Al2O3                   0.1791      0.002239        0.2283          --            --  
   CaO                      2.849       0.03562         1.997          --            --  
   Cr2O3                  0.01859     0.0002324       0.03533          --            --  
   FeO(ox)                  3.116       0.03896         2.799          --            --  
   K2O(ox)                0.01500     0.0001875       0.01766          --            --  
   MgO                      3.263       0.04079         1.644          --            --  
   MnO                    0.07508     0.0009386       0.06658          --            --  
   Na2O(ox)               0.08067      0.001009       0.06251          --            --  
   P2O5                  0.009954     0.0001244       0.01766          --            --  
   S                     0.008813     0.0001102      0.003533      0.001709          --  
   SiO2                     8.791        0.1099         6.604          --            --  
   TiO2                   0.04626     0.0005784       0.04620          --            --  

  Minerals in system     moles      log moles      grams        volume (cm3)
 ----------------------------------------------------------------------------
   Andradite             0.008609     -2.065          4.375           1.135
   Chromite             0.0002329     -3.633        0.05214         0.01025
   Daphnite-14A          0.001365     -2.865         0.9737          0.2913
   Greenalite           0.0001838     -3.736        0.06831         0.02113
   Hydroxylapatite      8.330e-05     -4.079        0.04184         0.01579
   Minnesotaite          0.004677     -2.330          2.217          0.6916
   Saponite-Ca           0.005301     -2.276          2.044          0.7192
   Tremolite             0.005148     -2.288          4.182           1.405
   Troilite              0.001097     -2.960        0.09646         0.03640
                                               _____________   _____________
          (total)                                     14.05           4.326 

  Aqueous species       molality    mg/kg sol'n    act. coef.     log act.
 ---------------------------------------------------------------------------
   Ca++                     1.198     4.364e+04      0.1683       -0.6953
   Cl-                      1.161     3.739e+04      0.5810       -0.1712
   CaCl+                  0.08852         6076.      0.6759       -1.2231
   CaCl2(aq)              0.03813         3846.      1.0000       -1.4187
   Na+                   0.002617         54.67      0.6759       -2.7523
   K+                    0.001314         46.70      0.5810       -3.1171
   Methane(aq)           0.001000         14.59      1.0000       -2.9998
   MnCl+                0.0006991         57.43      0.6759       -3.3256
   Ti(OH)4(aq)          0.0005796         61.05      1.0000       -3.2369
   H2(aq)               0.0004931        0.9033      1.0000       -3.3071
   NaCl(aq)             0.0004013         21.32      1.0000       -3.3965
   SiO2(aq)             0.0002758         15.06      1.0000       -3.5595
   Mn++                 0.0002409         12.03      0.1683       -4.3919
   Mg++                 0.0001101         2.431      0.2597       -4.5439
   KCl(aq)              6.134e-05         4.155      1.0000       -4.2123
   MgCl+                4.335e-05         2.354      0.6759       -4.5331
   HS-                  1.084e-05        0.3259      0.6312       -5.1647
   OH-                  8.434e-06        0.1303      0.6312       -5.2738
   Fe++                 4.618e-06        0.2344      0.1683       -6.1094
   HSiO3-               3.218e-06        0.2254      0.6759       -5.6625
   H2S(aq)              2.089e-06       0.06471      1.0000       -5.6800
   FeCl+                1.246e-06        0.1034      0.6759       -6.0745
   FeCl4--              3.165e-07       0.05686      0.0805       -7.5940
   H+                   1.066e-07     9.768e-05      0.9420       -6.9980
   AlO2-                9.007e-08      0.004828      0.6759       -7.2155
   NaHSiO3(aq)          6.925e-08      0.006298      1.0000       -7.1596
   HCl(aq)              1.625e-08     0.0005384      1.0000       -7.7892
    (only species > 1e-8 molal listed)

  Mineral saturation states
                     log Q/K                          log Q/K
 ----------------------------------------------------------------
   Hydroxylapatite    0.0000 sat    Pseudowollastoni  -1.2412     
   Tremolite          0.0000 sat    Pyrite            -1.3162     
   Minnesotaite       0.0000 sat    Fayalite          -1.3442     
   Saponite-Ca        0.0000 sat    SiO2(am)          -1.3752     
   Andradite          0.0000 sat    Epidote           -1.4548     
   Daphnite-14A       0.0000 sat    Epidote-ord       -1.4602     
   Troilite           0.0000 sat    Saponite-H        -1.5154     
   Greenalite         0.0000 sat    Gibbsite          -1.6463     
   Chromite           0.0000 sat    Stilbite          -1.6518     
   Pyrrhotite        -0.0796        Tephroite         -1.6926     
   Diopside          -0.2244        FeO               -1.9285     
   Annite            -0.4477        Grossular         -1.9719     
   Quartz            -0.4813        Chrysotile        -2.0058     
   Ice               -0.4837        Goethite          -2.0395     
   Saponite-Mg       -0.5017        Phlogopite        -2.0399     
   Prehnite          -0.5347        Magnetite         -2.1119     
   Scolecite         -0.6187        Ripidolite-14A    -2.1486     
   Tridymite         -0.6531        Lawsonite         -2.1930     
   Chalcedony        -0.6980        Enstatite         -2.3348     
   Hedenbergite      -0.7255        Cronstedtite-7A   -2.4587     
   Diaspore          -0.8610        Mn(OH)2(am)       -2.4878     
   Ferrosilite       -0.8682        Laumontite        -2.4921     
   Cristobalite(alp  -0.8990        Celadonite        -2.5395     
   Talc              -1.0333        Maximum_Microcli  -2.5608     
   Saponite-K        -1.0417        Wustite           -2.5633     
   Mesolite          -1.0486        K-Feldspar        -2.5736     
   Saponite-Na       -1.0997        Whitlockite       -2.6361     
   Wollastonite      -1.1069        Hematite          -2.6835     
   Coesite           -1.1397        Fe(OH)2           -2.7248     
   Boehmite          -1.1558        Chamosite-7A      -2.8365     
   Alabandite        -1.1719        Daphnite-7A       -2.8752     
   Cristobalite(bet  -1.2012        Eskolaite         -2.8841     
   Rhodonite         -1.2086        Montmor-Ca        -2.9334     
    (only minerals with log Q/K > -3 listed)

                         partial
  Gases               press. (bar)     fugacity     fug. coef.    log fug.
 ---------------------------------------------------------------------------
   CH4(g)                   1.145         1.144        0.9993      0.0584
   H2O(g)                  0.8141        0.8020        0.9852     -0.0958
   H2(g)                   0.6169        0.6174         1.001     -0.2095
   H2S(g)               6.254e-05     6.230e-05        0.9961     -4.2055
   HCl(g)               1.967e-11     1.967e-11         1.000*   -10.7061
   CO2(g)               6.788e-14     6.772e-14        0.9976    -13.1693
   CO(g)                1.191e-17     1.191e-17         1.000*   -16.9240
   C2H4(g)              8.900e-23     8.900e-23         1.000*   -22.0506
   S2(g)                2.273e-28     2.273e-28         1.000*   -27.6434
   SO2(g)               2.174e-30     2.158e-30        0.9928    -29.6659
   Na(g)                8.902e-44     8.902e-44         1.000*   -43.0505
   K(g)                 4.717e-45     4.717e-45         1.000*   -44.3263
   Cl2(g)               8.755e-49     8.755e-49         1.000*   -48.0577
   O2(g)                2.167e-63     2.167e-63        0.9999    -62.6641
   Mg(g)                3.606e-69     3.606e-69         1.000*   -68.4430
   Ca(g)                2.499e-84     2.499e-84         1.000*   -83.6023
   C(g)                 7.734e-99     7.734e-99         1.000*   -98.1116
   Al(g)               4.325e-104    4.325e-104         1.000*  -103.3640
   Si(g)               1.053e-111    1.053e-111         1.000*  -110.9774
    *no data, gas taken to be ideal

                                  In fluid              Sorbed            Kd
  Original basis total moles   moles     mg/kg      moles     mg/kg      L/kg
 -------------------------------------------------------------------------------
   H2O                 55.6       55.5  9.09e+05
   Al+++            0.00448   9.17e-08   0.00225
   Ca++                1.36       1.32  4.82e+04
   Cl-                 1.33       1.33  4.27e+04
   CrO4--          0.000466   6.73e-20  7.09e-15
   Fe++              0.0400   6.18e-06     0.314
   H+                -0.247    0.00100     0.919
   HCO3-            0.00100    0.00100      55.5
   HPO4--          0.000250   1.96e-11  1.71e-06
   K+               0.00138    0.00138      48.9
   Mg++              0.0418   0.000153      3.39
   Mn++            0.000940   0.000940      46.9
   Na+              0.00302    0.00302      63.1
   O2(aq)         -0.000512   -0.00227     -66.1
   SO4--            0.00111   1.29e-05      1.13
   SiO2(aq)           0.110   0.000279      15.2
   Ti(OH)4(aq)     0.000579   0.000579      61.1

  Elemental composition               In fluid                  Sorbed
                  total moles     moles       mg/kg        moles       mg/kg
 -------------------------------------------------------------------------------
   Aluminum          0.004479    9.167e-08    0.002249
   Calcium              1.362        1.324   4.825e+04
   Carbon            0.001000     0.001000       10.92
   Chlorine             1.326        1.326   4.274e+04
   Chromium         0.0004659    6.725e-20   3.179e-15
   Hydrogen             111.0        111.0   1.017e+05
   Iron               0.03996    6.184e-06      0.3140
   Magnesium          0.04179    0.0001533       3.388
   Manganese        0.0009396    0.0009396       46.93
   Oxygen               55.86        55.49   8.071e+05
   Phosphorus       0.0002499    1.963e-11   5.528e-07
   Potassium         0.001375     0.001375       48.88
   Silicon             0.1099    0.0002789       7.122
   Sodium            0.003017     0.003017       63.06
   Sulfur            0.001110    1.293e-05      0.3770
   Titanium         0.0005794    0.0005794       25.22


          Step #    53             Xi = 0.0156

          Temperature = 100.0 C    Pressure =  1.013 bars
          pH =  6.998              log fO2 =  -62.664
          Eh =  -0.4583 volts      pe =  -6.1898
          Ionic strength      =    3.023690 molal
          Charge imbalance    =    1.208375 eq/kg (36.42% error)
          Activity of water   =    0.962233
          Solvent mass        =     0.99942 kg
          Solution mass       =      1.0998 kg
          Mineral mass        =    0.017761 kg
          Solution density    =    1.007    g/cm3
          Solution viscosity  =    0.003    poise
          Chlorinity          =    1.326774 molal
          Dissolved solids    =       91282 mg/kg sol'n
          Hardness            =   120472.95 mg/kg sol'n as CaCO3
            carbonate         =       39.27 mg/kg sol'n as CaCO3
            non-carbonate     =   120433.68 mg/kg sol'n as CaCO3
          Carbonate alkalinity=       39.27 mg/kg sol'n as CaCO3
          Water type          =    Ca-Cl
          Bulk volume         =    1.10e+03 cm3
          Fluid volume        =    1.09e+03 cm3
          Mineral volume      =        5.49 cm3
          Inert volume        =        0.00 cm3
          Porosity            =        99.5 %
          Permeability        =        83.0 cm2
          Mass reacted        =        17.1 g

                          moles          moles         grams          cm3      rxn rate
  Reactants             remaining       reacted       reacted       reacted  (mol/kg sec)
 ------------------------------------------------------------------------------------------
   H2O                    0.01563     0.0002481      0.004470          --            --  
   Al2O3                   0.1785      0.002833        0.2888          --            --  
   CaO                      2.840       0.04507         2.527          --            --  
   Cr2O3                  0.01853     0.0002941       0.04470          --            --  
   FeO(ox)                  3.106       0.04929         3.541          --            --  
   K2O(ox)                0.01495     0.0002373       0.02235          --            --  
   MgO                      3.252       0.05161         2.080          --            --  
   MnO                    0.07483      0.001187       0.08424          --            --  
   Na2O(ox)               0.08040      0.001276       0.07908          --            --  
   P2O5                  0.009921     0.0001574       0.02235          --            --  
   S                     0.008783     0.0001394      0.004470      0.002162          --  
   SiO2                     8.762        0.1391         8.355          --            --  
   TiO2                   0.04611     0.0007317       0.05845          --            --  

  Minerals in system     moles      log moles      grams        volume (cm3)
 ----------------------------------------------------------------------------
   Andradite             0.008638     -2.064          4.390           1.139
   Chromite             0.0002946     -3.531        0.06594         0.01296
   Daphnite-14A          0.002833     -2.548          2.021          0.6046
   Greenalite            0.001400     -2.854         0.5205          0.1610
   Hydroxylapatite      0.0001053     -3.978        0.05289         0.01996
   Minnesotaite          0.004408     -2.356          2.089          0.6517
   Tremolite              0.01049     -1.979          8.523           2.863
   Troilite              0.001126     -2.948        0.09903         0.03737
                                               _____________   _____________
          (total)                                     17.76           5.490 

  Aqueous species       molality    mg/kg sol'n    act. coef.     log act.
 ---------------------------------------------------------------------------
   Ca++                     1.198     4.362e+04      0.1683       -0.6954
   Cl-                      1.161     3.739e+04      0.5810       -0.1712
   CaCl+                  0.08850         6074.      0.6759       -1.2232
   CaCl2(aq)              0.03812         3844.      1.0000       -1.4188
   Na+                   0.003081         64.37      0.6759       -2.6814
   K+                    0.001410         50.08      0.5810       -3.0867
   Methane(aq)           0.001001         14.59      1.0000       -2.9997
   MnCl+                0.0008844         72.64      0.6759       -3.2235
   Ti(OH)4(aq)          0.0007332         77.22      1.0000       -3.1348
   H2(aq)               0.0004932        0.9034      1.0000       -3.3070
   NaCl(aq)             0.0004726         25.10      1.0000       -3.3255
   Mn++                 0.0003048         15.22      0.1683       -4.2898
   SiO2(aq)             0.0002758         15.06      1.0000       -3.5595
   Mg++                 0.0001100         2.430      0.2597       -4.5441
   KCl(aq)              6.578e-05         4.456      1.0000       -4.1819
   MgCl+                4.334e-05         2.353      0.6759       -4.5332
   HS-                  1.084e-05        0.3259      0.6312       -5.1646
   OH-                  8.435e-06        0.1304      0.6312       -5.2737
   Fe++                 4.616e-06        0.2343      0.1683       -6.1095
   HSiO3-               3.218e-06        0.2255      0.6759       -5.6625
   H2S(aq)              2.089e-06       0.06471      1.0000       -5.6800
   FeCl+                1.246e-06        0.1034      0.6759       -6.0747
   FeCl4--              3.164e-07       0.05683      0.0805       -7.5942
   H+                   1.066e-07     9.766e-05      0.9420       -6.9981
   AlO2-                9.009e-08      0.004828      0.6759       -7.2154
   NaHSiO3(aq)          8.155e-08      0.007417      1.0000       -7.0886
   HCl(aq)              1.625e-08     0.0005382      1.0000       -7.7893
    (only species > 1e-8 molal listed)

  Mineral saturation states
                     log Q/K                          log Q/K
 ----------------------------------------------------------------
   Minnesotaite       0.0000 sat    Pseudowollastoni  -1.2412     
   Andradite          0.0000 sat    Pyrite            -1.3162     
   Greenalite         0.0000 sat    Fayalite          -1.3442     
   Chromite           0.0000 sat    SiO2(am)          -1.3752     
   Hydroxylapatite    0.0000 sat    Epidote           -1.4548     
   Daphnite-14A       0.0000 sat    Epidote-ord       -1.4602     
   Troilite           0.0000 sat    Tephroite         -1.4881     
   Tremolite          0.0000 sat    Saponite-H        -1.5155     
   Saponite-Ca       -0.0000        Stilbite          -1.6419     
   Pyrrhotite        -0.0796        Gibbsite          -1.6463     
   Diopside          -0.2244        FeO               -1.9285     
   Annite            -0.4172        Grossular         -1.9718     
   Quartz            -0.4813        Chrysotile        -2.0058     
   Ice               -0.4837        Phlogopite        -2.0094     
   Saponite-Mg       -0.5017        Goethite          -2.0395     
   Prehnite          -0.5346        Magnetite         -2.1120     
   Scolecite         -0.6186        Ripidolite-14A    -2.1486     
   Tridymite         -0.6531        Lawsonite         -2.1930     
   Chalcedony        -0.6980        Enstatite         -2.3348     
   Hedenbergite      -0.7255        Mn(OH)2(am)       -2.3855     
   Diaspore          -0.8610        Cronstedtite-7A   -2.4588     
   Ferrosilite       -0.8682        Laumontite        -2.4921     
   Cristobalite(alp  -0.8990        Celadonite        -2.5090     
   Mesolite          -1.0006        Maximum_Microcli  -2.5304     
   Saponite-K        -1.0317        K-Feldspar        -2.5432     
   Talc              -1.0333        Wustite           -2.5634     
   Alabandite        -1.0697        Whitlockite       -2.6361     
   Saponite-Na       -1.0763        Hematite          -2.6835     
   Rhodonite         -1.1064        Fe(OH)2           -2.7248     
   Wollastonite      -1.1069        Chamosite-7A      -2.8365     
   Coesite           -1.1397        Daphnite-7A       -2.8752     
   Boehmite          -1.1558        Eskolaite         -2.8841     
   Cristobalite(bet  -1.2012        Montmor-Ca        -2.9334     
    (only minerals with log Q/K > -3 listed)

                         partial
  Gases               press. (bar)     fugacity     fug. coef.    log fug.
 ---------------------------------------------------------------------------
   CH4(g)                   1.145         1.144        0.9993      0.0585
   H2O(g)                  0.8141        0.8020        0.9852     -0.0958
   H2(g)                   0.6170        0.6174         1.001     -0.2094
   H2S(g)               6.254e-05     6.230e-05        0.9961     -4.2055
   HCl(g)               1.967e-11     1.967e-11         1.000*   -10.7062
   CO2(g)               6.785e-14     6.769e-14        0.9976    -13.1695
   CO(g)                1.191e-17     1.191e-17         1.000*   -16.9242
   C2H4(g)              8.900e-23     8.900e-23         1.000*   -22.0506
   S2(g)                2.272e-28     2.272e-28         1.000*   -27.6436
   SO2(g)               2.173e-30     2.158e-30        0.9928    -29.6660
   Na(g)                1.048e-43     1.048e-43         1.000*   -42.9795
   K(g)                 5.060e-45     5.060e-45         1.000*   -44.2958
   Cl2(g)               8.751e-49     8.751e-49         1.000*   -48.0579
   O2(g)                2.167e-63     2.167e-63        0.9999    -62.6642
   Mg(g)                3.606e-69     3.606e-69         1.000*   -68.4430
   Ca(g)                2.499e-84     2.499e-84         1.000*   -83.6022
   C(g)                 7.733e-99     7.733e-99         1.000*   -98.1116
   Al(g)               4.326e-104    4.326e-104         1.000*  -103.3639
   Si(g)               1.054e-111    1.054e-111         1.000*  -110.9773
    *no data, gas taken to be ideal

                                  In fluid              Sorbed            Kd
  Original basis total moles   moles     mg/kg      moles     mg/kg      L/kg
 -------------------------------------------------------------------------------
   H2O                 55.7       55.5  9.09e+05
   Al+++            0.00567   9.17e-08   0.00225
   Ca++                1.37       1.32  4.82e+04
   Cl-                 1.33       1.33  4.27e+04
   CrO4--          0.000589   6.72e-20  7.09e-15
   Fe++              0.0503   6.18e-06     0.314
   H+                -0.312    0.00100     0.919
   HCO3-            0.00100    0.00100      55.5
   HPO4--          0.000316   1.96e-11  1.71e-06
   K+               0.00147    0.00147      52.4
   Mg++              0.0526   0.000153      3.39
   Mn++             0.00119    0.00119      59.4
   Na+              0.00355    0.00355      74.2
   O2(aq)         -0.000648   -0.00227     -66.1
   SO4--            0.00114   1.29e-05      1.13
   SiO2(aq)           0.139   0.000279      15.2
   Ti(OH)4(aq)     0.000733   0.000733      77.2

  Elemental composition               In fluid                  Sorbed
                  total moles     moles       mg/kg        moles       mg/kg
 -------------------------------------------------------------------------------
   Aluminum          0.005666    9.168e-08    0.002249
   Calcium              1.371        1.324   4.823e+04
   Carbon            0.001000     0.001000       10.92
   Chlorine             1.326        1.326   4.274e+04
   Chromium         0.0005892    6.723e-20   3.178e-15
   Hydrogen             111.0        111.0   1.017e+05
   Iron               0.05029    6.181e-06      0.3139
   Magnesium          0.05261    0.0001533       3.387
   Manganese         0.001188     0.001188       59.37
   Oxygen               55.95        55.48   8.071e+05
   Phosphorus       0.0003159    1.963e-11   5.529e-07
   Potassium         0.001475     0.001475       52.42
   Silicon             0.1391    0.0002789       7.122
   Sodium            0.003552     0.003552       74.25
   Sulfur            0.001139    1.293e-05      0.3770
   Titanium         0.0007327    0.0007327       31.90


          Step #    56             Xi = 0.0246

          Temperature = 100.0 C    Pressure =  1.013 bars
          pH =  7.132              log fO2 =  -64.268
          Eh =  -0.4979 volts      pe =  -6.7245
          Ionic strength      =    3.023473 molal
          Charge imbalance    =    1.208843 eq/kg (36.43% error)
          Activity of water   =    0.962231
          Solvent mass        =     0.99892 kg
          Solution mass       =      1.0994 kg
          Mineral mass        =    0.028044 kg
          Solution density    =    1.008    g/cm3
          Solution viscosity  =    0.003    poise
          Chlorinity          =    1.327439 molal
          Dissolved solids    =       91386 mg/kg sol'n
          Hardness            =   120378.55 mg/kg sol'n as CaCO3
            carbonate         =       40.91 mg/kg sol'n as CaCO3
            non-carbonate     =   120337.64 mg/kg sol'n as CaCO3
          Carbonate alkalinity=       40.91 mg/kg sol'n as CaCO3
          Water type          =    Ca-Cl
          Bulk volume         =    1.10e+03 cm3
          Fluid volume        =    1.09e+03 cm3
          Mineral volume      =        8.79 cm3
          Inert volume        =        0.00 cm3
          Porosity            =        99.2 %
          Permeability        =        74.9 cm2
          Mass reacted        =          27 g

                          moles          moles         grams          cm3      rxn rate
  Reactants             remaining       reacted       reacted       reacted  (mol/kg sec)
 ------------------------------------------------------------------------------------------
   H2O                    0.01549     0.0003910      0.007045          --            --  
   Al2O3                   0.1769      0.004464        0.4552          --            --  
   CaO                      2.814       0.07103         3.983          --            --  
   Cr2O3                  0.01836     0.0004635       0.07045          --            --  
   FeO(ox)                  3.078       0.07769         5.581          --            --  
   K2O(ox)                0.01481     0.0003739       0.03522          --            --  
   MgO                      3.222       0.08134         3.278          --            --  
   MnO                    0.07414      0.001872        0.1328          --            --  
   Na2O(ox)               0.07966      0.002011        0.1246          --            --  
   P2O5                  0.009830     0.0002481       0.03522          --            --  
   S                     0.008703     0.0002197      0.007045      0.003408          --  
   SiO2                     8.682        0.2192         13.17          --            --  
   TiO2                   0.04569      0.001153       0.09212          --            --  

  Minerals in system     moles      log moles      grams        volume (cm3)
 ----------------------------------------------------------------------------
   Andradite              0.01135     -1.945          5.767           1.496
   Chromite             0.0004640     -3.333         0.1039         0.02042
   Daphnite-14A         0.0009342     -3.030         0.6666          0.1994
   Greenalite             0.01320     -1.879          4.907           1.518
   Hydroxylapatite      0.0001658     -3.781        0.08326         0.03142
   Minnesotaite          0.003349     -2.475          1.587          0.4952
   Prehnite              0.003531     -2.452          1.456          0.4954
   Tremolite              0.01646     -1.784          13.37           4.491
   Troilite              0.001203     -2.920         0.1057         0.03990
                                               _____________   _____________
          (total)                                     28.04           8.787 

  Aqueous species       molality    mg/kg sol'n    act. coef.     log act.
 ---------------------------------------------------------------------------
   Ca++                     1.197     4.359e+04      0.1683       -0.6957
   Cl-                      1.161     3.739e+04      0.5810       -0.1711
   CaCl+                  0.08845         6070.      0.6759       -1.2234
   CaCl2(aq)              0.03810         3842.      1.0000       -1.4191
   Na+                   0.004359         91.05      0.6759       -2.5308
   H2(aq)                0.003126         5.725      1.0000       -2.5051
   K+                    0.001672         59.39      0.5810       -3.0127
   MnCl+                 0.001394         114.5      0.6759       -3.0258
   Ti(OH)4(aq)           0.001156         121.7      1.0000       -2.9372
   Methane(aq)           0.001001         14.59      1.0000       -2.9995
   NaCl(aq)             0.0006685         35.50      1.0000       -3.1749
   Mn++                 0.0004804         23.98      0.1683       -4.0922
   SiO2(aq)             0.0002758         15.05      1.0000       -3.5595
   KCl(aq)              7.802e-05         5.285      1.0000       -4.1078
   Mg++                 4.645e-05         1.026      0.2597       -4.9186
   MgCl+                1.830e-05        0.9935      0.6759       -4.9077
   HS-                  1.476e-05        0.4435      0.6312       -5.0308
   OH-                  1.148e-05        0.1774      0.6312       -5.1399
   HSiO3-               4.379e-06        0.3068      0.6759       -5.5287
   Fe++                 2.493e-06        0.1265      0.1683       -6.3771
   H2S(aq)              2.089e-06       0.06470      1.0000       -5.6800
   FeCl+                6.728e-07       0.05581      0.6759       -6.3422
   FeCl4--              1.709e-07       0.03070      0.0805       -7.8616
   NaHSiO3(aq)          1.570e-07       0.01428      1.0000       -6.8041
   AlO2-                1.226e-07      0.006570      0.6759       -7.0817
   H+                   7.836e-08     7.176e-05      0.9420       -7.1319
   HCl(aq)              1.194e-08     0.0003955      1.0000       -7.9230
    (only species > 1e-8 molal listed)

  Mineral saturation states
                     log Q/K                          log Q/K
 ----------------------------------------------------------------
   Tremolite          0.0000 sat    Saponite-K        -1.2839     
   Troilite           0.0000 sat    Saponite-Na       -1.3033     
   Daphnite-14A       0.0000 sat    Epidote           -1.3212     
   Greenalite         0.0000 sat    Epidote-ord       -1.3266     
   Hydroxylapatite    0.0000 sat    Stilbite          -1.3296     
   Andradite          0.0000 sat    Fayalite          -1.3442     
   Chromite           0.0000 sat    Talc              -1.3541     
   Prehnite           0.0000 sat    SiO2(am)          -1.3752     
   Minnesotaite       0.0000 sat    Gibbsite          -1.6463     
   Diopside          -0.0640        Saponite-H        -1.8362     
   Pyrrhotite        -0.0796        Mn(OH)2(am)       -1.9203     
   Annite            -0.2094        Lawsonite         -1.9256     
   Saponite-Ca       -0.2767        FeO               -1.9285     
   Scolecite         -0.3513        Pyrite            -2.1182     
   Hedenbergite      -0.4581        Phlogopite        -2.1224     
   Quartz            -0.4813        Laumontite        -2.2248     
   Ice               -0.4837        Maximum_Microcli  -2.3225     
   Tephroite         -0.5576        Chrysotile        -2.3266     
   Alabandite        -0.6045        K-Feldspar        -2.3353     
   Mesolite          -0.6327        Celadonite        -2.4081     
   Rhodonite         -0.6411        Goethite          -2.4405     
   Tridymite         -0.6531        Enstatite         -2.4418     
   Chalcedony        -0.6980        Ripidolite-14A    -2.4694     
   Wollastonite      -0.8396        Wustite           -2.6059     
   Saponite-Mg       -0.8402        Fe(OH)2           -2.7248     
   Diaspore          -0.8610        Whitlockite       -2.7252     
   Ferrosilite       -0.8682        Clinozoisite      -2.7330     
   Cristobalite(alp  -0.8990        Zoisite           -2.7643     
   Pseudowollastoni  -0.9739        Chamosite-7A      -2.8365     
   Coesite           -1.1397        Daphnite-7A       -2.8752     
   Boehmite          -1.1558        Eskolaite         -2.8841     
   Grossular         -1.1699        Magnetite         -2.9139     
   Cristobalite(bet  -1.2012        Montmor-Ca        -2.9246     
    (only minerals with log Q/K > -3 listed)

                         partial
  Gases               press. (bar)     fugacity     fug. coef.    log fug.
 ---------------------------------------------------------------------------
   H2(g)                    3.911         3.913         1.001      0.5925
   CH4(g)                   1.145         1.145        0.9993      0.0587
   H2O(g)                  0.8140        0.8020        0.9852     -0.0958
   H2S(g)               6.254e-05     6.230e-05        0.9961     -4.2055
   HCl(g)               1.446e-11     1.446e-11         1.000*   -10.8399
   CO2(g)               4.207e-17     4.198e-17        0.9976    -16.3770
   CO(g)                4.680e-20     4.680e-20         1.000*   -19.3298
   C2H4(g)              2.218e-24     2.218e-24         1.000*   -23.6540
   S2(g)                5.657e-30     5.657e-30         1.000*   -29.2474
   SO2(g)               8.536e-33     8.475e-33        0.9928    -32.0719
   Na(g)                5.080e-43     5.080e-43         1.000*   -42.2941
   K(g)                 2.056e-44     2.056e-44         1.000*   -43.6870
   Cl2(g)               7.457e-50     7.457e-50         1.000*   -49.1274
   O2(g)                5.394e-65     5.394e-65        0.9999    -64.2681
   Mg(g)                1.787e-68     1.787e-68         1.000*   -67.7480
   Ca(g)                2.931e-83     2.931e-83         1.000*   -82.5330
   C(g)                1.926e-100    1.926e-100         1.000*   -99.7153
   Al(g)               6.902e-103    6.902e-103         1.000*  -102.1610
   Si(g)               4.232e-110    4.232e-110         1.000*  -109.3734
    *no data, gas taken to be ideal

                                  In fluid              Sorbed            Kd
  Original basis total moles   moles     mg/kg      moles     mg/kg      L/kg
 -------------------------------------------------------------------------------
   H2O                 55.8       55.5  9.09e+05
   Al+++            0.00893   1.24e-07   0.00305
   Ca++                1.40       1.32  4.82e+04
   Cl-                 1.33       1.33  4.28e+04
   CrO4--          0.000928   8.16e-20  8.61e-15
   Fe++              0.0787   3.34e-06     0.169
   H+                -0.492    0.00100     0.919
   HCO3-            0.00100    0.00100      55.5
   HPO4--          0.000497   1.24e-11  1.08e-06
   K+               0.00175    0.00175      62.2
   Mg++              0.0823   6.47e-05      1.43
   Mn++             0.00187    0.00187      93.6
   Na+              0.00502    0.00502      105.
   O2(aq)          -0.00102   -0.00359     -105.
   SO4--            0.00122   1.68e-05      1.47
   SiO2(aq)           0.219   0.000280      15.3
   Ti(OH)4(aq)      0.00115    0.00115      122.

  Elemental composition               In fluid                  Sorbed
                  total moles     moles       mg/kg        moles       mg/kg
 -------------------------------------------------------------------------------
   Aluminum          0.008930    1.242e-07    0.003047
   Calcium              1.397        1.322   4.820e+04
   Carbon            0.001000     0.001000       10.93
   Chlorine             1.326        1.326   4.276e+04
   Chromium         0.0009280    8.160e-20   3.859e-15
   Hydrogen             111.0        110.9   1.017e+05
   Iron               0.07869    3.336e-06      0.1695
   Magnesium          0.08234    6.468e-05       1.430
   Manganese         0.001873     0.001873       93.57
   Oxygen               56.21        55.45   8.070e+05
   Phosphorus       0.0004973    1.238e-11   3.487e-07
   Potassium         0.001748     0.001748       62.16
   Silicon             0.2192    0.0002800       7.153
   Sodium            0.005022     0.005022       105.0
   Sulfur            0.001220    1.684e-05      0.4911
   Titanium          0.001154     0.001154       50.27


          Step #    57             Xi = 0.0261

          Temperature = 100.0 C    Pressure =  1.013 bars
          pH =  7.132              log fO2 =  -64.271
          Eh =  -0.4979 volts      pe =  -6.7254
          Ionic strength      =    3.023482 molal
          Charge imbalance    =    1.208940 eq/kg (36.43% error)
          Activity of water   =    0.962230
          Solvent mass        =     0.99882 kg
          Solution mass       =      1.0993 kg
          Mineral mass        =    0.029714 kg
          Solution density    =    1.008    g/cm3
          Solution viscosity  =    0.003    poise
          Chlorinity          =    1.327571 molal
          Dissolved solids    =       91403 mg/kg sol'n
          Hardness            =   120365.46 mg/kg sol'n as CaCO3
            carbonate         =       40.91 mg/kg sol'n as CaCO3
            non-carbonate     =   120324.55 mg/kg sol'n as CaCO3
          Carbonate alkalinity=       40.91 mg/kg sol'n as CaCO3
          Water type          =    Ca-Cl
          Bulk volume         =    1.10e+03 cm3
          Fluid volume        =    1.09e+03 cm3
          Mineral volume      =        9.34 cm3
          Inert volume        =        0.00 cm3
          Porosity            =        99.2 %
          Permeability        =        73.6 cm2
          Mass reacted        =        28.6 g

                          moles          moles         grams          cm3      rxn rate
  Reactants             remaining       reacted       reacted       reacted  (mol/kg sec)
 ------------------------------------------------------------------------------------------
   H2O                    0.01547     0.0004140      0.007458          --            --  
   Al2O3                   0.1766      0.004726        0.4819          --            --  
   CaO                      2.810       0.07519         4.216          --            --  
   Cr2O3                  0.01833     0.0004907       0.07458          --            --  
   FeO(ox)                  3.073       0.08224         5.909          --            --  
   K2O(ox)                0.01479     0.0003959       0.03729          --            --  
   MgO                      3.218       0.08611         3.471          --            --  
   MnO                    0.07403      0.001981        0.1405          --            --  
   Na2O(ox)               0.07955      0.002129        0.1319          --            --  
   P2O5                  0.009816     0.0002627       0.03729          --            --  
   S                     0.008690     0.0002326      0.007458      0.003607          --  
   SiO2                     8.669        0.2320         13.94          --            --  
   TiO2                   0.04562      0.001221       0.09752          --            --  

  Minerals in system     moles      log moles      grams        volume (cm3)
 ----------------------------------------------------------------------------
   Andradite              0.01137     -1.944          5.778           1.499
   Chromite             0.0004912     -3.309         0.1099         0.02162
   Greenalite             0.01711     -1.767          6.361           1.968
   Hydroxylapatite      0.0001755     -3.756        0.08814         0.03326
   Minnesotaite          0.002485     -2.605          1.178          0.3675
   Prehnite              0.004727     -2.325          1.949          0.6633
   Tremolite              0.01741     -1.759          14.14           4.751
   Troilite              0.001216     -2.915         0.1069         0.04033
                                               _____________   _____________
          (total)                                     29.71           9.344 

  Aqueous species       molality    mg/kg sol'n    act. coef.     log act.
 ---------------------------------------------------------------------------
   Ca++                     1.197     4.359e+04      0.1683       -0.6957
   Cl-                      1.161     3.739e+04      0.5810       -0.1711
   CaCl+                  0.08844         6069.      0.6759       -1.2235
   CaCl2(aq)              0.03810         3842.      1.0000       -1.4191
   Na+                   0.004564         95.33      0.6759       -2.5108
   H2(aq)                0.003135         5.743      1.0000       -2.5037
   K+                    0.001714         60.88      0.5810       -3.0019
   MnCl+                 0.001476         121.2      0.6759       -3.0010
   Ti(OH)4(aq)           0.001223         128.8      1.0000       -2.9124
   Methane(aq)           0.001001         14.59      1.0000       -2.9995
   NaCl(aq)             0.0007000         37.17      1.0000       -3.1549
   Mn++                 0.0005087         25.39      0.1683       -4.0674
   SiO2(aq)             0.0002758         15.05      1.0000       -3.5595
   KCl(aq)              7.999e-05         5.418      1.0000       -4.0970
   Mg++                 4.638e-05         1.024      0.2597       -4.9192
   MgCl+                1.827e-05        0.9920      0.6759       -4.9084
   HS-                  1.477e-05        0.4437      0.6312       -5.0306
   OH-                  1.148e-05        0.1775      0.6312       -5.1397
   HSiO3-               4.382e-06        0.3069      0.6759       -5.5284
   Fe++                 2.490e-06        0.1264      0.1683       -6.3776
   H2S(aq)              2.089e-06       0.06470      1.0000       -5.6800
   FeCl+                6.721e-07       0.05575      0.6759       -6.3427
   FeCl4--              1.707e-07       0.03066      0.0805       -7.8621
   NaHSiO3(aq)          1.645e-07       0.01496      1.0000       -6.7839
   AlO2-                1.225e-07      0.006566      0.6759       -7.0819
   H+                   7.831e-08     7.172e-05      0.9420       -7.1321
   HCl(aq)              1.193e-08     0.0003953      1.0000       -7.9233
    (only species > 1e-8 molal listed)

  Mineral saturation states
                     log Q/K                          log Q/K
 ----------------------------------------------------------------
   Greenalite         0.0000 sat    Saponite-K        -1.2809     
   Hydroxylapatite    0.0000 sat    Saponite-Na       -1.2973     
   Troilite           0.0000 sat    Epidote           -1.3218     
   Tremolite          0.0000 sat    Epidote-ord       -1.3272     
   Chromite           0.0000 sat    Stilbite          -1.3273     
   Andradite          0.0000 sat    Fayalite          -1.3442     
   Minnesotaite       0.0000 sat    Talc              -1.3546     
   Prehnite           0.0000 sat    SiO2(am)          -1.3752     
   Daphnite-14A      -0.0009        Gibbsite          -1.6467     
   Diopside          -0.0638        Saponite-H        -1.8369     
   Pyrrhotite        -0.0796        Mn(OH)2(am)       -1.8950     
   Annite            -0.1987        Lawsonite         -1.9261     
   Saponite-Ca       -0.2773        FeO               -1.9285     
   Scolecite         -0.3518        Phlogopite        -2.1123     
   Hedenbergite      -0.4577        Pyrite            -2.1195     
   Quartz            -0.4813        Laumontite        -2.2253     
   Ice               -0.4837        Maximum_Microcli  -2.3119     
   Tephroite         -0.5071        K-Feldspar        -2.3247     
   Alabandite        -0.5792        Chrysotile        -2.3271     
   Rhodonite         -0.6159        Celadonite        -2.3977     
   Mesolite          -0.6196        Goethite          -2.4412     
   Tridymite         -0.6531        Enstatite         -2.4420     
   Chalcedony        -0.6980        Ripidolite-14A    -2.4708     
   Wollastonite      -0.8391        Wustite           -2.6059     
   Saponite-Mg       -0.8409        Fe(OH)2           -2.7248     
   Diaspore          -0.8615        Whitlockite       -2.7253     
   Ferrosilite       -0.8682        Clinozoisite      -2.7335     
   Cristobalite(alp  -0.8990        Zoisite           -2.7648     
   Pseudowollastoni  -0.9734        Chamosite-7A      -2.8374     
   Coesite           -1.1397        Daphnite-7A       -2.8761     
   Boehmite          -1.1563        Eskolaite         -2.8841     
   Grossular         -1.1694        Magnetite         -2.9152     
   Cristobalite(bet  -1.2012        Montmor-Ca        -2.9253     
    (only minerals with log Q/K > -3 listed)

                         partial
  Gases               press. (bar)     fugacity     fug. coef.    log fug.
 ---------------------------------------------------------------------------
   H2(g)                    3.923         3.925         1.001      0.5939
   CH4(g)                   1.146         1.145        0.9993      0.0587
   H2O(g)                  0.8140        0.8020        0.9852     -0.0958
   H2S(g)               6.254e-05     6.230e-05        0.9961     -4.2055
   HCl(g)               1.445e-11     1.445e-11         1.000*   -10.8402
   CO2(g)               4.156e-17     4.147e-17        0.9976    -16.3823
   CO(g)                4.638e-20     4.638e-20         1.000*   -19.3337
   C2H4(g)              2.205e-24     2.205e-24         1.000*   -23.6566
   S2(g)                5.622e-30     5.622e-30         1.000*   -29.2501
   SO2(g)               8.458e-33     8.397e-33        0.9928    -32.0759
   Na(g)                5.331e-43     5.331e-43         1.000*   -42.2732
   K(g)                 2.112e-44     2.112e-44         1.000*   -43.6753
   Cl2(g)               7.427e-50     7.427e-50         1.000*   -49.1292
   O2(g)                5.361e-65     5.361e-65        0.9999    -64.2708
   Mg(g)                1.791e-68     1.791e-68         1.000*   -67.7468
   Ca(g)                2.943e-83     2.943e-83         1.000*   -82.5312
   C(g)                1.915e-100    1.915e-100         1.000*   -99.7179
   Al(g)               6.927e-103    6.927e-103         1.000*  -102.1594
   Si(g)               4.258e-110    4.258e-110         1.000*  -109.3708
    *no data, gas taken to be ideal

                                  In fluid              Sorbed            Kd
  Original basis total moles   moles     mg/kg      moles     mg/kg      L/kg
 -------------------------------------------------------------------------------
   H2O                 55.8       55.4  9.09e+05
   Al+++            0.00945   1.24e-07   0.00305
   Ca++                1.40       1.32  4.82e+04
   Cl-                 1.33       1.33  4.28e+04
   CrO4--          0.000982   8.16e-20  8.61e-15
   Fe++              0.0832   3.33e-06     0.169
   H+                -0.521    0.00100     0.919
   HCO3-            0.00100    0.00100      55.5
   HPO4--          0.000526   1.24e-11  1.08e-06
   K+               0.00179    0.00179      63.7
   Mg++              0.0871   6.46e-05      1.43
   Mn++             0.00198    0.00198      99.1
   Na+              0.00526    0.00526      110.
   O2(aq)          -0.00108   -0.00360     -105.
   SO4--            0.00123   1.68e-05      1.47
   SiO2(aq)           0.232   0.000280      15.3
   Ti(OH)4(aq)      0.00122    0.00122      129.

  Elemental composition               In fluid                  Sorbed
                  total moles     moles       mg/kg        moles       mg/kg
 -------------------------------------------------------------------------------
   Aluminum          0.009453    1.241e-07    0.003046
   Calcium              1.401        1.322   4.819e+04
   Carbon            0.001000     0.001000       10.93
   Chlorine             1.326        1.326   4.276e+04
   Chromium         0.0009823    8.162e-20   3.860e-15
   Hydrogen             111.0        110.9   1.017e+05
   Iron               0.08324    3.332e-06      0.1693
   Magnesium          0.08711    6.457e-05       1.428
   Manganese         0.001982     0.001982       99.07
   Oxygen               56.25        55.45   8.070e+05
   Phosphorus       0.0005264    1.237e-11   3.485e-07
   Potassium         0.001792     0.001792       63.73
   Silicon             0.2320    0.0002800       7.153
   Sodium            0.005258     0.005258       110.0
   Sulfur            0.001233    1.684e-05      0.4913
   Titanium          0.001222     0.001222       53.22


          Step #    60             Xi = 0.0364

          Temperature = 100.0 C    Pressure =  1.013 bars
          pH =  7.185              log fO2 =  -64.909
          Eh =  -0.5137 volts      pe =  -6.9382
          Ionic strength      =    3.022994 molal
          Charge imbalance    =    1.209391 eq/kg (36.45% error)
          Activity of water   =    0.962231
          Solvent mass        =     0.99832 kg
          Solution mass       =      1.0989 kg
          Mineral mass        =    0.041397 kg
          Solution density    =    1.008    g/cm3
          Solution viscosity  =    0.003    poise
          Chlorinity          =    1.328231 molal
          Dissolved solids    =       91516 mg/kg sol'n
          Hardness            =   120248.67 mg/kg sol'n as CaCO3
            carbonate         =       41.49 mg/kg sol'n as CaCO3
            non-carbonate     =   120207.18 mg/kg sol'n as CaCO3
          Carbonate alkalinity=       41.49 mg/kg sol'n as CaCO3
          Water type          =    Ca-Cl
          Bulk volume         =    1.10e+03 cm3
          Fluid volume        =    1.09e+03 cm3
          Mineral volume      =        13.0 cm3
          Inert volume        =        0.00 cm3
          Porosity            =        98.8 %
          Permeability        =        65.7 cm2
          Mass reacted        =        39.8 g

                          moles          moles         grams          cm3      rxn rate
  Reactants             remaining       reacted       reacted       reacted  (mol/kg sec)
 ------------------------------------------------------------------------------------------
   H2O                    0.01530     0.0005774       0.01040          --            --  
   Al2O3                   0.1747      0.006592        0.6721          --            --  
   CaO                      2.780        0.1049         5.881          --            --  
   Cr2O3                  0.01814     0.0006844        0.1040          --            --  
   FeO(ox)                  3.041        0.1147         8.242          --            --  
   K2O(ox)                0.01464     0.0005521       0.05201          --            --  
   MgO                      3.184        0.1201         4.841          --            --  
   MnO                    0.07325      0.002764        0.1960          --            --  
   Na2O(ox)               0.07871      0.002969        0.1840          --            --  
   P2O5                  0.009712     0.0003664       0.05201          --            --  
   S                     0.008598     0.0003244       0.01040      0.005032          --  
   SiO2                     8.578        0.3236         19.44          --            --  
   TiO2                   0.04514      0.001703        0.1360          --            --  

  Minerals in system     moles      log moles      grams        volume (cm3)
 ----------------------------------------------------------------------------
   Andradite              0.01485     -1.828          7.548           1.958
   Chromite             0.0006849     -3.164         0.1533         0.03014
   Diopside              0.005514     -2.259          1.194          0.3644
   Greenalite             0.02447     -1.611          9.095           2.814
   Hydroxylapatite      0.0002446     -3.612         0.1229         0.04637
   Minnesotaite          0.003538     -2.451          1.677          0.5231
   Prehnite              0.006592     -2.181          2.719          0.9251
   Tremolite              0.02311     -1.636          18.77           6.307
   Troilite              0.001306     -2.884         0.1148         0.04331
                                               _____________   _____________
          (total)                                     41.40           13.01 

  Aqueous species       molality    mg/kg sol'n    act. coef.     log act.
 ---------------------------------------------------------------------------
   Ca++                     1.196     4.355e+04      0.1683       -0.6961
   Cl-                      1.161     3.738e+04      0.5810       -0.1711
   CaCl+                  0.08837         6064.      0.6759       -1.2238
   CaCl2(aq)              0.03807         3838.      1.0000       -1.4195
   H2(aq)                0.006534         11.97      1.0000       -2.1848
   Na+                   0.006026         125.9      0.6759       -2.3901
   MnCl+                 0.002059         169.1      0.6759       -2.8564
   K+                    0.002014         71.53      0.5810       -2.9318
   Ti(OH)4(aq)           0.001707         179.7      1.0000       -2.7678
   Methane(aq)           0.001002         14.60      1.0000       -2.9993
   NaCl(aq)             0.0009242         49.07      1.0000       -3.0342
   Mn++                 0.0007097         35.42      0.1683       -3.9227
   SiO2(aq)             0.0002758         15.05      1.0000       -3.5595
   KCl(aq)              9.398e-05         6.365      1.0000       -4.0269
   Mg++                 3.290e-05        0.7263      0.2597       -5.0684
   HS-                  1.669e-05        0.5016      0.6312       -4.9772
   OH-                  1.299e-05        0.2006      0.6312       -5.0864
   MgCl+                1.296e-05        0.7035      0.6759       -5.0576
   HSiO3-               4.954e-06        0.3470      0.6759       -5.4751
   H2S(aq)              2.089e-06       0.06469      1.0000       -5.6800
   Fe++                 1.948e-06       0.09883      0.1683       -6.4842
   FeCl+                5.257e-07       0.04360      0.6759       -6.4494
   NaHSiO3(aq)          2.455e-07       0.02232      1.0000       -6.6099
   FeCl4--              1.336e-07       0.02398      0.0805       -7.9688
   AlO2-                1.085e-07      0.005812      0.6759       -7.1348
   H+                   6.926e-08     6.342e-05      0.9420       -7.1855
   HCl(aq)              1.055e-08     0.0003496      1.0000       -7.9766
   S--                  1.039e-08     0.0003026      0.1230       -8.8936
    (only species > 1e-8 molal listed)

  Mineral saturation states
                     log Q/K                          log Q/K
 ----------------------------------------------------------------
   Andradite          0.0000 sat    Boehmite          -1.2626     
   Hydroxylapatite    0.0000 sat    Fayalite          -1.3442     
   Greenalite         0.0000 sat    SiO2(am)          -1.3752     
   Chromite           0.0000 sat    Saponite-Na       -1.4025     
   Prehnite           0.0000 sat    Saponite-K        -1.4028     
   Diopside           0.0000 sat    Stilbite          -1.4263     
   Tremolite          0.0000 sat    Epidote           -1.4813     
   Minnesotaite       0.0000 sat    Talc              -1.4822     
   Troilite           0.0000 sat    Epidote-ord       -1.4867     
   Tephroite         -0.0045        Mn(OH)2(am)       -1.6437     
   Pyrrhotite        -0.0796        Gibbsite          -1.7530     
   Annite            -0.1817        FeO               -1.9285     
   Daphnite-14A      -0.2135        Saponite-H        -1.9995     
   Alabandite        -0.3279        Lawsonite         -2.0324     
   Hedenbergite      -0.3514        Phlogopite        -2.2228     
   Rhodonite         -0.3646        Maximum_Microcli  -2.2948     
   Saponite-Ca       -0.4224        K-Feldspar        -2.3076     
   Scolecite         -0.4581        Laumontite        -2.3316     
   Quartz            -0.4813        Celadonite        -2.4231     
   Ice               -0.4837        Pyrite            -2.4384     
   Mesolite          -0.6437        Chrysotile        -2.4547     
   Tridymite         -0.6531        Enstatite         -2.4845     
   Chalcedony        -0.6980        Goethite          -2.6006     
   Wollastonite      -0.7328        Wustite           -2.6228     
   Pseudowollastoni  -0.8671        Fe(OH)2           -2.7248     
   Ferrosilite       -0.8682        Whitlockite       -2.7608     
   Cristobalite(alp  -0.8990        Gyrolite          -2.8081     
   Diaspore          -0.9678        Ripidolite-14A    -2.8110     
   Saponite-Mg       -1.0105        Clinozoisite      -2.8398     
   Grossular         -1.0631        Zoisite           -2.8711     
   Coesite           -1.1397        Eskolaite         -2.8841     
   Cristobalite(bet  -1.2012     
    (only minerals with log Q/K > -3 listed)

                         partial
  Gases               press. (bar)     fugacity     fug. coef.    log fug.
 ---------------------------------------------------------------------------
   H2(g)                    8.175         8.180         1.001      0.9128
   CH4(g)                   1.146         1.145        0.9993      0.0589
   H2O(g)                  0.8140        0.8020        0.9852     -0.0958
   H2S(g)               6.254e-05     6.230e-05        0.9961     -4.2055
   HCl(g)               1.278e-11     1.278e-11         1.000*   -10.8935
   CO2(g)               2.205e-18     2.199e-18        0.9976    -17.6577
   CO(g)                5.126e-21     5.126e-21         1.000*   -20.2902
   C2H4(g)              5.082e-25     5.082e-25         1.000*   -24.2940
   S2(g)                1.294e-30     1.294e-30         1.000*   -29.8879
   SO2(g)               9.345e-34     9.278e-34        0.9928    -33.0326
   Na(g)                1.149e-42     1.149e-42         1.000*   -41.9397
   K(g)                 4.051e-44     4.051e-44         1.000*   -43.3925
   Cl2(g)               2.787e-50     2.787e-50         1.000*   -49.5548
   O2(g)                1.234e-65     1.234e-65        0.9999    -64.9086
   Mg(g)                3.385e-68     3.385e-68         1.000*   -67.4704
   Ca(g)                7.835e-83     7.835e-83         1.000*   -82.1060
   C(g)                4.410e-101    4.410e-101         1.000*  -100.3555
   Al(g)               1.632e-102    1.632e-102         1.000*  -101.7874
   Si(g)               1.849e-109    1.849e-109         1.000*  -108.7330
    *no data, gas taken to be ideal

                                  In fluid              Sorbed            Kd
  Original basis total moles   moles     mg/kg      moles     mg/kg      L/kg
 -------------------------------------------------------------------------------
   H2O                 55.9       55.4  9.09e+05
   Al+++             0.0132   1.10e-07   0.00269
   Ca++                1.43       1.32  4.81e+04
   Cl-                 1.33       1.33  4.28e+04
   CrO4--           0.00137   9.04e-20  9.54e-15
   Fe++               0.116   2.61e-06     0.132
   H+                -0.727    0.00100     0.919
   HCO3-            0.00100    0.00100      55.5
   HPO4--          0.000734   1.03e-11  9.02e-07
   K+               0.00210    0.00210      74.9
   Mg++               0.121   4.58e-05      1.01
   Mn++             0.00276    0.00276      138.
   Na+              0.00694    0.00694      145.
   O2(aq)          -0.00151   -0.00530     -154.
   SO4--            0.00132   1.88e-05      1.64
   SiO2(aq)           0.324   0.000280      15.3
   Ti(OH)4(aq)      0.00170    0.00170      180.

  Elemental composition               In fluid                  Sorbed
                  total moles     moles       mg/kg        moles       mg/kg
 -------------------------------------------------------------------------------
   Aluminum           0.01318    1.097e-07    0.002693
   Calcium              1.431        1.320   4.815e+04
   Carbon            0.001000     0.001000       10.93
   Chlorine             1.326        1.326   4.278e+04
   Chromium          0.001370    9.036e-20   4.276e-15
   Hydrogen             111.0        110.9   1.017e+05
   Iron                0.1157    2.605e-06      0.1324
   Magnesium           0.1211    4.578e-05       1.012
   Manganese         0.002765     0.002765       138.2
   Oxygen               56.54        55.42   8.069e+05
   Phosphorus       0.0007338    1.033e-11   2.912e-07
   Potassium         0.002104     0.002104       74.87
   Silicon             0.3236    0.0002805       7.169
   Sodium            0.006939     0.006939       145.2
   Sulfur            0.001324    1.876e-05      0.5475
   Titanium          0.001704     0.001704       74.24


          Step #    61             Xi = 0.0412

          Temperature = 100.0 C    Pressure =  1.013 bars
          pH =  7.186              log fO2 =  -64.909
          Eh =  -0.5137 volts      pe =  -6.9383
          Ionic strength      =    3.023115 molal
          Charge imbalance    =    1.209601 eq/kg (36.45% error)
          Activity of water   =    0.962225
          Solvent mass        =     0.99810 kg
          Solution mass       =      1.0987 kg
          Mineral mass        =    0.046927 kg
          Solution density    =    1.008    g/cm3
          Solution viscosity  =    0.003    poise
          Chlorinity          =    1.328526 molal
          Dissolved solids    =       91560 mg/kg sol'n
          Hardness            =   120225.25 mg/kg sol'n as CaCO3
            carbonate         =       41.50 mg/kg sol'n as CaCO3
            non-carbonate     =   120183.76 mg/kg sol'n as CaCO3
          Carbonate alkalinity=       41.50 mg/kg sol'n as CaCO3
          Water type          =    Ca-Cl
          Bulk volume         =    1.11e+03 cm3
          Fluid volume        =    1.09e+03 cm3
          Mineral volume      =        14.8 cm3
          Inert volume        =        0.00 cm3
          Porosity            =        98.7 %
          Permeability        =        62.2 cm2
          Mass reacted        =        45.2 g

                          moles          moles         grams          cm3      rxn rate
  Reactants             remaining       reacted       reacted       reacted  (mol/kg sec)
 ------------------------------------------------------------------------------------------
   H2O                    0.01523     0.0006548       0.01180          --            --  
   Al2O3                   0.1738      0.007476        0.7622          --            --  
   CaO                      2.766        0.1189         6.670          --            --  
   Cr2O3                  0.01805     0.0007761        0.1180          --            --  
   FeO(ox)                  3.025        0.1301         9.347          --            --  
   K2O(ox)                0.01456     0.0006262       0.05898          --            --  
   MgO                      3.168        0.1362         5.490          --            --  
   MnO                    0.07288      0.003134        0.2223          --            --  
   Na2O(ox)               0.07831      0.003367        0.2087          --            --  
   P2O5                  0.009663     0.0004155       0.05898          --            --  
   S                     0.008555     0.0003679       0.01180      0.005706          --  
   SiO2                     8.534        0.3670         22.05          --            --  
   TiO2                   0.04491      0.001931        0.1543          --            --  

  Minerals in system     moles      log moles      grams        volume (cm3)
 ----------------------------------------------------------------------------
   Andradite              0.01490     -1.827          7.569           1.964
   Chromite             0.0007766     -3.110         0.1738         0.03418
   Diopside               0.01559     -1.807          3.377           1.031
   Greenalite             0.02926     -1.534          10.88           3.364
   Hydroxylapatite      0.0002774     -3.557         0.1393         0.05257
   Minnesotaite          0.003801     -2.420          1.801          0.5620
   Prehnite              0.007476     -2.126          3.083           1.049
   Tephroite            0.0001785     -3.748        0.03606         0.01361
   Tremolite              0.02431     -1.614          19.75           6.636
   Troilite              0.001349     -2.870         0.1186         0.04476
                                               _____________   _____________
          (total)                                     46.93           14.75 

  Aqueous species       molality    mg/kg sol'n    act. coef.     log act.
 ---------------------------------------------------------------------------
   Ca++                     1.196     4.354e+04      0.1683       -0.6962
   Cl-                      1.161     3.739e+04      0.5810       -0.1711
   CaCl+                  0.08836         6063.      0.6759       -1.2238
   CaCl2(aq)              0.03807         3838.      1.0000       -1.4194
   Na+                   0.006719         140.3      0.6759       -2.3428
   H2(aq)                0.006534         11.97      1.0000       -2.1848
   K+                    0.002156         76.58      0.5810       -2.9022
   MnCl+                 0.002070         170.0      0.6759       -2.8541
   Ti(OH)4(aq)           0.001936         203.8      1.0000       -2.7131
   NaCl(aq)              0.001031         54.72      1.0000       -2.9869
   Methane(aq)           0.001002         14.60      1.0000       -2.9992
   Mn++                 0.0007133         35.60      0.1683       -3.9206
   SiO2(aq)             0.0002758         15.05      1.0000       -3.5595
   KCl(aq)              0.0001006         6.815      1.0000       -3.9973
   Mg++                 3.289e-05        0.7262      0.2597       -5.0685
   HS-                  1.670e-05        0.5016      0.6312       -4.9772
   OH-                  1.299e-05        0.2006      0.6312       -5.0863
   MgCl+                1.296e-05        0.7034      0.6759       -5.0576
   HSiO3-               4.955e-06        0.3470      0.6759       -5.4751
   H2S(aq)              2.089e-06       0.06469      1.0000       -5.6800
   Fe++                 1.948e-06       0.09881      0.1683       -6.4843
   FeCl+                5.257e-07       0.04360      0.6759       -6.4494
   NaHSiO3(aq)          2.738e-07       0.02489      1.0000       -6.5626
   FeCl4--              1.336e-07       0.02399      0.0805       -7.9686
   AlO2-                1.085e-07      0.005812      0.6759       -7.1348
   H+                   6.926e-08     6.341e-05      0.9420       -7.1855
   HCl(aq)              1.055e-08     0.0003496      1.0000       -7.9766
   S--                  1.039e-08     0.0003027      0.1230       -8.8935
    (only species > 1e-8 molal listed)

  Mineral saturation states
                     log Q/K                          log Q/K
 ----------------------------------------------------------------
   Greenalite         0.0000 sat    Boehmite          -1.2626     
   Hydroxylapatite    0.0000 sat    Fayalite          -1.3442     
   Tremolite          0.0000 sat    SiO2(am)          -1.3752     
   Diopside           0.0000 sat    Saponite-Na       -1.3869     
   Prehnite           0.0000 sat    Saponite-K        -1.3931     
   Tephroite          0.0000 sat    Stilbite          -1.4197     
   Chromite           0.0000 sat    Epidote           -1.4813     
   Minnesotaite       0.0000 sat    Talc              -1.4822     
   Troilite           0.0000 sat    Epidote-ord       -1.4867     
   Andradite          0.0000 sat    Mn(OH)2(am)       -1.6415     
   Pyrrhotite        -0.0796        Gibbsite          -1.7530     
   Annite            -0.1520        FeO               -1.9285     
   Daphnite-14A      -0.2135        Saponite-H        -1.9995     
   Alabandite        -0.3257        Lawsonite         -2.0324     
   Hedenbergite      -0.3514        Phlogopite        -2.1931     
   Rhodonite         -0.3623        Maximum_Microcli  -2.2652     
   Saponite-Ca       -0.4224        K-Feldspar        -2.2780     
   Scolecite         -0.4581        Laumontite        -2.3316     
   Quartz            -0.4813        Celadonite        -2.3934     
   Ice               -0.4837        Pyrite            -2.4384     
   Mesolite          -0.6117        Chrysotile        -2.4547     
   Tridymite         -0.6531        Enstatite         -2.4845     
   Chalcedony        -0.6980        Goethite          -2.6006     
   Wollastonite      -0.7328        Wustite           -2.6228     
   Pseudowollastoni  -0.8671        Fe(OH)2           -2.7248     
   Ferrosilite       -0.8682        Whitlockite       -2.7608     
   Cristobalite(alp  -0.8990        Gyrolite          -2.8081     
   Diaspore          -0.9678        Ripidolite-14A    -2.8110     
   Saponite-Mg       -1.0105        Clinozoisite      -2.8398     
   Grossular         -1.0631        Zoisite           -2.8711     
   Coesite           -1.1397        Eskolaite         -2.8841     
   Cristobalite(bet  -1.2012     
    (only minerals with log Q/K > -3 listed)

                         partial
  Gases               press. (bar)     fugacity     fug. coef.    log fug.
 ---------------------------------------------------------------------------
   H2(g)                    8.175         8.180         1.001      0.9128
   CH4(g)                   1.146         1.146        0.9993      0.0590
   H2O(g)                  0.8140        0.8020        0.9852     -0.0958
   H2S(g)               6.254e-05     6.230e-05        0.9961     -4.2055
   HCl(g)               1.278e-11     1.278e-11         1.000*   -10.8935
   CO2(g)               2.205e-18     2.200e-18        0.9976    -17.6576
   CO(g)                5.127e-21     5.127e-21         1.000*   -20.2901
   C2H4(g)              5.084e-25     5.084e-25         1.000*   -24.2938
   S2(g)                1.294e-30     1.294e-30         1.000*   -29.8879
   SO2(g)               9.344e-34     9.277e-34        0.9928    -33.0326
   Na(g)                1.281e-42     1.281e-42         1.000*   -41.8924
   K(g)                 4.337e-44     4.337e-44         1.000*   -43.3628
   Cl2(g)               2.788e-50     2.788e-50         1.000*   -49.5547
   O2(g)                1.234e-65     1.234e-65        0.9999    -64.9086
   Mg(g)                3.385e-68     3.385e-68         1.000*   -67.4704
   Ca(g)                7.835e-83     7.835e-83         1.000*   -82.1060
   C(g)                4.411e-101    4.411e-101         1.000*  -100.3554
   Al(g)               1.632e-102    1.632e-102         1.000*  -101.7874
   Si(g)               1.849e-109    1.849e-109         1.000*  -108.7330
    *no data, gas taken to be ideal

                                  In fluid              Sorbed            Kd
  Original basis total moles   moles     mg/kg      moles     mg/kg      L/kg
 -------------------------------------------------------------------------------
   H2O                 55.9       55.4  9.09e+05
   Al+++             0.0150   1.10e-07   0.00269
   Ca++                1.44       1.32  4.81e+04
   Cl-                 1.33       1.33  4.28e+04
   CrO4--           0.00155   9.03e-20  9.54e-15
   Fe++               0.131   2.60e-06     0.132
   H+                -0.824    0.00100     0.919
   HCO3-            0.00100    0.00100      55.5
   HPO4--          0.000832   1.03e-11  9.03e-07
   K+               0.00225    0.00225      80.2
   Mg++               0.137   4.58e-05      1.01
   Mn++             0.00314    0.00278      139.
   Na+              0.00773    0.00773      162.
   O2(aq)          -0.00171   -0.00530     -154.
   SO4--            0.00137   1.88e-05      1.64
   SiO2(aq)           0.367   0.000280      15.3
   Ti(OH)4(aq)      0.00193    0.00193      204.

  Elemental composition               In fluid                  Sorbed
                  total moles     moles       mg/kg        moles       mg/kg
 -------------------------------------------------------------------------------
   Aluminum           0.01495    1.097e-07    0.002694
   Calcium              1.445        1.320   4.814e+04
   Carbon            0.001000     0.001000       10.93
   Chlorine             1.326        1.326   4.279e+04
   Chromium          0.001553    9.033e-20   4.275e-15
   Hydrogen             111.0        110.8   1.017e+05
   Iron                0.1311    2.604e-06      0.1324
   Magnesium           0.1372    4.576e-05       1.012
   Manganese         0.003135     0.002778       138.9
   Oxygen               56.67        55.41   8.069e+05
   Phosphorus       0.0008321    1.033e-11   2.913e-07
   Potassium         0.002252     0.002252       80.15
   Silicon             0.3670    0.0002805       7.169
   Sodium            0.007735     0.007735       161.8
   Sulfur            0.001368    1.876e-05      0.5475
   Titanium          0.001932     0.001932       84.20


          Step #    65             Xi = 0.0734

          Temperature = 100.0 C    Pressure =  1.013 bars
          pH =  7.186              log fO2 =  -64.909
          Eh =  -0.5137 volts      pe =  -6.9385
          Ionic strength      =    3.024035 molal
          Charge imbalance    =    1.210987 eq/kg (36.46% error)
          Activity of water   =    0.962188
          Solvent mass        =     0.99663 kg
          Solution mass       =      1.0974 kg
          Mineral mass        =    0.083441 kg
          Solution density    =    1.008    g/cm3
          Solution viscosity  =    0.003    poise
          Chlorinity          =    1.330480 molal
          Dissolved solids    =       91855 mg/kg sol'n
          Hardness            =   120080.95 mg/kg sol'n as CaCO3
            carbonate         =       41.54 mg/kg sol'n as CaCO3
            non-carbonate     =   120039.40 mg/kg sol'n as CaCO3
          Carbonate alkalinity=       41.54 mg/kg sol'n as CaCO3
          Water type          =    Ca-Cl
          Bulk volume         =    1.12e+03 cm3
          Fluid volume        =    1.09e+03 cm3
          Mineral volume      =        26.2 cm3
          Inert volume        =        0.00 cm3
          Porosity            =        97.6 %
          Permeability        =        43.8 cm2
          Mass reacted        =        80.4 g

                          moles          moles         grams          cm3      rxn rate
  Reactants             remaining       reacted       reacted       reacted  (mol/kg sec)
 ------------------------------------------------------------------------------------------
   H2O                    0.01472      0.001166       0.02101          --            --  
   Al2O3                   0.1680       0.01331         1.357          --            --  
   CaO                      2.673        0.2118         11.88          --            --  
   Cr2O3                  0.01744      0.001382        0.2101          --            --  
   FeO(ox)                  2.924        0.2316         16.64          --            --  
   K2O(ox)                0.01407      0.001115        0.1050          --            --  
   MgO                      3.061        0.2425         9.776          --            --  
   MnO                    0.07043      0.005581        0.3959          --            --  
   Na2O(ox)               0.07568      0.005996        0.3716          --            --  
   P2O5                  0.009339     0.0007399        0.1050          --            --  
   S                     0.008268     0.0006551       0.02101       0.01016          --  
   SiO2                     8.248        0.6535         39.26          --            --  
   TiO2                   0.04340      0.003439        0.2747          --            --  

  Minerals in system     moles      log moles      grams        volume (cm3)
 ----------------------------------------------------------------------------
   Andradite              0.01517     -1.819          7.710           2.000
   Annite               4.008e-05     -4.397        0.02052        0.006185
   Chromite              0.001383     -2.859         0.3095         0.06085
   Diopside               0.08203     -1.086          17.76           5.421
   Greenalite             0.06083     -1.216          22.61           6.996
   Hydroxylapatite      0.0004936     -3.307         0.2479         0.09356
   Minnesotaite          0.005551     -2.256          2.631          0.8208
   Prehnite               0.01329     -1.876          5.481           1.865
   Tephroite             0.001404     -2.853         0.2836          0.1070
   Tremolite              0.03229     -1.491          26.24           8.814
   Troilite              0.001636     -2.786         0.1439         0.05428
                                               _____________   _____________
          (total)                                     83.44           26.24 

  Aqueous species       molality    mg/kg sol'n    act. coef.     log act.
 ---------------------------------------------------------------------------
   Ca++                     1.195     4.348e+04      0.1683       -0.6966
   Cl-                      1.162     3.741e+04      0.5810       -0.1707
   CaCl+                  0.08836         6061.      0.6759       -1.2238
   CaCl2(aq)              0.03811         3841.      1.0000       -1.4190
   Na+                    0.01130         235.9      0.6759       -2.1170
   H2(aq)                0.006534         11.96      1.0000       -2.1848
   Ti(OH)4(aq)           0.003451         363.3      1.0000       -2.4620
   K+                    0.003058         108.6      0.5810       -2.7504
   MnCl+                 0.002070         169.9      0.6759       -2.8541
   NaCl(aq)              0.001735         92.09      1.0000       -2.7607
   Methane(aq)           0.001003         14.62      1.0000       -2.9985
   Mn++                 0.0007125         35.55      0.1683       -3.9210
   SiO2(aq)             0.0002758         15.05      1.0000       -3.5595
   KCl(aq)              0.0001429         9.672      1.0000       -3.8451
   Mg++                 3.286e-05        0.7253      0.2597       -5.0689
   HS-                  1.670e-05        0.5017      0.6312       -4.9770
   OH-                  1.299e-05        0.2007      0.6312       -5.0861
   MgCl+                1.296e-05        0.7032      0.6759       -5.0576
   HSiO3-               4.957e-06        0.3470      0.6759       -5.4749
   H2S(aq)              2.089e-06       0.06466      1.0000       -5.6800
   Fe++                 1.946e-06       0.09868      0.1683       -6.4847
   FeCl+                5.257e-07       0.04359      0.6759       -6.4494
   NaHSiO3(aq)          4.607e-07       0.04187      1.0000       -6.3366
   FeCl4--              1.340e-07       0.02405      0.0805       -7.9673
   AlO2-                1.085e-07      0.005813      0.6759       -7.1345
   H+                   6.922e-08     6.336e-05      0.9420       -7.1857
   NaOH(aq)             1.470e-08     0.0005338      1.0000       -7.8328
   HCl(aq)              1.056e-08     0.0003496      1.0000       -7.9764
   S--                  1.040e-08     0.0003029      0.1230       -8.8931
    (only species > 1e-8 molal listed)

  Mineral saturation states
                     log Q/K                          log Q/K
 ----------------------------------------------------------------
   Tremolite          0.0000 sat    Boehmite          -1.2626     
   Minnesotaite       0.0000 sat    Saponite-Na       -1.3123     
   Tephroite          0.0000 sat    Saponite-K        -1.3429     
   Diopside           0.0000 sat    Fayalite          -1.3442     
   Prehnite           0.0000 sat    SiO2(am)          -1.3752     
   Chromite           0.0000 sat    Stilbite          -1.3882     
   Greenalite         0.0000 sat    Epidote           -1.4813     
   Troilite           0.0000 sat    Talc              -1.4822     
   Hydroxylapatite    0.0000 sat    Epidote-ord       -1.4867     
   Andradite          0.0000 sat    Mn(OH)2(am)       -1.6415     
   Annite             0.0000 sat    Gibbsite          -1.7530     
   Pyrrhotite        -0.0796        FeO               -1.9285     
   Daphnite-14A      -0.2135        Saponite-H        -1.9995     
   Alabandite        -0.3257        Lawsonite         -2.0324     
   Hedenbergite      -0.3514        Phlogopite        -2.0411     
   Rhodonite         -0.3623        Maximum_Microcli  -2.1132     
   Saponite-Ca       -0.4224        K-Feldspar        -2.1260     
   Scolecite         -0.4581        Celadonite        -2.2415     
   Mesolite          -0.4589        Laumontite        -2.3316     
   Quartz            -0.4813        Pyrite            -2.4384     
   Ice               -0.4837        Chrysotile        -2.4547     
   Tridymite         -0.6531        Enstatite         -2.4845     
   Chalcedony        -0.6980        Goethite          -2.6006     
   Wollastonite      -0.7328        Wustite           -2.6228     
   Pseudowollastoni  -0.8671        Fe(OH)2           -2.7248     
   Ferrosilite       -0.8682        Whitlockite       -2.7608     
   Cristobalite(alp  -0.8990        Gyrolite          -2.8082     
   Diaspore          -0.9678        Ripidolite-14A    -2.8110     
   Saponite-Mg       -1.0105        Clinozoisite      -2.8397     
   Grossular         -1.0631        Zoisite           -2.8710     
   Coesite           -1.1397        Eskolaite         -2.8841     
   Cristobalite(bet  -1.2012        Sanidine_high     -2.9220     
    (only minerals with log Q/K > -3 listed)

                         partial
  Gases               press. (bar)     fugacity     fug. coef.    log fug.
 ---------------------------------------------------------------------------
   H2(g)                    8.175         8.180         1.001      0.9128
   CH4(g)                   1.148         1.147        0.9993      0.0597
   H2O(g)                  0.8140        0.8020        0.9852     -0.0958
   H2S(g)               6.254e-05     6.229e-05        0.9961     -4.2055
   HCl(g)               1.279e-11     1.279e-11         1.000*   -10.8933
   CO2(g)               2.208e-18     2.203e-18        0.9976    -17.6570
   CO(g)                5.135e-21     5.135e-21         1.000*   -20.2895
   C2H4(g)              5.099e-25     5.099e-25         1.000*   -24.2925
   S2(g)                1.294e-30     1.294e-30         1.000*   -29.8880
   SO2(g)               9.344e-34     9.276e-34        0.9928    -33.0326
   Na(g)                2.156e-42     2.156e-42         1.000*   -41.6664
   K(g)                 6.154e-44     6.154e-44         1.000*   -43.2108
   Cl2(g)               2.790e-50     2.790e-50         1.000*   -49.5543
   O2(g)                1.234e-65     1.234e-65        0.9999    -64.9086
   Mg(g)                3.385e-68     3.385e-68         1.000*   -67.4704
   Ca(g)                7.835e-83     7.835e-83         1.000*   -82.1060
   C(g)                4.418e-101    4.418e-101         1.000*  -100.3548
   Al(g)               1.632e-102    1.632e-102         1.000*  -101.7874
   Si(g)               1.849e-109    1.849e-109         1.000*  -108.7330
    *no data, gas taken to be ideal

                                  In fluid              Sorbed            Kd
  Original basis total moles   moles     mg/kg      moles     mg/kg      L/kg
 -------------------------------------------------------------------------------
   H2O                 56.2       55.3  9.08e+05
   Al+++             0.0266   1.10e-07   0.00270
   Ca++                1.54       1.32  4.81e+04
   Cl-                 1.33       1.33  4.28e+04
   CrO4--           0.00277   9.01e-20  9.52e-15
   Fe++               0.233   2.60e-06     0.132
   H+                 -1.47    0.00100     0.920
   HCO3-            0.00100    0.00100      55.6
   HPO4--           0.00148   1.03e-11  9.03e-07
   K+               0.00323    0.00319      114.
   Mg++               0.244   4.57e-05      1.01
   Mn++             0.00558    0.00277      139.
   Na+               0.0130     0.0130      272.
   O2(aq)          -0.00305   -0.00529     -154.
   SO4--            0.00166   1.87e-05      1.64
   SiO2(aq)           0.653   0.000280      15.3
   Ti(OH)4(aq)      0.00344    0.00344      363.

  Elemental composition               In fluid                  Sorbed
                  total moles     moles       mg/kg        moles       mg/kg
 -------------------------------------------------------------------------------
   Aluminum           0.02662    1.097e-07    0.002697
   Calcium              1.538        1.317   4.808e+04
   Carbon            0.001000     0.001000       10.94
   Chlorine             1.326        1.326   4.284e+04
   Chromium          0.002765    9.011e-20   4.269e-15
   Hydrogen             111.0        110.7   1.016e+05
   Iron                0.2326    2.599e-06      0.1323
   Magnesium           0.2435    4.566e-05       1.011
   Manganese         0.005582     0.002773       138.8
   Oxygen               57.58        55.34   8.067e+05
   Phosphorus        0.001481    1.033e-11   2.914e-07
   Potassium         0.003230     0.003190       113.6
   Silicon             0.6535    0.0002802       7.172
   Sodium             0.01299      0.01299       272.2
   Sulfur            0.001655    1.874e-05      0.5475
   Titanium          0.003440     0.003440       150.1


          Step #    68             Xi = 0.1000

          Temperature = 100.0 C    Pressure =  1.013 bars
          pH =  7.186              log fO2 =  -64.909
          Eh =  -0.5137 volts      pe =  -6.9386
          Ionic strength      =    3.025073 molal
          Charge imbalance    =    1.212123 eq/kg (36.47% error)
          Activity of water   =    0.962158
          Solvent mass        =     0.99545 kg
          Solution mass       =      1.0964 kg
          Mineral mass        =     0.11359 kg
          Solution density    =    1.008    g/cm3
          Solution viscosity  =    0.003    poise
          Chlorinity          =    1.332065 molal
          Dissolved solids    =       92084 mg/kg sol'n
          Hardness            =   119995.94 mg/kg sol'n as CaCO3
            carbonate         =       41.59 mg/kg sol'n as CaCO3
            non-carbonate     =   119954.35 mg/kg sol'n as CaCO3
          Carbonate alkalinity=       41.59 mg/kg sol'n as CaCO3
          Water type          =    Ca-Cl
          Bulk volume         =    1.12e+03 cm3
          Fluid volume        =    1.09e+03 cm3
          Mineral volume      =        35.7 cm3
          Inert volume        =        0.00 cm3
          Porosity            =        96.8 %
          Permeability        =        32.9 cm2
          Mass reacted        =         110 g

                          moles          moles         grams          cm3      rxn rate
  Reactants             remaining       reacted       reacted       reacted  (mol/kg sec)
 ------------------------------------------------------------------------------------------
   H2O                    0.01429      0.001588       0.02861          --            --  
   Al2O3                   0.1632       0.01813         1.849          --            --  
   CaO                      2.596        0.2885         16.18          --            --  
   Cr2O3                  0.01694      0.001882        0.2861          --            --  
   FeO(ox)                  2.840        0.3155         22.67          --            --  
   K2O(ox)                0.01367      0.001519        0.1431          --            --  
   MgO                      2.973        0.3304         13.32          --            --  
   MnO                    0.06841      0.007601        0.5392          --            --  
   Na2O(ox)               0.07351      0.008167        0.5062          --            --  
   P2O5                  0.009071      0.001008        0.1431          --            --  
   S                     0.008031     0.0008923       0.02861       0.01384          --  
   SiO2                     8.011        0.8901         53.48          --            --  
   TiO2                   0.04216      0.004684        0.3742          --            --  

  Minerals in system     moles      log moles      grams        volume (cm3)
 ----------------------------------------------------------------------------
   Andradite              0.01540     -1.812          7.827           2.031
   Annite               0.0008523     -3.069         0.4363          0.1315
   Chromite              0.001883     -2.725         0.4215         0.08287
   Diopside                0.1376     -0.862          29.79           9.091
   Greenalite             0.08607     -1.065          32.00           9.899
   Hydroxylapatite      0.0006722     -3.172         0.3377          0.1274
   Minnesotaite          0.007062     -2.151          3.347           1.044
   Prehnite               0.01771     -1.752          7.302           2.485
   Tephroite             0.002416     -2.617         0.4880          0.1841
   Tremolite              0.03876     -1.412          31.48           10.58
   Troilite              0.001874     -2.727         0.1647         0.06215
                                               _____________   _____________
          (total)                                     113.6           35.71 

  Aqueous species       molality    mg/kg sol'n    act. coef.     log act.
 ---------------------------------------------------------------------------
   Ca++                     1.194     4.344e+04      0.1683       -0.6968
   Cl-                      1.163     3.743e+04      0.5810       -0.1703
   CaCl+                  0.08838         6061.      0.6759       -1.2237
   CaCl2(aq)              0.03815         3844.      1.0000       -1.4186
   Na+                    0.01509         315.1      0.6759       -1.9913
   H2(aq)                0.006534         11.96      1.0000       -2.1848
   Ti(OH)4(aq)           0.004706         495.3      1.0000       -2.3273
   K+                    0.003057         108.5      0.5810       -2.7506
   NaCl(aq)              0.002319         123.1      1.0000       -2.6346
   MnCl+                 0.002070         169.9      0.6759       -2.8540
   Methane(aq)           0.001005         14.63      1.0000       -2.9980
   Mn++                 0.0007122         35.52      0.1683       -3.9212
   SiO2(aq)             0.0002758         15.04      1.0000       -3.5595
   KCl(aq)              0.0001429         9.674      1.0000       -3.8449
   Mg++                 3.284e-05        0.7247      0.2597       -5.0691
   HS-                  1.671e-05        0.5017      0.6312       -4.9769
   OH-                  1.300e-05        0.2007      0.6312       -5.0860
   MgCl+                1.296e-05        0.7032      0.6759       -5.0575
   HSiO3-               4.958e-06        0.3470      0.6759       -5.4748
   H2S(aq)              2.089e-06       0.06464      1.0000       -5.6801
   Fe++                 1.945e-06       0.09861      0.1683       -6.4849
   NaHSiO3(aq)          6.155e-07       0.05593      1.0000       -6.2108
   FeCl+                5.258e-07       0.04359      0.6759       -6.4493
   FeCl4--              1.343e-07       0.02411      0.0805       -7.9662
   AlO2-                1.086e-07      0.005814      0.6759       -7.1344
   H+                   6.920e-08     6.332e-05      0.9420       -7.1859
   NaOH(aq)             1.963e-08     0.0007130      1.0000       -7.7070
   HCl(aq)              1.056e-08     0.0003497      1.0000       -7.9762
   S--                  1.041e-08     0.0003030      0.1230       -8.8929
    (only species > 1e-8 molal listed)

  Mineral saturation states
                     log Q/K                          log Q/K
 ----------------------------------------------------------------
   Tremolite          0.0000 sat    Boehmite          -1.2626     
   Minnesotaite       0.0000 sat    Saponite-Na       -1.2707     
   Tephroite          0.0000 sat    Saponite-K        -1.3429     
   Diopside           0.0000 sat    Fayalite          -1.3441     
   Chromite           0.0000 sat    Stilbite          -1.3712     
   Prehnite           0.0000 sat    SiO2(am)          -1.3752     
   Greenalite         0.0000 sat    Epidote           -1.4813     
   Troilite           0.0000 sat    Talc              -1.4822     
   Andradite          0.0000 sat    Epidote-ord       -1.4867     
   Annite             0.0000 sat    Mn(OH)2(am)       -1.6415     
   Hydroxylapatite    0.0000 sat    Gibbsite          -1.7530     
   Pyrrhotite        -0.0796        FeO               -1.9285     
   Daphnite-14A      -0.2134        Saponite-H        -1.9995     
   Alabandite        -0.3257        Lawsonite         -2.0324     
   Hedenbergite      -0.3514        Phlogopite        -2.0411     
   Rhodonite         -0.3623        Maximum_Microcli  -2.1132     
   Mesolite          -0.3739        K-Feldspar        -2.1260     
   Saponite-Ca       -0.4224        Celadonite        -2.2415     
   Scolecite         -0.4581        Laumontite        -2.3317     
   Quartz            -0.4813        Pyrite            -2.4385     
   Ice               -0.4838        Chrysotile        -2.4547     
   Tridymite         -0.6531        Enstatite         -2.4845     
   Chalcedony        -0.6980        Goethite          -2.6006     
   Wollastonite      -0.7328        Wustite           -2.6228     
   Pseudowollastoni  -0.8671        Fe(OH)2           -2.7248     
   Ferrosilite       -0.8682        Whitlockite       -2.7608     
   Cristobalite(alp  -0.8990        Gyrolite          -2.8082     
   Diaspore          -0.9678        Ripidolite-14A    -2.8109     
   Saponite-Mg       -1.0105        Clinozoisite      -2.8397     
   Grossular         -1.0631        Zoisite           -2.8710     
   Coesite           -1.1397        Eskolaite         -2.8841     
   Cristobalite(bet  -1.2012        Sanidine_high     -2.9220     
    (only minerals with log Q/K > -3 listed)

                         partial
  Gases               press. (bar)     fugacity     fug. coef.    log fug.
 ---------------------------------------------------------------------------
   H2(g)                    8.174         8.180         1.001      0.9128
   CH4(g)                   1.149         1.149        0.9993      0.0602
   H2O(g)                  0.8140        0.8019        0.9852     -0.0959
   H2S(g)               6.253e-05     6.229e-05        0.9961     -4.2056
   HCl(g)               1.279e-11     1.279e-11         1.000*   -10.8931
   CO2(g)               2.211e-18     2.206e-18        0.9976    -17.6565
   CO(g)                5.141e-21     5.141e-21         1.000*   -20.2889
   C2H4(g)              5.112e-25     5.112e-25         1.000*   -24.2914
   S2(g)                1.294e-30     1.294e-30         1.000*   -29.8880
   SO2(g)               9.343e-34     9.276e-34        0.9928    -33.0327
   Na(g)                2.880e-42     2.880e-42         1.000*   -41.5406
   K(g)                 6.154e-44     6.154e-44         1.000*   -43.2108
   Cl2(g)               2.793e-50     2.793e-50         1.000*   -49.5539
   O2(g)                1.234e-65     1.234e-65        0.9999    -64.9086
   Mg(g)                3.386e-68     3.386e-68         1.000*   -67.4704
   Ca(g)                7.835e-83     7.835e-83         1.000*   -82.1060
   C(g)                4.424e-101    4.424e-101         1.000*  -100.3542
   Al(g)               1.632e-102    1.632e-102         1.000*  -101.7873
   Si(g)               1.849e-109    1.849e-109         1.000*  -108.7330
    *no data, gas taken to be ideal

                                  In fluid              Sorbed            Kd
  Original basis total moles   moles     mg/kg      moles     mg/kg      L/kg
 -------------------------------------------------------------------------------
   H2O                 56.5       55.3  9.08e+05
   Al+++             0.0363   1.10e-07   0.00270
   Ca++                1.61       1.31  4.80e+04
   Cl-                 1.33       1.33  4.29e+04
   CrO4--           0.00377   9.00e-20  9.52e-15
   Fe++               0.317   2.60e-06     0.132
   H+                 -2.00    0.00100     0.921
   HCO3-            0.00100    0.00100      55.7
   HPO4--           0.00202   1.03e-11  9.03e-07
   K+               0.00404    0.00319      114.
   Mg++               0.331   4.56e-05      1.01
   Mn++             0.00760    0.00277      139.
   Na+               0.0173     0.0173      363.
   O2(aq)          -0.00416   -0.00529     -154.
   SO4--            0.00189   1.87e-05      1.64
   SiO2(aq)           0.890   0.000280      15.3
   Ti(OH)4(aq)      0.00469    0.00469      495.

  Elemental composition               In fluid                  Sorbed
                  total moles     moles       mg/kg        moles       mg/kg
 -------------------------------------------------------------------------------
   Aluminum           0.03627    1.097e-07    0.002700
   Calcium              1.614        1.314   4.805e+04
   Carbon            0.001000     0.001000       10.95
   Chlorine             1.326        1.326   4.288e+04
   Chromium          0.003766    8.995e-20   4.266e-15
   Hydrogen             111.0        110.5   1.016e+05
   Iron                0.3165    2.596e-06      0.1322
   Magnesium           0.3314    4.559e-05       1.011
   Manganese         0.007602     0.002770       138.8
   Oxygen               58.32        55.28   8.066e+05
   Phosphorus        0.002017    1.032e-11   2.915e-07
   Potassium         0.004037     0.003185       113.6
   Silicon             0.8901    0.0002800       7.174
   Sodium             0.01733      0.01733       363.5
   Sulfur            0.001892    1.872e-05      0.5475
   Titanium          0.004685     0.004685       204.6


          Step #    78             Xi = 0.2000

          Temperature = 100.0 C    Pressure =  1.013 bars
          pH =  7.186              log fO2 =  -64.909
          Eh =  -0.5137 volts      pe =  -6.9391
          Ionic strength      =    3.028996 molal
          Charge imbalance    =    1.216417 eq/kg (36.51% error)
          Activity of water   =    0.962045
          Solvent mass        =     0.99099 kg
          Solution mass       =      1.0925 kg
          Mineral mass        =     0.22700 kg
          Solution density    =    1.008    g/cm3
          Solution viscosity  =    0.003    poise
          Chlorinity          =    1.338061 molal
          Dissolved solids    =       92951 mg/kg sol'n
          Hardness            =   119674.73 mg/kg sol'n as CaCO3
            carbonate         =       41.74 mg/kg sol'n as CaCO3
            non-carbonate     =   119632.99 mg/kg sol'n as CaCO3
          Carbonate alkalinity=       41.74 mg/kg sol'n as CaCO3
          Water type          =    Ca-Cl
          Bulk volume         =    1.15e+03 cm3
          Fluid volume        =    1.08e+03 cm3
          Mineral volume      =        71.4 cm3
          Inert volume        =        0.00 cm3
          Porosity            =        93.8 %
          Permeability        =        11.7 cm2
          Mass reacted        =         219 g

                          moles          moles         grams          cm3      rxn rate
  Reactants             remaining       reacted       reacted       reacted  (mol/kg sec)
 ------------------------------------------------------------------------------------------
   H2O                    0.01271      0.003176       0.05722          --            --  
   Al2O3                   0.1451       0.03626         3.698          --            --  
   CaO                      2.308        0.5769         32.35          --            --  
   Cr2O3                  0.01506      0.003765        0.5722          --            --  
   FeO(ox)                  2.524        0.6311         45.34          --            --  
   K2O(ox)                0.01215      0.003037        0.2861          --            --  
   MgO                      2.643        0.6608         26.63          --            --  
   MnO                    0.06081       0.01520         1.078          --            --  
   Na2O(ox)               0.06534       0.01633         1.012          --            --  
   P2O5                  0.008063      0.002016        0.2861          --            --  
   S                     0.007138      0.001785       0.05722       0.02768          --  
   SiO2                     7.121         1.780         107.0          --            --  
   TiO2                   0.03747      0.009368        0.7483          --            --  

  Minerals in system     moles      log moles      grams        volume (cm3)
 ----------------------------------------------------------------------------
   Andradite              0.01626     -1.789          8.265           2.144
   Annite                0.003908     -2.408          2.000          0.6030
   Chromite              0.003765     -2.424         0.8429          0.1657
   Diopside                0.3464     -0.460          75.01           22.89
   Greenalite              0.1810     -0.742          67.29           20.82
   Hydroxylapatite       0.001344     -2.872         0.6752          0.2548
   Minnesotaite           0.01274     -1.895          6.039           1.884
   Prehnite               0.03431     -1.465          14.15           4.815
   Tephroite             0.006223     -2.206          1.257          0.4743
   Tremolite              0.06306     -1.200          51.23           17.21
   Troilite              0.002766     -2.558         0.2432         0.09176
                                               _____________   _____________
          (total)                                     227.0           71.35 

  Aqueous species       molality    mg/kg sol'n    act. coef.     log act.
 ---------------------------------------------------------------------------
   Ca++                     1.191     4.331e+04      0.1683       -0.6977
   Cl-                      1.166     3.750e+04      0.5810       -0.1690
   CaCl+                  0.08846         6060.      0.6759       -1.2234
   CaCl2(aq)              0.03829         3855.      1.0000       -1.4169
   Na+                    0.02944         613.9      0.6759       -1.7012
   Ti(OH)4(aq)           0.009454         994.0      1.0000       -2.0244
   H2(aq)                0.006533         11.95      1.0000       -2.1849
   NaCl(aq)              0.004537         240.5      1.0000       -2.3432
   K+                    0.003053         108.3      0.5810       -2.7511
   MnCl+                 0.002072         169.9      0.6759       -2.8537
   Methane(aq)           0.001009         14.68      1.0000       -2.9961
   Mn++                 0.0007107         35.41      0.1683       -3.9221
   SiO2(aq)             0.0002757         15.03      1.0000       -3.5595
   KCl(aq)              0.0001432         9.681      1.0000       -3.8442
   Mg++                 3.278e-05        0.7226      0.2597       -5.0700
   HS-                  1.672e-05        0.5016      0.6312       -4.9765
   OH-                  1.301e-05        0.2007      0.6312       -5.0856
   MgCl+                1.297e-05        0.7032      0.6759       -5.0570
   HSiO3-               4.963e-06        0.3470      0.6759       -5.4744
   H2S(aq)              2.088e-06       0.06456      1.0000       -5.6802
   Fe++                 1.941e-06       0.09832      0.1683       -6.4858
   NaHSiO3(aq)          1.202e-06        0.1091      1.0000       -5.9203
   FeCl+                5.263e-07       0.04359      0.6759       -6.4488
   FeCl4--              1.357e-07       0.02432      0.0805       -7.9620
   AlO2-                1.087e-07      0.005815      0.6759       -7.1339
   H+                   6.912e-08     6.319e-05      0.9420       -7.1863
   NaOH(aq)             3.833e-08      0.001391      1.0000       -7.4165
   HCl(aq)              1.058e-08     0.0003500      1.0000       -7.9754
   S--                  1.043e-08     0.0003033      0.1230       -8.8920
    (only species > 1e-8 molal listed)

  Mineral saturation states
                     log Q/K                          log Q/K
 ----------------------------------------------------------------
   Hydroxylapatite    0.0000 sat    Boehmite          -1.2625     
   Minnesotaite       0.0000 sat    Stilbite          -1.3321     
   Annite             0.0000 sat    Saponite-K        -1.3429     
   Chromite           0.0000 sat    Fayalite          -1.3441     
   Tremolite          0.0000 sat    SiO2(am)          -1.3752     
   Tephroite          0.0000 sat    Epidote           -1.4812     
   Troilite           0.0000 sat    Talc              -1.4822     
   Prehnite           0.0000 sat    Epidote-ord       -1.4866     
   Diopside           0.0000 sat    Mn(OH)2(am)       -1.6416     
   Greenalite         0.0000 sat    Gibbsite          -1.7530     
   Andradite          0.0000 sat    FeO               -1.9284     
   Pyrrhotite        -0.0796        Saponite-H        -1.9995     
   Mesolite          -0.1776        Lawsonite         -2.0324     
   Daphnite-14A      -0.2133        Phlogopite        -2.0411     
   Alabandite        -0.3257        Maximum_Microcli  -2.1133     
   Hedenbergite      -0.3514        K-Feldspar        -2.1261     
   Rhodonite         -0.3624        Celadonite        -2.2416     
   Saponite-Ca       -0.4223        Laumontite        -2.3318     
   Scolecite         -0.4582        Pyrite            -2.4385     
   Quartz            -0.4813        Chrysotile        -2.4547     
   Ice               -0.4838        Enstatite         -2.4844     
   Tridymite         -0.6531        Goethite          -2.6006     
   Chalcedony        -0.6980        Wustite           -2.6227     
   Wollastonite      -0.7329        Fe(OH)2           -2.7248     
   Pseudowollastoni  -0.8672        Whitlockite       -2.7607     
   Ferrosilite       -0.8681        Gyrolite          -2.8085     
   Cristobalite(alp  -0.8990        Ripidolite-14A    -2.8108     
   Diaspore          -0.9677        Clinozoisite      -2.8396     
   Saponite-Mg       -1.0105        Analcime          -2.8518     
   Grossular         -1.0631        Zoisite           -2.8709     
   Coesite           -1.1397        Eskolaite         -2.8842     
   Saponite-Na       -1.1748        Sanidine_high     -2.9221     
   Cristobalite(bet  -1.2012     
    (only minerals with log Q/K > -3 listed)

                         partial
  Gases               press. (bar)     fugacity     fug. coef.    log fug.
 ---------------------------------------------------------------------------
   H2(g)                    8.174         8.180         1.001      0.9127
   CH4(g)                   1.155         1.154        0.9993      0.0621
   H2O(g)                  0.8139        0.8019        0.9852     -0.0959
   H2S(g)               6.252e-05     6.228e-05        0.9961     -4.2057
   HCl(g)               1.282e-11     1.282e-11         1.000*   -10.8923
   CO2(g)               2.221e-18     2.216e-18        0.9976    -17.6545
   CO(g)                5.165e-21     5.165e-21         1.000*   -20.2870
   C2H4(g)              5.158e-25     5.158e-25         1.000*   -24.2875
   S2(g)                1.294e-30     1.294e-30         1.000*   -29.8882
   SO2(g)               9.340e-34     9.273e-34        0.9928    -33.0328
   Na(g)                5.623e-42     5.623e-42         1.000*   -41.2500
   K(g)                 6.153e-44     6.153e-44         1.000*   -43.2109
   Cl2(g)               2.804e-50     2.804e-50         1.000*   -49.5523
   O2(g)                1.234e-65     1.234e-65        0.9999    -64.9087
   Mg(g)                3.386e-68     3.386e-68         1.000*   -67.4703
   Ca(g)                7.836e-83     7.836e-83         1.000*   -82.1059
   C(g)                4.444e-101    4.444e-101         1.000*  -100.3522
   Al(g)               1.632e-102    1.632e-102         1.000*  -101.7872
   Si(g)               1.850e-109    1.850e-109         1.000*  -108.7329
    *no data, gas taken to be ideal

                                  In fluid              Sorbed            Kd
  Original basis total moles   moles     mg/kg      moles     mg/kg      L/kg
 -------------------------------------------------------------------------------
   H2O                 57.5       55.0  9.07e+05
   Al+++             0.0725   1.10e-07   0.00271
   Ca++                1.90       1.31  4.79e+04
   Cl-                 1.33       1.33  4.30e+04
   CrO4--           0.00753   8.94e-20  9.49e-15
   Fe++               0.632   2.58e-06     0.132
   H+                 -4.00    0.00100     0.924
   HCO3-            0.00100    0.00100      55.8
   HPO4--           0.00403   1.03e-11  9.04e-07
   K+               0.00707    0.00317      113.
   Mg++               0.662   4.53e-05      1.01
   Mn++              0.0152    0.00276      139.
   Na+               0.0337     0.0337      708.
   O2(aq)          -0.00832   -0.00527     -154.
   SO4--            0.00278   1.87e-05      1.64
   SiO2(aq)            1.78   0.000279      15.4
   Ti(OH)4(aq)      0.00937    0.00937      994.

  Elemental composition               In fluid                  Sorbed
                  total moles     moles       mg/kg        moles       mg/kg
 -------------------------------------------------------------------------------
   Aluminum           0.07253    1.098e-07    0.002711
   Calcium              1.903        1.306   4.792e+04
   Carbon            0.001000     0.001000       10.99
   Chlorine             1.326        1.326   4.303e+04
   Chromium          0.007531    8.937e-20   4.253e-15
   Hydrogen             111.0        110.1   1.015e+05
   Iron                0.6321    2.582e-06      0.1320
   Magnesium           0.6618    4.534e-05       1.009
   Manganese          0.01520     0.002758       138.7
   Oxygen               61.13        55.05   8.061e+05
   Phosphorus        0.004032    1.029e-11   2.918e-07
   Potassium         0.007075     0.003167       113.3
   Silicon              1.780    0.0002794       7.181
   Sodium             0.03367      0.03367       708.5
   Sulfur            0.002785    1.865e-05      0.5474
   Titanium          0.009369     0.009369       410.6


          Step #    88             Xi = 0.3000

          Temperature = 100.0 C    Pressure =  1.013 bars
          pH =  7.187              log fO2 =  -64.909
          Eh =  -0.5138 volts      pe =  -6.9396
          Ionic strength      =    3.032948 molal
          Charge imbalance    =    1.220741 eq/kg (36.54% error)
          Activity of water   =    0.961932
          Solvent mass        =     0.98653 kg
          Solution mass       =      1.0887 kg
          Mineral mass        =     0.34042 kg
          Solution density    =    1.009    g/cm3
          Solution viscosity  =    0.003    poise
          Chlorinity          =    1.344111 molal
          Dissolved solids    =       93824 mg/kg sol'n
          Hardness            =   119351.24 mg/kg sol'n as CaCO3
            carbonate         =       41.89 mg/kg sol'n as CaCO3
            non-carbonate     =   119309.35 mg/kg sol'n as CaCO3
          Carbonate alkalinity=       41.89 mg/kg sol'n as CaCO3
          Water type          =    Ca-Cl
          Bulk volume         =    1.19e+03 cm3
          Fluid volume        =    1.08e+03 cm3
          Mineral volume      =        107. cm3
          Inert volume        =        0.00 cm3
          Porosity            =        91.0 %
          Permeability        =        4.38 cm2
          Mass reacted        =         329 g

                          moles          moles         grams          cm3      rxn rate
  Reactants             remaining       reacted       reacted       reacted  (mol/kg sec)
 ------------------------------------------------------------------------------------------
   H2O                    0.01112      0.004765       0.08584          --            --  
   Al2O3                   0.1269       0.05440         5.546          --            --  
   CaO                      2.019        0.8654         48.53          --            --  
   Cr2O3                  0.01318      0.005647        0.8584          --            --  
   FeO(ox)                  2.209        0.9466         68.01          --            --  
   K2O(ox)                0.01063      0.004556        0.4292          --            --  
   MgO                      2.313        0.9911         39.95          --            --  
   MnO                    0.05321       0.02280         1.618          --            --  
   Na2O(ox)               0.05717       0.02450         1.519          --            --  
   P2O5                  0.007055      0.003024        0.4292          --            --  
   S                     0.006246      0.002677       0.08584       0.04152          --  
   SiO2                     6.231         2.670         160.4          --            --  
   TiO2                   0.03279       0.01405         1.122          --            --  

  Minerals in system     moles      log moles      grams        volume (cm3)
 ----------------------------------------------------------------------------
   Andradite              0.01713     -1.766          8.704           2.258
   Annite                0.006963     -2.157          3.564           1.075
   Chromite              0.005648     -2.248          1.264          0.2486
   Diopside                0.5553     -0.256          120.2           36.70
   Greenalite              0.2760     -0.559          102.6           31.73
   Hydroxylapatite       0.002016     -2.696          1.013          0.3821
   Minnesotaite           0.01843     -1.735          8.732           2.724
   Prehnite               0.05092     -1.293          21.00           7.145
   Tephroite              0.01003     -1.999          2.026          0.7644
   Tremolite              0.08737     -1.059          70.97           23.84
   Troilite              0.003658     -2.437         0.3216          0.1214
                                               _____________   _____________
          (total)                                     340.4           107.0 

  Aqueous species       molality    mg/kg sol'n    act. coef.     log act.
 ---------------------------------------------------------------------------
   Ca++                     1.189     4.318e+04      0.1683       -0.6987
   Cl-                      1.170     3.758e+04      0.5810       -0.1678
   CaCl+                  0.08853         6059.      0.6759       -1.2230
   Na+                    0.04390         914.6      0.6759       -1.5276
   CaCl2(aq)              0.03843         3865.      1.0000       -1.4153
   Ti(OH)4(aq)            0.01425         1496.      1.0000       -1.8463
   NaCl(aq)              0.006786         359.4      1.0000       -2.1684
   H2(aq)                0.006533         11.93      1.0000       -2.1849
   K+                    0.003049         108.0      0.5810       -2.7517
   MnCl+                 0.002074         169.9      0.6759       -2.8533
   Methane(aq)           0.001014         14.74      1.0000       -2.9941
   Mn++                 0.0007092         35.31      0.1683       -3.9230
   SiO2(aq)             0.0002757         15.01      1.0000       -3.5595
   KCl(aq)              0.0001434         9.688      1.0000       -3.8434
   Mg++                 3.271e-05        0.7205      0.2597       -5.0709
   HS-                  1.674e-05        0.5016      0.6312       -4.9762
   OH-                  1.302e-05        0.2007      0.6312       -5.0851
   MgCl+                1.299e-05        0.7032      0.6759       -5.0566
   HSiO3-               4.968e-06        0.3470      0.6759       -5.4740
   H2S(aq)              2.088e-06       0.06448      1.0000       -5.6803
   Fe++                 1.937e-06       0.09803      0.1683       -6.4867
   NaHSiO3(aq)          1.793e-06        0.1627      1.0000       -5.7463
   FeCl+                5.268e-07       0.04359      0.6759       -6.4484
   FeCl4--              1.370e-07       0.02454      0.0805       -7.9577
   AlO2-                1.088e-07      0.005816      0.6759       -7.1334
   H+                   6.905e-08     6.306e-05      0.9420       -7.1868
   NaOH(aq)             5.722e-08      0.002074      1.0000       -7.2425
   HCl(aq)              1.060e-08     0.0003503      1.0000       -7.9746
   S--                  1.045e-08     0.0003036      0.1230       -8.8911
    (only species > 1e-8 molal listed)

  Mineral saturation states
                     log Q/K                          log Q/K
 ----------------------------------------------------------------
   Andradite          0.0000 sat    Stilbite          -1.3088     
   Greenalite         0.0000 sat    Saponite-K        -1.3429     
   Troilite           0.0000 sat    Fayalite          -1.3440     
   Prehnite           0.0000 sat    SiO2(am)          -1.3752     
   Tremolite          0.0000 sat    Epidote           -1.4811     
   Minnesotaite       0.0000 sat    Talc              -1.4822     
   Annite             0.0000 sat    Epidote-ord       -1.4865     
   Diopside           0.0000 sat    Mn(OH)2(am)       -1.6416     
   Tephroite          0.0000 sat    Gibbsite          -1.7530     
   Hydroxylapatite    0.0000 sat    FeO               -1.9284     
   Chromite           0.0000 sat    Saponite-H        -1.9995     
   Mesolite          -0.0600        Lawsonite         -2.0325     
   Pyrrhotite        -0.0796        Phlogopite        -2.0411     
   Daphnite-14A      -0.2132        Maximum_Microcli  -2.1134     
   Alabandite        -0.3258        K-Feldspar        -2.1262     
   Hedenbergite      -0.3514        Celadonite        -2.2418     
   Rhodonite         -0.3624        Laumontite        -2.3320     
   Saponite-Ca       -0.4223        Pyrite            -2.4386     
   Scolecite         -0.4583        Chrysotile        -2.4547     
   Quartz            -0.4813        Enstatite         -2.4844     
   Ice               -0.4839        Goethite          -2.6006     
   Tridymite         -0.6531        Wustite           -2.6227     
   Chalcedony        -0.6980        Analcime          -2.6847     
   Wollastonite      -0.7329        Fe(OH)2           -2.7248     
   Pseudowollastoni  -0.8672        Whitlockite       -2.7607     
   Ferrosilite       -0.8681        Gyrolite          -2.8087     
   Cristobalite(alp  -0.8990        Ripidolite-14A    -2.8107     
   Diaspore          -0.9677        Clinozoisite      -2.8395     
   Saponite-Mg       -1.0104        Zoisite           -2.8708     
   Grossular         -1.0630        Eskolaite         -2.8842     
   Saponite-Na       -1.1174        Sanidine_high     -2.9222     
   Coesite           -1.1397        Albite_low        -2.9813     
   Cristobalite(bet  -1.2012        Albite            -2.9813     
   Boehmite          -1.2625     
    (only minerals with log Q/K > -3 listed)

                         partial
  Gases               press. (bar)     fugacity     fug. coef.    log fug.
 ---------------------------------------------------------------------------
   H2(g)                    8.173         8.179         1.001      0.9127
   CH4(g)                   1.160         1.159        0.9993      0.0641
   H2O(g)                  0.8138        0.8018        0.9852     -0.0960
   H2S(g)               6.250e-05     6.226e-05        0.9961     -4.2058
   HCl(g)               1.284e-11     1.284e-11         1.000*   -10.8915
   CO2(g)               2.231e-18     2.226e-18        0.9976    -17.6525
   CO(g)                5.188e-21     5.188e-21         1.000*   -20.2850
   C2H4(g)              5.206e-25     5.206e-25         1.000*   -24.2835
   S2(g)                1.293e-30     1.293e-30         1.000*   -29.8883
   SO2(g)               9.337e-34     9.270e-34        0.9928    -33.0329
   Na(g)                8.395e-42     8.395e-42         1.000*   -41.0760
   K(g)                 6.152e-44     6.152e-44         1.000*   -43.2110
   Cl2(g)               2.814e-50     2.814e-50         1.000*   -49.5507
   O2(g)                1.234e-65     1.234e-65        0.9999    -64.9087
   Mg(g)                3.387e-68     3.387e-68         1.000*   -67.4702
   Ca(g)                7.836e-83     7.836e-83         1.000*   -82.1059
   C(g)                4.465e-101    4.465e-101         1.000*  -100.3502
   Al(g)               1.633e-102    1.633e-102         1.000*  -101.7871
   Si(g)               1.850e-109    1.850e-109         1.000*  -108.7329
    *no data, gas taken to be ideal

                                  In fluid              Sorbed            Kd
  Original basis total moles   moles     mg/kg      moles     mg/kg      L/kg
 -------------------------------------------------------------------------------
   H2O                 58.5       54.8  9.06e+05
   Al+++              0.109   1.10e-07   0.00272
   Ca++                2.19       1.30  4.78e+04
   Cl-                 1.33       1.33  4.32e+04
   CrO4--            0.0113   8.88e-20  9.46e-15
   Fe++               0.948   2.57e-06     0.132
   H+                 -6.00    0.00100     0.926
   HCO3-            0.00100    0.00100      56.0
   HPO4--           0.00605   1.03e-11  9.05e-07
   K+                0.0101    0.00315      113.
   Mg++               0.992   4.51e-05      1.01
   Mn++              0.0228    0.00275      139.
   Na+               0.0500     0.0500  1.06e+03
   O2(aq)           -0.0125   -0.00526     -155.
   SO4--            0.00368   1.86e-05      1.64
   SiO2(aq)            2.67   0.000279      15.4
   Ti(OH)4(aq)       0.0141     0.0141  1.50e+03

  Elemental composition               In fluid                  Sorbed
                  total moles     moles       mg/kg        moles       mg/kg
 -------------------------------------------------------------------------------
   Aluminum            0.1088    1.098e-07    0.002722
   Calcium              2.191        1.298   4.779e+04
   Carbon            0.001000     0.001000       11.03
   Chlorine             1.326        1.326   4.318e+04
   Chromium           0.01130    8.879e-20   4.241e-15
   Hydrogen             111.0        109.6   1.015e+05
   Iron                0.9476    2.568e-06      0.1318
   Magnesium           0.9921    4.508e-05       1.006
   Manganese          0.02281     0.002746       138.6
   Oxygen               63.94        54.82   8.056e+05
   Phosphorus        0.006048    1.027e-11   2.921e-07
   Potassium          0.01011     0.003150       113.1
   Silicon              2.670    0.0002787       7.189
   Sodium             0.05000      0.05000       1056.
   Sulfur            0.003677    1.858e-05      0.5473
   Titanium           0.01405      0.01405       618.1


          Step #    95             Xi = 0.3700

          Temperature = 100.0 C    Pressure =  1.013 bars
          pH =  7.187              log fO2 =  -64.909
          Eh =  -0.5138 volts      pe =  -6.9399
          Ionic strength      =    3.035921 molal
          Charge imbalance    =    1.223803 eq/kg (36.57% error)
          Activity of water   =    0.961851
          Solvent mass        =     0.98339 kg
          Solution mass       =      1.0859 kg
          Mineral mass        =     0.41982 kg
          Solution density    =    1.009    g/cm3
          Solution viscosity  =    0.003    poise
          Chlorinity          =    1.348397 molal
          Dissolved solids    =       94439 mg/kg sol'n
          Hardness            =   119138.68 mg/kg sol'n as CaCO3
            carbonate         =       42.00 mg/kg sol'n as CaCO3
            non-carbonate     =   119096.68 mg/kg sol'n as CaCO3
          Carbonate alkalinity=       42.00 mg/kg sol'n as CaCO3
          Water type          =    Ca-Cl
          Bulk volume         =    1.21e+03 cm3
          Fluid volume        =    1.08e+03 cm3
          Mineral volume      =        132. cm3
          Inert volume        =        0.00 cm3
          Porosity            =        89.1 %
          Permeability        =        2.27 cm2
          Mass reacted        =         405 g

                          moles          moles         grams          cm3      rxn rate
  Reactants             remaining       reacted       reacted       reacted  (mol/kg sec)
 ------------------------------------------------------------------------------------------
   H2O                    0.01001      0.005876        0.1059          --            --  
   Al2O3                   0.1142       0.06709         6.840          --            --  
   CaO                      1.817         1.067         59.85          --            --  
   Cr2O3                  0.01186      0.006965         1.059          --            --  
   FeO(ox)                  1.988         1.167         83.88          --            --  
   K2O(ox)               0.009568      0.005619        0.5293          --            --  
   MgO                      2.081         1.222         49.27          --            --  
   MnO                    0.04789       0.02813         1.995          --            --  
   Na2O(ox)               0.05145       0.03022         1.873          --            --  
   P2O5                  0.006349      0.003729        0.5293          --            --  
   S                     0.005621      0.003301        0.1059       0.05121          --  
   SiO2                     5.608         3.293         197.9          --            --  
   TiO2                   0.02951       0.01733         1.384          --            --  

  Minerals in system     moles      log moles      grams        volume (cm3)
 ----------------------------------------------------------------------------
   Andradite              0.01773     -1.751          9.011           2.338
   Annite                0.009102     -2.041          4.659           1.405
   Chromite              0.006966     -2.157          1.559          0.3066
   Diopside                0.7022     -0.154          152.1           46.41
   Greenalite              0.3426     -0.465          127.3           39.39
   Hydroxylapatite       0.002486     -2.604          1.249          0.4713
   Mesolite             0.0004410     -3.356         0.1710         0.07550
   Minnesotaite           0.02225     -1.653          10.54           3.290
   Prehnite               0.06210     -1.207          25.61           8.714
   Tephroite              0.01269     -1.896          2.564          0.9675
   Tremolite               0.1042     -0.982          84.68           28.45
   Troilite              0.004283     -2.368         0.3765          0.1421
                                               _____________   _____________
          (total)                                     419.8           132.0 

  Aqueous species       molality    mg/kg sol'n    act. coef.     log act.
 ---------------------------------------------------------------------------
   Ca++                     1.187     4.309e+04      0.1683       -0.6993
   Cl-                      1.172     3.763e+04      0.5810       -0.1669
   CaCl+                  0.08859         6060.      0.6759       -1.2227
   Na+                    0.05383         1121.      0.6759       -1.4391
   CaCl2(aq)              0.03854         3874.      1.0000       -1.4141
   Ti(OH)4(aq)            0.01762         1850.      1.0000       -1.7539
   NaCl(aq)              0.008339         441.3      1.0000       -2.0789
   H2(aq)                0.006533         11.93      1.0000       -2.1849
   K+                    0.003047         107.9      0.5810       -2.7520
   MnCl+                 0.002076         169.9      0.6759       -2.8530
   Methane(aq)           0.001017         14.77      1.0000       -2.9927
   Mn++                 0.0007083         35.24      0.1683       -3.9236
   SiO2(aq)             0.0002757         15.00      1.0000       -3.5595
   KCl(aq)              0.0001436         9.694      1.0000       -3.8429
   Mg++                 3.267e-05        0.7190      0.2597       -5.0714
   HS-                  1.675e-05        0.5015      0.6312       -4.9759
   OH-                  1.303e-05        0.2007      0.6312       -5.0849
   MgCl+                1.300e-05        0.7033      0.6759       -5.0563
   HSiO3-               4.971e-06        0.3470      0.6759       -5.4737
   NaHSiO3(aq)          2.201e-06        0.1994      1.0000       -5.6575
   H2S(aq)              2.088e-06       0.06443      1.0000       -5.6804
   Fe++                 1.935e-06       0.09784      0.1683       -6.4872
   FeCl+                5.273e-07       0.04359      0.6759       -6.4481
   FeCl4--              1.380e-07       0.02470      0.0805       -7.9546
   AlO2-                1.089e-07      0.005817      0.6759       -7.1330
   NaOH(aq)             7.021e-08      0.002543      1.0000       -7.1536
   H+                   6.900e-08     6.297e-05      0.9420       -7.1871
   HCl(aq)              1.062e-08     0.0003506      1.0000       -7.9740
   S--                  1.046e-08     0.0003038      0.1230       -8.8906
    (only species > 1e-8 molal listed)

  Mineral saturation states
                     log Q/K                          log Q/K
 ----------------------------------------------------------------
   Greenalite         0.0000 sat    Stilbite          -1.2970     
   Mesolite           0.0000 sat    Saponite-K        -1.3429     
   Troilite           0.0000 sat    Fayalite          -1.3439     
   Minnesotaite       0.0000 sat    SiO2(am)          -1.3752     
   Andradite          0.0000 sat    Epidote           -1.4811     
   Tremolite          0.0000 sat    Talc              -1.4822     
   Annite             0.0000 sat    Epidote-ord       -1.4865     
   Diopside           0.0000 sat    Mn(OH)2(am)       -1.6416     
   Tephroite          0.0000 sat    Gibbsite          -1.7531     
   Prehnite           0.0000 sat    FeO               -1.9283     
   Chromite           0.0000 sat    Saponite-H        -1.9995     
   Hydroxylapatite    0.0000 sat    Lawsonite         -2.0325     
   Pyrrhotite        -0.0796        Phlogopite        -2.0411     
   Daphnite-14A      -0.2131        Maximum_Microcli  -2.1135     
   Alabandite        -0.3258        K-Feldspar        -2.1263     
   Hedenbergite      -0.3514        Celadonite        -2.2419     
   Rhodonite         -0.3624        Laumontite        -2.3322     
   Saponite-Ca       -0.4223        Pyrite            -2.4387     
   Scolecite         -0.4584        Chrysotile        -2.4547     
   Quartz            -0.4813        Enstatite         -2.4844     
   Ice               -0.4839        Analcime          -2.5994     
   Tridymite         -0.6531        Goethite          -2.6006     
   Chalcedony        -0.6980        Wustite           -2.6227     
   Wollastonite      -0.7329        Fe(OH)2           -2.7248     
   Pseudowollastoni  -0.8672        Whitlockite       -2.7607     
   Ferrosilite       -0.8681        Gyrolite          -2.8088     
   Cristobalite(alp  -0.8990        Ripidolite-14A    -2.8106     
   Diaspore          -0.9677        Clinozoisite      -2.8395     
   Saponite-Mg       -1.0104        Zoisite           -2.8708     
   Grossular         -1.0630        Eskolaite         -2.8843     
   Saponite-Na       -1.0880        Albite            -2.8924     
   Coesite           -1.1397        Albite_low        -2.8924     
   Cristobalite(bet  -1.2012        Sanidine_high     -2.9223     
   Boehmite          -1.2625     
    (only minerals with log Q/K > -3 listed)

                         partial
  Gases               press. (bar)     fugacity     fug. coef.    log fug.
 ---------------------------------------------------------------------------
   H2(g)                    8.173         8.179         1.001      0.9127
   CH4(g)                   1.164         1.163        0.9993      0.0655
   H2O(g)                  0.8137        0.8017        0.9852     -0.0960
   H2S(g)               6.249e-05     6.225e-05        0.9961     -4.2059
   HCl(g)               1.286e-11     1.286e-11         1.000*   -10.8909
   CO2(g)               2.238e-18     2.233e-18        0.9976    -17.6512
   CO(g)                5.205e-21     5.205e-21         1.000*   -20.2836
   C2H4(g)              5.239e-25     5.239e-25         1.000*   -24.2807
   S2(g)                1.293e-30     1.293e-30         1.000*   -29.8884
   SO2(g)               9.335e-34     9.268e-34        0.9928    -33.0330
   Na(g)                1.030e-41     1.030e-41         1.000*   -40.9871
   K(g)                 6.151e-44     6.151e-44         1.000*   -43.2110
   Cl2(g)               2.822e-50     2.822e-50         1.000*   -49.5495
   O2(g)                1.234e-65     1.234e-65        0.9999    -64.9088
   Mg(g)                3.387e-68     3.387e-68         1.000*   -67.4702
   Ca(g)                7.836e-83     7.836e-83         1.000*   -82.1059
   C(g)                4.479e-101    4.479e-101         1.000*  -100.3488
   Al(g)               1.633e-102    1.633e-102         1.000*  -101.7870
   Si(g)               1.850e-109    1.850e-109         1.000*  -108.7329
    *no data, gas taken to be ideal

                                  In fluid              Sorbed            Kd
  Original basis total moles   moles     mg/kg      moles     mg/kg      L/kg
 -------------------------------------------------------------------------------
   H2O                 59.2       54.6  9.06e+05
   Al+++              0.134   1.10e-07   0.00273
   Ca++                2.39       1.29  4.77e+04
   Cl-                 1.33       1.33  4.33e+04
   CrO4--            0.0139   8.84e-20  9.44e-15
   Fe++                1.17   2.56e-06     0.132
   H+                 -7.40    0.00100     0.928
   HCO3-            0.00100    0.00100      56.2
   HPO4--           0.00746   1.02e-11  9.06e-07
   K+                0.0122    0.00314      113.
   Mg++                1.22   4.49e-05      1.01
   Mn++              0.0281    0.00274      138.
   Na+               0.0614     0.0611  1.29e+03
   O2(aq)           -0.0154   -0.00525     -155.
   SO4--            0.00430   1.85e-05      1.64
   SiO2(aq)            3.29   0.000278      15.4
   Ti(OH)4(aq)       0.0173     0.0173  1.85e+03

  Elemental composition               In fluid                  Sorbed
                  total moles     moles       mg/kg        moles       mg/kg
 -------------------------------------------------------------------------------
   Aluminum            0.1342    1.098e-07    0.002729
   Calcium              2.393        1.293   4.770e+04
   Carbon            0.001000     0.001000       11.06
   Chlorine             1.326        1.326   4.329e+04
   Chromium           0.01393    8.839e-20   4.232e-15
   Hydrogen             111.0        109.3   1.014e+05
   Iron                 1.168    2.559e-06      0.1316
   Magnesium            1.223    4.491e-05       1.005
   Manganese          0.02813     0.002738       138.5
   Oxygen               65.91        54.66   8.053e+05
   Phosphorus        0.007459    1.025e-11   2.922e-07
   Potassium          0.01224     0.003137       113.0
   Silicon              3.293    0.0002782       7.195
   Sodium             0.06144      0.06114       1294.
   Sulfur            0.004301    1.853e-05      0.5472
   Titanium           0.01733      0.01733       764.2


          Step #    98             Xi = 0.4000

          Temperature = 100.0 C    Pressure =  1.013 bars
          pH =  7.187              log fO2 =  -64.909
          Eh =  -0.5138 volts      pe =  -6.9396
          Ionic strength      =    3.040247 molal
          Charge imbalance    =    1.225376 eq/kg (36.57% error)
          Activity of water   =    0.961799
          Solvent mass        =     0.98183 kg
          Solution mass       =      1.0846 kg
          Mineral mass        =     0.45408 kg
          Solution density    =    1.009    g/cm3
          Solution viscosity  =    0.003    poise
          Chlorinity          =    1.350536 molal
          Dissolved solids    =       94710 mg/kg sol'n
          Hardness            =   119293.35 mg/kg sol'n as CaCO3
            carbonate         =       42.05 mg/kg sol'n as CaCO3
            non-carbonate     =   119251.30 mg/kg sol'n as CaCO3
          Carbonate alkalinity=       42.05 mg/kg sol'n as CaCO3
          Water type          =    Ca-Cl
          Bulk volume         =    1.22e+03 cm3
          Fluid volume        =    1.07e+03 cm3
          Mineral volume      =        143. cm3
          Inert volume        =        0.00 cm3
          Porosity            =        88.3 %
          Permeability        =        1.71 cm2
          Mass reacted        =         438 g

                          moles          moles         grams          cm3      rxn rate
  Reactants             remaining       reacted       reacted       reacted  (mol/kg sec)
 ------------------------------------------------------------------------------------------
   H2O                   0.009529      0.006353        0.1144          --            --  
   Al2O3                   0.1088       0.07253         7.395          --            --  
   CaO                      1.731         1.154         64.71          --            --  
   Cr2O3                  0.01129      0.007530         1.144          --            --  
   FeO(ox)                  1.893         1.262         90.68          --            --  
   K2O(ox)               0.009112      0.006075        0.5722          --            --  
   MgO                      1.982         1.322         53.26          --            --  
   MnO                    0.04561       0.03041         2.157          --            --  
   Na2O(ox)               0.04900       0.03267         2.025          --            --  
   P2O5                  0.006047      0.004031        0.5722          --            --  
   S                     0.005354      0.003569        0.1144       0.05536          --  
   SiO2                     5.341         3.560         213.9          --            --  
   TiO2                   0.02810       0.01874         1.497          --            --  

  Minerals in system     moles      log moles      grams        volume (cm3)
 ----------------------------------------------------------------------------
   Andradite              0.01799     -1.745          9.141           2.372
   Annite                 0.01002     -1.999          5.127           1.546
   Chromite              0.007530     -2.123          1.686          0.3314
   Diopside                0.7770     -0.110          168.3           51.35
   Greenalite              0.3736     -0.428          138.9           42.96
   Hydroxylapatite       0.002688     -2.571          1.350          0.5095
   Mesolite              0.007741     -2.111          3.002           1.325
   Minnesotaite           0.02144     -1.669          10.16           3.171
   Prehnite               0.05982     -1.223          24.67           8.394
   Tephroite              0.01383     -1.859          2.794           1.054
   Tremolite               0.1091     -0.962          88.63           29.78
   Troilite              0.004551     -2.342         0.4001          0.1510
                                               _____________   _____________
          (total)                                     454.1           142.9 

  Aqueous species       molality    mg/kg sol'n    act. coef.     log act.
 ---------------------------------------------------------------------------
   Ca++                     1.189     4.314e+04      0.1683       -0.6986
   Cl-                      1.174     3.767e+04      0.5810       -0.1663
   CaCl+                  0.08884         6075.      0.6759       -1.2215
   Na+                    0.05388         1121.      0.6759       -1.4387
   CaCl2(aq)              0.03870         3888.      1.0000       -1.4123
   Ti(OH)4(aq)            0.01908         2002.      1.0000       -1.7193
   NaCl(aq)              0.008357         442.1      1.0000       -2.0780
   H2(aq)                0.006532         11.92      1.0000       -2.1849
   K+                    0.003048         107.9      0.5810       -2.7518
   MnCl+                 0.002081         170.3      0.6759       -2.8518
   Methane(aq)           0.001019         14.79      1.0000       -2.9920
   Mn++                 0.0007093         35.28      0.1683       -3.9230
   SiO2(aq)             0.0002757         15.00      1.0000       -3.5596
   KCl(aq)              0.0001439         9.710      1.0000       -3.8420
   Mg++                 3.272e-05        0.7199      0.2597       -5.0708
   HS-                  1.673e-05        0.5010      0.6312       -4.9763
   MgCl+                1.303e-05        0.7051      0.6759       -5.0551
   OH-                  1.302e-05        0.2005      0.6312       -5.0852
   HSiO3-               4.967e-06        0.3466      0.6759       -5.4740
   NaHSiO3(aq)          2.201e-06        0.1994      1.0000       -5.6574
   H2S(aq)              2.087e-06       0.06440      1.0000       -5.6804
   Fe++                 1.937e-06       0.09795      0.1683       -6.4866
   FeCl+                5.287e-07       0.04370      0.6759       -6.4469
   FeCl4--              1.389e-07       0.02486      0.0805       -7.9517
   AlO2-                1.088e-07      0.005812      0.6759       -7.1333
   NaOH(aq)             7.022e-08      0.002542      1.0000       -7.1536
   H+                   6.904e-08     6.300e-05      0.9420       -7.1868
   HCl(aq)              1.064e-08     0.0003512      1.0000       -7.9731
   S--                  1.045e-08     0.0003032      0.1230       -8.8912
    (only species > 1e-8 molal listed)

  Mineral saturation states
                     log Q/K                          log Q/K
 ----------------------------------------------------------------
   Greenalite         0.0000 sat    Stilbite          -1.2972     
   Mesolite           0.0000 sat    Saponite-K        -1.3429     
   Troilite           0.0000 sat    Fayalite          -1.3439     
   Minnesotaite       0.0000 sat    SiO2(am)          -1.3753     
   Andradite          0.0000 sat    Epidote           -1.4811     
   Tremolite          0.0000 sat    Talc              -1.4822     
   Annite             0.0000 sat    Epidote-ord       -1.4865     
   Diopside           0.0000 sat    Mn(OH)2(am)       -1.6416     
   Tephroite          0.0000 sat    Gibbsite          -1.7531     
   Prehnite           0.0000 sat    FeO               -1.9283     
   Chromite           0.0000 sat    Saponite-H        -1.9995     
   Hydroxylapatite    0.0000 sat    Lawsonite         -2.0325     
   Pyrrhotite        -0.0796        Phlogopite        -2.0411     
   Daphnite-14A      -0.2131        Maximum_Microcli  -2.1135     
   Alabandite        -0.3258        K-Feldspar        -2.1263     
   Hedenbergite      -0.3514        Celadonite        -2.2419     
   Rhodonite         -0.3624        Laumontite        -2.3322     
   Saponite-Ca       -0.4223        Pyrite            -2.4387     
   Scolecite         -0.4585        Chrysotile        -2.4547     
   Quartz            -0.4814        Enstatite         -2.4844     
   Ice               -0.4839        Analcime          -2.5994     
   Tridymite         -0.6532        Goethite          -2.6006     
   Chalcedony        -0.6981        Wustite           -2.6226     
   Wollastonite      -0.7329        Fe(OH)2           -2.7248     
   Pseudowollastoni  -0.8672        Whitlockite       -2.7607     
   Ferrosilite       -0.8681        Gyrolite          -2.8089     
   Cristobalite(alp  -0.8991        Ripidolite-14A    -2.8106     
   Diaspore          -0.9676        Clinozoisite      -2.8394     
   Saponite-Mg       -1.0104        Zoisite           -2.8707     
   Grossular         -1.0630        Eskolaite         -2.8843     
   Saponite-Na       -1.0880        Albite            -2.8924     
   Coesite           -1.1398        Albite_low        -2.8924     
   Cristobalite(bet  -1.2013        Sanidine_high     -2.9223     
   Boehmite          -1.2624     
    (only minerals with log Q/K > -3 listed)

                         partial
  Gases               press. (bar)     fugacity     fug. coef.    log fug.
 ---------------------------------------------------------------------------
   H2(g)                    8.173         8.179         1.001      0.9127
   CH4(g)                   1.165         1.165        0.9993      0.0662
   H2O(g)                  0.8137        0.8016        0.9852     -0.0960
   H2S(g)               6.249e-05     6.224e-05        0.9961     -4.2059
   HCl(g)               1.288e-11     1.288e-11         1.000*   -10.8900
   CO2(g)               2.242e-18     2.236e-18        0.9976    -17.6505
   CO(g)                5.213e-21     5.213e-21         1.000*   -20.2829
   C2H4(g)              5.256e-25     5.256e-25         1.000*   -24.2793
   S2(g)                1.293e-30     1.293e-30         1.000*   -29.8885
   SO2(g)               9.334e-34     9.267e-34        0.9928    -33.0331
   Na(g)                1.030e-41     1.030e-41         1.000*   -40.9870
   K(g)                 6.151e-44     6.151e-44         1.000*   -43.2111
   Cl2(g)               2.833e-50     2.833e-50         1.000*   -49.5477
   O2(g)                1.234e-65     1.234e-65        0.9999    -64.9088
   Mg(g)                3.387e-68     3.387e-68         1.000*   -67.4701
   Ca(g)                7.837e-83     7.837e-83         1.000*   -82.1059
   C(g)                4.487e-101    4.487e-101         1.000*  -100.3481
   Al(g)               1.633e-102    1.633e-102         1.000*  -101.7870
   Si(g)               1.850e-109    1.850e-109         1.000*  -108.7329
    *no data, gas taken to be ideal

                                  In fluid              Sorbed            Kd
  Original basis total moles   moles     mg/kg      moles     mg/kg      L/kg
 -------------------------------------------------------------------------------
   H2O                 59.5       54.5  9.05e+05
   Al+++              0.145   1.10e-07   0.00273
   Ca++                2.48       1.29  4.78e+04
   Cl-                 1.33       1.33  4.33e+04
   CrO4--            0.0151   8.84e-20  9.45e-15
   Fe++                1.26   2.56e-06     0.132
   H+                 -8.00    0.00100     0.930
   HCO3-            0.00100    0.00100      56.3
   HPO4--           0.00806   1.02e-11  9.04e-07
   K+                0.0131    0.00313      113.
   Mg++                1.32   4.49e-05      1.01
   Mn++              0.0304    0.00274      139.
   Na+               0.0663     0.0611  1.30e+03
   O2(aq)           -0.0166   -0.00524     -155.
   SO4--            0.00457   1.85e-05      1.64
   SiO2(aq)            3.56   0.000278      15.4
   Ti(OH)4(aq)       0.0187     0.0187  2.00e+03

  Elemental composition               In fluid                  Sorbed
                  total moles     moles       mg/kg        moles       mg/kg
 -------------------------------------------------------------------------------
   Aluminum            0.1451    1.096e-07    0.002726
   Calcium              2.480        1.293   4.777e+04
   Carbon            0.001000     0.001000       11.07
   Chlorine             1.326        1.326   4.335e+04
   Chromium           0.01506    8.838e-20   4.237e-15
   Hydrogen             111.0        109.1   1.014e+05
   Iron                 1.263    2.560e-06      0.1318
   Magnesium            1.323    4.492e-05       1.007
   Manganese          0.03041     0.002740       138.8
   Oxygen               66.75        54.58   8.051e+05
   Phosphorus        0.008064    1.022e-11   2.918e-07
   Potassium          0.01315     0.003134       113.0
   Silicon              3.561    0.0002777       7.192
   Sodium             0.06634      0.06111       1295.
   Sulfur            0.004569    1.849e-05      0.5466
   Titanium           0.01874      0.01874       827.2


          Step #   108             Xi = 0.5000

          Temperature = 100.0 C    Pressure =  1.013 bars
          pH =  7.186              log fO2 =  -64.909
          Eh =  -0.5137 volts      pe =  -6.9385
          Ionic strength      =    3.054757 molal
          Charge imbalance    =    1.230651 eq/kg (36.59% error)
          Activity of water   =    0.961627
          Solvent mass        =     0.97664 kg
          Solution mass       =      1.0799 kg
          Mineral mass        =     0.56827 kg
          Solution density    =    1.010    g/cm3
          Solution viscosity  =    0.003    poise
          Chlorinity          =    1.357713 molal
          Dissolved solids    =       95620 mg/kg sol'n
          Hardness            =   119811.83 mg/kg sol'n as CaCO3
            carbonate         =       42.22 mg/kg sol'n as CaCO3
            non-carbonate     =   119769.61 mg/kg sol'n as CaCO3
          Carbonate alkalinity=       42.22 mg/kg sol'n as CaCO3
          Water type          =    Ca-Cl
          Bulk volume         =    1.25e+03 cm3
          Fluid volume        =    1.07e+03 cm3
          Mineral volume      =        180. cm3
          Inert volume        =        0.00 cm3
          Porosity            =        85.6 %
          Permeability        =       0.688 cm2
          Mass reacted        =         548 g

                          moles          moles         grams          cm3      rxn rate
  Reactants             remaining       reacted       reacted       reacted  (mol/kg sec)
 ------------------------------------------------------------------------------------------
   H2O                   0.007941      0.007941        0.1431          --            --  
   Al2O3                  0.09066       0.09066         9.244          --            --  
   CaO                      1.442         1.442         80.88          --            --  
   Cr2O3                 0.009412      0.009412         1.431          --            --  
   FeO(ox)                  1.578         1.578         113.3          --            --  
   K2O(ox)               0.007594      0.007594        0.7153          --            --  
   MgO                      1.652         1.652         66.58          --            --  
   MnO                    0.03801       0.03801         2.696          --            --  
   Na2O(ox)               0.04084       0.04084         2.531          --            --  
   P2O5                  0.005039      0.005039        0.7153          --            --  
   S                     0.004461      0.004461        0.1431       0.06920          --  
   SiO2                     4.451         4.451         267.4          --            --  
   TiO2                   0.02342       0.02342         1.871          --            --  

  Minerals in system     moles      log moles      grams        volume (cm3)
 ----------------------------------------------------------------------------
   Andradite              0.01885     -1.725          9.577           2.485
   Annite                 0.01306     -1.884          6.687           2.016
   Chromite              0.009413     -2.026          2.107          0.4143
   Diopside                 1.026      0.011          222.2           67.82
   Greenalite              0.4769     -0.322          177.3           54.84
   Hydroxylapatite       0.003360     -2.474          1.688          0.6369
   Mesolite               0.03207     -1.494          12.44           5.491
   Minnesotaite           0.01875     -1.727          8.884           2.772
   Prehnite               0.05222     -1.282          21.53           7.327
   Tephroite              0.01763     -1.754          3.561           1.344
   Tremolite               0.1253     -0.902          101.8           34.20
   Troilite              0.005443     -2.264         0.4785          0.1806
                                               _____________   _____________
          (total)                                     568.3           179.5 

  Aqueous species       molality    mg/kg sol'n    act. coef.     log act.
 ---------------------------------------------------------------------------
   Ca++                     1.195     4.330e+04      0.1683       -0.6966
   Cl-                      1.179     3.780e+04      0.5810       -0.1644
   CaCl+                  0.08966         6125.      0.6759       -1.2175
   Na+                    0.05403         1123.      0.6759       -1.4375
   CaCl2(aq)              0.03923         3938.      1.0000       -1.4064
   Ti(OH)4(aq)            0.02398         2514.      1.0000       -1.6201
   NaCl(aq)              0.008418         444.9      1.0000       -2.0748
   H2(aq)                0.006532         11.91      1.0000       -2.1850
   K+                    0.003055         108.0      0.5810       -2.7508
   MnCl+                 0.002101         171.7      0.6759       -2.8477
   Methane(aq)           0.001024         14.86      1.0000       -2.9897
   Mn++                 0.0007127         35.41      0.1683       -3.9209
   SiO2(aq)             0.0002757         14.98      1.0000       -3.5596
   KCl(aq)              0.0001448         9.763      1.0000       -3.8392
   Mg++                 3.288e-05        0.7227      0.2597       -5.0686
   HS-                  1.669e-05        0.4991      0.6312       -4.9774
   MgCl+                1.316e-05        0.7110      0.6759       -5.0510
   OH-                  1.299e-05        0.1998      0.6312       -5.0863
   HSiO3-               4.954e-06        0.3454      0.6759       -5.4752
   NaHSiO3(aq)          2.201e-06        0.1992      1.0000       -5.6573
   H2S(aq)              2.087e-06       0.06432      1.0000       -5.6806
   Fe++                 1.947e-06       0.09834      0.1683       -6.4844
   FeCl+                5.337e-07       0.04407      0.6759       -6.4428
   FeCl4--              1.421e-07       0.02540      0.0805       -7.9418
   AlO2-                1.086e-07      0.005793      0.6759       -7.1342
   NaOH(aq)             7.024e-08      0.002541      1.0000       -7.1534
   H+                   6.920e-08     6.308e-05      0.9420       -7.1858
   HCl(aq)              1.071e-08     0.0003532      1.0000       -7.9702
   S--                  1.039e-08     0.0003014      0.1230       -8.8934
    (only species > 1e-8 molal listed)

  Mineral saturation states
                     log Q/K                          log Q/K
 ----------------------------------------------------------------
   Greenalite         0.0000 sat    Stilbite          -1.2978     
   Mesolite           0.0000 sat    Saponite-K        -1.3429     
   Troilite           0.0000 sat    Fayalite          -1.3438     
   Minnesotaite       0.0000 sat    SiO2(am)          -1.3753     
   Andradite          0.0000 sat    Epidote           -1.4810     
   Tremolite          0.0000 sat    Talc              -1.4822     
   Annite             0.0000 sat    Epidote-ord       -1.4864     
   Diopside           0.0000 sat    Mn(OH)2(am)       -1.6417     
   Tephroite          0.0000 sat    Gibbsite          -1.7531     
   Prehnite           0.0000 sat    FeO               -1.9282     
   Chromite           0.0000 sat    Saponite-H        -1.9994     
   Hydroxylapatite    0.0000 sat    Lawsonite         -2.0325     
   Pyrrhotite        -0.0796        Phlogopite        -2.0411     
   Daphnite-14A      -0.2129        Maximum_Microcli  -2.1137     
   Alabandite        -0.3259        K-Feldspar        -2.1265     
   Hedenbergite      -0.3514        Celadonite        -2.2421     
   Rhodonite         -0.3624        Laumontite        -2.3325     
   Saponite-Ca       -0.4222        Pyrite            -2.4388     
   Scolecite         -0.4586        Chrysotile        -2.4547     
   Quartz            -0.4814        Enstatite         -2.4843     
   Ice               -0.4840        Analcime          -2.5993     
   Tridymite         -0.6532        Goethite          -2.6006     
   Chalcedony        -0.6981        Wustite           -2.6226     
   Wollastonite      -0.7330        Fe(OH)2           -2.7248     
   Pseudowollastoni  -0.8673        Whitlockite       -2.7607     
   Ferrosilite       -0.8680        Gyrolite          -2.8092     
   Cristobalite(alp  -0.8991        Ripidolite-14A    -2.8104     
   Diaspore          -0.9676        Clinozoisite      -2.8393     
   Saponite-Mg       -1.0103        Zoisite           -2.8706     
   Grossular         -1.0629        Eskolaite         -2.8844     
   Saponite-Na       -1.0879        Albite            -2.8922     
   Coesite           -1.1398        Albite_low        -2.8922     
   Cristobalite(bet  -1.2013        Sanidine_high     -2.9225     
   Boehmite          -1.2624     
    (only minerals with log Q/K > -3 listed)

                         partial
  Gases               press. (bar)     fugacity     fug. coef.    log fug.
 ---------------------------------------------------------------------------
   H2(g)                    8.172         8.178         1.001      0.9126
   CH4(g)                   1.172         1.171        0.9993      0.0685
   H2O(g)                  0.8135        0.8015        0.9852     -0.0961
   H2S(g)               6.246e-05     6.222e-05        0.9961     -4.2061
   HCl(g)               1.297e-11     1.297e-11         1.000*   -10.8871
   CO2(g)               2.253e-18     2.248e-18        0.9976    -17.6482
   CO(g)                5.242e-21     5.242e-21         1.000*   -20.2805
   C2H4(g)              5.313e-25     5.313e-25         1.000*   -24.2746
   S2(g)                1.292e-30     1.292e-30         1.000*   -29.8887
   SO2(g)               9.330e-34     9.263e-34        0.9928    -33.0332
   Na(g)                1.031e-41     1.031e-41         1.000*   -40.9868
   K(g)                 6.149e-44     6.149e-44         1.000*   -43.2112
   Cl2(g)               2.872e-50     2.872e-50         1.000*   -49.5418
   O2(g)                1.234e-65     1.234e-65        0.9999    -64.9089
   Mg(g)                3.388e-68     3.388e-68         1.000*   -67.4700
   Ca(g)                7.837e-83     7.837e-83         1.000*   -82.1058
   C(g)                4.511e-101    4.511e-101         1.000*  -100.3457
   Al(g)               1.634e-102    1.634e-102         1.000*  -101.7868
   Si(g)               1.850e-109    1.850e-109         1.000*  -108.7328
    *no data, gas taken to be ideal

                                  In fluid              Sorbed            Kd
  Original basis total moles   moles     mg/kg      moles     mg/kg      L/kg
 -------------------------------------------------------------------------------
   H2O                 60.5       54.2  9.05e+05
   Al+++              0.181   1.09e-07   0.00272
   Ca++                2.77       1.29  4.80e+04
   Cl-                 1.33       1.33  4.35e+04
   CrO4--            0.0188   8.84e-20  9.49e-15
   Fe++                1.58   2.56e-06     0.133
   H+                 -9.99    0.00100     0.934
   HCO3-            0.00100    0.00100      56.5
   HPO4--            0.0101   1.01e-11  8.99e-07
   K+                0.0162    0.00312      113.
   Mg++                1.65   4.50e-05      1.01
   Mn++              0.0380    0.00275      140.
   Na+               0.0827     0.0610  1.30e+03
   O2(aq)           -0.0208   -0.00523     -155.
   SO4--            0.00546   1.83e-05      1.63
   SiO2(aq)            4.45   0.000276      15.4
   Ti(OH)4(aq)       0.0234     0.0234  2.51e+03

  Elemental composition               In fluid                  Sorbed
                  total moles     moles       mg/kg        moles       mg/kg
 -------------------------------------------------------------------------------
   Aluminum            0.1813    1.088e-07    0.002718
   Calcium              2.768        1.293   4.797e+04
   Carbon            0.001000     0.001000       11.12
   Chlorine             1.326        1.326   4.353e+04
   Chromium           0.01883    8.836e-20   4.254e-15
   Hydrogen             111.0        108.5   1.013e+05
   Iron                 1.579    2.564e-06      0.1326
   Magnesium            1.653    4.496e-05       1.012
   Manganese          0.03801     0.002748       139.8
   Oxygen               69.56        54.31   8.046e+05
   Phosphorus         0.01008    1.012e-11   2.901e-07
   Potassium          0.01619     0.003125       113.1
   Silicon              4.451    0.0002762       7.184
   Sodium             0.08267      0.06099       1298.
   Sulfur            0.005461    1.835e-05      0.5447
   Titanium           0.02342      0.02342       1038.


          Step #   118             Xi = 0.6000

          Temperature = 100.0 C    Pressure =  1.013 bars
          pH =  7.185              log fO2 =  -64.909
          Eh =  -0.5136 volts      pe =  -6.9375
          Ionic strength      =    3.069405 molal
          Charge imbalance    =    1.235971 eq/kg (36.61% error)
          Activity of water   =    0.961454
          Solvent mass        =     0.97145 kg
          Solution mass       =      1.0753 kg
          Mineral mass        =     0.68246 kg
          Solution density    =    1.010    g/cm3
          Solution viscosity  =    0.003    poise
          Chlorinity          =    1.364968 molal
          Dissolved solids    =       96538 mg/kg sol'n
          Hardness            =   120334.80 mg/kg sol'n as CaCO3
            carbonate         =       42.39 mg/kg sol'n as CaCO3
            non-carbonate     =   120292.41 mg/kg sol'n as CaCO3
          Carbonate alkalinity=       42.39 mg/kg sol'n as CaCO3
          Water type          =    Ca-Cl
          Bulk volume         =    1.28e+03 cm3
          Fluid volume        =    1.06e+03 cm3
          Mineral volume      =        216. cm3
          Inert volume        =        0.00 cm3
          Porosity            =        83.1 %
          Permeability        =       0.290 cm2
          Mass reacted        =         657 g

                          moles          moles         grams          cm3      rxn rate
  Reactants             remaining       reacted       reacted       reacted  (mol/kg sec)
 ------------------------------------------------------------------------------------------
   H2O                   0.006353      0.009529        0.1717          --            --  
   Al2O3                  0.07253        0.1088         11.09          --            --  
   CaO                      1.154         1.731         97.06          --            --  
   Cr2O3                 0.007530       0.01129         1.717          --            --  
   FeO(ox)                  1.262         1.893         136.0          --            --  
   K2O(ox)               0.006075      0.009112        0.8584          --            --  
   MgO                      1.322         1.982         79.89          --            --  
   MnO                    0.03041       0.04561         3.235          --            --  
   Na2O(ox)               0.03267       0.04900         3.037          --            --  
   P2O5                  0.004031      0.006047        0.8584          --            --  
   S                     0.003569      0.005354        0.1717       0.08304          --  
   SiO2                     3.560         5.341         320.9          --            --  
   TiO2                   0.01874       0.02810         2.245          --            --  

  Minerals in system     moles      log moles      grams        volume (cm3)
 ----------------------------------------------------------------------------
   Andradite              0.01970     -1.705          10.01           2.598
   Annite                 0.01611     -1.793          8.246           2.486
   Chromite               0.01130     -1.947          2.528          0.4971
   Diopside                 1.275      0.106          276.2           84.30
   Greenalite              0.5802     -0.236          215.7           66.72
   Hydroxylapatite       0.004032     -2.395          2.025          0.7642
   Mesolite               0.05641     -1.249          21.87           9.657
   Minnesotaite           0.01605     -1.794          7.607           2.373
   Prehnite               0.04461     -1.351          18.40           6.260
   Tephroite              0.02143     -1.669          4.327           1.633
   Tremolite               0.1415     -0.849          115.0           38.63
   Troilite              0.006335     -2.198         0.5570          0.2102
                                               _____________   _____________
          (total)                                     682.5           216.1 

  Aqueous species       molality    mg/kg sol'n    act. coef.     log act.
 ---------------------------------------------------------------------------
   Ca++                     1.200     4.347e+04      0.1683       -0.6945
   Cl-                      1.184     3.793e+04      0.5810       -0.1624
   CaCl+                  0.09049         6175.      0.6759       -1.2135
   Na+                    0.05419         1125.      0.6759       -1.4362
   CaCl2(aq)              0.03977         3988.      1.0000       -1.4004
   Ti(OH)4(aq)            0.02893         3030.      1.0000       -1.5386
   NaCl(aq)              0.008479         447.7      1.0000       -2.0716
   H2(aq)                0.006531         11.90      1.0000       -2.1850
   K+                    0.003061         108.1      0.5810       -2.7499
   MnCl+                 0.002120         173.2      0.6759       -2.8437
   Methane(aq)           0.001029         14.92      1.0000       -2.9874
   Mn++                 0.0007162         35.55      0.1683       -3.9188
   SiO2(aq)             0.0002757         14.96      1.0000       -3.5596
   KCl(aq)              0.0001458         9.817      1.0000       -3.8364
   Mg++                 3.304e-05        0.7256      0.2597       -5.0665
   HS-                  1.664e-05        0.4973      0.6312       -4.9786
   MgCl+                1.328e-05        0.7170      0.6759       -5.0469
   OH-                  1.296e-05        0.1991      0.6312       -5.0873
   HSiO3-               4.941e-06        0.3442      0.6759       -5.4763
   NaHSiO3(aq)          2.202e-06        0.1991      1.0000       -5.6572
   H2S(aq)              2.086e-06       0.06423      1.0000       -5.6807
   Fe++                 1.957e-06       0.09873      0.1683       -6.4823
   FeCl+                5.388e-07       0.04444      0.6759       -6.4387
   FeCl4--              1.454e-07       0.02596      0.0805       -7.9319
   AlO2-                1.084e-07      0.005775      0.6759       -7.1352
   NaOH(aq)             7.026e-08      0.002539      1.0000       -7.1533
   H+                   6.936e-08     6.316e-05      0.9420       -7.1848
   HCl(aq)              1.078e-08     0.0003552      1.0000       -7.9673
   S--                  1.034e-08     0.0002996      0.1230       -8.8955
    (only species > 1e-8 molal listed)

  Mineral saturation states
                     log Q/K                          log Q/K
 ----------------------------------------------------------------
   Greenalite         0.0000 sat    Stilbite          -1.2984     
   Mesolite           0.0000 sat    Saponite-K        -1.3429     
   Troilite           0.0000 sat    Fayalite          -1.3437     
   Minnesotaite       0.0000 sat    SiO2(am)          -1.3753     
   Andradite          0.0000 sat    Epidote           -1.4809     
   Tremolite          0.0000 sat    Talc              -1.4822     
   Annite             0.0000 sat    Epidote-ord       -1.4863     
   Diopside           0.0000 sat    Mn(OH)2(am)       -1.6418     
   Tephroite          0.0000 sat    Gibbsite          -1.7531     
   Prehnite           0.0000 sat    FeO               -1.9282     
   Chromite           0.0000 sat    Saponite-H        -1.9994     
   Hydroxylapatite    0.0000 sat    Lawsonite         -2.0326     
   Pyrrhotite        -0.0796        Phlogopite        -2.0411     
   Daphnite-14A      -0.2128        Maximum_Microcli  -2.1138     
   Alabandite        -0.3259        K-Feldspar        -2.1266     
   Hedenbergite      -0.3514        Celadonite        -2.2423     
   Rhodonite         -0.3624        Laumontite        -2.3328     
   Saponite-Ca       -0.4222        Pyrite            -2.4389     
   Scolecite         -0.4588        Chrysotile        -2.4547     
   Quartz            -0.4814        Enstatite         -2.4843     
   Ice               -0.4841        Analcime          -2.5992     
   Tridymite         -0.6532        Goethite          -2.6005     
   Chalcedony        -0.6981        Wustite           -2.6225     
   Wollastonite      -0.7330        Fe(OH)2           -2.7248     
   Pseudowollastoni  -0.8673        Whitlockite       -2.7607     
   Ferrosilite       -0.8680        Gyrolite          -2.8095     
   Cristobalite(alp  -0.8991        Ripidolite-14A    -2.8103     
   Diaspore          -0.9675        Clinozoisite      -2.8392     
   Saponite-Mg       -1.0103        Zoisite           -2.8705     
   Grossular         -1.0628        Eskolaite         -2.8844     
   Saponite-Na       -1.0878        Albite            -2.8920     
   Coesite           -1.1398        Albite_low        -2.8920     
   Cristobalite(bet  -1.2013        Sanidine_high     -2.9226     
   Boehmite          -1.2623     
    (only minerals with log Q/K > -3 listed)

                         partial
  Gases               press. (bar)     fugacity     fug. coef.    log fug.
 ---------------------------------------------------------------------------
   H2(g)                    8.171         8.177         1.001      0.9126
   CH4(g)                   1.178         1.177        0.9993      0.0708
   H2O(g)                  0.8134        0.8014        0.9852     -0.0962
   H2S(g)               6.244e-05     6.220e-05        0.9961     -4.2062
   HCl(g)               1.306e-11     1.306e-11         1.000*   -10.8842
   CO2(g)               2.266e-18     2.260e-18        0.9976    -17.6459
   CO(g)                5.270e-21     5.270e-21         1.000*   -20.2782
   C2H4(g)              5.371e-25     5.371e-25         1.000*   -24.2699
   S2(g)                1.291e-30     1.291e-30         1.000*   -29.8890
   SO2(g)               9.326e-34     9.259e-34        0.9928    -33.0334
   Na(g)                1.031e-41     1.031e-41         1.000*   -40.9866
   K(g)                 6.147e-44     6.147e-44         1.000*   -43.2113
   Cl2(g)               2.911e-50     2.911e-50         1.000*   -49.5359
   O2(g)                1.233e-65     1.233e-65        0.9999    -64.9089
   Mg(g)                3.389e-68     3.389e-68         1.000*   -67.4699
   Ca(g)                7.838e-83     7.838e-83         1.000*   -82.1058
   C(g)                4.536e-101    4.536e-101         1.000*  -100.3433
   Al(g)               1.634e-102    1.634e-102         1.000*  -101.7867
   Si(g)               1.850e-109    1.850e-109         1.000*  -108.7328
    *no data, gas taken to be ideal

                                  In fluid              Sorbed            Kd
  Original basis total moles   moles     mg/kg      moles     mg/kg      L/kg
 -------------------------------------------------------------------------------
   H2O                 61.5       53.9  9.04e+05
   Al+++              0.218   1.08e-07   0.00271
   Ca++                3.06       1.29  4.82e+04
   Cl-                 1.33       1.33  4.37e+04
   CrO4--            0.0226   8.83e-20  9.53e-15
   Fe++                1.89   2.57e-06     0.133
   H+                 -12.0    0.00100     0.938
   HCO3-            0.00100    0.00100      56.7
   HPO4--            0.0121   1.00e-11  8.94e-07
   K+                0.0192    0.00312      113.
   Mg++                1.98   4.50e-05      1.02
   Mn++              0.0456    0.00276      141.
   Na+               0.0990     0.0609  1.30e+03
   O2(aq)           -0.0250   -0.00521     -155.
   SO4--            0.00635   1.82e-05      1.63
   SiO2(aq)            5.34   0.000275      15.4
   Ti(OH)4(aq)       0.0281     0.0281  3.03e+03

  Elemental composition               In fluid                  Sorbed
                  total moles     moles       mg/kg        moles       mg/kg
 -------------------------------------------------------------------------------
   Aluminum            0.2176    1.080e-07    0.002709
   Calcium              3.057        1.293   4.818e+04
   Carbon            0.001000     0.001000       11.17
   Chlorine             1.326        1.326   4.372e+04
   Chromium           0.02259    8.833e-20   4.271e-15
   Hydrogen             111.0        108.0   1.012e+05
   Iron                 1.894    2.568e-06      0.1334
   Magnesium            1.983    4.500e-05       1.017
   Manganese          0.04561     0.002756       140.8
   Oxygen               72.36        54.04   8.041e+05
   Phosphorus         0.01210    1.002e-11   2.885e-07
   Potassium          0.01922     0.003115       113.3
   Silicon              5.341    0.0002747       7.176
   Sodium             0.09901      0.06088       1302.
   Sulfur            0.006354    1.820e-05      0.5429
   Titanium           0.02811      0.02811       1251.


          Step #   128             Xi = 0.7000

          Temperature = 100.0 C    Pressure =  1.013 bars
          pH =  7.184              log fO2 =  -64.909
          Eh =  -0.5135 volts      pe =  -6.9365
          Ionic strength      =    3.084193 molal
          Charge imbalance    =    1.241337 eq/kg (36.63% error)
          Activity of water   =    0.961278
          Solvent mass        =     0.96626 kg
          Solution mass       =      1.0706 kg
          Mineral mass        =     0.79665 kg
          Solution density    =    1.011    g/cm3
          Solution viscosity  =    0.003    poise
          Chlorinity          =    1.372300 molal
          Dissolved solids    =       97464 mg/kg sol'n
          Hardness            =   120862.32 mg/kg sol'n as CaCO3
            carbonate         =       42.57 mg/kg sol'n as CaCO3
            non-carbonate     =   120819.76 mg/kg sol'n as CaCO3
          Carbonate alkalinity=       42.57 mg/kg sol'n as CaCO3
          Water type          =    Ca-Cl
          Bulk volume         =    1.31e+03 cm3
          Fluid volume        =    1.06e+03 cm3
          Mineral volume      =        253. cm3
          Inert volume        =        0.00 cm3
          Porosity            =        80.7 %
          Permeability        =       0.127 cm2
          Mass reacted        =         767 g

                          moles          moles         grams          cm3      rxn rate
  Reactants             remaining       reacted       reacted       reacted  (mol/kg sec)
 ------------------------------------------------------------------------------------------
   H2O                   0.004765       0.01112        0.2003          --            --  
   Al2O3                  0.05440        0.1269         12.94          --            --  
   CaO                     0.8654         2.019         113.2          --            --  
   Cr2O3                 0.005647       0.01318         2.003          --            --  
   FeO(ox)                 0.9466         2.209         158.7          --            --  
   K2O(ox)               0.004556       0.01063         1.001          --            --  
   MgO                     0.9911         2.313         93.21          --            --  
   MnO                    0.02280       0.05321         3.775          --            --  
   Na2O(ox)               0.02450       0.05717         3.543          --            --  
   P2O5                  0.003024      0.007055         1.001          --            --  
   S                     0.002677      0.006246        0.2003       0.09688          --  
   SiO2                     2.670         6.231         374.4          --            --  
   TiO2                   0.01405       0.03279         2.619          --            --  

  Minerals in system     moles      log moles      grams        volume (cm3)
 ----------------------------------------------------------------------------
   Andradite              0.02056     -1.687          10.45           2.711
   Annite                 0.01916     -1.718          9.806           2.956
   Chromite               0.01318     -1.880          2.950          0.5800
   Diopside                 1.525      0.183          330.2           100.8
   Greenalite              0.6835     -0.165          254.1           78.61
   Hydroxylapatite       0.004704     -2.328          2.363          0.8916
   Mesolite               0.08074     -1.093          31.31           13.82
   Minnesotaite           0.01336     -1.874          6.329           1.975
   Prehnite               0.03701     -1.432          15.26           5.193
   Tephroite              0.02522     -1.598          5.094           1.922
   Tremolite               0.1578     -0.802          128.2           43.06
   Troilite              0.007228     -2.141         0.6354          0.2398
                                               _____________   _____________
          (total)                                     796.6           252.7 

  Aqueous species       molality    mg/kg sol'n    act. coef.     log act.
 ---------------------------------------------------------------------------
   Ca++                     1.206     4.363e+04      0.1683       -0.6924
   Cl-                      1.189     3.806e+04      0.5810       -0.1605
   CaCl+                  0.09134         6226.      0.6759       -1.2095
   Na+                    0.05434         1128.      0.6759       -1.4350
   CaCl2(aq)              0.04032         4039.      1.0000       -1.3944
   Ti(OH)4(aq)            0.03393         3550.      1.0000       -1.4694
   NaCl(aq)              0.008542         450.5      1.0000       -2.0685
   H2(aq)                0.006531         11.88      1.0000       -2.1850
   K+                    0.003068         108.2      0.5810       -2.7490
   MnCl+                 0.002140         174.6      0.6759       -2.8396
   Methane(aq)           0.001035         14.98      1.0000       -2.9851
   Mn++                 0.0007197         35.68      0.1683       -3.9167
   SiO2(aq)             0.0002756         14.95      1.0000       -3.5597
   KCl(aq)              0.0001467         9.872      1.0000       -3.8335
   Mg++                 3.321e-05        0.7285      0.2597       -5.0643
   HS-                  1.660e-05        0.4955      0.6312       -4.9797
   MgCl+                1.341e-05        0.7231      0.6759       -5.0428
   OH-                  1.292e-05        0.1984      0.6312       -5.0884
   HSiO3-               4.928e-06        0.3429      0.6759       -5.4774
   NaHSiO3(aq)          2.203e-06        0.1989      1.0000       -5.6571
   H2S(aq)              2.085e-06       0.06414      1.0000       -5.6809
   Fe++                 1.967e-06       0.09912      0.1683       -6.4801
   FeCl+                5.439e-07       0.04482      0.6759       -6.4346
[truncated: 44,557 more chars]
