# Supplementary material for: Mineral Indicators of Geologically Recent Past Habitability on Mars
Source: Life (Basel). 2023 Dec 15;13(12):2349. doi: 10.3390/life13122349 (PMC10744562; doi:10.3390/life13122349)
Supplement: Supplementary file 1 [file life-13-02349-s001.zip › Supplemental Files 1/Ca(ClO4)2/CaClO42_373/React_output_snc_373.txt]

          Step #     0             Xi = 0.0000

          Temperature = 100.0 C    Pressure =  1.013 bars
          pH =  6.584              log fO2 =   -3.057
          Eh =   0.6756 volts      pe =   9.1257
          Ionic strength      =    3.024931 molal
          Charge imbalance    =    1.207663 eq/kg (36.4% error)
          Activity of water   =    0.962238
          Solvent mass        =      1.0000 kg
          Solution mass       =      1.1005 kg
          Mineral mass        =      0.0000 kg
          Solution density    =    1.007    g/cm3
          Solution viscosity  =    0.003    poise
          Chlorinity          =    1.326000 molal
          Dissolved solids    =       91287 mg/kg sol'n
          Hardness            =   120693.47 mg/kg sol'n as CaCO3
            carbonate         =       31.88 mg/kg sol'n as CaCO3
            non-carbonate     =   120661.59 mg/kg sol'n as CaCO3
          Carbonate alkalinity=       31.88 mg/kg sol'n as CaCO3
          Water type          =    Ca-Cl
          Bulk volume         =    1.09e+03 cm3
          Fluid volume        =    1.09e+03 cm3
          Mineral volume      =        0.00 cm3
          Inert volume        =        0.00 cm3
          Porosity            =        100. %
          Permeability        =        98.7 cm2
          Mass reacted        =           0 g

                          moles          moles         grams          cm3      rxn rate
  Reactants             remaining       reacted       reacted       reacted  (mol/kg sec)
 ------------------------------------------------------------------------------------------
   H2O                    0.02407         0.000         0.000          --            --  
   Al2O3                   0.4330         0.000         0.000          --            --  
   CaO                      1.564         0.000         0.000          --            --  
   Cr2O3                   0.1227         0.000         0.000          --            --  
   FeO(ox)                  3.051         0.000         0.000          --            --  
   K2O(ox)                0.01034         0.000         0.000          --            --  
   MgO                      4.897         0.000         0.000          --            --  
   MnO                    0.07612         0.000         0.000          --            --  
   Na2O(ox)                0.1288         0.000         0.000          --            --  
   P2O5                   0.02380         0.000         0.000          --            --  
   S                      0.02385         0.000         0.000         0.000          --  
   SiO2                     8.579         0.000         0.000          --            --  
   TiO2                   0.07701         0.000         0.000          --            --  

  No minerals in system.

  Aqueous species       molality    mg/kg sol'n    act. coef.     log act.
 ---------------------------------------------------------------------------
   Ca++                     1.198     4.362e+04      0.1683       -0.6954
   Cl-                      1.160     3.738e+04      0.5810       -0.1712
   CaCl+                  0.08848         6073.      0.6759       -1.2232
   CaCl2(aq)              0.03811         3843.      1.0000       -1.4190
   K+                   0.0009553         33.94      0.5810       -3.2557
   Na+                  0.0008670         18.11      0.6759       -3.2321
   CaSO4(aq)            0.0008358         103.4      1.0000       -3.0779
   Fe++                 0.0007423         37.67      0.1683       -3.9032
   CaHCO3+              0.0007225         66.38      0.6759       -3.3112
   Mg++                 0.0007132         15.75      0.2597       -3.7324
   MgCl+                0.0002809         15.25      0.6759       -3.7216
   FeCl+                0.0002003         16.62      0.6759       -3.8684
   SO4--                0.0001588         13.86      0.0805       -4.8936
   HCO3-                0.0001368         7.587      0.6759       -4.0339
   NaCl(aq)             0.0001330         7.061      1.0000       -3.8763
   CaCO3(aq)            7.787e-05         7.083      1.0000       -4.1086
   CO2(aq)              6.119e-05         2.447      1.0000       -4.2133
   FeCl4--              5.086e-05         9.134      0.0805       -5.3881
   KCl(aq)              4.457e-05         3.020      1.0000       -4.3509
   MgSO4(aq)            5.264e-06        0.5758      1.0000       -5.2787
   FeCl++               3.300e-06        0.2737      0.1012       -6.4764
   OH-                  3.253e-06       0.05028      0.6312       -5.6875
   Fe+++                1.757e-06       0.08918      0.0460       -7.0929
   Ti(OH)4(aq)          1.000e-06        0.1053      1.0000       -6.0000
   SiO2(aq)             9.955e-07       0.05435      1.0000       -6.0020
   AlO2-                9.564e-07       0.05126      0.6759       -6.1895
   FeCl2(aq)            9.538e-07        0.1099      1.0000       -6.0206
   CrO4--               7.838e-07       0.08261      0.0805       -7.2002
   MnCl+                7.434e-07       0.06106      0.6759       -6.2989
   MgHCO3+              6.907e-07       0.05356      0.6759       -6.3308
   O2(aq)               6.838e-07       0.01988      1.0000       -6.1651
   HPO4--               6.245e-07       0.05447      0.0805       -7.2989
   FeCO3+               5.337e-07       0.05618      0.6759       -6.4428
   H2PO4-               3.754e-07       0.03308      0.6759       -6.5956
   CO3--                2.895e-07       0.01579      0.1012       -7.5332
   H+                   2.765e-07     0.0002532      0.9420       -6.5843
   Mn++                 2.562e-07       0.01279      0.1683       -7.3652
   HCrO4-               2.162e-07       0.02299      0.6759       -6.8352
   KSO4-                1.642e-07       0.02017      0.6759       -6.9547
   HAlO2(aq)            4.315e-08      0.002352      1.0000       -7.3650
   HCl(aq)              4.212e-08      0.001395      1.0000       -7.3755
   NaHCO3(aq)           2.105e-08      0.001607      1.0000       -7.6768
   MgCO3(aq)            1.798e-08      0.001378      1.0000       -7.7452
    (only species > 1e-8 molal listed)

  Mineral saturation states
                     log Q/K                          log Q/K
 ----------------------------------------------------------------
   Magnetite         31.8276s/sat   Dolomite-ord       0.5793s/sat
   Cronstedtite-7A   30.4171s/sat   Diaspore           0.5787s/sat
   Hematite          29.8773s/sat   Dolomite           0.5786s/sat
   Ferrite-Ca        25.6888s/sat   Chamosite-7A       0.3579s/sat
   Ferrite-Mg        23.6650s/sat   Hercynite          0.3242s/sat
   Andradite         22.7507s/sat   Wustite            0.3219s/sat
   Jarosite          21.6252s/sat   Boehmite           0.2839s/sat
   Nontronite-Ca     20.4895s/sat   Siderite           0.1439s/sat
   Nontronite-Mg     20.1282s/sat   Monohydrocalcite  -0.1436     
   Nontronite-K      19.4026s/sat   Anhydrite         -0.2039     
   Nontronite-Na     19.2315s/sat   Gibbsite          -0.2065     
   Nontronite-H      19.1124s/sat   Daphnite-7A       -0.4296     
   Goethite          14.2409s/sat   Ice               -0.4837     
   Hydroxylapatite   12.1238s/sat   Dolomite-dis      -0.5340     
   Ferrite-Dicalciu  10.2436s/sat   FeO               -0.5498     
   Fe(OH)3            9.9222s/sat   Gypsum            -0.7190     
   Epidote            8.7224s/sat   Greenalite        -0.7488     
   Epidote-ord        8.7170s/sat   Bassanite         -0.8644     
   Whitlockite        5.7223s/sat   Corundum          -0.9076     
   Strengite          5.2539s/sat   CaSO4:0.5H2O(bet  -0.9589     
   Pyrolusite         3.7388s/sat   Fayalite          -1.0292     
   Bixbyite           3.2598s/sat   Fe(OH)2           -1.3461     
   Daphnite-14A       2.4456s/sat   Magnesite         -1.7695     
   NaFeO2             1.7511s/sat   Ferrosilite       -1.9319     
   Calcite            1.0807s/sat   Annite            -2.7515     
   Aragonite          0.9371s/sat   Quartz            -2.9238     
   Hausmannite        0.6138s/sat
    (only minerals with log Q/K > -3 listed)

                         partial
  Gases               press. (bar)     fugacity     fug. coef.    log fug.
 ---------------------------------------------------------------------------
   H2O(g)                  0.8141        0.8020        0.9852     -0.0958
   CO2(g)                0.005713      0.005700        0.9976     -2.2441
   O2(g)                0.0008761     0.0008760        0.9999     -3.0575
   HCl(g)               5.100e-11     5.100e-11         1.000*   -10.2924
   Cl2(g)               3.740e-18     3.740e-18         1.000*   -17.4271
   H2(g)                9.704e-31     9.710e-31         1.001    -30.0128
   CO(g)                1.577e-36     1.577e-36         1.000*   -35.8022
   SO2(g)               1.407e-41     1.397e-41        0.9928    -40.8548
   Na(g)                1.427e-59     1.427e-59         1.000*   -58.8456
   K(g)                 1.659e-60     1.659e-60         1.000*   -59.7803
   Mg(g)                5.468e-99     5.468e-99         1.000*   -98.2622
   H2S(g)              1.575e-105    1.569e-105        0.9961   -104.8044
   CH4(g)              5.897e-109    5.893e-109        0.9993   -108.2297
   Ca(g)               5.846e-115    5.846e-115         1.000*  -114.2331
   Al(g)               2.348e-147    2.348e-147         1.000*  -146.6292
   C(g)                1.611e-147    1.611e-147         1.000*  -146.7930
   S2(g)               5.827e-170    5.827e-170         1.000*  -169.2345
   Si(g)               9.407e-174    9.407e-174         1.000*  -173.0266
   C2H4(g)             9.548e-180    9.548e-180         1.000*  -179.0201
    *no data, gas taken to be ideal

                                  In fluid              Sorbed            Kd
  Original basis total moles   moles     mg/kg      moles     mg/kg      L/kg
 -------------------------------------------------------------------------------
   H2O                 55.5       55.5  9.09e+05
   Al+++           1.00e-06   1.00e-06    0.0245
   Ca++                1.33       1.33  4.83e+04
   Cl-                 1.33       1.33  4.27e+04
   CrO4--          1.00e-06   1.00e-06     0.105
   Fe++             0.00100    0.00100      50.7
   H+             -1.82e-05  -1.82e-05   -0.0167
   HCO3-            0.00100    0.00100      55.4
   HPO4--          1.00e-06   1.00e-06    0.0872
   K+               0.00100    0.00100      35.5
   Mg++             0.00100    0.00100      22.1
   Mn++            1.00e-06   1.00e-06    0.0499
   Na+              0.00100    0.00100      20.9
   O2(aq)          2.08e-06   2.08e-06    0.0606
   SO4--            0.00100    0.00100      87.3
   SiO2(aq)        1.00e-06   1.00e-06    0.0546
   Ti(OH)4(aq)     1.00e-06   1.00e-06     0.105

  Elemental composition               In fluid                  Sorbed
                  total moles     moles       mg/kg        moles       mg/kg
 -------------------------------------------------------------------------------
   Aluminum         1.000e-06    1.000e-06     0.02452
   Calcium              1.326        1.326   4.829e+04
   Carbon            0.001000     0.001000       10.91
   Chlorine             1.326        1.326   4.272e+04
   Chromium         1.000e-06    1.000e-06     0.04725
   Hydrogen             111.0        111.0   1.017e+05
   Iron              0.001000     0.001000       50.75
   Magnesium         0.001000     0.001000       22.09
   Manganese        1.000e-06    1.000e-06     0.04992
   Oxygen               55.52        55.52   8.071e+05
   Phosphorus       1.000e-06    1.000e-06     0.02815
   Potassium         0.001000     0.001000       35.53
   Silicon          1.000e-06    1.000e-06     0.02552
   Sodium            0.001000     0.001000       20.89
   Sulfur            0.001000     0.001000       29.14
   Titanium         1.000e-06    1.000e-06     0.04351


          Step #     0             Xi = 0.0000

          Temperature = 100.0 C    Pressure =  1.013 bars
          pH =  5.243              log fO2 =  -51.310
          Eh =  -0.1182 volts      pe =  -1.5959
          Ionic strength      =    3.025006 molal
          Charge imbalance    =    1.207696 eq/kg (36.4% error)
          Activity of water   =    0.962236
          Solvent mass        =      1.0000 kg
          Solution mass       =      1.1004 kg
          Mineral mass        =  3.0096e-05 kg
          Solution density    =    1.007    g/cm3
          Solution viscosity  =    0.003    poise
          Chlorinity          =    1.325994 molal
          Dissolved solids    =       91259 mg/kg sol'n
          Hardness            =   120696.63 mg/kg sol'n as CaCO3
            carbonate         =        4.35 mg/kg sol'n as CaCO3
            non-carbonate     =   120692.28 mg/kg sol'n as CaCO3
          Carbonate alkalinity=        4.35 mg/kg sol'n as CaCO3
          Water type          =    Ca-Cl
          Bulk volume         =    1.09e+03 cm3
          Fluid volume        =    1.09e+03 cm3
          Mineral volume      =     0.00577 cm3
          Inert volume        =        0.00 cm3
          Porosity            =        100. %
          Permeability        =        98.7 cm2
          Mass reacted        =           0 g

                          moles          moles         grams          cm3      rxn rate
  Reactants             remaining       reacted       reacted       reacted  (mol/kg sec)
 ------------------------------------------------------------------------------------------
   H2O                    0.02407         0.000         0.000          --            --  
   Al2O3                   0.4330         0.000         0.000          --            --  
   CaO                      1.564         0.000         0.000          --            --  
   Cr2O3                   0.1227         0.000         0.000          --            --  
   FeO(ox)                  3.051         0.000         0.000          --            --  
   K2O(ox)                0.01034         0.000         0.000          --            --  
   MgO                      4.897         0.000         0.000          --            --  
   MnO                    0.07612         0.000         0.000          --            --  
   Na2O(ox)                0.1288         0.000         0.000          --            --  
   P2O5                   0.02380         0.000         0.000          --            --  
   S                      0.02385         0.000         0.000         0.000          --  
   SiO2                     8.579         0.000         0.000          --            --  
   TiO2                   0.07701         0.000         0.000          --            --  

  Minerals in system     moles      log moles      grams        volume (cm3)
 ----------------------------------------------------------------------------
   Chromite             5.000e-07     -6.301      0.0001119       2.200e-05
   Diaspore             9.751e-07     -6.011      5.850e-05       1.732e-05
   Hematite             0.0001689     -3.772        0.02697        0.005114
   Hydroxylapatite      3.168e-07     -6.499      0.0001591       6.005e-05
   Pyrite               2.327e-05     -4.633       0.002792       0.0005572
                                               _____________   _____________
          (total)                                   0.03010        0.005770 

  Aqueous species       molality    mg/kg sol'n    act. coef.     log act.
 ---------------------------------------------------------------------------
   Ca++                     1.198     4.364e+04      0.1683       -0.6953
   Cl-                      1.160     3.739e+04      0.5810       -0.1712
   CaCl+                  0.08852         6076.      0.6759       -1.2231
   CaCl2(aq)              0.03813         3845.      1.0000       -1.4188
   K+                   0.0009553         33.94      0.5810       -3.2557
   Na+                  0.0008670         18.11      0.6759       -3.2321
   CaSO4(aq)            0.0007968         98.57      1.0000       -3.0987
   Mg++                 0.0007136         15.76      0.2597       -3.7321
   CO2(aq)              0.0006086         24.34      1.0000       -3.2157
   Fe++                 0.0004765         24.18      0.1683       -4.0957
   CaHCO3+              0.0003275         30.08      0.6759       -3.6550
   MgCl+                0.0002811         15.26      0.6759       -3.7213
   SO4--                0.0001513         13.21      0.0805       -4.9145
   NaCl(aq)             0.0001330         7.062      1.0000       -3.8763
   FeCl+                0.0001286         10.67      0.6759       -4.0609
   HCO3-                6.199e-05         3.437      0.6759       -4.3778
   KCl(aq)              4.458e-05         3.020      1.0000       -4.3509
   FeCl4--              3.266e-05         5.866      0.0805       -5.5805
   H+                   6.070e-06      0.005559      0.9420       -5.2428
   MgSO4(aq)            5.020e-06        0.5491      1.0000       -5.2993
   CaCO3(aq)            1.607e-06        0.1462      1.0000       -5.7939
   Ti(OH)4(aq)          1.000e-06        0.1053      1.0000       -6.0000
   SiO2(aq)             9.998e-07       0.05459      1.0000       -6.0001
   HCl(aq)              9.247e-07       0.03064      1.0000       -6.0340
   MnCl+                7.434e-07       0.06106      0.6759       -6.2989
   FeCl2(aq)            6.124e-07       0.07054      1.0000       -6.2130
   MgHCO3+              3.131e-07       0.02428      0.6759       -6.6744
   Mn++                 2.562e-07       0.01279      0.1683       -7.3652
   KSO4-                1.565e-07       0.01922      0.6759       -6.9756
   OH-                  1.482e-07      0.002290      0.6312       -7.0290
   HSO4-                1.030e-07      0.009090      0.6759       -7.1571
   H2S(aq)              7.725e-08      0.002393      1.0000       -7.1121
   H2PO4-               4.605e-08      0.004059      0.6759       -7.5069
   AlO2-                1.149e-08     0.0006159      0.6759       -8.1097
   HAlO2(aq)            1.138e-08     0.0006206      1.0000       -7.9437
    (only species > 1e-8 molal listed)

  Mineral saturation states
                     log Q/K                          log Q/K
 ----------------------------------------------------------------
   Chromite           0.0000 sat    Bassanite         -0.8851     
   Hydroxylapatite    0.0000 sat    Magnetite         -0.9252     
   Diaspore           0.0000 sat    CaSO4:0.5H2O(bet  -0.9796     
   Pyrite             0.0000 sat    Eskolaite         -1.3873     
   Hematite           0.0000 sat    Whitlockite       -1.4659     
   Anhydrite         -0.2247        Siderite          -1.7340     
   Boehmite          -0.2948        Monohydrocalcite  -1.8289     
   Ice               -0.4837        Corundum          -2.0650     
   Calcite           -0.6046        Dolomite-ord      -2.7911     
   Goethite          -0.6978        Dolomite          -2.7918     
   Gypsum            -0.7397        Quartz            -2.9219     
   Aragonite         -0.7482        Troilite          -2.9289     
   Gibbsite          -0.7852     
    (only minerals with log Q/K > -3 listed)

                         partial
  Gases               press. (bar)     fugacity     fug. coef.    log fug.
 ---------------------------------------------------------------------------
   H2O(g)                  0.8141        0.8020        0.9852     -0.0958
   CO2(g)                 0.05683       0.05669        0.9976     -1.2465
   H2S(g)               2.313e-06     2.304e-06        0.9961     -5.6376
   H2(g)                1.297e-06     1.298e-06         1.001     -5.8866
   HCl(g)               1.120e-09     1.120e-09         1.000*    -8.9509
   CO(g)                2.097e-11     2.097e-11         1.000*   -10.6784
   CH4(g)               1.875e-11     1.873e-11        0.9993    -10.7274
   SO2(g)               8.643e-15     8.581e-15        0.9928    -14.0665
   S2(g)                7.026e-20     7.026e-20         1.000*   -19.1533
   C2H4(g)              5.397e-33     5.397e-33         1.000*   -32.2678
   Cl2(g)               1.349e-39     1.349e-39         1.000*   -38.8701
   Na(g)                7.515e-49     7.515e-49         1.000*   -48.1241
   K(g)                 8.735e-50     8.735e-50         1.000*   -49.0587
   O2(g)                4.901e-52     4.900e-52        0.9999    -51.3098
   Mg(g)                1.518e-77     1.518e-77         1.000*   -76.8189
   Ca(g)                1.622e-93     1.622e-93         1.000*   -92.7899
   C(g)                 2.864e-98     2.864e-98         1.000*   -97.5431
   Al(g)               9.579e-112    9.579e-112         1.000*  -111.0187
   Si(g)               1.689e-125    1.689e-125         1.000*  -124.7724
    *no data, gas taken to be ideal

                                  In fluid              Sorbed            Kd
  Original basis total moles   moles     mg/kg      moles     mg/kg      L/kg
 -------------------------------------------------------------------------------
   H2O                 55.5       55.5  9.09e+05
   Al+++           1.00e-06   2.49e-08  0.000610
   Ca++                1.33       1.33  4.83e+04
   Cl-                 1.33       1.33  4.27e+04
   CrO4--          1.00e-06   1.05e-14  1.10e-09
   Fe++             0.00100   0.000638      32.4
   H+             -1.82e-05   0.000614     0.562
   HCO3-            0.00100    0.00100      55.4
   HPO4--          1.00e-06   4.96e-08   0.00433
   K+               0.00100    0.00100      35.5
   Mg++             0.00100    0.00100      22.1
   Mn++            1.00e-06   1.00e-06    0.0499
   Na+              0.00100    0.00100      20.9
   O2(aq)          2.08e-06  -1.69e-07  -0.00492
   SO4--            0.00100   0.000953      83.2
   SiO2(aq)        1.00e-06   1.00e-06    0.0546
   Ti(OH)4(aq)     1.00e-06   1.00e-06     0.105

  Elemental composition               In fluid                  Sorbed
                  total moles     moles       mg/kg        moles       mg/kg
 -------------------------------------------------------------------------------
   Aluminum         1.000e-06    2.488e-08   0.0006099
   Calcium              1.326        1.326   4.829e+04
   Carbon            0.001000     0.001000       10.91
   Chlorine             1.326        1.326   4.272e+04
   Chromium         1.000e-06    1.048e-14   4.953e-10
   Hydrogen             111.0        111.0   1.017e+05
   Iron              0.001000    0.0006384       32.40
   Magnesium         0.001000     0.001000       22.09
   Manganese        1.000e-06    1.000e-06     0.04992
   Oxygen               55.52        55.52   8.071e+05
   Phosphorus       1.000e-06    4.961e-08    0.001396
   Potassium         0.001000     0.001000       35.53
   Silicon          1.000e-06    1.000e-06     0.02552
   Sodium            0.001000     0.001000       20.89
   Sulfur            0.001000    0.0009535       27.78
   Titanium         1.000e-06    1.000e-06     0.04351


          Step #     1             Xi = 0.0006

          Temperature = 100.0 C    Pressure =  1.013 bars
          pH =  6.414              log fO2 =  -52.657
          Eh =  -0.2298 volts      pe =  -3.1042
          Ionic strength      =    3.024835 molal
          Charge imbalance    =    1.207804 eq/kg (36.4% error)
          Activity of water   =    0.962232
          Solvent mass        =     0.99998 kg
          Solution mass       =      1.1003 kg
          Mineral mass        =  0.00082086 kg
          Solution density    =    1.007    g/cm3
          Solution viscosity  =    0.003    poise
          Chlorinity          =    1.326028 molal
          Dissolved solids    =       91200 mg/kg sol'n
          Hardness            =   120711.09 mg/kg sol'n as CaCO3
            carbonate         =        3.43 mg/kg sol'n as CaCO3
            non-carbonate     =   120707.66 mg/kg sol'n as CaCO3
          Carbonate alkalinity=        3.43 mg/kg sol'n as CaCO3
          Water type          =    Ca-Cl
          Bulk volume         =    1.09e+03 cm3
          Fluid volume        =    1.09e+03 cm3
          Mineral volume      =       0.255 cm3
          Inert volume        =        0.00 cm3
          Porosity            =        100. %
          Permeability        =        97.9 cm2
          Mass reacted        =       0.692 g

                          moles          moles         grams          cm3      rxn rate
  Reactants             remaining       reacted       reacted       reacted  (mol/kg sec)
 ------------------------------------------------------------------------------------------
   H2O                    0.02405     1.504e-05     0.0002710          --            --  
   Al2O3                   0.4327     0.0002706       0.02759          --            --  
   CaO                      1.563     0.0009776       0.05482          --            --  
   Cr2O3                   0.1226     7.670e-05       0.01166          --            --  
   FeO(ox)                  3.049      0.001907        0.1370          --            --  
   K2O(ox)                0.01033     6.462e-06     0.0006087          --            --  
   MgO                      4.894      0.003061        0.1234          --            --  
   MnO                    0.07608     4.758e-05      0.003375          --            --  
   Na2O(ox)                0.1287     8.049e-05      0.004989          --            --  
   P2O5                   0.02379     1.488e-05      0.002112          --            --  
   S                      0.02384     1.491e-05     0.0004780     0.0002312          --  
   SiO2                     8.573      0.005362        0.3221          --            --  
   TiO2                   0.07696     4.813e-05      0.003845          --            --  

  Minerals in system     moles      log moles      grams        volume (cm3)
 ----------------------------------------------------------------------------
   Calcite              0.0008768     -3.057        0.08775         0.03238
   Chromite             7.720e-05     -4.112        0.01728        0.003398
   Hematite             0.0009562     -3.019         0.1527         0.02895
   Hydroxylapatite      1.025e-05     -4.989       0.005149        0.001943
   Nontronite-Ca        0.0003587     -3.445         0.1522         0.04703
   Pyrite               0.0001933     -3.714        0.02319        0.004627
   Saponite-Ca          0.0009335     -3.030         0.3599          0.1267
   Scolecite            5.787e-05     -4.238        0.02270        0.009970
                                               _____________   _____________
          (total)                                    0.8209          0.2550 

  Aqueous species       molality    mg/kg sol'n    act. coef.     log act.
 ---------------------------------------------------------------------------
   Ca++                     1.198     4.365e+04      0.1683       -0.6952
   Cl-                      1.161     3.739e+04      0.5810       -0.1712
   CaCl+                  0.08855         6078.      0.6759       -1.2229
   CaCl2(aq)              0.03814         3847.      1.0000       -1.4186
   Na+                   0.001007         21.03      0.6759       -3.1672
   K+                   0.0009677         34.38      0.5810       -3.2501
   Mg++                 0.0009010         19.90      0.2597       -3.6309
   CaSO4(aq)            0.0005243         64.86      1.0000       -3.2805
   SiO2(aq)             0.0004451         24.31      1.0000       -3.3515
   MgCl+                0.0003549         19.27      0.6759       -3.6200
   NaCl(aq)             0.0001544         8.200      1.0000       -3.8114
   SO4--                9.955e-05         8.691      0.0805       -5.0964
   CaHCO3+              8.873e-05         8.152      0.6759       -4.2220
   Ti(OH)4(aq)          4.913e-05         5.176      1.0000       -4.3086
   KCl(aq)              4.516e-05         3.060      1.0000       -4.3453
   MnCl+                3.612e-05         2.967      0.6759       -4.6124
   HCO3-                1.679e-05        0.9312      0.6759       -4.9450
   Mn++                 1.245e-05        0.6215      0.1683       -5.6787
   CO2(aq)              1.110e-05        0.4441      1.0000       -4.9545
   CaCO3(aq)            6.467e-06        0.5882      1.0000       -5.1893
   Fe++                 4.693e-06        0.2382      0.1683       -6.1023
   MgSO4(aq)            4.169e-06        0.4561      1.0000       -5.3799
   OH-                  2.200e-06       0.03400      0.6312       -5.8574
   HSiO3-               1.355e-06       0.09493      0.6759       -6.0382
   FeCl+                1.267e-06        0.1051      0.6759       -6.0675
   H+                   4.088e-07     0.0003745      0.9420       -6.4144
   FeCl4--              3.217e-07       0.05779      0.0805       -7.5869
   HS-                  1.541e-07      0.004632      0.6312       -7.0120
   H2S(aq)              1.138e-07      0.003526      1.0000       -6.9437
   MgHCO3+              1.071e-07      0.008304      0.6759       -7.1403
   KSO4-                1.043e-07       0.01281      0.6759       -7.1519
   AlO2-                8.952e-08      0.004798      0.6759       -7.2182
   HCl(aq)              6.229e-08      0.002064      1.0000       -7.2056
   CO3--                2.403e-08      0.001310      0.1012       -8.6141
   MnSO4(aq)            1.266e-08      0.001738      1.0000       -7.8975
   NaHSiO3(aq)          1.122e-08      0.001020      1.0000       -7.9501
    (only species > 1e-8 molal listed)

  Mineral saturation states
                     log Q/K                          log Q/K
 ----------------------------------------------------------------
   Nontronite-Ca      0.0000 sat    Saponite-Na       -1.2367     
   Calcite            0.0000 sat    Nontronite-H      -1.3211     
   Hydroxylapatite    0.0000 sat    Saponite-H        -1.3229     
   Chromite           0.0000 sat    Montmor-Ca        -1.4078     
   Scolecite          0.0000 sat    Dolomite-ord      -1.4808     
   Saponite-Ca        0.0000 sat    Dolomite          -1.4815     
   Hematite           0.0000 sat    Laumontite        -1.6655     
   Pyrite            -0.0000 sat    Montmor-Mg        -1.7033     
   Aragonite         -0.1436        Eskolaite         -1.7239     
   Andradite         -0.1938        Kaolinite         -1.7753     
   Quartz            -0.2733        Lawsonite         -1.7823     
   Diaspore          -0.2801        Ferrosilite       -1.8204     
   Stilbite          -0.2964        Cronstedtite-7A   -1.8876     
   Nontronite-Mg     -0.3446        Tremolite         -1.9410     
   Saponite-Mg       -0.3511        Wollastonite      -2.0660     
   Anhydrite         -0.4065        Maximum_Microcli  -2.0726     
   Tridymite         -0.4451        K-Feldspar        -2.0854     
   Ice               -0.4837        Celadonite        -2.0974     
   Chalcedony        -0.4900        Pseudowollastoni  -2.2003     
   Boehmite          -0.5749        Muscovite         -2.2341     
   Magnetite         -0.5886        Whitlockite       -2.2471     
   Epidote           -0.6615        Beidellite-Ca     -2.3114     
   Epidote-ord       -0.6669        Phlogopite        -2.3140     
   Cristobalite(alp  -0.6910        Chrysotile        -2.3522     
   Goethite          -0.6978        Enstatite         -2.3810     
   Mesolite          -0.7084        Montmor-K         -2.4218     
   Gypsum            -0.9215        Troilite          -2.4239     
   Coesite           -0.9317        Pyrrhotite        -2.5035     
   Talc              -0.9638        Montmor-Na        -2.5908     
   Cristobalite(bet  -0.9932        Dolomite-dis      -2.5941     
   Gibbsite          -1.0653        Corundum          -2.6252     
   Bassanite         -1.0669        Hedenbergite      -2.6368     
   Prehnite          -1.0831        Minnesotaite      -2.6486     
   Nontronite-K      -1.0851        Beidellite-Mg     -2.6556     
   Saponite-K        -1.0856        Smectite-low-Fe-  -2.7187     
   CaSO4:0.5H2O(bet  -1.1614        Magnesite         -2.7489     
   SiO2(am)          -1.1672        Illite            -2.8027     
   Monohydrocalcite  -1.2243        Smectite-high-Fe  -2.8728     
   Diopside          -1.2297        Sanidine_high     -2.8814     
   Nontronite-Na     -1.2367     
    (only minerals with log Q/K > -3 listed)

                         partial
  Gases               press. (bar)     fugacity     fug. coef.    log fug.
 ---------------------------------------------------------------------------
   H2O(g)                  0.8141        0.8020        0.9852     -0.0958
   CO2(g)                0.001037      0.001034        0.9976     -2.9853
   H2(g)                6.116e-06     6.120e-06         1.001     -5.2132
   H2S(g)               3.408e-06     3.394e-06        0.9961     -5.4692
   CH4(g)               1.689e-10     1.688e-10        0.9993     -9.7727
   HCl(g)               7.542e-11     7.542e-11         1.000*   -10.1225
   CO(g)                1.804e-12     1.804e-12         1.000*   -11.7438
   SO2(g)               1.216e-16     1.207e-16        0.9928    -15.9183
   S2(g)                6.865e-21     6.865e-21         1.000*   -20.1633
   C2H4(g)              1.971e-32     1.971e-32         1.000*   -31.7052
   Cl2(g)               1.298e-42     1.298e-42         1.000*   -41.8867
   Na(g)                2.812e-47     2.812e-47         1.000*   -46.5509
   K(g)                 2.852e-48     2.852e-48         1.000*   -47.5448
   O2(g)                2.205e-53     2.205e-53        0.9999    -52.6566
   Mg(g)                1.991e-74     1.991e-74         1.000*   -73.7009
   Ca(g)                1.686e-90     1.686e-90         1.000*   -89.7731
   C(g)                 1.161e-98     1.161e-98         1.000*   -97.9351
   Al(g)               5.143e-111    5.143e-111         1.000*  -110.2887
   Si(g)               1.671e-121    1.671e-121         1.000*  -120.7770
    *no data, gas taken to be ideal

                                  In fluid              Sorbed            Kd
  Original basis total moles   moles     mg/kg      moles     mg/kg      L/kg
 -------------------------------------------------------------------------------
   H2O                 55.5       55.5  9.09e+05
   Al+++           0.000542   9.56e-08   0.00234
   Ca++                1.33       1.33  4.83e+04
   Cl-                 1.33       1.33  4.27e+04
   CrO4--          0.000154   2.18e-18  2.30e-13
   Fe++             0.00291   6.29e-06     0.319
   H+               -0.0134   1.53e-06   0.00140
   HCO3-            0.00100   0.000123      6.83
   HPO4--          3.08e-05   1.81e-10  1.57e-05
   K+               0.00101    0.00101      36.0
   Mg++             0.00406    0.00126      27.8
   Mn++            4.86e-05   4.86e-05      2.43
   Na+              0.00116    0.00116      24.3
   O2(aq)         -0.000135  -5.38e-07   -0.0157
   SO4--            0.00101   0.000628      54.9
   SiO2(aq)         0.00536   0.000447      24.4
   Ti(OH)4(aq)     4.91e-05   4.91e-05      5.18

  Elemental composition               In fluid                  Sorbed
                  total moles     moles       mg/kg        moles       mg/kg
 -------------------------------------------------------------------------------
   Aluminum         0.0005423    9.557e-08    0.002343
   Calcium              1.327        1.326   4.829e+04
   Carbon            0.001000    0.0001232       1.345
   Chlorine             1.326        1.326   4.272e+04
   Chromium         0.0001544    2.184e-18   1.032e-13
   Hydrogen             111.0        111.0   1.017e+05
   Iron              0.002907    6.288e-06      0.3191
   Magnesium         0.004061     0.001260       27.83
   Manganese        4.858e-05    4.858e-05       2.425
   Oxygen               55.53        55.51   8.072e+05
   Phosphorus       3.075e-05    1.805e-10   5.082e-06
   Potassium         0.001013     0.001013       35.99
   Silicon           0.005363    0.0004465       11.40
   Sodium            0.001161     0.001161       24.26
   Sulfur            0.001015    0.0006284       18.31
   Titanium         4.913e-05    4.913e-05       2.138


          Step #     2             Xi = 0.0011

          Temperature = 100.0 C    Pressure =  1.013 bars
          pH =  6.447              log fO2 =  -52.769
          Eh =  -0.2343 volts      pe =  -3.1647
          Ionic strength      =    3.024730 molal
          Charge imbalance    =    1.207846 eq/kg (36.41% error)
          Activity of water   =    0.962232
          Solvent mass        =     0.99996 kg
          Solution mass       =      1.1003 kg
          Mineral mass        =   0.0013775 kg
          Solution density    =    1.007    g/cm3
          Solution viscosity  =    0.003    poise
          Chlorinity          =    1.326055 molal
          Dissolved solids    =       91188 mg/kg sol'n
          Hardness            =   120689.29 mg/kg sol'n as CaCO3
            carbonate         =        3.27 mg/kg sol'n as CaCO3
            non-carbonate     =   120686.02 mg/kg sol'n as CaCO3
          Carbonate alkalinity=        3.27 mg/kg sol'n as CaCO3
          Water type          =    Ca-Cl
          Bulk volume         =    1.09e+03 cm3
          Fluid volume        =    1.09e+03 cm3
          Mineral volume      =       0.429 cm3
          Inert volume        =        0.00 cm3
          Porosity            =        100. %
          Permeability        =        97.4 cm2
          Mass reacted        =        1.21 g

                          moles          moles         grams          cm3      rxn rate
  Reactants             remaining       reacted       reacted       reacted  (mol/kg sec)
 ------------------------------------------------------------------------------------------
   H2O                    0.02404     2.632e-05     0.0004742          --            --  
   Al2O3                   0.4325     0.0004736       0.04829          --            --  
   CaO                      1.563      0.001711       0.09594          --            --  
   Cr2O3                   0.1226     0.0001342       0.02040          --            --  
   FeO(ox)                  3.047      0.003337        0.2397          --            --  
   K2O(ox)                0.01033     1.131e-05      0.001065          --            --  
   MgO                      4.892      0.005356        0.2159          --            --  
   MnO                    0.07604     8.326e-05      0.005906          --            --  
   Na2O(ox)                0.1286     0.0001409      0.008730          --            --  
   P2O5                   0.02377     2.603e-05      0.003695          --            --  
   S                      0.02383     2.609e-05     0.0008365     0.0004046          --  
   SiO2                     8.569      0.009383        0.5638          --            --  
   TiO2                   0.07693     8.423e-05      0.006728          --            --  

  Minerals in system     moles      log moles      grams        volume (cm3)
 ----------------------------------------------------------------------------
   Andradite            0.0001979     -3.704         0.1006         0.02609
   Calcite              0.0008859     -3.053        0.08867         0.03272
   Chromite             0.0001347     -3.871        0.03016        0.005929
   Hematite              0.001333     -2.875         0.2128         0.04034
   Hydroxylapatite      1.769e-05     -4.752       0.008885        0.003353
   Nontronite-Ca        0.0004229     -3.374         0.1794         0.05544
   Pyrite               0.0002893     -3.539        0.03471        0.006925
   Saponite-Ca           0.001757     -2.755         0.6774          0.2384
   Scolecite            0.0001144     -3.942        0.04487         0.01970
                                               _____________   _____________
          (total)                                     1.377          0.4289 

  Aqueous species       molality    mg/kg sol'n    act. coef.     log act.
 ---------------------------------------------------------------------------
   Ca++                     1.199     4.366e+04      0.1683       -0.6951
   Cl-                      1.161     3.739e+04      0.5810       -0.1711
   CaCl+                  0.08856         6079.      0.6759       -1.2229
   CaCl2(aq)              0.03815         3848.      1.0000       -1.4185
   Na+                   0.001111         23.22      0.6759       -3.1243
   K+                   0.0009770         34.72      0.5810       -3.2459
   Mg++                 0.0007765         17.15      0.2597       -3.6954
   SiO2(aq)             0.0004451         24.31      1.0000       -3.3515
   CaSO4(aq)            0.0003737         46.23      1.0000       -3.4275
   MgCl+                0.0003059         16.61      0.6759       -3.6846
   NaCl(aq)             0.0001704         9.053      1.0000       -3.7684
   Ti(OH)4(aq)          8.523e-05         8.979      1.0000       -4.0694
   CaHCO3+              8.237e-05         7.568      0.6759       -4.2543
   SO4--                7.095e-05         6.194      0.0805       -5.2435
   MnCl+                6.266e-05         5.147      0.6759       -4.3732
   KCl(aq)              4.559e-05         3.089      1.0000       -4.3411
   Mn++                 2.159e-05         1.078      0.1683       -5.4395
   HCO3-                1.559e-05        0.8645      0.6759       -4.9773
   CO2(aq)              9.570e-06        0.3828      1.0000       -5.0191
   CaCO3(aq)            6.467e-06        0.5882      1.0000       -5.1893
   Fe++                 4.316e-06        0.2191      0.1683       -6.1387
   MgSO4(aq)            2.561e-06        0.2801      1.0000       -5.5916
   OH-                  2.370e-06       0.03663      0.6312       -5.8251
   HSiO3-               1.460e-06        0.1023      0.6759       -6.0059
   FeCl+                1.165e-06       0.09665      0.6759       -6.1038
   H+                   3.795e-07     0.0003476      0.9420       -6.4467
   FeCl4--              2.959e-07       0.05316      0.0805       -7.6233
   HS-                  1.715e-07      0.005154      0.6312       -6.9656
   H2S(aq)              1.176e-07      0.003642      1.0000       -6.9296
   AlO2-                8.952e-08      0.004798      0.6759       -7.2182
   MgHCO3+              8.568e-08      0.006644      0.6759       -7.2372
   KSO4-                7.504e-08      0.009218      0.6759       -7.2948
   HCl(aq)              5.783e-08      0.001916      1.0000       -7.2379
   CO3--                2.403e-08      0.001310      0.1012       -8.6142
   MnSO4(aq)            1.565e-08      0.002148      1.0000       -7.8054
   NaHSiO3(aq)          1.334e-08      0.001213      1.0000       -7.8749
    (only species > 1e-8 molal listed)

  Mineral saturation states
                     log Q/K                          log Q/K
 ----------------------------------------------------------------
   Chromite           0.0000 sat    Nontronite-H      -1.3317     
   Scolecite          0.0000 sat    Saponite-H        -1.3335     
   Calcite            0.0000 sat    Montmor-Ca        -1.4511     
   Saponite-Ca        0.0000 sat    Dolomite-ord      -1.5454     
   Nontronite-Ca      0.0000 sat    Dolomite          -1.5461     
   Hematite           0.0000 sat    Laumontite        -1.6655     
   Hydroxylapatite    0.0000 sat    Eskolaite         -1.7522     
   Andradite          0.0000 sat    Montmor-Mg        -1.7573     
   Pyrite            -0.0000 sat    Lawsonite         -1.7823     
   Aragonite         -0.1436        Ferrosilite       -1.7921     
   Quartz            -0.2733        Tremolite         -1.8118     
   Stilbite          -0.2905        Cronstedtite-7A   -1.8311     
   Diaspore          -0.3124        Kaolinite         -1.8399     
   Nontronite-Mg     -0.3552        Wollastonite      -2.0014     
   Saponite-Mg       -0.3617        Maximum_Microcli  -2.0684     
   Tridymite         -0.4451        K-Feldspar        -2.0812     
   Ice               -0.4837        Celadonite        -2.0933     
   Chalcedony        -0.4900        Pseudowollastoni  -2.1357     
   Anhydrite         -0.5535        Whitlockite       -2.2686     
   Magnetite         -0.5603        Muscovite         -2.2946     
   Epidote           -0.5969        Phlogopite        -2.3099     
   Epidote-ord       -0.6023        Chrysotile        -2.3522     
   Boehmite          -0.6072        Beidellite-Ca     -2.3760     
   Mesolite          -0.6793        Enstatite         -2.3810     
   Cristobalite(alp  -0.6910        Troilite          -2.3815     
   Goethite          -0.6978        Pyrrhotite        -2.4611     
   Coesite           -0.9317        Montmor-K         -2.4637     
   Talc              -0.9638        Hedenbergite      -2.5439     
   Cristobalite(bet  -0.9932        Minnesotaite      -2.5639     
   Prehnite          -1.0185        Montmor-Na        -2.6199     
   Gypsum            -1.0685        Dolomite-dis      -2.6587     
   Nontronite-K      -1.0838        Corundum          -2.6898     
   Saponite-K        -1.0843        Beidellite-Mg     -2.7309     
   Gibbsite          -1.0977        Smectite-low-Fe-  -2.7310     
   Diopside          -1.1651        Magnesite         -2.8135     
   SiO2(am)          -1.1672        Illite            -2.8551     
   Bassanite         -1.2140        Sanidine_high     -2.8772     
   Nontronite-Na     -1.2225        Rhodochrosite     -2.8795     
   Saponite-Na       -1.2225        Smectite-high-Fe  -2.8827     
   Monohydrocalcite  -1.2243        Greenalite        -2.9799     
   CaSO4:0.5H2O(bet  -1.3085     
    (only minerals with log Q/K > -3 listed)

                         partial
  Gases               press. (bar)     fugacity     fug. coef.    log fug.
 ---------------------------------------------------------------------------
   H2O(g)                  0.8140        0.8020        0.9852     -0.0958
   CO2(g)               0.0008936     0.0008915        0.9976     -3.0499
   H2(g)                6.965e-06     6.970e-06         1.001     -5.1568
   H2S(g)               3.520e-06     3.506e-06        0.9961     -5.4551
   CH4(g)               2.448e-10     2.446e-10        0.9993     -9.6115
   HCl(g)               7.002e-11     7.002e-11         1.000*   -10.1548
   CO(g)                1.770e-12     1.770e-12         1.000*   -11.7520
   SO2(g)               8.504e-17     8.443e-17        0.9928    -16.0735
   S2(g)                5.649e-21     5.649e-21         1.000*   -20.2480
   C2H4(g)              3.193e-32     3.193e-32         1.000*   -31.4958
   Cl2(g)               9.823e-43     9.823e-43         1.000*   -42.0078
   Na(g)                3.569e-47     3.569e-47         1.000*   -46.4474
   K(g)                 3.310e-48     3.310e-48         1.000*   -47.4801
   O2(g)                1.701e-53     1.700e-53        0.9999    -52.7695
   Mg(g)                2.267e-74     2.267e-74         1.000*   -73.6445
   Ca(g)                2.228e-90     2.228e-90         1.000*   -89.6521
   C(g)                 1.298e-98     1.298e-98         1.000*   -97.8868
   Al(g)               5.803e-111    5.803e-111         1.000*  -110.2364
   Si(g)               2.167e-121    2.167e-121         1.000*  -120.6641
    *no data, gas taken to be ideal

                                  In fluid              Sorbed            Kd
  Original basis total moles   moles     mg/kg      moles     mg/kg      L/kg
 -------------------------------------------------------------------------------
   H2O                 55.5       55.5  9.09e+05
   Al+++           0.000948   9.51e-08   0.00233
   Ca++                1.33       1.33  4.83e+04
   Cl-                 1.33       1.33  4.27e+04
   CrO4--          0.000269   1.69e-18  1.78e-13
   Fe++             0.00434   5.78e-06     0.294
   H+               -0.0234  -2.94e-07 -0.000269
   HCO3-            0.00100   0.000114      6.33
   HPO4--          5.31e-05   1.58e-10  1.38e-05
   K+               0.00102    0.00102      36.3
   Mg++             0.00636    0.00108      24.0
   Mn++            8.43e-05   8.43e-05      4.21
   Na+              0.00128    0.00128      26.8
   O2(aq)         -0.000238  -5.81e-07   -0.0169
   SO4--            0.00103   0.000448      39.1
   SiO2(aq)         0.00938   0.000447      24.4
   Ti(OH)4(aq)     8.52e-05   8.52e-05      8.98

  Elemental composition               In fluid                  Sorbed
                  total moles     moles       mg/kg        moles       mg/kg
 -------------------------------------------------------------------------------
   Aluminum         0.0009482    9.513e-08    0.002333
   Calcium              1.328        1.326   4.829e+04
   Carbon            0.001000    0.0001141       1.246
   Chlorine             1.326        1.326   4.273e+04
   Chromium         0.0002695    1.692e-18   7.997e-14
   Hydrogen             111.0        111.0   1.017e+05
   Iron              0.004337    5.783e-06      0.2935
   Magnesium         0.006356     0.001085       23.97
   Manganese        8.426e-05    8.426e-05       4.207
   Oxygen               55.55        55.51   8.072e+05
   Phosphorus       5.306e-05    1.580e-10   4.447e-06
   Potassium         0.001023     0.001023       36.34
   Silicon           0.009384    0.0004466       11.40
   Sodium            0.001282     0.001282       26.78
   Sulfur            0.001026    0.0004476       13.04
   Titanium         8.523e-05    8.523e-05       3.709


          Step #     4             Xi = 0.0023

          Temperature = 100.0 C    Pressure =  1.013 bars
          pH =  6.447              log fO2 =  -55.011
          Eh =  -0.2758 volts      pe =  -3.7251
          Ionic strength      =    3.024329 molal
          Charge imbalance    =    1.207952 eq/kg (36.41% error)
          Activity of water   =    0.962232
          Solvent mass        =     0.99991 kg
          Solution mass       =      1.1002 kg
          Mineral mass        =   0.0027721 kg
          Solution density    =    1.007    g/cm3
          Solution viscosity  =    0.003    poise
          Chlorinity          =    1.326120 molal
          Dissolved solids    =       91153 mg/kg sol'n
          Hardness            =   120634.88 mg/kg sol'n as CaCO3
            carbonate         =        3.27 mg/kg sol'n as CaCO3
            non-carbonate     =   120631.61 mg/kg sol'n as CaCO3
          Carbonate alkalinity=        3.27 mg/kg sol'n as CaCO3
          Water type          =    Ca-Cl
          Bulk volume         =    1.09e+03 cm3
          Fluid volume        =    1.09e+03 cm3
          Mineral volume      =       0.863 cm3
          Inert volume        =        0.00 cm3
          Porosity            =        99.9 %
          Permeability        =        96.0 cm2
          Mass reacted        =        2.51 g

                          moles          moles         grams          cm3      rxn rate
  Reactants             remaining       reacted       reacted       reacted  (mol/kg sec)
 ------------------------------------------------------------------------------------------
   H2O                    0.02401     5.453e-05     0.0009823          --            --  
   Al2O3                   0.4320     0.0009810        0.1000          --            --  
   CaO                      1.561      0.003544        0.1987          --            --  
   Cr2O3                   0.1224     0.0002780       0.04226          --            --  
   FeO(ox)                  3.044      0.006912        0.4966          --            --  
   K2O(ox)                0.01032     2.342e-05      0.002207          --            --  
   MgO                      4.886       0.01109        0.4472          --            --  
   MnO                    0.07595     0.0001725       0.01223          --            --  
   Na2O(ox)                0.1285     0.0002918       0.01808          --            --  
   P2O5                   0.02375     5.392e-05      0.007654          --            --  
   S                      0.02380     5.404e-05      0.001733     0.0008382          --  
   SiO2                     8.559       0.01944         1.168          --            --  
   TiO2                   0.07684     0.0001745       0.01394          --            --  

  Minerals in system     moles      log moles      grams        volume (cm3)
 ----------------------------------------------------------------------------
   Andradite            0.0008460     -3.073         0.4299          0.1115
   Calcite              0.0008859     -3.053        0.08867         0.03272
   Chromite             0.0002785     -3.555        0.06235         0.01226
   Hematite              0.002084     -2.681         0.3328         0.06309
   Hydroxylapatite      3.628e-05     -4.440        0.01823        0.006877
   Magnetite            1.946e-05     -4.711       0.004505       0.0008663
   Nontronite-Ca        0.0005835     -3.234         0.2476         0.07650
   Pyrite               0.0005267     -3.278        0.06320         0.01261
   Saponite-Ca           0.003671     -2.435          1.415          0.4981
   Scolecite            0.0002795     -3.554         0.1097         0.04816
                                               _____________   _____________
          (total)                                     2.772          0.8627 

  Aqueous species       molality    mg/kg sol'n    act. coef.     log act.
 ---------------------------------------------------------------------------
   Ca++                     1.198     4.365e+04      0.1683       -0.6952
   Cl-                      1.161     3.740e+04      0.5810       -0.1712
   CaCl+                  0.08854         6078.      0.6759       -1.2230
   CaCl2(aq)              0.03814         3847.      1.0000       -1.4186
   Na+                   0.001373         28.69      0.6759       -3.0324
   K+                    0.001000         35.54      0.5810       -3.2357
   Mg++                 0.0007763         17.15      0.2597       -3.6955
   SiO2(aq)             0.0004451         24.31      1.0000       -3.3515
   MgCl+                0.0003058         16.61      0.6759       -3.6847
   NaCl(aq)             0.0002106         11.19      1.0000       -3.6766
   Ti(OH)4(aq)          0.0001755         18.49      1.0000       -3.7557
   MnCl+                0.0001290         10.60      0.6759       -4.0595
   CaHCO3+              8.236e-05         7.567      0.6759       -4.2544
   KCl(aq)              4.668e-05         3.163      1.0000       -4.3309
   Mn++                 4.446e-05         2.220      0.1683       -5.1258
   Fe++                 1.568e-05        0.7959      0.1683       -5.5784
   HCO3-                1.559e-05        0.8646      0.6759       -4.9772
   CO2(aq)              9.570e-06        0.3828      1.0000       -5.0191
   CaCO3(aq)            6.467e-06        0.5883      1.0000       -5.1893
   FeCl+                4.232e-06        0.3511      0.6759       -5.5436
   OH-                  2.370e-06       0.03663      0.6312       -5.8250
   HSiO3-               1.460e-06        0.1023      0.6759       -6.0058
   FeCl4--              1.075e-06        0.1931      0.0805       -7.0630
   H+                   3.795e-07     0.0003476      0.9420       -6.4468
   HS-                  3.269e-07      0.009827      0.6312       -6.6854
   H2S(aq)              2.242e-07      0.006943      1.0000       -6.6495
   AlO2-                8.953e-08      0.004799      0.6759       -7.2182
   MgHCO3+              8.567e-08      0.006643      0.6759       -7.2373
   H2(aq)               7.350e-08     0.0001347      1.0000       -7.1337
   HCl(aq)              5.782e-08      0.001916      1.0000       -7.2379
   CO3--                2.403e-08      0.001311      0.1012       -8.6141
   CaSO4(aq)            2.344e-08      0.002900      1.0000       -7.6300
   FeCl2(aq)            2.015e-08      0.002322      1.0000       -7.6956
   NaHSiO3(aq)          1.648e-08      0.001499      1.0000       -7.7830
    (only species > 1e-8 molal listed)

  Mineral saturation states
                     log Q/K                          log Q/K
 ----------------------------------------------------------------
   Hematite           0.0000 sat    Saponite-H        -1.3335     
   Nontronite-Ca      0.0000 sat    Montmor-Ca        -1.4511     
   Calcite            0.0000 sat    Troilite          -1.5410     
   Hydroxylapatite    0.0000 sat    Dolomite-ord      -1.5454     
   Magnetite          0.0000 sat    Dolomite          -1.5461     
   Andradite          0.0000 sat    Pyrrhotite        -1.6206     
   Saponite-Ca        0.0000 sat    Annite            -1.6598     
   Scolecite          0.0000 sat    Laumontite        -1.6655     
   Chromite           0.0000 sat    Montmor-Mg        -1.7573     
   Pyrite            -0.0000 sat    Lawsonite         -1.7823     
   Aragonite         -0.1436        Tremolite         -1.8118     
   Quartz            -0.2733        Kaolinite         -1.8399     
   Stilbite          -0.2780        Hedenbergite      -1.9836     
   Diaspore          -0.3124        Wollastonite      -2.0014     
   Nontronite-Mg     -0.3552        Maximum_Microcli  -2.0582     
   Saponite-Mg       -0.3617        K-Feldspar        -2.0710     
   Tridymite         -0.4451        Celadonite        -2.0830     
   Ice               -0.4837        Pseudowollastoni  -2.1357     
   Chalcedony        -0.4900        Whitlockite       -2.2686     
   Epidote           -0.5969        Fayalite          -2.2794     
   Epidote-ord       -0.6023        Muscovite         -2.2843     
   Boehmite          -0.6072        Phlogopite        -2.2996     
   Mesolite          -0.6172        Eskolaite         -2.3125     
   Cristobalite(alp  -0.6910        Ripidolite-14A    -2.3330     
   Goethite          -0.6978        Chrysotile        -2.3522     
   Cronstedtite-7A   -0.7104        Beidellite-Ca     -2.3760     
   Minnesotaite      -0.8829        Enstatite         -2.3810     
   Coesite           -0.9317        Montmor-K         -2.4603     
   Talc              -0.9638        FeO               -2.5001     
   Cristobalite(bet  -0.9932        Smectite-low-Fe-  -2.5527     
   Prehnite          -1.0185        Rhodochrosite     -2.5657     
   Nontronite-K      -1.0804        Montmor-Na        -2.5896     
   Saponite-K        -1.0809        Smectite-high-Fe  -2.5913     
   Gibbsite          -1.0977        Siderite          -2.6122     
   Daphnite-14A      -1.1368        Dolomite-dis      -2.6587     
   Diopside          -1.1651        Chamosite-7A      -2.6745     
   SiO2(am)          -1.1672        Corundum          -2.6898     
   Nontronite-Na     -1.1922        Beidellite-Mg     -2.7309     
   Saponite-Na       -1.1922        Magnesite         -2.8135     
   Monohydrocalcite  -1.2243        Rhodonite         -2.8371     
   Ferrosilite       -1.2318        Illite            -2.8490     
   Greenalite        -1.2988        Sanidine_high     -2.8670     
   Nontronite-H      -1.3317        Wustite           -2.9018     
    (only minerals with log Q/K > -3 listed)

                         partial
  Gases               press. (bar)     fugacity     fug. coef.    log fug.
 ---------------------------------------------------------------------------
   H2O(g)                  0.8141        0.8020        0.9852     -0.0958
   CO2(g)               0.0008936     0.0008915        0.9976     -3.0499
   H2(g)                9.196e-05     9.202e-05         1.001     -4.0361
   CH4(g)               7.438e-06     7.433e-06        0.9993     -5.1288
   H2S(g)               6.710e-06     6.684e-06        0.9961     -5.1750
   HCl(g)               7.001e-11     7.001e-11         1.000*   -10.1548
   CO(g)                2.337e-11     2.337e-11         1.000*   -10.6313
   SO2(g)               7.044e-20     6.993e-20        0.9928    -19.1553
   S2(g)                1.178e-22     1.178e-22         1.000*   -21.9290
   C2H4(g)              1.691e-25     1.691e-25         1.000*   -24.7717
   Cl2(g)               7.438e-44     7.438e-44         1.000*   -43.1285
   Na(g)                1.603e-46     1.603e-46         1.000*   -45.7952
   K(g)                 1.232e-47     1.232e-47         1.000*   -46.9095
   O2(g)                9.756e-56     9.754e-56        0.9999    -55.0108
   Mg(g)                2.994e-73     2.994e-73         1.000*   -72.5238
   Ca(g)                2.942e-89     2.942e-89         1.000*   -88.5314
   C(g)                 2.262e-96     2.262e-96         1.000*   -95.6455
   Al(g)               2.784e-109    2.784e-109         1.000*  -108.5554
   Si(g)               3.777e-119    3.777e-119         1.000*  -118.4228
    *no data, gas taken to be ideal

                                  In fluid              Sorbed            Kd
  Original basis total moles   moles     mg/kg      moles     mg/kg      L/kg
 -------------------------------------------------------------------------------
   H2O                 55.5       55.5  9.09e+05
   Al+++            0.00196   9.51e-08   0.00233
   Ca++                1.33       1.32  4.83e+04
   Cl-                 1.33       1.33  4.27e+04
   CrO4--          0.000557   9.00e-19  9.49e-14
   Fe++             0.00791   2.10e-05      1.07
   H+               -0.0485   7.47e-08  6.84e-05
   HCO3-            0.00100   0.000114      6.33
   HPO4--          0.000109   1.58e-10  1.38e-05
   K+               0.00105    0.00105      37.2
   Mg++              0.0121    0.00108      23.9
   Mn++            0.000173   0.000173      8.66
   Na+              0.00158    0.00158      33.1
   O2(aq)         -0.000496  -1.15e-06   -0.0336
   SO4--            0.00105   5.79e-07    0.0506
   SiO2(aq)          0.0194   0.000447      24.4
   Ti(OH)4(aq)     0.000175   0.000175      18.5

  Elemental composition               In fluid                  Sorbed
                  total moles     moles       mg/kg        moles       mg/kg
 -------------------------------------------------------------------------------
   Aluminum          0.001963    9.514e-08    0.002333
   Calcium              1.330        1.325   4.827e+04
   Carbon            0.001000    0.0001141       1.246
   Chlorine             1.326        1.326   4.273e+04
   Chromium         0.0005571    8.998e-19   4.253e-14
   Hydrogen             111.0        111.0   1.017e+05
   Iron              0.007912    2.101e-05       1.066
   Magnesium          0.01209     0.001082       23.90
   Manganese        0.0001735    0.0001735       8.662
   Oxygen               55.58        55.51   8.072e+05
   Phosphorus       0.0001088    1.580e-10   4.448e-06
   Potassium         0.001047     0.001047       37.20
   Silicon            0.01944    0.0004466       11.40
   Sodium            0.001584     0.001584       33.09
   Sulfur            0.001054    5.791e-07     0.01688
   Titanium         0.0001755    0.0001755       7.637


          Step #     5             Xi = 0.0030

          Temperature = 100.0 C    Pressure =  1.013 bars
          pH =  6.449              log fO2 =  -56.254
          Eh =  -0.2989 volts      pe =  -4.0379
          Ionic strength      =    3.024306 molal
          Charge imbalance    =    1.207969 eq/kg (36.41% error)
          Activity of water   =    0.962232
          Solvent mass        =     0.99988 kg
          Solution mass       =      1.1002 kg
          Mineral mass        =   0.0035669 kg
          Solution density    =    1.007    g/cm3
          Solution viscosity  =    0.003    poise
          Chlorinity          =    1.326161 molal
          Dissolved solids    =       91168 mg/kg sol'n
          Hardness            =   120621.72 mg/kg sol'n as CaCO3
            carbonate         =        3.32 mg/kg sol'n as CaCO3
            non-carbonate     =   120618.41 mg/kg sol'n as CaCO3
          Carbonate alkalinity=        3.32 mg/kg sol'n as CaCO3
          Water type          =    Ca-Cl
          Bulk volume         =    1.09e+03 cm3
          Fluid volume        =    1.09e+03 cm3
          Mineral volume      =        1.12 cm3
          Inert volume        =        0.00 cm3
          Porosity            =        99.9 %
          Permeability        =        95.3 cm2
          Mass reacted        =        3.29 g

                          moles          moles         grams          cm3      rxn rate
  Reactants             remaining       reacted       reacted       reacted  (mol/kg sec)
 ------------------------------------------------------------------------------------------
   H2O                    0.02400     7.145e-05      0.001287          --            --  
   Al2O3                   0.4317      0.001286        0.1311          --            --  
   CaO                      1.560      0.004644        0.2604          --            --  
   Cr2O3                   0.1224     0.0003643       0.05538          --            --  
   FeO(ox)                  3.042      0.009057        0.6507          --            --  
   K2O(ox)                0.01031     3.069e-05      0.002891          --            --  
   MgO                      4.882       0.01454        0.5859          --            --  
   MnO                    0.07590     0.0002260       0.01603          --            --  
   Na2O(ox)                0.1284     0.0003823       0.02370          --            --  
   P2O5                   0.02373     7.066e-05       0.01003          --            --  
   S                      0.02378     7.081e-05      0.002271      0.001098          --  
   SiO2                     8.553       0.02547         1.530          --            --  
   TiO2                   0.07678     0.0002286       0.01826          --            --  

  Minerals in system     moles      log moles      grams        volume (cm3)
 ----------------------------------------------------------------------------
   Andradite             0.001092     -2.962         0.5549          0.1440
   Calcite              0.0008844     -3.053        0.08852         0.03267
   Chromite             0.0003648     -3.438        0.08166         0.01606
   Hydroxylapatite      4.744e-05     -4.324        0.02383        0.008992
   Magnetite             0.001810     -2.742         0.4192         0.08061
   Minnesotaite         7.112e-05     -4.148        0.03370         0.01052
   Nontronite-Ca        0.0006473     -3.189         0.2747         0.08487
   Pyrite               0.0005350     -3.272        0.06418         0.01281
   Saponite-Ca           0.004874     -2.312          1.879          0.6613
   Scolecite            0.0003749     -3.426         0.1471         0.06459
                                               _____________   _____________
          (total)                                     3.567           1.116 

  Aqueous species       molality    mg/kg sol'n    act. coef.     log act.
 ---------------------------------------------------------------------------
   Ca++                     1.198     4.365e+04      0.1683       -0.6952
   Cl-                      1.161     3.740e+04      0.5810       -0.1711
   CaCl+                  0.08854         6078.      0.6759       -1.2230
   CaCl2(aq)              0.03814         3847.      1.0000       -1.4186
   Na+                   0.001530         31.97      0.6759       -2.9854
   K+                    0.001014         36.04      0.5810       -3.2297
   Mg++                 0.0006564         14.50      0.2597       -3.7684
   SiO2(aq)             0.0005173         28.25      1.0000       -3.2862
   MgCl+                0.0002586         14.04      0.6759       -3.7576
   NaCl(aq)             0.0002347         12.46      1.0000       -3.6295
   Ti(OH)4(aq)          0.0002297         24.19      1.0000       -3.6389
   MnCl+                0.0001688         13.87      0.6759       -3.9426
   CaHCO3+              8.200e-05         7.534      0.6759       -4.2563
   Mn++                 5.818e-05         2.905      0.1683       -5.0090
   KCl(aq)              4.733e-05         3.207      1.0000       -4.3249
   Fe++                 2.505e-05         1.272      0.1683       -5.3750
   HCO3-                1.552e-05        0.8608      0.6759       -4.9792
   CO2(aq)              9.486e-06        0.3794      1.0000       -5.0229
   FeCl+                6.761e-06        0.5610      0.6759       -5.3401
   CaCO3(aq)            6.467e-06        0.5883      1.0000       -5.1893
   OH-                  2.380e-06       0.03679      0.6312       -5.8231
   Methane(aq)          1.978e-06       0.02885      1.0000       -5.7037
   FeCl4--              1.717e-06        0.3085      0.0805       -6.8595
   HSiO3-               1.704e-06        0.1194      0.6759       -5.9387
   HS-                  5.292e-07       0.01591      0.6312       -6.4762
   H+                   3.778e-07     0.0003461      0.9420       -6.4487
   H2S(aq)              3.612e-07       0.01119      1.0000       -6.4422
   H2(aq)               3.077e-07     0.0005637      1.0000       -6.5119
   MgHCO3+              7.212e-08      0.005592      0.6759       -7.3121
   AlO2-                7.145e-08      0.003830      0.6759       -7.3161
   HCl(aq)              5.757e-08      0.001908      1.0000       -7.2398
   FeCl2(aq)            3.220e-08      0.003709      1.0000       -7.4922
   CO3--                2.403e-08      0.001311      0.1012       -8.6141
   NaHSiO3(aq)          2.144e-08      0.001950      1.0000       -7.6687
   Ca(For)+             1.427e-08      0.001104      0.6759       -8.0157
    (only species > 1e-8 molal listed)

  Mineral saturation states
                     log Q/K                          log Q/K
 ----------------------------------------------------------------
   Chromite           0.0000 sat    Monohydrocalcite  -1.2243     
   Andradite          0.0000 sat    Nontronite-H      -1.3324     
   Scolecite          0.0000 sat    Saponite-H        -1.3342     
   Minnesotaite       0.0000 sat    Montmor-Ca        -1.3789     
   Calcite            0.0000 sat    Laumontite        -1.6002     
   Nontronite-Ca      0.0000 sat    Dolomite-ord      -1.6183     
   Saponite-Ca        0.0000 sat    Dolomite          -1.6190     
   Magnetite          0.0000 sat    Tremolite         -1.6274     
   Hydroxylapatite    0.0000 sat    Hedenbergite      -1.6420     
   Pyrite            -0.0000 sat    Montmor-Mg        -1.6971     
   Stilbite          -0.0398        Fayalite          -1.7996     
   Daphnite-14A      -0.1043        Lawsonite         -1.8476     
   Aragonite         -0.1436        Kaolinite         -1.9090     
   Hematite          -0.2073        Wollastonite      -1.9323     
   Quartz            -0.2080        Maximum_Microcli  -1.9543     
   Nontronite-Mg     -0.3673        K-Feldspar        -1.9671     
   Saponite-Mg       -0.3738        Celadonite        -1.9829     
   Tridymite         -0.3798        C                 -2.0305     
   Diaspore          -0.4123        Pseudowollastoni  -2.0666     
   Chalcedony        -0.4247        Ripidolite-14A    -2.1296     
   Cronstedtite-7A   -0.4379        Whitlockite       -2.2699     
   Ice               -0.4837        FeO               -2.2928     
   Greenalite        -0.5465        Beidellite-Ca     -2.3684     
   Mesolite          -0.5838        Muscovite         -2.3801     
   Cristobalite(alp  -0.6257        Enstatite         -2.3848     
   Epidote           -0.6967        Montmor-K         -2.3861     
   Epidote-ord       -0.7021        Chamosite-7A      -2.3943     
   Boehmite          -0.7071        Phlogopite        -2.4029     
   Goethite          -0.8014        Siderite          -2.4087     
   Coesite           -0.8664        Chrysotile        -2.4289     
   Talc              -0.9100        Smectite-low-Fe-  -2.4423     
   Cristobalite(bet  -0.9279        Rhodochrosite     -2.4489     
   Annite            -0.9341        Smectite-high-Fe  -2.4775     
   Ferrosilite       -0.9593        Montmor-Na        -2.5018     
   Prehnite          -1.0147        Eskolaite         -2.5198     
   Nontronite-K      -1.0784        Rhodonite         -2.6512     
   Saponite-K        -1.0789        Dolomite-dis      -2.7316     
   Diopside          -1.0998        Beidellite-Mg     -2.7353     
   SiO2(am)          -1.1019        Wustite           -2.7385     
   Troilite          -1.1265        Sanidine_high     -2.7631     
   Nontronite-Na     -1.1767        Illite            -2.8626     
   Saponite-Na       -1.1767        Magnesite         -2.8864     
   Gibbsite          -1.1975        Corundum          -2.8895     
   Pyrrhotite        -1.2061        Daphnite-7A       -2.9795     
    (only minerals with log Q/K > -3 listed)

                         partial
  Gases               press. (bar)     fugacity     fug. coef.    log fug.
 ---------------------------------------------------------------------------
   H2O(g)                  0.8140        0.8020        0.9852     -0.0958
   CH4(g)                0.002264      0.002262        0.9993     -2.6455
   CO2(g)               0.0008858     0.0008837        0.9976     -3.0537
   H2(g)                0.0003849     0.0003852         1.001     -3.4143
   H2S(g)               1.081e-05     1.077e-05        0.9961     -4.9677
   CO(g)                9.698e-11     9.698e-11         1.000*   -10.0133
   HCl(g)               6.971e-11     6.971e-11         1.000*   -10.1567
   SO2(g)               1.548e-21     1.537e-21        0.9928    -20.8135
   C2H4(g)              8.942e-22     8.942e-22         1.000*   -21.0486
   S2(g)                1.745e-23     1.745e-23         1.000*   -22.7581
   Cl2(g)               1.762e-44     1.762e-44         1.000*   -43.7541
   Na(g)                3.670e-46     3.670e-46         1.000*   -45.4354
   K(g)                 2.566e-47     2.566e-47         1.000*   -46.5907
   O2(g)                5.568e-57     5.567e-57        0.9999    -56.2544
   Mg(g)                1.069e-72     1.069e-72         1.000*   -71.9711
   Ca(g)                1.242e-88     1.242e-88         1.000*   -87.9058
   C(g)                 3.929e-95     3.929e-95         1.000*   -94.4057
   Al(g)               1.895e-108    1.895e-108         1.000*  -107.7225
   Si(g)               7.693e-118    7.693e-118         1.000*  -117.1139
    *no data, gas taken to be ideal

                                  In fluid              Sorbed            Kd
  Original basis total moles   moles     mg/kg      moles     mg/kg      L/kg
 -------------------------------------------------------------------------------
   H2O                 55.5       55.5  9.09e+05
   Al+++            0.00257   7.59e-08   0.00186
   Ca++                1.33       1.32  4.83e+04
   Cl-                 1.33       1.33  4.27e+04
   CrO4--          0.000730   7.14e-19  7.52e-14
   Fe++              0.0101   3.36e-05      1.70
   H+               -0.0636   2.25e-06   0.00206
   HCO3-            0.00100   0.000116      6.41
   HPO4--          0.000142   1.57e-10  1.37e-05
   K+               0.00106    0.00106      37.7
   Mg++              0.0155   0.000915      20.2
   Mn++            0.000227   0.000227      11.3
   Na+              0.00176    0.00176      36.9
   O2(aq)         -0.000651  -5.90e-06    -0.172
   SO4--            0.00107   8.91e-07    0.0778
   SiO2(aq)          0.0255   0.000519      28.3
   Ti(OH)4(aq)     0.000230   0.000230      24.2

  Elemental composition               In fluid                  Sorbed
                  total moles     moles       mg/kg        moles       mg/kg
 -------------------------------------------------------------------------------
   Aluminum          0.002572    7.592e-08    0.001862
   Calcium              1.331        1.325   4.827e+04
   Carbon            0.001000    0.0001156       1.262
   Chlorine             1.326        1.326   4.273e+04
   Chromium         0.0007297    7.136e-19   3.372e-14
   Hydrogen             111.0        111.0   1.017e+05
   Iron               0.01006    3.356e-05       1.703
   Magnesium          0.01554    0.0009149       20.21
   Manganese        0.0002270    0.0002270       11.33
   Oxygen               55.60        55.50   8.072e+05
   Phosphorus       0.0001423    1.568e-10   4.413e-06
   Potassium         0.001061     0.001061       37.72
   Silicon            0.02547    0.0005190       13.25
   Sodium            0.001765     0.001765       36.87
   Sulfur            0.001071    8.905e-07     0.02595
   Titanium         0.0002296    0.0002296       9.993


          Step #     7             Xi = 0.0038

          Temperature = 100.0 C    Pressure =  1.013 bars
          pH =  6.449              log fO2 =  -56.255
          Eh =  -0.2990 volts      pe =  -4.0379
          Ionic strength      =    3.024231 molal
          Charge imbalance    =    1.208003 eq/kg (36.41% error)
          Activity of water   =    0.962232
          Solvent mass        =     0.99984 kg
          Solution mass       =      1.1001 kg
          Mineral mass        =   0.0045019 kg
          Solution density    =    1.007    g/cm3
          Solution viscosity  =    0.003    poise
          Chlorinity          =    1.326214 molal
          Dissolved solids    =       91179 mg/kg sol'n
          Hardness            =   120609.08 mg/kg sol'n as CaCO3
            carbonate         =        3.32 mg/kg sol'n as CaCO3
            non-carbonate     =   120605.76 mg/kg sol'n as CaCO3
          Carbonate alkalinity=        3.32 mg/kg sol'n as CaCO3
          Water type          =    Ca-Cl
          Bulk volume         =    1.09e+03 cm3
          Fluid volume        =    1.09e+03 cm3
          Mineral volume      =        1.42 cm3
          Inert volume        =        0.00 cm3
          Porosity            =        99.9 %
          Permeability        =        94.4 cm2
          Mass reacted        =        4.19 g

                          moles          moles         grams          cm3      rxn rate
  Reactants             remaining       reacted       reacted       reacted  (mol/kg sec)
 ------------------------------------------------------------------------------------------
   H2O                    0.02398     9.110e-05      0.001641          --            --  
   Al2O3                   0.4314      0.001639        0.1671          --            --  
   CaO                      1.558      0.005921        0.3320          --            --  
   Cr2O3                   0.1223     0.0004646       0.07061          --            --  
   FeO(ox)                  3.039       0.01155        0.8297          --            --  
   K2O(ox)                0.01030     3.914e-05      0.003687          --            --  
   MgO                      4.878       0.01854        0.7471          --            --  
   MnO                    0.07583     0.0002882       0.02044          --            --  
   Na2O(ox)                0.1283     0.0004875       0.03021          --            --  
   P2O5                   0.02371     9.010e-05       0.01279          --            --  
   S                      0.02376     9.029e-05      0.002895      0.001400          --  
   SiO2                     8.546       0.03247         1.951          --            --  
   TiO2                   0.07672     0.0002915       0.02329          --            --  

  Minerals in system     moles      log moles      grams        volume (cm3)
 ----------------------------------------------------------------------------
   Andradite             0.001437     -2.843         0.7302          0.1894
   Calcite              0.0008844     -3.053        0.08852         0.03267
   Chromite             0.0004651     -3.332         0.1041         0.02047
   Hydroxylapatite      6.040e-05     -4.219        0.03034         0.01145
   Magnetite             0.002123     -2.673         0.4915         0.09451
   Minnesotaite         0.0007544     -3.122         0.3575          0.1115
   Pyrite               0.0005447     -3.264        0.06535         0.01304
   Saponite-Ca           0.006207     -2.207          2.393          0.8422
   Scolecite            0.0006154     -3.211         0.2414          0.1060
                                               _____________   _____________
          (total)                                     4.502           1.421 

  Aqueous species       molality    mg/kg sol'n    act. coef.     log act.
 ---------------------------------------------------------------------------
   Ca++                     1.198     4.364e+04      0.1683       -0.6953
   Cl-                      1.161     3.740e+04      0.5810       -0.1711
   CaCl+                  0.08853         6077.      0.6759       -1.2230
   CaCl2(aq)              0.03814         3847.      1.0000       -1.4187
   Na+                   0.001713         35.78      0.6759       -2.9365
   K+                    0.001030         36.61      0.5810       -3.2228
   Mg++                 0.0006563         14.50      0.2597       -3.7685
   SiO2(aq)             0.0005173         28.25      1.0000       -3.2862
   Ti(OH)4(aq)          0.0002926         30.82      1.0000       -3.5338
   NaCl(aq)             0.0002627         13.95      1.0000       -3.5806
   MgCl+                0.0002585         14.04      0.6759       -3.7576
   MnCl+                0.0002151         17.67      0.6759       -3.8375
   CaHCO3+              8.200e-05         7.534      0.6759       -4.2563
   Mn++                 7.412e-05         3.701      0.1683       -4.9039
   KCl(aq)              4.808e-05         3.258      1.0000       -4.3180
   Fe++                 2.505e-05         1.271      0.1683       -5.3750
   HCO3-                1.552e-05        0.8608      0.6759       -4.9791
   CO2(aq)              9.486e-06        0.3794      1.0000       -5.0229
   FeCl+                6.760e-06        0.5609      0.6759       -5.3402
   CaCO3(aq)            6.467e-06        0.5882      1.0000       -5.1893
   OH-                  2.381e-06       0.03680      0.6312       -5.8231
   Methane(aq)          1.980e-06       0.02886      1.0000       -5.7034
   FeCl4--              1.717e-06        0.3085      0.0805       -6.8596
   HSiO3-               1.704e-06        0.1194      0.6759       -5.9386
   HS-                  5.292e-07       0.01591      0.6312       -6.4762
   H+                   3.778e-07     0.0003461      0.9420       -6.4487
   H2S(aq)              3.613e-07       0.01119      1.0000       -6.4422
   H2(aq)               3.077e-07     0.0005637      1.0000       -6.5119
   MgHCO3+              7.211e-08      0.005592      0.6759       -7.3121
   AlO2-                7.146e-08      0.003830      0.6759       -7.3160
   HCl(aq)              5.756e-08      0.001907      1.0000       -7.2399
   FeCl2(aq)            3.220e-08      0.003709      1.0000       -7.4922
   CO3--                2.403e-08      0.001311      0.1012       -8.6140
   NaHSiO3(aq)          2.400e-08      0.002183      1.0000       -7.6198
   Ca(For)+             1.427e-08      0.001104      0.6759       -8.0156
    (only species > 1e-8 molal listed)

  Mineral saturation states
                     log Q/K                          log Q/K
 ----------------------------------------------------------------
   Minnesotaite       0.0000 sat    Monohydrocalcite  -1.2243     
   Scolecite          0.0000 sat    Nontronite-H      -1.3324     
   Calcite            0.0000 sat    Saponite-H        -1.3342     
   Chromite           0.0000 sat    Montmor-Ca        -1.3789     
   Saponite-Ca        0.0000 sat    Laumontite        -1.6003     
   Hydroxylapatite    0.0000 sat    Dolomite-ord      -1.6183     
   Andradite          0.0000 sat    Dolomite          -1.6190     
   Magnetite          0.0000 sat    Tremolite         -1.6274     
   Pyrite            -0.0000 sat    Hedenbergite      -1.6420     
   Nontronite-Ca     -0.0001        Montmor-Mg        -1.6971     
   Stilbite          -0.0332        Fayalite          -1.7996     
   Daphnite-14A      -0.1042        Lawsonite         -1.8475     
   Aragonite         -0.1436        Kaolinite         -1.9090     
   Hematite          -0.2073        Wollastonite      -1.9323     
   Quartz            -0.2080        Maximum_Microcli  -1.9474     
   Nontronite-Mg     -0.3673        K-Feldspar        -1.9602     
   Saponite-Mg       -0.3738        Celadonite        -1.9760     
   Tridymite         -0.3798        C                 -2.0304     
   Diaspore          -0.4122        Pseudowollastoni  -2.0666     
   Chalcedony        -0.4247        Ripidolite-14A    -2.1295     
   Cronstedtite-7A   -0.4379        Whitlockite       -2.2699     
   Ice               -0.4837        FeO               -2.2928     
   Greenalite        -0.5465        Rhodochrosite     -2.3437     
   Mesolite          -0.5507        Beidellite-Ca     -2.3684     
   Cristobalite(alp  -0.6257        Muscovite         -2.3732     
   Epidote           -0.6967        Montmor-K         -2.3838     
   Epidote-ord       -0.7021        Enstatite         -2.3848     
   Boehmite          -0.7070        Chamosite-7A      -2.3943     
   Goethite          -0.8014        Phlogopite        -2.3960     
   Coesite           -0.8664        Siderite          -2.4087     
   Talc              -0.9100        Chrysotile        -2.4289     
   Annite            -0.9271        Smectite-low-Fe-  -2.4336     
   Cristobalite(bet  -0.9279        Smectite-high-Fe  -2.4713     
   Ferrosilite       -0.9592        Montmor-Na        -2.4857     
   Prehnite          -1.0146        Eskolaite         -2.5198     
   Nontronite-K      -1.0762        Rhodonite         -2.5460     
   Saponite-K        -1.0766        Dolomite-dis      -2.7316     
   Diopside          -1.0998        Beidellite-Mg     -2.7353     
   SiO2(am)          -1.1019        Wustite           -2.7385     
   Troilite          -1.1265        Sanidine_high     -2.7562     
   Saponite-Na       -1.1605        Illite            -2.8585     
   Nontronite-Na     -1.1606        Magnesite         -2.8864     
   Gibbsite          -1.1975        Corundum          -2.8895     
   Pyrrhotite        -1.2061        Daphnite-7A       -2.9794     
    (only minerals with log Q/K > -3 listed)

                         partial
  Gases               press. (bar)     fugacity     fug. coef.    log fug.
 ---------------------------------------------------------------------------
   H2O(g)                  0.8140        0.8020        0.9852     -0.0958
   CH4(g)                0.002265      0.002263        0.9993     -2.6452
   CO2(g)               0.0008857     0.0008836        0.9976     -3.0537
   H2(g)                0.0003850     0.0003852         1.001     -3.4143
   H2S(g)               1.081e-05     1.077e-05        0.9961     -4.9677
   CO(g)                9.699e-11     9.699e-11         1.000*   -10.0133
   HCl(g)               6.970e-11     6.970e-11         1.000*   -10.1568
   SO2(g)               1.547e-21     1.536e-21        0.9928    -20.8136
   C2H4(g)              8.948e-22     8.948e-22         1.000*   -21.0483
   S2(g)                1.745e-23     1.745e-23         1.000*   -22.7582
   Cl2(g)               1.761e-44     1.761e-44         1.000*   -43.7542
   Na(g)                4.108e-46     4.108e-46         1.000*   -45.3864
   K(g)                 2.608e-47     2.608e-47         1.000*   -46.5838
   O2(g)                5.566e-57     5.565e-57        0.9999    -56.2545
   Mg(g)                1.069e-72     1.069e-72         1.000*   -71.9710
   Ca(g)                1.242e-88     1.242e-88         1.000*   -87.9057
   C(g)                 3.930e-95     3.930e-95         1.000*   -94.4056
   Al(g)               1.895e-108    1.895e-108         1.000*  -107.7224
   Si(g)               7.694e-118    7.694e-118         1.000*  -117.1138
    *no data, gas taken to be ideal

                                  In fluid              Sorbed            Kd
  Original basis total moles   moles     mg/kg      moles     mg/kg      L/kg
 -------------------------------------------------------------------------------
   H2O                 55.5       55.5  9.09e+05
   Al+++            0.00328   7.59e-08   0.00186
   Ca++                1.33       1.32  4.83e+04
   Cl-                 1.33       1.33  4.27e+04
   CrO4--          0.000930   7.13e-19  7.52e-14
   Fe++              0.0125   3.36e-05      1.70
   H+               -0.0811   2.25e-06   0.00206
   HCO3-            0.00100   0.000116      6.41
   HPO4--          0.000181   1.57e-10  1.37e-05
   K+               0.00108    0.00108      38.3
   Mg++              0.0195   0.000915      20.2
   Mn++            0.000289   0.000289      14.4
   Na+              0.00197    0.00197      41.3
   O2(aq)         -0.000830  -5.90e-06    -0.172
   SO4--            0.00109   8.91e-07    0.0778
   SiO2(aq)          0.0325   0.000519      28.3
   Ti(OH)4(aq)     0.000293   0.000293      30.8

  Elemental composition               In fluid                  Sorbed
                  total moles     moles       mg/kg        moles       mg/kg
 -------------------------------------------------------------------------------
   Aluminum          0.003279    7.592e-08    0.001862
   Calcium              1.332        1.325   4.826e+04
   Carbon            0.001000    0.0001156       1.262
   Chlorine             1.326        1.326   4.273e+04
   Chromium         0.0009301    7.134e-19   3.372e-14
   Hydrogen             111.0        111.0   1.017e+05
   Iron               0.01255    3.355e-05       1.703
   Magnesium          0.01954    0.0009147       20.21
   Manganese        0.0002892    0.0002892       14.44
   Oxygen               55.62        55.50   8.072e+05
   Phosphorus       0.0001812    1.568e-10   4.413e-06
   Potassium         0.001078     0.001078       38.32
   Silicon            0.03247    0.0005190       13.25
   Sodium            0.001975     0.001975       41.27
   Sulfur            0.001090    8.906e-07     0.02596
   Titanium         0.0002925    0.0002925       12.73


          Step #     8             Xi = 0.0040

          Temperature = 100.0 C    Pressure =  1.013 bars
          pH =  6.463              log fO2 =  -56.414
          Eh =  -0.3030 volts      pe =  -4.0923
          Ionic strength      =    3.024224 molal
          Charge imbalance    =    1.208012 eq/kg (36.41% error)
          Activity of water   =    0.962232
          Solvent mass        =     0.99983 kg
          Solution mass       =      1.1001 kg
          Mineral mass        =   0.0046992 kg
          Solution density    =    1.007    g/cm3
          Solution viscosity  =    0.003    poise
          Chlorinity          =    1.326226 molal
          Dissolved solids    =       91180 mg/kg sol'n
          Hardness            =   120606.57 mg/kg sol'n as CaCO3
            carbonate         =        3.30 mg/kg sol'n as CaCO3
            non-carbonate     =   120603.27 mg/kg sol'n as CaCO3
          Carbonate alkalinity=        3.30 mg/kg sol'n as CaCO3
          Water type          =    Ca-Cl
          Bulk volume         =    1.09e+03 cm3
          Fluid volume        =    1.09e+03 cm3
          Mineral volume      =        1.48 cm3
          Inert volume        =        0.00 cm3
          Porosity            =        99.9 %
          Permeability        =        94.2 cm2
          Mass reacted        =        4.38 g

                          moles          moles         grams          cm3      rxn rate
  Reactants             remaining       reacted       reacted       reacted  (mol/kg sec)
 ------------------------------------------------------------------------------------------
   H2O                    0.02397     9.520e-05      0.001715          --            --  
   Al2O3                   0.4313      0.001713        0.1746          --            --  
   CaO                      1.558      0.006188        0.3470          --            --  
   Cr2O3                   0.1222     0.0004855       0.07379          --            --  
   FeO(ox)                  3.039       0.01207        0.8670          --            --  
   K2O(ox)                0.01030     4.090e-05      0.003853          --            --  
   MgO                      4.878       0.01937        0.7807          --            --  
   MnO                    0.07582     0.0003011       0.02136          --            --  
   Na2O(ox)                0.1283     0.0005094       0.03157          --            --  
   P2O5                   0.02371     9.415e-05       0.01336          --            --  
   S                      0.02376     9.435e-05      0.003025      0.001463          --  
   SiO2                     8.545       0.03393         2.039          --            --  
   TiO2                   0.07671     0.0003046       0.02433          --            --  

  Minerals in system     moles      log moles      grams        volume (cm3)
 ----------------------------------------------------------------------------
   Andradite             0.001538     -2.813         0.7817          0.2028
   Calcite              0.0008864     -3.052        0.08871         0.03274
   Chromite             0.0004860     -3.313         0.1088         0.02139
   Daphnite-14A         0.0001050     -3.979        0.07489         0.02240
   Hydroxylapatite      6.310e-05     -4.200        0.03170         0.01196
   Magnetite             0.002031     -2.692         0.4702         0.09043
   Minnesotaite         0.0007692     -3.114         0.3645          0.1137
   Pyrite               0.0005467     -3.262        0.06559         0.01309
   Saponite-Ca           0.006491     -2.188          2.502          0.8807
   Scolecite            0.0005374     -3.270         0.2108         0.09259
                                               _____________   _____________
          (total)                                     4.699           1.482 

  Aqueous species       molality    mg/kg sol'n    act. coef.     log act.
 ---------------------------------------------------------------------------
   Ca++                     1.198     4.364e+04      0.1683       -0.6953
   Cl-                      1.161     3.740e+04      0.5810       -0.1711
   CaCl+                  0.08853         6077.      0.6759       -1.2230
   CaCl2(aq)              0.03814         3847.      1.0000       -1.4187
   Na+                   0.001751         36.58      0.6759       -2.9269
   K+                    0.001034         36.73      0.5810       -3.2214
   Mg++                 0.0006448         14.24      0.2597       -3.7762
   SiO2(aq)             0.0004941         26.98      1.0000       -3.3062
   Ti(OH)4(aq)          0.0003057         32.20      1.0000       -3.5147
   NaCl(aq)             0.0002685         14.26      1.0000       -3.5711
   MgCl+                0.0002540         13.79      0.6759       -3.7653
   MnCl+                0.0002247         18.46      0.6759       -3.8185
   CaHCO3+              7.932e-05         7.288      0.6759       -4.2707
   Mn++                 7.745e-05         3.867      0.1683       -4.8848
   KCl(aq)              4.824e-05         3.269      1.0000       -4.3166
   Fe++                 2.492e-05         1.265      0.1683       -5.3772
   HCO3-                1.502e-05        0.8327      0.6759       -4.9936
   CO2(aq)              8.877e-06        0.3550      1.0000       -5.0518
   FeCl+                6.726e-06        0.5581      0.6759       -5.3424
   CaCO3(aq)            6.467e-06        0.5882      1.0000       -5.1893
   Methane(aq)          3.864e-06       0.05634      1.0000       -5.4130
   OH-                  2.461e-06       0.03804      0.6312       -5.8087
   FeCl4--              1.709e-06        0.3069      0.0805       -6.8618
   HSiO3-               1.682e-06        0.1179      0.6759       -5.9442
   HS-                  5.816e-07       0.01748      0.6312       -6.4351
   H2S(aq)              3.841e-07       0.01190      1.0000       -6.4156
   H2(aq)               3.698e-07     0.0006775      1.0000       -6.4320
   H+                   3.655e-07     0.0003348      0.9420       -6.4631
   AlO2-                7.656e-08      0.004104      0.6759       -7.2861
   MgHCO3+              6.853e-08      0.005314      0.6759       -7.3342
   HCl(aq)              5.568e-08      0.001845      1.0000       -7.2543
   FeCl2(aq)            3.203e-08      0.003690      1.0000       -7.4944
   NaHSiO3(aq)          2.422e-08      0.002203      1.0000       -7.6158
   CO3--                2.403e-08      0.001311      0.1012       -8.6140
   Ca(For)+             1.659e-08      0.001283      0.6759       -7.9502
    (only species > 1e-8 molal listed)

  Mineral saturation states
                     log Q/K                          log Q/K
 ----------------------------------------------------------------
   Hydroxylapatite    0.0000 sat    Nontronite-Na     -1.2474     
   Scolecite          0.0000 sat    Saponite-H        -1.3389     
   Calcite            0.0000 sat    Montmor-Ca        -1.4211     
   Chromite           0.0000 sat    Nontronite-H      -1.4272     
   Minnesotaite       0.0000 sat    Laumontite        -1.6202     
   Saponite-Ca        0.0000 sat    Tremolite         -1.6238     
   Daphnite-14A       0.0000 sat    Dolomite-ord      -1.6260     
   Andradite          0.0000 sat    Hedenbergite      -1.6264     
   Magnetite          0.0000 sat    Dolomite          -1.6267     
   Pyrite            -0.0000 sat    Montmor-Mg        -1.7405     
   Nontronite-Ca     -0.0900        Fayalite          -1.7663     
   Stilbite          -0.1027        Lawsonite         -1.8276     
   Aragonite         -0.1436        C                 -1.8996     
   Quartz            -0.2280        Kaolinite         -1.9178     
   Hematite          -0.2339        Wollastonite      -1.9234     
   Saponite-Mg       -0.3750        Maximum_Microcli  -1.9759     
   Diaspore          -0.3967        K-Feldspar        -1.9887     
   Tridymite         -0.3998        Celadonite        -2.0034     
   Cronstedtite-7A   -0.4312        Ripidolite-14A    -2.0417     
   Chalcedony        -0.4447        Pseudowollastoni  -2.0577     
   Nontronite-Mg     -0.4586        FeO               -2.2662     
   Ice               -0.4837        Whitlockite       -2.2795     
   Greenalite        -0.5065        Rhodochrosite     -2.3246     
   Mesolite          -0.5447        Chamosite-7A      -2.3300     
   Cristobalite(alp  -0.6457        Phlogopite        -2.3612     
   Epidote           -0.6812        Muscovite         -2.3706     
   Epidote-ord       -0.6866        Enstatite         -2.3836     
   Boehmite          -0.6915        Beidellite-Ca     -2.4008     
   Goethite          -0.8147        Chrysotile        -2.4055     
   Annite            -0.8758        Siderite          -2.4110     
   Coesite           -0.8864        Montmor-K         -2.4255     
   Talc              -0.9264        Smectite-low-Fe-  -2.4571     
   Cristobalite(bet  -0.9479        Smectite-high-Fe  -2.4805     
   Ferrosilite       -0.9526        Rhodonite         -2.5181     
   Prehnite          -0.9858        Montmor-Na        -2.5248     
   Troilite          -1.0732        Eskolaite         -2.5464     
   Saponite-K        -1.0762        Wustite           -2.7175     
   Diopside          -1.0898        Dolomite-dis      -2.7393     
   SiO2(am)          -1.1219        Beidellite-Mg     -2.7689     
   Pyrrhotite        -1.1528        Sanidine_high     -2.7847     
   Saponite-Na       -1.1574        Corundum          -2.8584     
   Nontronite-K      -1.1657        Daphnite-7A       -2.8752     
   Gibbsite          -1.1819        Illite            -2.8779     
   Monohydrocalcite  -1.2243        Magnesite         -2.8941     
    (only minerals with log Q/K > -3 listed)

                         partial
  Gases               press. (bar)     fugacity     fug. coef.    log fug.
 ---------------------------------------------------------------------------
   H2O(g)                  0.8140        0.8020        0.9852     -0.0958
   CH4(g)                0.004421      0.004418        0.9993     -2.3548
   CO2(g)               0.0008288     0.0008269        0.9976     -3.0826
   H2(g)                0.0004627     0.0004630         1.001     -3.3344
   H2S(g)               1.150e-05     1.145e-05        0.9961     -4.9411
   CO(g)                1.091e-10     1.091e-10         1.000*    -9.9623
   HCl(g)               6.743e-11     6.743e-11         1.000*   -10.1712
   C2H4(g)              2.361e-21     2.361e-21         1.000*   -20.6269
   SO2(g)               9.476e-22     9.408e-22        0.9928    -21.0265
   S2(g)                1.366e-23     1.366e-23         1.000*   -22.8646
   Cl2(g)               1.371e-44     1.371e-44         1.000*   -43.8629
   Na(g)                4.759e-46     4.759e-46         1.000*   -45.3225
   K(g)                 2.965e-47     2.965e-47         1.000*   -46.5280
   O2(g)                3.854e-57     3.853e-57        0.9999    -56.4142
   Mg(g)                1.349e-72     1.349e-72         1.000*   -71.8701
   Ca(g)                1.596e-88     1.596e-88         1.000*   -87.7971
   C(g)                 5.311e-95     5.311e-95         1.000*   -94.2748
   Al(g)               2.587e-108    2.587e-108         1.000*  -107.5871
   Si(g)               1.061e-117    1.061e-117         1.000*  -116.9741
    *no data, gas taken to be ideal

                                  In fluid              Sorbed            Kd
  Original basis total moles   moles     mg/kg      moles     mg/kg      L/kg
 -------------------------------------------------------------------------------
   H2O                 55.6       55.5  9.09e+05
   Al+++            0.00343   8.12e-08   0.00199
   Ca++                1.33       1.32  4.83e+04
   Cl-                 1.33       1.33  4.27e+04
   CrO4--          0.000972   6.29e-19  6.64e-14
   Fe++              0.0131   3.34e-05      1.69
   H+               -0.0847   3.53e-06   0.00323
   HCO3-            0.00100   0.000114      6.30
   HPO4--          0.000189   1.48e-10  1.29e-05
   K+               0.00108    0.00108      38.4
   Mg++              0.0204   0.000899      19.9
   Mn++            0.000302   0.000302      15.1
   Na+              0.00202    0.00202      42.2
   O2(aq)         -0.000868  -9.85e-06    -0.287
   SO4--            0.00109   9.66e-07    0.0843
   SiO2(aq)          0.0339   0.000496      27.1
   Ti(OH)4(aq)     0.000306   0.000306      32.2

  Elemental composition               In fluid                  Sorbed
                  total moles     moles       mg/kg        moles       mg/kg
 -------------------------------------------------------------------------------
   Aluminum          0.003427    8.119e-08    0.001991
   Calcium              1.332        1.325   4.826e+04
   Carbon            0.001000    0.0001136       1.241
   Chlorine             1.326        1.326   4.273e+04
   Chromium         0.0009719    6.295e-19   2.975e-14
   Hydrogen             111.0        111.0   1.017e+05
   Iron               0.01307    3.338e-05       1.695
   Magnesium          0.02037    0.0008986       19.85
   Manganese        0.0003021    0.0003021       15.09
   Oxygen               55.63        55.50   8.072e+05
   Phosphorus       0.0001893    1.478e-10   4.160e-06
   Potassium         0.001082     0.001082       38.45
   Silicon            0.03394    0.0004957       12.66
   Sodium            0.002019     0.002019       42.19
   Sulfur            0.001094    9.657e-07     0.02815
   Titanium         0.0003056    0.0003056       13.30


          Step #    12             Xi = 0.0050

          Temperature = 100.0 C    Pressure =  1.013 bars
          pH =  6.463              log fO2 =  -56.414
          Eh =  -0.3030 volts      pe =  -4.0924
          Ionic strength      =    3.024144 molal
          Charge imbalance    =    1.208060 eq/kg (36.41% error)
          Activity of water   =    0.962232
          Solvent mass        =     0.99977 kg
          Solution mass       =      1.1001 kg
          Mineral mass        =   0.0058864 kg
          Solution density    =    1.007    g/cm3
          Solution viscosity  =    0.003    poise
          Chlorinity          =    1.326300 molal
          Dissolved solids    =       91194 mg/kg sol'n
          Hardness            =   120591.17 mg/kg sol'n as CaCO3
            carbonate         =        3.30 mg/kg sol'n as CaCO3
            non-carbonate     =   120587.87 mg/kg sol'n as CaCO3
          Carbonate alkalinity=        3.30 mg/kg sol'n as CaCO3
          Water type          =    Ca-Cl
          Bulk volume         =    1.09e+03 cm3
          Fluid volume        =    1.09e+03 cm3
          Mineral volume      =        1.84 cm3
          Inert volume        =        0.00 cm3
          Porosity            =        99.8 %
          Permeability        =        93.1 cm2
          Mass reacted        =        5.52 g

                          moles          moles         grams          cm3      rxn rate
  Reactants             remaining       reacted       reacted       reacted  (mol/kg sec)
 ------------------------------------------------------------------------------------------
   H2O                    0.02395     0.0001200      0.002163          --            --  
   Al2O3                   0.4309      0.002160        0.2202          --            --  
   CaO                      1.556      0.007802        0.4375          --            --  
   Cr2O3                   0.1221     0.0006121       0.09304          --            --  
   FeO(ox)                  3.035       0.01522         1.093          --            --  
   K2O(ox)                0.01029     5.157e-05      0.004858          --            --  
   MgO                      4.873       0.02443        0.9845          --            --  
   MnO                    0.07574     0.0003797       0.02693          --            --  
   Na2O(ox)                0.1281     0.0006423       0.03981          --            --  
   P2O5                   0.02368     0.0001187       0.01685          --            --  
   S                      0.02373     0.0001190      0.003815      0.001845          --  
   SiO2                     8.536       0.04279         2.571          --            --  
   TiO2                   0.07663     0.0003841       0.03068          --            --  

  Minerals in system     moles      log moles      grams        volume (cm3)
 ----------------------------------------------------------------------------
   Andradite             0.002210     -2.656          1.123          0.2913
   Calcite              0.0008864     -3.052        0.08871         0.03274
   Chromite             0.0006126     -3.213         0.1371         0.02696
   Daphnite-14A         0.0008113     -3.091         0.5789          0.1731
   Hydroxylapatite      7.948e-05     -4.100        0.03992         0.01507
   Magnetite             0.001372     -2.863         0.3176         0.06108
   Minnesotaite         0.0008067     -3.093         0.3823          0.1193
   Pyrite               0.0005590     -3.253        0.06707         0.01338
   Saponite-Ca           0.008176     -2.087          3.152           1.109
                                               _____________   _____________
          (total)                                     5.886           1.842 

  Aqueous species       molality    mg/kg sol'n    act. coef.     log act.
 ---------------------------------------------------------------------------
   Ca++                     1.198     4.364e+04      0.1683       -0.6953
   Cl-                      1.161     3.739e+04      0.5810       -0.1711
   CaCl+                  0.08852         6076.      0.6759       -1.2231
   CaCl2(aq)              0.03813         3846.      1.0000       -1.4187
   Na+                   0.001981         41.40      0.6759       -2.8732
   K+                    0.001054         37.46      0.5810       -3.2129
   Mg++                 0.0006447         14.24      0.2597       -3.7762
   SiO2(aq)             0.0004941         26.98      1.0000       -3.3062
   Ti(OH)4(aq)          0.0003852         40.58      1.0000       -3.4143
   NaCl(aq)             0.0003039         16.14      1.0000       -3.5173
   MnCl+                0.0002832         23.26      0.6759       -3.7180
   MgCl+                0.0002539         13.79      0.6759       -3.7654
   Mn++                 9.759e-05         4.873      0.1683       -4.7844
   CaHCO3+              7.931e-05         7.287      0.6759       -4.2708
   KCl(aq)              4.920e-05         3.333      1.0000       -4.3081
   Fe++                 2.492e-05         1.265      0.1683       -5.3773
   HCO3-                1.502e-05        0.8327      0.6759       -4.9935
   CO2(aq)              8.876e-06        0.3550      1.0000       -5.0518
   FeCl+                6.725e-06        0.5580      0.6759       -5.3424
   CaCO3(aq)            6.467e-06        0.5882      1.0000       -5.1893
   Methane(aq)          3.867e-06       0.05637      1.0000       -5.4127
   OH-                  2.461e-06       0.03804      0.6312       -5.8087
   FeCl4--              1.708e-06        0.3069      0.0805       -6.8619
   HSiO3-               1.682e-06        0.1179      0.6759       -5.9442
   HS-                  5.817e-07       0.01749      0.6312       -6.4351
   H2S(aq)              3.841e-07       0.01190      1.0000       -6.4155
   H2(aq)               3.699e-07     0.0006776      1.0000       -6.4320
   H+                   3.654e-07     0.0003347      0.9420       -6.4632
   AlO2-                7.656e-08      0.004104      0.6759       -7.2861
   MgHCO3+              6.852e-08      0.005313      0.6759       -7.3343
   HCl(aq)              5.568e-08      0.001845      1.0000       -7.2543
   FeCl2(aq)            3.203e-08      0.003689      1.0000       -7.4945
   NaHSiO3(aq)          2.741e-08      0.002493      1.0000       -7.5620
   CO3--                2.404e-08      0.001311      0.1012       -8.6140
   Ca(For)+             1.659e-08      0.001283      0.6759       -7.9502
    (only species > 1e-8 molal listed)

  Mineral saturation states
                     log Q/K                          log Q/K
 ----------------------------------------------------------------
   Daphnite-14A       0.0000 sat    Nontronite-Na     -1.2298     
   Chromite           0.0000 sat    Saponite-H        -1.3389     
   Calcite            0.0000 sat    Montmor-Ca        -1.4212     
   Saponite-Ca        0.0000 sat    Nontronite-H      -1.4273     
   Minnesotaite       0.0000 sat    Laumontite        -1.6203     
   Andradite          0.0000 sat    Tremolite         -1.6238     
   Magnetite          0.0000 sat    Dolomite-ord      -1.6260     
   Hydroxylapatite    0.0000 sat    Hedenbergite      -1.6264     
   Pyrite            -0.0000 sat    Dolomite          -1.6267     
   Scolecite         -0.0001        Montmor-Mg        -1.7407     
   Nontronite-Ca     -0.0901        Fayalite          -1.7663     
   Stilbite          -0.0955        Lawsonite         -1.8277     
   Aragonite         -0.1436        C                 -1.8995     
   Quartz            -0.2280        Kaolinite         -1.9180     
   Hematite          -0.2339        Wollastonite      -1.9234     
   Saponite-Mg       -0.3751        Maximum_Microcli  -1.9674     
   Diaspore          -0.3968        K-Feldspar        -1.9802     
   Tridymite         -0.3998        Celadonite        -1.9949     
   Cronstedtite-7A   -0.4312        Ripidolite-14A    -2.0417     
   Chalcedony        -0.4447        Pseudowollastoni  -2.0577     
   Nontronite-Mg     -0.4587        Rhodochrosite     -2.2242     
   Ice               -0.4837        FeO               -2.2662     
   Greenalite        -0.5065        Whitlockite       -2.2795     
   Mesolite          -0.5085        Chamosite-7A      -2.3300     
   Cristobalite(alp  -0.6457        Phlogopite        -2.3526     
   Epidote           -0.6813        Muscovite         -2.3623     
   Epidote-ord       -0.6867        Enstatite         -2.3836     
   Boehmite          -0.6916        Beidellite-Ca     -2.4009     
   Goethite          -0.8147        Chrysotile        -2.4054     
   Annite            -0.8673        Siderite          -2.4110     
   Coesite           -0.8864        Rhodonite         -2.4176     
   Talc              -0.9264        Montmor-K         -2.4228     
   Cristobalite(bet  -0.9479        Smectite-low-Fe-  -2.4474     
   Ferrosilite       -0.9526        Smectite-high-Fe  -2.4735     
   Prehnite          -0.9859        Montmor-Na        -2.5071     
   Troilite          -1.0732        Eskolaite         -2.5464     
   Saponite-K        -1.0733        Wustite           -2.7175     
   Diopside          -1.0898        Dolomite-dis      -2.7393     
   SiO2(am)          -1.1219        Beidellite-Mg     -2.7691     
   Saponite-Na       -1.1396        Sanidine_high     -2.7762     
   Pyrrhotite        -1.1528        Corundum          -2.8585     
   Nontronite-K      -1.1630        Illite            -2.8729     
   Gibbsite          -1.1820        Daphnite-7A       -2.8752     
   Monohydrocalcite  -1.2243        Magnesite         -2.8941     
    (only minerals with log Q/K > -3 listed)

                         partial
  Gases               press. (bar)     fugacity     fug. coef.    log fug.
 ---------------------------------------------------------------------------
   H2O(g)                  0.8140        0.8020        0.9852     -0.0958
   CH4(g)                0.004424      0.004421        0.9993     -2.3545
   CO2(g)               0.0008288     0.0008268        0.9976     -3.0826
   H2(g)                0.0004627     0.0004631         1.001     -3.3344
   H2S(g)               1.150e-05     1.145e-05        0.9961     -4.9410
   CO(g)                1.091e-10     1.091e-10         1.000*    -9.9622
   HCl(g)               6.742e-11     6.742e-11         1.000*   -10.1712
   C2H4(g)              2.363e-21     2.363e-21         1.000*   -20.6265
   SO2(g)               9.472e-22     9.404e-22        0.9928    -21.0267
   S2(g)                1.366e-23     1.366e-23         1.000*   -22.8647
   Cl2(g)               1.371e-44     1.371e-44         1.000*   -43.8631
   Na(g)                5.387e-46     5.387e-46         1.000*   -45.2687
   K(g)                 3.024e-47     3.024e-47         1.000*   -46.5194
   O2(g)                3.852e-57     3.852e-57        0.9999    -56.4143
   Mg(g)                1.349e-72     1.349e-72         1.000*   -71.8700
   Ca(g)                1.596e-88     1.596e-88         1.000*   -87.7970
   C(g)                 5.313e-95     5.313e-95         1.000*   -94.2747
   Al(g)               2.588e-108    2.588e-108         1.000*  -107.5871
   Si(g)               1.062e-117    1.062e-117         1.000*  -116.9740
    *no data, gas taken to be ideal

                                  In fluid              Sorbed            Kd
  Original basis total moles   moles     mg/kg      moles     mg/kg      L/kg
 -------------------------------------------------------------------------------
   H2O                 55.6       55.5  9.09e+05
   Al+++            0.00432   8.12e-08   0.00199
   Ca++                1.33       1.32  4.83e+04
   Cl-                 1.33       1.33  4.27e+04
   CrO4--           0.00123   6.29e-19  6.63e-14
   Fe++              0.0162   3.34e-05      1.69
   H+                -0.107   3.53e-06   0.00323
   HCO3-            0.00100   0.000114      6.30
   HPO4--          0.000238   1.48e-10  1.29e-05
   K+               0.00110    0.00110      39.2
   Mg++              0.0254   0.000898      19.9
   Mn++            0.000381   0.000381      19.0
   Na+              0.00228    0.00228      47.7
   O2(aq)          -0.00109  -9.86e-06    -0.287
   SO4--            0.00112   9.66e-07    0.0843
   SiO2(aq)          0.0428   0.000496      27.1
   Ti(OH)4(aq)     0.000385   0.000385      40.6

  Elemental composition               In fluid                  Sorbed
                  total moles     moles       mg/kg        moles       mg/kg
 -------------------------------------------------------------------------------
   Aluminum          0.004321    8.119e-08    0.001991
   Calcium              1.334        1.325   4.825e+04
   Carbon            0.001000    0.0001136       1.241
   Chlorine             1.326        1.326   4.273e+04
   Chromium          0.001225    6.292e-19   2.974e-14
   Hydrogen             111.0        111.0   1.017e+05
   Iron               0.01622    3.338e-05       1.694
   Magnesium          0.02543    0.0008985       19.85
   Manganese        0.0003807    0.0003807       19.01
   Oxygen               55.66        55.50   8.072e+05
   Phosphorus       0.0002384    1.478e-10   4.160e-06
   Potassium         0.001103     0.001103       39.21
   Silicon            0.04279    0.0004957       12.65
   Sodium            0.002285     0.002285       47.75
   Sulfur            0.001119    9.658e-07     0.02815
   Titanium         0.0003851    0.0003851       16.76


          Step #    18             Xi = 0.0099

          Temperature = 100.0 C    Pressure =  1.013 bars
          pH =  6.581              log fO2 =  -57.720
          Eh =  -0.3359 volts      pe =  -4.5369
          Ionic strength      =    3.023763 molal
          Charge imbalance    =    1.208282 eq/kg (36.42% error)
          Activity of water   =    0.962232
          Solvent mass        =     0.99951 kg
          Solution mass       =      1.0999 kg
          Mineral mass        =    0.011576 kg
          Solution density    =    1.007    g/cm3
          Solution viscosity  =    0.003    poise
          Chlorinity          =    1.326646 molal
          Dissolved solids    =       91265 mg/kg sol'n
          Hardness            =   120515.34 mg/kg sol'n as CaCO3
            carbonate         =       31.83 mg/kg sol'n as CaCO3
            non-carbonate     =   120483.51 mg/kg sol'n as CaCO3
          Carbonate alkalinity=       31.83 mg/kg sol'n as CaCO3
          Water type          =    Ca-Cl
          Bulk volume         =    1.10e+03 cm3
          Fluid volume        =    1.09e+03 cm3
          Mineral volume      =        3.62 cm3
          Inert volume        =        0.00 cm3
          Porosity            =        99.7 %
          Permeability        =        88.1 cm2
          Mass reacted        =          11 g

                          moles          moles         grams          cm3      rxn rate
  Reactants             remaining       reacted       reacted       reacted  (mol/kg sec)
 ------------------------------------------------------------------------------------------
   H2O                    0.02383     0.0002393      0.004311          --            --  
   Al2O3                   0.4287      0.004306        0.4390          --            --  
   CaO                      1.549       0.01555        0.8722          --            --  
   Cr2O3                   0.1215      0.001220        0.1855          --            --  
   FeO(ox)                  3.020       0.03033         2.179          --            --  
   K2O(ox)                0.01024     0.0001028      0.009684          --            --  
   MgO                      4.848       0.04869         1.962          --            --  
   MnO                    0.07537     0.0007569       0.05369          --            --  
   Na2O(ox)                0.1275      0.001280       0.07936          --            --  
   P2O5                   0.02356     0.0002367       0.03359          --            --  
   S                      0.02361     0.0002372      0.007605      0.003679          --  
   SiO2                     8.493       0.08530         5.125          --            --  
   TiO2                   0.07625     0.0007657       0.06117          --            --  

  Minerals in system     moles      log moles      grams        volume (cm3)
 ----------------------------------------------------------------------------
   Andradite             0.004860     -2.313          2.470          0.6408
   Chromite              0.001221     -2.913         0.2733         0.05373
   Daphnite-14A          0.001621     -2.790          1.156          0.3459
   Hydroxylapatite      0.0001581     -3.801        0.07942         0.02997
   Magnetite             0.002434     -2.614         0.5635          0.1084
   Minnesotaite          0.001447     -2.840         0.6856          0.2139
   Pyrite               0.0006176     -3.209        0.07410         0.01479
   Saponite-Ca            0.01628     -1.788          6.274           2.208
                                               _____________   _____________
          (total)                                     11.58           3.616 

  Aqueous species       molality    mg/kg sol'n    act. coef.     log act.
 ---------------------------------------------------------------------------
   Ca++                     1.197     4.361e+04      0.1683       -0.6955
   Cl-                      1.161     3.739e+04      0.5810       -0.1712
   CaCl+                  0.08848         6073.      0.6759       -1.2233
   CaCl2(aq)              0.03811         3844.      1.0000       -1.4189
   Na+                   0.003089         64.53      0.6759       -2.6803
   K+                    0.001152         40.95      0.5810       -3.1742
   Methane(aq)          0.0009171         13.37      1.0000       -3.0376
   Ti(OH)4(aq)          0.0007671         80.80      1.0000       -3.1151
   Mg++                 0.0006208         13.71      0.2597       -3.7926
   MnCl+                0.0005639         46.32      0.6759       -3.4189
   NaCl(aq)             0.0004737         25.16      1.0000       -3.3245
   SiO2(aq)             0.0003393         18.52      1.0000       -3.4695
   MgCl+                0.0002446         13.28      0.6759       -3.7817
   Mn++                 0.0001943         9.703      0.1683       -4.4852
   CaHCO3+              6.027e-05         5.537      0.6759       -4.3900
   KCl(aq)              5.378e-05         3.643      1.0000       -4.2694
   Fe++                 2.389e-05         1.212      0.1683       -5.3956
   HCO3-                1.142e-05        0.6330      0.6759       -5.1126
   CaCO3(aq)            6.449e-06        0.5865      1.0000       -5.1905
   FeCl+                6.446e-06        0.5348      0.6759       -5.3608
   CO2(aq)              5.142e-06        0.2057      1.0000       -5.2888
   OH-                  3.230e-06       0.04992      0.6312       -5.6906
   H2(aq)               1.664e-06      0.003048      1.0000       -5.7789
   FeCl4--              1.638e-06        0.2941      0.0805       -6.8802
   HSiO3-               1.516e-06        0.1062      0.6759       -5.9894
   HS-                  1.260e-06       0.03787      0.6312       -6.0994
   H2S(aq)              6.341e-07       0.01964      1.0000       -6.1979
   H+                   2.785e-07     0.0002551      0.9420       -6.5812
   Ca(For)+             5.671e-08      0.004386      0.6759       -7.4164
   AlO2-                5.043e-08      0.002703      0.6759       -7.4674
   MgHCO3+              5.017e-08      0.003890      0.6759       -7.4697
   HCl(aq)              4.243e-08      0.001406      1.0000       -7.3723
   NaHSiO3(aq)          3.851e-08      0.003503      1.0000       -7.4144
   FeCl2(aq)            3.070e-08      0.003536      1.0000       -7.5128
   CO3--                2.398e-08      0.001308      0.1012       -8.6150
    (only species > 1e-8 molal listed)

  Mineral saturation states
                     log Q/K                          log Q/K
 ----------------------------------------------------------------
   Saponite-Ca        0.0000 sat    Saponite-H        -1.3778     
   Minnesotaite       0.0000 sat    Epidote           -1.4069     
   Daphnite-14A       0.0000 sat    Epidote-ord       -1.4123     
   Chromite           0.0000 sat    Gibbsite          -1.4813     
   Magnetite          0.0000 sat    Fayalite          -1.4942     
   Hydroxylapatite    0.0000 sat    Hedenbergite      -1.4994     
   Andradite          0.0000 sat    Stilbite          -1.5779     
   Pyrite            -0.0000 sat    Prehnite          -1.6026     
   Calcite           -0.0012        Dolomite-ord      -1.6446     
   Aragonite         -0.1448        Dolomite          -1.6453     
   Greenalite        -0.1800        Wollastonite      -1.8509     
   Cronstedtite-7A   -0.3768        Rhodochrosite     -1.9260     
   Saponite-Mg       -0.3777        Pseudowollastoni  -1.9852     
   Quartz            -0.3913        Nontronite-K      -2.0269     
   Hematite          -0.4516        Ripidolite-14A    -2.0358     
   Ice               -0.4837        Nontronite-Na     -2.0428     
   Tridymite         -0.5631        Rhodonite         -2.0457     
   Chalcedony        -0.6080        FeO               -2.0485     
   Troilite          -0.6378        Chrysotile        -2.0729     
   Diaspore          -0.6961        Phlogopite        -2.3260     
   Pyrrhotite        -0.7174        Enstatite         -2.3272     
   Cristobalite(alp  -0.8090        Nontronite-H      -2.3429     
   C                 -0.8305        Whitlockite       -2.3581     
   Annite            -0.8466        Siderite          -2.4303     
   Scolecite         -0.8527        Montmor-Ca        -2.4627     
   Ferrosilite       -0.8982        Lawsonite         -2.5170     
   Talc              -0.9205        Wustite           -2.5460     
   Goethite          -0.9236        Celadonite        -2.5709     
   Diopside          -0.9608        Maximum_Microcli  -2.5998     
   Nontronite-Ca     -0.9668        K-Feldspar        -2.6126     
   Boehmite          -0.9909        Alabandite        -2.6168     
   Coesite           -1.0497        Laumontite        -2.6362     
   Saponite-K        -1.0605        Chamosite-7A      -2.6565     
   Saponite-Na       -1.0759        Dolomite-dis      -2.7579     
   Cristobalite(bet  -1.1112        Eskolaite         -2.7641     
   Monohydrocalcite  -1.2256        Montmor-Mg        -2.7848     
   Mesolite          -1.2304        Kaolinite         -2.8431     
   SiO2(am)          -1.2852        Fe(OH)2           -2.8448     
   Nontronite-Mg     -1.3381        Daphnite-7A       -2.8752     
   Tremolite         -1.3598        Magnesite         -2.9115     
    (only minerals with log Q/K > -3 listed)

                         partial
  Gases               press. (bar)     fugacity     fug. coef.    log fug.
 ---------------------------------------------------------------------------
   CH4(g)                   1.049         1.049        0.9993      0.0206
   H2O(g)                  0.8141        0.8020        0.9852     -0.0958
   H2(g)                 0.002081      0.002083         1.001     -2.6813
   CO2(g)               0.0004802     0.0004790        0.9976     -3.3196
   H2S(g)               1.898e-05     1.891e-05        0.9961     -4.7234
   CO(g)                2.843e-10     2.843e-10         1.000*    -9.5462
   HCl(g)               5.138e-11     5.138e-11         1.000*   -10.2892
   C2H4(g)              6.570e-18     6.570e-18         1.000*   -17.1825
   SO2(g)               1.718e-23     1.706e-23        0.9928    -22.7681
   S2(g)                1.839e-24     1.839e-24         1.000*   -23.7354
   Na(g)                2.337e-45     2.337e-45         1.000*   -44.6313
   Cl2(g)               1.770e-45     1.770e-45         1.000*   -44.7521
   K(g)                 9.200e-47     9.200e-47         1.000*   -46.0362
   O2(g)                1.904e-58     1.904e-58        0.9999    -57.7204
   Mg(g)                1.006e-71     1.006e-71         1.000*   -70.9973
   Ca(g)                1.236e-87     1.236e-87         1.000*   -86.9081
   C(g)                 6.228e-94     6.228e-94         1.000*   -93.2057
   Al(g)               1.239e-107    1.239e-107         1.000*  -106.9068
   Si(g)               1.475e-116    1.475e-116         1.000*  -115.8312
    *no data, gas taken to be ideal

                                  In fluid              Sorbed            Kd
  Original basis total moles   moles     mg/kg      moles     mg/kg      L/kg
 -------------------------------------------------------------------------------
   H2O                 55.6       55.5  9.09e+05
   Al+++            0.00861   5.28e-08   0.00129
   Ca++                1.34       1.32  4.82e+04
   Cl-                 1.33       1.33  4.27e+04
   CrO4--           0.00244   2.33e-19  2.46e-14
   Fe++              0.0313   3.20e-05      1.62
   H+                -0.213   0.000913     0.837
   HCO3-            0.00100    0.00100      55.5
   HPO4--          0.000474   9.21e-11  8.03e-06
   K+               0.00121    0.00121      42.9
   Mg++              0.0497   0.000865      19.1
   Mn++            0.000758   0.000758      37.9
   Na+              0.00356    0.00356      74.4
   O2(aq)          -0.00218   -0.00184     -53.5
   SO4--            0.00124   1.89e-06     0.165
   SiO2(aq)          0.0853   0.000341      18.6
   Ti(OH)4(aq)     0.000767   0.000767      80.8

  Elemental composition               In fluid                  Sorbed
                  total moles     moles       mg/kg        moles       mg/kg
 -------------------------------------------------------------------------------
   Aluminum          0.008612    5.276e-08    0.001294
   Calcium              1.342        1.323   4.823e+04
   Carbon            0.001000     0.001000       10.92
   Chlorine             1.326        1.326   4.274e+04
   Chromium          0.002442    2.333e-19   1.103e-14
   Hydrogen             111.0        111.0   1.017e+05
   Iron               0.03133    3.199e-05       1.624
   Magnesium          0.04969    0.0008650       19.11
   Manganese        0.0007579    0.0007579       37.86
   Oxygen               55.80        55.49   8.071e+05
   Phosphorus       0.0004743    9.206e-11   2.593e-06
   Potassium         0.001206     0.001206       42.86
   Silicon            0.08530    0.0003406       8.698
   Sodium            0.003561     0.003561       74.43
   Sulfur            0.001237    1.893e-06     0.05520
   Titanium         0.0007667    0.0007667       33.38


          Step #    19             Xi = 0.0108

          Temperature = 100.0 C    Pressure =  1.013 bars
          pH =  6.646              log fO2 =  -58.440
          Eh =  -0.3540 volts      pe =  -4.7819
          Ionic strength      =    3.023740 molal
          Charge imbalance    =    1.208339 eq/kg (36.42% error)
          Activity of water   =    0.962232
          Solvent mass        =     0.99946 kg
          Solution mass       =      1.0998 kg
          Mineral mass        =    0.012525 kg
          Solution density    =    1.007    g/cm3
          Solution viscosity  =    0.003    poise
          Chlorinity          =    1.326715 molal
          Dissolved solids    =       91270 mg/kg sol'n
          Hardness            =   120501.63 mg/kg sol'n as CaCO3
            carbonate         =       33.24 mg/kg sol'n as CaCO3
            non-carbonate     =   120468.39 mg/kg sol'n as CaCO3
          Carbonate alkalinity=       33.24 mg/kg sol'n as CaCO3
          Water type          =    Ca-Cl
          Bulk volume         =    1.10e+03 cm3
          Fluid volume        =    1.09e+03 cm3
          Mineral volume      =        3.92 cm3
          Inert volume        =        0.00 cm3
          Porosity            =        99.6 %
          Permeability        =        87.2 cm2
          Mass reacted        =        11.9 g

                          moles          moles         grams          cm3      rxn rate
  Reactants             remaining       reacted       reacted       reacted  (mol/kg sec)
 ------------------------------------------------------------------------------------------
   H2O                    0.02381     0.0002588      0.004662          --            --  
   Al2O3                   0.4284      0.004656        0.4747          --            --  
   CaO                      1.547       0.01682        0.9432          --            --  
   Cr2O3                   0.1214      0.001320        0.2006          --            --  
   FeO(ox)                  3.018       0.03280         2.357          --            --  
   K2O(ox)                0.01023     0.0001112       0.01047          --            --  
   MgO                      4.844       0.05266         2.122          --            --  
   MnO                    0.07530     0.0008185       0.05807          --            --  
   Na2O(ox)                0.1274      0.001385       0.08583          --            --  
   P2O5                   0.02354     0.0002559       0.03633          --            --  
   S                      0.02359     0.0002565      0.008224      0.003978          --  
   SiO2                     8.486       0.09224         5.542          --            --  
   TiO2                   0.07618     0.0008281       0.06615          --            --  

  Minerals in system     moles      log moles      grams        volume (cm3)
 ----------------------------------------------------------------------------
   Andradite             0.005253     -2.280          2.669          0.6926
   Chromite              0.001320     -2.879         0.2955         0.05810
   Daphnite-14A          0.001752     -2.756          1.250          0.3739
   Greenalite           0.0004556     -3.341         0.1694         0.05240
   Hydroxylapatite      0.0001710     -3.767        0.08587         0.03240
   Magnetite             0.002371     -2.625         0.5490          0.1056
   Minnesotaite          0.001360     -2.867         0.6444          0.2011
   Pyrite               0.0006269     -3.203        0.07521         0.01501
   Saponite-Ca            0.01760     -1.754          6.786           2.388
                                               _____________   _____________
          (total)                                     12.53           3.919 

  Aqueous species       molality    mg/kg sol'n    act. coef.     log act.
 ---------------------------------------------------------------------------
   Ca++                     1.197     4.361e+04      0.1683       -0.6956
   Cl-                      1.161     3.739e+04      0.5810       -0.1712
   CaCl+                  0.08847         6072.      0.6759       -1.2233
   CaCl2(aq)              0.03811         3844.      1.0000       -1.4190
   Na+                   0.003270         68.32      0.6759       -2.6556
   K+                    0.001168         41.52      0.5810       -3.1682
   Methane(aq)          0.0009967         14.53      1.0000       -3.0014
   Ti(OH)4(aq)          0.0008295         87.38      1.0000       -3.0812
   MnCl+                0.0006098         50.09      0.6759       -3.3849
   Mg++                 0.0006082         13.43      0.2597       -3.8015
   NaCl(aq)             0.0005015         26.63      1.0000       -3.2997
   SiO2(aq)             0.0002758         15.06      1.0000       -3.5595
   MgCl+                0.0002396         13.01      0.6759       -3.7907
   Mn++                 0.0002102         10.49      0.1683       -4.4512
   KCl(aq)              5.453e-05         3.694      1.0000       -4.2634
   Fe++                 2.334e-05         1.185      0.1683       -5.4057
   FeCl+                6.299e-06        0.5226      0.6759       -5.3708
   H2(aq)               3.811e-06      0.006981      1.0000       -5.4190
   OH-                  3.751e-06       0.05797      0.6312       -5.6256
   CaHCO3+              2.763e-06        0.2538      0.6759       -5.7287
   HS-                  1.929e-06       0.05799      0.6312       -5.9144
   FeCl4--              1.600e-06        0.2874      0.0805       -6.8903
   HSiO3-               1.431e-06        0.1003      0.6759       -6.0144
   H2S(aq)              8.359e-07       0.02589      1.0000       -6.0779
   HCO3-                5.234e-07       0.02902      0.6759       -6.4513
   CaCO3(aq)            3.434e-07       0.03123      1.0000       -6.4643
   H+                   2.398e-07     0.0002196      0.9420       -6.6462
   CO2(aq)              2.030e-07      0.008118      1.0000       -6.6925
   AlO2-                4.006e-08      0.002147      0.6759       -7.5674
   NaHSiO3(aq)          3.849e-08      0.003500      1.0000       -7.4147
   HCl(aq)              3.653e-08      0.001210      1.0000       -7.4373
   FeCl2(aq)            3.000e-08      0.003456      1.0000       -7.5229
    (only species > 1e-8 molal listed)

  Mineral saturation states
                     log Q/K                          log Q/K
 ----------------------------------------------------------------
   Andradite          0.0000 sat    Aragonite         -1.4186     
   Hydroxylapatite    0.0000 sat    Hedenbergite      -1.4294     
   Magnetite          0.0000 sat    Nontronite-Ca     -1.4501     
   Saponite-Ca        0.0000 sat    C                 -1.5142     
   Daphnite-14A       0.0000 sat    Gibbsite          -1.6463     
   Chromite           0.0000 sat    Mesolite          -1.6835     
   Minnesotaite       0.0000 sat    Epidote           -1.8068     
   Greenalite         0.0000 sat    Wollastonite      -1.8109     
   Pyrite            -0.0000 sat    Epidote-ord       -1.8122     
   Cronstedtite-7A   -0.3468        Nontronite-Mg     -1.8228     
   Saponite-Mg       -0.3792        Chrysotile        -1.8897     
   Troilite          -0.3979        FeO               -1.9285     
   Pyrrhotite        -0.4775        Prehnite          -1.9426     
   Quartz            -0.4813        Pseudowollastoni  -1.9452     
   Ice               -0.4837        Rhodonite         -1.9717     
   Hematite          -0.5716        Ripidolite-14A    -2.0325     
   Tridymite         -0.6531        Enstatite         -2.2961     
   Chalcedony        -0.6980        Phlogopite        -2.3267     
   Annite            -0.8506        Alabandite        -2.3329     
   Diaspore          -0.8610        Whitlockite       -2.4014     
   Ferrosilite       -0.8682        Stilbite          -2.4062     
   Diopside          -0.8897        Wustite           -2.4514     
   Cristobalite(alp  -0.8990        Monohydrocalcite  -2.4993     
   Talc              -0.9172        Nontronite-K      -2.5081     
   Goethite          -0.9836        Nontronite-Na     -2.5179     
   Saponite-K        -1.0585        Fe(OH)2           -2.7248     
   Saponite-Na       -1.0678        Chamosite-7A      -2.8365     
   Coesite           -1.1397        Nontronite-H      -2.8476     
   Boehmite          -1.1558        Daphnite-7A       -2.8752     
   Cristobalite(bet  -1.2012        Eskolaite         -2.8841     
   Tremolite         -1.2143        Lawsonite         -2.8969     
   Calcite           -1.2750        Celadonite        -2.9037     
   Scolecite         -1.3226        Maximum_Microcli  -2.9638     
   Fayalite          -1.3442        K-Feldspar        -2.9766     
   SiO2(am)          -1.3752        Brucite           -2.9940     
   Saponite-H        -1.3993     
    (only minerals with log Q/K > -3 listed)

                         partial
  Gases               press. (bar)     fugacity     fug. coef.    log fug.
 ---------------------------------------------------------------------------
   CH4(g)                   1.140         1.140        0.9993      0.0568
   H2O(g)                  0.8141        0.8020        0.9852     -0.0958
   H2(g)                 0.004768      0.004771         1.001     -2.3214
   H2S(g)               2.502e-05     2.492e-05        0.9961     -4.6034
   CO2(g)               1.895e-05     1.891e-05        0.9976     -4.7233
   HCl(g)               4.424e-11     4.424e-11         1.000*   -10.3542
   CO(g)                2.571e-11     2.571e-11         1.000*   -10.5900
   C2H4(g)              1.479e-18     1.479e-18         1.000*   -17.8301
   SO2(g)               1.884e-24     1.871e-24        0.9928    -23.7280
   S2(g)                6.090e-25     6.090e-25         1.000*   -24.2154
   Na(g)                4.350e-45     4.350e-45         1.000*   -44.3616
   Cl2(g)               5.727e-46     5.727e-46         1.000*   -45.2421
   K(g)                 1.640e-46     1.640e-46         1.000*   -45.7852
   O2(g)                3.629e-59     3.628e-59        0.9999    -58.4403
   Mg(g)                3.046e-71     3.046e-71         1.000*   -70.5162
   Ca(g)                3.818e-87     3.818e-87         1.000*   -86.4182
   C(g)                 1.290e-94     1.290e-94         1.000*   -93.8894
   Al(g)               2.939e-107    2.939e-107         1.000*  -106.5318
   Si(g)               6.292e-116    6.292e-116         1.000*  -115.2012
    *no data, gas taken to be ideal

                                  In fluid              Sorbed            Kd
  Original basis total moles   moles     mg/kg      moles     mg/kg      L/kg
 -------------------------------------------------------------------------------
   H2O                 55.6       55.5  9.09e+05
   Al+++            0.00931   4.17e-08   0.00102
   Ca++                1.34       1.32  4.82e+04
   Cl-                 1.33       1.33  4.27e+04
   CrO4--           0.00264   1.41e-19  1.48e-14
   Fe++              0.0338   3.13e-05      1.59
   H+                -0.230   0.000995     0.911
   HCO3-            0.00100    0.00100      55.5
   HPO4--          0.000513   7.15e-11  6.24e-06
   K+               0.00122    0.00122      43.5
   Mg++              0.0537   0.000847      18.7
   Mn++            0.000820   0.000820      40.9
   Na+              0.00377    0.00377      78.8
   O2(aq)          -0.00236   -0.00200     -58.2
   SO4--            0.00126   2.76e-06     0.241
   SiO2(aq)          0.0922   0.000277      15.1
   Ti(OH)4(aq)     0.000829   0.000829      87.4

  Elemental composition               In fluid                  Sorbed
                  total moles     moles       mg/kg        moles       mg/kg
 -------------------------------------------------------------------------------
   Aluminum          0.009313    4.165e-08    0.001022
   Calcium              1.343        1.323   4.822e+04
   Carbon            0.001000     0.001000       10.92
   Chlorine             1.326        1.326   4.274e+04
   Chromium          0.002640    1.406e-19   6.648e-15
   Hydrogen             111.0        111.0   1.017e+05
   Iron               0.03380    3.126e-05       1.587
   Magnesium          0.05366    0.0008473       18.73
   Manganese        0.0008195    0.0008195       40.94
   Oxygen               55.83        55.48   8.071e+05
   Phosphorus       0.0005129    7.146e-11   2.012e-06
   Potassium         0.001222     0.001222       43.45
   Silicon            0.09225    0.0002771       7.076
   Sodium            0.003770     0.003770       78.79
   Sulfur            0.001256    2.764e-06     0.08059
   Titanium         0.0008291    0.0008291       36.09


          Step #    22             Xi = 0.0134

          Temperature = 100.0 C    Pressure =  1.013 bars
          pH =  6.646              log fO2 =  -58.441
          Eh =  -0.3540 volts      pe =  -4.7820
          Ionic strength      =    3.023750 molal
          Charge imbalance    =    1.208549 eq/kg (36.42% error)
          Activity of water   =    0.962230
          Solvent mass        =     0.99924 kg
          Solution mass       =      1.0997 kg
          Mineral mass        =    0.015651 kg
          Solution density    =    1.007    g/cm3
          Solution viscosity  =    0.003    poise
          Chlorinity          =    1.327009 molal
          Dissolved solids    =       91312 mg/kg sol'n
          Hardness            =   120470.69 mg/kg sol'n as CaCO3
            carbonate         =       33.25 mg/kg sol'n as CaCO3
            non-carbonate     =   120437.45 mg/kg sol'n as CaCO3
          Carbonate alkalinity=       33.25 mg/kg sol'n as CaCO3
          Water type          =    Ca-Cl
          Bulk volume         =    1.10e+03 cm3
          Fluid volume        =    1.09e+03 cm3
          Mineral volume      =        4.95 cm3
          Inert volume        =        0.00 cm3
          Porosity            =        99.5 %
          Permeability        =        84.5 cm2
          Mass reacted        =        14.8 g

                          moles          moles         grams          cm3      rxn rate
  Reactants             remaining       reacted       reacted       reacted  (mol/kg sec)
 ------------------------------------------------------------------------------------------
   H2O                    0.02374     0.0003226      0.005811          --            --  
   Al2O3                   0.4272      0.005803        0.5917          --            --  
   CaO                      1.543       0.02096         1.176          --            --  
   Cr2O3                   0.1211      0.001645        0.2500          --            --  
   FeO(ox)                  3.010       0.04089         2.938          --            --  
   K2O(ox)                0.01020     0.0001386       0.01305          --            --  
   MgO                      4.831       0.06563         2.645          --            --  
   MnO                    0.07510      0.001020       0.07237          --            --  
   Na2O(ox)                0.1271      0.001726        0.1070          --            --  
   P2O5                   0.02348     0.0003190       0.04528          --            --  
   S                      0.02353     0.0003197       0.01025      0.004958          --  
   SiO2                     8.464        0.1150         6.908          --            --  
   TiO2                   0.07598      0.001032       0.08245          --            --  

  Minerals in system     moles      log moles      grams        volume (cm3)
 ----------------------------------------------------------------------------
   Andradite             0.006516     -2.186          3.311          0.8592
   Chromite              0.001645     -2.784         0.3683         0.07241
   Daphnite-14A          0.002186     -2.660          1.560          0.4665
   Greenalite            0.004058     -2.392          1.508          0.4666
   Hydroxylapatite      0.0002130     -3.672         0.1070         0.04037
   Magnetite             0.001139     -2.943         0.2637         0.05072
   Pyrite               0.0006585     -3.181        0.07900         0.01576
   Saponite-Ca            0.02193     -1.659          8.454           2.975
                                               _____________   _____________
          (total)                                     15.65           4.947 

  Aqueous species       molality    mg/kg sol'n    act. coef.     log act.
 ---------------------------------------------------------------------------
   Ca++                     1.197     4.360e+04      0.1683       -0.6956
   Cl-                      1.161     3.739e+04      0.5810       -0.1711
   CaCl+                  0.08846         6071.      0.6759       -1.2234
   CaCl2(aq)              0.03811         3843.      1.0000       -1.4190
   Na+                   0.003863         80.70      0.6759       -2.5832
   K+                    0.001221         43.38      0.5810       -3.1491
   Ti(OH)4(aq)           0.001034         108.9      1.0000       -2.9855
   Methane(aq)          0.0009969         14.53      1.0000       -3.0013
   MnCl+                0.0007601         62.43      0.6759       -3.2892
   Mg++                 0.0006081         13.43      0.2597       -3.8016
   NaCl(aq)             0.0005925         31.46      1.0000       -3.2273
   SiO2(aq)             0.0002757         15.05      1.0000       -3.5595
   Mn++                 0.0002619         13.08      0.1683       -4.3556
   MgCl+                0.0002395         13.01      0.6759       -3.7907
   KCl(aq)              5.699e-05         3.861      1.0000       -4.2442
   Fe++                 2.334e-05         1.184      0.1683       -5.4058
   FeCl+                6.298e-06        0.5225      0.6759       -5.3709
   H2(aq)               3.812e-06      0.006983      1.0000       -5.4188
   OH-                  3.752e-06       0.05798      0.6312       -5.6256
   CaHCO3+              2.760e-06        0.2536      0.6759       -5.7291
   HS-                  1.930e-06       0.05800      0.6312       -5.9143
   FeCl4--              1.600e-06        0.2874      0.0805       -6.8903
   HSiO3-               1.431e-06        0.1003      0.6759       -6.0144
   H2S(aq)              8.359e-07       0.02589      1.0000       -6.0778
   HCO3-                5.230e-07       0.02900      0.6759       -6.4516
   CaCO3(aq)            3.431e-07       0.03120      1.0000       -6.4646
   H+                   2.397e-07     0.0002195      0.9420       -6.6463
   CO2(aq)              2.028e-07      0.008110      1.0000       -6.6929
   NaHSiO3(aq)          4.547e-08      0.004135      1.0000       -7.3423
   AlO2-                4.007e-08      0.002148      0.6759       -7.5673
   HCl(aq)              3.653e-08      0.001210      1.0000       -7.4374
   FeCl2(aq)            3.000e-08      0.003455      1.0000       -7.5229
    (only species > 1e-8 molal listed)

  Mineral saturation states
                     log Q/K                          log Q/K
 ----------------------------------------------------------------
   Magnetite          0.0000 sat    Aragonite         -1.4189     
   Chromite           0.0000 sat    Hedenbergite      -1.4295     
   Andradite          0.0000 sat    Nontronite-Ca     -1.4504     
   Greenalite         0.0000 sat    C                 -1.5144     
   Daphnite-14A       0.0000 sat    Mesolite          -1.6347     
   Saponite-Ca        0.0000 sat    Gibbsite          -1.6463     
   Hydroxylapatite    0.0000 sat    Epidote           -1.8069     
   Pyrite            -0.0000 sat    Wollastonite      -1.8109     
   Minnesotaite      -0.0001        Epidote-ord       -1.8123     
   Cronstedtite-7A   -0.3468        Nontronite-Mg     -1.8230     
   Saponite-Mg       -0.3792        Rhodonite         -1.8759     
   Troilite          -0.3978        Chrysotile        -1.8896     
   Pyrrhotite        -0.4774        FeO               -1.9285     
   Quartz            -0.4813        Prehnite          -1.9426     
   Ice               -0.4837        Pseudowollastoni  -1.9452     
   Hematite          -0.5716        Ripidolite-14A    -2.0324     
   Tridymite         -0.6531        Alabandite        -2.2370     
   Chalcedony        -0.6980        Enstatite         -2.2961     
   Annite            -0.8315        Phlogopite        -2.3074     
   Diaspore          -0.8611        Stilbite          -2.3966     
   Ferrosilite       -0.8682        Whitlockite       -2.4014     
   Diopside          -0.8897        Wustite           -2.4514     
   Cristobalite(alp  -0.8990        Nontronite-Na     -2.4942     
   Talc              -0.9172        Monohydrocalcite  -2.4996     
   Goethite          -0.9836        Nontronite-K      -2.5021     
   Saponite-Na       -1.0439        Fe(OH)2           -2.7248     
   Saponite-K        -1.0522        Chamosite-7A      -2.8365     
   Coesite           -1.1397        Nontronite-H      -2.8478     
   Boehmite          -1.1559        Daphnite-7A       -2.8752     
   Cristobalite(bet  -1.2012        Eskolaite         -2.8841     
   Tremolite         -1.2143        Celadonite        -2.8847     
   Calcite           -1.2753        Lawsonite         -2.8970     
   Scolecite         -1.3228        Maximum_Microcli  -2.9447     
   Fayalite          -1.3442        K-Feldspar        -2.9575     
   SiO2(am)          -1.3752        Brucite           -2.9939     
   Saponite-H        -1.3993     
    (only minerals with log Q/K > -3 listed)

                         partial
  Gases               press. (bar)     fugacity     fug. coef.    log fug.
 ---------------------------------------------------------------------------
   CH4(g)                   1.141         1.140        0.9993      0.0569
   H2O(g)                  0.8140        0.8020        0.9852     -0.0958
   H2(g)                 0.004769      0.004773         1.001     -2.3212
   H2S(g)               2.502e-05     2.493e-05        0.9961     -4.6033
   CO2(g)               1.894e-05     1.889e-05        0.9976     -4.7237
   HCl(g)               4.423e-11     4.423e-11         1.000*   -10.3543
   CO(g)                2.569e-11     2.569e-11         1.000*   -10.5902
   C2H4(g)              1.479e-18     1.479e-18         1.000*   -17.8301
   SO2(g)               1.883e-24     1.869e-24        0.9928    -23.7284
   S2(g)                6.088e-25     6.088e-25         1.000*   -24.2155
   Na(g)                5.140e-45     5.140e-45         1.000*   -44.2891
   Cl2(g)               5.723e-46     5.723e-46         1.000*   -45.2423
   K(g)                 1.714e-46     1.714e-46         1.000*   -45.7659
   O2(g)                3.626e-59     3.626e-59        0.9999    -58.4406
   Mg(g)                3.048e-71     3.048e-71         1.000*   -70.5160
   Ca(g)                3.820e-87     3.820e-87         1.000*   -86.4180
   C(g)                 1.290e-94     1.290e-94         1.000*   -93.8896
   Al(g)               2.940e-107    2.940e-107         1.000*  -106.5317
   Si(g)               6.294e-116    6.294e-116         1.000*  -115.2011
    *no data, gas taken to be ideal

                                  In fluid              Sorbed            Kd
  Original basis total moles   moles     mg/kg      moles     mg/kg      L/kg
 -------------------------------------------------------------------------------
   H2O                 55.7       55.5  9.09e+05
   Al+++             0.0116   4.17e-08   0.00102
   Ca++                1.35       1.32  4.82e+04
   Cl-                 1.33       1.33  4.28e+04
   CrO4--           0.00329   1.41e-19  1.48e-14
   Fe++              0.0419   3.12e-05      1.59
   H+                -0.287   0.000995     0.912
   HCO3-            0.00100    0.00100      55.5
   HPO4--          0.000639   7.14e-11  6.24e-06
   K+               0.00128    0.00128      45.4
   Mg++              0.0666   0.000847      18.7
   Mn++             0.00102    0.00102      51.0
   Na+              0.00445    0.00445      93.1
   O2(aq)          -0.00294   -0.00200     -58.2
   SO4--            0.00132   2.76e-06     0.241
   SiO2(aq)           0.115   0.000277      15.1
   Ti(OH)4(aq)      0.00103    0.00103      109.

  Elemental composition               In fluid                  Sorbed
                  total moles     moles       mg/kg        moles       mg/kg
 -------------------------------------------------------------------------------
   Aluminum           0.01161    4.165e-08    0.001022
   Calcium              1.347        1.323   4.821e+04
   Carbon            0.001000     0.001000       10.92
   Chlorine             1.326        1.326   4.275e+04
   Chromium          0.003291    1.405e-19   6.645e-15
   Hydrogen             111.0        110.9   1.017e+05
   Iron               0.04189    3.124e-05       1.587
   Magnesium          0.06663    0.0008470       18.72
   Manganese         0.001021     0.001021       51.02
   Oxygen               55.90        55.47   8.071e+05
   Phosphorus       0.0006390    7.144e-11   2.012e-06
   Potassium         0.001277     0.001277       45.41
   Silicon             0.1150    0.0002770       7.075
   Sodium            0.004452     0.004452       93.07
   Sulfur            0.001320    2.764e-06     0.08060
   Titanium          0.001033     0.001033       44.98


          Step #    23             Xi = 0.0144

          Temperature = 100.0 C    Pressure =  1.013 bars
          pH =  6.829              log fO2 =  -59.634
          Eh =  -0.3896 volts      pe =  -5.2627
          Ionic strength      =    3.023700 molal
          Charge imbalance    =    1.208612 eq/kg (36.43% error)
          Activity of water   =    0.962229
          Solvent mass        =     0.99918 kg
          Solution mass       =      1.0996 kg
          Mineral mass        =    0.016864 kg
          Solution density    =    1.007    g/cm3
          Solution viscosity  =    0.003    poise
          Chlorinity          =    1.327090 molal
          Dissolved solids    =       91321 mg/kg sol'n
          Hardness            =   120457.48 mg/kg sol'n as CaCO3
            carbonate         =       36.71 mg/kg sol'n as CaCO3
            non-carbonate     =   120420.76 mg/kg sol'n as CaCO3
          Carbonate alkalinity=       36.71 mg/kg sol'n as CaCO3
          Water type          =    Ca-Cl
          Bulk volume         =    1.10e+03 cm3
          Fluid volume        =    1.09e+03 cm3
          Mineral volume      =        5.35 cm3
          Inert volume        =        0.00 cm3
          Porosity            =        99.5 %
          Permeability        =        83.4 cm2
          Mass reacted        =          16 g

                          moles          moles         grams          cm3      rxn rate
  Reactants             remaining       reacted       reacted       reacted  (mol/kg sec)
 ------------------------------------------------------------------------------------------
   H2O                    0.02372     0.0003477      0.006263          --            --  
   Al2O3                   0.4268      0.006255        0.6378          --            --  
   CaO                      1.542       0.02260         1.267          --            --  
   Cr2O3                   0.1210      0.001773        0.2694          --            --  
   FeO(ox)                  3.007       0.04407         3.166          --            --  
   K2O(ox)                0.01019     0.0001494       0.01407          --            --  
   MgO                      4.826       0.07074         2.851          --            --  
   MnO                    0.07502      0.001100       0.07800          --            --  
   Na2O(ox)                0.1269      0.001860        0.1153          --            --  
   P2O5                   0.02346     0.0003438       0.04880          --            --  
   S                      0.02351     0.0003445       0.01105      0.005344          --  
   SiO2                     8.455        0.1239         7.446          --            --  
   TiO2                   0.07590      0.001112       0.08886          --            --  

  Minerals in system     moles      log moles      grams        volume (cm3)
 ----------------------------------------------------------------------------
   Andradite             0.007001     -2.155          3.558          0.9230
   Chromite              0.001773     -2.751         0.3969         0.07804
   Daphnite-14A          0.002355     -2.628          1.680          0.5026
   Greenalite            0.004479     -2.349          1.665          0.5150
   Hydroxylapatite      0.0002295     -3.639         0.1153         0.04351
   Magnetite             0.001022     -2.991         0.2366         0.04550
   Pyrite               0.0003427     -3.465        0.04111        0.008204
   Saponite-Ca            0.02364     -1.626          9.113           3.207
   Troilite             0.0006532     -3.185        0.05743         0.02167
                                               _____________   _____________
          (total)                                     16.86           5.345 

  Aqueous species       molality    mg/kg sol'n    act. coef.     log act.
 ---------------------------------------------------------------------------
   Ca++                     1.197     4.360e+04      0.1683       -0.6957
   Cl-                      1.161     3.739e+04      0.5810       -0.1711
   CaCl+                  0.08845         6071.      0.6759       -1.2234
   CaCl2(aq)              0.03810         3843.      1.0000       -1.4190
   Na+                   0.004096         85.57      0.6759       -2.5577
   K+                    0.001242         44.12      0.5810       -3.1418
   Ti(OH)4(aq)           0.001114         117.4      1.0000       -2.9530
   Methane(aq)           0.001001         14.59      1.0000       -2.9997
   MnCl+                0.0008192         67.29      0.6759       -3.2567
   NaCl(aq)             0.0006283         33.36      1.0000       -3.2019
   Mg++                 0.0005884         13.00      0.2597       -3.8159
   Mn++                 0.0002823         14.09      0.1683       -4.3231
   MgCl+                0.0002318         12.59      0.6759       -3.8050
   SiO2(aq)             0.0001387         7.574      1.0000       -3.8579
   KCl(aq)              5.796e-05         3.926      1.0000       -4.2369
   Fe++                 1.593e-05        0.8085      0.1683       -5.5716
   H2(aq)               1.506e-05       0.02759      1.0000       -4.8222
   OH-                  5.709e-06       0.08823      0.6312       -5.4432
   HS-                  4.643e-06        0.1395      0.6312       -5.5330
   FeCl+                4.300e-06        0.3567      0.6759       -5.5367
   H2S(aq)              1.321e-06       0.04093      1.0000       -5.8789
   HSiO3-               1.096e-06       0.07676      0.6759       -6.1304
   FeCl4--              1.092e-06        0.1962      0.0805       -7.0560
   H+                   1.575e-07     0.0001443      0.9420       -6.8286
   AlO2-                5.438e-08      0.002914      0.6759       -7.4347
   NaHSiO3(aq)          3.691e-08      0.003357      1.0000       -7.4328
   HCl(aq)              2.400e-08     0.0007953      1.0000       -7.6197
   FeCl2(aq)            2.048e-08      0.002359      1.0000       -7.6887
   CaHCO3+              1.731e-08      0.001590      0.6759       -7.9318
    (only species > 1e-8 molal listed)

  Mineral saturation states
                     log Q/K                          log Q/K
 ----------------------------------------------------------------
   Hydroxylapatite    0.0000 sat    Chrysotile        -1.4351     
   Daphnite-14A       0.0000 sat    Coesite           -1.4381     
   Chromite           0.0000 sat    Saponite-H        -1.4595     
   Saponite-Ca        0.0000 sat    Hedenbergite      -1.4626     
   Troilite           0.0000 sat    Cristobalite(bet  -1.4996     
   Magnetite          0.0000 sat    Ripidolite-14A    -1.5779     
   Andradite          0.0000 sat    Alabandite        -1.6409     
   Greenalite         0.0000 sat    SiO2(am)          -1.6736     
   Pyrite            -0.0000 sat    Gibbsite          -1.6960     
   Pyrrhotite        -0.0796        FeO               -1.7296     
   Saponite-Mg       -0.3815        Wollastonite      -1.7446     
   Cronstedtite-7A   -0.4463        Rhodonite         -1.7771     
   Ice               -0.4837        Pseudowollastoni  -1.8789     
   Minnesotaite      -0.5968        Scolecite         -1.9526     
   Hematite          -0.7705        Phlogopite        -2.0114     
   Diopside          -0.7713        Epidote           -2.1715     
   Quartz            -0.7797        Epidote-ord       -2.1769     
   Diaspore          -0.9108        Prehnite          -2.2078     
   Tridymite         -0.9515        Enstatite         -2.2441     
   Ferrosilite       -0.9676        Mesolite          -2.2516     
   Annite            -0.9899        Wustite           -2.2947     
   Chalcedony        -0.9964        Whitlockite       -2.5230     
   Saponite-Na       -1.0355        Fe(OH)2           -2.5259     
   Saponite-K        -1.0498        Tephroite         -2.5311     
   Talc              -1.0594        Brucite           -2.6435     
   Goethite          -1.0830        Nontronite-Ca     -2.7004     
   Tremolite         -1.1198        C                 -2.7060     
   Cristobalite(alp  -1.1974        Mn(OH)2(am)       -2.7578     
   Boehmite          -1.2056        Chamosite-7A      -2.8365     
   Fayalite          -1.2447        Daphnite-7A       -2.8752     
    (only minerals with log Q/K > -3 listed)

                         partial
  Gases               press. (bar)     fugacity     fug. coef.    log fug.
 ---------------------------------------------------------------------------
   CH4(g)                   1.145         1.144        0.9993      0.0585
   H2O(g)                  0.8140        0.8020        0.9852     -0.0958
   H2(g)                  0.01884       0.01886         1.001     -1.7246
   H2S(g)               3.956e-05     3.941e-05        0.9961     -4.4044
   CO2(g)               7.803e-08     7.785e-08        0.9976     -7.1087
   HCl(g)               2.907e-11     2.907e-11         1.000*   -10.5366
   CO(g)                4.182e-13     4.182e-13         1.000*   -12.3786
   C2H4(g)              9.548e-20     9.548e-20         1.000*   -19.0201
   S2(g)                9.748e-26     9.748e-26         1.000*   -25.0111
   SO2(g)               4.827e-26     4.792e-26        0.9928    -25.3195
   Na(g)                1.648e-44     1.648e-44         1.000*   -43.7829
   K(g)                 5.273e-46     5.273e-46         1.000*   -45.2780
   Cl2(g)               6.256e-47     6.256e-47         1.000*   -46.2037
   O2(g)                2.323e-60     2.323e-60        0.9999    -59.6339
   Mg(g)                2.698e-70     2.698e-70         1.000*   -69.5690
   Ca(g)                3.494e-86     3.494e-86         1.000*   -85.4566
   C(g)                 8.294e-96     8.294e-96         1.000*   -95.0812
   Al(g)               2.059e-106    2.059e-106         1.000*  -105.6864
   Si(g)               4.943e-115    4.943e-115         1.000*  -114.3060
    *no data, gas taken to be ideal

                                  In fluid              Sorbed            Kd
  Original basis total moles   moles     mg/kg      moles     mg/kg      L/kg
 -------------------------------------------------------------------------------
   H2O                 55.7       55.5  9.09e+05
   Al+++             0.0125   5.58e-08   0.00137
   Ca++                1.35       1.32  4.82e+04
   Cl-                 1.33       1.33  4.28e+04
   CrO4--           0.00355   4.33e-20  4.57e-15
   Fe++              0.0451   2.13e-05      1.08
   H+                -0.309    0.00100     0.917
   HCO3-            0.00100    0.00100      55.5
   HPO4--          0.000689   3.60e-11  3.14e-06
   K+               0.00130    0.00130      46.2
   Mg++              0.0717   0.000820      18.1
   Mn++             0.00110    0.00110      55.0
   Na+              0.00472    0.00472      98.7
   O2(aq)          -0.00317   -0.00202     -58.8
   SO4--            0.00134   5.96e-06     0.521
   SiO2(aq)           0.124   0.000140      7.64
   Ti(OH)4(aq)      0.00111    0.00111      117.

  Elemental composition               In fluid                  Sorbed
                  total moles     moles       mg/kg        moles       mg/kg
 -------------------------------------------------------------------------------
   Aluminum           0.01251    5.579e-08    0.001369
   Calcium              1.349        1.323   4.820e+04
   Carbon            0.001000     0.001000       10.92
   Chlorine             1.326        1.326   4.275e+04
   Chromium          0.003547    4.331e-20   2.048e-15
   Hydrogen             111.0        110.9   1.017e+05
   Iron               0.04507    2.133e-05       1.083
   Magnesium          0.07174    0.0008195       18.11
   Manganese         0.001101     0.001101       54.99
   Oxygen               55.93        55.47   8.071e+05
   Phosphorus       0.0006886    3.603e-11   1.015e-06
   Potassium         0.001299     0.001299       46.18
   Silicon             0.1239    0.0001397       3.569
   Sodium            0.004721     0.004721       98.70
   Sulfur            0.001345    5.960e-06      0.1738
   Titanium          0.001113     0.001113       48.48


          Step #    24             Xi = 0.0155

          Temperature = 100.0 C    Pressure =  1.013 bars
          pH =  6.973              log fO2 =  -60.579
          Eh =  -0.4178 volts      pe =  -5.6434
          Ionic strength      =    3.023641 molal
          Charge imbalance    =    1.208669 eq/kg (36.43% error)
          Activity of water   =    0.962229
          Solvent mass        =     0.99912 kg
          Solution mass       =      1.0995 kg
          Mineral mass        =    0.018070 kg
          Solution density    =    1.007    g/cm3
          Solution viscosity  =    0.003    poise
          Chlorinity          =    1.327170 molal
          Dissolved solids    =       91333 mg/kg sol'n
          Hardness            =   120443.26 mg/kg sol'n as CaCO3
            carbonate         =       38.94 mg/kg sol'n as CaCO3
            non-carbonate     =   120404.32 mg/kg sol'n as CaCO3
          Carbonate alkalinity=       38.94 mg/kg sol'n as CaCO3
          Water type          =    Ca-Cl
          Bulk volume         =    1.10e+03 cm3
          Fluid volume        =    1.09e+03 cm3
          Mineral volume      =        5.74 cm3
          Inert volume        =        0.00 cm3
          Porosity            =        99.5 %
          Permeability        =        82.4 cm2
          Mass reacted        =        17.2 g

                          moles          moles         grams          cm3      rxn rate
  Reactants             remaining       reacted       reacted       reacted  (mol/kg sec)
 ------------------------------------------------------------------------------------------
   H2O                    0.02369     0.0003728      0.006715          --            --  
   Al2O3                   0.4263      0.006707        0.6838          --            --  
   CaO                      1.540       0.02423         1.359          --            --  
   Cr2O3                   0.1208      0.001901        0.2889          --            --  
   FeO(ox)                  3.003       0.04725         3.395          --            --  
   K2O(ox)                0.01018     0.0001601       0.01508          --            --  
   MgO                      4.821       0.07585         3.057          --            --  
   MnO                    0.07494      0.001179       0.08364          --            --  
   Na2O(ox)                0.1268      0.001995        0.1236          --            --  
   P2O5                   0.02343     0.0003686       0.05233          --            --  
   S                      0.02348     0.0003694       0.01185      0.005730          --  
   SiO2                     8.446        0.1329         7.983          --            --  
   TiO2                   0.07582      0.001193       0.09528          --            --  

  Minerals in system     moles      log moles      grams        volume (cm3)
 ----------------------------------------------------------------------------
   Andradite             0.007488     -2.126          3.805          0.9873
   Chromite              0.001901     -2.721         0.4256         0.08368
   Daphnite-14A          0.002524     -2.598          1.801          0.5388
   Greenalite            0.004858     -2.314          1.806          0.5587
   Hydroxylapatite      0.0002461     -3.609         0.1236         0.04665
   Magnetite            0.0009314     -3.031         0.2157         0.04147
   Saponite-Ca            0.02535     -1.596          9.772           3.439
   Troilite              0.001364     -2.865         0.1199         0.04525
                                               _____________   _____________
          (total)                                     18.07           5.741 

  Aqueous species       molality    mg/kg sol'n    act. coef.     log act.
 ---------------------------------------------------------------------------
   Ca++                     1.197     4.359e+04      0.1683       -0.6957
   Cl-                      1.161     3.739e+04      0.5810       -0.1711
   CaCl+                  0.08844         6070.      0.6759       -1.2234
   CaCl2(aq)              0.03810         3842.      1.0000       -1.4191
   Na+                   0.004329         90.44      0.6759       -2.5337
   K+                    0.001263         44.85      0.5810       -3.1346
   Ti(OH)4(aq)           0.001195         125.8      1.0000       -2.9227
   Methane(aq)           0.001001         14.59      1.0000       -2.9996
   MnCl+                0.0008784         72.15      0.6759       -3.2264
   NaCl(aq)             0.0006641         35.26      1.0000       -3.1778
   Mg++                 0.0005733         12.66      0.2597       -3.8272
   Mn++                 0.0003027         15.11      0.1683       -4.2928
   MgCl+                0.0002258         12.26      0.6759       -3.8163
   SiO2(aq)             8.051e-05         4.396      1.0000       -4.0941
   KCl(aq)              5.892e-05         3.992      1.0000       -4.2297
   H2(aq)               4.471e-05       0.08190      1.0000       -4.3496
   Fe++                 1.177e-05        0.5975      0.1683       -5.7029
   OH-                  7.961e-06        0.1230      0.6312       -5.2988
   HS-                  4.505e-06        0.1354      0.6312       -5.5461
   FeCl+                3.178e-06        0.2636      0.6759       -5.6680
   H2S(aq)              9.195e-07       0.02848      1.0000       -6.0365
   HSiO3-               8.869e-07       0.06213      0.6759       -6.2222
   FeCl4--              8.074e-07        0.1450      0.0805       -7.1873
   H+                   1.130e-07     0.0001035      0.9420       -6.9730
   AlO2-                6.926e-08      0.003712      0.6759       -7.3296
   NaHSiO3(aq)          3.158e-08      0.002872      1.0000       -7.5006
   HCl(aq)              1.721e-08     0.0005703      1.0000       -7.7641
   FeCl2(aq)            1.514e-08      0.001743      1.0000       -7.8200
    (only species > 1e-8 molal listed)

  Mineral saturation states
                     log Q/K                          log Q/K
 ----------------------------------------------------------------
   Hydroxylapatite    0.0000 sat    Boehmite          -1.2450     
   Troilite           0.0000 sat    Cristobalite(alp  -1.4336     
   Saponite-Ca        0.0000 sat    Alabandite        -1.4793     
   Greenalite         0.0000 sat    Hedenbergite      -1.4889     
   Daphnite-14A       0.0000 sat    Saponite-H        -1.5071     
   Magnetite          0.0000 sat    FeO               -1.5721     
   Andradite          0.0000 sat    Coesite           -1.6743     
   Chromite           0.0000 sat    Wollastonite      -1.6921     
   Pyrrhotite        -0.0796        Rhodonite         -1.6942     
   Saponite-Mg       -0.3834        Gibbsite          -1.7354     
   Ice               -0.4837        Cristobalite(bet  -1.7358     
   Cronstedtite-7A   -0.5250        Phlogopite        -1.7755     
   Pyrite            -0.6301        Pseudowollastoni  -1.8264     
   Diopside          -0.6776        SiO2(am)          -1.9098     
   Hematite          -0.9280        Tephroite         -2.1292     
   Diaspore          -0.9502        Wustite           -2.1705     
   Quartz            -1.0159        Enstatite         -2.2029     
   Saponite-Na       -1.0275        Brucite           -2.3660     
   Tremolite         -1.0450        Fe(OH)2           -2.3684     
   Ferrosilite       -1.0464        Clinochlore-14A   -2.4157     
   Saponite-K        -1.0474        Prehnite          -2.4179     
   Minnesotaite      -1.0693        Mn(OH)2(am)       -2.4387     
   Chrysotile        -1.0752        Scolecite         -2.4514     
   Annite            -1.1140        Epidote           -2.4603     
   Goethite          -1.1618        Epidote-ord       -2.4657     
   Fayalite          -1.1660        Whitlockite       -2.6193     
   Talc              -1.1720        Mesolite          -2.7376     
   Tridymite         -1.1877        Chamosite-7A      -2.8365     
   Ripidolite-14A    -1.2180        Daphnite-7A       -2.8752     
   Chalcedony        -1.2326     
    (only minerals with log Q/K > -3 listed)

                         partial
  Gases               press. (bar)     fugacity     fug. coef.    log fug.
 ---------------------------------------------------------------------------
   CH4(g)                   1.145         1.144        0.9993      0.0586
   H2O(g)                  0.8140        0.8020        0.9852     -0.0958
   H2(g)                  0.05594       0.05597         1.001     -1.2520
   H2S(g)               2.752e-05     2.742e-05        0.9961     -4.5620
   CO2(g)               1.005e-09     1.003e-09        0.9976     -8.9989
   HCl(g)               2.084e-11     2.084e-11         1.000*   -10.6810
   CO(g)                1.599e-14     1.599e-14         1.000*   -13.7962
   C2H4(g)              1.084e-20     1.084e-20         1.000*   -19.9651
   S2(g)                5.355e-27     5.355e-27         1.000*   -26.2712
   SO2(g)               1.284e-27     1.274e-27        0.9928    -26.8947
   Na(g)                4.186e-44     4.186e-44         1.000*   -43.3782
   K(g)                 1.288e-45     1.288e-45         1.000*   -44.8901
   Cl2(g)               1.084e-47     1.084e-47         1.000*   -46.9650
   O2(g)                2.637e-61     2.636e-61        0.9999    -60.5790
   Mg(g)                1.517e-69     1.517e-69         1.000*   -68.8189
   Ca(g)                2.017e-85     2.017e-85         1.000*   -84.6953
   C(g)                 9.413e-97     9.413e-97         1.000*   -96.0263
   Al(g)               9.618e-106    9.618e-106         1.000*  -105.0169
   Si(g)               2.528e-114    2.528e-114         1.000*  -113.5972
    *no data, gas taken to be ideal

                                  In fluid              Sorbed            Kd
  Original basis total moles   moles     mg/kg      moles     mg/kg      L/kg
 -------------------------------------------------------------------------------
   H2O                 55.7       55.5  9.09e+05
   Al+++             0.0134   7.06e-08   0.00173
   Ca++                1.35       1.32  4.82e+04
   Cl-                 1.33       1.33  4.28e+04
   CrO4--           0.00380   2.08e-20  2.19e-15
   Fe++              0.0482   1.58e-05     0.801
   H+                -0.332   0.000997     0.914
   HCO3-            0.00100    0.00100      55.5
   HPO4--          0.000738   2.15e-11  1.87e-06
   K+               0.00132    0.00132      46.9
   Mg++              0.0768   0.000798      17.6
   Mn++             0.00118    0.00118      59.0
   Na+              0.00499    0.00499      104.
   O2(aq)          -0.00340   -0.00203     -59.2
   SO4--            0.00137   5.42e-06     0.474
   SiO2(aq)           0.133   8.14e-05      4.45
   Ti(OH)4(aq)      0.00119    0.00119      126.

  Elemental composition               In fluid                  Sorbed
                  total moles     moles       mg/kg        moles       mg/kg
 -------------------------------------------------------------------------------
   Aluminum           0.01341    7.055e-08    0.001731
   Calcium              1.350        1.322   4.820e+04
   Carbon            0.001000     0.001000       10.92
   Chlorine             1.326        1.326   4.275e+04
   Chromium          0.003803    2.079e-20   9.832e-16
   Hydrogen             111.0        110.9   1.017e+05
   Iron               0.04825    1.576e-05      0.8005
   Magnesium          0.07685    0.0007984       17.65
   Manganese         0.001180     0.001180       58.96
   Oxygen               55.96        55.46   8.071e+05
   Phosphorus       0.0007383    2.146e-11   6.045e-07
   Potassium         0.001320     0.001320       46.95
   Silicon             0.1329    8.136e-05       2.078
   Sodium            0.004989     0.004989       104.3
   Sulfur            0.001369    5.421e-06      0.1581
   Titanium          0.001194     0.001194       51.98


          Step #    25             Xi = 0.0171

          Temperature = 100.0 C    Pressure =  1.013 bars
          pH =  7.203              log fO2 =  -62.083
          Eh =  -0.4627 volts      pe =  -6.2494
          Ionic strength      =    3.023654 molal
          Charge imbalance    =    1.208790 eq/kg (36.43% error)
          Activity of water   =    0.962228
          Solvent mass        =     0.99899 kg
          Solution mass       =      1.0994 kg
          Mineral mass        =    0.019913 kg
          Solution density    =    1.008    g/cm3
          Solution viscosity  =    0.003    poise
          Chlorinity          =    1.327338 molal
          Dissolved solids    =       91356 mg/kg sol'n
          Hardness            =   120425.54 mg/kg sol'n as CaCO3
            carbonate         =       41.64 mg/kg sol'n as CaCO3
            non-carbonate     =   120383.90 mg/kg sol'n as CaCO3
          Carbonate alkalinity=       41.64 mg/kg sol'n as CaCO3
          Water type          =    Ca-Cl
          Bulk volume         =    1.10e+03 cm3
          Fluid volume        =    1.09e+03 cm3
          Mineral volume      =        6.35 cm3
          Inert volume        =        0.00 cm3
          Porosity            =        99.4 %
          Permeability        =        80.8 cm2
          Mass reacted        =        18.9 g

                          moles          moles         grams          cm3      rxn rate
  Reactants             remaining       reacted       reacted       reacted  (mol/kg sec)
 ------------------------------------------------------------------------------------------
   H2O                    0.02366     0.0004104      0.007394          --            --  
   Al2O3                   0.4256      0.007384        0.7529          --            --  
   CaO                      1.538       0.02667         1.496          --            --  
   Cr2O3                   0.1206      0.002093        0.3181          --            --  
   FeO(ox)                  2.999       0.05202         3.738          --            --  
   K2O(ox)                0.01016     0.0001763       0.01661          --            --  
   MgO                      4.813       0.08351         3.366          --            --  
   MnO                    0.07483      0.001298       0.09208          --            --  
   Na2O(ox)                0.1266      0.002196        0.1361          --            --  
   P2O5                   0.02339     0.0004059       0.05761          --            --  
   S                      0.02344     0.0004067       0.01304      0.006309          --  
   SiO2                     8.432        0.1463         8.789          --            --  
   TiO2                   0.07570      0.001313        0.1049          --            --  

  Minerals in system     moles      log moles      grams        volume (cm3)
 ----------------------------------------------------------------------------
   Andradite             0.008263     -2.083          4.199           1.089
   Antigorite           4.849e-05     -4.314         0.2200         0.08482
   Chromite              0.002093     -2.679         0.4685         0.09212
   Daphnite-14A          0.002907     -2.537          2.074          0.6204
   Greenalite            0.005750     -2.240          2.138          0.6613
   Hydroxylapatite      0.0002709     -3.567         0.1361         0.05135
   Magnetite            0.0004021     -3.396        0.09309         0.01790
   Saponite-Ca            0.02714     -1.566          10.46           3.682
   Troilite              0.001402     -2.853         0.1232         0.04651
                                               _____________   _____________
          (total)                                     19.91           6.346 

  Aqueous species       molality    mg/kg sol'n    act. coef.     log act.
 ---------------------------------------------------------------------------
   Ca++                     1.197     4.359e+04      0.1683       -0.6958
   Cl-                      1.161     3.739e+04      0.5810       -0.1711
   CaCl+                  0.08844         6070.      0.6759       -1.2235
   CaCl2(aq)              0.03810         3842.      1.0000       -1.4191
   Na+                   0.004680         97.76      0.6759       -2.4999
   Ti(OH)4(aq)           0.001316         138.6      1.0000       -2.8809
   K+                    0.001294         45.96      0.5810       -3.1240
   Methane(aq)           0.001001         14.59      1.0000       -2.9996
   MnCl+                0.0009671         79.43      0.6759       -3.1846
   NaCl(aq)             0.0007178         38.12      1.0000       -3.1440
   Mg++                 0.0005500         12.15      0.2597       -3.8452
   Mn++                 0.0003333         16.64      0.1683       -4.2510
   H2(aq)               0.0002527        0.4629      1.0000       -3.5974
   MgCl+                0.0002167         11.76      0.6759       -3.8343
   KCl(aq)              6.038e-05         4.090      1.0000       -4.2191
   SiO2(aq)             3.386e-05         1.849      1.0000       -4.4703
   OH-                  1.352e-05        0.2089      0.6312       -5.0689
   Fe++                 7.277e-06        0.3693      0.1683       -5.9119
   HS-                  4.293e-06        0.1290      0.6312       -5.5670
   FeCl+                1.964e-06        0.1629      0.6759       -5.8770
   HSiO3-               6.333e-07       0.04436      0.6759       -6.3685
   H2S(aq)              5.162e-07       0.01598      1.0000       -6.2872
   FeCl4--              4.991e-07       0.08963      0.0805       -7.3963
   AlO2-                1.018e-07      0.005454      0.6759       -7.1625
   H+                   6.654e-08     6.094e-05      0.9420       -7.2029
   NaHSiO3(aq)          2.437e-08      0.002216      1.0000       -7.6131
   HCl(aq)              1.014e-08     0.0003359      1.0000       -7.9940
    (only species > 1e-8 molal listed)

  Mineral saturation states
                     log Q/K                          log Q/K
 ----------------------------------------------------------------
   Magnetite          0.0000 sat    Phlogopite        -1.4009     
   Hydroxylapatite    0.0000 sat    Clinochlore-14A   -1.4608     
   Andradite          0.0000 sat    Tephroite         -1.5022     
   Daphnite-14A       0.0000 sat    Hedenbergite      -1.5306     
   Troilite           0.0000 sat    Tridymite         -1.5639     
   Antigorite         0.0000 sat    Rhodonite         -1.5688     
   Chromite           0.0000 sat    Saponite-H        -1.5830     
   Saponite-Ca        0.0000 sat    Wollastonite      -1.6085     
   Greenalite         0.0000 sat    Chalcedony        -1.6088     
   Pyrrhotite        -0.0796        Pyrite            -1.6331     
   Saponite-Mg       -0.3864        Pseudowollastoni  -1.7428     
   Ice               -0.4837        Gibbsite          -1.7981     
   Chrysotile        -0.5022        Cristobalite(alp  -1.8098     
   Diopside          -0.5284        Minnesotaite      -1.8216     
   Ripidolite-14A    -0.6450        Brucite           -1.9243     
   Cronstedtite-7A   -0.6504        Mn(OH)2(am)       -1.9372     
   Tremolite         -0.9259        Wustite           -1.9729     
   Diaspore          -1.0128        Coesite           -2.0505     
   Saponite-Na       -1.0164        Cristobalite(bet  -2.1120     
   Fayalite          -1.0406        Fe(OH)2           -2.1176     
   Saponite-K        -1.0439        Enstatite         -2.1372     
   Ferrosilite       -1.1718        SiO2(am)          -2.2860     
   Hematite          -1.1788        Monticellite      -2.7280     
   Alabandite        -1.2286        Prehnite          -2.7522     
   Goethite          -1.2872        Whitlockite       -2.7725     
   Boehmite          -1.3076        Chamosite-7A      -2.8365     
   Annite            -1.3123        Daphnite-7A       -2.8752     
   FeO               -1.3213        Epidote           -2.9200     
   Talc              -1.3513        Epidote-ord       -2.9254     
   Quartz            -1.3921     
    (only minerals with log Q/K > -3 listed)

                         partial
  Gases               press. (bar)     fugacity     fug. coef.    log fug.
 ---------------------------------------------------------------------------
   CH4(g)                   1.145         1.145        0.9993      0.0586
   H2O(g)                  0.8140        0.8020        0.9852     -0.0958
   H2(g)                   0.3162        0.3164         1.001     -0.4998
   H2S(g)               1.545e-05     1.539e-05        0.9961     -4.8127
   HCl(g)               1.228e-11     1.228e-11         1.000*   -10.9109
   CO2(g)               9.845e-13     9.822e-13        0.9976    -12.0078
   CO(g)                8.854e-17     8.854e-17         1.000*   -16.0529
   C2H4(g)              3.393e-22     3.393e-22         1.000*   -21.4695
   S2(g)                5.282e-29     5.282e-29         1.000*   -28.2772
   SO2(g)               3.990e-30     3.962e-30        0.9928    -29.4021
   Na(g)                1.826e-43     1.826e-43         1.000*   -42.7384
   K(g)                 5.327e-45     5.327e-45         1.000*   -44.2735
   Cl2(g)               6.653e-49     6.653e-49         1.000*   -48.1770
   O2(g)                8.252e-63     8.251e-63        0.9999    -62.0835
   Mg(g)                2.372e-68     2.372e-68         1.000*   -67.6249
   Ca(g)                3.286e-84     3.286e-84         1.000*   -83.4834
   C(g)                 2.946e-98     2.946e-98         1.000*   -97.5307
   Al(g)               1.119e-104    1.119e-104         1.000*  -103.9513
   Si(g)               3.397e-113    3.397e-113         1.000*  -112.4689
    *no data, gas taken to be ideal

                                  In fluid              Sorbed            Kd
  Original basis total moles   moles     mg/kg      moles     mg/kg      L/kg
 -------------------------------------------------------------------------------
   H2O                 55.7       55.5  9.09e+05
   Al+++             0.0148   1.03e-07   0.00253
   Ca++                1.35       1.32  4.82e+04
   Cl-                 1.33       1.33  4.28e+04
   CrO4--           0.00419   9.13e-21  9.63e-16
   Fe++              0.0530   9.74e-06     0.495
   H+                -0.365   0.000991     0.908
   HCO3-            0.00100    0.00100      55.5
   HPO4--          0.000813   9.74e-12  8.50e-07
   K+               0.00135    0.00135      48.1
   Mg++              0.0845   0.000766      16.9
   Mn++             0.00130    0.00130      64.9
   Na+              0.00539    0.00539      113.
   O2(aq)          -0.00375   -0.00214     -62.2
   SO4--            0.00141   4.81e-06     0.420
   SiO2(aq)           0.146   3.45e-05      1.88
   Ti(OH)4(aq)      0.00131    0.00131      139.

  Elemental composition               In fluid                  Sorbed
                  total moles     moles       mg/kg        moles       mg/kg
 -------------------------------------------------------------------------------
   Aluminum           0.01477    1.029e-07    0.002525
   Calcium              1.353        1.322   4.819e+04
   Carbon            0.001000     0.001000       10.92
   Chlorine             1.326        1.326   4.276e+04
   Chromium          0.004187    9.132e-21   4.319e-16
   Hydrogen             111.0        110.9   1.017e+05
   Iron               0.05302    9.739e-06      0.4947
   Magnesium          0.08451    0.0007658       16.93
   Manganese         0.001299     0.001299       64.92
   Oxygen               56.01        55.46   8.070e+05
   Phosphorus       0.0008127    9.739e-12   2.744e-07
   Potassium         0.001353     0.001353       48.10
   Silicon             0.1463    3.449e-05      0.8810
   Sodium            0.005392     0.005392       112.8
   Sulfur            0.001407    4.807e-06      0.1402
   Titanium          0.001314     0.001314       57.23


          Step #    26             Xi = 0.0182

          Temperature = 100.0 C    Pressure =  1.013 bars
          pH =  7.236              log fO2 =  -62.457
          Eh =  -0.4720 volts      pe =  -6.3759
          Ionic strength      =    3.023687 molal
          Charge imbalance    =    1.208881 eq/kg (36.43% error)
          Activity of water   =    0.962226
          Solvent mass        =     0.99889 kg
          Solution mass       =      1.0993 kg
          Mineral mass        =    0.021312 kg
          Solution density    =    1.008    g/cm3
          Solution viscosity  =    0.003    poise
          Chlorinity          =    1.327468 molal
          Dissolved solids    =       91377 mg/kg sol'n
          Hardness            =   120411.48 mg/kg sol'n as CaCO3
            carbonate         =       41.96 mg/kg sol'n as CaCO3
            non-carbonate     =   120369.52 mg/kg sol'n as CaCO3
          Carbonate alkalinity=       41.96 mg/kg sol'n as CaCO3
          Water type          =    Ca-Cl
          Bulk volume         =    1.10e+03 cm3
          Fluid volume        =    1.09e+03 cm3
          Mineral volume      =        6.81 cm3
          Inert volume        =        0.00 cm3
          Porosity            =        99.4 %
          Permeability        =        79.7 cm2
          Mass reacted        =        20.2 g

                          moles          moles         grams          cm3      rxn rate
  Reactants             remaining       reacted       reacted       reacted  (mol/kg sec)
 ------------------------------------------------------------------------------------------
   H2O                    0.02363     0.0004390      0.007909          --            --  
   Al2O3                   0.4251      0.007899        0.8053          --            --  
   CaO                      1.536       0.02853         1.600          --            --  
   Cr2O3                   0.1205      0.002239        0.3402          --            --  
   FeO(ox)                  2.995       0.05565         3.998          --            --  
   K2O(ox)                0.01015     0.0001886       0.01776          --            --  
   MgO                      4.808       0.08932         3.600          --            --  
   MnO                    0.07473      0.001389       0.09850          --            --  
   Na2O(ox)                0.1264      0.002349        0.1456          --            --  
   P2O5                   0.02337     0.0004341       0.06163          --            --  
   S                      0.02342     0.0004351       0.01395      0.006748          --  
   SiO2                     8.422        0.1565         9.402          --            --  
   TiO2                   0.07561      0.001405        0.1122          --            --  

  Minerals in system     moles      log moles      grams        volume (cm3)
 ----------------------------------------------------------------------------
   Andradite             0.008829     -2.054          4.487           1.164
   Antigorite           8.889e-05     -4.051         0.4032          0.1555
   Chromite              0.002239     -2.650         0.5012         0.09854
   Daphnite-14A          0.003202     -2.495          2.285          0.6834
   Greenalite            0.006433     -2.192          2.391          0.7398
   Hydroxylapatite      0.0002898     -3.538         0.1456         0.05493
   Saponite-Ca            0.02846     -1.546          10.97           3.862
   Troilite              0.001430     -2.845         0.1257         0.04744
                                               _____________   _____________
          (total)                                     21.31           6.806 

  Aqueous species       molality    mg/kg sol'n    act. coef.     log act.
 ---------------------------------------------------------------------------
   Ca++                     1.197     4.358e+04      0.1683       -0.6958
   Cl-                      1.161     3.739e+04      0.5810       -0.1711
   CaCl+                  0.08844         6070.      0.6759       -1.2235
   CaCl2(aq)              0.03810         3842.      1.0000       -1.4190
   Na+                   0.004946         103.3      0.6759       -2.4759
   Ti(OH)4(aq)           0.001407         148.2      1.0000       -2.8516
   K+                    0.001317         46.80      0.5810       -3.1162
   MnCl+                 0.001035         84.97      0.6759       -3.1553
   Methane(aq)           0.001001         14.59      1.0000       -2.9995
   NaCl(aq)             0.0007586         40.29      1.0000       -3.1200
   Mg++                 0.0004776         10.55      0.2597       -3.9065
   H2(aq)               0.0003886        0.7119      1.0000       -3.4104
   Mn++                 0.0003565         17.80      0.1683       -4.2218
   MgCl+                0.0001882         10.22      0.6759       -3.8956
   KCl(aq)              6.148e-05         4.165      1.0000       -4.2113
   SiO2(aq)             3.334e-05         1.820      1.0000       -4.4771
   OH-                  1.459e-05        0.2254      0.6312       -5.0359
   Fe++                 6.315e-06        0.3205      0.1683       -5.9734
   HS-                  4.584e-06        0.1378      0.6312       -5.5385
   FeCl+                1.705e-06        0.1414      0.6759       -5.9385
   HSiO3-               6.727e-07       0.04712      0.6759       -6.3423
   H2S(aq)              5.108e-07       0.01582      1.0000       -6.2918
   FeCl4--              4.332e-07       0.07780      0.0805       -7.4578
   AlO2-                1.095e-07      0.005870      0.6759       -7.1305
   H+                   6.166e-08     5.647e-05      0.9420       -7.2359
   NaHSiO3(aq)          2.736e-08      0.002488      1.0000       -7.5628
    (only species > 1e-8 molal listed)

  Mineral saturation states
                     log Q/K                          log Q/K
 ----------------------------------------------------------------
   Saponite-Ca        0.0000 sat    Goethite          -1.3761     
   Chromite           0.0000 sat    Quartz            -1.3989     
   Troilite           0.0000 sat    Clinochlore-14A   -1.4593     
   Andradite          0.0000 sat    Hedenbergite      -1.4736     
   Greenalite         0.0000 sat    Rhodonite         -1.4803     
   Daphnite-14A       0.0000 sat    Wollastonite      -1.5492     
   Hydroxylapatite    0.0000 sat    Tridymite         -1.5707     
   Antigorite         0.0000 sat    Saponite-H        -1.5939     
   Pyrrhotite        -0.0796        Chalcedony        -1.6156     
   Magnetite         -0.1733        Pseudowollastoni  -1.6835     
   Saponite-Mg       -0.3965        Gibbsite          -1.7992     
   Diopside          -0.4711        Cristobalite(alp  -1.8166     
   Ice               -0.4837        Pyrite            -1.8245     
   Chrysotile        -0.5014        Minnesotaite      -1.8352     
   Ripidolite-14A    -0.6442        Mn(OH)2(am)       -1.8418     
   Tremolite         -0.8241        Brucite           -1.9195     
   Cronstedtite-7A   -0.8260        Wustite           -1.9785     
   Saponite-Na       -1.0084        Coesite           -2.0573     
   Diaspore          -1.0140        Fe(OH)2           -2.1131     
   Fayalite          -1.0383        Cristobalite(bet  -2.1188     
   Saponite-K        -1.0413        Enstatite         -2.1392     
   Alabandite        -1.1377        SiO2(am)          -2.2928     
   Ferrosilite       -1.1740        Prehnite          -2.6427     
   Annite            -1.2794        Monticellite      -2.6639     
   Boehmite          -1.3088        Whitlockite       -2.7945     
   FeO               -1.3168        Chamosite-7A      -2.8365     
   Tephroite         -1.3183        Daphnite-7A       -2.8752     
   Hematite          -1.3566        Epidote           -2.8995     
   Talc              -1.3641        Epidote-ord       -2.9049     
   Phlogopite        -1.3671     
    (only minerals with log Q/K > -3 listed)

                         partial
  Gases               press. (bar)     fugacity     fug. coef.    log fug.
 ---------------------------------------------------------------------------
   CH4(g)                   1.145         1.145        0.9993      0.0587
   H2O(g)                  0.8140        0.8020        0.9852     -0.0958
   H2(g)                   0.4862        0.4866         1.001     -0.3128
   H2S(g)               1.529e-05     1.523e-05        0.9961     -4.8173
   HCl(g)               1.138e-11     1.138e-11         1.000*   -10.9439
   CO2(g)               1.760e-13     1.756e-13        0.9976    -12.7555
   CO(g)                2.434e-17     2.434e-17         1.000*   -16.6136
   C2H4(g)              1.435e-22     1.435e-22         1.000*   -21.8433
   S2(g)                2.187e-29     2.187e-29         1.000*   -28.6602
   SO2(g)               1.086e-30     1.078e-30        0.9928    -29.9675
   Na(g)                2.583e-43     2.583e-43         1.000*   -42.5879
   K(g)                 7.258e-45     7.258e-45         1.000*   -44.1392
   Cl2(g)               3.715e-49     3.715e-49         1.000*   -48.4300
   O2(g)                3.489e-63     3.489e-63        0.9999    -62.4574
   Mg(g)                3.688e-68     3.688e-68         1.000*   -67.4332
   Ca(g)                5.884e-84     5.884e-84         1.000*   -83.2303
   C(g)                 1.246e-98     1.246e-98         1.000*   -97.9045
   Al(g)               2.128e-104    2.128e-104         1.000*  -103.6720
   Si(g)               7.910e-113    7.910e-113         1.000*  -112.1018
    *no data, gas taken to be ideal

                                  In fluid              Sorbed            Kd
  Original basis total moles   moles     mg/kg      moles     mg/kg      L/kg
 -------------------------------------------------------------------------------
   H2O                 55.7       55.4  9.09e+05
   Al+++             0.0158   1.11e-07   0.00272
   Ca++                1.35       1.32  4.82e+04
   Cl-                 1.33       1.33  4.28e+04
   CrO4--           0.00448   9.35e-21  9.86e-16
   Fe++              0.0566   8.45e-06     0.429
   H+                -0.391   0.000990     0.908
   HCO3-            0.00100    0.00100      55.5
   HPO4--          0.000869   8.72e-12  7.61e-07
   K+               0.00138    0.00138      49.0
   Mg++              0.0903   0.000665      14.7
   Mn++             0.00139    0.00139      69.4
   Na+              0.00570    0.00570      119.
   O2(aq)          -0.00401   -0.00220     -64.2
   SO4--            0.00144   5.09e-06     0.445
   SiO2(aq)           0.156   3.40e-05      1.86
   Ti(OH)4(aq)      0.00141    0.00141      148.

  Elemental composition               In fluid                  Sorbed
                  total moles     moles       mg/kg        moles       mg/kg
 -------------------------------------------------------------------------------
   Aluminum           0.01580    1.107e-07    0.002716
   Calcium              1.355        1.322   4.819e+04
   Carbon            0.001000     0.001000       10.93
   Chlorine             1.326        1.326   4.276e+04
   Chromium          0.004478    9.346e-21   4.420e-16
   Hydrogen             111.0        110.9   1.017e+05
   Iron               0.05665    8.452e-06      0.4293
   Magnesium          0.09032    0.0006650       14.70
   Manganese         0.001390     0.001390       69.44
   Oxygen               56.04        55.45   8.070e+05
   Phosphorus       0.0008693    8.718e-12   2.456e-07
   Potassium         0.001377     0.001377       48.98
   Silicon             0.1565    3.400e-05      0.8686
   Sodium            0.005698     0.005698       119.2
   Sulfur            0.001435    5.093e-06      0.1485
   Titanium          0.001406     0.001406       61.22


          Step #    30             Xi = 0.0327

          Temperature = 100.0 C    Pressure =  1.013 bars
          pH =  7.456              log fO2 =  -64.949
          Eh =  -0.5345 volts      pe =  -7.2195
          Ionic strength      =    3.023316 molal
          Charge imbalance    =    1.209750 eq/kg (36.45% error)
          Activity of water   =    0.962218
          Solvent mass        =     0.99792 kg
          Solution mass       =      1.0986 kg
          Mineral mass        =    0.038142 kg
          Solution density    =    1.008    g/cm3
          Solution viscosity  =    0.003    poise
          Chlorinity          =    1.328758 molal
          Dissolved solids    =       91607 mg/kg sol'n
          Hardness            =   120221.83 mg/kg sol'n as CaCO3
            carbonate         =       43.77 mg/kg sol'n as CaCO3
            non-carbonate     =   120178.05 mg/kg sol'n as CaCO3
          Carbonate alkalinity=       43.77 mg/kg sol'n as CaCO3
          Water type          =    Ca-Cl
          Bulk volume         =    1.10e+03 cm3
          Fluid volume        =    1.09e+03 cm3
          Mineral volume      =        12.2 cm3
          Inert volume        =        0.00 cm3
          Porosity            =        98.9 %
          Permeability        =        67.4 cm2
          Mass reacted        =        36.2 g

                          moles          moles         grams          cm3      rxn rate
  Reactants             remaining       reacted       reacted       reacted  (mol/kg sec)
 ------------------------------------------------------------------------------------------
   H2O                    0.02328     0.0007876       0.01419          --            --  
   Al2O3                   0.4188       0.01417         1.445          --            --  
   CaO                      1.513       0.05119         2.870          --            --  
   Cr2O3                   0.1187      0.004016        0.6104          --            --  
   FeO(ox)                  2.951       0.09983         7.172          --            --  
   K2O(ox)                0.01000     0.0003383       0.03187          --            --  
   MgO                      4.737        0.1602         6.459          --            --  
   MnO                    0.07363      0.002491        0.1767          --            --  
   Na2O(ox)                0.1246      0.004214        0.2612          --            --  
   P2O5                   0.02302     0.0007788        0.1106          --            --  
   S                      0.02307     0.0007805       0.02503       0.01211          --  
   SiO2                     8.298        0.2807         16.87          --            --  
   TiO2                   0.07449      0.002520        0.2013          --            --  

  Minerals in system     moles      log moles      grams        volume (cm3)
 ----------------------------------------------------------------------------
   Andradite              0.01562     -1.806          7.938           2.060
   Antigorite           0.0001527     -3.816         0.6925          0.2670
   Chromite              0.004016     -2.396         0.8990          0.1768
   Daphnite-14A          0.005719     -2.243          4.080           1.221
   Greenalite             0.01173     -1.931          4.362           1.349
   Hydroxylapatite      0.0005196     -3.284         0.2610         0.09848
   Saponite-Ca            0.05122     -1.291          19.75           6.949
   Tephroite            3.738e-05     -4.427       0.007548        0.002848
   Troilite              0.001773     -2.751         0.1559         0.05882
                                               _____________   _____________
          (total)                                     38.14           12.18 

  Aqueous species       molality    mg/kg sol'n    act. coef.     log act.
 ---------------------------------------------------------------------------
   Ca++                     1.196     4.353e+04      0.1683       -0.6962
   Cl-                      1.161     3.739e+04      0.5810       -0.1710
   CaCl+                  0.08837         6063.      0.6759       -1.2238
   CaCl2(aq)              0.03808         3839.      1.0000       -1.4193
   Na+                   0.008191         171.1      0.6759       -2.2568
   H2(aq)                0.006849         12.54      1.0000       -2.1644
   Ti(OH)4(aq)           0.002526         266.0      1.0000       -2.5975
   MnCl+                 0.001802         147.9      0.6759       -2.9144
   K+                    0.001605         57.01      0.5810       -3.0303
   NaCl(aq)              0.001257         66.72      1.0000       -2.9008
   Methane(aq)           0.001002         14.60      1.0000       -2.9991
   Mn++                 0.0006207         30.97      0.1683       -3.9809
   Mg++                 0.0001863         4.113      0.2597       -4.3154
   KCl(aq)              7.494e-05         5.075      1.0000       -4.1253
   MgCl+                7.341e-05         3.985      0.6759       -4.3044
   SiO2(aq)             3.003e-05         1.639      1.0000       -4.5225
   OH-                  2.423e-05        0.3744      0.6312       -4.8154
   HS-                  7.104e-06        0.2134      0.6312       -5.3483
   Fe++                 2.453e-06        0.1244      0.1683       -6.3842
   HSiO3-               1.007e-06       0.07050      0.6759       -6.1672
   FeCl+                6.621e-07       0.05491      0.6759       -6.3492
   H2S(aq)              4.764e-07       0.01475      1.0000       -6.3220
   AlO2-                1.789e-07      0.009583      0.6759       -6.9176
   FeCl4--              1.684e-07       0.03023      0.0805       -7.8682
   NaHSiO3(aq)          6.782e-08      0.006166      1.0000       -7.1686
   H+                   3.711e-08     3.398e-05      0.9420       -7.4565
   NaOH(aq)             1.987e-08     0.0007219      1.0000       -7.7018
    (only species > 1e-8 molal listed)

  Mineral saturation states
                     log Q/K                          log Q/K
 ----------------------------------------------------------------
   Antigorite         0.0000 sat    Magnetite         -1.3285     
   Andradite          0.0000 sat    Quartz            -1.4443     
   Saponite-Ca        0.0000 sat    Talc              -1.4493     
   Daphnite-14A       0.0000 sat    Clinochlore-14A   -1.4499     
   Greenalite         0.0000 sat    Tridymite         -1.6161     
   Troilite           0.0000 sat    Chalcedony        -1.6610     
   Tephroite          0.0000 sat    Saponite-H        -1.6666     
   Chromite           0.0000 sat    Gibbsite          -1.8068     
   Hydroxylapatite    0.0000 sat    Cristobalite(alp  -1.8620     
   Pyrrhotite        -0.0796        Brucite           -1.8873     
   Diopside          -0.0892        Prehnite          -1.9130     
   Tremolite         -0.1455        Minnesotaite      -1.9261     
   Saponite-Mg       -0.4639        Goethite          -1.9688     
   Ice               -0.4837        Cronstedtite-7A   -1.9963     
   Alabandite        -0.4862        Wustite           -2.0159     
   Chrysotile        -0.4957        Fe(OH)2           -2.0828     
   Ripidolite-14A    -0.6385        Coesite           -2.1027     
   Rhodonite         -0.8439        Enstatite         -2.1525     
   Saponite-Na       -0.9361        Cristobalite(bet  -2.1642     
   Saponite-K        -1.0129        Monticellite      -2.2365     
   Diaspore          -1.0216        SiO2(am)          -2.3382     
   Fayalite          -1.0232        Grossular         -2.4343     
   Annite            -1.0260        Hematite          -2.5421     
   Hedenbergite      -1.0936        Epidote           -2.7625     
   Phlogopite        -1.1081        Manganosite       -2.7644     
   Wollastonite      -1.1540        Epidote-ord       -2.7679     
   Mn(OH)2(am)       -1.1600        Chamosite-7A      -2.8365     
   Ferrosilite       -1.1892        Daphnite-7A       -2.8752     
   FeO               -1.2865        Scolecite         -2.9129     
   Pseudowollastoni  -1.2883        Whitlockite       -2.9414     
   Boehmite          -1.3164     
    (only minerals with log Q/K > -3 listed)

                         partial
  Gases               press. (bar)     fugacity     fug. coef.    log fug.
 ---------------------------------------------------------------------------
   H2(g)                    8.569         8.575         1.001      0.9332
   CH4(g)                   1.147         1.146        0.9993      0.0591
   H2O(g)                  0.8140        0.8020        0.9852     -0.0958
   H2S(g)               1.426e-05     1.421e-05        0.9961     -4.8475
   HCl(g)               6.849e-12     6.849e-12         1.000*   -11.1644
   CO2(g)               1.827e-18     1.822e-18        0.9976    -17.7393
   CO(g)                4.453e-21     4.453e-21         1.000*   -20.3514
   C2H4(g)              4.629e-25     4.629e-25         1.000*   -24.3345
   S2(g)                6.125e-32     6.125e-32         1.000*   -31.2129
   SO2(g)               1.850e-34     1.837e-34        0.9928    -33.7360
   Na(g)                2.984e-42     2.984e-42         1.000*   -41.5252
   K(g)                 6.170e-44     6.170e-44         1.000*   -43.2097
   Cl2(g)               7.639e-51     7.639e-51         1.000*   -50.1169
   O2(g)                1.123e-65     1.123e-65        0.9999    -64.9495
   Mg(g)                7.000e-67     7.000e-67         1.000*   -66.1549
   Ca(g)                2.860e-82     2.860e-82         1.000*   -81.5437
   C(g)                4.016e-101    4.016e-101         1.000*  -100.3962
   Al(g)               1.547e-102    1.547e-102         1.000*  -101.8105
   Si(g)               2.213e-110    2.213e-110         1.000*  -109.6551
    *no data, gas taken to be ideal

                                  In fluid              Sorbed            Kd
  Original basis total moles   moles     mg/kg      moles     mg/kg      L/kg
 -------------------------------------------------------------------------------
   H2O                 55.9       55.4  9.09e+05
   Al+++             0.0283   1.80e-07   0.00442
   Ca++                1.38       1.32  4.81e+04
   Cl-                 1.33       1.33  4.28e+04
   CrO4--           0.00803   1.25e-20  1.32e-15
   Fe++               0.101   3.28e-06     0.167
   H+                -0.701   0.000982     0.901
   HCO3-            0.00100    0.00100      55.5
   HPO4--           0.00156   4.23e-12  3.69e-07
   K+               0.00168    0.00168      59.7
   Mg++               0.161   0.000259      5.73
   Mn++             0.00249    0.00242      121.
   Na+              0.00943    0.00943      197.
   O2(aq)          -0.00719   -0.00543     -158.
   SO4--            0.00178   7.57e-06     0.662
   SiO2(aq)           0.281   3.10e-05      1.70
   Ti(OH)4(aq)      0.00252    0.00252      266.

  Elemental composition               In fluid                  Sorbed
                  total moles     moles       mg/kg        moles       mg/kg
 -------------------------------------------------------------------------------
   Aluminum           0.02834    1.800e-07    0.004420
   Calcium              1.377        1.319   4.813e+04
   Carbon            0.001000     0.001000       10.93
   Chlorine             1.326        1.326   4.279e+04
   Chromium          0.008033    1.249e-20   5.913e-16
   Hydrogen             111.0        110.8   1.017e+05
   Iron                0.1008    3.279e-06      0.1667
   Magnesium           0.1612    0.0002592       5.734
   Manganese         0.002492     0.002417       120.9
   Oxygen               56.46        55.40   8.069e+05
   Phosphorus        0.001559    4.226e-12   1.191e-07
   Potassium         0.001677     0.001677       59.67
   Silicon             0.2807    3.104e-05      0.7934
   Sodium            0.009428     0.009428       197.3
   Sulfur            0.001781    7.573e-06      0.2211
   Titanium          0.002521     0.002521       109.9


          Step #    33             Xi = 0.0554

          Temperature = 100.0 C    Pressure =  1.013 bars
          pH =  7.504              log fO2 =  -65.484
          Eh =  -0.5479 volts      pe =  -7.4004
          Ionic strength      =    3.024885 molal
          Charge imbalance    =    1.211196 eq/kg (36.46% error)
          Activity of water   =    0.962171
          Solvent mass        =     0.99638 kg
          Solution mass       =      1.0972 kg
          Mineral mass        =    0.064557 kg
          Solution density    =    1.008    g/cm3
          Solution viscosity  =    0.003    poise
          Chlorinity          =    1.330820 molal
          Dissolved solids    =       91930 mg/kg sol'n
          Hardness            =   120119.52 mg/kg sol'n as CaCO3
            carbonate         =       44.15 mg/kg sol'n as CaCO3
            non-carbonate     =   120075.37 mg/kg sol'n as CaCO3
          Carbonate alkalinity=       44.15 mg/kg sol'n as CaCO3
          Water type          =    Ca-Cl
          Bulk volume         =    1.11e+03 cm3
          Fluid volume        =    1.09e+03 cm3
          Mineral volume      =        20.7 cm3
          Inert volume        =        0.00 cm3
          Porosity            =        98.1 %
          Permeability        =        51.8 cm2
          Mass reacted        =        61.3 g

                          moles          moles         grams          cm3      rxn rate
  Reactants             remaining       reacted       reacted       reacted  (mol/kg sec)
 ------------------------------------------------------------------------------------------
   H2O                    0.02273      0.001333       0.02402          --            --  
   Al2O3                   0.4090       0.02398         2.445          --            --  
   CaO                      1.478       0.08664         4.858          --            --  
   Cr2O3                   0.1159      0.006797         1.033          --            --  
   FeO(ox)                  2.882        0.1690         12.14          --            --  
   K2O(ox)               0.009766     0.0005727       0.05394          --            --  
   MgO                      4.626        0.2712         10.93          --            --  
   MnO                    0.07191      0.004216        0.2991          --            --  
   Na2O(ox)                0.1216      0.007133        0.4421          --            --  
   P2O5                   0.02248      0.001318        0.1871          --            --  
   S                      0.02253      0.001321       0.04236       0.02049          --  
   SiO2                     8.103        0.4751         28.55          --            --  
   TiO2                   0.07275      0.004265        0.3407          --            --  

  Minerals in system     moles      log moles      grams        volume (cm3)
 ----------------------------------------------------------------------------
   Andradite              0.02195     -1.659          11.16           2.894
   Antigorite           0.0004733     -3.325          2.147          0.8278
   Chromite              0.006798     -2.168          1.522          0.2992
   Daphnite-14A           0.01219     -1.914          8.700           2.602
   Greenalite             0.01866     -1.729          6.937           2.146
   Hydroxylapatite      0.0008792     -3.056         0.4416          0.1667
   Saponite-Ca            0.07146     -1.146          27.55           9.695
   Tephroite             0.001127     -2.948         0.2275         0.08586
   Tremolite             0.006987     -2.156          5.676           1.907
   Troilite              0.002313     -2.636         0.2033         0.07673
                                               _____________   _____________
          (total)                                     64.56           20.70 

  Aqueous species       molality    mg/kg sol'n    act. coef.     log act.
 ---------------------------------------------------------------------------
   Ca++                     1.195     4.348e+04      0.1683       -0.6965
   Cl-                      1.162     3.742e+04      0.5810       -0.1705
   CaCl+                  0.08842         6064.      0.6759       -1.2236
   CaCl2(aq)              0.03815         3845.      1.0000       -1.4185
   Na+                    0.01328         277.3      0.6759       -2.0469
   H2(aq)                 0.01267         23.19      1.0000       -1.8972
   Ti(OH)4(aq)           0.004282         450.7      1.0000       -2.3684
   K+                    0.002057         73.03      0.5810       -2.9226
   NaCl(aq)              0.002040         108.3      1.0000       -2.6903
   MnCl+                 0.001467         120.4      0.6759       -3.0038
   Methane(aq)           0.001004         14.62      1.0000       -2.9984
   Mn++                 0.0005047         25.18      0.1683       -4.0708
   Mg++                 0.0001522         3.359      0.2597       -4.4032
   KCl(aq)              9.615e-05         6.509      1.0000       -4.0171
   MgCl+                6.004e-05         3.258      0.6759       -4.3917
   SiO2(aq)             2.936e-05         1.602      1.0000       -4.5323
   OH-                  2.703e-05        0.4174      0.6312       -4.7680
   HS-                  7.805e-06        0.2344      0.6312       -5.3074
   Fe++                 2.002e-06        0.1015      0.1683       -6.4724
   HSiO3-               1.098e-06       0.07685      0.6759       -6.1296
   FeCl+                5.411e-07       0.04486      0.6759       -6.4369
   H2S(aq)              4.693e-07       0.01452      1.0000       -6.3286
   AlO2-                1.987e-07       0.01064      0.6759       -6.8718
   FeCl4--              1.381e-07       0.02479      0.0805       -7.9543
   NaHSiO3(aq)          1.199e-07       0.01090      1.0000       -6.9211
   NaOH(aq)             3.593e-08      0.001305      1.0000       -7.4446
   H+                   3.328e-08     3.045e-05      0.9420       -7.5038
   S--                  1.011e-08     0.0002944      0.1230       -8.9054
    (only species > 1e-8 molal listed)

  Mineral saturation states
                     log Q/K                          log Q/K
 ----------------------------------------------------------------
   Saponite-Ca        0.0000 sat    Clinochlore-14A   -1.4478     
   Daphnite-14A       0.0000 sat    Quartz            -1.4541     
   Greenalite         0.0000 sat    Talc              -1.4675     
   Tremolite          0.0000 sat    Magnetite         -1.5761     
   Antigorite         0.0000 sat    Tridymite         -1.6259     
   Hydroxylapatite    0.0000 sat    Chalcedony        -1.6708     
   Chromite           0.0000 sat    Saponite-H        -1.6821     
   Troilite           0.0000 sat    Prehnite          -1.7566     
   Tephroite          0.0000 sat    Gibbsite          -1.8084     
   Andradite          0.0000 sat    Cristobalite(alp  -1.8718     
   Diopside          -0.0073        Brucite           -1.8804     
   Pyrrhotite        -0.0796        Minnesotaite      -1.9456     
   Saponite-Mg       -0.4783        Wustite           -2.0239     
   Ice               -0.4837        Fe(OH)2           -2.0763     
   Alabandite        -0.4878        Goethite          -2.0959     
   Chrysotile        -0.4945        Coesite           -2.1125     
   Ripidolite-14A    -0.6373        Monticellite      -2.1449     
   Rhodonite         -0.8487        Enstatite         -2.1553     
   Saponite-Na       -0.8667        Cristobalite(bet  -2.1740     
   Annite            -0.8823        Grossular         -2.1834     
   Phlogopite        -0.9631        Cronstedtite-7A   -2.2472     
   Saponite-K        -0.9773        SiO2(am)          -2.3480     
   Hedenbergite      -1.0121        Epidote           -2.7331     
   Fayalite          -1.0199        Epidote-ord       -2.7385     
   Diaspore          -1.0232        Manganosite       -2.7596     
   Wollastonite      -1.0693        Hematite          -2.7963     
   Mn(OH)2(am)       -1.1551        Mesolite          -2.8168     
   Ferrosilite       -1.1924        Chamosite-7A      -2.8365     
   Pseudowollastoni  -1.2036        Scolecite         -2.8510     
   FeO               -1.2800        Daphnite-7A       -2.8752     
   Boehmite          -1.3180        Whitlockite       -2.9729     
    (only minerals with log Q/K > -3 listed)

                         partial
  Gases               press. (bar)     fugacity     fug. coef.    log fug.
 ---------------------------------------------------------------------------
   H2(g)                    15.85         15.86         1.001      1.2004
   CH4(g)                   1.148         1.148        0.9993      0.0598
   H2O(g)                  0.8140        0.8020        0.9852     -0.0958
   H2S(g)               1.405e-05     1.399e-05        0.9961     -4.8541
   HCl(g)               6.149e-12     6.149e-12         1.000*   -11.2112
   CO2(g)               1.562e-19     1.558e-19        0.9976    -18.8074
   CO(g)                7.043e-22     7.043e-22         1.000*   -21.1522
   C2H4(g)              1.357e-25     1.357e-25         1.000*   -24.8675
   S2(g)                1.737e-32     1.737e-32         1.000*   -31.7603
   SO2(g)               2.878e-35     2.857e-35        0.9928    -34.5440
   Na(g)                7.339e-42     7.339e-42         1.000*   -41.1343
   K(g)                 1.199e-43     1.199e-43         1.000*   -42.9211
   Cl2(g)               3.328e-51     3.328e-51         1.000*   -50.4778
   O2(g)                3.282e-66     3.282e-66        0.9999    -65.4839
   Mg(g)                1.316e-66     1.316e-66         1.000*   -65.8808
   Ca(g)                6.576e-82     6.576e-82         1.000*   -81.1820
   C(g)                1.175e-101    1.175e-101         1.000*  -100.9299
   Al(g)               3.879e-102    3.879e-102         1.000*  -101.4113
   Si(g)               7.405e-110    7.405e-110         1.000*  -109.1305
    *no data, gas taken to be ideal

                                  In fluid              Sorbed            Kd
  Original basis total moles   moles     mg/kg      moles     mg/kg      L/kg
 -------------------------------------------------------------------------------
   H2O                 56.1       55.3  9.08e+05
   Al+++             0.0480   2.00e-07   0.00491
   Ca++                1.41       1.32  4.81e+04
   Cl-                 1.33       1.33  4.28e+04
   CrO4--            0.0136   1.35e-20  1.42e-15
   Fe++               0.170   2.67e-06     0.136
   H+                 -1.19   0.000980     0.900
   HCO3-            0.00100    0.00100      55.6
   HPO4--           0.00264   3.62e-12  3.17e-07
   K+               0.00215    0.00215      76.4
   Mg++               0.272   0.000211      4.68
   Mn++             0.00422    0.00196      98.3
   Na+               0.0153     0.0153      320.
   O2(aq)           -0.0122   -0.00833     -243.
   SO4--            0.00232   8.25e-06     0.723
   SiO2(aq)           0.475   3.05e-05      1.67
   Ti(OH)4(aq)      0.00427    0.00427      451.

  Elemental composition               In fluid                  Sorbed
                  total moles     moles       mg/kg        moles       mg/kg
 -------------------------------------------------------------------------------
   Aluminum           0.04797    1.998e-07    0.004913
   Calcium              1.413        1.317   4.809e+04
   Carbon            0.001000     0.001000       10.95
   Chlorine             1.326        1.326   4.284e+04
   Chromium           0.01360    1.346e-20   6.380e-16
   Hydrogen             111.0        110.7   1.017e+05
   Iron                0.1700    2.674e-06      0.1361
   Magnesium           0.2722    0.0002115       4.684
   Manganese         0.004217     0.001964       98.34
   Oxygen               57.11        55.32   8.067e+05
   Phosphorus        0.002638    3.624e-12   1.023e-07
   Potassium         0.002145     0.002145       76.44
   Silicon             0.4751    3.047e-05      0.7798
   Sodium             0.01527      0.01527       319.8
   Sulfur            0.002321    8.254e-06      0.2412
   Titanium          0.004266     0.004266       186.2


          Step #    38             Xi = 0.1000

          Temperature = 100.0 C    Pressure =  1.013 bars
          pH =  7.504              log fO2 =  -65.484
          Eh =  -0.5479 volts      pe =  -7.4008
          Ionic strength      =    3.027254 molal
          Charge imbalance    =    1.214183 eq/kg (36.48% error)
          Activity of water   =    0.962092
          Solvent mass        =     0.99323 kg
          Solution mass       =      1.0945 kg
          Mineral mass        =     0.11667 kg
          Solution density    =    1.008    g/cm3
          Solution viscosity  =    0.003    poise
          Chlorinity          =    1.335040 molal
          Dissolved solids    =       92568 mg/kg sol'n
          Hardness            =   119848.85 mg/kg sol'n as CaCO3
            carbonate         =       44.26 mg/kg sol'n as CaCO3
            non-carbonate     =   119804.59 mg/kg sol'n as CaCO3
          Carbonate alkalinity=       44.26 mg/kg sol'n as CaCO3
          Water type          =    Ca-Cl
          Bulk volume         =    1.12e+03 cm3
          Fluid volume        =    1.09e+03 cm3
          Mineral volume      =        37.7 cm3
          Inert volume        =        0.00 cm3
          Porosity            =        96.6 %
          Permeability        =        31.0 cm2
          Mass reacted        =         111 g

                          moles          moles         grams          cm3      rxn rate
  Reactants             remaining       reacted       reacted       reacted  (mol/kg sec)
 ------------------------------------------------------------------------------------------
   H2O                    0.02166      0.002407       0.04336          --            --  
   Al2O3                   0.3897       0.04330         4.415          --            --  
   CaO                      1.408        0.1564         8.772          --            --  
   Cr2O3                   0.1105       0.01227         1.865          --            --  
   FeO(ox)                  2.746        0.3051         21.92          --            --  
   K2O(ox)               0.009305      0.001034       0.09739          --            --  
   MgO                      4.407        0.4897         19.74          --            --  
   MnO                    0.06851      0.007612        0.5400          --            --  
   Na2O(ox)                0.1159       0.01288        0.7982          --            --  
   P2O5                   0.02142      0.002380        0.3378          --            --  
   S                      0.02147      0.002385       0.07648       0.03700          --  
   SiO2                     7.721        0.8579         51.54          --            --  
   TiO2                   0.06931      0.007701        0.6152          --            --  

  Minerals in system     moles      log moles      grams        volume (cm3)
 ----------------------------------------------------------------------------
   Andradite              0.02298     -1.639          11.68           3.029
   Antigorite            0.001850     -2.733          8.391           3.236
   Chromite               0.01227     -1.911          2.747          0.5401
   Daphnite-14A           0.03285     -1.483          23.44           7.011
   Greenalite             0.02673     -1.573          9.938           3.074
   Hydroxylapatite       0.001587     -2.799         0.7972          0.3008
   Saponite-Ca            0.06333     -1.198          24.41           8.592
   Tephroite             0.002828     -2.549         0.5711          0.2155
   Tremolite              0.04234     -1.373          34.40           11.56
   Troilite              0.003377     -2.471         0.2969          0.1120
                                               _____________   _____________
          (total)                                     116.7           37.67 

  Aqueous species       molality    mg/kg sol'n    act. coef.     log act.
 ---------------------------------------------------------------------------
   Ca++                     1.193     4.338e+04      0.1683       -0.6973
   Cl-                      1.165     3.747e+04      0.5810       -0.1696
   CaCl+                  0.08844         6062.      0.6759       -1.2234
   CaCl2(aq)              0.03824         3851.      1.0000       -1.4175
   Na+                    0.02334         487.0      0.6759       -1.8019
   H2(aq)                 0.01267         23.18      1.0000       -1.8972
   Ti(OH)4(aq)           0.007755         815.6      1.0000       -2.1104
   NaCl(aq)              0.003593         190.6      1.0000       -2.4445
   K+                    0.002951         104.7      0.5810       -2.7659
   MnCl+                 0.001467         120.3      0.6759       -3.0037
   Methane(aq)           0.001007         14.66      1.0000       -2.9970
   Mn++                 0.0005037         25.11      0.1683       -4.0716
   Mg++                 0.0001519         3.351      0.2597       -4.4040
   KCl(aq)              0.0001382         9.349      1.0000       -3.8595
   MgCl+                6.006e-05         3.257      0.6759       -4.3915
   SiO2(aq)             2.936e-05         1.601      1.0000       -4.5323
   OH-                  2.705e-05        0.4175      0.6312       -4.7676
   HS-                  7.811e-06        0.2344      0.6312       -5.3071
   Fe++                 1.998e-06        0.1013      0.1683       -6.4732
   HSiO3-               1.099e-06       0.07686      0.6759       -6.1292
   FeCl+                5.412e-07       0.04484      0.6759       -6.4367
   H2S(aq)              4.692e-07       0.01451      1.0000       -6.3287
   NaHSiO3(aq)          2.109e-07       0.01916      1.0000       -6.6758
   AlO2-                1.989e-07       0.01065      0.6759       -6.8714
   FeCl4--              1.390e-07       0.02493      0.0805       -7.9514
   NaOH(aq)             6.321e-08      0.002294      1.0000       -7.1992
   H+                   3.324e-08     3.040e-05      0.9420       -7.5043
   S--                  1.013e-08     0.0002947      0.1230       -8.9046
    (only species > 1e-8 molal listed)

  Mineral saturation states
                     log Q/K                          log Q/K
 ----------------------------------------------------------------
   Andradite          0.0000 sat    Clinochlore-14A   -1.4478     
   Daphnite-14A       0.0000 sat    Quartz            -1.4541     
   Greenalite         0.0000 sat    Talc              -1.4676     
   Antigorite         0.0000 sat    Magnetite         -1.5760     
   Tremolite          0.0000 sat    Tridymite         -1.6259     
   Hydroxylapatite    0.0000 sat    Chalcedony        -1.6708     
   Troilite           0.0000 sat    Saponite-H        -1.6822     
   Saponite-Ca        0.0000 sat    Prehnite          -1.7566     
   Chromite           0.0000 sat    Gibbsite          -1.8085     
   Tephroite          0.0000 sat    Cristobalite(alp  -1.8718     
   Diopside          -0.0073        Brucite           -1.8804     
   Pyrrhotite        -0.0796        Minnesotaite      -1.9456     
   Saponite-Mg       -0.4783        Wustite           -2.0239     
   Ice               -0.4838        Fe(OH)2           -2.0763     
   Alabandite        -0.4878        Goethite          -2.0959     
   Chrysotile        -0.4945        Coesite           -2.1125     
   Ripidolite-14A    -0.6373        Monticellite      -2.1448     
   Annite            -0.7252        Enstatite         -2.1553     
   Saponite-Na       -0.7858        Cristobalite(bet  -2.1740     
   Phlogopite        -0.8060        Grossular         -2.1834     
   Rhodonite         -0.8487        Cronstedtite-7A   -2.2472     
   Saponite-K        -0.9255        SiO2(am)          -2.3480     
   Hedenbergite      -1.0121        Mesolite          -2.6511     
   Fayalite          -1.0198        Epidote           -2.7332     
   Diaspore          -1.0232        Epidote-ord       -2.7386     
   Wollastonite      -1.0693        Manganosite       -2.7596     
   Mn(OH)2(am)       -1.1551        Hematite          -2.7962     
   Ferrosilite       -1.1924        Chamosite-7A      -2.8365     
   Pseudowollastoni  -1.2036        Scolecite         -2.8512     
   FeO               -1.2799        Daphnite-7A       -2.8752     
   Boehmite          -1.3180        Whitlockite       -2.9729     
    (only minerals with log Q/K > -3 listed)

                         partial
  Gases               press. (bar)     fugacity     fug. coef.    log fug.
 ---------------------------------------------------------------------------
   H2(g)                    15.85         15.86         1.001      1.2004
   CH4(g)                   1.152         1.151        0.9993      0.0612
   H2O(g)                  0.8139        0.8019        0.9852     -0.0959
   H2S(g)               1.404e-05     1.399e-05        0.9961     -4.8542
   HCl(g)               6.156e-12     6.156e-12         1.000*   -11.2107
   CO2(g)               1.566e-19     1.563e-19        0.9976    -18.8061
   CO(g)                7.064e-22     7.064e-22         1.000*   -21.1509
   C2H4(g)              1.365e-25     1.365e-25         1.000*   -24.8648
   S2(g)                1.736e-32     1.736e-32         1.000*   -31.7605
   SO2(g)               2.877e-35     2.856e-35        0.9928    -34.5442
   Na(g)                1.291e-41     1.291e-41         1.000*   -40.8890
   K(g)                 1.722e-43     1.722e-43         1.000*   -42.7640
   Cl2(g)               3.335e-51     3.335e-51         1.000*   -50.4769
   O2(g)                3.282e-66     3.281e-66        0.9999    -65.4840
   Mg(g)                1.316e-66     1.316e-66         1.000*   -65.8807
   Ca(g)                6.577e-82     6.577e-82         1.000*   -81.1819
   C(g)                1.179e-101    1.179e-101         1.000*  -100.9286
   Al(g)               3.880e-102    3.880e-102         1.000*  -101.4112
   Si(g)               7.406e-110    7.406e-110         1.000*  -109.1304
    *no data, gas taken to be ideal

                                  In fluid              Sorbed            Kd
  Original basis total moles   moles     mg/kg      moles     mg/kg      L/kg
 -------------------------------------------------------------------------------
   H2O                 56.6       55.1  9.08e+05
   Al+++             0.0866   2.00e-07   0.00493
   Ca++                1.48       1.31  4.80e+04
   Cl-                 1.33       1.33  4.29e+04
   CrO4--            0.0245   1.34e-20  1.42e-15
   Fe++               0.306   2.66e-06     0.136
   H+                 -2.14   0.000980     0.902
   HCO3-            0.00100    0.00100      55.7
   HPO4--           0.00476   3.62e-12  3.17e-07
   K+               0.00307    0.00307      110.
   Mg++               0.491   0.000211      4.68
   Mn++             0.00761    0.00196      98.2
   Na+               0.0268     0.0268      562.
   O2(aq)           -0.0220   -0.00831     -243.
   SO4--            0.00339   8.23e-06     0.723
   SiO2(aq)           0.858   3.05e-05      1.67
   Ti(OH)4(aq)      0.00770    0.00770      816.

  Elemental composition               In fluid                  Sorbed
                  total moles     moles       mg/kg        moles       mg/kg
 -------------------------------------------------------------------------------
   Aluminum           0.08660    1.999e-07    0.004927
   Calcium              1.482        1.310   4.798e+04
   Carbon            0.001000     0.001000       10.97
   Chlorine             1.326        1.326   4.295e+04
   Chromium           0.02455    1.340e-20   6.364e-16
   Hydrogen             111.0        110.3   1.016e+05
   Iron                0.3061    2.663e-06      0.1359
   Magnesium           0.4907    0.0002105       4.675
   Manganese         0.007613     0.001957       98.25
   Oxygen               58.40        55.16   8.063e+05
   Phosphorus        0.004761    3.619e-12   1.024e-07
   Potassium         0.003068     0.003068       109.6
   Silicon             0.8579    3.046e-05      0.7816
   Sodium             0.02676      0.02676       562.0
   Sulfur            0.003385    8.234e-06      0.2412
   Titanium          0.007702     0.007702       336.9


          Step #    48             Xi = 0.2000

          Temperature = 100.0 C    Pressure =  1.013 bars
          pH =  7.505              log fO2 =  -65.484
          Eh =  -0.5480 volts      pe =  -7.4018
          Ionic strength      =    3.032610 molal
          Charge imbalance    =    1.220933 eq/kg (36.54% error)
          Activity of water   =    0.961911
          Solvent mass        =     0.98617 kg
          Solution mass       =      1.0885 kg
          Mineral mass        =     0.23348 kg
          Solution density    =    1.009    g/cm3
          Solution viscosity  =    0.003    poise
          Chlorinity          =    1.344595 molal
          Dissolved solids    =       94008 mg/kg sol'n
          Hardness            =   119237.25 mg/kg sol'n as CaCO3
            carbonate         =       44.51 mg/kg sol'n as CaCO3
            non-carbonate     =   119192.73 mg/kg sol'n as CaCO3
          Carbonate alkalinity=       44.51 mg/kg sol'n as CaCO3
          Water type          =    Ca-Cl
          Bulk volume         =    1.15e+03 cm3
          Fluid volume        =    1.08e+03 cm3
          Mineral volume      =        75.7 cm3
          Inert volume        =        0.00 cm3
          Porosity            =        93.4 %
          Permeability        =        10.3 cm2
          Mass reacted        =         222 g

                          moles          moles         grams          cm3      rxn rate
  Reactants             remaining       reacted       reacted       reacted  (mol/kg sec)
 ------------------------------------------------------------------------------------------
   H2O                    0.01925      0.004813       0.08672          --            --  
   Al2O3                   0.3464       0.08660         8.830          --            --  
   CaO                      1.251        0.3128         17.54          --            --  
   Cr2O3                  0.09818       0.02454         3.731          --            --  
   FeO(ox)                  2.441        0.6101         43.84          --            --  
   K2O(ox)               0.008271      0.002068        0.1948          --            --  
   MgO                      3.918        0.9794         39.47          --            --  
   MnO                    0.06090       0.01522         1.080          --            --  
   Na2O(ox)                0.1030       0.02576         1.596          --            --  
   P2O5                   0.01904      0.004760        0.6757          --            --  
   S                      0.01908      0.004770        0.1530       0.07399          --  
   SiO2                     6.863         1.716         103.1          --            --  
   TiO2                   0.06161       0.01540         1.230          --            --  

  Minerals in system     moles      log moles      grams        volume (cm3)
 ----------------------------------------------------------------------------
   Andradite              0.02527     -1.597          12.84           3.332
   Antigorite            0.004935     -2.307          22.39           8.633
   Chromite               0.02455     -1.610          5.494           1.080
   Daphnite-14A           0.07916     -1.101          56.48           16.89
   Greenalite             0.04483     -1.348          16.66           5.155
   Hydroxylapatite       0.003174     -2.498          1.594          0.6016
   Saponite-Ca            0.04511     -1.346          17.39           6.120
   Tephroite             0.006642     -2.178          1.341          0.5062
   Tremolite               0.1216     -0.915          98.78           33.18
   Troilite              0.005762     -2.239         0.5066          0.1912
                                               _____________   _____________
          (total)                                     233.5           75.70 

  Aqueous species       molality    mg/kg sol'n    act. coef.     log act.
 ---------------------------------------------------------------------------
   Ca++                     1.188     4.313e+04      0.1683       -0.6991
   Cl-                      1.170     3.759e+04      0.5810       -0.1675
   CaCl+                  0.08849         6056.      0.6759       -1.2232
   Na+                    0.04612         960.5      0.6759       -1.5063
   CaCl2(aq)              0.03844         3865.      1.0000       -1.4152
   Ti(OH)4(aq)            0.01562         1640.      1.0000       -1.8063
   H2(aq)                 0.01267         23.14      1.0000       -1.8972
   NaCl(aq)              0.007132         377.6      1.0000       -2.1468
   K+                    0.004974         176.2      0.5810       -2.5392
   MnCl+                 0.001468         120.2      0.6759       -3.0034
   Methane(aq)           0.001014         14.74      1.0000       -2.9940
   Mn++                 0.0005017         24.97      0.1683       -4.0734
   KCl(aq)              0.0002341         15.81      1.0000       -3.6307
   Mg++                 0.0001513         3.332      0.2597       -4.4057
   MgCl+                6.010e-05         3.254      0.6759       -4.3912
   SiO2(aq)             2.935e-05         1.598      1.0000       -4.5323
   OH-                  2.711e-05        0.4177      0.6312       -4.7667
   HS-                  7.825e-06        0.2345      0.6312       -5.3063
   Fe++                 1.990e-06        0.1007      0.1683       -6.4749
   HSiO3-               1.101e-06       0.07689      0.6759       -6.1284
   FeCl+                5.416e-07       0.04480      0.6759       -6.4364
   H2S(aq)              4.690e-07       0.01448      1.0000       -6.3288
   NaHSiO3(aq)          4.175e-07       0.03785      1.0000       -6.3794
   AlO2-                1.993e-07       0.01065      0.6759       -6.8705
   FeCl4--              1.411e-07       0.02526      0.0805       -7.9450
   NaOH(aq)             1.251e-07      0.004534      1.0000       -6.9027
   H+                   3.317e-08     3.029e-05      0.9420       -7.5052
   S--                  1.017e-08     0.0002954      0.1230       -8.9029
    (only species > 1e-8 molal listed)

  Mineral saturation states
                     log Q/K                          log Q/K
 ----------------------------------------------------------------
   Andradite          0.0000 sat    Clinochlore-14A   -1.4478     
   Daphnite-14A       0.0000 sat    Quartz            -1.4541     
   Troilite           0.0000 sat    Talc              -1.4676     
   Antigorite         0.0000 sat    Magnetite         -1.5759     
   Greenalite         0.0000 sat    Tridymite         -1.6259     
   Hydroxylapatite    0.0000 sat    Chalcedony        -1.6708     
   Tephroite          0.0000 sat    Saponite-H        -1.6822     
   Saponite-Ca        0.0000 sat    Prehnite          -1.7568     
   Chromite           0.0000 sat    Gibbsite          -1.8086     
   Tremolite          0.0000 sat    Cristobalite(alp  -1.8718     
   Diopside          -0.0073        Brucite           -1.8804     
   Pyrrhotite        -0.0796        Minnesotaite      -1.9456     
   Saponite-Mg       -0.4783        Wustite           -2.0238     
   Ice               -0.4839        Fe(OH)2           -2.0763     
   Alabandite        -0.4879        Goethite          -2.0959     
   Chrysotile        -0.4945        Coesite           -2.1125     
   Annite            -0.4974        Monticellite      -2.1448     
   Phlogopite        -0.5783        Enstatite         -2.1553     
   Ripidolite-14A    -0.6373        Cristobalite(bet  -2.1740     
   Saponite-Na       -0.6879        Grossular         -2.1834     
   Rhodonite         -0.8488        Cronstedtite-7A   -2.2472     
   Saponite-K        -0.8504        SiO2(am)          -2.3480     
   Hedenbergite      -1.0121        Mesolite          -2.4509     
   Fayalite          -1.0197        Epidote           -2.7332     
   Diaspore          -1.0232        Epidote-ord       -2.7386     
   Wollastonite      -1.0693        Manganosite       -2.7595     
   Mn(OH)2(am)       -1.1552        Hematite          -2.7962     
   Ferrosilite       -1.1924        Chamosite-7A      -2.8365     
   Pseudowollastoni  -1.2036        Scolecite         -2.8515     
   FeO               -1.2798        Daphnite-7A       -2.8752     
   Boehmite          -1.3180        Whitlockite       -2.9728     
    (only minerals with log Q/K > -3 listed)

                         partial
  Gases               press. (bar)     fugacity     fug. coef.    log fug.
 ---------------------------------------------------------------------------
   H2(g)                    15.85         15.87         1.001      1.2004
   CH4(g)                   1.160         1.159        0.9993      0.0642
   H2O(g)                  0.8138        0.8017        0.9852     -0.0960
   H2S(g)               1.404e-05     1.398e-05        0.9961     -4.8543
   HCl(g)               6.171e-12     6.171e-12         1.000*   -11.2096
   CO2(g)               1.576e-19     1.573e-19        0.9976    -18.8034
   CO(g)                7.111e-22     7.111e-22         1.000*   -21.1481
   C2H4(g)              1.385e-25     1.385e-25         1.000*   -24.8587
   S2(g)                1.734e-32     1.734e-32         1.000*   -31.7609
   SO2(g)               2.874e-35     2.853e-35        0.9928    -34.5447
   Na(g)                2.557e-41     2.557e-41         1.000*   -40.5923
   K(g)                 2.909e-43     2.909e-43         1.000*   -42.5362
   Cl2(g)               3.352e-51     3.352e-51         1.000*   -50.4747
   O2(g)                3.280e-66     3.279e-66        0.9999    -65.4842
   Mg(g)                1.317e-66     1.317e-66         1.000*   -65.8805
   Ca(g)                6.580e-82     6.580e-82         1.000*   -81.1818
   C(g)                1.187e-101    1.187e-101         1.000*  -100.9255
   Al(g)               3.881e-102    3.881e-102         1.000*  -101.4110
   Si(g)               7.409e-110    7.409e-110         1.000*  -109.1302
    *no data, gas taken to be ideal

                                  In fluid              Sorbed            Kd
  Original basis total moles   moles     mg/kg      moles     mg/kg      L/kg
 -------------------------------------------------------------------------------
   H2O                 57.6       54.8  9.06e+05
   Al+++              0.173   2.00e-07   0.00496
   Ca++                1.64       1.30  4.77e+04
   Cl-                 1.33       1.33  4.32e+04
   CrO4--            0.0491   1.32e-20  1.41e-15
   Fe++               0.611   2.64e-06     0.135
   H+                 -4.28   0.000980     0.907
   HCO3-            0.00100    0.00100      56.1
   HPO4--           0.00952   3.61e-12  3.18e-07
   K+               0.00514    0.00514      184.
   Mg++               0.980   0.000208      4.66
   Mn++              0.0152    0.00194      98.0
   Na+               0.0525     0.0525  1.11e+03
   O2(aq)           -0.0440   -0.00826     -243.
   SO4--            0.00577   8.19e-06     0.723
   SiO2(aq)            1.72   3.04e-05      1.68
   Ti(OH)4(aq)       0.0154     0.0154  1.64e+03

  Elemental composition               In fluid                  Sorbed
                  total moles     moles       mg/kg        moles       mg/kg
 -------------------------------------------------------------------------------
   Aluminum            0.1732    2.000e-07    0.004958
   Calcium              1.639        1.297   4.774e+04
   Carbon            0.001000     0.001000       11.03
   Chlorine             1.326        1.326   4.319e+04
   Chromium           0.04909    1.325e-20   6.328e-16
   Hydrogen             111.0        109.6   1.015e+05
   Iron                0.6111    2.639e-06      0.1354
   Magnesium           0.9804    0.0002085       4.655
   Manganese          0.01523     0.001942       98.03
   Oxygen               61.29        54.80   8.055e+05
   Phosphorus        0.009521    3.607e-12   1.026e-07
   Potassium         0.005136     0.005136       184.5
   Silicon              1.716    3.044e-05      0.7855
   Sodium             0.05251      0.05251       1109.
   Sulfur            0.005770    8.189e-06      0.2412
   Titanium           0.01540      0.01540       677.5


          Step #    58             Xi = 0.3000

          Temperature = 100.0 C    Pressure =  1.013 bars
          pH =  7.506              log fO2 =  -65.484
          Eh =  -0.5481 volts      pe =  -7.4028
          Ionic strength      =    3.038029 molal
          Charge imbalance    =    1.227758 eq/kg (36.59% error)
          Activity of water   =    0.961728
          Solvent mass        =     0.97911 kg
          Solution mass       =      1.0824 kg
          Mineral mass        =     0.35029 kg
          Solution density    =    1.010    g/cm3
          Solution viscosity  =    0.003    poise
          Chlorinity          =    1.354288 molal
          Dissolved solids    =       95464 mg/kg sol'n
          Hardness            =   118618.81 mg/kg sol'n as CaCO3
            carbonate         =       44.77 mg/kg sol'n as CaCO3
            non-carbonate     =   118574.04 mg/kg sol'n as CaCO3
          Carbonate alkalinity=       44.77 mg/kg sol'n as CaCO3
          Water type          =    Ca-Cl
          Bulk volume         =    1.19e+03 cm3
          Fluid volume        =    1.07e+03 cm3
          Mineral volume      =        114. cm3
          Inert volume        =        0.00 cm3
          Porosity            =        90.4 %
          Permeability        =        3.59 cm2
          Mass reacted        =         332 g

                          moles          moles         grams          cm3      rxn rate
  Reactants             remaining       reacted       reacted       reacted  (mol/kg sec)
 ------------------------------------------------------------------------------------------
   H2O                    0.01685      0.007220        0.1301          --            --  
   Al2O3                   0.3031        0.1299         13.25          --            --  
   CaO                      1.095        0.4693         26.32          --            --  
   Cr2O3                  0.08591       0.03682         5.596          --            --  
   FeO(ox)                  2.135        0.9152         65.75          --            --  
   K2O(ox)               0.007237      0.003102        0.2922          --            --  
   MgO                      3.428         1.469         59.21          --            --  
   MnO                    0.05329       0.02284         1.620          --            --  
   Na2O(ox)               0.09015       0.03863         2.394          --            --  
   P2O5                   0.01666      0.007140         1.014          --            --  
   S                      0.01670      0.007155        0.2294        0.1110          --  
   SiO2                     6.005         2.574         154.6          --            --  
   TiO2                   0.05391       0.02310         1.845          --            --  

  Minerals in system     moles      log moles      grams        volume (cm3)
 ----------------------------------------------------------------------------
   Andradite              0.02757     -1.560          14.01           3.635
   Antigorite            0.008021     -2.096          36.38           14.03
   Chromite               0.03682     -1.434          8.241           1.620
   Daphnite-14A            0.1255     -0.901          89.52           26.78
   Greenalite             0.06292     -1.201          23.39           7.236
   Hydroxylapatite       0.004760     -2.322          2.391          0.9024
   Saponite-Ca            0.02689     -1.570          10.36           3.648
   Tephroite              0.01046     -1.981          2.112          0.7968
   Tremolite               0.2008     -0.697          163.2           54.81
   Troilite              0.008147     -2.089         0.7163          0.2703
                                               _____________   _____________
          (total)                                     350.3           113.7 

  Aqueous species       molality    mg/kg sol'n    act. coef.     log act.
 ---------------------------------------------------------------------------
   Ca++                     1.183     4.288e+04      0.1683       -0.7009
   Cl-                      1.176     3.771e+04      0.5810       -0.1655
   CaCl+                  0.08854         6049.      0.6759       -1.2230
   Na+                    0.06919         1439.      0.6759       -1.3301
   CaCl2(aq)              0.03864         3879.      1.0000       -1.4129
   Ti(OH)4(aq)            0.02360         2474.      1.0000       -1.6271
   H2(aq)                 0.01267         23.11      1.0000       -1.8971
   NaCl(aq)               0.01075         568.3      1.0000       -1.9686
   K+                    0.007025         248.4      0.5810       -2.3892
   MnCl+                 0.001469         120.1      0.6759       -3.0032
   Methane(aq)           0.001021         14.82      1.0000       -2.9908
   Mn++                 0.0004996         24.82      0.1683       -4.0752
   KCl(aq)              0.0003321         22.40      1.0000       -3.4787
   Mg++                 0.0001507         3.313      0.2597       -4.4074
   MgCl+                6.014e-05         3.251      0.6759       -4.3909
   SiO2(aq)             2.935e-05         1.595      1.0000       -4.5324
   OH-                  2.716e-05        0.4178      0.6312       -4.7659
   HS-                  7.839e-06        0.2345      0.6312       -5.3055
   Fe++                 1.982e-06        0.1001      0.1683       -6.4767
   HSiO3-               1.103e-06       0.07691      0.6759       -6.1276
   NaHSiO3(aq)          6.275e-07       0.05681      1.0000       -6.2024
   FeCl+                5.420e-07       0.04476      0.6759       -6.4361
   H2S(aq)              4.688e-07       0.01445      1.0000       -6.3290
   AlO2-                1.998e-07       0.01066      0.6759       -6.8696
   NaOH(aq)             1.881e-07      0.006805      1.0000       -6.7257
   FeCl4--              1.432e-07       0.02560      0.0805       -7.9386
   H+                   3.310e-08     3.017e-05      0.9420       -7.5062
   S--                  1.021e-08     0.0002961      0.1230       -8.9011
    (only species > 1e-8 molal listed)

  Mineral saturation states
                     log Q/K                          log Q/K
 ----------------------------------------------------------------
   Tremolite          0.0000 sat    Clinochlore-14A   -1.4478     
   Greenalite         0.0000 sat    Quartz            -1.4542     
   Saponite-Ca        0.0000 sat    Talc              -1.4676     
   Tephroite          0.0000 sat    Magnetite         -1.5757     
   Daphnite-14A       0.0000 sat    Tridymite         -1.6260     
   Hydroxylapatite    0.0000 sat    Chalcedony        -1.6709     
   Andradite          0.0000 sat    Saponite-H        -1.6822     
   Chromite           0.0000 sat    Prehnite          -1.7569     
   Antigorite         0.0000 sat    Gibbsite          -1.8087     
   Troilite           0.0000 sat    Cristobalite(alp  -1.8719     
   Diopside          -0.0073        Brucite           -1.8804     
   Pyrrhotite        -0.0796        Minnesotaite      -1.9457     
   Annite            -0.3465        Wustite           -2.0237     
   Phlogopite        -0.4274        Fe(OH)2           -2.0763     
   Saponite-Mg       -0.4783        Goethite          -2.0959     
   Ice               -0.4839        Coesite           -2.1126     
   Alabandite        -0.4880        Monticellite      -2.1447     
   Chrysotile        -0.4945        Enstatite         -2.1552     
   Saponite-Na       -0.6295        Cristobalite(bet  -2.1741     
   Ripidolite-14A    -0.6373        Grossular         -2.1834     
   Saponite-K        -0.8006        Cronstedtite-7A   -2.2472     
   Rhodonite         -0.8488        Mesolite          -2.3316     
   Hedenbergite      -1.0121        SiO2(am)          -2.3481     
   Fayalite          -1.0196        Epidote           -2.7333     
   Diaspore          -1.0232        Epidote-ord       -2.7387     
   Wollastonite      -1.0694        Manganosite       -2.7595     
   Mn(OH)2(am)       -1.1552        Hematite          -2.7961     
   Ferrosilite       -1.1923        Chamosite-7A      -2.8365     
   Pseudowollastoni  -1.2037        Scolecite         -2.8519     
   FeO               -1.2797        Daphnite-7A       -2.8752     
   Boehmite          -1.3180        Whitlockite       -2.9728     
    (only minerals with log Q/K > -3 listed)

                         partial
  Gases               press. (bar)     fugacity     fug. coef.    log fug.
 ---------------------------------------------------------------------------
   H2(g)                    15.86         15.87         1.001      1.2005
   CH4(g)                   1.169         1.168        0.9993      0.0674
   H2O(g)                  0.8136        0.8016        0.9852     -0.0960
   H2S(g)               1.403e-05     1.398e-05        0.9961     -4.8545
   HCl(g)               6.186e-12     6.186e-12         1.000*   -11.2086
   CO2(g)               1.586e-19     1.583e-19        0.9976    -18.8006
   CO(g)                7.159e-22     7.159e-22         1.000*   -21.1451
   C2H4(g)              1.404e-25     1.404e-25         1.000*   -24.8525
   S2(g)                1.732e-32     1.732e-32         1.000*   -31.7614
   SO2(g)               2.870e-35     2.850e-35        0.9928    -34.5452
   Na(g)                3.845e-41     3.845e-41         1.000*   -40.4152
   K(g)                 4.119e-43     4.119e-43         1.000*   -42.3853
   Cl2(g)               3.368e-51     3.368e-51         1.000*   -50.4726
   O2(g)                3.278e-66     3.277e-66        0.9999    -65.4845
   Mg(g)                1.317e-66     1.317e-66         1.000*   -65.8803
   Ca(g)                6.582e-82     6.582e-82         1.000*   -81.1816
   C(g)                1.195e-101    1.195e-101         1.000*  -100.9225
   Al(g)               3.883e-102    3.883e-102         1.000*  -101.4108
   Si(g)               7.413e-110    7.413e-110         1.000*  -109.1300
    *no data, gas taken to be ideal

                                  In fluid              Sorbed            Kd
  Original basis total moles   moles     mg/kg      moles     mg/kg      L/kg
 -------------------------------------------------------------------------------
   H2O                 58.7       54.4  9.05e+05
   Al+++              0.260   2.00e-07   0.00499
   Ca++                1.80       1.28  4.75e+04
   Cl-                 1.33       1.33  4.34e+04
   CrO4--            0.0736   1.31e-20  1.40e-15
   Fe++               0.916   2.61e-06     0.135
   H+                 -6.43   0.000979     0.912
   HCO3-            0.00100    0.00100      56.4
   HPO4--            0.0143   3.59e-12  3.19e-07
   K+               0.00720    0.00720      260.
   Mg++                1.47   0.000206      4.64
   Mn++              0.0228    0.00193      97.8
   Na+               0.0783     0.0783  1.66e+03
   O2(aq)           -0.0660   -0.00822     -243.
   SO4--            0.00816   8.14e-06     0.723
   SiO2(aq)            2.57   3.04e-05      1.69
   Ti(OH)4(aq)       0.0231     0.0231  2.47e+03

  Elemental composition               In fluid                  Sorbed
                  total moles     moles       mg/kg        moles       mg/kg
 -------------------------------------------------------------------------------
   Aluminum            0.2598    2.002e-07    0.004991
   Calcium              1.795        1.283   4.749e+04
   Carbon            0.001000     0.001000       11.10
   Chlorine             1.326        1.326   4.343e+04
   Chromium           0.07364    1.310e-20   6.291e-16
   Hydrogen             111.0        108.8   1.013e+05
   Iron                0.9162    2.614e-06      0.1349
   Magnesium            1.470    0.0002064       4.635
   Manganese          0.02284     0.001927       97.80
   Oxygen               64.17        54.44   8.047e+05
   Phosphorus         0.01428    3.595e-12   1.029e-07
   Potassium         0.007203     0.007203       260.2
   Silicon              2.574    3.043e-05      0.7896
   Sodium             0.07827      0.07827       1662.
   Sulfur            0.008155    8.144e-06      0.2413
   Titanium           0.02310      0.02310       1022.


          Step #    68             Xi = 0.4000

          Temperature = 100.0 C    Pressure =  1.013 bars
          pH =  7.507              log fO2 =  -65.485
          Eh =  -0.5481 volts      pe =  -7.4038
          Ionic strength      =    3.043513 molal
          Charge imbalance    =    1.234659 eq/kg (36.65% error)
          Activity of water   =    0.961544
          Solvent mass        =     0.97205 kg
          Solution mass       =      1.0764 kg
          Mineral mass        =     0.46710 kg
          Solution density    =    1.011    g/cm3
          Solution viscosity  =    0.003    poise
          Chlorinity          =    1.364122 molal
          Dissolved solids    =       96937 mg/kg sol'n
          Hardness            =   117993.43 mg/kg sol'n as CaCO3
            carbonate         =       45.03 mg/kg sol'n as CaCO3
            non-carbonate     =   117948.41 mg/kg sol'n as CaCO3
          Carbonate alkalinity=       45.03 mg/kg sol'n as CaCO3
          Water type          =    Ca-Cl
          Bulk volume         =    1.22e+03 cm3
          Fluid volume        =    1.07e+03 cm3
          Mineral volume      =        152. cm3
          Inert volume        =        0.00 cm3
          Porosity            =        87.5 %
          Permeability        =        1.33 cm2
          Mass reacted        =         443 g

                          moles          moles         grams          cm3      rxn rate
  Reactants             remaining       reacted       reacted       reacted  (mol/kg sec)
 ------------------------------------------------------------------------------------------
   H2O                    0.01444      0.009627        0.1734          --            --  
   Al2O3                   0.2598        0.1732         17.66          --            --  
   CaO                     0.9385        0.6257         35.09          --            --  
   Cr2O3                  0.07363       0.04909         7.461          --            --  
   FeO(ox)                  1.830         1.220         87.67          --            --  
   K2O(ox)               0.006203      0.004136        0.3896          --            --  
   MgO                      2.938         1.959         78.95          --            --  
   MnO                    0.04567       0.03045         2.160          --            --  
   Na2O(ox)               0.07727       0.05151         3.193          --            --  
   P2O5                   0.01428      0.009520         1.351          --            --  
   S                      0.01431      0.009541        0.3059        0.1480          --  
   SiO2                     5.147         3.431         206.2          --            --  
   TiO2                   0.04621       0.03080         2.461          --            --  

  Minerals in system     moles      log moles      grams        volume (cm3)
 ----------------------------------------------------------------------------
   Andradite              0.02987     -1.525          15.18           3.938
   Antigorite             0.01111     -1.954          50.38           19.43
   Chromite               0.04909     -1.309          10.99           2.160
   Daphnite-14A            0.1718     -0.765          122.6           36.66
   Greenalite             0.08101     -1.091          30.11           9.316
   Hydroxylapatite       0.006347     -2.197          3.188           1.203
   Saponite-Ca           0.008664     -2.062          3.340           1.176
   Tephroite              0.01427     -1.846          2.882           1.087
   Tremolite               0.2801     -0.553          227.5           76.44
   Troilite               0.01053     -1.977         0.9259          0.3494
                                               _____________   _____________
          (total)                                     467.1           151.8 

  Aqueous species       molality    mg/kg sol'n    act. coef.     log act.
 ---------------------------------------------------------------------------
   Cl-                      1.181     3.782e+04      0.5810       -0.1634
   Ca++                     1.178     4.263e+04      0.1683       -0.7027
   Na+                    0.09256         1922.      0.6759       -1.2037
   CaCl+                  0.08858         6042.      0.6759       -1.2228
   CaCl2(aq)              0.03884         3893.      1.0000       -1.4107
   Ti(OH)4(aq)            0.03169         3317.      1.0000       -1.4991
   NaCl(aq)               0.01445         762.7      1.0000       -1.8401
   H2(aq)                 0.01267         23.07      1.0000       -1.8971
   K+                    0.009105         321.5      0.5810       -2.2765
   MnCl+                 0.001469         119.9      0.6759       -3.0030
   Methane(aq)           0.001029         14.90      1.0000       -2.9877
   Mn++                 0.0004974         24.68      0.1683       -4.0771
   KCl(aq)              0.0004325         29.12      1.0000       -3.3640
   Mg++                 0.0001501         3.294      0.2597       -4.4092
   MgCl+                6.018e-05         3.248      0.6759       -4.3907
   SiO2(aq)             2.935e-05         1.592      1.0000       -4.5325
   OH-                  2.722e-05        0.4180      0.6312       -4.7650
   HS-                  7.854e-06        0.2346      0.6312       -5.3047
   Fe++                 1.974e-06       0.09956      0.1683       -6.4784
   HSiO3-               1.105e-06       0.07693      0.6759       -6.1267
   NaHSiO3(aq)          8.412e-07       0.07603      1.0000       -6.0751
   FeCl+                5.423e-07       0.04471      0.6759       -6.4359
   H2S(aq)              4.686e-07       0.01442      1.0000       -6.3292
   NaOH(aq)             2.522e-07      0.009108      1.0000       -6.5983
   AlO2-                2.002e-07       0.01066      0.6759       -6.8686
   FeCl4--              1.453e-07       0.02594      0.0805       -7.9321
   H+                   3.302e-08     3.006e-05      0.9420       -7.5072
   S--                  1.025e-08     0.0002969      0.1230       -8.8994
    (only species > 1e-8 molal listed)

  Mineral saturation states
                     log Q/K                          log Q/K
 ----------------------------------------------------------------
   Greenalite         0.0000 sat    Quartz            -1.4543     
   Antigorite         0.0000 sat    Talc              -1.4677     
   Andradite          0.0000 sat    Magnetite         -1.5756     
   Hydroxylapatite    0.0000 sat    Tridymite         -1.6261     
   Tephroite          0.0000 sat    Chalcedony        -1.6710     
   Daphnite-14A       0.0000 sat    Saponite-H        -1.6822     
   Saponite-Ca        0.0000 sat    Prehnite          -1.7571     
   Chromite           0.0000 sat    Gibbsite          -1.8088     
   Tremolite          0.0000 sat    Cristobalite(alp  -1.8720     
   Troilite           0.0000 sat    Brucite           -1.8804     
   Diopside          -0.0073        Minnesotaite      -1.9457     
   Pyrrhotite        -0.0796        Wustite           -2.0236     
   Annite            -0.2329        Fe(OH)2           -2.0763     
   Phlogopite        -0.3137        Goethite          -2.0959     
   Saponite-Mg       -0.4783        Coesite           -2.1127     
   Ice               -0.4840        Monticellite      -2.1446     
   Alabandite        -0.4880        Enstatite         -2.1552     
   Chrysotile        -0.4945        Cristobalite(bet  -2.1742     
   Saponite-Na       -0.5875        Grossular         -2.1835     
   Ripidolite-14A    -0.6373        Mesolite          -2.2458     
   Saponite-K        -0.7631        Cronstedtite-7A   -2.2471     
   Rhodonite         -0.8488        SiO2(am)          -2.3482     
   Hedenbergite      -1.0121        Epidote           -2.7334     
   Fayalite          -1.0194        Epidote-ord       -2.7388     
   Diaspore          -1.0233        Manganosite       -2.7595     
   Wollastonite      -1.0694        Hematite          -2.7960     
   Mn(OH)2(am)       -1.1553        Chamosite-7A      -2.8365     
   Ferrosilite       -1.1923        Scolecite         -2.8522     
   Pseudowollastoni  -1.2037        Daphnite-7A       -2.8752     
   FeO               -1.2796        Halite            -2.9451     
   Boehmite          -1.3181        Whitlockite       -2.9728     
   Clinochlore-14A   -1.4478     
    (only minerals with log Q/K > -3 listed)

                         partial
  Gases               press. (bar)     fugacity     fug. coef.    log fug.
 ---------------------------------------------------------------------------
   H2(g)                    15.86         15.87         1.001      1.2005
   CH4(g)                   1.177         1.176        0.9993      0.0705
   H2O(g)                  0.8135        0.8014        0.9852     -0.0961
   H2S(g)               1.403e-05     1.397e-05        0.9961     -4.8547
   HCl(g)               6.202e-12     6.202e-12         1.000*   -11.2075
   CO2(g)               1.597e-19     1.593e-19        0.9976    -18.7978
   CO(g)                7.208e-22     7.208e-22         1.000*   -21.1422
   C2H4(g)              1.424e-25     1.424e-25         1.000*   -24.8463
   S2(g)                1.731e-32     1.731e-32         1.000*   -31.7618
   SO2(g)               2.867e-35     2.847e-35        0.9928    -34.5456
   Na(g)                5.155e-41     5.155e-41         1.000*   -40.2877
   K(g)                 5.351e-43     5.351e-43         1.000*   -42.2716
   Cl2(g)               3.384e-51     3.384e-51         1.000*   -50.4705
   O2(g)                3.276e-66     3.275e-66        0.9999    -65.4847
   Mg(g)                1.318e-66     1.318e-66         1.000*   -65.8801
   Ca(g)                6.585e-82     6.585e-82         1.000*   -81.1815
   C(g)                1.204e-101    1.204e-101         1.000*  -100.9195
   Al(g)               3.885e-102    3.885e-102         1.000*  -101.4106
   Si(g)               7.416e-110    7.416e-110         1.000*  -109.1298
    *no data, gas taken to be ideal

                                  In fluid              Sorbed            Kd
  Original basis total moles   moles     mg/kg      moles     mg/kg      L/kg
 -------------------------------------------------------------------------------
   H2O                 59.7       54.0  9.03e+05
   Al+++              0.346   2.00e-07   0.00502
   Ca++                1.95       1.27  4.72e+04
   Cl-                 1.33       1.33  4.37e+04
   CrO4--            0.0982   1.29e-20  1.40e-15
   Fe++                1.22   2.59e-06     0.134
   H+                 -8.57   0.000979     0.917
   HCO3-            0.00100    0.00100      56.7
   HPO4--            0.0190   3.58e-12  3.20e-07
   K+               0.00927    0.00927      337.
   Mg++                1.96   0.000204      4.62
   Mn++              0.0305    0.00191      97.6
   Na+                0.104      0.104  2.22e+03
   O2(aq)           -0.0879   -0.00818     -243.
   SO4--             0.0105   8.10e-06     0.723
   SiO2(aq)            3.43   3.04e-05      1.70
   Ti(OH)4(aq)       0.0308     0.0308  3.32e+03

  Elemental composition               In fluid                  Sorbed
                  total moles     moles       mg/kg        moles       mg/kg
 -------------------------------------------------------------------------------
   Aluminum            0.3464    2.004e-07    0.005024
   Calcium              1.952        1.269   4.724e+04
   Carbon            0.001000     0.001000       11.16
   Chlorine             1.326        1.326   4.367e+04
   Chromium           0.09818    1.295e-20   6.254e-16
   Hydrogen             111.0        108.1   1.012e+05
   Iron                 1.221    2.590e-06      0.1344
   Magnesium            1.960    0.0002044       4.615
   Manganese          0.03045     0.001912       97.57
   Oxygen               67.06        54.08   8.038e+05
   Phosphorus         0.01904    3.583e-12   1.031e-07
   Potassium         0.009271     0.009271       336.8
   Silicon              3.431    3.042e-05      0.7936
   Sodium              0.1040       0.1040       2222.
   Sulfur             0.01054    8.100e-06      0.2413
   Titanium           0.03081      0.03081       1370.


          Step #    73             Xi = 0.4476

          Temperature = 100.0 C    Pressure =  1.013 bars
          pH =  7.508              log fO2 =  -65.485
          Eh =  -0.5482 volts      pe =  -7.4043
          Ionic strength      =    3.046144 molal
          Charge imbalance    =    1.237968 eq/kg (36.68% error)
          Activity of water   =    0.961455
          Solvent mass        =     0.96870 kg
          Solution mass       =      1.0735 kg
          Mineral mass        =     0.52264 kg
          Solution density    =    1.011    g/cm3
          Solution viscosity  =    0.003    poise
          Chlorinity          =    1.368848 molal
          Dissolved solids    =       97643 mg/kg sol'n
          Hardness            =   117693.58 mg/kg sol'n as CaCO3
            carbonate         =       45.15 mg/kg sol'n as CaCO3
            non-carbonate     =   117648.43 mg/kg sol'n as CaCO3
          Carbonate alkalinity=       45.15 mg/kg sol'n as CaCO3
          Water type          =    Ca-Cl
          Bulk volume         =    1.23e+03 cm3
          Fluid volume        =    1.06e+03 cm3
          Mineral volume      =        170. cm3
          Inert volume        =        0.00 cm3
          Porosity            =        86.2 %
          Permeability        =       0.843 cm2
          Mass reacted        =         496 g

                          moles          moles         grams          cm3      rxn rate
  Reactants             remaining       reacted       reacted       reacted  (mol/kg sec)
 ------------------------------------------------------------------------------------------
   H2O                    0.01330       0.01077        0.1941          --            --  
   Al2O3                   0.2392        0.1938         19.76          --            --  
   CaO                     0.8642        0.7001         39.26          --            --  
   Cr2O3                  0.06780       0.05493         8.348          --            --  
   FeO(ox)                  1.685         1.365         98.09          --            --  
   K2O(ox)               0.005712      0.004627        0.4359          --            --  
   MgO                      2.705         2.192         88.33          --            --  
   MnO                    0.04205       0.03407         2.417          --            --  
   Na2O(ox)               0.07114       0.05764         3.572          --            --  
   P2O5                   0.01315       0.01065         1.512          --            --  
   S                      0.01318       0.01067        0.3423        0.1656          --  
   SiO2                     4.739         3.839         230.7          --            --  
   TiO2                   0.04254       0.03447         2.753          --            --  

  Minerals in system     moles      log moles      grams        volume (cm3)
 ----------------------------------------------------------------------------
   Andradite              0.03096     -1.509          15.73           4.082
   Antigorite             0.01257     -1.901          57.04           21.99
   Chromite               0.05493     -1.260          12.29           2.417
   Daphnite-14A            0.1938     -0.713          138.3           41.36
   Greenalite             0.08961     -1.048          33.31           10.31
   Hydroxylapatite       0.007102     -2.149          3.567           1.346
   Tephroite              0.01608     -1.794          3.248           1.226
   Tremolite               0.3178     -0.498          258.2           86.73
   Troilite               0.01167     -1.933          1.026          0.3870
                                               _____________   _____________
          (total)                                     522.6           169.8 

  Aqueous species       molality    mg/kg sol'n    act. coef.     log act.
 ---------------------------------------------------------------------------
   Cl-                      1.184     3.788e+04      0.5810       -0.1624
   Ca++                     1.175     4.251e+04      0.1683       -0.7036
   Na+                     0.1038         2153.      0.6759       -1.1540
   CaCl+                  0.08860         6039.      0.6759       -1.2227
   CaCl2(aq)              0.03894         3900.      1.0000       -1.4096
   Ti(OH)4(aq)            0.03558         3722.      1.0000       -1.4488
   NaCl(aq)               0.01624         856.4      1.0000       -1.7894
   H2(aq)                 0.01268         23.06      1.0000       -1.8970
   K+                     0.01010         356.5      0.5810       -2.2313
   MnCl+                 0.001470         119.9      0.6759       -3.0029
   Methane(aq)           0.001032         14.94      1.0000       -2.9862
   Mn++                 0.0004964         24.61      0.1683       -4.0780
   KCl(aq)              0.0004811         32.37      1.0000       -3.3177
   Mg++                 0.0001498         3.285      0.2597       -4.4101
   MgCl+                6.020e-05         3.246      0.6759       -4.3905
   SiO2(aq)             2.934e-05         1.591      1.0000       -4.5325
   OH-                  2.724e-05        0.4181      0.6312       -4.7645
   HS-                  7.861e-06        0.2346      0.6312       -5.3043
   Fe++                 1.970e-06       0.09928      0.1683       -6.4793
   HSiO3-               1.106e-06       0.07694      0.6759       -6.1263
   NaHSiO3(aq)          9.441e-07       0.08526      1.0000       -6.0250
   FeCl+                5.424e-07       0.04469      0.6759       -6.4358
   H2S(aq)              4.685e-07       0.01441      1.0000       -6.3293
   NaOH(aq)             2.830e-07       0.01021      1.0000       -6.5482
   AlO2-                2.004e-07       0.01067      0.6759       -6.8681
   FeCl4--              1.463e-07       0.02610      0.0805       -7.9291
   H+                   3.299e-08     3.000e-05      0.9420       -7.5076
   S--                  1.027e-08     0.0002972      0.1230       -8.8985
    (only species > 1e-8 molal listed)

  Mineral saturation states
                     log Q/K                          log Q/K
 ----------------------------------------------------------------
   Troilite           0.0000 sat    Quartz            -1.4543     
   Antigorite         0.0000 sat    Talc              -1.4677     
   Greenalite         0.0000 sat    Magnetite         -1.5755     
   Hydroxylapatite    0.0000 sat    Tridymite         -1.6261     
   Tephroite          0.0000 sat    Chalcedony        -1.6710     
   Daphnite-14A       0.0000 sat    Saponite-H        -1.6822     
   Andradite          0.0000 sat    Prehnite          -1.7571     
   Chromite           0.0000 sat    Gibbsite          -1.8088     
   Tremolite          0.0000 sat    Cristobalite(alp  -1.8720     
   Saponite-Ca       -0.0000 sat    Brucite           -1.8803     
   Diopside          -0.0073        Minnesotaite      -1.9457     
   Pyrrhotite        -0.0796        Wustite           -2.0236     
   Annite            -0.1872        Fe(OH)2           -2.0763     
   Phlogopite        -0.2680        Goethite          -2.0959     
   Saponite-Mg       -0.4783        Coesite           -2.1127     
   Ice               -0.4841        Monticellite      -2.1446     
   Alabandite        -0.4881        Enstatite         -2.1552     
   Chrysotile        -0.4945        Cristobalite(bet  -2.1742     
   Saponite-Na       -0.5709        Grossular         -2.1835     
   Ripidolite-14A    -0.6373        Mesolite          -2.2120     
   Saponite-K        -0.7480        Cronstedtite-7A   -2.2471     
   Rhodonite         -0.8488        SiO2(am)          -2.3482     
   Hedenbergite      -1.0121        Epidote           -2.7334     
   Fayalite          -1.0194        Epidote-ord       -2.7388     
   Diaspore          -1.0233        Manganosite       -2.7595     
   Wollastonite      -1.0694        Hematite          -2.7960     
   Mn(OH)2(am)       -1.1553        Chamosite-7A      -2.8365     
   Ferrosilite       -1.1923        Scolecite         -2.8524     
   Pseudowollastoni  -1.2037        Daphnite-7A       -2.8752     
   FeO               -1.2796        Halite            -2.8944     
   Boehmite          -1.3181        Whitlockite       -2.9728     
   Clinochlore-14A   -1.4478     
    (only minerals with log Q/K > -3 listed)

                         partial
  Gases               press. (bar)     fugacity     fug. coef.    log fug.
 ---------------------------------------------------------------------------
   H2(g)                    15.86         15.87         1.001      1.2006
   CH4(g)                   1.181         1.180        0.9993      0.0720
   H2O(g)                  0.8134        0.8014        0.9852     -0.0962
   H2S(g)               1.402e-05     1.397e-05        0.9961     -4.8548
   HCl(g)               6.209e-12     6.209e-12         1.000*   -11.2070
   CO2(g)               1.602e-19     1.598e-19        0.9976    -18.7964
   CO(g)                7.231e-22     7.231e-22         1.000*   -21.1408
   C2H4(g)              1.434e-25     1.434e-25         1.000*   -24.8434
   S2(g)                1.730e-32     1.730e-32         1.000*   -31.7620
   SO2(g)               2.866e-35     2.845e-35        0.9928    -34.5459
   Na(g)                5.787e-41     5.787e-41         1.000*   -40.2375
   K(g)                 5.945e-43     5.945e-43         1.000*   -42.2259
   Cl2(g)               3.392e-51     3.392e-51         1.000*   -50.4695
   O2(g)                3.275e-66     3.275e-66        0.9999    -65.4848
   Mg(g)                1.318e-66     1.318e-66         1.000*   -65.8800
   Ca(g)                6.586e-82     6.586e-82         1.000*   -81.1814
   C(g)                1.208e-101    1.208e-101         1.000*  -100.9180
   Al(g)               3.886e-102    3.886e-102         1.000*  -101.4105
   Si(g)               7.417e-110    7.417e-110         1.000*  -109.1297
    *no data, gas taken to be ideal

                                  In fluid              Sorbed            Kd
  Original basis total moles   moles     mg/kg      moles     mg/kg      L/kg
 -------------------------------------------------------------------------------
   H2O                 60.2       53.8  9.03e+05
   Al+++              0.388   2.01e-07   0.00504
   Ca++                2.03       1.26  4.71e+04
   Cl-                 1.33       1.33  4.38e+04
   CrO4--             0.110   1.29e-20  1.39e-15
   Fe++                1.37   2.58e-06     0.134
   H+                 -9.59   0.000979     0.919
   HCO3-            0.00100    0.00100      56.8
   HPO4--            0.0213   3.58e-12  3.20e-07
   K+                0.0103     0.0103      373.
   Mg++                2.19   0.000203      4.61
   Mn++              0.0341    0.00190      97.5
   Na+                0.116      0.116  2.49e+03
   O2(aq)           -0.0984   -0.00816     -243.
   SO4--             0.0117   8.08e-06     0.723
   SiO2(aq)            3.84   3.04e-05      1.70
   Ti(OH)4(aq)       0.0345     0.0345  3.72e+03

  Elemental composition               In fluid                  Sorbed
                  total moles     moles       mg/kg        moles       mg/kg
 -------------------------------------------------------------------------------
   Aluminum            0.3876    2.005e-07    0.005039
   Calcium              2.026        1.262   4.712e+04
   Carbon            0.001000     0.001000       11.19
   Chlorine             1.326        1.326   4.379e+04
   Chromium            0.1099    1.288e-20   6.237e-16
   Hydrogen             111.0        107.7   1.011e+05
   Iron                 1.366    2.578e-06      0.1341
   Magnesium            2.193    0.0002034       4.605
   Manganese          0.03407     0.001904       97.46
   Oxygen               68.43        53.91   8.034e+05
   Phosphorus         0.02131    3.578e-12   1.032e-07
   Potassium          0.01025      0.01025       373.5
   Silicon              3.839    3.041e-05      0.7956
   Sodium              0.1163       0.1163       2490.
   Sulfur             0.01167    8.079e-06      0.2413
   Titanium           0.03447      0.03447       1537.


          Step #    76             Xi = 0.4776

          Temperature = 100.0 C    Pressure =  1.013 bars
          pH =  7.517              log fO2 =  -65.563
          Eh =  -0.5503 volts      pe =  -7.4327
          Ionic strength      =    3.047841 molal
          Charge imbalance    =    1.240048 eq/kg (36.7% error)
          Activity of water   =    0.961399
          Solvent mass        =     0.96659 kg
          Solution mass       =      1.0717 kg
          Mineral mass        =     0.55767 kg
          Solution density    =    1.011    g/cm3
          Solution viscosity  =    0.003    poise
          Chlorinity          =    1.371828 molal
          Dissolved solids    =       98091 mg/kg sol'n
          Hardness            =   117507.32 mg/kg sol'n as CaCO3
            carbonate         =       45.29 mg/kg sol'n as CaCO3
            non-carbonate     =   117462.03 mg/kg sol'n as CaCO3
          Carbonate alkalinity=       45.29 mg/kg sol'n as CaCO3
          Water type          =    Ca-Cl
          Bulk volume         =    1.24e+03 cm3
          Fluid volume        =    1.06e+03 cm3
          Mineral volume      =        181. cm3
          Inert volume        =        0.00 cm3
          Porosity            =        85.4 %
          Permeability        =       0.636 cm2
          Mass reacted        =         529 g

                          moles          moles         grams          cm3      rxn rate
  Reactants             remaining       reacted       reacted       reacted  (mol/kg sec)
 ------------------------------------------------------------------------------------------
   H2O                    0.01257       0.01149        0.2071          --            --  
   Al2O3                   0.2262        0.2068         21.08          --            --  
   CaO                     0.8172        0.7470         41.89          --            --  
   Cr2O3                  0.06412       0.05861         8.908          --            --  
   FeO(ox)                  1.594         1.457         104.7          --            --  
   K2O(ox)               0.005402      0.004937        0.4651          --            --  
   MgO                      2.558         2.339         94.25          --            --  
   MnO                    0.03977       0.03635         2.579          --            --  
   Na2O(ox)               0.06728       0.06150         3.812          --            --  
   P2O5                   0.01243       0.01137         1.613          --            --  
   S                      0.01246       0.01139        0.3652        0.1767          --  
   SiO2                     4.482         4.097         246.1          --            --  
   TiO2                   0.04023       0.03678         2.938          --            --  

  Minerals in system     moles      log moles      grams        volume (cm3)
 ----------------------------------------------------------------------------
   Andradite              0.03280     -1.484          16.67           4.324
   Antigorite             0.01342     -1.872          60.86           23.47
   Chromite               0.05861     -1.232          13.12           2.579
   Daphnite-14A            0.2068     -0.684          147.5           44.13
   Diopside             0.0009206     -3.036         0.1993         0.06084
   Greenalite             0.09578     -1.019          35.60           11.01
   Hydroxylapatite       0.007578     -2.120          3.806           1.436
   Tephroite              0.01726     -1.763          3.485           1.315
   Tremolite               0.3389     -0.470          275.3           92.49
   Troilite               0.01238     -1.907          1.089          0.4108
                                               _____________   _____________
          (total)                                     557.7           181.2 

  Aqueous species       molality    mg/kg sol'n    act. coef.     log act.
 ---------------------------------------------------------------------------
   Cl-                      1.186     3.792e+04      0.5810       -0.1618
   Ca++                     1.174     4.243e+04      0.1683       -0.7042
   Na+                     0.1109         2300.      0.6759       -1.1252
   CaCl+                  0.08862         6037.      0.6759       -1.2226
   CaCl2(aq)              0.03900         3904.      1.0000       -1.4089
   Ti(OH)4(aq)            0.03805         3978.      1.0000       -1.4197
   NaCl(aq)               0.01738         916.0      1.0000       -1.7600
   H2(aq)                 0.01386         25.20      1.0000       -1.8581
   K+                     0.01074         378.7      0.5810       -2.2049
   MnCl+                 0.001425         116.2      0.6759       -3.0162
   Methane(aq)           0.001035         14.97      1.0000       -2.9852
   KCl(aq)              0.0005120         34.43      1.0000       -3.2907
   Mn++                 0.0004807         23.82      0.1683       -4.0919
   Mg++                 0.0001456         3.192      0.2597       -4.4224
   MgCl+                5.860e-05         3.158      0.6759       -4.4022
   SiO2(aq)             2.882e-05         1.562      1.0000       -4.5403
   OH-                  2.781e-05        0.4266      0.6312       -4.7556
   HS-                  7.928e-06        0.2365      0.6312       -5.3006
   Fe++                 1.914e-06       0.09639      0.1683       -6.4919
   HSiO3-               1.109e-06       0.07711      0.6759       -6.1252
   NaHSiO3(aq)          1.011e-06       0.09130      1.0000       -5.9950
   FeCl+                5.277e-07       0.04345      0.6759       -6.4478
   H2S(aq)              4.629e-07       0.01423      1.0000       -6.3345
   NaOH(aq)             3.087e-07       0.01114      1.0000       -6.5105
   AlO2-                2.040e-07       0.01085      0.6759       -6.8605
   FeCl4--              1.430e-07       0.02549      0.0805       -7.9392
   H+                   3.231e-08     2.937e-05      0.9420       -7.5166
   S--                  1.058e-08     0.0003058      0.1230       -8.8859
    (only species > 1e-8 molal listed)

  Mineral saturation states
                     log Q/K                          log Q/K
 ----------------------------------------------------------------
   Antigorite         0.0000 sat    Quartz            -1.4621     
   Andradite          0.0000 sat    Talc              -1.4822     
   Tremolite          0.0000 sat    Magnetite         -1.5988     
   Diopside           0.0000 sat    Tridymite         -1.6339     
   Daphnite-14A       0.0000 sat    Chalcedony        -1.6788     
   Chromite           0.0000 sat    Saponite-H        -1.6946     
   Hydroxylapatite    0.0000 sat    Prehnite          -1.7485     
   Troilite           0.0000 sat    Gibbsite          -1.8102     
   Tephroite          0.0000 sat    Brucite           -1.8749     
   Greenalite         0.0000 sat    Cristobalite(alp  -1.8798     
   Saponite-Ca       -0.0095        Minnesotaite      -1.9612     
   Pyrrhotite        -0.0796        Wustite           -2.0207     
   Annite            -0.1608        Fe(OH)2           -2.0711     
   Phlogopite        -0.2407        Goethite          -2.1102     
   Ice               -0.4841        Coesite           -2.1205     
   Alabandite        -0.4894        Monticellite      -2.1295     
   Saponite-Mg       -0.4898        Enstatite         -2.1574     
   Chrysotile        -0.4935        Grossular         -2.1575     
   Saponite-Na       -0.5709        Cristobalite(bet  -2.1820     
   Ripidolite-14A    -0.6363        Mesolite          -2.2012     
   Saponite-K        -0.7488        Cronstedtite-7A   -2.2731     
   Rhodonite         -0.8527        SiO2(am)          -2.3560     
   Hedenbergite      -1.0051        Epidote           -2.7390     
   Fayalite          -1.0168        Epidote-ord       -2.7444     
   Diaspore          -1.0246        Manganosite       -2.7556     
   Wollastonite      -1.0599        Hematite          -2.8245     
   Mn(OH)2(am)       -1.1515        Chamosite-7A      -2.8365     
   Pseudowollastoni  -1.1942        Scolecite         -2.8610     
   Ferrosilite       -1.1949        Halite            -2.8650     
   FeO               -1.2744        Daphnite-7A       -2.8752     
   Boehmite          -1.3194        Fe                -2.9776     
   Clinochlore-14A   -1.4462        Whitlockite       -2.9786     
    (only minerals with log Q/K > -3 listed)

                         partial
  Gases               press. (bar)     fugacity     fug. coef.    log fug.
 ---------------------------------------------------------------------------
   H2(g)                    17.34         17.36         1.001      1.2395
   CH4(g)                   1.184         1.183        0.9993      0.0730
   H2O(g)                  0.8133        0.8013        0.9852     -0.0962
   H2S(g)               1.386e-05     1.380e-05        0.9961     -4.8600
   HCl(g)               6.091e-12     6.091e-12         1.000*   -11.2153
   CO2(g)               1.122e-19     1.119e-19        0.9976    -18.9512
   CO(g)                5.539e-22     5.539e-22         1.000*   -21.2566
   C2H4(g)              1.204e-25     1.204e-25         1.000*   -24.9193
   S2(g)                1.412e-32     1.412e-32         1.000*   -31.8503
   SO2(g)               2.164e-35     2.149e-35        0.9928    -34.6679
   Na(g)                6.601e-41     6.601e-41         1.000*   -40.1804
   K(g)                 6.744e-43     6.744e-43         1.000*   -42.1711
   Cl2(g)               2.985e-51     2.985e-51         1.000*   -50.5250
   O2(g)                2.737e-66     2.737e-66        0.9999    -65.5627
   Mg(g)                1.460e-66     1.460e-66         1.000*   -65.8355
   Ca(g)                7.496e-82     7.496e-82         1.000*   -81.1252
   C(g)                1.012e-101    1.012e-101         1.000*  -100.9949
   Al(g)               4.432e-102    4.432e-102         1.000*  -101.3534
   Si(g)               8.717e-110    8.717e-110         1.000*  -109.0597
    *no data, gas taken to be ideal

                                  In fluid              Sorbed            Kd
  Original basis total moles   moles     mg/kg      moles     mg/kg      L/kg
 -------------------------------------------------------------------------------
   H2O                 60.5       53.7  9.02e+05
   Al+++              0.414   2.04e-07   0.00513
   Ca++                2.07       1.26  4.70e+04
   Cl-                 1.33       1.33  4.39e+04
   CrO4--             0.117   1.28e-20  1.39e-15
   Fe++                1.46   2.50e-06     0.130
   H+                 -10.2   0.000979     0.920
   HCO3-            0.00100    0.00100      56.9
   HPO4--            0.0227   3.48e-12  3.11e-07
   K+                0.0109     0.0109      397.
   Mg++                2.34   0.000197      4.48
   Mn++              0.0364    0.00184      94.4
   Na+                0.124      0.124  2.66e+03
   O2(aq)            -0.105   -0.00872     -260.
   SO4--             0.0124   8.12e-06     0.728
   SiO2(aq)            4.10   2.99e-05      1.68
   Ti(OH)4(aq)       0.0368     0.0368  3.98e+03

  Elemental composition               In fluid                  Sorbed
                  total moles     moles       mg/kg        moles       mg/kg
 -------------------------------------------------------------------------------
   Aluminum            0.4136    2.040e-07    0.005135
   Calcium              2.073        1.258   4.705e+04
   Carbon            0.001000     0.001000       11.21
   Chlorine             1.326        1.326   4.386e+04
   Chromium            0.1172    1.281e-20   6.216e-16
   Hydrogen             111.0        107.5   1.011e+05
   Iron                 1.458    2.500e-06      0.1303
   Magnesium            2.340    0.0001974       4.476
   Manganese          0.03635     0.001842       94.44
   Oxygen               69.29        53.80   8.032e+05
   Phosphorus         0.02273    3.476e-12   1.005e-07
   Potassium          0.01087      0.01087       396.7
   Silicon              4.097    2.991e-05      0.7838
   Sodium              0.1240       0.1240       2660.
   Sulfur             0.01239    8.121e-06      0.2430
   Titanium           0.03678      0.03678       1643.


          Step #    79             Xi = 0.5000

          Temperature = 100.0 C    Pressure =  1.013 bars
          pH =  7.517              log fO2 =  -65.563
          Eh =  -0.5503 volts      pe =  -7.4329
          Ionic strength      =    3.049041 molal
          Charge imbalance    =    1.241600 eq/kg (36.71% error)
          Activity of water   =    0.961357
          Solvent mass        =     0.96503 kg
          Solution mass       =      1.0704 kg
          Mineral mass        =     0.58387 kg
          Solution density    =    1.012    g/cm3
          Solution viscosity  =    0.003    poise
          Chlorinity          =    1.374054 molal
          Dissolved solids    =       98425 mg/kg sol'n
          Hardness            =   117362.73 mg/kg sol'n as CaCO3
            carbonate         =       45.35 mg/kg sol'n as CaCO3
            non-carbonate     =   117317.38 mg/kg sol'n as CaCO3
          Carbonate alkalinity=       45.35 mg/kg sol'n as CaCO3
          Water type          =    Ca-Cl
          Bulk volume         =    1.25e+03 cm3
          Fluid volume        =    1.06e+03 cm3
          Mineral volume      =        190. cm3
          Inert volume        =        0.00 cm3
          Porosity            =        84.8 %
          Permeability        =       0.517 cm2
          Mass reacted        =         554 g

                          moles          moles         grams          cm3      rxn rate
  Reactants             remaining       reacted       reacted       reacted  (mol/kg sec)
 ------------------------------------------------------------------------------------------
   H2O                    0.01203       0.01203        0.2168          --            --  
   Al2O3                   0.2165        0.2165         22.08          --            --  
   CaO                     0.7821        0.7821         43.86          --            --  
   Cr2O3                  0.06136       0.06136         9.326          --            --  
   FeO(ox)                  1.525         1.525         109.6          --            --  
   K2O(ox)               0.005170      0.005170        0.4870          --            --  
   MgO                      2.448         2.448         98.68          --            --  
   MnO                    0.03806       0.03806         2.700          --            --  
   Na2O(ox)               0.06439       0.06439         3.991          --            --  
   P2O5                   0.01190       0.01190         1.689          --            --  
   S                      0.01193       0.01193        0.3824        0.1850          --  
   SiO2                     4.289         4.289         257.7          --            --  
   TiO2                   0.03851       0.03851         3.076          --            --  

  Minerals in system     moles      log moles      grams        volume (cm3)
 ----------------------------------------------------------------------------
   Andradite              0.03331     -1.477          16.93           4.392
   Antigorite             0.01406     -1.852          63.76           24.59
   Chromite               0.06136     -1.212          13.74           2.701
   Daphnite-14A            0.2165     -0.665          154.5           46.21
   Diopside              0.006308     -2.200          1.366          0.4169
   Greenalite              0.1010     -0.996          37.53           11.61
   Hydroxylapatite       0.007934     -2.101          3.985           1.504
   Tephroite              0.01811     -1.742          3.658           1.380
   Tremolite               0.3536     -0.451          287.3           96.52
   Troilite               0.01292     -1.889          1.136          0.4285
                                               _____________   _____________
          (total)                                     583.9           189.7 

  Aqueous species       molality    mg/kg sol'n    act. coef.     log act.
 ---------------------------------------------------------------------------
   Cl-                      1.187     3.794e+04      0.5810       -0.1614
   Ca++                     1.173     4.237e+04      0.1683       -0.7046
   Na+                     0.1162         2409.      0.6759       -1.1047
   CaCl+                  0.08862         6035.      0.6759       -1.2226
   Ti(OH)4(aq)            0.03990         4170.      1.0000       -1.3990
   CaCl2(aq)              0.03905         3907.      1.0000       -1.4084
   NaCl(aq)               0.01824         960.8      1.0000       -1.7391
   H2(aq)                 0.01386         25.20      1.0000       -1.8582
   K+                     0.01121         395.3      0.5810       -2.1860
   MnCl+                 0.001425         116.2      0.6759       -3.0162
   Methane(aq)           0.001036         14.99      1.0000       -2.9845
   KCl(aq)              0.0005353         35.98      1.0000       -3.2714
   Mn++                 0.0004802         23.79      0.1683       -4.0923
   Mg++                 0.0001455         3.187      0.2597       -4.4228
   MgCl+                5.860e-05         3.157      0.6759       -4.4022
   SiO2(aq)             2.882e-05         1.561      1.0000       -4.5403
   OH-                  2.782e-05        0.4266      0.6312       -4.7554
   HS-                  7.932e-06        0.2365      0.6312       -5.3004
   Fe++                 1.912e-06       0.09626      0.1683       -6.4924
   HSiO3-               1.109e-06       0.07711      0.6759       -6.1250
   NaHSiO3(aq)          1.061e-06       0.09571      1.0000       -5.9744
   FeCl+                5.277e-07       0.04344      0.6759       -6.4477
   H2S(aq)              4.629e-07       0.01422      1.0000       -6.3345
   NaOH(aq)             3.237e-07       0.01167      1.0000       -6.4898
   AlO2-                2.041e-07       0.01085      0.6759       -6.8603
   FeCl4--              1.434e-07       0.02556      0.0805       -7.9378
   H+                   3.230e-08     2.935e-05      0.9420       -7.5168
   S--                  1.059e-08     0.0003060      0.1230       -8.8854
    (only species > 1e-8 molal listed)

  Mineral saturation states
                     log Q/K                          log Q/K
 ----------------------------------------------------------------
   Greenalite         0.0000 sat    Quartz            -1.4621     
   Tephroite          0.0000 sat    Talc              -1.4822     
   Hydroxylapatite    0.0000 sat    Magnetite         -1.5988     
   Diopside           0.0000 sat    Tridymite         -1.6339     
   Daphnite-14A       0.0000 sat    Chalcedony        -1.6788     
   Chromite           0.0000 sat    Saponite-H        -1.6946     
   Troilite           0.0000 sat    Prehnite          -1.7485     
   Andradite          0.0000 sat    Gibbsite          -1.8102     
   Tremolite          0.0000 sat    Brucite           -1.8749     
   Antigorite         0.0000 sat    Cristobalite(alp  -1.8798     
   Saponite-Ca       -0.0095        Minnesotaite      -1.9612     
   Pyrrhotite        -0.0796        Wustite           -2.0207     
   Annite            -0.1418        Fe(OH)2           -2.0711     
   Phlogopite        -0.2217        Goethite          -2.1102     
   Ice               -0.4841        Coesite           -2.1205     
   Alabandite        -0.4894        Monticellite      -2.1295     
   Saponite-Mg       -0.4897        Enstatite         -2.1574     
   Chrysotile        -0.4935        Grossular         -2.1575     
   Saponite-Na       -0.5640        Cristobalite(bet  -2.1820     
   Ripidolite-14A    -0.6363        Mesolite          -2.1873     
   Saponite-K        -0.7425        Cronstedtite-7A   -2.2731     
   Rhodonite         -0.8527        SiO2(am)          -2.3560     
   Hedenbergite      -1.0051        Epidote           -2.7390     
   Fayalite          -1.0167        Epidote-ord       -2.7444     
   Diaspore          -1.0246        Manganosite       -2.7556     
   Wollastonite      -1.0599        Hematite          -2.8245     
   Mn(OH)2(am)       -1.1515        Chamosite-7A      -2.8365     
   Pseudowollastoni  -1.1942        Halite            -2.8441     
   Ferrosilite       -1.1948        Scolecite         -2.8611     
   FeO               -1.2744        Daphnite-7A       -2.8752     
   Boehmite          -1.3194        Fe                -2.9776     
   Clinochlore-14A   -1.4462        Whitlockite       -2.9786     
    (only minerals with log Q/K > -3 listed)

                         partial
  Gases               press. (bar)     fugacity     fug. coef.    log fug.
 ---------------------------------------------------------------------------
   H2(g)                    17.34         17.36         1.001      1.2394
   CH4(g)                   1.186         1.185        0.9993      0.0737
   H2O(g)                  0.8133        0.8013        0.9852     -0.0962
   H2S(g)               1.386e-05     1.380e-05        0.9961     -4.8600
   HCl(g)               6.095e-12     6.095e-12         1.000*   -11.2151
   CO2(g)               1.124e-19     1.121e-19        0.9976    -18.9504
   CO(g)                5.548e-22     5.548e-22         1.000*   -21.2559
   C2H4(g)              1.208e-25     1.208e-25         1.000*   -24.9179
   S2(g)                1.412e-32     1.412e-32         1.000*   -31.8503
   SO2(g)               2.164e-35     2.148e-35        0.9928    -34.6679
   Na(g)                6.923e-41     6.923e-41         1.000*   -40.1597
   K(g)                 7.047e-43     7.047e-43         1.000*   -42.1520
   Cl2(g)               2.988e-51     2.988e-51         1.000*   -50.5245
   O2(g)                2.737e-66     2.737e-66        0.9999    -65.5627
   Mg(g)                1.461e-66     1.461e-66         1.000*   -65.8355
   Ca(g)                7.496e-82     7.496e-82         1.000*   -81.1252
   C(g)                1.014e-101    1.014e-101         1.000*  -100.9941
   Al(g)               4.432e-102    4.432e-102         1.000*  -101.3534
   Si(g)               8.717e-110    8.717e-110         1.000*  -109.0596
    *no data, gas taken to be ideal

                                  In fluid              Sorbed            Kd
  Original basis total moles   moles     mg/kg      moles     mg/kg      L/kg
 -------------------------------------------------------------------------------
   H2O                 60.8       53.6  9.02e+05
   Al+++              0.433   2.04e-07   0.00514
   Ca++                2.11       1.25  4.70e+04
   Cl-                 1.33       1.33  4.39e+04
   CrO4--             0.123   1.28e-20  1.38e-15
   Fe++                1.53   2.50e-06     0.130
   H+                 -10.7   0.000979     0.921
   HCO3-            0.00100    0.00100      57.0
   HPO4--            0.0238   3.47e-12  3.12e-07
   K+                0.0113     0.0113      414.
   Mg++                2.45   0.000197      4.47
   Mn++              0.0381    0.00184      94.4
   Na+                0.130      0.130  2.79e+03
   O2(aq)            -0.110   -0.00871     -260.
   SO4--             0.0129   8.11e-06     0.728
   SiO2(aq)            4.29   2.99e-05      1.68
   Ti(OH)4(aq)       0.0385     0.0385  4.17e+03

  Elemental composition               In fluid                  Sorbed
                  total moles     moles       mg/kg        moles       mg/kg
 -------------------------------------------------------------------------------
   Aluminum            0.4330    2.040e-07    0.005142
   Calcium              2.108        1.255   4.699e+04
   Carbon            0.001000     0.001000       11.22
   Chlorine             1.326        1.326   4.392e+04
   Chromium            0.1227    1.278e-20   6.207e-16
   Hydrogen             111.0        107.3   1.011e+05
   Iron                 1.526    2.495e-06      0.1302
   Magnesium            2.449    0.0001969       4.472
   Manganese          0.03806     0.001839       94.38
   Oxygen               69.94        53.72   8.030e+05
   Phosphorus         0.02380    3.474e-12   1.005e-07
   Potassium          0.01134      0.01134       414.2
   Silicon              4.289    2.991e-05      0.7848
   Sodium              0.1298       0.1298       2787.
   Sulfur             0.01293    8.111e-06      0.2430
   Titanium           0.03851      0.03851       1722.


          Step #    89             Xi = 0.6000

          Temperature = 100.0 C    Pressure =  1.013 bars
          pH =  7.518              log fO2 =  -65.563
          Eh =  -0.5504 volts      pe =  -7.4339
          Ionic strength      =    3.054427 molal
          Charge imbalance    =    1.248563 eq/kg (36.77% error)
          Activity of water   =    0.961171
          Solvent mass        =     0.95805 kg
          Solution mass       =      1.0644 kg
          Mineral mass        =     0.70060 kg
          Solution density    =    1.012    g/cm3
          Solution viscosity  =    0.003    poise
          Chlorinity          =    1.384061 molal
          Dissolved solids    =       99923 mg/kg sol'n
          Hardness            =   116714.17 mg/kg sol'n as CaCO3
            carbonate         =       45.61 mg/kg sol'n as CaCO3
            non-carbonate     =   116668.56 mg/kg sol'n as CaCO3
          Carbonate alkalinity=       45.61 mg/kg sol'n as CaCO3
          Water type          =    Ca-Cl
          Bulk volume         =    1.28e+03 cm3
          Fluid volume        =    1.05e+03 cm3
          Mineral volume      =        228. cm3
          Inert volume        =        0.00 cm3
          Porosity            =        82.2 %
          Permeability        =       0.211 cm2
          Mass reacted        =         665 g

                          moles          moles         grams          cm3      rxn rate
  Reactants             remaining       reacted       reacted       reacted  (mol/kg sec)
 ------------------------------------------------------------------------------------------
   H2O                   0.009627       0.01444        0.2601          --            --  
   Al2O3                   0.1732        0.2598         26.49          --            --  
   CaO                     0.6257        0.9385         52.63          --            --  
   Cr2O3                  0.04909       0.07363         11.19          --            --  
   FeO(ox)                  1.220         1.830         131.5          --            --  
   K2O(ox)               0.004136      0.006203        0.5843          --            --  
   MgO                      1.959         2.938         118.4          --            --  
   MnO                    0.03045       0.04567         3.240          --            --  
   Na2O(ox)               0.05151       0.07727         4.789          --            --  
   P2O5                  0.009520       0.01428         2.027          --            --  
   S                     0.009541       0.01431        0.4589        0.2220          --  
   SiO2                     3.431         5.147         309.3          --            --  
   TiO2                   0.03080       0.04621         3.691          --            --  

  Minerals in system     moles      log moles      grams        volume (cm3)
 ----------------------------------------------------------------------------
   Andradite              0.03560     -1.449          18.09           4.693
   Antigorite             0.01691     -1.772          76.70           29.58
   Chromite               0.07363     -1.133          16.48           3.241
   Daphnite-14A            0.2598     -0.585          185.4           55.45
   Diopside               0.03031     -1.518          6.564           2.003
   Greenalite              0.1241     -0.906          46.12           14.27
   Hydroxylapatite       0.009521     -2.021          4.782           1.805
   Tephroite              0.02193     -1.659          4.428           1.671
   Tremolite               0.4194     -0.377          340.7           114.5
   Troilite               0.01530     -1.815          1.345          0.5077
                                               _____________   _____________
          (total)                                     700.6           227.7 

  Aqueous species       molality    mg/kg sol'n    act. coef.     log act.
 ---------------------------------------------------------------------------
   Cl-                      1.193     3.806e+04      0.5810       -0.1593
   Ca++                     1.167     4.211e+04      0.1683       -0.7066
   Na+                     0.1402         2902.      0.6759       -1.0232
   CaCl+                  0.08864         6026.      0.6759       -1.2225
   Ti(OH)4(aq)            0.04823         5032.      1.0000       -1.3167
   CaCl2(aq)              0.03924         3920.      1.0000       -1.4063
   NaCl(aq)               0.02210         1163.      1.0000       -1.6555
   H2(aq)                 0.01386         25.15      1.0000       -1.8582
   K+                     0.01335         469.9      0.5810       -2.1102
   MnCl+                 0.001426         116.0      0.6759       -3.0161
   Methane(aq)           0.001044         15.07      1.0000       -2.9814
   KCl(aq)              0.0006404         42.97      1.0000       -3.1935
   Mn++                 0.0004781         23.64      0.1683       -4.0943
   Mg++                 0.0001448         3.168      0.2597       -4.4247
   MgCl+                5.863e-05         3.153      0.6759       -4.4020
   SiO2(aq)             2.882e-05         1.559      1.0000       -4.5403
   OH-                  2.788e-05        0.4268      0.6312       -4.7545
   HS-                  7.947e-06        0.2366      0.6312       -5.2996
   Fe++                 1.904e-06       0.09569      0.1683       -6.4942
   NaHSiO3(aq)          1.282e-06        0.1155      1.0000       -5.8920
   HSiO3-               1.112e-06       0.07714      0.6759       -6.1241
   FeCl+                5.279e-07       0.04338      0.6759       -6.4475
   H2S(aq)              4.627e-07       0.01419      1.0000       -6.3347
   NaOH(aq)             3.914e-07       0.01409      1.0000       -6.4074
   AlO2-                2.046e-07       0.01086      0.6759       -6.8593
   FeCl4--              1.455e-07       0.02589      0.0805       -7.9314
   H+                   3.222e-08     2.923e-05      0.9420       -7.5178
   S--                  1.063e-08     0.0003068      0.1230       -8.8836
    (only species > 1e-8 molal listed)

  Mineral saturation states
                     log Q/K                          log Q/K
 ----------------------------------------------------------------
   Diopside           0.0000 sat    Quartz            -1.4621     
   Chromite           0.0000 sat    Talc              -1.4822     
   Troilite           0.0000 sat    Magnetite         -1.5986     
   Hydroxylapatite    0.0000 sat    Tridymite         -1.6339     
   Greenalite         0.0000 sat    Chalcedony        -1.6788     
   Tephroite          0.0000 sat    Saponite-H        -1.6946     
   Andradite          0.0000 sat    Prehnite          -1.7487     
   Daphnite-14A       0.0000 sat    Gibbsite          -1.8103     
   Tremolite          0.0000 sat    Brucite           -1.8749     
   Antigorite         0.0000 sat    Cristobalite(alp  -1.8798     
   Saponite-Ca       -0.0095        Minnesotaite      -1.9612     
   Annite            -0.0649        Wustite           -2.0206     
   Pyrrhotite        -0.0796        Fe(OH)2           -2.0711     
   Phlogopite        -0.1448        Goethite          -2.1102     
   Ice               -0.4842        Coesite           -2.1205     
   Alabandite        -0.4895        Monticellite      -2.1295     
   Saponite-Mg       -0.4897        Mesolite          -2.1319     
   Chrysotile        -0.4935        Enstatite         -2.1574     
   Saponite-Na       -0.5368        Grossular         -2.1576     
   Ripidolite-14A    -0.6363        Cristobalite(bet  -2.1820     
   Saponite-K        -0.7171        Cronstedtite-7A   -2.2730     
   Rhodonite         -0.8528        SiO2(am)          -2.3560     
   Hedenbergite      -1.0051        Epidote           -2.7391     
   Fayalite          -1.0166        Epidote-ord       -2.7445     
   Diaspore          -1.0246        Manganosite       -2.7555     
   Wollastonite      -1.0599        Halite            -2.7605     
   Mn(OH)2(am)       -1.1515        Hematite          -2.8244     
   Pseudowollastoni  -1.1942        Chamosite-7A      -2.8365     
   Ferrosilite       -1.1948        Scolecite         -2.8614     
   FeO               -1.2743        Daphnite-7A       -2.8752     
   Boehmite          -1.3194        Fe                -2.9775     
   Clinochlore-14A   -1.4462        Whitlockite       -2.9785     
    (only minerals with log Q/K > -3 listed)

                         partial
  Gases               press. (bar)     fugacity     fug. coef.    log fug.
 ---------------------------------------------------------------------------
   H2(g)                    17.34         17.35         1.001      1.2394
   CH4(g)                   1.194         1.193        0.9993      0.0768
   H2O(g)                  0.8132        0.8011        0.9852     -0.0963
   H2S(g)               1.385e-05     1.380e-05        0.9961     -4.8602
   HCl(g)               6.109e-12     6.109e-12         1.000*   -11.2140
   CO2(g)               1.132e-19     1.129e-19        0.9976    -18.9473
   CO(g)                5.589e-22     5.589e-22         1.000*   -21.2527
   C2H4(g)              1.226e-25     1.226e-25         1.000*   -24.9115
   S2(g)                1.411e-32     1.411e-32         1.000*   -31.8506
   SO2(g)               2.163e-35     2.147e-35        0.9928    -34.6681
   Na(g)                8.371e-41     8.371e-41         1.000*   -40.0772
   K(g)                 8.410e-43     8.410e-43         1.000*   -42.0752
   Cl2(g)               3.003e-51     3.003e-51         1.000*   -50.5224
   O2(g)                2.737e-66     2.737e-66        0.9999    -65.5628
   Mg(g)                1.461e-66     1.461e-66         1.000*   -65.8354
   Ca(g)                7.497e-82     7.497e-82         1.000*   -81.1251
   C(g)                1.021e-101    1.021e-101         1.000*  -100.9909
   Al(g)               4.433e-102    4.433e-102         1.000*  -101.3533
   Si(g)               8.718e-110    8.718e-110         1.000*  -109.0596
    *no data, gas taken to be ideal

                                  In fluid              Sorbed            Kd
  Original basis total moles   moles     mg/kg      moles     mg/kg      L/kg
 -------------------------------------------------------------------------------
   H2O                 61.8       53.2  9.00e+05
   Al+++              0.520   2.04e-07   0.00518
   Ca++                2.26       1.24  4.67e+04
   Cl-                 1.33       1.33  4.42e+04
   CrO4--             0.147   1.26e-20  1.38e-15
   Fe++                1.83   2.47e-06     0.130
   H+                 -12.9   0.000978     0.926
   HCO3-            0.00100    0.00100      57.3
   HPO4--            0.0286   3.46e-12  3.12e-07
   K+                0.0134     0.0134      492.
   Mg++                2.94   0.000195      4.45
   Mn++              0.0457    0.00182      94.1
   Na+                0.156      0.156  3.36e+03
   O2(aq)            -0.132   -0.00866     -260.
   SO4--             0.0153   8.07e-06     0.728
   SiO2(aq)            5.15   2.99e-05      1.69
   Ti(OH)4(aq)       0.0462     0.0462  5.03e+03

  Elemental composition               In fluid                  Sorbed
                  total moles     moles       mg/kg        moles       mg/kg
 -------------------------------------------------------------------------------
   Aluminum            0.5196    2.042e-07    0.005177
   Calcium              2.265        1.241   4.673e+04
   Carbon            0.001000     0.001000       11.28
   Chlorine             1.326        1.326   4.417e+04
   Chromium            0.1473    1.263e-20   6.169e-16
   Hydrogen             111.0        106.6   1.009e+05
   Iron                 1.831    2.471e-06      0.1297
   Magnesium            2.939    0.0001949       4.451
   Manganese          0.04567     0.001824       94.14
   Oxygen               72.82        53.37   8.021e+05
   Phosphorus         0.02856    3.464e-12   1.008e-07
   Potassium          0.01341      0.01341       492.5
   Silicon              5.147    2.990e-05      0.7891
   Sodium              0.1555       0.1555       3359.
   Sulfur             0.01531    8.067e-06      0.2430
   Titanium           0.04621      0.04621       2079.


          Step #    99             Xi = 0.7000

          Temperature = 100.0 C    Pressure =  1.013 bars
          pH =  7.519              log fO2 =  -65.563
          Eh =  -0.5504 volts      pe =  -7.4349
          Ionic strength      =    3.059901 molal
          Charge imbalance    =    1.255605 eq/kg (36.83% error)
          Activity of water   =    0.960984
          Solvent mass        =     0.95107 kg
          Solution mass       =      1.0584 kg
          Mineral mass        =     0.81733 kg
          Solution density    =    1.013    g/cm3
          Solution viscosity  =    0.003    poise
          Chlorinity          =    1.394213 molal
          Dissolved solids    =      101438 mg/kg sol'n
          Hardness            =   116060.84 mg/kg sol'n as CaCO3
            carbonate         =       45.87 mg/kg sol'n as CaCO3
            non-carbonate     =   116014.97 mg/kg sol'n as CaCO3
          Carbonate alkalinity=       45.87 mg/kg sol'n as CaCO3
          Water type          =    Ca-Cl
          Bulk volume         =    1.31e+03 cm3
          Fluid volume        =    1.04e+03 cm3
          Mineral volume      =        266. cm3
          Inert volume        =        0.00 cm3
          Porosity            =        79.7 %
          Permeability        =      0.0898 cm2
          Mass reacted        =         775 g

                          moles          moles         grams          cm3      rxn rate
  Reactants             remaining       reacted       reacted       reacted  (mol/kg sec)
 ------------------------------------------------------------------------------------------
   H2O                   0.007220       0.01685        0.3035          --            --  
   Al2O3                   0.1299        0.3031         30.91          --            --  
   CaO                     0.4693         1.095         61.40          --            --  
   Cr2O3                  0.03682       0.08591         13.06          --            --  
   FeO(ox)                 0.9152         2.135         153.4          --            --  
   K2O(ox)               0.003102      0.007237        0.6817          --            --  
   MgO                      1.469         3.428         138.2          --            --  
   MnO                    0.02284       0.05329         3.780          --            --  
   Na2O(ox)               0.03863       0.09015         5.587          --            --  
   P2O5                  0.007140       0.01666         2.365          --            --  
   S                     0.007155       0.01670        0.5354        0.2590          --  
   SiO2                     2.574         6.005         360.8          --            --  
   TiO2                   0.02310       0.05391         4.306          --            --  

  Minerals in system     moles      log moles      grams        volume (cm3)
 ----------------------------------------------------------------------------
   Andradite              0.03788     -1.422          19.25           4.995
   Annite               5.313e-05     -4.275        0.02720        0.008199
   Antigorite             0.01976     -1.704          89.64           34.57
   Chromite               0.08591     -1.066          19.23           3.781
   Daphnite-14A            0.3031     -0.518          216.3           64.68
   Diopside               0.05431     -1.265          11.76           3.590
   Greenalite              0.1472     -0.832          54.71           16.93
   Hydroxylapatite        0.01111     -1.954          5.579           2.105
   Tephroite              0.02574     -1.589          5.198           1.962
   Tremolite               0.4852     -0.314          394.1           132.4
   Troilite               0.01769     -1.752          1.555          0.5868
                                               _____________   _____________
          (total)                                     817.3           265.6 

  Aqueous species       molality    mg/kg sol'n    act. coef.     log act.
 ---------------------------------------------------------------------------
   Cl-                      1.198     3.818e+04      0.5810       -0.1572
   Ca++                     1.162     4.185e+04      0.1683       -0.7085
   Na+                     0.1646         3399.      0.6759       -0.9538
   CaCl+                  0.08866         6017.      0.6759       -1.2224
   Ti(OH)4(aq)            0.05668         5904.      1.0000       -1.2466
   CaCl2(aq)              0.03944         3933.      1.0000       -1.4041
   NaCl(aq)               0.02606         1369.      1.0000       -1.5840
   K+                     0.01547         543.5      0.5810       -2.0464
   H2(aq)                 0.01386         25.11      1.0000       -1.8582
   MnCl+                 0.001426         115.8      0.6759       -3.0160
   Methane(aq)           0.001051         15.16      1.0000       -2.9782
   KCl(aq)              0.0007454         49.94      1.0000       -3.1276
   Mn++                 0.0004760         23.50      0.1683       -4.0962
   Mg++                 0.0001442         3.149      0.2597       -4.4266
   MgCl+                5.865e-05         3.149      0.6759       -4.4018
   SiO2(aq)             2.882e-05         1.556      1.0000       -4.5403
   OH-                  2.794e-05        0.4270      0.6312       -4.7535
   HS-                  7.963e-06        0.2367      0.6312       -5.2987
   Fe++                 1.895e-06       0.09511      0.1683       -6.4961
   NaHSiO3(aq)          1.508e-06        0.1356      1.0000       -5.8217
   HSiO3-               1.114e-06       0.07717      0.6759       -6.1232
   FeCl+                5.281e-07       0.04333      0.6759       -6.4474
   H2S(aq)              4.625e-07       0.01416      1.0000       -6.3349
   NaOH(aq)             4.602e-07       0.01654      1.0000       -6.3370
   AlO2-                2.050e-07       0.01087      0.6759       -6.8583
   FeCl4--              1.477e-07       0.02623      0.0805       -7.9251
   H+                   3.215e-08     2.911e-05      0.9420       -7.5188
   S--                  1.068e-08     0.0003076      0.1230       -8.8817
    (only species > 1e-8 molal listed)

  Mineral saturation states
                     log Q/K                          log Q/K
 ----------------------------------------------------------------
   Greenalite         0.0000 sat    Quartz            -1.4621     
   Hydroxylapatite    0.0000 sat    Talc              -1.4822     
   Troilite           0.0000 sat    Magnetite         -1.5984     
   Chromite           0.0000 sat    Tridymite         -1.6339     
   Daphnite-14A       0.0000 sat    Chalcedony        -1.6788     
   Andradite          0.0000 sat    Saponite-H        -1.6946     
   Diopside           0.0000 sat    Prehnite          -1.7488     
   Tephroite          0.0000 sat    Gibbsite          -1.8104     
   Tremolite          0.0000 sat    Brucite           -1.8749     
   Antigorite         0.0000 sat    Cristobalite(alp  -1.8798     
   Annite             0.0000 sat    Minnesotaite      -1.9612     
   Saponite-Ca       -0.0095        Wustite           -2.0205     
   Pyrrhotite        -0.0796        Fe(OH)2           -2.0711     
   Phlogopite        -0.0799        Mesolite          -2.0846     
   Ice               -0.4843        Goethite          -2.1102     
   Alabandite        -0.4895        Coesite           -2.1205     
   Saponite-Mg       -0.4897        Monticellite      -2.1295     
   Chrysotile        -0.4935        Enstatite         -2.1573     
   Saponite-Na       -0.5135        Grossular         -2.1577     
   Ripidolite-14A    -0.6363        Cristobalite(bet  -2.1820     
   Saponite-K        -0.6957        Cronstedtite-7A   -2.2729     
   Rhodonite         -0.8528        SiO2(am)          -2.3560     
   Hedenbergite      -1.0051        Halite            -2.6890     
   Fayalite          -1.0165        Epidote           -2.7391     
   Diaspore          -1.0246        Epidote-ord       -2.7445     
   Wollastonite      -1.0600        Manganosite       -2.7555     
   Mn(OH)2(am)       -1.1516        Hematite          -2.8243     
   Pseudowollastoni  -1.1943        Chamosite-7A      -2.8365     
   Ferrosilite       -1.1948        Scolecite         -2.8618     
   FeO               -1.2742        Daphnite-7A       -2.8752     
   Boehmite          -1.3194        Fe                -2.9774     
   Clinochlore-14A   -1.4462        Whitlockite       -2.9785     
    (only minerals with log Q/K > -3 listed)

                         partial
  Gases               press. (bar)     fugacity     fug. coef.    log fug.
 ---------------------------------------------------------------------------
   H2(g)                    17.34         17.35         1.001      1.2394
   CH4(g)                   1.203         1.202        0.9993      0.0800
   H2O(g)                  0.8130        0.8010        0.9852     -0.0964
   H2S(g)               1.385e-05     1.379e-05        0.9961     -4.8604
   HCl(g)               6.124e-12     6.124e-12         1.000*   -11.2130
   CO2(g)               1.140e-19     1.137e-19        0.9976    -18.9441
   CO(g)                5.630e-22     5.630e-22         1.000*   -21.2495
   C2H4(g)              1.244e-25     1.244e-25         1.000*   -24.9050
   S2(g)                1.410e-32     1.410e-32         1.000*   -31.8508
   SO2(g)               2.162e-35     2.146e-35        0.9928    -34.6683
   Na(g)                9.845e-41     9.845e-41         1.000*   -40.0068
   K(g)                 9.765e-43     9.765e-43         1.000*   -42.0103
   Cl2(g)               3.018e-51     3.018e-51         1.000*   -50.5203
   O2(g)                2.736e-66     2.736e-66        0.9999    -65.5629
   Mg(g)                1.461e-66     1.461e-66         1.000*   -65.8352
   Ca(g)                7.497e-82     7.497e-82         1.000*   -81.1251
   C(g)                1.029e-101    1.029e-101         1.000*  -100.9876
   Al(g)               4.434e-102    4.434e-102         1.000*  -101.3532
   Si(g)               8.718e-110    8.718e-110         1.000*  -109.0596
    *no data, gas taken to be ideal

                                  In fluid              Sorbed            Kd
  Original basis total moles   moles     mg/kg      moles     mg/kg      L/kg
 -------------------------------------------------------------------------------
   H2O                 62.9       52.8  8.99e+05
   Al+++              0.606   2.04e-07   0.00521
   Ca++                2.42       1.23  4.65e+04
   Cl-                 1.33       1.33  4.44e+04
   CrO4--             0.172   1.25e-20  1.37e-15
   Fe++                2.14   2.45e-06     0.129
   H+                 -15.0   0.000978     0.931
   HCO3-            0.00100    0.00100      57.6
   HPO4--            0.0333   3.45e-12  3.13e-07
   K+                0.0155     0.0154      570.
   Mg++                3.43   0.000193      4.43
   Mn++              0.0533    0.00181      93.9
   Na+                0.181      0.181  3.94e+03
   O2(aq)            -0.154   -0.00861     -260.
   SO4--             0.0177   8.02e-06     0.728
   SiO2(aq)            6.00   2.99e-05      1.70
   Ti(OH)4(aq)       0.0539     0.0539  5.90e+03

  Elemental composition               In fluid                  Sorbed
                  total moles     moles       mg/kg        moles       mg/kg
 -------------------------------------------------------------------------------
   Aluminum            0.6062    2.045e-07    0.005212
   Calcium              2.421        1.227   4.647e+04
   Carbon            0.001000     0.001000       11.35
   Chlorine             1.326        1.326   4.441e+04
   Chromium            0.1718    1.248e-20   6.131e-16
   Hydrogen             111.1        105.8   1.008e+05
   Iron                 2.136    2.448e-06      0.1292
   Magnesium            3.429    0.0001929       4.430
   Manganese          0.05329     0.001809       93.89
   Oxygen               75.71        53.01   8.013e+05
   Phosphorus         0.03332    3.453e-12   1.011e-07
   Potassium          0.01547      0.01542       569.7
   Silicon              6.005    2.990e-05      0.7934
   Sodium              0.1813       0.1813       3938.
   Sulfur             0.01770    8.023e-06      0.2431
   Titanium           0.05391      0.05391       2439.


          Step #   109             Xi = 0.8000

          Temperature = 100.0 C    Pressure =  1.013 bars
          pH =  7.520              log fO2 =  -65.563
          Eh =  -0.5505 volts      pe =  -7.4357
          Ionic strength      =    3.066351 molal
          Charge imbalance    =    1.262741 eq/kg (36.89% error)
          Activity of water   =    0.960796
          Solvent mass        =     0.94413 kg
          Solution mass       =      1.0525 kg
          Mineral mass        =     0.93407 kg
          Solution density    =    1.014    g/cm3
          Solution viscosity  =    0.003    poise
          Chlorinity          =    1.404472 molal
          Dissolved solids    =      102932 mg/kg sol'n
          Hardness            =   115503.74 mg/kg sol'n as CaCO3
            carbonate         =       46.14 mg/kg sol'n as CaCO3
            non-carbonate     =   115457.60 mg/kg sol'n as CaCO3
          Carbonate alkalinity=       46.14 mg/kg sol'n as CaCO3
          Water type          =    Ca-Cl
          Bulk volume         =    1.34e+03 cm3
          Fluid volume        =    1.04e+03 cm3
          Mineral volume      =        304. cm3
          Inert volume        =        0.00 cm3
          Porosity            =        77.4 %
          Permeability        =      0.0398 cm2
          Mass reacted        =         886 g

                          moles          moles         grams          cm3      rxn rate
  Reactants             remaining       reacted       reacted       reacted  (mol/kg sec)
 ------------------------------------------------------------------------------------------
   H2O                   0.004813       0.01925        0.3469          --            --  
   Al2O3                  0.08660        0.3464         35.32          --            --  
   CaO                     0.3128         1.251         70.17          --            --  
   Cr2O3                  0.02454       0.09818         14.92          --            --  
   FeO(ox)                 0.6101         2.441         175.3          --            --  
   K2O(ox)               0.002068      0.008271        0.7791          --            --  
   MgO                     0.9794         3.918         157.9          --            --  
   MnO                    0.01522       0.06090         4.320          --            --  
   Na2O(ox)               0.02576        0.1030         6.385          --            --  
   P2O5                  0.004760       0.01904         2.703          --            --  
   S                     0.004770       0.01908        0.6119        0.2960          --  
   SiO2                     1.716         6.863         412.3          --            --  
   TiO2                   0.01540       0.06161         4.921          --            --  

  Minerals in system     moles      log moles      grams        volume (cm3)
 ----------------------------------------------------------------------------
   Andradite              0.04017     -1.396          20.41           5.297
   Annite                0.002261     -2.646          1.158          0.3490
   Antigorite             0.02268     -1.644          102.9           39.66
   Chromite               0.09818     -1.008          21.98           4.321
   Daphnite-14A            0.3453     -0.462          246.4           73.69
   Diopside               0.07844     -1.105          16.99           5.184
   Greenalite              0.1699     -0.770          63.17           19.54
   Hydroxylapatite        0.01269     -1.896          6.376           2.406
   Tephroite              0.02955     -1.529          5.968           2.252
   Tremolite               0.5503     -0.259          447.0           150.2
   Troilite               0.02007     -1.697          1.765          0.6659
                                               _____________   _____________
          (total)                                     934.1           303.6 

  Aqueous species       molality    mg/kg sol'n    act. coef.     log act.
 ---------------------------------------------------------------------------
   Cl-                      1.204     3.829e+04      0.5810       -0.1552
   Ca++                     1.158     4.163e+04      0.1683       -0.7102
   Na+                     0.1892         3902.      0.6759       -0.8932
   CaCl+                  0.08875         6013.      0.6759       -1.2220
   Ti(OH)4(aq)            0.06526         6785.      1.0000       -1.1854
   CaCl2(aq)              0.03966         3949.      1.0000       -1.4016
   NaCl(aq)               0.03010         1578.      1.0000       -1.5214
   K+                     0.01544         541.5      0.5810       -2.0472
   H2(aq)                 0.01386         25.06      1.0000       -1.8583
   MnCl+                 0.001428         115.8      0.6759       -3.0155
   Methane(aq)           0.001059         15.24      1.0000       -2.9750
   KCl(aq)              0.0007474         49.99      1.0000       -3.1264
   Mn++                 0.0004742         23.37      0.1683       -4.0978
   Mg++                 0.0001437         3.133      0.2597       -4.4281
   MgCl+                5.872e-05         3.148      0.6759       -4.4013
   SiO2(aq)             2.881e-05         1.553      1.0000       -4.5404
   OH-                  2.799e-05        0.4271      0.6312       -4.7528
   HS-                  7.976e-06        0.2366      0.6312       -5.2980
   Fe++                 1.889e-06       0.09462      0.1683       -6.4977
   NaHSiO3(aq)          1.736e-06        0.1559      1.0000       -5.7604
   HSiO3-               1.116e-06       0.07718      0.6759       -6.1225
   NaOH(aq)             5.301e-07       0.01902      1.0000       -6.2757
   FeCl+                5.288e-07       0.04331      0.6759       -6.4468
   H2S(aq)              4.623e-07       0.01414      1.0000       -6.3350
   AlO2-                2.054e-07       0.01087      0.6759       -6.8574
   FeCl4--              1.500e-07       0.02659      0.0805       -7.9184
   H+                   3.208e-08     2.901e-05      0.9420       -7.5197
   S--                  1.072e-08     0.0003082      0.1230       -8.8801
   NaAlO2(aq)           1.021e-08     0.0007507      1.0000       -7.9910
    (only species > 1e-8 molal listed)

  Mineral saturation states
                     log Q/K                          log Q/K
 ----------------------------------------------------------------
   Greenalite         0.0000 sat    Quartz            -1.4622     
   Chromite           0.0000 sat    Talc              -1.4822     
   Troilite           0.0000 sat    Magnetite         -1.5982     
   Hydroxylapatite    0.0000 sat    Tridymite         -1.6340     
   Daphnite-14A       0.0000 sat    Chalcedony        -1.6789     
   Andradite          0.0000 sat    Saponite-H        -1.6946     
   Tephroite          0.0000 sat    Prehnite          -1.7490     
   Diopside           0.0000 sat    Gibbsite          -1.8105     
   Tremolite          0.0000 sat    Brucite           -1.8749     
   Antigorite         0.0000 sat    Cristobalite(alp  -1.8799     
   Annite             0.0000 sat    Minnesotaite      -1.9612     
   Saponite-Ca       -0.0095        Wustite           -2.0205     
   Pyrrhotite        -0.0796        Mesolite          -2.0434     
   Phlogopite        -0.0799        Fe(OH)2           -2.0711     
   Ice               -0.4844        Goethite          -2.1102     
   Alabandite        -0.4896        Coesite           -2.1206     
   Saponite-Mg       -0.4896        Monticellite      -2.1294     
   Saponite-Na       -0.4933        Enstatite         -2.1573     
   Chrysotile        -0.4935        Grossular         -2.1578     
   Ripidolite-14A    -0.6363        Cristobalite(bet  -2.1821     
   Saponite-K        -0.6957        Cronstedtite-7A   -2.2728     
   Rhodonite         -0.8528        SiO2(am)          -2.3561     
   Hedenbergite      -1.0051        Halite            -2.6264     
   Fayalite          -1.0163        Epidote           -2.7392     
   Diaspore          -1.0246        Epidote-ord       -2.7446     
   Wollastonite      -1.0600        Manganosite       -2.7555     
   Mn(OH)2(am)       -1.1517        Hematite          -2.8241     
   Pseudowollastoni  -1.1943        Chamosite-7A      -2.8365     
   Ferrosilite       -1.1947        Scolecite         -2.8621     
   FeO               -1.2741        Daphnite-7A       -2.8752     
   Boehmite          -1.3194        Fe                -2.9772     
   Clinochlore-14A   -1.4462        Whitlockite       -2.9785     
    (only minerals with log Q/K > -3 listed)

                         partial
  Gases               press. (bar)     fugacity     fug. coef.    log fug.
 ---------------------------------------------------------------------------
   H2(g)                    17.34         17.35         1.001      1.2393
   CH4(g)                   1.212         1.211        0.9993      0.0832
   H2O(g)                  0.8128        0.8008        0.9852     -0.0965
   H2S(g)               1.384e-05     1.379e-05        0.9961     -4.8605
   HCl(g)               6.141e-12     6.141e-12         1.000*   -11.2118
   CO2(g)               1.148e-19     1.146e-19        0.9976    -18.9409
   CO(g)                5.672e-22     5.672e-22         1.000*   -21.2463
   C2H4(g)              1.263e-25     1.263e-25         1.000*   -24.8986
   S2(g)                1.409e-32     1.409e-32         1.000*   -31.8511
   SO2(g)               2.161e-35     2.145e-35        0.9928    -34.6685
   Na(g)                1.134e-40     1.134e-40         1.000*   -39.9453
   K(g)                 9.764e-43     9.764e-43         1.000*   -42.0104
   Cl2(g)               3.035e-51     3.035e-51         1.000*   -50.5179
   O2(g)                2.736e-66     2.735e-66        0.9999    -65.5630
   Mg(g)                1.462e-66     1.462e-66         1.000*   -65.8351
   Ca(g)                7.498e-82     7.498e-82         1.000*   -81.1250
   C(g)                1.037e-101    1.037e-101         1.000*  -100.9844
   Al(g)               4.435e-102    4.435e-102         1.000*  -101.3531
   Si(g)               8.719e-110    8.719e-110         1.000*  -109.0595
    *no data, gas taken to be ideal

                                  In fluid              Sorbed            Kd
  Original basis total moles   moles     mg/kg      moles     mg/kg      L/kg
 -------------------------------------------------------------------------------
   H2O                 64.0       52.4  8.97e+05
   Al+++              0.693   2.05e-07   0.00525
   Ca++                2.58       1.21  4.62e+04
   Cl-                 1.33       1.33  4.47e+04
   CrO4--             0.196   1.23e-20  1.36e-15
   Fe++                2.44   2.43e-06     0.129
   H+                 -17.1   0.000978     0.937
   HCO3-            0.00100    0.00100      58.0
   HPO4--            0.0381   3.44e-12  3.14e-07
   K+                0.0175     0.0153      568.
   Mg++                3.92   0.000191      4.41
   Mn++              0.0609    0.00180      93.7
   Na+                0.207      0.207  4.52e+03
   O2(aq)            -0.176   -0.00856     -260.
   SO4--             0.0201   7.98e-06     0.728
   SiO2(aq)            6.86   2.99e-05      1.71
   Ti(OH)4(aq)       0.0616     0.0616  6.79e+03

  Elemental composition               In fluid                  Sorbed
                  total moles     moles       mg/kg        moles       mg/kg
 -------------------------------------------------------------------------------
   Aluminum            0.6928    2.046e-07    0.005245
   Calcium              2.577        1.214   4.624e+04
   Carbon            0.001000     0.001000       11.41
   Chlorine             1.326        1.326   4.467e+04
   Chromium            0.1964    1.234e-20   6.098e-16
   Hydrogen             111.1        105.1   1.006e+05
   Iron                 2.442    2.426e-06      0.1288
   Magnesium            3.919    0.0001911       4.413
   Manganese          0.06090     0.001795       93.72
   Oxygen               78.59        52.65   8.004e+05
   Phosphorus         0.03808    3.440e-12   1.012e-07
   Potassium          0.01754      0.01528       567.7
   Silicon              6.863    2.990e-05      0.7978
   Sodium              0.2070       0.2070       4523.
   Sulfur             0.02008    7.977e-06      0.2430
   Titanium           0.06161      0.06161       2803.


          Step #   119             Xi = 0.9000

          Temperature = 100.0 C    Pressure =  1.013 bars
          pH =  7.521              log fO2 =  -65.563
          Eh =  -0.5506 volts      pe =  -7.4366
          Ionic strength      =    3.072880 molal
          Charge imbalance    =    1.269959 eq/kg (36.95% error)
          Activity of water   =    0.960606
          Solvent mass        =     0.93718 kg
          Solution mass       =      1.0465 kg
          Mineral mass        =      1.0508 kg
          Solution density    =    1.015    g/cm3
          Solution viscosity  =    0.003    poise
          Chlorinity          =    1.414883 molal
          Dissolved solids    =      104443 mg/kg sol'n
          Hardness            =   114940.28 mg/kg sol'n as CaCO3
            carbonate         =       46.41 mg/kg sol'n as CaCO3
            non-carbonate     =   114893.87 mg/kg sol'n as CaCO3
          Carbonate alkalinity=       46.41 mg/kg sol'n as CaCO3
          Water type          =    Ca-Cl
          Bulk volume         =    1.37e+03 cm3
          Fluid volume        =    1.03e+03 cm3
          Mineral volume      =        342. cm3
          Inert volume        =        0.00 cm3
          Porosity            =        75.1 %
          Permeability        =      0.0183 cm2
          Mass reacted        =         997 g

                          moles          moles         grams          cm3      rxn rate
  Reactants             remaining       reacted       reacted       reacted  (mol/kg sec)
 ------------------------------------------------------------------------------------------
   H2O                   0.002407       0.02166        0.3902          --            --  
   Al2O3                  0.04330        0.3897         39.74          --            --  
   CaO                     0.1564         1.408         78.95          --            --  
   Cr2O3                  0.01227        0.1105         16.79          --            --  
   FeO(ox)                 0.3051         2.746         197.3          --            --  
   K2O(ox)               0.001034      0.009305        0.8765          --            --  
   MgO                     0.4897         4.407         177.6          --            --  
   MnO                   0.007612       0.06851         4.860          --            --  
   Na2O(ox)               0.01288        0.1159         7.183          --            --  
   P2O5                  0.002380       0.02142         3.041          --            --  
   S                     0.002385       0.02147        0.6883        0.3330          --  
   SiO2                    0.8579         7.721         463.9          --            --  
   TiO2                  0.007701       0.06931         5.536          --            --  

  Minerals in system     moles      log moles      grams        volume (cm3)
 ----------------------------------------------------------------------------
   Andradite              0.04246     -1.372          21.58           5.598
   Annite                0.004469     -2.350          2.288          0.6897
   Antigorite             0.02559     -1.592          116.1           44.76
   Chromite                0.1105     -0.957          24.72           4.861
   Daphnite-14A            0.3875     -0.412          276.5           82.70
   Diopside                0.1026     -0.989          22.21           6.778
   Greenalite              0.1927     -0.715          71.62           22.16
   Hydroxylapatite        0.01428     -1.845          7.173           2.707
   Tephroite              0.03336     -1.477          6.738           2.543
   Tremolite               0.6155     -0.211          500.0           168.0
   Troilite               0.02246     -1.649          1.974          0.7450
                                               _____________   _____________
          (total)                                     1051.           341.5 

  Aqueous species       molality    mg/kg sol'n    act. coef.     log act.
 ---------------------------------------------------------------------------
   Cl-                      1.210     3.841e+04      0.5810       -0.1531
   Ca++                     1.153     4.140e+04      0.1683       -0.7118
   Na+                     0.2142         4409.      0.6759       -0.8394
   CaCl+                  0.08883         6009.      0.6759       -1.2215
   Ti(OH)4(aq)            0.07396         7677.      1.0000       -1.1310
   CaCl2(aq)              0.03989         3964.      1.0000       -1.3992
   NaCl(aq)               0.03424         1792.      1.0000       -1.4655
   K+                     0.01541         539.5      0.5810       -2.0481
   H2(aq)                 0.01386         25.02      1.0000       -1.8583
   MnCl+                 0.001429         115.7      0.6759       -3.0151
   Methane(aq)           0.001067         15.33      1.0000       -2.9718
   KCl(aq)              0.0007495         50.04      1.0000       -3.1253
   Mn++                 0.0004724         23.24      0.1683       -4.0995
   Mg++                 0.0001432         3.116      0.2597       -4.4297
   MgCl+                5.879e-05         3.146      0.6759       -4.4008
   SiO2(aq)             2.881e-05         1.550      1.0000       -4.5404
   OH-                  2.804e-05        0.4271      0.6312       -4.7520
   HS-                  7.989e-06        0.2366      0.6312       -5.2973
   NaHSiO3(aq)          1.969e-06        0.1765      1.0000       -5.7058
   Fe++                 1.882e-06       0.09411      0.1683       -6.4992
   HSiO3-               1.118e-06       0.07718      0.6759       -6.1217
   NaOH(aq)             6.011e-07       0.02153      1.0000       -6.2210
   FeCl+                5.294e-07       0.04328      0.6759       -6.4464
   H2S(aq)              4.622e-07       0.01411      1.0000       -6.3352
   AlO2-                2.058e-07       0.01087      0.6759       -6.8566
   FeCl4--              1.523e-07       0.02696      0.0805       -7.9117
   H+                   3.202e-08     2.890e-05      0.9420       -7.5206
   NaAlO2(aq)           1.158e-08     0.0008500      1.0000       -7.9363
   S--                  1.075e-08     0.0003088      0.1230       -8.8786
    (only species > 1e-8 molal listed)

  Mineral saturation states
                     log Q/K                          log Q/K
 ----------------------------------------------------------------
   Chromite           0.0000 sat    Quartz            -1.4622     
   Greenalite         0.0000 sat    Talc              -1.4822     
   Antigorite         0.0000 sat    Magnetite         -1.5980     
   Troilite           0.0000 sat    Tridymite         -1.6340     
   Daphnite-14A       0.0000 sat    Chalcedony        -1.6789     
   Hydroxylapatite    0.0000 sat    Saponite-H        -1.6946     
   Andradite          0.0000 sat    Prehnite          -1.7492     
   Diopside           0.0000 sat    Gibbsite          -1.8106     
   Tephroite          0.0000 sat    Brucite           -1.8749     
   Tremolite          0.0000 sat    Cristobalite(alp  -1.8799     
   Annite             0.0000 sat    Minnesotaite      -1.9612     
   Saponite-Ca       -0.0095        Mesolite          -2.0067     
   Pyrrhotite        -0.0796        Wustite           -2.0204     
   Phlogopite        -0.0799        Fe(OH)2           -2.0711     
   Saponite-Na       -0.4752        Goethite          -2.1101     
   Ice               -0.4845        Coesite           -2.1206     
   Saponite-Mg       -0.4896        Monticellite      -2.1294     
   Alabandite        -0.4896        Enstatite         -2.1572     
   Chrysotile        -0.4935        Grossular         -2.1579     
   Ripidolite-14A    -0.6363        Cristobalite(bet  -2.1821     
   Saponite-K        -0.6957        Cronstedtite-7A   -2.2727     
   Rhodonite         -0.8528        SiO2(am)          -2.3561     
   Hedenbergite      -1.0051        Halite            -2.5705     
   Fayalite          -1.0162        Epidote           -2.7393     
   Diaspore          -1.0247        Epidote-ord       -2.7447     
   Wollastonite      -1.0601        Manganosite       -2.7555     
   Mn(OH)2(am)       -1.1517        Hematite          -2.8240     
   Pseudowollastoni  -1.1944        Chamosite-7A      -2.8365     
   Ferrosilite       -1.1947        Scolecite         -2.8625     
   FeO               -1.2740        Daphnite-7A       -2.8752     
   Boehmite          -1.3195        Fe                -2.9771     
   Clinochlore-14A   -1.4462        Whitlockite       -2.9784     
    (only minerals with log Q/K > -3 listed)

                         partial
  Gases               press. (bar)     fugacity     fug. coef.    log fug.
 ---------------------------------------------------------------------------
   H2(g)                    17.34         17.35         1.001      1.2393
   CH4(g)                   1.221         1.220        0.9993      0.0864
   H2O(g)                  0.8127        0.8007        0.9852     -0.0966
   H2S(g)               1.383e-05     1.378e-05        0.9961     -4.8607
   HCl(g)               6.157e-12     6.157e-12         1.000*   -11.2106
   CO2(g)               1.157e-19     1.154e-19        0.9976    -18.9377
   CO(g)                5.715e-22     5.715e-22         1.000*   -21.2430
   C2H4(g)              1.282e-25     1.282e-25         1.000*   -24.8921
   S2(g)                1.408e-32     1.408e-32         1.000*   -31.8513
   SO2(g)               2.160e-35     2.144e-35        0.9928    -34.6687
   Na(g)                1.286e-40     1.286e-40         1.000*   -39.8906
   K(g)                 9.763e-43     9.763e-43         1.000*   -42.0104
   Cl2(g)               3.052e-51     3.052e-51         1.000*   -50.5155
   O2(g)                2.735e-66     2.735e-66        0.9999    -65.5631
   Mg(g)                1.462e-66     1.462e-66         1.000*   -65.8350
   Ca(g)                7.499e-82     7.499e-82         1.000*   -81.1250
   C(g)                1.045e-101    1.045e-101         1.000*  -100.9811
   Al(g)               4.436e-102    4.436e-102         1.000*  -101.3530
   Si(g)               8.720e-110    8.720e-110         1.000*  -109.0595
    *no data, gas taken to be ideal

                                  In fluid              Sorbed            Kd
  Original basis total moles   moles     mg/kg      moles     mg/kg      L/kg
 -------------------------------------------------------------------------------
   H2O                 65.0       52.0  8.96e+05
   Al+++              0.779   2.05e-07   0.00528
   Ca++                2.73       1.20  4.60e+04
   Cl-                 1.33       1.33  4.49e+04
   CrO4--             0.221   1.22e-20  1.35e-15
   Fe++                2.75   2.40e-06     0.128
   H+                 -19.3   0.000978     0.942
   HCO3-            0.00100    0.00100      58.3
   HPO4--            0.0428   3.43e-12  3.14e-07
   K+                0.0196     0.0151      566.
   Mg++                4.41   0.000189      4.40
   Mn++              0.0685    0.00178      93.5
   Na+                0.233      0.233  5.11e+03
   O2(aq)            -0.198   -0.00851     -260.
   SO4--             0.0225   7.93e-06     0.728
   SiO2(aq)            7.72   2.99e-05      1.72
   Ti(OH)4(aq)       0.0693     0.0693  7.68e+03

  Elemental composition               In fluid                  Sorbed
                  total moles     moles       mg/kg        moles       mg/kg
 -------------------------------------------------------------------------------
   Aluminum            0.7794    2.048e-07    0.005279
   Calcium              2.734        1.202   4.602e+04
   Carbon            0.001000     0.001000       11.48
   Chlorine             1.326        1.326   4.492e+04
   Chromium            0.2209    1.220e-20   6.064e-16
   Hydrogen             111.1        104.4   1.005e+05
   Iron                 2.747    2.405e-06      0.1283
   Magnesium            4.408    0.0001893       4.396
   Manganese          0.06851     0.001782       93.55
   Oxygen               81.48        52.30   7.996e+05
   Phosphorus         0.04284    3.427e-12   1.014e-07
   Potassium          0.01961      0.01514       565.7
   Silicon              7.721    2.989e-05      0.8023
   Sodium              0.2328       0.2328       5114.
   Sulfur             0.02247    7.930e-06      0.2430
   Titanium           0.06931      0.06931       3171.


          Step #   129             Xi = 1.0000

          Temperature = 100.0 C    Pressure =  1.013 bars
          pH =  7.521              log fO2 =  -65.563
          Eh =  -0.5506 volts      pe =  -7.4375
          Ionic strength      =    3.079491 molal
          Charge imbalance    =    1.277260 eq/kg (37.01% error)
          Activity of water   =    0.960414
          Solvent mass        =     0.93023 kg
          Solution mass       =      1.0405 kg
          Mineral mass        =      1.1676 kg
          Solution density    =    1.016    g/cm3
          Solution viscosity  =    0.003    poise
          Chlorinity          =    1.425450 molal
          Dissolved solids    =      105971 mg/kg sol'n
          Hardness            =   114370.34 mg/kg sol'n as CaCO3
            carbonate         =       46.68 mg/kg sol'n as CaCO3
            non-carbonate     =   114323.66 mg/kg sol'n as CaCO3
          Carbonate alkalinity=       46.68 mg/kg sol'n as CaCO3
          Water type          =    Ca-Cl
          Bulk volume         =    1.40e+03 cm3
          Fluid volume        =    1.02e+03 cm3
          Mineral volume      =        379. cm3
          Inert volume        =        0.00 cm3
          Porosity            =        73.0 %
          Permeability        =     0.00870 cm2
          Mass reacted        =    1.11e+03 g

                          moles          moles         grams          cm3      rxn rate
  Reactants             remaining       reacted       reacted       reacted  (mol/kg sec)
 ------------------------------------------------------------------------------------------
   H2O                 -1.374e-17       0.02407        0.4336          --            --  
   Al2O3               -2.697e-16        0.4330         44.15          --            --  
   CaO                  2.456e-15         1.564         87.72          --            --  
   Cr2O3               -2.255e-17        0.1227         18.65          --            --  
   FeO(ox)             -2.113e-15         3.051         219.2          --            --  
   K2O(ox)             -2.182e-18       0.01034        0.9739          --            --  
   MgO                  6.418e-15         4.897         197.4          --            --  
   MnO                 -3.079e-17       0.07612         5.400          --            --  
   Na2O(ox)            -2.043e-16        0.1288         7.982          --            --  
   P2O5                 3.619e-17       0.02380         3.378          --            --  
   S                    2.927e-17       0.02385        0.7648        0.3700          --  
   SiO2                -1.023e-14         8.579         515.4          --            --  
   TiO2                -1.637e-17       0.07701         6.152          --            --  

  Minerals in system     moles      log moles      grams        volume (cm3)
 ----------------------------------------------------------------------------
   Andradite              0.04475     -1.349          22.74           5.900
   Annite                0.006678     -2.175          3.418           1.031
   Antigorite             0.02850     -1.545          129.3           49.85
   Chromite                0.1227     -0.911          27.47           5.401
   Daphnite-14A            0.4297     -0.367          306.6           91.70
   Diopside                0.1267     -0.897          27.43           8.373
   Greenalite              0.2154     -0.667          80.07           24.77
   Hydroxylapatite        0.01587     -1.799          7.970           3.008
   Tephroite              0.03718     -1.430          7.508           2.833
   Tremolite               0.6806     -0.167          552.9           185.7
   Troilite               0.02484     -1.605          2.184          0.8242
                                               _____________   _____________
          (total)                                     1168.           379.4 

  Aqueous species       molality    mg/kg sol'n    act. coef.     log act.
 ---------------------------------------------------------------------------
   Cl-                      1.216     3.853e+04      0.5810       -0.1510
   Ca++                     1.149     4.117e+04      0.1683       -0.7135
   Na+                     0.2395         4922.      0.6759       -0.7908
   CaCl+                  0.08891         6004.      0.6759       -1.2212
   Ti(OH)4(aq)            0.08279         8579.      1.0000       -1.0820
   CaCl2(aq)              0.04011         3980.      1.0000       -1.3967
   NaCl(aq)               0.03847         2010.      1.0000       -1.4149
   K+                     0.01537         537.4      0.5810       -2.0490
   H2(aq)                 0.01386         24.97      1.0000       -1.8584
   MnCl+                 0.001430         115.6      0.6759       -3.0147
   Methane(aq)           0.001075         15.42      1.0000       -2.9686
   KCl(aq)              0.0007515         50.09      1.0000       -3.1241
   Mn++                 0.0004706         23.11      0.1683       -4.1012
   Mg++                 0.0001426         3.100      0.2597       -4.4313
   MgCl+                5.885e-05         3.144      0.6759       -4.4003
   SiO2(aq)             2.881e-05         1.548      1.0000       -4.5405
   OH-                  2.809e-05        0.4272      0.6312       -4.7512
   HS-                  8.002e-06        0.2366      0.6312       -5.2966
   NaHSiO3(aq)          2.205e-06        0.1973      1.0000       -5.6565
   Fe++                 1.875e-06       0.09361      0.1683       -6.5008
   HSiO3-               1.120e-06       0.07718      0.6759       -6.1210
   NaOH(aq)             6.734e-07       0.02408      1.0000       -6.1717
   FeCl+                5.299e-07       0.04326      0.6759       -6.4459
   H2S(aq)              4.620e-07       0.01408      1.0000       -6.3354
   AlO2-                2.062e-07       0.01088      0.6759       -6.8557
   FeCl4--              1.547e-07       0.02733      0.0805       -7.9050
   H+                   3.195e-08     2.879e-05      0.9420       -7.5215
   NaAlO2(aq)           1.297e-08     0.0009507      1.0000       -7.8870
   S--                  1.079e-08     0.0003094      0.1230       -8.8770
    (only species > 1e-8 molal listed)

  Mineral saturation states
                     log Q/K                          log Q/K
 ----------------------------------------------------------------
   Chromite           0.0000 sat    Quartz            -1.4623     
   Greenalite         0.0000 sat    Talc              -1.4822     
   Antigorite         0.0000 sat    Magnetite         -1.5977     
   Troilite           0.0000 sat    Tridymite         -1.6341     
   Daphnite-14A       0.0000 sat    Chalcedony        -1.6790     
   Hydroxylapatite    0.0000 sat    Saponite-H        -1.6946     
   Andradite          0.0000 sat    Prehnite          -1.7494     
   Diopside           0.0000 sat    Gibbsite          -1.8107     
   Tephroite          0.0000 sat    Brucite           -1.8749     
   Tremolite          0.0000 sat    Cristobalite(alp  -1.8800     
   Annite             0.0000 sat    Minnesotaite      -1.9612     
   Saponite-Ca       -0.0094        Mesolite          -1.9737     
   Pyrrhotite        -0.0796        Wustite           -2.0203     
   Phlogopite        -0.0799        Fe(OH)2           -2.0711     
   Saponite-Na       -0.4589        Goethite          -2.1101     
   Ice               -0.4845        Coesite           -2.1207     
   Saponite-Mg       -0.4896        Monticellite      -2.1293     
   Alabandite        -0.4897        Enstatite         -2.1572     
   Chrysotile        -0.4935        Grossular         -2.1580     
   Ripidolite-14A    -0.6363        Cristobalite(bet  -2.1822     
   Saponite-K        -0.6957        Cronstedtite-7A   -2.2726     
   Rhodonite         -0.8528        SiO2(am)          -2.3562     
   Hedenbergite      -1.0051        Halite            -2.5199     
   Fayalite          -1.0161        Epidote           -2.7393     
   Diaspore          -1.0247        Epidote-ord       -2.7447     
   Wollastonite      -1.0601        Manganosite       -2.7555     
   Mn(OH)2(am)       -1.1518        Hematite          -2.8239     
   Pseudowollastoni  -1.1944        Chamosite-7A      -2.8365     
   Ferrosilite       -1.1946        Scolecite         -2.8628     
   FeO               -1.2740        Daphnite-7A       -2.8752     
   Boehmite          -1.3195        Fe                -2.9770     
   Clinochlore-14A   -1.4462        Whitlockite       -2.9784     
    (only minerals with log Q/K > -3 listed)

                         partial
  Gases               press. (bar)     fugacity     fug. coef.    log fug.
 ---------------------------------------------------------------------------
   H2(g)                    17.34         17.35         1.001      1.2392
   CH4(g)                   1.230         1.229        0.9993      0.0896
   H2O(g)                  0.8125        0.8005        0.9852     -0.0966
   H2S(g)               1.383e-05     1.378e-05        0.9961     -4.8609
   HCl(g)               6.174e-12     6.174e-12         1.000*   -11.2094
   CO2(g)               1.166e-19     1.163e-19        0.9976    -18.9345
   CO(g)                5.758e-22     5.758e-22         1.000*   -21.2397
   C2H4(g)              1.302e-25     1.302e-25         1.000*   -24.8855
   S2(g)                1.407e-32     1.407e-32         1.000*   -31.8516
   SO2(g)               2.159e-35     2.143e-35        0.9928    -34.6690
   Na(g)                1.441e-40     1.441e-40         1.000*   -39.8413
   K(g)                 9.762e-43     9.762e-43         1.000*   -42.0105
   Cl2(g)               3.069e-51     3.069e-51         1.000*   -50.5130
   O2(g)                2.735e-66     2.734e-66        0.9999    -65.5631
   Mg(g)                1.463e-66     1.463e-66         1.000*   -65.8348
   Ca(g)                7.500e-82     7.500e-82         1.000*   -81.1250
   C(g)                1.053e-101    1.053e-101         1.000*  -100.9778
   Al(g)               4.437e-102    4.437e-102         1.000*  -101.3530
   Si(g)               8.721e-110    8.721e-110         1.000*  -109.0594
    *no data, gas taken to be ideal

                                  In fluid              Sorbed            Kd
  Original basis total moles   moles     mg/kg      moles     mg/kg      L/kg
 -------------------------------------------------------------------------------
   H2O                 66.1       51.6  8.94e+05
   Al+++              0.866   2.05e-07   0.00531
   Ca++                2.89       1.19  4.58e+04
   Cl-                 1.33       1.33  4.52e+04
   CrO4--             0.245   1.21e-20  1.35e-15
   Fe++                3.05   2.38e-06     0.128
   H+                 -21.4   0.000978     0.947
   HCO3-            0.00100    0.00100      58.6
   HPO4--            0.0476   3.41e-12  3.15e-07
   K+                0.0217     0.0150      564.
   Mg++                4.90   0.000187      4.38
   Mn++              0.0761    0.00177      93.4
   Na+                0.259      0.259  5.71e+03
   O2(aq)            -0.220   -0.00846     -260.
   SO4--             0.0249   7.88e-06     0.728
   SiO2(aq)            8.58   2.99e-05      1.73
   Ti(OH)4(aq)       0.0770     0.0770  8.58e+03

  Elemental composition               In fluid                  Sorbed
                  total moles     moles       mg/kg        moles       mg/kg
 -------------------------------------------------------------------------------
   Aluminum            0.8660    2.049e-07    0.005314
   Calcium              2.890        1.189   4.579e+04
   Carbon            0.001000     0.001000       11.54
   Chlorine             1.326        1.326   4.518e+04
   Chromium            0.2454    1.207e-20   6.030e-16
   Hydrogen             111.1        103.6   1.004e+05
   Iron                 3.052    2.383e-06      0.1279
   Magnesium            4.898    0.0001874       4.378
   Manganese          0.07612     0.001768       93.36
   Oxygen               84.36        51.94   7.987e+05
   Phosphorus         0.04760    3.415e-12   1.016e-07
   Potassium          0.02168      0.01500       563.7
   Silicon              8.579    2.989e-05      0.8069
   Sodium              0.2586       0.2586       5713.
   Sulfur             0.02485    7.883e-06      0.2429
   Titanium           0.07701      0.07701       3544.
