# Supplementary material for: Mineral Indicators of Geologically Recent Past Habitability on Mars
Source: Life (Basel). 2023 Dec 15;13(12):2349. doi: 10.3390/life13122349 (PMC10744562; doi:10.3390/life13122349)
Supplement: Supplementary file 1 [file life-13-02349-s001.zip › Supplemental Files 1/CaMg(ClO4)2/CaMg(ClO4)2_373/ALH7005 Ca+Mg ClO42_373.txt]

          Step #     0             Xi = 0.0000

          Temperature = 100.0 C    Pressure =  1.013 bars
          pH =  6.667              log fO2 =   -3.057
          Eh =   0.6693 volts      pe =   9.0396
          Ionic strength      =    1.844400 molal
          Charge imbalance    =    0.777644 eq/kg (36.47% error)
          Activity of water   =    0.976827
          Solvent mass        =      1.0000 kg
          Solution mass       =      1.0558 kg
          Mineral mass        =      0.0000 kg
          Solution density    =    0.985    g/cm3
          Solution viscosity  =    0.003    poise
          Chlorinity          =    0.820000 molal
          Dissolved solids    =       52819 mg/kg sol'n
          Hardness            =    77737.99 mg/kg sol'n as CaCO3
            carbonate         =       35.69 mg/kg sol'n as CaCO3
            non-carbonate     =    77702.30 mg/kg sol'n as CaCO3
          Carbonate alkalinity=       35.69 mg/kg sol'n as CaCO3
          Water type          =    Ca-Cl
          Bulk volume         =    1.07e+03 cm3
          Fluid volume        =    1.07e+03 cm3
          Mineral volume      =        0.00 cm3
          Inert volume        =        0.00 cm3
          Porosity            =        100. %
          Permeability        =        98.7 cm2
          Mass reacted        =           0 g

                          moles          moles         grams          cm3      rxn rate
  Reactants             remaining       reacted       reacted       reacted  (mol/kg sec)
 ------------------------------------------------------------------------------------------
   H2O                      0.000         0.000         0.000          --            --  
   Al2O3                   0.2972         0.000         0.000          --            --  
   CaO                     0.5949         0.000         0.000          --            --  
   Cr2O3                  0.06807         0.000         0.000          --            --  
   FeO(ox)                  2.954         0.000         0.000          --            --  
   K2O(ox)               0.003362         0.000         0.000          --            --  
   MgO                      7.387         0.000         0.000          --            --  
   MnO                    0.06697         0.000         0.000          --            --  
   Na2O(ox)               0.08006         0.000         0.000          --            --  
   P2O5                   0.02975         0.000         0.000          --            --  
   S                      0.01679         0.000         0.000         0.000          --  
   SiO2                     7.450         0.000         0.000          --            --  
   TiO2                   0.05155         0.000         0.000          --            --  

  No minerals in system.

  Aqueous species       molality    mg/kg sol'n    act. coef.     log act.
 ---------------------------------------------------------------------------
   Cl-                     0.7149     2.401e+04      0.5556       -0.4010
   Ca++                    0.3882     1.474e+04      0.1679       -1.1859
   Mg++                    0.3295         7586.      0.2480       -1.0877
   MgCl+                  0.07821         4427.      0.6310       -1.3067
   CaCl+                  0.01805         1291.      0.6310       -1.9435
   CaCl2(aq)             0.004275         449.4      1.0000       -2.3690
   K+                   0.0009743         36.08      0.5556       -3.2666
   Na+                  0.0009222         20.08      0.6310       -3.2352
   MgSO4(aq)            0.0008484         96.72      1.0000       -3.0714
   Fe++                 0.0008456         44.73      0.1679       -3.8478
   MgHCO3+              0.0004010         32.41      0.6310       -3.5968
   CaHCO3+              0.0003073         29.43      0.6310       -3.7124
   HCO3-                0.0001800         10.41      0.6310       -3.9446
   FeCl+                0.0001436         12.42      0.6310       -4.0429
   CaSO4(aq)            9.867e-05         12.72      1.0000       -4.0058
   NaCl(aq)             7.777e-05         4.305      1.0000       -4.1092
   CO2(aq)              6.119e-05         2.551      1.0000       -4.2133
   SO4--                5.290e-05         4.814      0.0882       -5.3310
   CaCO3(aq)            3.741e-05         3.547      1.0000       -4.4270
   KCl(aq)              2.561e-05         1.808      1.0000       -4.5916
   MgCO3(aq)            1.179e-05        0.9417      1.0000       -4.9284
   FeCl4--              6.347e-06         1.188      0.0882       -6.2519
   OH-                  4.236e-06       0.06824      0.5954       -5.5982
   FeCl++               1.706e-06        0.1475      0.1074       -6.7368
   Fe+++                1.606e-06       0.08497      0.0468       -7.1235
   Ti(OH)4(aq)          1.000e-06        0.1098      1.0000       -6.0000
   SiO2(aq)             9.941e-07       0.05657      1.0000       -6.0026
   AlO2-                9.660e-07       0.05397      0.6310       -6.2150
   FeCO3+               7.917e-07       0.08688      0.6310       -6.3014
   CrO4--               7.888e-07       0.08666      0.0882       -7.1575
   O2(aq)               6.838e-07       0.02072      1.0000       -6.1651
   MnCl+                6.460e-07       0.05531      0.6310       -6.3898
   HPO4--               6.311e-07       0.05738      0.0882       -7.2544
   CO3--                4.053e-07       0.02304      0.1074       -7.3611
   FeCl2(aq)            3.760e-07       0.04515      1.0000       -6.4248
   H2PO4-               3.682e-07       0.03383      0.6310       -6.6339
   Mn++                 3.538e-07       0.01841      0.1679       -7.2262
   H+                   2.542e-07     0.0002427      0.8467       -6.6671
   HCrO4-               2.112e-07       0.02341      0.6310       -6.8752
   KSO4-                6.266e-08      0.008022      0.6310       -7.4030
   HAlO2(aq)            3.363e-08      0.001911      1.0000       -7.4733
   NaHCO3(aq)           2.567e-08      0.002043      1.0000       -7.5906
   HCl(aq)              2.051e-08     0.0007082      1.0000       -7.6881
    (only species > 1e-8 molal listed)

  Mineral saturation states
                     log Q/K                          log Q/K
 ----------------------------------------------------------------
   Magnetite         32.5100s/sat   Calcite            0.7623s/sat
   Cronstedtite-7A   31.3393s/sat   Aragonite          0.6187s/sat
   Hematite          30.3322s/sat   Chamosite-7A       0.6022s/sat
   Antigorite        29.3430s/sat   Wustite            0.5373s/sat
   Ferrite-Mg        26.9366s/sat   Daphnite-7A        0.5089s/sat
   Ferrite-Ca        25.8253s/sat   Diaspore           0.4704s/sat
   Andradite         22.2485s/sat   Siderite           0.3714s/sat
   Jarosite          21.1834s/sat   Hercynite          0.3285s/sat
   Nontronite-Mg     21.0153s/sat   Boehmite           0.1756s/sat
   Nontronite-Ca     20.8593s/sat   Greenalite        -0.0546     
   Nontronite-K      19.8497s/sat   Phlogopite        -0.1090     
   Nontronite-Na     19.6812s/sat   Saponite-Mg       -0.1584     
   Nontronite-H      19.5359s/sat   Brucite           -0.2253     
   Goethite          14.4716s/sat   Saponite-Ca       -0.3079     
   Fe(OH)3           10.1594s/sat   Gibbsite          -0.3083     
   Hydroxylapatite   10.1426s/sat   FeO               -0.3223     
   Ferrite-Dicalciu  10.0617s/sat   Monohydrocalcite  -0.4555     
   Epidote            8.0913s/sat   Ice               -0.4772     
   Epidote-ord        8.0859s/sat   Fayalite          -0.5749     
   Clinochlore-14A    5.3908s/sat   Fe(OH)2           -1.1121     
   Strengite          5.3637s/sat   Corundum          -1.1307     
   Ripidolite-14A     4.8195s/sat   Anhydrite         -1.1318     
   Amesite-14A        4.7843s/sat   Hydromagnesite    -1.1881     
   Whitlockite        4.5055s/sat   Artinite          -1.2714     
   Pyrolusite         4.0498s/sat   Saponite-K        -1.3180     
   Bixbyite           3.8818s/sat   Saponite-Na       -1.4860     
   Daphnite-14A       3.3841s/sat   Saponite-H        -1.6331     
   Dolomite-ord       3.0777s/sat   Gypsum            -1.6338     
   Dolomite           3.0770s/sat   Ferrosilite       -1.7051     
   Huntite            2.7514s/sat   Bassanite         -1.7890     
   Clinochlore-7A     2.4673s/sat   CaSO4:0.5H2O(bet  -1.8835     
   NaFeO2             2.0615s/sat   Enstatite         -1.9771     
   Dolomite-dis       1.9644s/sat   Forsterite        -1.9813     
   Ripidolite-7A      1.9123s/sat   Annite            -2.1009     
   Hausmannite        1.5469s/sat   Talc              -2.3966     
   Chrysotile         1.5237s/sat   Quartz            -2.9244     
   Magnesite          1.0473s/sat
    (only minerals with log Q/K > -3 listed)

                         partial
  Gases               press. (bar)     fugacity     fug. coef.    log fug.
 ---------------------------------------------------------------------------
   H2O(g)                  0.8264        0.8142        0.9852     -0.0893
   CO2(g)                0.005713      0.005700        0.9976     -2.2441
   O2(g)                0.0008761     0.0008760        0.9999     -3.0575
   HCl(g)               2.483e-11     2.483e-11         1.000*   -10.6050
   Cl2(g)               8.734e-19     8.734e-19         1.000*   -18.0588
   H2(g)                9.851e-31     9.857e-31         1.001    -30.0062
   CO(g)                1.577e-36     1.577e-36         1.000*   -35.8022
   SO2(g)               3.458e-42     3.433e-42        0.9928    -41.4643
   Na(g)                1.727e-59     1.727e-59         1.000*   -58.7627
   K(g)                 1.972e-60     1.972e-60         1.000*   -59.7051
   Mg(g)                3.585e-96     3.585e-96         1.000*   -95.4455
   H2S(g)              3.930e-106    3.915e-106        0.9961   -105.4073
   CH4(g)              6.077e-109    6.073e-109        0.9993   -108.2166
   Ca(g)               2.808e-115    2.808e-115         1.000*  -114.5515
   Al(g)               1.816e-147    1.816e-147         1.000*  -146.7408
   C(g)                1.611e-147    1.611e-147         1.000*  -146.7930
   S2(g)               3.520e-171    3.520e-171         1.000*  -170.4535
   Si(g)               9.393e-174    9.393e-174         1.000*  -173.0272
   C2H4(g)             9.839e-180    9.839e-180         1.000*  -179.0070
    *no data, gas taken to be ideal

                                  In fluid              Sorbed            Kd
  Original basis total moles   moles     mg/kg      moles     mg/kg      L/kg
 -------------------------------------------------------------------------------
   H2O                 55.5       55.5  9.47e+05
   Al+++           1.00e-06   1.00e-06    0.0256
   Ca++               0.411      0.411  1.56e+04
   Cl-                0.820      0.820  2.75e+04
   CrO4--          1.00e-06   1.00e-06     0.110
   Fe++             0.00100    0.00100      52.9
   H+              7.54e-06   7.54e-06   0.00720
   HCO3-            0.00100    0.00100      57.8
   HPO4--          1.00e-06   1.00e-06    0.0909
   K+               0.00100    0.00100      37.0
   Mg++               0.409      0.409  9.42e+03
   Mn++            1.00e-06   1.00e-06    0.0520
   Na+              0.00100    0.00100      21.8
   O2(aq)          1.71e-06   1.71e-06    0.0518
   SO4--            0.00100    0.00100      91.0
   SiO2(aq)        1.00e-06   1.00e-06    0.0569
   Ti(OH)4(aq)     1.00e-06   1.00e-06     0.110

  Elemental composition               In fluid                  Sorbed
                  total moles     moles       mg/kg        moles       mg/kg
 -------------------------------------------------------------------------------
   Aluminum         1.000e-06    1.000e-06     0.02556
   Calcium             0.4110       0.4110   1.560e+04
   Carbon            0.001000     0.001000       11.38
   Chlorine            0.8200       0.8200   2.754e+04
   Chromium         1.000e-06    1.000e-06     0.04925
   Hydrogen             111.0        111.0   1.060e+05
   Iron              0.001000     0.001000       52.90
   Magnesium           0.4090       0.4090       9416.
   Manganese        1.000e-06    1.000e-06     0.05204
   Oxygen               55.52        55.52   8.413e+05
   Phosphorus       1.000e-06    1.000e-06     0.02934
   Potassium         0.001000     0.001000       37.03
   Silicon          1.000e-06    1.000e-06     0.02660
   Sodium            0.001000     0.001000       21.78
   Sulfur            0.001000     0.001000       30.37
   Titanium         1.000e-06    1.000e-06     0.04535


          Step #     0             Xi = 0.0000

          Temperature = 100.0 C    Pressure =  1.013 bars
          pH =  5.245              log fO2 =  -51.549
          Eh =  -0.1229 volts      pe =  -1.6606
          Ionic strength      =    1.844386 molal
          Charge imbalance    =    0.777667 eq/kg (36.47% error)
          Activity of water   =    0.976827
          Solvent mass        =      1.0000 kg
          Solution mass       =      1.0557 kg
          Mineral mass        =  3.0661e-05 kg
          Solution density    =    0.985    g/cm3
          Solution viscosity  =    0.003    poise
          Chlorinity          =    0.819996 molal
          Dissolved solids    =       52787 mg/kg sol'n
          Hardness            =    77740.14 mg/kg sol'n as CaCO3
            carbonate         =        4.85 mg/kg sol'n as CaCO3
            non-carbonate     =    77735.30 mg/kg sol'n as CaCO3
          Carbonate alkalinity=        4.85 mg/kg sol'n as CaCO3
          Water type          =    Ca-Cl
          Bulk volume         =    1.07e+03 cm3
          Fluid volume        =    1.07e+03 cm3
          Mineral volume      =     0.00587 cm3
          Inert volume        =        0.00 cm3
          Porosity            =        100. %
          Permeability        =        98.7 cm2
          Mass reacted        =           0 g

                          moles          moles         grams          cm3      rxn rate
  Reactants             remaining       reacted       reacted       reacted  (mol/kg sec)
 ------------------------------------------------------------------------------------------
   H2O                      0.000         0.000         0.000          --            --  
   Al2O3                   0.2972         0.000         0.000          --            --  
   CaO                     0.5949         0.000         0.000          --            --  
   Cr2O3                  0.06807         0.000         0.000          --            --  
   FeO(ox)                  2.954         0.000         0.000          --            --  
   K2O(ox)               0.003362         0.000         0.000          --            --  
   MgO                      7.387         0.000         0.000          --            --  
   MnO                    0.06697         0.000         0.000          --            --  
   Na2O(ox)               0.08006         0.000         0.000          --            --  
   P2O5                   0.02975         0.000         0.000          --            --  
   S                      0.01679         0.000         0.000         0.000          --  
   SiO2                     7.450         0.000         0.000          --            --  
   TiO2                   0.05155         0.000         0.000          --            --  

  Minerals in system     moles      log moles      grams        volume (cm3)
 ----------------------------------------------------------------------------
   Chromite             5.000e-07     -6.301      0.0001119       2.200e-05
   Diaspore             9.742e-07     -6.011      5.844e-05       1.730e-05
   Hematite             0.0001723     -3.764        0.02752        0.005217
   Hydroxylapatite      2.199e-07     -6.658      0.0001104       4.168e-05
   Pyrite               2.386e-05     -4.622       0.002863       0.0005712
                                               _____________   _____________
          (total)                                   0.03066        0.005869 

  Aqueous species       molality    mg/kg sol'n    act. coef.     log act.
 ---------------------------------------------------------------------------
   Cl-                     0.7149     2.401e+04      0.5556       -0.4010
   Ca++                    0.3884     1.475e+04      0.1679       -1.1857
   Mg++                    0.3298         7592.      0.2480       -1.0874
   MgCl+                  0.07827         4430.      0.6310       -1.3064
   CaCl+                  0.01806         1292.      0.6310       -1.9433
   CaCl2(aq)             0.004277         449.7      1.0000       -2.3688
   K+                   0.0009743         36.08      0.5556       -3.2666
   Na+                  0.0009222         20.08      0.6310       -3.2352
   MgSO4(aq)            0.0008078         92.10      1.0000       -3.0927
   CO2(aq)              0.0006451         26.89      1.0000       -3.1904
   Fe++                 0.0005358         28.34      0.1679       -4.0460
   MgHCO3+              0.0001599         12.92      0.6310       -3.9961
   CaHCO3+              0.0001225         11.73      0.6310       -4.1118
   CaSO4(aq)            9.394e-05         12.11      1.0000       -4.0272
   FeCl+                9.098e-05         7.868      0.6310       -4.2410
   NaCl(aq)             7.777e-05         4.305      1.0000       -4.1092
   HCO3-                7.174e-05         4.146      0.6310       -4.3442
   SO4--                5.034e-05         4.580      0.0882       -5.3526
   KCl(aq)              2.561e-05         1.808      1.0000       -4.5916
   H+                   6.726e-06      0.006421      0.8467       -5.2445
   FeCl4--              4.021e-06        0.7529      0.0882       -6.4501
   Ti(OH)4(aq)          1.000e-06        0.1098      1.0000       -6.0000
   SiO2(aq)             9.998e-07       0.05690      1.0000       -6.0001
   MnCl+                6.460e-07       0.05531      0.6310       -6.3898
   CaCO3(aq)            5.637e-07       0.05344      1.0000       -6.2489
   HCl(aq)              5.425e-07       0.01874      1.0000       -6.2656
   Mn++                 3.538e-07       0.01841      0.1679       -7.2262
   H2PO4-               3.193e-07       0.02933      0.6310       -6.6959
   FeCl2(aq)            2.383e-07       0.02860      1.0000       -6.6230
   MgCO3(aq)            1.777e-07       0.01419      1.0000       -6.7503
   OH-                  1.601e-07      0.002580      0.5954       -7.0207
   H2S(aq)              8.401e-08      0.002712      1.0000       -7.0757
   KSO4-                5.962e-08      0.007634      0.6310       -7.4246
   HSO4-                4.009e-08      0.003686      0.6310       -7.5969
   HPO4--               2.068e-08      0.001880      0.0882       -8.7389
   AlO2-                1.236e-08     0.0006905      0.6310       -8.1080
   HAlO2(aq)            1.138e-08     0.0006469      1.0000       -7.9437
   NaHCO3(aq)           1.023e-08     0.0008139      1.0000       -7.9902
    (only species > 1e-8 molal listed)

  Mineral saturation states
                     log Q/K                          log Q/K
 ----------------------------------------------------------------
   Chromite           0.0000 sat    Aragonite         -1.2032     
   Diaspore           0.0000 sat    Whitlockite       -1.3080     
   Hematite           0.0000 sat    Eskolaite         -1.4470     
   Pyrite             0.0000 sat    Siderite          -1.6490     
   Hydroxylapatite    0.0000 sat    Gypsum            -1.6551     
   Boehmite          -0.2948        Dolomite-dis      -1.6794     
   Ice               -0.4772        Bassanite         -1.8103     
   Dolomite-ord      -0.5661        CaSO4:0.5H2O(bet  -1.9048     
   Dolomite          -0.5668        Corundum          -2.0715     
   Goethite          -0.6945        Monohydrocalcite  -2.2774     
   Magnesite         -0.7746        Magnesiochromite  -2.5223     
   Gibbsite          -0.7787        Troilite          -2.8393     
   Magnetite         -0.8655        Pyrrhotite        -2.9189     
   Calcite           -1.0596        Quartz            -2.9219     
   Anhydrite         -1.1532     
    (only minerals with log Q/K > -3 listed)

                         partial
  Gases               press. (bar)     fugacity     fug. coef.    log fug.
 ---------------------------------------------------------------------------
   H2O(g)                  0.8264        0.8142        0.9852     -0.0893
   CO2(g)                 0.06023       0.06009        0.9976     -1.2212
   H2S(g)               2.515e-06     2.505e-06        0.9961     -5.6012
   H2(g)                1.734e-06     1.735e-06         1.001     -5.7606
   HCl(g)               6.569e-10     6.569e-10         1.000*    -9.1825
   CH4(g)               6.155e-11     6.151e-11        0.9993    -10.2110
   CO(g)                2.927e-11     2.927e-11         1.000*   -10.5336
   SO2(g)               4.055e-15     4.026e-15        0.9928    -14.3951
   S2(g)                4.650e-20     4.650e-20         1.000*   -19.3325
   C2H4(g)              3.257e-32     3.257e-32         1.000*   -31.4872
   Cl2(g)               3.472e-40     3.472e-40         1.000*   -39.4594
   Na(g)                8.662e-49     8.662e-49         1.000*   -48.0624
   K(g)                 9.890e-50     9.890e-50         1.000*   -49.0048
   O2(g)                2.826e-52     2.826e-52        0.9999    -51.5488
   Mg(g)                9.024e-75     9.024e-75         1.000*   -74.0446
   Ca(g)                7.067e-94     7.067e-94         1.000*   -93.1507
   C(g)                 5.263e-98     5.263e-98         1.000*   -97.2788
   Al(g)               1.436e-111    1.436e-111         1.000*  -110.8427
   Si(g)               2.928e-125    2.928e-125         1.000*  -124.5334
    *no data, gas taken to be ideal

                                  In fluid              Sorbed            Kd
  Original basis total moles   moles     mg/kg      moles     mg/kg      L/kg
 -------------------------------------------------------------------------------
   H2O                 55.5       55.5  9.47e+05
   Al+++           1.00e-06   2.58e-08  0.000659
   Ca++               0.411      0.411  1.56e+04
   Cl-                0.820      0.820  2.75e+04
   CrO4--          1.00e-06   4.96e-15  5.44e-10
   Fe++             0.00100   0.000631      33.4
   H+              7.54e-06   0.000652     0.622
   HCO3-            0.00100    0.00100      57.8
   HPO4--          1.00e-06   3.40e-07    0.0309
   K+               0.00100    0.00100      37.0
   Mg++               0.409      0.409  9.42e+03
   Mn++            1.00e-06   1.00e-06    0.0520
   Na+              0.00100    0.00100      21.8
   O2(aq)          1.71e-06  -1.85e-07  -0.00561
   SO4--            0.00100   0.000952      86.7
   SiO2(aq)        1.00e-06   1.00e-06    0.0569
   Ti(OH)4(aq)     1.00e-06   1.00e-06     0.110

  Elemental composition               In fluid                  Sorbed
                  total moles     moles       mg/kg        moles       mg/kg
 -------------------------------------------------------------------------------
   Aluminum         1.000e-06    2.580e-08   0.0006595
   Calcium             0.4110       0.4110   1.560e+04
   Carbon            0.001000     0.001000       11.38
   Chlorine            0.8200       0.8200   2.754e+04
   Chromium         1.000e-06    4.955e-15   2.441e-10
   Hydrogen             111.0        111.0   1.060e+05
   Iron              0.001000    0.0006310       33.38
   Magnesium           0.4090       0.4090       9416.
   Manganese        1.000e-06    1.000e-06     0.05204
   Oxygen               55.52        55.52   8.413e+05
   Phosphorus       1.000e-06    3.404e-07    0.009987
   Potassium         0.001000     0.001000       37.03
   Silicon          1.000e-06    1.000e-06     0.02660
   Sodium            0.001000     0.001000       21.78
   Sulfur            0.001000    0.0009523       28.92
   Titanium         1.000e-06    1.000e-06     0.04535


          Step #     1             Xi = 0.0100

          Temperature = 100.0 C    Pressure =  1.013 bars
          pH =  5.780              log fO2 =  -59.634
          Eh =  -0.3123 volts      pe =  -4.2177
          Ionic strength      =    1.845847 molal
          Charge imbalance    =    0.778255 eq/kg (36.47% error)
          Activity of water   =    0.976797
          Solvent mass        =     0.99913 kg
          Solution mass       =      1.0549 kg
          Mineral mass        =    0.011334 kg
          Solution density    =    0.985    g/cm3
          Solution viscosity  =    0.003    poise
          Chlorinity          =    0.820718 molal
          Dissolved solids    =       52903 mg/kg sol'n
          Hardness            =    77389.80 mg/kg sol'n as CaCO3
            carbonate         =       13.34 mg/kg sol'n as CaCO3
            non-carbonate     =    77376.46 mg/kg sol'n as CaCO3
          Carbonate alkalinity=       13.34 mg/kg sol'n as CaCO3
          Water type          =    Ca-Cl
          Bulk volume         =    1.07e+03 cm3
          Fluid volume        =    1.07e+03 cm3
          Mineral volume      =        3.80 cm3
          Inert volume        =        0.00 cm3
          Porosity            =        99.6 %
          Permeability        =        87.3 cm2
          Mass reacted        =        10.5 g

                          moles          moles         grams          cm3      rxn rate
  Reactants             remaining       reacted       reacted       reacted  (mol/kg sec)
 ------------------------------------------------------------------------------------------
   H2O                      0.000         0.000         0.000          --            --  
   Al2O3                   0.2942      0.002972        0.3030          --            --  
   CaO                     0.5890      0.005949        0.3336          --            --  
   Cr2O3                  0.06739     0.0006807        0.1035          --            --  
   FeO(ox)                  2.924       0.02954         2.122          --            --  
   K2O(ox)               0.003329     3.362e-05      0.003167          --            --  
   MgO                      7.313       0.07387         2.977          --            --  
   MnO                    0.06630     0.0006697       0.04751          --            --  
   Na2O(ox)               0.07926     0.0008006       0.04962          --            --  
   P2O5                   0.02945     0.0002975       0.04223          --            --  
   S                      0.01662     0.0001679      0.005384      0.002605          --  
   SiO2                     7.376       0.07450         4.476          --            --  
   TiO2                   0.05103     0.0005155       0.04117          --            --  

  Minerals in system     moles      log moles      grams        volume (cm3)
 ----------------------------------------------------------------------------
   Antigorite           0.0009844     -3.007          4.465           1.722
   Chromite             0.0006812     -3.167         0.1525         0.02998
   Hydroxylapatite      0.0001987     -3.702        0.09979         0.03766
   Magnetite             0.007988     -2.098          1.850          0.3557
   Pyrite               0.0001998     -3.699        0.02397        0.004782
   Ripidolite-14A        0.001306     -2.884         0.8080          0.2737
   Saponite-Mg            0.01010     -1.996          3.868           1.350
   Troilite             0.0007666     -3.115        0.06739         0.02543
                                               _____________   _____________
          (total)                                     11.33           3.799 

  Aqueous species       molality    mg/kg sol'n    act. coef.     log act.
 ---------------------------------------------------------------------------
   Cl-                     0.7158     2.404e+04      0.5556       -0.4005
   Ca++                    0.3937     1.494e+04      0.1679       -1.1799
   Mg++                    0.3233         7441.      0.2480       -1.0960
   MgCl+                  0.07682         4348.      0.6310       -1.3145
   CaCl+                  0.01832         1311.      0.6310       -1.9370
   CaCl2(aq)             0.004346         456.8      1.0000       -2.3619
   Na+                   0.002401         52.27      0.6310       -2.8196
   Fe++                  0.001965         103.9      0.1679       -3.4816
   K+                    0.001041         38.54      0.5556       -3.2379
   Methane(aq)           0.001001         15.21      1.0000       -2.9996
   Ti(OH)4(aq)          0.0005169         56.75      1.0000       -3.2866
   MnCl+                0.0004339         37.15      0.6310       -3.5625
   FeCl+                0.0003341         28.89      0.6310       -3.6761
   Mn++                 0.0002374         12.35      0.1679       -4.3996
   NaCl(aq)             0.0002027         11.22      1.0000       -3.6931
   SiO2(aq)             4.466e-05         2.541      1.0000       -4.3501
   KCl(aq)              2.739e-05         1.934      1.0000       -4.5624
   H2(aq)               1.529e-05       0.02919      1.0000       -4.8156
   FeCl4--              1.483e-05         2.776      0.0882       -5.8834
   H+                   1.958e-06      0.001869      0.8468       -5.7804
   H2S(aq)              1.341e-06       0.04330      1.0000       -5.8724
   FeCl2(aq)            8.761e-07        0.1052      1.0000       -6.0574
   OH-                  5.498e-07      0.008857      0.5954       -6.4849
   HS-                  4.471e-07       0.01401      0.5954       -6.5748
   HCl(aq)              1.582e-07      0.005463      1.0000       -6.8008
   HSiO3-               3.433e-08      0.002506      0.6310       -7.6643
   AlO2-                1.949e-08      0.001088      0.6310       -7.9102
   H2PO4-               1.755e-08      0.001612      0.6310       -7.9557
    (only species > 1e-8 molal listed)

  Mineral saturation states
                     log Q/K                          log Q/K
 ----------------------------------------------------------------
   Chromite           0.0000 sat    Saponite-Na       -1.1891     
   Hydroxylapatite    0.0000 sat    Quartz            -1.2719     
   Saponite-Mg        0.0000 sat    Tridymite         -1.4437     
   Antigorite         0.0000 sat    Ferrosilite       -1.4599     
   Magnetite          0.0000 sat    Chalcedony        -1.4886     
   Pyrite             0.0000 sat    Whitlockite       -1.6671     
   Troilite           0.0000 sat    Cristobalite(alp  -1.6896     
   Ripidolite-14A     0.0000 sat    FeO               -1.7296     
   Pyrrhotite        -0.0796        Fayalite          -1.7370     
   Saponite-Ca       -0.1471        Coesite           -1.9303     
   Clinochlore-14A   -0.1779        Cristobalite(bet  -1.9918     
   Daphnite-14A      -0.3118        Brucite           -2.0071     
   Diaspore          -0.3381        Enstatite         -2.1064     
   Ice               -0.4772        Phlogopite        -2.1636     
   Chrysotile        -0.5168        SiO2(am)          -2.1658     
   Boehmite          -0.6329        Chamosite-7A      -2.1769     
   Hematite          -0.7705        Amesite-14A       -2.2720     
   Cronstedtite-7A   -0.9255        Wustite           -2.2947     
   Greenalite        -0.9714        Fe(OH)2           -2.5194     
   Goethite          -1.0798        Minnesotaite      -2.5592     
   Gibbsite          -1.1168        Hercynite         -2.6957     
   Talc              -1.1321        C                 -2.7190     
   Saponite-K        -1.1488        Corundum          -2.7477     
   Saponite-H        -1.1808        Ripidolite-7A     -2.9072     
    (only minerals with log Q/K > -3 listed)

                         partial
  Gases               press. (bar)     fugacity     fug. coef.    log fug.
 ---------------------------------------------------------------------------
   CH4(g)                   1.145         1.144        0.9993      0.0586
   H2O(g)                  0.8264        0.8142        0.9852     -0.0893
   H2(g)                  0.01913       0.01914         1.001     -1.7180
   H2S(g)               4.016e-05     4.000e-05        0.9961     -4.3979
   CO2(g)               7.573e-08     7.555e-08        0.9976     -7.1218
   HCl(g)               1.915e-10     1.915e-10         1.000*    -9.7177
   CO(g)                4.059e-13     4.059e-13         1.000*   -12.3916
   C2H4(g)              9.267e-20     9.267e-20         1.000*   -19.0331
   S2(g)                9.748e-26     9.748e-26         1.000*   -25.0111
   SO2(g)               4.827e-26     4.792e-26        0.9928    -25.3195
   Cl2(g)               2.677e-45     2.677e-45         1.000*   -44.5724
   Na(g)                8.133e-46     8.133e-46         1.000*   -45.0898
   K(g)                 3.810e-47     3.810e-47         1.000*   -46.4191
   O2(g)                2.323e-60     2.323e-60        0.9999    -59.6339
   Mg(g)                1.151e-69     1.151e-69         1.000*   -68.9391
   Ca(g)                9.315e-89     9.315e-89         1.000*   -88.0308
   C(g)                 8.049e-96     8.049e-96         1.000*   -95.0942
   Al(g)               7.639e-106    7.639e-106         1.000*  -105.1170
   Si(g)               1.591e-115    1.591e-115         1.000*  -114.7983
    *no data, gas taken to be ideal

                                  In fluid              Sorbed            Kd
  Original basis total moles   moles     mg/kg      moles     mg/kg      L/kg
 -------------------------------------------------------------------------------
   H2O                 55.6       55.5  9.47e+05
   Al+++            0.00594   2.49e-08  0.000638
   Ca++               0.417      0.416  1.58e+04
   Cl-                0.820      0.820  2.76e+04
   CrO4--           0.00136   2.06e-17  2.27e-12
   Fe++              0.0305    0.00231      122.
   H+                -0.235    0.00100     0.960
   HCO3-            0.00100    0.00100      57.8
   HPO4--          0.000596   2.14e-08   0.00195
   K+               0.00107    0.00107      39.6
   Mg++               0.483      0.400  9.21e+03
   Mn++            0.000671   0.000671      34.9
   Na+              0.00260    0.00260      56.7
   O2(aq)          -0.00127   -0.00201     -61.0
   SO4--            0.00117   1.79e-06     0.163
   SiO2(aq)          0.0745   4.47e-05      2.54
   Ti(OH)4(aq)     0.000516   0.000516      56.7

  Elemental composition               In fluid                  Sorbed
                  total moles     moles       mg/kg        moles       mg/kg
 -------------------------------------------------------------------------------
   Aluminum          0.005945    2.493e-08   0.0006377
   Calcium             0.4169       0.4160   1.580e+04
   Carbon            0.001000     0.001000       11.39
   Chlorine            0.8200       0.8200   2.756e+04
   Chromium          0.001362    2.062e-17   1.016e-12
   Hydrogen             111.0        110.9   1.060e+05
   Iron               0.03054     0.002313       122.4
   Magnesium           0.4829       0.3997       9210.
   Manganese        0.0006707    0.0006707       34.93
   Oxygen               55.79        55.46   8.412e+05
   Phosphorus       0.0005960    2.144e-08   0.0006296
   Potassium         0.001067     0.001067       39.55
   Silicon            0.07450    4.465e-05       1.189
   Sodium            0.002601     0.002601       56.69
   Sulfur            0.001168    1.787e-06     0.05432
   Titanium         0.0005165    0.0005165       23.44


          Step #     2             Xi = 0.0200

          Temperature = 100.0 C    Pressure =  1.013 bars
          pH =  5.734              log fO2 =  -60.995
          Eh =  -0.3340 volts      pe =  -4.5112
          Ionic strength      =    1.848246 molal
          Charge imbalance    =    0.779035 eq/kg (36.46% error)
          Activity of water   =    0.976759
          Solvent mass        =     0.99781 kg
          Solution mass       =      1.0539 kg
          Mineral mass        =    0.022895 kg
          Solution density    =    0.986    g/cm3
          Solution viscosity  =    0.003    poise
          Chlorinity          =    0.821798 molal
          Dissolved solids    =       53201 mg/kg sol'n
          Hardness            =    77085.13 mg/kg sol'n as CaCO3
            carbonate         =       12.34 mg/kg sol'n as CaCO3
            non-carbonate     =    77072.79 mg/kg sol'n as CaCO3
          Carbonate alkalinity=       12.34 mg/kg sol'n as CaCO3
          Water type          =    Ca-Cl
          Bulk volume         =    1.08e+03 cm3
          Fluid volume        =    1.07e+03 cm3
          Mineral volume      =        7.93 cm3
          Inert volume        =        0.00 cm3
          Porosity            =        99.3 %
          Permeability        =        76.5 cm2
          Mass reacted        =          21 g

                          moles          moles         grams          cm3      rxn rate
  Reactants             remaining       reacted       reacted       reacted  (mol/kg sec)
 ------------------------------------------------------------------------------------------
   H2O                      0.000         0.000         0.000          --            --  
   Al2O3                   0.2912      0.005944        0.6060          --            --  
   CaO                     0.5830       0.01190        0.6672          --            --  
   Cr2O3                  0.06671      0.001361        0.2069          --            --  
   FeO(ox)                  2.895       0.05907         4.244          --            --  
   K2O(ox)               0.003295     6.725e-05      0.006335          --            --  
   MgO                      7.239        0.1477         5.955          --            --  
   MnO                    0.06563      0.001339       0.09502          --            --  
   Na2O(ox)               0.07846      0.001601       0.09924          --            --  
   P2O5                   0.02916     0.0005950       0.08446          --            --  
   S                      0.01646     0.0003358       0.01077      0.005209          --  
   SiO2                     7.301        0.1490         8.953          --            --  
   TiO2                   0.05052      0.001031       0.08235          --            --  

  Minerals in system     moles      log moles      grams        volume (cm3)
 ----------------------------------------------------------------------------
   Antigorite            0.002785     -2.555          12.63           4.871
   Chromite              0.001362     -2.866         0.3049         0.05994
   Daphnite-14A          0.004259     -2.371          3.039          0.9089
   Greenalite            0.002003     -2.698         0.7444          0.2303
   Hydroxylapatite      0.0003970     -3.401         0.1994         0.07525
   Magnetite             0.008414     -2.075          1.948          0.3746
   Saponite-Mg            0.01021     -1.991          3.911           1.365
   Troilite              0.001335     -2.875         0.1173         0.04428
                                               _____________   _____________
          (total)                                     22.90           7.929 

  Aqueous species       molality    mg/kg sol'n    act. coef.     log act.
 ---------------------------------------------------------------------------
   Cl-                     0.7170     2.407e+04      0.5556       -0.3997
   Ca++                    0.3988     1.513e+04      0.1679       -1.1743
   Mg++                    0.3163         7279.      0.2480       -1.1055
   MgCl+                  0.07529         4260.      0.6311       -1.3232
   CaCl+                  0.01859         1330.      0.6311       -1.9306
   CaCl2(aq)             0.004418         464.2      1.0000       -2.3548
   Fe++                  0.004110         217.3      0.1679       -3.1612
   Na+                   0.003883         84.52      0.6311       -2.6107
   K+                    0.001108         41.01      0.5556       -3.2108
   Ti(OH)4(aq)           0.001034         113.5      1.0000       -2.9854
   Methane(aq)           0.001002         15.22      1.0000       -2.9990
   MnCl+                0.0008689         74.36      0.6311       -3.2610
   FeCl+                0.0006999         60.50      0.6311       -3.3549
   Mn++                 0.0004746         24.68      0.1679       -4.0988
   NaCl(aq)             0.0003285         18.18      1.0000       -3.4834
   H2(aq)               7.328e-05        0.1399      1.0000       -4.1350
   SiO2(aq)             6.242e-05         3.551      1.0000       -4.2047
   FeCl4--              3.124e-05         5.847      0.0882       -5.5600
   KCl(aq)              2.921e-05         2.062      1.0000       -4.5345
   H+                   2.181e-06      0.002081      0.8469       -5.7336
   FeCl2(aq)            1.839e-06        0.2207      1.0000       -5.7355
   H2S(aq)              7.956e-07       0.02567      1.0000       -6.0993
   OH-                  4.936e-07      0.007949      0.5955       -6.5317
   HS-                  2.381e-07      0.007455      0.5955       -6.8484
   HCl(aq)              1.765e-07      0.006092      1.0000       -6.7533
   HSiO3-               4.307e-08      0.003144      0.6311       -7.5657
   H2PO4-               2.208e-08      0.002028      0.6311       -7.8559
    (only species > 1e-8 molal listed)

  Mineral saturation states
                     log Q/K                          log Q/K
 ----------------------------------------------------------------
   Greenalite         0.0000 sat    Saponite-H        -1.1638     
   Chromite           0.0000 sat    Goethite          -1.1932     
   Daphnite-14A       0.0000 sat    Boehmite          -1.2623     
   Troilite           0.0000 sat    Minnesotaite      -1.2970     
   Antigorite         0.0000 sat    Tridymite         -1.2983     
   Magnetite          0.0000 sat    Chalcedony        -1.3432     
   Saponite-Mg        0.0000 sat    FeO               -1.5027     
   Hydroxylapatite    0.0000 sat    Clinochlore-14A   -1.5154     
   Pyrrhotite        -0.0796        Cristobalite(alp  -1.5442     
   Saponite-Ca       -0.1447        Whitlockite       -1.6378     
   Ice               -0.4772        Gibbsite          -1.7462     
   Chrysotile        -0.5350        Coesite           -1.7849     
   Cronstedtite-7A   -0.5532        Cristobalite(bet  -1.8464     
   Ripidolite-14A    -0.6778        SiO2(am)          -2.0204     
   Talc              -0.8595        Enstatite         -2.0640     
   Pyrite            -0.9075        Brucite           -2.1101     
   Diaspore          -0.9675        Wustite           -2.1159     
   Hematite          -0.9974        Fe(OH)2           -2.2925     
   Ferrosilite       -1.0876        Annite            -2.5640     
   Saponite-Na       -1.1186        Phlogopite        -2.6854     
   Quartz            -1.1265        Chamosite-7A      -2.8365     
   Fayalite          -1.1378        Daphnite-7A       -2.8752     
   Saponite-K        -1.1383     
    (only minerals with log Q/K > -3 listed)

                         partial
  Gases               press. (bar)     fugacity     fug. coef.    log fug.
 ---------------------------------------------------------------------------
   CH4(g)                   1.147         1.146        0.9993      0.0592
   H2O(g)                  0.8263        0.8141        0.9852     -0.0893
   H2(g)                  0.09168       0.09174         1.001     -1.0374
   H2S(g)               2.382e-05     2.372e-05        0.9961     -4.6248
   HCl(g)               2.137e-10     2.137e-10         1.000*    -9.6702
   CO2(g)               1.437e-10     1.433e-10        0.9976     -9.8437
   CO(g)                3.691e-15     3.691e-15         1.000*   -14.4329
   C2H4(g)              4.044e-21     4.044e-21         1.000*   -20.3932
   S2(g)                1.492e-27     1.492e-27         1.000*   -26.8261
   SO2(g)               2.599e-28     2.581e-28        0.9928    -27.5883
   Na(g)                2.586e-45     2.586e-45         1.000*   -44.5874
   Cl2(g)               6.951e-46     6.951e-46         1.000*   -45.1580
   K(g)                 7.972e-47     7.972e-47         1.000*   -46.0984
   O2(g)                1.011e-61     1.011e-61        0.9999    -60.9952
   Mg(g)                4.351e-69     4.351e-69         1.000*   -68.3614
   Ca(g)                3.647e-88     3.647e-88         1.000*   -87.4381
   C(g)                 3.508e-97     3.508e-97         1.000*   -96.4549
   Al(g)               1.882e-105    1.882e-105         1.000*  -104.7254
   Si(g)               5.110e-114    5.110e-114         1.000*  -113.2916
    *no data, gas taken to be ideal

                                  In fluid              Sorbed            Kd
  Original basis total moles   moles     mg/kg      moles     mg/kg      L/kg
 -------------------------------------------------------------------------------
   H2O                 55.7       55.4  9.47e+05
   Al+++             0.0119   5.39e-09  0.000138
   Ca++               0.423      0.421  1.60e+04
   Cl-                0.820      0.820  2.76e+04
   CrO4--           0.00272   2.40e-17  2.64e-12
   Fe++              0.0601    0.00483      256.
   H+                -0.471    0.00100     0.960
   HCO3-            0.00100    0.00100      57.9
   HPO4--           0.00119   2.64e-08   0.00241
   K+               0.00113    0.00113      42.1
   Mg++               0.557      0.391  9.01e+03
   Mn++             0.00134    0.00134      69.9
   Na+              0.00420    0.00420      91.7
   O2(aq)          -0.00254   -0.00204     -61.9
   SO4--            0.00134   1.03e-06    0.0940
   SiO2(aq)           0.149   6.23e-05      3.55
   Ti(OH)4(aq)      0.00103    0.00103      113.

  Elemental composition               In fluid                  Sorbed
                  total moles     moles       mg/kg        moles       mg/kg
 -------------------------------------------------------------------------------
   Aluminum           0.01189    5.386e-09   0.0001379
   Calcium             0.4229       0.4209   1.601e+04
   Carbon            0.001000     0.001000       11.40
   Chlorine            0.8200       0.8200   2.758e+04
   Chromium          0.002724    2.400e-17   1.184e-12
   Hydrogen             111.0        110.8   1.059e+05
   Iron               0.06007     0.004833       256.1
   Magnesium           0.5567       0.3907       9012.
   Manganese         0.001340     0.001340       69.88
   Oxygen               56.06        55.39   8.409e+05
   Phosphorus        0.001191    2.645e-08   0.0007772
   Potassium         0.001134     0.001134       42.09
   Silicon             0.1490    6.233e-05       1.661
   Sodium            0.004202     0.004202       91.67
   Sulfur            0.001336    1.031e-06     0.03138
   Titanium          0.001032     0.001032       46.88


          Step #    10             Xi = 0.1000

          Temperature = 100.0 C    Pressure =  1.013 bars
          pH =  5.762              log fO2 =  -60.996
          Eh =  -0.3361 volts      pe =  -4.5401
          Ionic strength      =    1.866381 molal
          Charge imbalance    =    0.785936 eq/kg (36.4% error)
          Activity of water   =    0.976452
          Solvent mass        =     0.98716 kg
          Solution mass       =      1.0446 kg
          Mineral mass        =     0.11619 kg
          Solution density    =    0.987    g/cm3
          Solution viscosity  =    0.003    poise
          Chlorinity          =    0.830669 molal
          Dissolved solids    =       55013 mg/kg sol'n
          Hardness            =    76675.55 mg/kg sol'n as CaCO3
            carbonate         =       13.06 mg/kg sol'n as CaCO3
            non-carbonate     =    76662.48 mg/kg sol'n as CaCO3
          Carbonate alkalinity=       13.06 mg/kg sol'n as CaCO3
          Water type          =    Ca-Cl
          Bulk volume         =    1.10e+03 cm3
          Fluid volume        =    1.06e+03 cm3
          Mineral volume      =        41.1 cm3
          Inert volume        =        0.00 cm3
          Porosity            =        96.3 %
          Permeability        =        27.1 cm2
          Mass reacted        =         105 g

                          moles          moles         grams          cm3      rxn rate
  Reactants             remaining       reacted       reacted       reacted  (mol/kg sec)
 ------------------------------------------------------------------------------------------
   H2O                      0.000         0.000         0.000          --            --  
   Al2O3                   0.2675       0.02972         3.030          --            --  
   CaO                     0.5354       0.05949         3.336          --            --  
   Cr2O3                  0.06127      0.006807         1.035          --            --  
   FeO(ox)                  2.658        0.2954         21.22          --            --  
   K2O(ox)               0.003026     0.0003362       0.03167          --            --  
   MgO                      6.648        0.7387         29.77          --            --  
   MnO                    0.06028      0.006697        0.4751          --            --  
   Na2O(ox)               0.07205      0.008006        0.4962          --            --  
   P2O5                   0.02678      0.002975        0.4223          --            --  
   S                      0.01511      0.001679       0.05384       0.02605          --  
   SiO2                     6.705        0.7450         44.76          --            --  
   TiO2                   0.04639      0.005155        0.4117          --            --  

  Minerals in system     moles      log moles      grams        volume (cm3)
 ----------------------------------------------------------------------------
   Antigorite             0.01623     -1.790          73.62           28.39
   Chromite              0.006808     -2.167          1.524          0.2996
   Daphnite-14A           0.02821     -1.550          20.13           6.020
   Greenalite             0.03746     -1.426          13.93           4.308
   Hydroxylapatite       0.001984     -2.703         0.9965          0.3760
   Magnetite             0.009756     -2.011          2.259          0.4344
   Saponite-Mg           0.009166     -2.038          3.510           1.225
   Troilite              0.002678     -2.572         0.2354         0.08885
                                               _____________   _____________
          (total)                                     116.2           41.14 

  Aqueous species       molality    mg/kg sol'n    act. coef.     log act.
 ---------------------------------------------------------------------------
   Cl-                     0.7264     2.434e+04      0.5558       -0.3939
   Ca++                    0.4408     1.669e+04      0.1678       -1.1311
   Mg++                    0.2773         6368.      0.2481       -1.1626
   MgCl+                  0.06685         3775.      0.6316       -1.3745
   CaCl+                  0.02079         1484.      0.6316       -1.8816
   Na+                    0.01587         344.8      0.6316       -1.9990
   Ti(OH)4(aq)           0.005223         572.1      1.0000       -2.2821
   CaCl2(aq)             0.005012         525.6      1.0000       -2.3000
   MnCl+                 0.004407         376.4      0.6316       -2.5554
   Fe++                  0.003606         190.3      0.1678       -3.2183
   Mn++                  0.002378         123.5      0.1678       -3.3990
   K+                    0.001650         60.97      0.5558       -3.0376
   NaCl(aq)              0.001362         75.21      1.0000       -2.8659
   Methane(aq)           0.001013         15.36      1.0000       -2.9944
   FeCl+                0.0006214         53.62      0.6316       -3.4062
   H2(aq)               7.334e-05        0.1397      1.0000       -4.1347
   SiO2(aq)             6.240e-05         3.543      1.0000       -4.2048
   KCl(aq)              4.411e-05         3.107      1.0000       -4.3555
   FeCl4--              2.897e-05         5.411      0.0879       -5.5939
   H+                   2.038e-06      0.001941      0.8483       -5.7623
   FeCl2(aq)            1.656e-06        0.1983      1.0000       -5.7810
   H2S(aq)              7.950e-07       0.02561      1.0000       -6.0996
   OH-                  5.269e-07      0.008468      0.5958       -6.5032
   HS-                  2.540e-07      0.007939      0.5958       -6.8200
   HCl(aq)              1.674e-07      0.005768      1.0000       -6.7762
   HSiO3-               4.595e-08      0.003348      0.6316       -7.5372
   H2PO4-               1.602e-08      0.001469      0.6316       -7.9948
    (only species > 1e-8 molal listed)

  Mineral saturation states
                     log Q/K                          log Q/K
 ----------------------------------------------------------------
   Greenalite         0.0000 sat    Saponite-H        -1.1638     
   Saponite-Mg        0.0000 sat    Goethite          -1.1934     
   Daphnite-14A       0.0000 sat    Boehmite          -1.2623     
   Troilite           0.0000 sat    Minnesotaite      -1.2970     
   Antigorite         0.0000 sat    Tridymite         -1.2984     
   Hydroxylapatite    0.0000 sat    Chalcedony        -1.3433     
   Chromite           0.0000 sat    FeO               -1.5025     
   Magnetite          0.0000 sat    Clinochlore-14A   -1.5154     
   Pyrrhotite        -0.0796        Cristobalite(alp  -1.5443     
   Saponite-Ca       -0.1281        Whitlockite       -1.6712     
   Ice               -0.4773        Gibbsite          -1.7464     
   Chrysotile        -0.5350        Coesite           -1.7850     
   Cronstedtite-7A   -0.5534        Cristobalite(bet  -1.8465     
   Ripidolite-14A    -0.6778        SiO2(am)          -2.0205     
   Talc              -0.8595        Enstatite         -2.0639     
   Saponite-Na       -0.9073        Brucite           -2.1101     
   Pyrite            -0.9082        Wustite           -2.1158     
   Diaspore          -0.9675        Fe(OH)2           -2.2925     
   Hematite          -0.9976        Annite            -2.3621     
   Saponite-K        -1.0717        Phlogopite        -2.4835     
   Ferrosilite       -1.0875        Chamosite-7A      -2.8365     
   Quartz            -1.1266        Daphnite-7A       -2.8752     
   Fayalite          -1.1376     
    (only minerals with log Q/K > -3 listed)

                         partial
  Gases               press. (bar)     fugacity     fug. coef.    log fug.
 ---------------------------------------------------------------------------
   CH4(g)                   1.159         1.158        0.9993      0.0638
   H2O(g)                  0.8261        0.8139        0.9852     -0.0894
   H2(g)                  0.09175       0.09182         1.001     -1.0371
   H2S(g)               2.380e-05     2.371e-05        0.9961     -4.6251
   HCl(g)               2.027e-10     2.027e-10         1.000*    -9.6931
   CO2(g)               1.447e-10     1.443e-10        0.9976     -9.8407
   CO(g)                3.720e-15     3.720e-15         1.000*   -14.4294
   C2H4(g)              4.126e-21     4.126e-21         1.000*   -20.3845
   S2(g)                1.488e-27     1.488e-27         1.000*   -26.8274
   SO2(g)               2.590e-28     2.571e-28        0.9928    -27.5899
   Na(g)                1.131e-44     1.131e-44         1.000*   -43.9467
   Cl2(g)               6.250e-46     6.250e-46         1.000*   -45.2041
   K(g)                 1.270e-46     1.270e-46         1.000*   -45.8963
   O2(g)                1.009e-61     1.009e-61        0.9999    -60.9961
   Mg(g)                4.357e-69     4.357e-69         1.000*   -68.3608
   Ca(g)                4.600e-88     4.600e-88         1.000*   -87.3372
   C(g)                 3.540e-97     3.540e-97         1.000*   -96.4509
   Al(g)               1.885e-105    1.885e-105         1.000*  -104.7247
   Si(g)               5.120e-114    5.120e-114         1.000*  -113.2907
    *no data, gas taken to be ideal

                                  In fluid              Sorbed            Kd
  Original basis total moles   moles     mg/kg      moles     mg/kg      L/kg
 -------------------------------------------------------------------------------
   H2O                 56.7       54.8  9.45e+05
   Al+++             0.0594   5.61e-09  0.000145
   Ca++               0.470      0.461  1.77e+04
   Cl-                0.820      0.820  2.78e+04
   CrO4--            0.0136   2.00e-17  2.22e-12
   Fe++               0.296    0.00420      225.
   H+                 -2.35    0.00100     0.968
   HCO3-            0.00100    0.00100      58.4
   HPO4--           0.00595   1.92e-08   0.00177
   K+               0.00167    0.00167      62.6
   Mg++                1.15      0.340  7.90e+03
   Mn++             0.00670    0.00670      352.
   Na+               0.0170     0.0170      374.
   O2(aq)           -0.0127   -0.00204     -62.4
   SO4--            0.00268   1.04e-06    0.0952
   SiO2(aq)           0.745   6.17e-05      3.55
   Ti(OH)4(aq)      0.00516    0.00516      572.

  Elemental composition               In fluid                  Sorbed
                  total moles     moles       mg/kg        moles       mg/kg
 -------------------------------------------------------------------------------
   Aluminum           0.05944    5.610e-09   0.0001449
   Calcium             0.4705       0.4606   1.767e+04
   Carbon            0.001000     0.001000       11.50
   Chlorine            0.8200       0.8200   2.783e+04
   Chromium           0.01362    1.995e-17   9.932e-13
   Hydrogen             111.0        109.6   1.058e+05
   Iron                0.2964     0.004203       224.7
   Magnesium            1.148       0.3397       7903.
   Manganese         0.006698     0.006698       352.3
   Oxygen               58.25        54.82   8.396e+05
   Phosphorus        0.005951    1.922e-08   0.0005698
   Potassium         0.001672     0.001672       62.60
   Silicon             0.7450    6.165e-05       1.658
   Sodium             0.01701      0.01701       374.4
   Sulfur            0.002679    1.036e-06     0.03179
   Titanium          0.005156     0.005156       236.3


          Step #    20             Xi = 0.2000

          Temperature = 100.0 C    Pressure =  1.013 bars
          pH =  5.805              log fO2 =  -60.997
          Eh =  -0.3393 volts      pe =  -4.5834
          Ionic strength      =    1.889797 molal
          Charge imbalance    =    0.794737 eq/kg (36.33% error)
          Activity of water   =    0.976058
          Solvent mass        =     0.97384 kg
          Solution mass       =      1.0331 kg
          Mineral mass        =     0.23281 kg
          Solution density    =    0.988    g/cm3
          Solution viscosity  =    0.003    poise
          Chlorinity          =    0.842030 molal
          Dissolved solids    =       57325 mg/kg sol'n
          Hardness            =    76153.32 mg/kg sol'n as CaCO3
            carbonate         =       14.17 mg/kg sol'n as CaCO3
            non-carbonate     =    76139.15 mg/kg sol'n as CaCO3
          Carbonate alkalinity=       14.17 mg/kg sol'n as CaCO3
          Water type          =    Ca-Cl
          Bulk volume         =    1.13e+03 cm3
          Fluid volume        =    1.05e+03 cm3
          Mineral volume      =        82.7 cm3
          Inert volume        =        0.00 cm3
          Porosity            =        92.7 %
          Permeability        =        7.86 cm2
          Mass reacted        =         210 g

                          moles          moles         grams          cm3      rxn rate
  Reactants             remaining       reacted       reacted       reacted  (mol/kg sec)
 ------------------------------------------------------------------------------------------
   H2O                      0.000         0.000         0.000          --            --  
   Al2O3                   0.2377       0.05944         6.060          --            --  
   CaO                     0.4759        0.1190         6.672          --            --  
   Cr2O3                  0.05446       0.01361         2.069          --            --  
   FeO(ox)                  2.363        0.5907         42.44          --            --  
   K2O(ox)               0.002690     0.0006725       0.06335          --            --  
   MgO                      5.910         1.477         59.55          --            --  
   MnO                    0.05358       0.01339        0.9502          --            --  
   Na2O(ox)               0.06405       0.01601        0.9924          --            --  
   P2O5                   0.02380      0.005950        0.8446          --            --  
   S                      0.01343      0.003358        0.1077       0.05209          --  
   SiO2                     5.960         1.490         89.53          --            --  
   TiO2                   0.04124       0.01031        0.8235          --            --  

  Minerals in system     moles      log moles      grams        volume (cm3)
 ----------------------------------------------------------------------------
   Antigorite             0.03303     -1.481          149.8           57.78
   Chromite               0.01362     -1.866          3.048          0.5992
   Daphnite-14A           0.05814     -1.236          41.48           12.41
   Greenalite             0.08178     -1.087          30.40           9.405
   Hydroxylapatite       0.003967     -2.402          1.993          0.7520
   Magnetite              0.01143     -1.942          2.648          0.5091
   Saponite-Mg           0.007856     -2.105          3.008           1.050
   Troilite              0.004357     -2.361         0.3831          0.1446
                                               _____________   _____________
          (total)                                     232.8           82.65 

  Aqueous species       molality    mg/kg sol'n    act. coef.     log act.
 ---------------------------------------------------------------------------
   Cl-                     0.7386     2.468e+04      0.5560       -0.3865
   Ca++                    0.4944     1.868e+04      0.1676       -1.0816
   Mg++                    0.2275         5213.      0.2481       -1.2483
   MgCl+                  0.05576         3141.      0.6322       -1.4528
   Na+                    0.03119         675.9      0.6322       -1.7051
   CaCl+                  0.02368         1686.      0.6322       -1.8247
   Ti(OH)4(aq)            0.01059         1157.      1.0000       -1.9752
   MnCl+                 0.008981         765.3      0.6322       -2.2458
   CaCl2(aq)             0.005811         608.0      1.0000       -2.2357
   Mn++                  0.004774         247.3      0.1676       -3.0967
   Fe++                  0.002963         156.0      0.1676       -3.3040
   NaCl(aq)              0.002725         150.1      1.0000       -2.5647
   K+                    0.002344         86.40      0.5560       -2.8849
   Methane(aq)           0.001027         15.53      1.0000       -2.9885
   FeCl+                0.0005183         44.61      0.6322       -3.4845
   H2(aq)               7.341e-05        0.1395      1.0000       -4.1342
   KCl(aq)              6.376e-05         4.481      1.0000       -4.1954
   SiO2(aq)             6.238e-05         3.533      1.0000       -4.2049
   FeCl4--              2.554e-05         4.758      0.0877       -5.6501
   H+                   1.842e-06      0.001750      0.8500       -5.8053
   FeCl2(aq)            1.406e-06        0.1680      1.0000       -5.8519
   H2S(aq)              7.943e-07       0.02552      1.0000       -6.1000
   OH-                  5.811e-07      0.009316      0.5963       -6.4603
   HS-                  2.800e-07      0.008730      0.5963       -6.7774
   HCl(aq)              1.542e-07      0.005301      1.0000       -6.8119
   HSiO3-               5.065e-08      0.003681      0.6322       -7.4945
   NaHSiO3(aq)          1.137e-08      0.001072      1.0000       -7.9444
   H2PO4-               1.051e-08     0.0009605      0.6322       -8.1777
    (only species > 1e-8 molal listed)

  Mineral saturation states
                     log Q/K                          log Q/K
 ----------------------------------------------------------------
   Troilite           0.0000 sat    Goethite          -1.1935     
   Daphnite-14A       0.0000 sat    Boehmite          -1.2624     
   Hydroxylapatite    0.0000 sat    Minnesotaite      -1.2971     
   Chromite           0.0000 sat    Tridymite         -1.2985     
   Antigorite         0.0000 sat    Chalcedony        -1.3434     
   Magnetite          0.0000 sat    FeO               -1.5023     
   Saponite-Mg        0.0000 sat    Clinochlore-14A   -1.5154     
   Greenalite         0.0000 sat    Cristobalite(alp  -1.5444     
   Pyrrhotite        -0.0796        Whitlockite       -1.7163     
   Saponite-Ca       -0.1058        Gibbsite          -1.7466     
   Ice               -0.4775        Coesite           -1.7851     
   Chrysotile        -0.5350        Cristobalite(bet  -1.8466     
   Cronstedtite-7A   -0.5537        SiO2(am)          -2.0206     
   Ripidolite-14A    -0.6778        Enstatite         -2.0639     
   Saponite-Na       -0.7962        Brucite           -2.1101     
   Talc              -0.8596        Wustite           -2.1156     
   Pyrite            -0.9090        Annite            -2.1664     
   Diaspore          -0.9676        Phlogopite        -2.2878     
   Hematite          -0.9978        Fe(OH)2           -2.2925     
   Saponite-K        -1.0072        Alabandite        -2.6822     
   Ferrosilite       -1.0875        Chamosite-7A      -2.8365     
   Quartz            -1.1267        Daphnite-7A       -2.8752     
   Fayalite          -1.1373        Rhodonite         -2.9381     
   Saponite-H        -1.1639     
    (only minerals with log Q/K > -3 listed)

                         partial
  Gases               press. (bar)     fugacity     fug. coef.    log fug.
 ---------------------------------------------------------------------------
   CH4(g)                   1.175         1.174        0.9993      0.0697
   H2O(g)                  0.8257        0.8135        0.9852     -0.0896
   H2(g)                  0.09185       0.09191         1.001     -1.0366
   H2S(g)               2.378e-05     2.369e-05        0.9961     -4.6255
   HCl(g)               1.867e-10     1.867e-10         1.000*    -9.7288
   CO2(g)               1.459e-10     1.456e-10        0.9976     -9.8369
   CO(g)                3.758e-15     3.758e-15         1.000*   -14.4250
   C2H4(g)              4.230e-21     4.230e-21         1.000*   -20.3736
   S2(g)                1.482e-27     1.482e-27         1.000*   -26.8291
   SO2(g)               2.577e-28     2.559e-28        0.9928    -27.5920
   Na(g)                2.457e-44     2.457e-44         1.000*   -43.6096
   Cl2(g)               5.298e-46     5.298e-46         1.000*   -45.2759
   K(g)                 1.993e-46     1.993e-46         1.000*   -45.7004
   O2(g)                1.006e-61     1.006e-61        0.9999    -60.9974
   Mg(g)                4.366e-69     4.366e-69         1.000*   -68.3599
   Ca(g)                6.293e-88     6.293e-88         1.000*   -87.2011
   C(g)                 3.582e-97     3.582e-97         1.000*   -96.4459
   Al(g)               1.889e-105    1.889e-105         1.000*  -104.7237
   Si(g)               5.133e-114    5.133e-114         1.000*  -113.2896
    *no data, gas taken to be ideal

                                  In fluid              Sorbed            Kd
  Original basis total moles   moles     mg/kg      moles     mg/kg      L/kg
 -------------------------------------------------------------------------------
   H2O                 57.8       54.1  9.43e+05
   Al+++              0.119   5.99e-09  0.000156
   Ca++               0.530      0.510  1.98e+04
   Cl-                0.820      0.820  2.81e+04
   CrO4--            0.0272   1.51e-17  1.70e-12
   Fe++               0.592    0.00342      185.
   H+                 -4.71    0.00100     0.979
   HCO3-            0.00100    0.00100      59.1
   HPO4--            0.0119   1.27e-08   0.00118
   K+               0.00234    0.00234      88.8
   Mg++                1.89      0.276  6.49e+03
   Mn++              0.0134     0.0134      712.
   Na+               0.0330     0.0330      735.
   O2(aq)           -0.0255   -0.00204     -63.1
   SO4--            0.00436   1.05e-06    0.0973
   SiO2(aq)            1.49   6.08e-05      3.54
   Ti(OH)4(aq)       0.0103     0.0103  1.16e+03

  Elemental composition               In fluid                  Sorbed
                  total moles     moles       mg/kg        moles       mg/kg
 -------------------------------------------------------------------------------
   Aluminum            0.1189    5.986e-09   0.0001563
   Calcium             0.5300       0.5102   1.979e+04
   Carbon            0.001000     0.001000       11.63
   Chlorine            0.8200       0.8200   2.814e+04
   Chromium           0.02723    1.514e-17   7.619e-13
   Hydrogen             111.0        108.2   1.055e+05
   Iron                0.5917     0.003416       184.7
   Magnesium            1.886       0.2759       6490.
   Manganese          0.01340      0.01340       712.4
   Oxygen               60.98        54.10   8.378e+05
   Phosphorus         0.01190    1.267e-08   0.0003798
   Potassium         0.002345     0.002345       88.75
   Silicon              1.490    6.081e-05       1.653
   Sodium             0.03302      0.03302       734.9
   Sulfur            0.004358    1.046e-06     0.03248
   Titanium           0.01031      0.01031       477.9


          Step #    30             Xi = 0.3000

          Temperature = 100.0 C    Pressure =  1.013 bars
          pH =  5.860              log fO2 =  -60.999
          Eh =  -0.3434 volts      pe =  -4.6386
          Ionic strength      =    1.914079 molal
          Charge imbalance    =    0.803738 eq/kg (36.26% error)
          Activity of water   =    0.975651
          Solvent mass        =     0.96052 kg
          Solution mass       =      1.0215 kg
          Mineral mass        =     0.34943 kg
          Solution density    =    0.989    g/cm3
          Solution viscosity  =    0.003    poise
          Chlorinity          =    0.853707 molal
          Dissolved solids    =       59688 mg/kg sol'n
          Hardness            =    75619.37 mg/kg sol'n as CaCO3
            carbonate         =       15.64 mg/kg sol'n as CaCO3
            non-carbonate     =    75603.73 mg/kg sol'n as CaCO3
          Carbonate alkalinity=       15.64 mg/kg sol'n as CaCO3
          Water type          =    Ca-Cl
          Bulk volume         =    1.16e+03 cm3
          Fluid volume        =    1.03e+03 cm3
          Mineral volume      =        124. cm3
          Inert volume        =        0.00 cm3
          Porosity            =        89.3 %
          Permeability        =        2.42 cm2
          Mass reacted        =         315 g

                          moles          moles         grams          cm3      rxn rate
  Reactants             remaining       reacted       reacted       reacted  (mol/kg sec)
 ------------------------------------------------------------------------------------------
   H2O                      0.000         0.000         0.000          --            --  
   Al2O3                   0.2080       0.08915         9.090          --            --  
   CaO                     0.4165        0.1785         10.01          --            --  
   Cr2O3                  0.04765       0.02042         3.104          --            --  
   FeO(ox)                  2.068        0.8861         63.66          --            --  
   K2O(ox)               0.002354      0.001009       0.09502          --            --  
   MgO                      5.171         2.216         89.32          --            --  
   MnO                    0.04688       0.02009         1.425          --            --  
   Na2O(ox)               0.05604       0.02402         1.489          --            --  
   P2O5                   0.02083      0.008925         1.267          --            --  
   S                      0.01175      0.005037        0.1615       0.07814          --  
   SiO2                     5.215         2.235         134.3          --            --  
   TiO2                   0.03608       0.01546         1.235          --            --  

  Minerals in system     moles      log moles      grams        volume (cm3)
 ----------------------------------------------------------------------------
   Antigorite             0.04984     -1.302          226.1           87.18
   Chromite               0.02042     -1.690          4.571          0.8988
   Daphnite-14A           0.08807     -1.055          62.84           18.80
   Greenalite              0.1261     -0.899          46.88           14.50
   Hydroxylapatite       0.005951     -2.225          2.989           1.128
   Magnetite              0.01311     -1.882          3.036          0.5838
   Saponite-Mg           0.006547     -2.184          2.507          0.8751
   Troilite              0.006036     -2.219         0.5307          0.2003
                                               _____________   _____________
          (total)                                     349.4           124.2 

  Aqueous species       molality    mg/kg sol'n    act. coef.     log act.
 ---------------------------------------------------------------------------
   Cl-                     0.7511     2.504e+04      0.5563       -0.3790
   Ca++                    0.5493     2.070e+04      0.1675       -1.0361
   Mg++                    0.1767         4039.      0.2483       -1.3578
   Na+                    0.04688         1013.      0.6330       -1.5276
   MgCl+                  0.04403         2474.      0.6330       -1.5548
   CaCl+                  0.02672         1898.      0.6330       -1.7717
   Ti(OH)4(aq)            0.01610         1755.      1.0000       -1.7932
   MnCl+                  0.01373         1167.      0.6330       -2.0609
   Mn++                  0.007187         371.3      0.1675       -2.9194
   CaCl2(aq)             0.006680         697.1      1.0000       -2.1752
   NaCl(aq)              0.004172         229.3      1.0000       -2.3796
   K+                    0.003057         112.4      0.5563       -2.7694
   Fe++                  0.002304         121.0      0.1675       -3.4135
   Methane(aq)           0.001041         15.71      1.0000       -2.9825
   FeCl+                0.0004093         35.14      0.6330       -3.5865
   KCl(aq)              8.464e-05         5.933      1.0000       -4.0724
   H2(aq)               7.349e-05        0.1393      1.0000       -4.1338
   SiO2(aq)             6.236e-05         3.523      1.0000       -4.2051
   FeCl4--              2.134e-05         3.966      0.0874       -5.7295
   H+                   1.619e-06      0.001535      0.8518       -5.8603
   FeCl2(aq)            1.131e-06        0.1348      1.0000       -5.9464
   H2S(aq)              7.936e-07       0.02543      1.0000       -6.1004
   OH-                  6.587e-07       0.01053      0.5968       -6.4055
   HS-                  3.172e-07      0.009866      0.5968       -6.7228
   HCl(aq)              1.383e-07      0.004740      1.0000       -6.8593
   HSiO3-               5.738e-08      0.004160      0.6330       -7.4399
   NaHSiO3(aq)          1.940e-08      0.001826      1.0000       -7.7122
    (only species > 1e-8 molal listed)

  Mineral saturation states
                     log Q/K                          log Q/K
 ----------------------------------------------------------------
   Daphnite-14A       0.0000 sat    Goethite          -1.1937     
   Hydroxylapatite    0.0000 sat    Boehmite          -1.2624     
   Troilite           0.0000 sat    Minnesotaite      -1.2972     
   Greenalite         0.0000 sat    Tridymite         -1.2987     
   Antigorite         0.0000 sat    Chalcedony        -1.3436     
   Saponite-Mg        0.0000 sat    FeO               -1.5021     
   Magnetite          0.0000 sat    Clinochlore-14A   -1.5154     
   Chromite           0.0000 sat    Cristobalite(alp  -1.5446     
   Pyrrhotite        -0.0796        Gibbsite          -1.7469     
   Saponite-Ca       -0.0802        Whitlockite       -1.7680     
   Ice               -0.4777        Coesite           -1.7853     
   Chrysotile        -0.5350        Cristobalite(bet  -1.8468     
   Cronstedtite-7A   -0.5540        Annite            -1.9959     
   Ripidolite-14A    -0.6778        SiO2(am)          -2.0208     
   Saponite-Na       -0.7196        Enstatite         -2.0638     
   Talc              -0.8597        Brucite           -2.1100     
   Pyrite            -0.9098        Wustite           -2.1154     
   Saponite-K        -0.9510        Phlogopite        -2.1173     
   Diaspore          -0.9676        Fe(OH)2           -2.2924     
   Hematite          -0.9980        Alabandite        -2.3953     
   Ferrosilite       -1.0874        Rhodonite         -2.6511     
   Quartz            -1.1269        Chamosite-7A      -2.8365     
   Fayalite          -1.1370        Daphnite-7A       -2.8752     
   Saponite-H        -1.1640     
    (only minerals with log Q/K > -3 listed)

                         partial
  Gases               press. (bar)     fugacity     fug. coef.    log fug.
 ---------------------------------------------------------------------------
   CH4(g)                   1.191         1.190        0.9993      0.0757
   H2O(g)                  0.8254        0.8132        0.9852     -0.0898
   H2(g)                  0.09195       0.09201         1.001     -1.0362
   H2S(g)               2.376e-05     2.367e-05        0.9961     -4.6259
   HCl(g)               1.674e-10     1.674e-10         1.000*    -9.7762
   CO2(g)               1.472e-10     1.468e-10        0.9976     -9.8332
   CO(g)                3.796e-15     3.796e-15         1.000*   -14.4206
   C2H4(g)              4.339e-21     4.339e-21         1.000*   -20.3626
   S2(g)                1.476e-27     1.476e-27         1.000*   -26.8308
   SO2(g)               2.565e-28     2.546e-28        0.9928    -27.5941
   Na(g)                4.198e-44     4.198e-44         1.000*   -43.3769
   Cl2(g)               4.253e-46     4.253e-46         1.000*   -45.3713
   K(g)                 2.953e-46     2.953e-46         1.000*   -45.5297
   O2(g)                1.003e-61     1.003e-61        0.9999    -60.9987
   Mg(g)                4.374e-69     4.374e-69         1.000*   -68.3591
   Ca(g)                9.010e-88     9.010e-88         1.000*   -87.0453
   C(g)                 3.623e-97     3.623e-97         1.000*   -96.4409
   Al(g)               1.894e-105    1.894e-105         1.000*  -104.7227
   Si(g)               5.147e-114    5.147e-114         1.000*  -113.2885
    *no data, gas taken to be ideal

                                  In fluid              Sorbed            Kd
  Original basis total moles   moles     mg/kg      moles     mg/kg      L/kg
 -------------------------------------------------------------------------------
   H2O                 59.0       53.3  9.40e+05
   Al+++              0.178   6.54e-09  0.000173
   Ca++               0.589      0.560  2.20e+04
   Cl-                0.820      0.820  2.85e+04
   CrO4--            0.0408   1.07e-17  1.21e-12
   Fe++               0.887    0.00263      144.
   H+                 -7.06    0.00100     0.989
   HCO3-            0.00100    0.00100      59.7
   HPO4--            0.0179   8.01e-09  0.000753
   K+               0.00302    0.00302      115.
   Mg++                2.63      0.212  5.04e+03
   Mn++              0.0201     0.0201  1.08e+03
   Na+               0.0490     0.0490  1.10e+03
   O2(aq)           -0.0382   -0.00204     -63.8
   SO4--            0.00604   1.07e-06     0.100
   SiO2(aq)            2.24   6.00e-05      3.53
   Ti(OH)4(aq)       0.0155     0.0155  1.75e+03

  Elemental composition               In fluid                  Sorbed
                  total moles     moles       mg/kg        moles       mg/kg
 -------------------------------------------------------------------------------
   Aluminum            0.1783    6.541e-09   0.0001728
   Calcium             0.5895       0.5597   2.196e+04
   Carbon            0.001000     0.001000       11.76
   Chlorine            0.8200       0.8200   2.846e+04
   Chromium           0.04085    1.065e-17   5.422e-13
   Hydrogen             111.0        106.7   1.053e+05
   Iron                0.8871     0.002628       143.7
   Magnesium            2.625       0.2120       5045.
   Manganese          0.02009      0.02009       1081.
   Oxygen               63.72        53.38   8.361e+05
   Phosphorus         0.01785    8.011e-09   0.0002429
   Potassium         0.003017     0.003017       115.5
   Silicon              2.235    5.998e-05       1.649
   Sodium             0.04904      0.04904       1104.
   Sulfur            0.006037    1.067e-06     0.03350
   Titanium           0.01546      0.01546       724.9


          Step #    40             Xi = 0.4000

          Temperature = 100.0 C    Pressure =  1.013 bars
          pH =  5.936              log fO2 =  -61.000
          Eh =  -0.3490 volts      pe =  -4.7144
          Ionic strength      =    1.939272 molal
          Charge imbalance    =    0.812944 eq/kg (36.19% error)
          Activity of water   =    0.975230
          Solvent mass        =     0.94720 kg
          Solution mass       =      1.0099 kg
          Mineral mass        =     0.46604 kg
          Solution density    =    0.991    g/cm3
          Solution viscosity  =    0.003    poise
          Chlorinity          =    0.865711 molal
          Dissolved solids    =       62106 mg/kg sol'n
          Hardness            =    75073.31 mg/kg sol'n as CaCO3
            carbonate         =       17.74 mg/kg sol'n as CaCO3
            non-carbonate     =    75055.57 mg/kg sol'n as CaCO3
          Carbonate alkalinity=       17.74 mg/kg sol'n as CaCO3
          Water type          =    Ca-Cl
          Bulk volume         =    1.19e+03 cm3
          Fluid volume        =    1.02e+03 cm3
          Mineral volume      =        166. cm3
          Inert volume        =        0.00 cm3
          Porosity            =        86.0 %
          Permeability        =       0.789 cm2
          Mass reacted        =         420 g

                          moles          moles         grams          cm3      rxn rate
  Reactants             remaining       reacted       reacted       reacted  (mol/kg sec)
 ------------------------------------------------------------------------------------------
   H2O                      0.000         0.000         0.000          --            --  
   Al2O3                   0.1783        0.1189         12.12          --            --  
   CaO                     0.3570        0.2380         13.34          --            --  
   Cr2O3                  0.04084       0.02723         4.139          --            --  
   FeO(ox)                  1.772         1.181         84.88          --            --  
   K2O(ox)               0.002017      0.001345        0.1267          --            --  
   MgO                      4.432         2.955         119.1          --            --  
   MnO                    0.04018       0.02679         1.900          --            --  
   Na2O(ox)               0.04804       0.03202         1.985          --            --  
   P2O5                   0.01785       0.01190         1.689          --            --  
   S                      0.01007      0.006717        0.2154        0.1042          --  
   SiO2                     4.470         2.980         179.1          --            --  
   TiO2                   0.03093       0.02062         1.647          --            --  

  Minerals in system     moles      log moles      grams        volume (cm3)
 ----------------------------------------------------------------------------
   Antigorite             0.06665     -1.176          302.3           116.6
   Chromite               0.02723     -1.565          6.095           1.198
   Daphnite-14A            0.1180     -0.928          84.20           25.19
   Greenalite              0.1704     -0.768          63.35           19.60
   Hydroxylapatite       0.007934     -2.101          3.985           1.504
   Magnetite              0.01479     -1.830          3.425          0.6586
   Saponite-Mg           0.005238     -2.281          2.006          0.7001
   Troilite              0.007716     -2.113         0.6783          0.2560
                                               _____________   _____________
          (total)                                     466.0           165.7 

  Aqueous species       molality    mg/kg sol'n    act. coef.     log act.
 ---------------------------------------------------------------------------
   Cl-                     0.7640     2.541e+04      0.5566       -0.3713
   Ca++                    0.6057     2.277e+04      0.1674       -0.9940
   Mg++                    0.1248         2845.      0.2484       -1.5086
   Na+                    0.06296         1358.      0.6337       -1.3990
   MgCl+                  0.03164         1773.      0.6337       -1.6979
   CaCl+                  0.02993         2120.      0.6337       -1.7220
   Ti(OH)4(aq)            0.02177         2367.      1.0000       -1.6622
   MnCl+                  0.01867         1582.      0.6337       -1.9271
   Mn++                  0.009618         495.6      0.1674       -2.7932
   CaCl2(aq)             0.007624         793.6      1.0000       -2.1178
   NaCl(aq)              0.005710         313.0      1.0000       -2.2434
   K+                    0.003789         138.9      0.5566       -2.6760
   Fe++                  0.001629         85.34      0.1674       -3.5643
   Methane(aq)           0.001056         15.89      1.0000       -2.9764
   FeCl+                0.0002941         25.18      0.6337       -3.7296
   KCl(aq)              0.0001068         7.470      1.0000       -3.9713
   H2(aq)               7.357e-05        0.1391      1.0000       -4.1333
   SiO2(aq)             6.234e-05         3.513      1.0000       -4.2052
   FeCl4--              1.623e-05         3.010      0.0871       -5.8497
   H+                   1.358e-06      0.001283      0.8537       -5.9359
   FeCl2(aq)            8.282e-07       0.09846      1.0000       -6.0819
   H2S(aq)              7.929e-07       0.02534      1.0000       -6.1008
   OH-                  7.828e-07       0.01249      0.5973       -6.3301
   HS-                  3.768e-07       0.01169      0.5973       -6.6476
   HCl(aq)              1.182e-07      0.004043      1.0000       -6.9272
   HSiO3-               6.816e-08      0.004928      0.6337       -7.3646
   NaHSiO3(aq)          3.102e-08      0.002912      1.0000       -7.5083
    (only species > 1e-8 molal listed)

  Mineral saturation states
                     log Q/K                          log Q/K
 ----------------------------------------------------------------
   Chromite           0.0000 sat    Goethite          -1.1939     
   Saponite-Mg        0.0000 sat    Boehmite          -1.2625     
   Antigorite         0.0000 sat    Minnesotaite      -1.2973     
   Daphnite-14A       0.0000 sat    Tridymite         -1.2988     
   Greenalite         0.0000 sat    Chalcedony        -1.3437     
   Hydroxylapatite    0.0000 sat    FeO               -1.5019     
   Troilite           0.0000 sat    Clinochlore-14A   -1.5154     
   Magnetite          0.0000 sat    Cristobalite(alp  -1.5447     
   Saponite-Ca       -0.0484        Gibbsite          -1.7471     
   Pyrrhotite        -0.0796        Coesite           -1.7854     
   Ice               -0.4779        Annite            -1.8269     
   Chrysotile        -0.5350        Whitlockite       -1.8323     
   Cronstedtite-7A   -0.5543        Cristobalite(bet  -1.8469     
   Saponite-Na       -0.6523        Phlogopite        -1.9483     
   Ripidolite-14A    -0.6778        SiO2(am)          -2.0209     
   Talc              -0.8598        Enstatite         -2.0637     
   Saponite-K        -0.8953        Brucite           -2.1100     
   Pyrite            -0.9107        Wustite           -2.1152     
   Diaspore          -0.9677        Alabandite        -2.1183     
   Hematite          -0.9982        Fe(OH)2           -2.2924     
   Ferrosilite       -1.0873        Rhodonite         -2.3741     
   Quartz            -1.1270        Chamosite-7A      -2.8365     
   Fayalite          -1.1367        Daphnite-7A       -2.8752     
   Saponite-H        -1.1640     
    (only minerals with log Q/K > -3 listed)

                         partial
  Gases               press. (bar)     fugacity     fug. coef.    log fug.
 ---------------------------------------------------------------------------
   CH4(g)                   1.208         1.207        0.9993      0.0818
   H2O(g)                  0.8250        0.8128        0.9852     -0.0900
   H2(g)                  0.09205       0.09211         1.001     -1.0357
   H2S(g)               2.373e-05     2.364e-05        0.9961     -4.6263
   CO2(g)               1.485e-10     1.481e-10        0.9976     -9.8294
   HCl(g)               1.432e-10     1.432e-10         1.000*    -9.8441
   CO(g)                3.835e-15     3.835e-15         1.000*   -14.4162
   C2H4(g)              4.452e-21     4.452e-21         1.000*   -20.3514
   S2(g)                1.470e-27     1.470e-27         1.000*   -26.8326
   SO2(g)               2.552e-28     2.533e-28        0.9928    -27.5963
   Na(g)                6.722e-44     6.722e-44         1.000*   -43.1725
   K(g)                 4.361e-46     4.361e-46         1.000*   -45.3604
   Cl2(g)               3.108e-46     3.108e-46         1.000*   -45.5076
   O2(g)                1.000e-61     1.000e-61        0.9999    -61.0000
   Mg(g)                4.383e-69     4.383e-69         1.000*   -68.3582
   Ca(g)                1.408e-87     1.408e-87         1.000*   -86.8515
   C(g)                 3.666e-97     3.666e-97         1.000*   -96.4358
   Al(g)               1.898e-105    1.898e-105         1.000*  -104.7216
   Si(g)               5.161e-114    5.161e-114         1.000*  -113.2873
    *no data, gas taken to be ideal

                                  In fluid              Sorbed            Kd
  Original basis total moles   moles     mg/kg      moles     mg/kg      L/kg
 -------------------------------------------------------------------------------
   H2O                 60.2       52.6  9.38e+05
   Al+++              0.238   7.46e-09  0.000199
   Ca++               0.649      0.609  2.42e+04
   Cl-                0.820      0.820  2.88e+04
   CrO4--            0.0545   6.59e-18  7.57e-13
   Fe++                1.18    0.00184      102.
   H+                 -9.41    0.00100      1.00
   HCO3-            0.00100    0.00100      60.4
   HPO4--            0.0238   4.66e-09  0.000443
   K+               0.00369    0.00369      143.
   Mg++                3.36      0.148  3.57e+03
   Mn++              0.0268     0.0268  1.46e+03
   Na+               0.0650     0.0650  1.48e+03
   O2(aq)           -0.0509   -0.00204     -64.5
   SO4--            0.00772   1.11e-06     0.105
   SiO2(aq)            2.98   5.91e-05      3.52
   Ti(OH)4(aq)       0.0206     0.0206  2.37e+03

  Elemental composition               In fluid                  Sorbed
                  total moles     moles       mg/kg        moles       mg/kg
 -------------------------------------------------------------------------------
   Aluminum            0.2377    7.456e-09   0.0001992
   Calcium             0.6490       0.6093   2.418e+04
   Carbon            0.001000     0.001000       11.89
   Chlorine            0.8200       0.8200   2.879e+04
   Chromium           0.05446    6.589e-18   3.393e-13
   Hydrogen             111.0        105.2   1.050e+05
   Iron                 1.182     0.001838       101.6
   Magnesium            3.364       0.1482       3567.
   Manganese          0.02679      0.02679       1457.
   Oxygen               66.45        52.66   8.343e+05
   Phosphorus         0.02380    4.659e-09   0.0001429
   Potassium         0.003690     0.003690       142.9
   Silicon              2.980    5.915e-05       1.645
   Sodium             0.06505      0.06505       1481.
   Sulfur            0.007717    1.108e-06     0.03518
   Titanium           0.02062      0.02062       977.6


          Step #    50             Xi = 0.5000

          Temperature = 100.0 C    Pressure =  1.013 bars
          pH =  6.056              log fO2 =  -61.001
          Eh =  -0.3579 volts      pe =  -4.8348
          Ionic strength      =    1.965420 molal
          Charge imbalance    =    0.822364 eq/kg (36.12% error)
          Activity of water   =    0.974794
          Solvent mass        =     0.93388 kg
          Solution mass       =     0.99835 kg
          Mineral mass        =     0.58266 kg
          Solution density    =    0.992    g/cm3
          Solution viscosity  =    0.003    poise
          Chlorinity          =    0.878059 molal
          Dissolved solids    =       64580 mg/kg sol'n
          Hardness            =    74514.71 mg/kg sol'n as CaCO3
            carbonate         =       21.23 mg/kg sol'n as CaCO3
            non-carbonate     =    74493.49 mg/kg sol'n as CaCO3
          Carbonate alkalinity=       21.23 mg/kg sol'n as CaCO3
          Water type          =    Ca-Cl
          Bulk volume         =    1.21e+03 cm3
          Fluid volume        =    1.01e+03 cm3
          Mineral volume      =        207. cm3
          Inert volume        =        0.00 cm3
          Porosity            =        82.9 %
          Permeability        =       0.271 cm2
          Mass reacted        =         525 g

                          moles          moles         grams          cm3      rxn rate
  Reactants             remaining       reacted       reacted       reacted  (mol/kg sec)
 ------------------------------------------------------------------------------------------
   H2O                      0.000         0.000         0.000          --            --  
   Al2O3                   0.1486        0.1486         15.15          --            --  
   CaO                     0.2975        0.2975         16.68          --            --  
   Cr2O3                  0.03404       0.03404         5.173          --            --  
   FeO(ox)                  1.477         1.477         106.1          --            --  
   K2O(ox)               0.001681      0.001681        0.1584          --            --  
   MgO                      3.693         3.693         148.9          --            --  
   MnO                    0.03349       0.03349         2.375          --            --  
   Na2O(ox)               0.04003       0.04003         2.481          --            --  
   P2O5                   0.01488       0.01488         2.112          --            --  
   S                     0.008396      0.008396        0.2692        0.1302          --  
   SiO2                     3.725         3.725         223.8          --            --  
   TiO2                   0.02577       0.02577         2.059          --            --  

  Minerals in system     moles      log moles      grams        volume (cm3)
 ----------------------------------------------------------------------------
   Antigorite             0.08345     -1.079          378.5           146.0
   Chromite               0.03404     -1.468          7.619           1.498
   Daphnite-14A            0.1479     -0.830          105.6           31.57
   Greenalite              0.2147     -0.668          79.83           24.70
   Hydroxylapatite       0.009917     -2.004          4.982           1.880
   Magnetite              0.01647     -1.783          3.813          0.7333
   Saponite-Mg           0.003929     -2.406          1.504          0.5251
   Troilite              0.009395     -2.027         0.8259          0.3117
                                               _____________   _____________
          (total)                                     582.7           207.2 

  Aqueous species       molality    mg/kg sol'n    act. coef.     log act.
 ---------------------------------------------------------------------------
   Cl-                     0.7774     2.578e+04      0.5569       -0.3635
   Ca++                    0.6636     2.488e+04      0.1673       -0.9547
   Na+                    0.07946         1709.      0.6345       -1.2975
   Mg++                   0.07183         1633.      0.2485       -1.7483
   CaCl+                  0.03332         2354.      0.6345       -1.6748
   Ti(OH)4(aq)            0.02760         2992.      1.0000       -1.5591
   MnCl+                  0.02379         2012.      0.6345       -1.8211
   MgCl+                  0.01852         1035.      0.6345       -1.9299
   Mn++                   0.01206         620.0      0.1673       -2.6951
   CaCl2(aq)             0.008652         898.2      1.0000       -2.0629
   NaCl(aq)              0.007345         401.5      1.0000       -2.1340
   K+                    0.004541         166.1      0.5569       -2.5971
   Methane(aq)           0.001071         16.07      1.0000       -2.9703
   Fe++                 0.0009387         49.04      0.1673       -3.8040
   FeCl+                0.0001722         14.70      0.6345       -3.9616
   KCl(aq)              0.0001304         9.096      1.0000       -3.8846
   H2(aq)               7.366e-05        0.1389      1.0000       -4.1328
   SiO2(aq)             6.232e-05         3.503      1.0000       -4.2054
   FeCl4--              1.008e-05         1.863      0.0868       -6.0582
   OH-                  1.031e-06       0.01640      0.5979       -6.2102
   H+                   1.027e-06     0.0009685      0.8557       -6.0560
   H2S(aq)              7.921e-07       0.02525      1.0000       -6.1012
   HS-                  4.959e-07       0.01534      0.5979       -6.5279
   FeCl2(aq)            4.943e-07       0.05860      1.0000       -6.3060
   HCl(aq)              9.130e-08      0.003114      1.0000       -7.0395
   HSiO3-               8.968e-08      0.006467      0.6345       -7.2449
   NaHSiO3(aq)          5.164e-08      0.004834      1.0000       -7.2870
    (only species > 1e-8 molal listed)

  Mineral saturation states
                     log Q/K                          log Q/K
 ----------------------------------------------------------------
   Chromite           0.0000 sat    Boehmite          -1.2626     
   Antigorite         0.0000 sat    Minnesotaite      -1.2974     
   Hydroxylapatite    0.0000 sat    Tridymite         -1.2990     
   Magnetite          0.0000 sat    Chalcedony        -1.3439     
   Troilite           0.0000 sat    FeO               -1.5017     
   Saponite-Mg        0.0000 sat    Clinochlore-14A   -1.5154     
   Daphnite-14A       0.0000 sat    Cristobalite(alp  -1.5449     
   Greenalite         0.0000 sat    Annite            -1.6279     
   Saponite-Ca       -0.0023        Gibbsite          -1.7473     
   Pyrrhotite        -0.0796        Phlogopite        -1.7493     
   Ice               -0.4781        Alabandite        -1.7804     
   Chrysotile        -0.5350        Coesite           -1.7856     
   Cronstedtite-7A   -0.5546        Cristobalite(bet  -1.8471     
   Saponite-Na       -0.5792        Whitlockite       -1.9253     
   Ripidolite-14A    -0.6778        SiO2(am)          -2.0211     
   Saponite-K        -0.8297        Rhodonite         -2.0361     
   Talc              -0.8599        Enstatite         -2.0636     
   Pyrite            -0.9117        Brucite           -2.1099     
   Diaspore          -0.9678        Wustite           -2.1151     
   Hematite          -0.9984        Fe(OH)2           -2.2924     
   Ferrosilite       -1.0872        Mn(OH)2(am)       -2.6638     
   Quartz            -1.1272        Tephroite         -2.7017     
   Fayalite          -1.1364        Diopside          -2.7370     
   Saponite-H        -1.1641        Chamosite-7A      -2.8365     
   Goethite          -1.1942        Daphnite-7A       -2.8752     
    (only minerals with log Q/K > -3 listed)

                         partial
  Gases               press. (bar)     fugacity     fug. coef.    log fug.
 ---------------------------------------------------------------------------
   CH4(g)                   1.225         1.224        0.9993      0.0879
   H2O(g)                  0.8247        0.8125        0.9852     -0.0902
   H2(g)                  0.09215       0.09222         1.001     -1.0352
   H2S(g)               2.371e-05     2.362e-05        0.9961     -4.6267
   CO2(g)               1.498e-10     1.494e-10        0.9976     -9.8256
   HCl(g)               1.106e-10     1.106e-10         1.000*    -9.9564
   CO(g)                3.875e-15     3.875e-15         1.000*   -14.4117
   C2H4(g)              4.570e-21     4.570e-21         1.000*   -20.3401
   S2(g)                1.464e-27     1.464e-27         1.000*   -26.8344
   SO2(g)               2.538e-28     2.520e-28        0.9928    -27.5986
   Na(g)                1.121e-43     1.121e-43         1.000*   -42.9506
   K(g)                 6.900e-46     6.900e-46         1.000*   -45.1612
   Cl2(g)               1.851e-46     1.851e-46         1.000*   -45.7327
   O2(g)                9.969e-62     9.968e-62        0.9999    -61.0014
   Mg(g)                4.393e-69     4.393e-69         1.000*   -68.3573
   Ca(g)                2.682e-87     2.682e-87         1.000*   -86.5715
   C(g)                 3.710e-97     3.710e-97         1.000*   -96.4306
   Al(g)               1.903e-105    1.903e-105         1.000*  -104.7206
   Si(g)               5.175e-114    5.175e-114         1.000*  -113.2861
    *no data, gas taken to be ideal

                                  In fluid              Sorbed            Kd
  Original basis total moles   moles     mg/kg      moles     mg/kg      L/kg
 -------------------------------------------------------------------------------
   H2O                 61.3       51.8  9.35e+05
   Al+++              0.297   9.33e-09  0.000252
   Ca++               0.708      0.659  2.65e+04
   Cl-                0.820      0.820  2.91e+04
   CrO4--            0.0681   3.10e-18  3.60e-13
   Fe++                1.48    0.00105      58.6
   H+                 -11.8    0.00100      1.01
   HCO3-            0.00100    0.00100      61.1
   HPO4--            0.0298   2.23e-09  0.000215
   K+               0.00436    0.00436      171.
   Mg++                4.10     0.0844  2.05e+03
   Mn++              0.0335     0.0335  1.84e+03
   Na+               0.0811     0.0811  1.87e+03
   O2(aq)           -0.0636   -0.00204     -65.3
   SO4--            0.00940   1.20e-06     0.116
   SiO2(aq)            3.73   5.83e-05      3.51
   Ti(OH)4(aq)       0.0258     0.0258  2.99e+03

  Elemental composition               In fluid                  Sorbed
                  total moles     moles       mg/kg        moles       mg/kg
 -------------------------------------------------------------------------------
   Aluminum            0.2972    9.327e-09   0.0002521
   Calcium             0.7085       0.6589   2.645e+04
   Carbon            0.001000     0.001000       12.03
   Chlorine            0.8200       0.8200   2.912e+04
   Chromium           0.06807    3.099e-18   1.614e-13
   Hydrogen             111.0        103.8   1.048e+05
   Iron                 1.478     0.001047       58.59
   Magnesium            4.102      0.08438       2054.
   Manganese          0.03349      0.03349       1843.
   Oxygen               69.18        51.94   8.324e+05
   Phosphorus         0.02975    2.234e-09   6.931e-05
   Potassium         0.004362     0.004362       170.8
   Silicon              3.725    5.833e-05       1.641
   Sodium             0.08106      0.08106       1867.
   Sulfur            0.009396    1.203e-06     0.03864
   Titanium           0.02577      0.02577       1236.


          Step #    51             Xi = 0.5100

          Temperature = 100.0 C    Pressure =  1.013 bars
          pH =  6.072              log fO2 =  -61.010
          Eh =  -0.3593 volts      pe =  -4.8528
          Ionic strength      =    1.967919 molal
          Charge imbalance    =    0.823326 eq/kg (36.11% error)
          Activity of water   =    0.974752
          Solvent mass        =     0.93255 kg
          Solution mass       =     0.99719 kg
          Mineral mass        =     0.59433 kg
          Solution density    =    0.992    g/cm3
          Solution viscosity  =    0.003    poise
          Chlorinity          =    0.879313 molal
          Dissolved solids    =       64821 mg/kg sol'n
          Hardness            =    74458.12 mg/kg sol'n as CaCO3
            carbonate         =       21.70 mg/kg sol'n as CaCO3
            non-carbonate     =    74436.42 mg/kg sol'n as CaCO3
          Carbonate alkalinity=       21.70 mg/kg sol'n as CaCO3
          Water type          =    Ca-Cl
          Bulk volume         =    1.22e+03 cm3
          Fluid volume        =    1.00e+03 cm3
          Mineral volume      =        211. cm3
          Inert volume        =        0.00 cm3
          Porosity            =        82.6 %
          Permeability        =       0.244 cm2
          Mass reacted        =         536 g

                          moles          moles         grams          cm3      rxn rate
  Reactants             remaining       reacted       reacted       reacted  (mol/kg sec)
 ------------------------------------------------------------------------------------------
   H2O                      0.000         0.000         0.000          --            --  
   Al2O3                   0.1456        0.1516         15.45          --            --  
   CaO                     0.2915        0.3034         17.01          --            --  
   Cr2O3                  0.03336       0.03472         5.277          --            --  
   FeO(ox)                  1.447         1.506         108.2          --            --  
   K2O(ox)               0.001648      0.001715        0.1615          --            --  
   MgO                      3.620         3.767         151.8          --            --  
   MnO                    0.03282       0.03416         2.423          --            --  
   Na2O(ox)               0.03923       0.04083         2.531          --            --  
   P2O5                   0.01458       0.01517         2.154          --            --  
   S                     0.008228      0.008564        0.2746        0.1328          --  
   SiO2                     3.651         3.800         228.3          --            --  
   TiO2                   0.02526       0.02629         2.100          --            --  

  Minerals in system     moles      log moles      grams        volume (cm3)
 ----------------------------------------------------------------------------
   Antigorite             0.08513     -1.070          386.2           148.9
   Chromite               0.03472     -1.459          7.771           1.528
   Daphnite-14A            0.1509     -0.821          107.7           32.21
   Greenalite              0.2192     -0.659          81.48           25.21
   Hydroxylapatite        0.01012     -1.995          5.081           1.917
   Magnetite              0.01664     -1.779          3.852          0.7408
   Saponite-Ca           0.003799     -2.420          1.465          0.5154
   Troilite              0.009563     -2.019         0.8407          0.3172
                                               _____________   _____________
          (total)                                     594.3           211.3 

  Aqueous species       molality    mg/kg sol'n    act. coef.     log act.
 ---------------------------------------------------------------------------
   Cl-                     0.7787     2.582e+04      0.5569       -0.3628
   Ca++                    0.6688     2.507e+04      0.1673       -0.9513
   Na+                    0.08113         1744.      0.6346       -1.2884
   Mg++                   0.06700         1523.      0.2485       -1.7786
   CaCl+                  0.03364         2376.      0.6346       -1.6707
   Ti(OH)4(aq)            0.02819         3056.      1.0000       -1.5499
   MnCl+                  0.02432         2056.      0.6346       -1.8116
   MgCl+                  0.01730         967.0      0.6346       -1.9594
   Mn++                   0.01231         632.5      0.1673       -2.6863
   CaCl2(aq)             0.008749         908.1      1.0000       -2.0580
   NaCl(aq)              0.007513         410.6      1.0000       -2.1242
   K+                    0.004617         168.8      0.5569       -2.5898
   Methane(aq)           0.001072         16.09      1.0000       -2.9697
   Fe++                 0.0008755         45.72      0.1673       -3.8344
   FeCl+                0.0001608         13.73      0.6346       -3.9912
   KCl(aq)              0.0001329         9.263      1.0000       -3.8766
   H2(aq)               7.440e-05        0.1403      1.0000       -4.1284
   SiO2(aq)             6.201e-05         3.484      1.0000       -4.2075
   FeCl4--              9.464e-06         1.749      0.0868       -6.0856
   OH-                  1.069e-06       0.01700      0.5980       -6.1943
   H+                   9.901e-07     0.0009333      0.8559       -6.0719
   H2S(aq)              7.894e-07       0.02516      1.0000       -6.1027
   HS-                  5.126e-07       0.01586      0.5980       -6.5135
   FeCl2(aq)            4.625e-07       0.05482      1.0000       -6.3349
   HSiO3-               9.255e-08      0.006672      0.6346       -7.2312
   HCl(aq)              8.817e-08      0.003006      1.0000       -7.0547
   NaHSiO3(aq)          5.442e-08      0.005094      1.0000       -7.2642
    (only species > 1e-8 molal listed)

  Mineral saturation states
                     log Q/K                          log Q/K
 ----------------------------------------------------------------
   Magnetite          0.0000 sat    Boehmite          -1.2629     
   Saponite-Ca        0.0000 sat    Tridymite         -1.3011     
   Antigorite         0.0000 sat    Minnesotaite      -1.3018     
   Troilite           0.0000 sat    Chalcedony        -1.3460     
   Hydroxylapatite    0.0000 sat    FeO               -1.5002     
   Daphnite-14A       0.0000 sat    Clinochlore-14A   -1.5149     
   Chromite           0.0000 sat    Cristobalite(alp  -1.5470     
   Greenalite         0.0000 sat    Annite            -1.6073     
   Saponite-Mg       -0.0032        Phlogopite        -1.7284     
   Pyrrhotite        -0.0796        Alabandite        -1.7413     
   Ice               -0.4781        Gibbsite          -1.7477     
   Chrysotile        -0.5347        Coesite           -1.7877     
   Cronstedtite-7A   -0.5554        Cristobalite(bet  -1.8492     
   Saponite-Na       -0.5744        Whitlockite       -1.9370     
   Ripidolite-14A    -0.6775        Rhodonite         -1.9978     
   Saponite-K        -0.8255        SiO2(am)          -2.0232     
   Talc              -0.8640        Enstatite         -2.0642     
   Pyrite            -0.9175        Brucite           -2.1084     
   Diaspore          -0.9681        Wustite           -2.1139     
   Hematite          -0.9999        Fe(OH)2           -2.2909     
   Ferrosilite       -1.0879        Tephroite         -2.6228     
   Quartz            -1.1293        Mn(OH)2(am)       -2.6233     
   Fayalite          -1.1356        Diopside          -2.7046     
   Saponite-H        -1.1676        Chamosite-7A      -2.8365     
   Goethite          -1.1949        Daphnite-7A       -2.8752     
    (only minerals with log Q/K > -3 listed)

                         partial
  Gases               press. (bar)     fugacity     fug. coef.    log fug.
 ---------------------------------------------------------------------------
   CH4(g)                   1.227         1.226        0.9993      0.0885
   H2O(g)                  0.8246        0.8124        0.9852     -0.0902
   H2(g)                  0.09308       0.09315         1.001     -1.0308
   H2S(g)               2.363e-05     2.354e-05        0.9961     -4.6282
   CO2(g)               1.441e-10     1.437e-10        0.9976     -9.8425
   HCl(g)               1.068e-10     1.068e-10         1.000*    -9.9716
   CO(g)                3.765e-15     3.765e-15         1.000*   -14.4242
   C2H4(g)              4.492e-21     4.492e-21         1.000*   -20.3476
   S2(g)                1.425e-27     1.425e-27         1.000*   -26.8461
   SO2(g)               2.454e-28     2.437e-28        0.9928    -27.6132
   Na(g)                1.193e-43     1.193e-43         1.000*   -42.9234
   K(g)                 7.314e-46     7.314e-46         1.000*   -45.1358
   Cl2(g)               1.709e-46     1.709e-46         1.000*   -45.7674
   O2(g)                9.770e-62     9.769e-62        0.9999    -61.0102
   Mg(g)                4.453e-69     4.453e-69         1.000*   -68.3513
   Ca(g)                2.938e-87     2.938e-87         1.000*   -86.5320
   C(g)                 3.642e-97     3.642e-97         1.000*   -96.4387
   Al(g)               1.930e-105    1.930e-105         1.000*  -104.7144
   Si(g)               5.254e-114    5.254e-114         1.000*  -113.2795
    *no data, gas taken to be ideal

                                  In fluid              Sorbed            Kd
  Original basis total moles   moles     mg/kg      moles     mg/kg      L/kg
 -------------------------------------------------------------------------------
   H2O                 61.4       51.8  9.35e+05
   Al+++              0.303   9.61e-09  0.000260
   Ca++               0.714      0.663  2.67e+04
   Cl-                0.820      0.820  2.92e+04
   CrO4--            0.0694   2.81e-18  3.27e-13
   Fe++                1.51   0.000976      54.6
   H+                 -12.0    0.00100      1.01
   HCO3-            0.00100    0.00100      61.2
   HPO4--            0.0303   2.04e-09  0.000197
   K+               0.00443    0.00443      174.
   Mg++                4.18     0.0786  1.92e+03
   Mn++              0.0342     0.0342  1.88e+03
   Na+               0.0827     0.0827  1.91e+03
   O2(aq)           -0.0649   -0.00204     -65.4
   SO4--            0.00956   1.21e-06     0.117
   SiO2(aq)            3.80   5.80e-05      3.49
   Ti(OH)4(aq)       0.0263     0.0263  3.06e+03

  Elemental composition               In fluid                  Sorbed
                  total moles     moles       mg/kg        moles       mg/kg
 -------------------------------------------------------------------------------
   Aluminum            0.3031    9.611e-09   0.0002600
   Calcium             0.7144       0.6632   2.666e+04
   Carbon            0.001000     0.001000       12.04
   Chlorine            0.8200       0.8200   2.915e+04
   Chromium           0.06944    2.807e-18   1.464e-13
   Hydrogen             111.0        103.6   1.048e+05
   Iron                 1.507    0.0009756       54.64
   Magnesium            4.176      0.07861       1916.
   Manganese          0.03416      0.03416       1882.
   Oxygen               69.46        51.87   8.322e+05
   Phosphorus         0.03035    2.044e-09   6.350e-05
   Potassium         0.004430     0.004430       173.7
   Silicon              3.800    5.797e-05       1.633
   Sodium             0.08266      0.08266       1906.
   Sulfur            0.009564    1.214e-06     0.03905
   Titanium           0.02629      0.02629       1262.


          Step #    60             Xi = 0.6000

          Temperature = 100.0 C    Pressure =  1.013 bars
          pH =  6.380              log fO2 =  -61.279
          Eh =  -0.3871 volts      pe =  -5.2285
          Ionic strength      =    1.992447 molal
          Charge imbalance    =    0.832010 eq/kg (36.05% error)
          Activity of water   =    0.974346
          Solvent mass        =     0.92056 kg
          Solution mass       =     0.98678 kg
          Mineral mass        =     0.69929 kg
          Solution density    =    0.994    g/cm3
          Solution viscosity  =    0.003    poise
          Chlorinity          =    0.890762 molal
          Dissolved solids    =       67105 mg/kg sol'n
          Hardness            =    73943.30 mg/kg sol'n as CaCO3
            carbonate         =       30.84 mg/kg sol'n as CaCO3
            non-carbonate     =    73912.45 mg/kg sol'n as CaCO3
          Carbonate alkalinity=       30.84 mg/kg sol'n as CaCO3
          Water type          =    Ca-Cl
          Bulk volume         =    1.24e+03 cm3
          Fluid volume        =        993. cm3
          Mineral volume      =        249. cm3
          Inert volume        =        0.00 cm3
          Porosity            =        80.0 %
          Permeability        =      0.0978 cm2
          Mass reacted        =         630 g

                          moles          moles         grams          cm3      rxn rate
  Reactants             remaining       reacted       reacted       reacted  (mol/kg sec)
 ------------------------------------------------------------------------------------------
   H2O                      0.000         0.000         0.000          --            --  
   Al2O3                   0.1189        0.1783         18.18          --            --  
   CaO                     0.2380        0.3570         20.02          --            --  
   Cr2O3                  0.02723       0.04084         6.208          --            --  
   FeO(ox)                  1.181         1.772         127.3          --            --  
   K2O(ox)               0.001345      0.002017        0.1900          --            --  
   MgO                      2.955         4.432         178.6          --            --  
   MnO                    0.02679       0.04018         2.851          --            --  
   Na2O(ox)               0.03202       0.04804         2.977          --            --  
   P2O5                   0.01190       0.01785         2.534          --            --  
   S                     0.006717       0.01007        0.3231        0.1563          --  
   SiO2                     2.980         4.470         268.6          --            --  
   TiO2                   0.02062       0.03093         2.470          --            --  

  Minerals in system     moles      log moles      grams        volume (cm3)
 ----------------------------------------------------------------------------
   Antigorite              0.1003     -0.999          454.8           175.4
   Chromite               0.04084     -1.389          9.143           1.798
   Daphnite-14A            0.1779     -0.750          126.9           37.96
   Greenalite              0.2591     -0.587          96.30           29.79
   Hydroxylapatite        0.01190     -1.924          5.978           2.256
   Magnetite              0.01817     -1.741          4.208          0.8091
   Saponite-Ca           0.002660     -2.575          1.025          0.3609
   Troilite               0.01107     -1.956         0.9735          0.3674
                                               _____________   _____________
          (total)                                     699.3           248.7 

  Aqueous species       molality    mg/kg sol'n    act. coef.     log act.
 ---------------------------------------------------------------------------
   Cl-                     0.7912     2.617e+04      0.5573       -0.3556
   Ca++                    0.7225     2.701e+04      0.1672       -0.9180
   Na+                    0.09637         2067.      0.6353       -1.2131
   CaCl+                  0.03687         2598.      0.6353       -1.6303
   Ti(OH)4(aq)            0.03360         3633.      1.0000       -1.4737
   MnCl+                  0.02912         2456.      0.6353       -1.7328
   Mg++                   0.01806         409.5      0.2487       -2.3476
   Mn++                   0.01453         744.6      0.1672       -2.6146
   CaCl2(aq)             0.009763         1011.      1.0000       -2.0104
   NaCl(aq)              0.009084         495.3      1.0000       -2.0417
   K+                    0.005314         193.8      0.5573       -2.5285
   MgCl+                 0.004740         264.2      0.6353       -2.5213
   Methane(aq)           0.001086         16.26      1.0000       -2.9641
   Fe++                 0.0002348         12.23      0.1672       -4.4062
   KCl(aq)              0.0001555         10.82      1.0000       -3.8082
   H2(aq)               0.0001014        0.1907      1.0000       -3.9939
   SiO2(aq)             5.313e-05         2.978      1.0000       -4.2747
   FeCl+                4.377e-05         3.728      0.6353       -4.5559
   FeCl4--              2.718e-06        0.5011      0.0865       -6.6288
   OH-                  2.172e-06       0.03446      0.5985       -5.8860
   HS-                  9.393e-07       0.02898      0.5985       -6.2501
   H2S(aq)              7.116e-07       0.02263      1.0000       -6.1478
   H+                   4.856e-07     0.0004566      0.8578       -6.3803
   HSiO3-               1.611e-07       0.01158      0.6353       -6.9900
   FeCl2(aq)            1.281e-07       0.01515      1.0000       -6.8924
   NaHSiO3(aq)          1.128e-07       0.01053      1.0000       -6.9478
   HCl(aq)              4.406e-08      0.001499      1.0000       -7.3560
   NaOH(aq)             1.867e-08     0.0006967      1.0000       -7.7288
   AlO2-                1.760e-08     0.0009684      0.6353       -7.9515
    (only species > 1e-8 molal listed)

  Mineral saturation states
                     log Q/K                          log Q/K
 ----------------------------------------------------------------
   Greenalite         0.0000 sat    Boehmite          -1.2741     
   Antigorite         0.0000 sat    Saponite-H        -1.2748     
   Saponite-Ca        0.0000 sat    Tephroite         -1.3131     
   Magnetite          0.0000 sat    Annite            -1.3157     
   Hydroxylapatite    0.0000 sat    Tridymite         -1.3683     
   Daphnite-14A       0.0000 sat    Rhodonite         -1.3765     
   Chromite           0.0000 sat    Chalcedony        -1.4132     
   Troilite           0.0000 sat    Phlogopite        -1.4284     
   Pyrrhotite        -0.0796        Minnesotaite      -1.4359     
   Saponite-Mg       -0.1026        FeO               -1.4553     
   Ice               -0.4783        Clinochlore-14A   -1.5009     
   Chrysotile        -0.5263        Cristobalite(alp  -1.6142     
   Saponite-Na       -0.5550        Gibbsite          -1.7591     
   Cronstedtite-7A   -0.5780        Coesite           -1.8549     
   Ripidolite-14A    -0.6691        Cristobalite(bet  -1.9164     
   Saponite-K        -0.8107        Mn(OH)2(am)       -1.9350     
   Diaspore          -0.9793        Brucite           -2.0609     
   Talc              -0.9897        Wustite           -2.0785     
   Hematite          -1.0448        Enstatite         -2.0837     
   Pyrite            -1.0970        SiO2(am)          -2.0904     
   Alabandite        -1.0978        Diopside          -2.1412     
   Ferrosilite       -1.1102        Whitlockite       -2.1537     
   Fayalite          -1.1130        Fe(OH)2           -2.2462     
   Quartz            -1.1965        Chamosite-7A      -2.8365     
   Goethite          -1.2174        Daphnite-7A       -2.8752     
    (only minerals with log Q/K > -3 listed)

                         partial
  Gases               press. (bar)     fugacity     fug. coef.    log fug.
 ---------------------------------------------------------------------------
   CH4(g)                   1.243         1.242        0.9993      0.0941
   H2O(g)                  0.8243        0.8121        0.9852     -0.0904
   H2(g)                   0.1269        0.1270         1.001     -0.8963
   H2S(g)               2.130e-05     2.122e-05        0.9961     -4.6733
   HCl(g)               5.335e-11     5.335e-11         1.000*   -10.2729
   CO2(g)               4.225e-11     4.216e-11        0.9976    -10.3751
   CO(g)                1.506e-15     1.506e-15         1.000*   -14.8222
   C2H4(g)              2.481e-21     2.481e-21         1.000*   -20.6053
   S2(g)                6.235e-28     6.235e-28         1.000*   -27.2052
   SO2(g)               8.730e-29     8.667e-29        0.9928    -28.0621
   Na(g)                3.370e-43     3.370e-43         1.000*   -42.4724
   K(g)                 2.001e-45     2.001e-45         1.000*   -44.6988
   Cl2(g)               3.130e-47     3.130e-47         1.000*   -46.5044
   O2(g)                5.255e-62     5.254e-62        0.9999    -61.2795
   Mg(g)                6.777e-69     6.777e-69         1.000*   -68.1690
   Ca(g)                1.789e-86     1.789e-86         1.000*   -85.7473
   C(g)                 1.986e-97     1.986e-97         1.000*   -96.7021
   Al(g)               2.996e-105    2.996e-105         1.000*  -104.5235
   Si(g)               8.370e-114    8.370e-114         1.000*  -113.0773
    *no data, gas taken to be ideal

                                  In fluid              Sorbed            Kd
  Original basis total moles   moles     mg/kg      moles     mg/kg      L/kg
 -------------------------------------------------------------------------------
   H2O                 62.5       51.1  9.33e+05
   Al+++              0.357   1.77e-08  0.000483
   Ca++               0.768      0.708  2.88e+04
   Cl-                0.820      0.820  2.95e+04
   CrO4--            0.0817   4.46e-19  5.24e-14
   Fe++                1.77   0.000259      14.7
   H+                 -14.1    0.00100      1.02
   HCO3-            0.00100    0.00100      61.8
   HPO4--            0.0357   4.47e-10  4.35e-05
   K+               0.00503    0.00503      199.
   Mg++                4.84     0.0210      517.
   Mn++              0.0402     0.0402  2.24e+03
   Na+               0.0971     0.0971  2.26e+03
   O2(aq)           -0.0764   -0.00205     -66.5
   SO4--             0.0111   1.52e-06     0.148
   SiO2(aq)            4.47   4.92e-05      2.99
   Ti(OH)4(aq)       0.0309     0.0309  3.63e+03

  Elemental composition               In fluid                  Sorbed
                  total moles     moles       mg/kg        moles       mg/kg
 -------------------------------------------------------------------------------
   Aluminum            0.3566    1.767e-08   0.0004833
   Calcium             0.7680       0.7080   2.876e+04
   Carbon            0.001000     0.001000       12.17
   Chlorine            0.8200       0.8200   2.946e+04
   Chromium           0.08169    4.462e-19   2.351e-14
   Hydrogen             111.0        102.3   1.045e+05
   Iron                 1.773    0.0002590       14.66
   Magnesium            4.841      0.02099       517.0
   Manganese          0.04019      0.04019       2237.
   Oxygen               71.92        51.22   8.305e+05
   Phosphorus         0.03570    4.469e-10   1.403e-05
   Potassium         0.005035     0.005035       199.5
   Silicon              4.470    4.916e-05       1.399
   Sodium             0.09707      0.09707       2262.
   Sulfur             0.01107    1.520e-06     0.04939
   Titanium           0.03093      0.03093       1501.


          Step #    63             Xi = 0.6300

          Temperature = 100.0 C    Pressure =  1.013 bars
          pH =  6.732              log fO2 =  -61.574
          Eh =  -0.4186 volts      pe =  -5.6536
          Ionic strength      =    2.003329 molal
          Charge imbalance    =    0.834983 eq/kg (35.98% error)
          Activity of water   =    0.974167
          Solvent mass        =     0.91661 kg
          Solution mass       =     0.98326 kg
          Mineral mass        =     0.73432 kg
          Solution density    =    0.994    g/cm3
          Solution viscosity  =    0.003    poise
          Chlorinity          =    0.894603 molal
          Dissolved solids    =       67790 mg/kg sol'n
          Hardness            =    74060.06 mg/kg sol'n as CaCO3
            carbonate         =       39.64 mg/kg sol'n as CaCO3
            non-carbonate     =    74020.43 mg/kg sol'n as CaCO3
          Carbonate alkalinity=       39.64 mg/kg sol'n as CaCO3
          Water type          =    Ca-Cl
          Bulk volume         =    1.25e+03 cm3
          Fluid volume        =        989. cm3
          Mineral volume      =        261. cm3
          Inert volume        =        0.00 cm3
          Porosity            =        79.1 %
          Permeability        =      0.0727 cm2
          Mass reacted        =         662 g

                          moles          moles         grams          cm3      rxn rate
  Reactants             remaining       reacted       reacted       reacted  (mol/kg sec)
 ------------------------------------------------------------------------------------------
   H2O                      0.000         0.000         0.000          --            --  
   Al2O3                   0.1100        0.1872         19.09          --            --  
   CaO                     0.2201        0.3748         21.02          --            --  
   Cr2O3                  0.02519       0.04289         6.518          --            --  
   FeO(ox)                  1.093         1.861         133.7          --            --  
   K2O(ox)               0.001244      0.002118        0.1995          --            --  
   MgO                      2.733         4.654         187.6          --            --  
   MnO                    0.02478       0.04219         2.993          --            --  
   Na2O(ox)               0.02962       0.05044         3.126          --            --  
   P2O5                   0.01101       0.01874         2.661          --            --  
   S                     0.006213       0.01058        0.3392        0.1641          --  
   SiO2                     2.757         4.694         282.0          --            --  
   TiO2                   0.01907       0.03247         2.594          --            --  

  Minerals in system     moles      log moles      grams        volume (cm3)
 ----------------------------------------------------------------------------
   Antigorite              0.1052     -0.978          477.2           184.0
   Chromite               0.04289     -1.368          9.600           1.887
   Daphnite-14A            0.1868     -0.729          133.3           39.86
   Greenalite              0.2724     -0.565          101.3           31.33
   Hydroxylapatite        0.01250     -1.903          6.277           2.369
   Magnetite              0.01871     -1.728          4.333          0.8332
   Saponite-Ca           0.002724     -2.565          1.050          0.3696
   Tephroite             0.001430     -2.845         0.2887          0.1090
   Troilite               0.01158     -1.936          1.018          0.3840
                                               _____________   _____________
          (total)                                     734.3           261.2 

  Aqueous species       molality    mg/kg sol'n    act. coef.     log act.
 ---------------------------------------------------------------------------
   Cl-                     0.7967     2.633e+04      0.5574       -0.3525
   Ca++                    0.7405     2.766e+04      0.1671       -0.9075
   Na+                     0.1015         2175.      0.6357       -1.1903
   CaCl+                  0.03804         2678.      0.6357       -1.6166
   Ti(OH)4(aq)            0.03543         3828.      1.0000       -1.4506
   MnCl+                  0.02869         2418.      0.6357       -1.7390
   Mn++                   0.01422         728.4      0.1671       -2.6240
   CaCl2(aq)              0.01015         1050.      1.0000       -1.9936
   NaCl(aq)              0.009642         525.3      1.0000       -2.0158
   K+                    0.005549         202.3      0.5574       -2.5096
   Mg++                  0.004037         91.47      0.2487       -2.9982
   Methane(aq)           0.001091         16.32      1.0000       -2.9622
   MgCl+                 0.001067         59.43      0.6357       -3.1687
   KCl(aq)              0.0001636         11.37      1.0000       -3.7861
   H2(aq)               0.0001424        0.2675      1.0000       -3.8466
   Fe++                 5.214e-05         2.714      0.1671       -5.0598
   SiO2(aq)             4.484e-05         2.512      1.0000       -4.3483
   FeCl+                9.782e-06        0.8325      0.6357       -5.2064
   OH-                  4.876e-06       0.07730      0.5988       -5.5347
   HS-                  1.883e-06       0.05805      0.5988       -5.9479
   H2S(aq)              6.354e-07       0.02019      1.0000       -6.1970
   FeCl4--              6.218e-07        0.1146      0.0864       -7.2699
   HSiO3-               3.051e-07       0.02193      0.6357       -6.7123
   NaHSiO3(aq)          2.253e-07       0.02102      1.0000       -6.6473
   H+                   2.160e-07     0.0002030      0.8586       -6.7318
   NaOH(aq)             4.419e-08      0.001648      1.0000       -7.3547
   AlO2-                3.841e-08      0.002112      0.6357       -7.6124
   FeCl2(aq)            2.885e-08      0.003409      1.0000       -7.5398
   HCl(aq)              1.976e-08     0.0006715      1.0000       -7.7043
    (only species > 1e-8 molal listed)

  Mineral saturation states
                     log Q/K                          log Q/K
 ----------------------------------------------------------------
   Troilite           0.0000 sat    Quartz            -1.2701     
   Tephroite          0.0000 sat    Boehmite          -1.2864     
   Antigorite         0.0000 sat    Pyrite            -1.2936     
   Hydroxylapatite    0.0000 sat    Saponite-H        -1.3925     
   Saponite-Ca        0.0000 sat    FeO               -1.4062     
   Greenalite         0.0000 sat    Tridymite         -1.4419     
   Daphnite-14A       0.0000 sat    Clinochlore-14A   -1.4856     
   Chromite           0.0000 sat    Chalcedony        -1.4868     
   Magnetite          0.0000 sat    Diopside          -1.5229     
   Pyrrhotite        -0.0796        Minnesotaite      -1.5830     
   Saponite-Mg       -0.2117        Cristobalite(alp  -1.6878     
   Alabandite        -0.4536        Gibbsite          -1.7715     
   Ice               -0.4784        Coesite           -1.9285     
   Chrysotile        -0.5171        Cristobalite(bet  -1.9900     
   Saponite-Na       -0.5493        Brucite           -2.0088     
   Cronstedtite-7A   -0.6026        Wustite           -2.0398     
   Ripidolite-14A    -0.6599        Enstatite         -2.1051     
   Rhodonite         -0.7567        SiO2(am)          -2.1640     
   Saponite-K        -0.8062        Fe(OH)2           -2.1972     
   Diaspore          -0.9916        Whitlockite       -2.3914     
   Annite            -1.0312        Hedenbergite      -2.5202     
   Fayalite          -1.0884        Wollastonite      -2.6351     
   Hematite          -1.0939        Tremolite         -2.6913     
   Talc              -1.1277        Pseudowollastoni  -2.7694     
   Ferrosilite       -1.1347        Chamosite-7A      -2.8365     
   Phlogopite        -1.1347        Manganosite       -2.8516     
   Mn(OH)2(am)       -1.2417        Daphnite-7A       -2.8752     
   Goethite          -1.2420        Andradite         -2.9951     
    (only minerals with log Q/K > -3 listed)

                         partial
  Gases               press. (bar)     fugacity     fug. coef.    log fug.
 ---------------------------------------------------------------------------
   CH4(g)                   1.248         1.247        0.9993      0.0960
   H2O(g)                  0.8241        0.8120        0.9852     -0.0905
   H2(g)                   0.1781        0.1782         1.001     -0.7490
   H2S(g)               1.902e-05     1.895e-05        0.9961     -4.7225
   HCl(g)               2.392e-11     2.392e-11         1.000*   -10.6212
   CO2(g)               1.092e-11     1.090e-11        0.9976    -10.9627
   CO(g)                5.466e-16     5.466e-16         1.000*   -15.2623
   C2H4(g)              1.270e-21     1.270e-21         1.000*   -20.8962
   S2(g)                2.522e-28     2.522e-28         1.000*   -27.5982
   SO2(g)               2.817e-29     2.796e-29        0.9928    -28.5534
   Na(g)                9.450e-43     9.450e-43         1.000*   -42.0246
   K(g)                 5.561e-45     5.561e-45         1.000*   -44.2548
   Cl2(g)               4.484e-48     4.484e-48         1.000*   -47.3483
   O2(g)                2.666e-62     2.665e-62        0.9999    -61.5743
   Mg(g)                1.073e-68     1.073e-68         1.000*   -67.9694
   Ca(g)                1.298e-85     1.298e-85         1.000*   -84.8866
   C(g)                 1.012e-97     1.012e-97         1.000*   -96.9948
   Al(g)               4.846e-105    4.846e-105         1.000*  -104.3147
   Si(g)               1.393e-113    1.393e-113         1.000*  -112.8561
    *no data, gas taken to be ideal

                                  In fluid              Sorbed            Kd
  Original basis total moles   moles     mg/kg      moles     mg/kg      L/kg
 -------------------------------------------------------------------------------
   H2O                 62.8       50.9  9.32e+05
   Al+++              0.374   3.71e-08   0.00102
   Ca++               0.786      0.723  2.95e+04
   Cl-                0.820      0.820  2.96e+04
   CrO4--            0.0858   6.80e-20  8.03e-15
   Fe++                1.86   5.73e-05      3.26
   H+                 -14.8   0.000998      1.02
   HCO3-            0.00100    0.00100      62.1
   HPO4--            0.0375   1.03e-10  1.01e-05
   K+               0.00524    0.00524      208.
   Mg++                5.06    0.00468      116.
   Mn++              0.0422     0.0393  2.20e+03
   Na+                0.102      0.102  2.38e+03
   O2(aq)           -0.0802   -0.00207     -67.4
   SO4--             0.0116   2.31e-06     0.226
   SiO2(aq)            4.69   4.16e-05      2.54
   Ti(OH)4(aq)       0.0325     0.0325  3.83e+03

  Elemental composition               In fluid                  Sorbed
                  total moles     moles       mg/kg        moles       mg/kg
 -------------------------------------------------------------------------------
   Aluminum            0.3744    3.710e-08    0.001018
   Calcium             0.7858       0.7229   2.946e+04
   Carbon            0.001000     0.001000       12.22
   Chlorine            0.8200       0.8200   2.957e+04
   Chromium           0.08577    6.805e-20   3.598e-15
   Hydrogen             111.0        101.9   1.044e+05
   Iron                 1.862    5.735e-05       3.257
   Magnesium            5.063     0.004678       115.6
   Manganese          0.04219      0.03934       2198.
   Oxygen               72.74        51.01   8.300e+05
   Phosphorus         0.03749    1.032e-10   3.249e-06
   Potassium         0.005237     0.005237       208.2
   Silicon              4.694    4.159e-05       1.188
   Sodium              0.1019       0.1019       2382.
   Sulfur             0.01158    2.309e-06     0.07529
   Titanium           0.03248      0.03248       1581.


          Step #    70             Xi = 0.7000

          Temperature = 100.0 C    Pressure =  1.013 bars
          pH =  7.268              log fO2 =  -62.028
          Eh =  -0.4666 volts      pe =  -6.3027
          Ionic strength      =    2.059168 molal
          Charge imbalance    =    0.842468 eq/kg (35.42% error)
          Activity of water   =    0.973261
          Solvent mass        =     0.90787 kg
          Solution mass       =     0.97453 kg
          Mineral mass        =     0.81659 kg
          Solution density    =    0.994    g/cm3
          Solution viscosity  =    0.003    poise
          Chlorinity          =    0.903210 molal
          Dissolved solids    =       68397 mg/kg sol'n
          Hardness            =    77774.59 mg/kg sol'n as CaCO3
            carbonate         =       47.83 mg/kg sol'n as CaCO3
            non-carbonate     =    77726.76 mg/kg sol'n as CaCO3
          Carbonate alkalinity=       47.83 mg/kg sol'n as CaCO3
          Water type          =    Ca-Cl
          Bulk volume         =    1.27e+03 cm3
          Fluid volume        =        980. cm3
          Mineral volume      =        290. cm3
          Inert volume        =        0.00 cm3
          Porosity            =        77.1 %
          Permeability        =      0.0368 cm2
          Mass reacted        =         735 g

                          moles          moles         grams          cm3      rxn rate
  Reactants             remaining       reacted       reacted       reacted  (mol/kg sec)
 ------------------------------------------------------------------------------------------
   H2O                      0.000         0.000         0.000          --            --  
   Al2O3                  0.08915        0.2080         21.21          --            --  
   CaO                     0.1785        0.4165         23.35          --            --  
   Cr2O3                  0.02042       0.04765         7.243          --            --  
   FeO(ox)                 0.8861         2.068         148.5          --            --  
   K2O(ox)               0.001009      0.002354        0.2217          --            --  
   MgO                      2.216         5.171         208.4          --            --  
   MnO                    0.02009       0.04688         3.326          --            --  
   Na2O(ox)               0.02402       0.05604         3.473          --            --  
   P2O5                  0.008925       0.02083         2.956          --            --  
   S                     0.005037       0.01175        0.3769        0.1823          --  
   SiO2                     2.235         5.215         313.4          --            --  
   TiO2                   0.01546       0.03608         2.882          --            --  

  Minerals in system     moles      log moles      grams        volume (cm3)
 ----------------------------------------------------------------------------
   Antigorite              0.1158     -0.936          525.1           202.5
   Chromite               0.04765     -1.322          10.67           2.097
   Daphnite-14A            0.2068     -0.684          147.5           44.13
   Greenalite              0.3048     -0.516          113.3           35.05
   Hydroxylapatite        0.01388     -1.857          6.974           2.632
   Magnetite              0.01998     -1.699          4.625          0.8894
   Saponite-Ca           0.007562     -2.121          2.915           1.026
   Tephroite              0.02152     -1.667          4.345           1.640
   Troilite               0.01275     -1.895          1.121          0.4229
                                               _____________   _____________
          (total)                                     816.6           290.4 

  Aqueous species       molality    mg/kg sol'n    act. coef.     log act.
 ---------------------------------------------------------------------------
   Cl-                     0.8245     2.723e+04      0.5582       -0.3370
   Ca++                    0.7807     2.915e+04      0.1669       -0.8850
   Na+                     0.1134         2428.      0.6374       -1.1411
   CaCl+                  0.04140         2913.      0.6374       -1.5786
   Ti(OH)4(aq)            0.03975         4292.      1.0000       -1.4007
   CaCl2(aq)              0.01148         1187.      1.0000       -1.9401
   NaCl(aq)               0.01119         609.4      1.0000       -1.9511
   K+                    0.006100         222.2      0.5582       -2.4679
   MnCl+                 0.002867         241.4      0.6374       -2.7382
   Mn++                  0.001376         70.45      0.1669       -3.6387
   Methane(aq)           0.001101         16.46      1.0000       -2.9580
   Mg++                 0.0004117         9.322      0.2491       -3.9891
   H2(aq)               0.0002398        0.4504      1.0000       -3.6201
   KCl(aq)              0.0001867         12.97      1.0000       -3.7289
   MgCl+                0.0001126         6.268      0.6374       -4.1441
   SiO2(aq)             3.457e-05         1.935      1.0000       -4.4614
   OH-                  1.669e-05        0.2644      0.6001       -4.9993
   HS-                  5.415e-06        0.1669      0.6001       -5.4881
   Fe++                 5.273e-06        0.2743      0.1669       -6.0554
   FeCl+                1.021e-06       0.08686      0.6374       -6.1864
   HSiO3-               8.046e-07       0.05779      0.6374       -6.2900
   NaHSiO3(aq)          6.672e-07       0.06221      1.0000       -6.1757
   H2S(aq)              5.333e-07       0.01693      1.0000       -6.2730
   NaOH(aq)             1.698e-07      0.006327      1.0000       -6.7701
   AlO2-                1.259e-07      0.006919      0.6374       -7.0955
   FeCl4--              7.294e-08       0.01343      0.0858       -8.2034
   H+                   6.259e-08     5.877e-05      0.8629       -7.2676
    (only species > 1e-8 molal listed)

  Mineral saturation states
                     log Q/K                          log Q/K
 ----------------------------------------------------------------
   Greenalite         0.0000 sat    Boehmite          -1.3053     
   Troilite           0.0000 sat    FeO               -1.3306     
   Antigorite         0.0000 sat    Talc              -1.3393     
   Tephroite          0.0000 sat    Quartz            -1.3832     
   Saponite-Ca        0.0000 sat    Clinochlore-14A   -1.4621     
   Magnetite          0.0000 sat    Tridymite         -1.5550     
   Chromite           0.0000 sat    Saponite-H        -1.5731     
   Daphnite-14A       0.0000 sat    Hedenbergite      -1.5769     
   Hydroxylapatite    0.0000 sat    Pyrite            -1.5961     
   Pyrrhotite        -0.0796        Chalcedony        -1.5999     
   Andradite         -0.1287        Wollastonite      -1.6544     
   Saponite-Mg       -0.3789        Pseudowollastoni  -1.7887     
   Alabandite        -0.4727        Gibbsite          -1.7908     
   Ice               -0.4788        Cristobalite(alp  -1.8009     
   Chrysotile        -0.5030        Minnesotaite      -1.8087     
   Saponite-Na       -0.5367        Brucite           -1.9289     
   Diopside          -0.5750        Wustite           -1.9802     
   Annite            -0.5852        Coesite           -2.0416     
   Cronstedtite-7A   -0.6408        Cristobalite(bet  -2.1031     
   Ripidolite-14A    -0.6458        Fe(OH)2           -2.1219     
   Phlogopite        -0.6746        Enstatite         -2.1378     
   Saponite-K        -0.7962        SiO2(am)          -2.2771     
   Rhodonite         -0.8133        Mesolite          -2.5467     
   Tremolite         -1.0070        Whitlockite       -2.7558     
   Diaspore          -1.0105        Monticellite      -2.7834     
   Fayalite          -1.0502        Manganosite       -2.7950     
   Hematite          -1.1695        Prehnite          -2.8306     
   Ferrosilite       -1.1721        Chamosite-7A      -2.8365     
   Mn(OH)2(am)       -1.1856        Daphnite-7A       -2.8752     
   Goethite          -1.2801        Epidote           -2.9963     
    (only minerals with log Q/K > -3 listed)

                         partial
  Gases               press. (bar)     fugacity     fug. coef.    log fug.
 ---------------------------------------------------------------------------
   CH4(g)                   1.260         1.259        0.9993      0.1002
   H2O(g)                  0.8234        0.8112        0.9852     -0.0909
   H2(g)                   0.3000        0.3002         1.001     -0.5225
   H2S(g)               1.596e-05     1.590e-05        0.9961     -4.7985
   HCl(g)               7.220e-12     7.220e-12         1.000*   -11.1415
   CO2(g)               1.367e-12     1.363e-12        0.9976    -11.8654
   CO(g)                1.153e-16     1.153e-16         1.000*   -15.9381
   C2H4(g)              4.561e-22     4.561e-22         1.000*   -21.3409
   S2(g)                6.261e-29     6.261e-29         1.000*   -28.2033
   SO2(g)               4.936e-30     4.900e-30        0.9928    -29.3098
   Na(g)                4.718e-42     4.718e-42         1.000*   -41.3263
   K(g)                 2.729e-44     2.729e-44         1.000*   -43.5641
   Cl2(g)               2.424e-49     2.424e-49         1.000*   -48.6154
   O2(g)                9.375e-63     9.374e-63        0.9999    -62.0281
   Mg(g)                2.177e-68     2.177e-68         1.000*   -67.6621
   Ca(g)                2.717e-84     2.717e-84         1.000*   -83.5659
   C(g)                 3.600e-98     3.600e-98         1.000*   -97.4437
   Al(g)               1.016e-104    1.016e-104         1.000*  -103.9930
   Si(g)               3.052e-113    3.052e-113         1.000*  -112.5154
    *no data, gas taken to be ideal

                                  In fluid              Sorbed            Kd
  Original basis total moles   moles     mg/kg      moles     mg/kg      L/kg
 -------------------------------------------------------------------------------
   H2O                 63.7       50.4  9.32e+05
   Al+++              0.416   1.18e-07   0.00328
   Ca++               0.827      0.757  3.11e+04
   Cl-                0.820      0.820  2.98e+04
   CrO4--            0.0953   5.40e-21  6.43e-16
   Fe++                2.07   5.78e-06     0.331
   H+                 -16.5   0.000989      1.02
   HCO3-            0.00100    0.00100      62.6
   HPO4--            0.0417   1.40e-11  1.38e-06
   K+               0.00571    0.00571      229.
   Mg++                5.58   0.000476      11.9
   Mn++              0.0469    0.00385      217.
   Na+                0.113      0.113  2.67e+03
   O2(aq)           -0.0891   -0.00212     -69.6
   SO4--             0.0128   5.40e-06     0.533
   SiO2(aq)            5.22   3.27e-05      2.02
   Ti(OH)4(aq)       0.0361     0.0361  4.29e+03

  Elemental composition               In fluid                  Sorbed
                  total moles     moles       mg/kg        moles       mg/kg
 -------------------------------------------------------------------------------
   Aluminum            0.4160    1.184e-07    0.003277
   Calcium             0.8275       0.7568   3.112e+04
   Carbon            0.001000     0.001000       12.32
   Chlorine            0.8200       0.8200   2.983e+04
   Chromium           0.09530    5.400e-21   2.881e-16
   Hydrogen             111.0        100.9   1.044e+05
   Iron                 2.069    5.783e-06      0.3314
   Magnesium            5.580    0.0004760       11.87
   Manganese          0.04688     0.003852       217.2
   Oxygen               74.65        50.54   8.297e+05
   Phosphorus         0.04165    1.396e-11   4.438e-07
   Potassium         0.005707     0.005707       229.0
   Silicon              5.215    3.272e-05      0.9429
   Sodium              0.1131       0.1131       2668.
   Sulfur             0.01275    5.404e-06      0.1778
   Titanium           0.03608      0.03608       1773.


          Step #    71             Xi = 0.7100

          Temperature = 100.0 C    Pressure =  1.013 bars
          pH =  7.292              log fO2 =  -62.048
          Eh =  -0.4688 volts      pe =  -6.3322
          Ionic strength      =    2.061510 molal
          Charge imbalance    =    0.843553 eq/kg (35.42% error)
          Activity of water   =    0.973221
          Solvent mass        =     0.90656 kg
          Solution mass       =     0.97327 kg
          Mineral mass        =     0.82835 kg
          Solution density    =    0.994    g/cm3
          Solution viscosity  =    0.003    poise
          Chlorinity          =    0.904519 molal
          Dissolved solids    =       68547 mg/kg sol'n
          Hardness            =    77829.22 mg/kg sol'n as CaCO3
            carbonate         =       48.12 mg/kg sol'n as CaCO3
            non-carbonate     =    77781.10 mg/kg sol'n as CaCO3
          Carbonate alkalinity=       48.12 mg/kg sol'n as CaCO3
          Water type          =    Ca-Cl
          Bulk volume         =    1.27e+03 cm3
          Fluid volume        =        979. cm3
          Mineral volume      =        295. cm3
          Inert volume        =        0.00 cm3
          Porosity            =        76.9 %
          Permeability        =      0.0335 cm2
          Mass reacted        =         746 g

                          moles          moles         grams          cm3      rxn rate
  Reactants             remaining       reacted       reacted       reacted  (mol/kg sec)
 ------------------------------------------------------------------------------------------
   H2O                      0.000         0.000         0.000          --            --  
   Al2O3                  0.08618        0.2110         21.51          --            --  
   CaO                     0.1725        0.4224         23.69          --            --  
   Cr2O3                  0.01974       0.04833         7.346          --            --  
   FeO(ox)                 0.8566         2.097         150.7          --            --  
   K2O(ox)              0.0009751      0.002387        0.2249          --            --  
   MgO                      2.142         5.245         211.4          --            --  
   MnO                    0.01942       0.04755         3.373          --            --  
   Na2O(ox)               0.02322       0.05684         3.523          --            --  
   P2O5                  0.008628       0.02112         2.998          --            --  
   S                     0.004870       0.01192        0.3823        0.1849          --  
   SiO2                     2.161         5.290         317.8          --            --  
   TiO2                   0.01495       0.03660         2.923          --            --  

  Minerals in system     moles      log moles      grams        volume (cm3)
 ----------------------------------------------------------------------------
   Andradite             0.001891     -2.723         0.9610          0.2493
   Antigorite              0.1174     -0.930          532.6           205.4
   Chromite               0.04833     -1.316          10.82           2.127
   Daphnite-14A            0.2101     -0.678          149.9           44.83
   Greenalite              0.3093     -0.510          115.0           35.57
   Hydroxylapatite        0.01408     -1.851          7.074           2.669
   Magnetite              0.01826     -1.739          4.228          0.8129
   Saponite-Ca           0.005619     -2.250          2.166          0.7624
   Tephroite              0.02205     -1.657          4.452           1.680
   Troilite               0.01292     -1.889          1.136          0.4285
                                               _____________   _____________
          (total)                                     828.3           294.5 

  Aqueous species       molality    mg/kg sol'n    act. coef.     log act.
 ---------------------------------------------------------------------------
   Cl-                     0.8257     2.727e+04      0.5583       -0.3363
   Ca++                    0.7813     2.917e+04      0.1669       -0.8846
   Na+                     0.1151         2465.      0.6375       -1.1343
   CaCl+                  0.04149         2919.      0.6375       -1.5775
   Ti(OH)4(aq)            0.04037         4359.      1.0000       -1.3939
   CaCl2(aq)              0.01152         1191.      1.0000       -1.9384
   NaCl(aq)               0.01138         619.8      1.0000       -1.9437
   K+                    0.006180         225.1      0.5583       -2.4621
   MnCl+                 0.002581         217.3      0.6375       -2.7837
   Mn++                  0.001237         63.33      0.1669       -3.6849
   Methane(aq)           0.001103         16.48      1.0000       -2.9574
   Mg++                 0.0003710         8.400      0.2491       -4.0342
   H2(aq)               0.0002455        0.4610      1.0000       -3.6100
   KCl(aq)              0.0001895         13.16      1.0000       -3.7225
   MgCl+                0.0001016         5.656      0.6375       -4.1885
   SiO2(aq)             3.416e-05         1.912      1.0000       -4.4664
   OH-                  1.765e-05        0.2796      0.6002       -4.9749
   HS-                  5.683e-06        0.1751      0.6002       -5.4672
   Fe++                 4.750e-06        0.2471      0.1669       -6.1008
   FeCl+                9.213e-07       0.07835      0.6375       -6.2311
   HSiO3-               8.411e-07       0.06040      0.6375       -6.2707
   NaHSiO3(aq)          7.084e-07       0.06604      1.0000       -6.1497
   H2S(aq)              5.291e-07       0.01680      1.0000       -6.2764
   NaOH(aq)             1.824e-07      0.006795      1.0000       -6.7390
   AlO2-                1.329e-07      0.007302      0.6375       -7.0719
   FeCl4--              6.613e-08       0.01218      0.0858       -8.2461
   H+                   5.916e-08     5.554e-05      0.8631       -7.2920
    (only species > 1e-8 molal listed)

  Mineral saturation states
                     log Q/K                          log Q/K
 ----------------------------------------------------------------
   Magnetite          0.0000 sat    FeO               -1.3272     
   Daphnite-14A       0.0000 sat    Talc              -1.3487     
   Hydroxylapatite    0.0000 sat    Quartz            -1.3882     
   Troilite           0.0000 sat    Clinochlore-14A   -1.4610     
   Antigorite         0.0000 sat    Hedenbergite      -1.5346     
   Andradite          0.0000 sat    Tridymite         -1.5600     
   Saponite-Ca        0.0000 sat    Saponite-H        -1.5812     
   Chromite           0.0000 sat    Chalcedony        -1.6049     
   Greenalite         0.0000 sat    Pyrite            -1.6097     
   Tephroite          0.0000 sat    Wollastonite      -1.6104     
   Pyrrhotite        -0.0796        Pseudowollastoni  -1.7447     
   Saponite-Mg       -0.3864        Gibbsite          -1.7917     
   Alabandite        -0.4735        Cristobalite(alp  -1.8059     
   Ice               -0.4788        Minnesotaite      -1.8189     
   Chrysotile        -0.5024        Brucite           -1.9253     
   Diopside          -0.5324        Wustite           -1.9775     
   Saponite-Na       -0.5346        Coesite           -2.0466     
   Annite            -0.5610        Cristobalite(bet  -2.1081     
   Cronstedtite-7A   -0.6426        Fe(OH)2           -2.1185     
   Ripidolite-14A    -0.6452        Enstatite         -2.1393     
   Phlogopite        -0.6498        SiO2(am)          -2.2821     
   Saponite-K        -0.7943        Mesolite          -2.5104     
   Rhodonite         -0.8158        Monticellite      -2.7358     
   Tremolite         -0.9314        Prehnite          -2.7493     
   Diaspore          -1.0114        Whitlockite       -2.7722     
   Fayalite          -1.0484        Manganosite       -2.7925     
   Hematite          -1.1729        Chamosite-7A      -2.8365     
   Ferrosilite       -1.1738        Daphnite-7A       -2.8752     
   Mn(OH)2(am)       -1.1831        Epidote           -2.9167     
   Goethite          -1.2818        Epidote-ord       -2.9221     
   Boehmite          -1.3062     
    (only minerals with log Q/K > -3 listed)

                         partial
  Gases               press. (bar)     fugacity     fug. coef.    log fug.
 ---------------------------------------------------------------------------
   CH4(g)                   1.262         1.261        0.9993      0.1008
   H2O(g)                  0.8233        0.8112        0.9852     -0.0909
   H2(g)                   0.3071        0.3074         1.001     -0.5124
   H2S(g)               1.584e-05     1.578e-05        0.9961     -4.8019
   HCl(g)               6.836e-12     6.836e-12         1.000*   -11.1652
   CO2(g)               1.246e-12     1.243e-12        0.9976    -11.9054
   CO(g)                1.076e-16     1.076e-16         1.000*   -15.9680
   C2H4(g)              4.365e-22     4.365e-22         1.000*   -21.3600
   S2(g)                5.882e-29     5.882e-29         1.000*   -28.2305
   SO2(g)               4.564e-30     4.532e-30        0.9928    -29.3437
   Na(g)                5.128e-42     5.128e-42         1.000*   -41.2901
   K(g)                 2.959e-44     2.959e-44         1.000*   -43.5289
   Cl2(g)               2.123e-49     2.123e-49         1.000*   -48.6730
   O2(g)                8.945e-63     8.944e-63        0.9999    -62.0485
   Mg(g)                2.247e-68     2.247e-68         1.000*   -67.6484
   Ca(g)                3.114e-84     3.114e-84         1.000*   -83.5067
   C(g)                 3.440e-98     3.440e-98         1.000*   -97.4634
   Al(g)               1.051e-104    1.051e-104         1.000*  -103.9785
   Si(g)               3.162e-113    3.162e-113         1.000*  -112.5001
    *no data, gas taken to be ideal

                                  In fluid              Sorbed            Kd
  Original basis total moles   moles     mg/kg      moles     mg/kg      L/kg
 -------------------------------------------------------------------------------
   H2O                 63.8       50.3  9.31e+05
   Al+++              0.422   1.25e-07   0.00346
   Ca++               0.833      0.756  3.11e+04
   Cl-                0.820      0.820  2.99e+04
   CrO4--            0.0967   4.83e-21  5.76e-16
   Fe++                2.10   5.20e-06     0.299
   H+                 -16.7   0.000988      1.02
   HCO3-            0.00100    0.00100      62.7
   HPO4--            0.0422   1.28e-11  1.27e-06
   K+               0.00577    0.00577      232.
   Mg++                5.65   0.000428      10.7
   Mn++              0.0476    0.00346      195.
   Na+                0.115      0.115  2.71e+03
   O2(aq)           -0.0904   -0.00212     -69.8
   SO4--             0.0129   5.64e-06     0.556
   SiO2(aq)            5.29   3.24e-05      2.00
   Ti(OH)4(aq)       0.0366     0.0366  4.36e+03

  Elemental composition               In fluid                  Sorbed
                  total moles     moles       mg/kg        moles       mg/kg
 -------------------------------------------------------------------------------
   Aluminum            0.4220    1.247e-07    0.003458
   Calcium             0.8334       0.7564   3.115e+04
   Carbon            0.001000     0.001000       12.34
   Chlorine            0.8200       0.8200   2.987e+04
   Chromium           0.09667    4.833e-21   2.582e-16
   Hydrogen             111.0        100.8   1.044e+05
   Iron                 2.098    5.204e-06      0.2986
   Magnesium            5.654    0.0004285       10.70
   Manganese          0.04755     0.003462       195.4
   Oxygen               74.92        50.47   8.296e+05
   Phosphorus         0.04225    1.284e-11   4.085e-07
   Potassium         0.005775     0.005775       232.0
   Silicon              5.290    3.238e-05      0.9343
   Sodium              0.1147       0.1147       2709.
   Sulfur             0.01292    5.635e-06      0.1857
   Titanium           0.03660      0.03660       1800.


          Step #    74             Xi = 0.7359

          Temperature = 100.0 C    Pressure =  1.013 bars
          pH =  7.292              log fO2 =  -62.049
          Eh =  -0.4688 volts      pe =  -6.3322
          Ionic strength      =    2.066359 molal
          Charge imbalance    =    0.846378 eq/kg (35.43% error)
          Activity of water   =    0.973136
          Solvent mass        =     0.90314 kg
          Solution mass       =     0.97003 kg
          Mineral mass        =     0.85881 kg
          Solution density    =    0.995    g/cm3
          Solution viscosity  =    0.003    poise
          Chlorinity          =    0.907942 molal
          Dissolved solids    =       68952 mg/kg sol'n
          Hardness            =    77867.28 mg/kg sol'n as CaCO3
            carbonate         =       48.28 mg/kg sol'n as CaCO3
            non-carbonate     =    77818.99 mg/kg sol'n as CaCO3
          Carbonate alkalinity=       48.28 mg/kg sol'n as CaCO3
          Water type          =    Ca-Cl
          Bulk volume         =    1.28e+03 cm3
          Fluid volume        =        975. cm3
          Mineral volume      =        305. cm3
          Inert volume        =        0.00 cm3
          Porosity            =        76.2 %
          Permeability        =      0.0262 cm2
          Mass reacted        =         773 g

                          moles          moles         grams          cm3      rxn rate
  Reactants             remaining       reacted       reacted       reacted  (mol/kg sec)
 ------------------------------------------------------------------------------------------
   H2O                      0.000         0.000         0.000          --            --  
   Al2O3                  0.07848        0.2187         22.30          --            --  
   CaO                     0.1571        0.4378         24.55          --            --  
   Cr2O3                  0.01798       0.05010         7.614          --            --  
   FeO(ox)                 0.7800         2.174         156.2          --            --  
   K2O(ox)              0.0008880      0.002474        0.2331          --            --  
   MgO                      1.951         5.436         219.1          --            --  
   MnO                    0.01769       0.04929         3.496          --            --  
   Na2O(ox)               0.02114       0.05892         3.652          --            --  
   P2O5                  0.007857       0.02189         3.108          --            --  
   S                     0.004435       0.01236        0.3962        0.1917          --  
   SiO2                     1.968         5.483         329.4          --            --  
   TiO2                   0.01361       0.03793         3.030          --            --  

  Minerals in system     moles      log moles      grams        volume (cm3)
 ----------------------------------------------------------------------------
   Andradite             0.007200     -2.143          3.659          0.9493
   Antigorite              0.1218     -0.914          552.3           213.0
   Chromite               0.05010     -1.300          11.21           2.205
   Daphnite-14A            0.2187     -0.660          156.0           46.67
   Greenalite              0.3210     -0.493          119.3           36.92
   Hydroxylapatite        0.01460     -1.836          7.332           2.767
   Magnetite              0.01338     -1.873          3.099          0.5959
   Tephroite              0.02292     -1.640          4.628           1.746
   Troilite               0.01335     -1.874          1.174          0.4429
                                               _____________   _____________
          (total)                                     858.8           305.3 

  Aqueous species       molality    mg/kg sol'n    act. coef.     log act.
 ---------------------------------------------------------------------------
   Cl-                     0.8283     2.734e+04      0.5583       -0.3349
   Ca++                    0.7819     2.918e+04      0.1669       -0.8844
   Na+                     0.1197         2562.      0.6377       -1.1173
   Ti(OH)4(aq)            0.04200         4533.      1.0000       -1.3767
   CaCl+                  0.04164         2928.      0.6377       -1.5759
   NaCl(aq)               0.01188         646.4      1.0000       -1.9252
   CaCl2(aq)              0.01161         1199.      1.0000       -1.9353
   K+                    0.006390         232.6      0.5583       -2.4476
   MnCl+                 0.002590         218.0      0.6377       -2.7821
   Mn++                  0.001238         63.33      0.1669       -3.6847
   Methane(aq)           0.001107         16.54      1.0000       -2.9558
   Mg++                 0.0003712         8.400      0.2491       -4.0340
   H2(aq)               0.0002456        0.4609      1.0000       -3.6098
   KCl(aq)              0.0001966         13.64      1.0000       -3.7065
   MgCl+                0.0001020         5.674      0.6377       -4.1869
   SiO2(aq)             3.416e-05         1.911      1.0000       -4.4665
   OH-                  1.764e-05        0.2794      0.6003       -4.9750
   HS-                  5.679e-06        0.1749      0.6003       -5.4673
   Fe++                 4.753e-06        0.2471      0.1669       -6.1005
   FeCl+                9.246e-07       0.07859      0.6377       -6.2294
   HSiO3-               8.406e-07       0.06033      0.6377       -6.2708
   NaHSiO3(aq)          7.365e-07       0.06863      1.0000       -6.1328
   H2S(aq)              5.290e-07       0.01679      1.0000       -6.2765
   NaOH(aq)             1.897e-07      0.007062      1.0000       -6.7220
   AlO2-                1.329e-07      0.007296      0.6377       -7.0720
   FeCl4--              6.708e-08       0.01234      0.0858       -8.2401
   H+                   5.914e-08     5.550e-05      0.8634       -7.2919
    (only species > 1e-8 molal listed)

  Mineral saturation states
                     log Q/K                          log Q/K
 ----------------------------------------------------------------
   Tephroite          0.0000 sat    FeO               -1.3271     
   Magnetite          0.0000 sat    Talc              -1.3488     
   Daphnite-14A       0.0000 sat    Quartz            -1.3883     
   Antigorite         0.0000 sat    Clinochlore-14A   -1.4610     
   Greenalite         0.0000 sat    Hedenbergite      -1.5346     
   Hydroxylapatite    0.0000 sat    Tridymite         -1.5601     
   Andradite          0.0000 sat    Saponite-H        -1.5812     
   Chromite           0.0000 sat    Chalcedony        -1.6050     
   Troilite           0.0000 sat    Pyrite            -1.6100     
   Saponite-Ca       -0.0000        Wollastonite      -1.6104     
   Pyrrhotite        -0.0796        Pseudowollastoni  -1.7447     
   Saponite-Mg       -0.3864        Gibbsite          -1.7917     
   Alabandite        -0.4736        Cristobalite(alp  -1.8060     
   Ice               -0.4788        Minnesotaite      -1.8189     
   Chrysotile        -0.5024        Brucite           -1.9252     
   Saponite-Na       -0.5290        Wustite           -1.9775     
   Diopside          -0.5324        Coesite           -2.0467     
   Annite            -0.5465        Cristobalite(bet  -2.1082     
   Phlogopite        -0.6353        Fe(OH)2           -2.1185     
   Cronstedtite-7A   -0.6426        Enstatite         -2.1393     
   Ripidolite-14A    -0.6452        SiO2(am)          -2.2822     
   Saponite-K        -0.7896        Mesolite          -2.4992     
   Rhodonite         -0.8158        Monticellite      -2.7357     
   Tremolite         -0.9314        Prehnite          -2.7494     
   Diaspore          -1.0114        Whitlockite       -2.7722     
   Fayalite          -1.0484        Manganosite       -2.7925     
   Hematite          -1.1730        Chamosite-7A      -2.8365     
   Ferrosilite       -1.1738        Daphnite-7A       -2.8752     
   Mn(OH)2(am)       -1.1831        Epidote           -2.9168     
   Goethite          -1.2818        Epidote-ord       -2.9222     
   Boehmite          -1.3062     
    (only minerals with log Q/K > -3 listed)

                         partial
  Gases               press. (bar)     fugacity     fug. coef.    log fug.
 ---------------------------------------------------------------------------
   CH4(g)                   1.267         1.266        0.9993      0.1024
   H2O(g)                  0.8233        0.8111        0.9852     -0.0909
   H2(g)                   0.3073        0.3075         1.001     -0.5122
   H2S(g)               1.584e-05     1.577e-05        0.9961     -4.8020
   HCl(g)               6.860e-12     6.860e-12         1.000*   -11.1637
   CO2(g)               1.249e-12     1.246e-12        0.9976    -11.9045
   CO(g)                1.079e-16     1.079e-16         1.000*   -15.9669
   C2H4(g)              4.395e-22     4.395e-22         1.000*   -21.3570
   S2(g)                5.875e-29     5.875e-29         1.000*   -28.2310
   SO2(g)               4.558e-30     4.525e-30        0.9928    -29.3444
   Na(g)                5.333e-42     5.333e-42         1.000*   -41.2730
   K(g)                 3.060e-44     3.060e-44         1.000*   -43.5143
   Cl2(g)               2.137e-49     2.137e-49         1.000*   -48.6702
   O2(g)                8.937e-63     8.936e-63        0.9999    -62.0488
   Mg(g)                2.249e-68     2.249e-68         1.000*   -67.6481
   Ca(g)                3.116e-84     3.116e-84         1.000*   -83.5064
   C(g)                 3.451e-98     3.451e-98         1.000*   -97.4620
   Al(g)               1.051e-104    1.051e-104         1.000*  -103.9783
   Si(g)               3.164e-113    3.164e-113         1.000*  -112.4997
    *no data, gas taken to be ideal

                                  In fluid              Sorbed            Kd
  Original basis total moles   moles     mg/kg      moles     mg/kg      L/kg
 -------------------------------------------------------------------------------
   H2O                 64.1       50.1  9.31e+05
   Al+++              0.437   1.24e-07   0.00346
   Ca++               0.849      0.754  3.12e+04
   Cl-                0.820      0.820  3.00e+04
   CrO4--             0.100   4.82e-21  5.76e-16
   Fe++                2.17   5.19e-06     0.299
   H+                 -17.3   0.000988      1.03
   HCO3-            0.00100    0.00100      62.9
   HPO4--            0.0438   1.28e-11  1.26e-06
   K+               0.00595    0.00595      240.
   Mg++                5.85   0.000427      10.7
   Mn++              0.0493    0.00346      196.
   Na+                0.119      0.119  2.82e+03
   O2(aq)           -0.0937   -0.00212     -70.0
   SO4--             0.0134   5.61e-06     0.556
   SiO2(aq)            5.48   3.23e-05      2.00
   Ti(OH)4(aq)       0.0379     0.0379  4.53e+03

  Elemental composition               In fluid                  Sorbed
                  total moles     moles       mg/kg        moles       mg/kg
 -------------------------------------------------------------------------------
   Aluminum            0.4374    1.243e-07    0.003459
   Calcium             0.8488       0.7542   3.116e+04
   Carbon            0.001000     0.001000       12.38
   Chlorine            0.8200       0.8200   2.997e+04
   Chromium            0.1002    4.820e-21   2.584e-16
   Hydrogen             111.0        100.4   1.043e+05
   Iron                 2.175    5.191e-06      0.2988
   Magnesium            5.845    0.0004273       10.71
   Manganese          0.04929     0.003457       195.8
   Oxygen               75.63        50.28   8.294e+05
   Phosphorus         0.04379    1.278e-11   4.082e-07
   Potassium         0.005949     0.005949       239.8
   Silicon              5.483    3.228e-05      0.9345
   Sodium              0.1188       0.1188       2816.
   Sulfur             0.01336    5.611e-06      0.1855
   Titanium           0.03793      0.03793       1872.


          Step #    81             Xi = 0.8000

          Temperature = 100.0 C    Pressure =  1.013 bars
          pH =  7.783              log fO2 =  -65.267
          Eh =  -0.5647 volts      pe =  -7.6273
          Ionic strength      =    2.080837 molal
          Charge imbalance    =    0.853076 eq/kg (35.42% error)
          Activity of water   =    0.972885
          Solvent mass        =     0.89512 kg
          Solution mass       =     0.96241 kg
          Mineral mass        =     0.93376 kg
          Solution density    =    0.995    g/cm3
          Solution viscosity  =    0.003    poise
          Chlorinity          =    0.916079 molal
          Dissolved solids    =       69918 mg/kg sol'n
          Hardness            =    78194.49 mg/kg sol'n as CaCO3
            carbonate         =       52.23 mg/kg sol'n as CaCO3
            non-carbonate     =    78142.27 mg/kg sol'n as CaCO3
          Carbonate alkalinity=       52.23 mg/kg sol'n as CaCO3
          Water type          =    Ca-Cl
          Bulk volume         =    1.30e+03 cm3
          Fluid volume        =        967. cm3
          Mineral volume      =        331. cm3
          Inert volume        =        0.00 cm3
          Porosity            =        74.5 %
          Permeability        =      0.0146 cm2
          Mass reacted        =         840 g

                          moles          moles         grams          cm3      rxn rate
  Reactants             remaining       reacted       reacted       reacted  (mol/kg sec)
 ------------------------------------------------------------------------------------------
   H2O                      0.000         0.000         0.000          --            --  
   Al2O3                  0.05944        0.2377         24.24          --            --  
   CaO                     0.1190        0.4759         26.69          --            --  
   Cr2O3                  0.01361       0.05446         8.277          --            --  
   FeO(ox)                 0.5907         2.363         169.8          --            --  
   K2O(ox)              0.0006725      0.002690        0.2534          --            --  
   MgO                      1.477         5.910         238.2          --            --  
   MnO                    0.01339       0.05358         3.801          --            --  
   Na2O(ox)               0.01601       0.06405         3.970          --            --  
   P2O5                  0.005950       0.02380         3.378          --            --  
   S                     0.003358       0.01343        0.4308        0.2084          --  
   SiO2                     1.490         5.960         358.1          --            --  
   TiO2                   0.01031       0.04124         3.294          --            --  

  Minerals in system     moles      log moles      grams        volume (cm3)
 ----------------------------------------------------------------------------
   Andradite              0.01863     -1.730          9.468           2.456
   Antigorite              0.1316     -0.881          597.1           230.2
   Chromite               0.05446     -1.264          12.19           2.397
   Daphnite-14A            0.2377     -0.624          169.6           50.74
   Greenalite              0.3446     -0.463          128.1           39.63
   Hydroxylapatite        0.01587     -1.799          7.971           3.008
   Magnetite              0.01174     -1.930          2.719          0.5228
   Tephroite              0.02634     -1.579          5.319           2.007
   Troilite               0.01443     -1.841          1.268          0.4787
                                               _____________   _____________
          (total)                                     933.8           331.5 

  Aqueous species       molality    mg/kg sol'n    act. coef.     log act.
 ---------------------------------------------------------------------------
   Cl-                     0.8360     2.757e+04      0.5586       -0.3307
   Ca++                    0.7857     2.929e+04      0.1669       -0.8823
   Na+                     0.1311         2803.      0.6382       -1.0775
   Ti(OH)4(aq)            0.04607         4967.      1.0000       -1.3366
   CaCl+                  0.04221         2965.      0.6382       -1.5697
   NaCl(aq)               0.01314         714.5      1.0000       -1.8813
   CaCl2(aq)              0.01189         1227.      1.0000       -1.9249
   H2(aq)                0.009980         18.71      1.0000       -2.0009
   K+                    0.006913         251.4      0.5586       -2.4133
   Methane(aq)           0.001117         16.67      1.0000       -2.9519
   MnCl+                0.0006889         57.92      0.6382       -3.3569
   Mn++                 0.0003265         16.68      0.1669       -4.2637
   KCl(aq)              0.0002148         14.89      1.0000       -3.6680
   Mg++                 0.0001439         3.253      0.2492       -4.4453
   OH-                  5.456e-05        0.8630      0.6006       -4.4845
   MgCl+                3.991e-05         2.218      0.6382       -4.5940
   SiO2(aq)             5.359e-06        0.2995      1.0000       -5.2709
   HS-                  5.108e-06        0.1571      0.6006       -5.5132
   Fe++                 1.707e-06       0.08866      0.1669       -6.5454
   NaOH(aq)             6.431e-07       0.02392      1.0000       -6.1917
   HSiO3-               4.077e-07       0.02923      0.6382       -6.5847
   NaHSiO3(aq)          3.918e-07       0.03647      1.0000       -6.4069
   FeCl+                3.349e-07       0.02844      0.6382       -6.6701
   AlO2-                3.017e-07       0.01655      0.6382       -6.7155
   H2S(aq)              1.538e-07      0.004876      1.0000       -6.8130
   FeCl4--              2.507e-08      0.004609      0.0856       -8.6682
   H+                   1.908e-08     1.789e-05      0.8645       -7.7825
   S--                  1.173e-08     0.0003500      0.1253       -8.8324
    (only species > 1e-8 molal listed)

  Mineral saturation states
                     log Q/K                          log Q/K
 ----------------------------------------------------------------
   Andradite          0.0000 sat    Ferrosilite       -1.4418     
   Tephroite          0.0000 sat    Goethite          -1.5500     
   Daphnite-14A       0.0000 sat    Wustite           -1.5549     
   Antigorite         0.0000 sat    Pseudowollastoni  -1.5659     
   Hydroxylapatite    0.0000 sat    Saponite-Mg       -1.5793     
   Chromite           0.0000 sat    Fe(OH)2           -1.5823     
   Magnetite          0.0000 sat    Hedenbergite      -1.6239     
   Troilite           0.0000 sat    Saponite-Na       -1.6410     
   Greenalite         0.0000 sat    Hematite          -1.7094     
   Pyrrhotite        -0.0796        Saponite-K        -1.9034     
   Chrysotile        -0.4018        Gibbsite          -1.9259     
   Ice               -0.4789        Monticellite      -1.9871     
   Ripidolite-14A    -0.5446        Quartz            -2.1927     
   Diopside          -0.5882        Tridymite         -2.3645     
   Alabandite        -0.6077        Enstatite         -2.3739     
   Fayalite          -0.7801        Manganosite       -2.3902     
   Mn(OH)2(am)       -0.7810        Chalcedony        -2.4094     
   FeO               -0.7907        Tremolite         -2.5511     
   Cronstedtite-7A   -0.9109        Cristobalite(alp  -2.6104     
   Phlogopite        -0.9482        Fe                -2.6419     
   Annite            -0.9600        Chamosite-7A      -2.8365     
   Saponite-Ca       -1.1248        Coesite           -2.8511     
   Diaspore          -1.1455        Talc              -2.8570     
   Rhodonite         -1.2181        Saponite-H        -2.8682     
   Clinochlore-14A   -1.2935        Daphnite-7A       -2.8752     
   Brucite           -1.3555        Cristobalite(bet  -2.9126     
   Wollastonite      -1.4316        Halite            -2.9863     
   Boehmite          -1.4403     
    (only minerals with log Q/K > -3 listed)

                         partial
  Gases               press. (bar)     fugacity     fug. coef.    log fug.
 ---------------------------------------------------------------------------
   H2(g)                    12.49         12.50         1.001      1.0967
   CH4(g)                   1.278         1.277        0.9993      0.1063
   H2O(g)                  0.8231        0.8109        0.9852     -0.0910
   H2S(g)               4.604e-06     4.587e-06        0.9961     -5.3385
   HCl(g)               2.238e-12     2.238e-12         1.000*   -11.6502
   CO2(g)               4.617e-19     4.607e-19        0.9976    -18.3366
   CO(g)                1.622e-21     1.622e-21         1.000*   -20.7899
   C2H4(g)              2.709e-25     2.709e-25         1.000*   -24.5671
   S2(g)                3.007e-33     3.007e-33         1.000*   -32.5218
   SO2(g)               1.973e-35     1.959e-35        0.9928    -34.7079
   Na(g)                1.153e-40     1.153e-40         1.000*   -39.9381
   K(g)                 6.533e-43     6.533e-43         1.000*   -42.1849
   Cl2(g)               5.597e-52     5.597e-52         1.000*   -51.2520
   O2(g)                5.409e-66     5.408e-66        0.9999    -65.2670
   Mg(g)                3.395e-66     3.395e-66         1.000*   -65.4692
   Ca(g)                1.219e-81     1.219e-81         1.000*   -80.9141
   C(g)                2.108e-101    2.108e-101         1.000*  -100.6761
   Al(g)               2.001e-102    2.001e-102         1.000*  -101.6987
   Si(g)               8.203e-111    8.203e-111         1.000*  -110.0860
    *no data, gas taken to be ideal

                                  In fluid              Sorbed            Kd
  Original basis total moles   moles     mg/kg      moles     mg/kg      L/kg
 -------------------------------------------------------------------------------
   H2O                 64.8       49.7  9.30e+05
   Al+++              0.475   2.79e-07   0.00782
   Ca++               0.887      0.752  3.13e+04
   Cl-                0.820      0.820  3.02e+04
   CrO4--             0.109   1.59e-21  1.92e-16
   Fe++                2.36   1.85e-06     0.107
   H+                 -18.8   0.000954     0.999
   HCO3-            0.00100    0.00100      63.4
   HPO4--            0.0476   2.57e-12  2.57e-07
   K+               0.00638    0.00638      259.
   Mg++                6.32   0.000165      4.16
   Mn++              0.0536   0.000909      51.9
   Na+                0.129      0.129  3.08e+03
   O2(aq)            -0.102   -0.00648     -215.
   SO4--             0.0144   4.72e-06     0.471
   SiO2(aq)            5.96   5.51e-06     0.344
   Ti(OH)4(aq)       0.0412     0.0412  4.97e+03

  Elemental composition               In fluid                  Sorbed
                  total moles     moles       mg/kg        moles       mg/kg
 -------------------------------------------------------------------------------
   Aluminum            0.4755    2.791e-07    0.007825
   Calcium             0.8869       0.7517   3.130e+04
   Carbon            0.001000     0.001000       12.48
   Chlorine            0.8200       0.8200   3.021e+04
   Chromium            0.1089    1.593e-21   8.606e-17
   Hydrogen             111.0        99.56   1.043e+05
   Iron                 2.364    1.851e-06      0.1074
   Magnesium            6.319    0.0001645       4.155
   Manganese          0.05358    0.0009089       51.89
   Oxygen               77.38        49.85   8.288e+05
   Phosphorus         0.04760    2.572e-12   8.279e-08
   Potassium         0.006380     0.006380       259.2
   Silicon              5.960    5.513e-06      0.1609
   Sodium              0.1291       0.1291       3084.
   Sulfur             0.01443    4.720e-06      0.1573
   Titanium           0.04124      0.04124       2052.


          Step #    91             Xi = 0.9000

          Temperature = 100.0 C    Pressure =  1.013 bars
          pH =  7.915              log fO2 =  -66.137
          Eh =  -0.5906 volts      pe =  -7.9773
          Ionic strength      =    2.099050 molal
          Charge imbalance    =    0.863679 eq/kg (35.47% error)
          Activity of water   =    0.972562
          Solvent mass        =     0.88262 kg
          Solution mass       =     0.95059 kg
          Mineral mass        =      1.0506 kg
          Solution density    =    0.996    g/cm3
          Solution viscosity  =    0.003    poise
          Chlorinity          =    0.929053 molal
          Dissolved solids    =       71508 mg/kg sol'n
          Hardness            =    78318.27 mg/kg sol'n as CaCO3
            carbonate         =       53.75 mg/kg sol'n as CaCO3
            non-carbonate     =    78264.52 mg/kg sol'n as CaCO3
          Carbonate alkalinity=       53.75 mg/kg sol'n as CaCO3
          Water type          =    Ca-Cl
          Bulk volume         =    1.33e+03 cm3
          Fluid volume        =        954. cm3
          Mineral volume      =        372. cm3
          Inert volume        =        0.00 cm3
          Porosity            =        71.9 %
          Permeability        =     0.00609 cm2
          Mass reacted        =         945 g

                          moles          moles         grams          cm3      rxn rate
  Reactants             remaining       reacted       reacted       reacted  (mol/kg sec)
 ------------------------------------------------------------------------------------------
   H2O                      0.000         0.000         0.000          --            --  
   Al2O3                  0.02972        0.2675         27.27          --            --  
   CaO                    0.05949        0.5354         30.03          --            --  
   Cr2O3                 0.006807       0.06127         9.312          --            --  
   FeO(ox)                 0.2954         2.658         191.0          --            --  
   K2O(ox)              0.0003362      0.003026        0.2851          --            --  
   MgO                     0.7387         6.648         268.0          --            --  
   MnO                   0.006697       0.06028         4.276          --            --  
   Na2O(ox)              0.008006       0.07205         4.466          --            --  
   P2O5                  0.002975       0.02678         3.801          --            --  
   S                     0.001679       0.01511        0.4846        0.2344          --  
   SiO2                    0.7450         6.705         402.9          --            --  
   TiO2                  0.005155       0.04639         3.706          --            --  

  Minerals in system     moles      log moles      grams        volume (cm3)
 ----------------------------------------------------------------------------
   Andradite              0.03783     -1.422          19.22           4.988
   Antigorite              0.1470     -0.833          666.9           257.2
   Chromite               0.06127     -1.213          13.71           2.696
   Daphnite-14A            0.2675     -0.573          190.8           57.08
   Greenalite              0.3804     -0.420          141.4           43.74
   Hydroxylapatite        0.01785     -1.748          8.967           3.384
   Magnetite             0.009277     -2.033          2.148          0.4131
   Tephroite              0.02982     -1.525          6.023           2.273
   Troilite               0.01611     -1.793          1.416          0.5344
                                               _____________   _____________
          (total)                                     1051.           372.3 

  Aqueous species       molality    mg/kg sol'n    act. coef.     log act.
 ---------------------------------------------------------------------------
   Cl-                     0.8459     2.785e+04      0.5589       -0.3254
   Ca++                    0.7876     2.931e+04      0.1668       -0.8814
   Na+                     0.1492         3186.      0.6388       -1.0208
   Ti(OH)4(aq)            0.05256         5657.      1.0000       -1.2793
   CaCl+                  0.04278         3000.      0.6388       -1.5634
   H2(aq)                 0.02718         50.87      1.0000       -1.5658
   NaCl(aq)               0.01517         822.9      1.0000       -1.8191
   CaCl2(aq)              0.01221         1258.      1.0000       -1.9132
   K+                    0.007747         281.2      0.5589       -2.3636
   Methane(aq)           0.001133         16.88      1.0000       -2.9458
   MnCl+                0.0004863         40.82      0.6388       -3.5077
   KCl(aq)              0.0002438         16.88      1.0000       -3.6130
   Mn++                 0.0002280         11.63      0.1668       -4.4198
   Mg++                 0.0001115         2.515      0.2494       -4.5560
   OH-                  7.395e-05         1.168      0.6011       -4.3521
   MgCl+                3.128e-05         1.735      0.6388       -4.6994
   HS-                  4.957e-06        0.1522      0.6011       -5.5259
   SiO2(aq)             3.248e-06        0.1812      1.0000       -5.4884
   Fe++                 1.296e-06       0.06719      0.1668       -6.6652
   NaOH(aq)             9.940e-07       0.03692      1.0000       -6.0026
   AlO2-                3.762e-07       0.02060      0.6388       -6.6192
   NaHSiO3(aq)          3.671e-07       0.03411      1.0000       -6.4353
   HSiO3-               3.349e-07       0.02397      0.6388       -6.6698
   FeCl+                2.571e-07       0.02179      0.6388       -6.7846
   H2S(aq)              1.101e-07      0.003484      1.0000       -6.9582
   FeCl4--              2.003e-08      0.003676      0.0854       -8.7667
   S--                  1.548e-08     0.0004608      0.1252       -8.7126
   H+                   1.404e-08     1.314e-05      0.8660       -7.9151
   NaAlO2(aq)           1.317e-08      0.001002      1.0000       -7.8804
    (only species > 1e-8 molal listed)

  Mineral saturation states
                     log Q/K                          log Q/K
 ----------------------------------------------------------------
   Tephroite          0.0000 sat    Saponite-Ca       -1.4287     
   Magnetite          0.0000 sat    Fe(OH)2           -1.4373     
   Daphnite-14A       0.0000 sat    Wustite           -1.4405     
   Antigorite         0.0000 sat    Boehmite          -1.4766     
   Chromite           0.0000 sat    Ferrosilite       -1.5142     
   Andradite          0.0000 sat    Pseudowollastoni  -1.5176     
   Greenalite         0.0000 sat    Goethite          -1.6227     
   Hydroxylapatite    0.0000 sat    Hedenbergite      -1.6479     
   Troilite           0.0000 sat    Monticellite      -1.7846     
   Pyrrhotite        -0.0796        Hematite          -1.8544     
   Chrysotile        -0.3747        Saponite-Mg       -1.9017     
   Ice               -0.4791        Saponite-Na       -1.9263     
   Ripidolite-14A    -0.5175        Gibbsite          -1.9623     
   Diopside          -0.6031        Fe                -2.0616     
   Alabandite        -0.6440        Saponite-K        -2.1910     
   FeO               -0.6457        Manganosite       -2.2815     
   Mn(OH)2(am)       -0.6724        Quartz            -2.4102     
   Fayalite          -0.7074        Enstatite         -2.4372     
   Cronstedtite-7A   -0.9836        Tridymite         -2.5820     
   Phlogopite        -0.9924        Chalcedony        -2.6269     
   Annite            -1.0314        Cristobalite(alp  -2.8279     
   Diaspore          -1.1818        Chamosite-7A      -2.8365     
   Brucite           -1.2015        Daphnite-7A       -2.8752     
   Clinochlore-14A   -1.2482        Halite            -2.9241     
   Rhodonite         -1.3268        Tremolite         -2.9887     
   Wollastonite      -1.3833     
    (only minerals with log Q/K > -3 listed)

                         partial
  Gases               press. (bar)     fugacity     fug. coef.    log fug.
 ---------------------------------------------------------------------------
   H2(g)                    34.00         34.03         1.001      1.5318
   CH4(g)                   1.296         1.295        0.9993      0.1124
   H2O(g)                  0.8228        0.8106        0.9852     -0.0912
   H2S(g)               3.296e-06     3.283e-06        0.9961     -5.4837
   HCl(g)               1.670e-12     1.670e-12         1.000*   -11.7773
   CO2(g)               8.510e-21     8.490e-21        0.9976    -20.0711
   CO(g)                8.143e-23     8.143e-23         1.000*   -22.0892
   C2H4(g)              3.758e-26     3.758e-26         1.000*   -25.4251
   S2(g)                2.078e-34     2.078e-34         1.000*   -33.6824
   SO2(g)               6.990e-37     6.940e-37        0.9928    -36.1586
   Na(g)                2.942e-40     2.942e-40         1.000*   -39.5313
   K(g)                 1.640e-42     1.640e-42         1.000*   -41.7851
   Cl2(g)               1.144e-52     1.144e-52         1.000*   -51.9415
   Mg(g)                1.319e-65     1.319e-65         1.000*   -64.8798
   O2(g)                7.289e-67     7.288e-67        0.9999    -66.1374
   Ca(g)                6.122e-81     6.122e-81         1.000*   -80.2131
   Al(g)               8.278e-102    8.278e-102         1.000*  -101.0821
   C(g)                2.883e-102    2.883e-102         1.000*  -101.5401
   Si(g)               3.689e-110    3.689e-110         1.000*  -109.4331
    *no data, gas taken to be ideal

                                  In fluid              Sorbed            Kd
  Original basis total moles   moles     mg/kg      moles     mg/kg      L/kg
 -------------------------------------------------------------------------------
   H2O                 66.0       49.0  9.29e+05
   Al+++              0.535   3.44e-07   0.00977
   Ca++               0.946      0.744  3.14e+04
   Cl-                0.820      0.820  3.06e+04
   CrO4--             0.123   1.19e-21  1.45e-16
   Fe++                2.66   1.39e-06    0.0816
   H+                 -21.2   0.000936     0.993
   HCO3-            0.00100    0.00100      64.2
   HPO4--            0.0536   1.67e-12  1.68e-07
   K+               0.00705    0.00705      290.
   Mg++                7.06   0.000126      3.22
   Mn++              0.0603   0.000630      36.4
   Na+                0.145      0.145  3.51e+03
   O2(aq)            -0.115    -0.0140     -471.
   SO4--             0.0161   4.49e-06     0.453
   SiO2(aq)            6.71   3.49e-06     0.220
   Ti(OH)4(aq)       0.0464     0.0464  5.66e+03

  Elemental composition               In fluid                  Sorbed
                  total moles     moles       mg/kg        moles       mg/kg
 -------------------------------------------------------------------------------
   Aluminum            0.5349    3.444e-07    0.009774
   Calcium             0.9464       0.7437   3.136e+04
   Carbon            0.001000     0.001000       12.64
   Chlorine            0.8200       0.8200   3.058e+04
   Chromium            0.1225    1.191e-21   6.514e-17
   Hydrogen             111.0        98.22   1.041e+05
   Iron                 2.659    1.389e-06     0.08160
   Magnesium            7.057    0.0001260       3.221
   Manganese          0.06028    0.0006305       36.44
   Oxygen               80.12        49.18   8.277e+05
   Phosphorus         0.05355    1.669e-12   5.437e-08
   Potassium         0.007052     0.007052       290.1
   Silicon              6.705    3.486e-06      0.1030
   Sodium              0.1451       0.1451       3509.
   Sulfur             0.01611    4.486e-06      0.1513
   Titanium           0.04639      0.04639       2337.


          Step #   101             Xi = 1.0000

          Temperature = 100.0 C    Pressure =  1.013 bars
          pH =  7.981              log fO2 =  -66.575
          Eh =  -0.6036 volts      pe =  -8.1530
          Ionic strength      =    2.117490 molal
          Charge imbalance    =    0.874546 eq/kg (35.53% error)
          Activity of water   =    0.972234
          Solvent mass        =     0.87012 kg
          Solution mass       =     0.93878 kg
          Mineral mass        =      1.1675 kg
          Solution density    =    0.997    g/cm3
          Solution viscosity  =    0.003    poise
          Chlorinity          =    0.942398 molal
          Dissolved solids    =       73139 mg/kg sol'n
          Hardness            =    78426.25 mg/kg sol'n as CaCO3
            carbonate         =       54.91 mg/kg sol'n as CaCO3
            non-carbonate     =    78371.34 mg/kg sol'n as CaCO3
          Carbonate alkalinity=       54.91 mg/kg sol'n as CaCO3
          Water type          =    Ca-Cl
          Bulk volume         =    1.35e+03 cm3
          Fluid volume        =        942. cm3
          Mineral volume      =        413. cm3
          Inert volume        =        0.00 cm3
          Porosity            =        69.5 %
          Permeability        =     0.00263 cm2
          Mass reacted        =    1.05e+03 g

                          moles          moles         grams          cm3      rxn rate
  Reactants             remaining       reacted       reacted       reacted  (mol/kg sec)
 ------------------------------------------------------------------------------------------
   H2O                      0.000         0.000         0.000          --            --  
   Al2O3               -1.084e-16        0.2972         30.30          --            --  
   CaO                  6.835e-16        0.5949         33.36          --            --  
   Cr2O3                1.561e-17       0.06807         10.35          --            --  
   FeO(ox)              3.011e-15         2.954         212.2          --            --  
   K2O(ox)              2.921e-18      0.003362        0.3167          --            --  
   MgO                  1.114e-14         7.387         297.7          --            --  
   MnO                 -2.288e-17       0.06697         4.751          --            --  
   Na2O(ox)             2.515e-17       0.08006         4.962          --            --  
   P2O5                -2.667e-17       0.02975         4.223          --            --  
   S                   -8.592e-18       0.01679        0.5384        0.2605          --  
   SiO2                -9.409e-15         7.450         447.6          --            --  
   TiO2                 9.443e-17       0.05155         4.117          --            --  

  Minerals in system     moles      log moles      grams        volume (cm3)
 ----------------------------------------------------------------------------
   Andradite              0.05709     -1.243          29.01           7.528
   Antigorite              0.1624     -0.789          736.7           284.1
   Chromite               0.06807     -1.167          15.24           2.996
   Daphnite-14A            0.2972     -0.527          212.0           63.42
   Greenalite              0.4161     -0.381          154.7           47.85
   Hydroxylapatite        0.01983     -1.703          9.963           3.760
   Magnetite             0.006818     -2.166          1.579          0.3036
   Tephroite              0.03323     -1.479          6.710           2.532
   Troilite               0.01779     -1.750          1.564          0.5901
                                               _____________   _____________
          (total)                                     1167.           413.1 

  Aqueous species       molality    mg/kg sol'n    act. coef.     log act.
 ---------------------------------------------------------------------------
   Cl-                     0.8560     2.813e+04      0.5592       -0.3200
   Ca++                    0.7894     2.932e+04      0.1668       -0.8806
   Na+                     0.1679         3577.      0.6394       -0.9692
   Ti(OH)4(aq)            0.05924         6364.      1.0000       -1.2274
   H2(aq)                 0.04495         83.99      1.0000       -1.3473
   CaCl+                  0.04336         3035.      0.6394       -1.5572
   NaCl(aq)               0.01729         936.5      1.0000       -1.7622
   CaCl2(aq)              0.01254         1290.      1.0000       -1.9017
   K+                    0.008604         311.8      0.5592       -2.3178
   Methane(aq)           0.001149         17.09      1.0000       -2.9396
   MnCl+                0.0004110         34.43      0.6394       -3.5804
   KCl(aq)              0.0002743         18.95      1.0000       -3.5618
   Mn++                 0.0001905         9.702      0.1668       -4.4979
   Mg++                 9.811e-05         2.210      0.2495       -4.6112
   OH-                  8.606e-05         1.357      0.6016       -4.2859
   MgCl+                2.786e-05         1.543      0.6394       -4.7492
   HS-                  4.877e-06        0.1495      0.6016       -5.5325
   SiO2(aq)             2.526e-06        0.1407      1.0000       -5.5976
   NaOH(aq)             1.304e-06       0.04833      1.0000       -5.8848
   Fe++                 1.130e-06       0.05847      0.1668       -6.7249
   AlO2-                4.199e-07       0.02296      0.6394       -6.5710
   NaHSiO3(aq)          3.744e-07       0.03473      1.0000       -6.4267
   HSiO3-               3.030e-07       0.02165      0.6394       -6.7127
   FeCl+                2.266e-07       0.01918      0.6394       -6.8389
   H2S(aq)              9.306e-08      0.002940      1.0000       -7.0313
   FeCl4--              1.837e-08      0.003366      0.0853       -8.8050
   S--                  1.778e-08     0.0005283      0.1251       -8.6529
   NaAlO2(aq)           1.657e-08      0.001259      1.0000       -7.7807
   H+                   1.203e-08     1.124e-05      0.8674       -7.9814
    (only species > 1e-8 molal listed)

  Mineral saturation states
                     log Q/K                          log Q/K
 ----------------------------------------------------------------
   Greenalite         0.0000 sat    Fe(OH)2           -1.3646     
   Tephroite          0.0000 sat    Rhodonite         -1.3814     
   Andradite          0.0000 sat    Wustite           -1.3831     
   Troilite           0.0000 sat    Pseudowollastoni  -1.4933     
   Daphnite-14A       0.0000 sat    Boehmite          -1.4948     
   Hydroxylapatite    0.0000 sat    Ferrosilite       -1.5505     
   Magnetite          0.0000 sat    Saponite-Ca       -1.5812     
   Antigorite         0.0000 sat    Goethite          -1.6592     
   Chromite           0.0000 sat    Hedenbergite      -1.6599     
   Pyrrhotite        -0.0796        Monticellite      -1.6828     
   Chrysotile        -0.3610        Fe                -1.7700     
   Ice               -0.4792        Hematite          -1.9273     
   Ripidolite-14A    -0.5038        Gibbsite          -1.9807     
   FeO               -0.5728        Saponite-Na       -2.0620     
   Diopside          -0.6106        Saponite-Mg       -2.0635     
   Mn(OH)2(am)       -0.6180        Manganosite       -2.2269     
   Alabandite        -0.6623        Saponite-K        -2.3286     
   Fayalite          -0.6708        Enstatite         -2.4689     
   Phlogopite        -0.9939        Quartz            -2.5194     
   Cronstedtite-7A   -1.0202        Tridymite         -2.6912     
   Annite            -1.0464        Chalcedony        -2.7361     
   Brucite           -1.1242        Chamosite-7A      -2.8365     
   Diaspore          -1.2000        Halite            -2.8672     
   Clinochlore-14A   -1.2254        Daphnite-7A       -2.8752     
   Wollastonite      -1.3590        Cristobalite(alp  -2.9371     
    (only minerals with log Q/K > -3 listed)

                         partial
  Gases               press. (bar)     fugacity     fug. coef.    log fug.
 ---------------------------------------------------------------------------
   H2(g)                    56.24         56.28         1.001      1.7503
   CH4(g)                   1.315         1.314        0.9993      0.1186
   H2O(g)                  0.8225        0.8103        0.9852     -0.0913
   H2S(g)               2.786e-06     2.775e-06        0.9961     -5.5568
   HCl(g)               1.451e-12     1.451e-12         1.000*   -11.8384
   CO2(g)               1.153e-21     1.150e-21        0.9976    -20.9393
   CO(g)                1.825e-23     1.825e-23         1.000*   -22.7387
   C2H4(g)              1.413e-26     1.413e-26         1.000*   -25.8497
   S2(g)                5.426e-35     5.426e-35         1.000*   -34.2655
   SO2(g)               1.305e-37     1.296e-37        0.9928    -36.8875
   Na(g)                4.965e-40     4.965e-40         1.000*   -39.3041
   K(g)                 2.731e-42     2.731e-42         1.000*   -41.5637
   Cl2(g)               5.223e-53     5.223e-53         1.000*   -52.2820
   Mg(g)                2.608e-65     2.608e-65         1.000*   -64.5837
   O2(g)                2.663e-67     2.662e-67        0.9999    -66.5747
   Ca(g)                1.377e-80     1.377e-80         1.000*   -79.8609
   Al(g)               1.690e-101    1.690e-101         1.000*  -100.7722
   C(g)                1.069e-102    1.069e-102         1.000*  -101.9710
   Si(g)               7.854e-110    7.854e-110         1.000*  -109.1049
    *no data, gas taken to be ideal

                                  In fluid              Sorbed            Kd
  Original basis total moles   moles     mg/kg      moles     mg/kg      L/kg
 -------------------------------------------------------------------------------
   H2O                 67.1       48.3  9.28e+05
   Al+++              0.594   3.80e-07    0.0109
   Ca++                1.01      0.735  3.14e+04
   Cl-                0.820      0.820  3.10e+04
   CrO4--             0.136   1.02e-21  1.27e-16
   Fe++                2.95   1.20e-06    0.0712
   H+                 -23.5   0.000926     0.994
   HCO3-            0.00100    0.00100      65.0
   HPO4--            0.0595   1.33e-12  1.36e-07
   K+               0.00772    0.00772      322.
   Mg++                7.80   0.000110      2.84
   Mn++              0.0670   0.000523      30.6
   Na+                0.161      0.161  3.95e+03
   O2(aq)            -0.127    -0.0216     -735.
   SO4--             0.0178   4.34e-06     0.444
   SiO2(aq)            7.45   2.79e-06     0.178
   Ti(OH)4(aq)       0.0515     0.0515  6.36e+03

  Elemental composition               In fluid                  Sorbed
                  total moles     moles       mg/kg        moles       mg/kg
 -------------------------------------------------------------------------------
   Aluminum            0.5944    3.804e-07     0.01093
   Calcium              1.006       0.7355   3.140e+04
   Carbon            0.001000     0.001000       12.79
   Chlorine            0.8200       0.8200   3.097e+04
   Chromium            0.1361    1.024e-21   5.671e-17
   Hydrogen             111.0        96.89   1.040e+05
   Iron                 2.955    1.197e-06     0.07119
   Magnesium            7.796    0.0001096       2.838
   Manganese          0.06698    0.0005234       30.63
   Oxygen               82.85        48.51   8.267e+05
   Phosphorus         0.05950    1.335e-12   4.403e-08
   Potassium         0.007725     0.007725       321.7
   Silicon              7.450    2.787e-06     0.08339
   Sodium              0.1611       0.1611       3946.
   Sulfur             0.01779    4.340e-06      0.1483
   Titanium           0.05155      0.05155       2629.
