# Supplementary material for: Mineral Indicators of Geologically Recent Past Habitability on Mars
Source: Life (Basel). 2023 Dec 15;13(12):2349. doi: 10.3390/life13122349 (PMC10744562; doi:10.3390/life13122349)
Supplement: Supplementary file 1 [file life-13-02349-s001.zip › Supplemental Files 1/CaMg(ClO4)2/CaMg(ClO4)2_373/Chassigny Ca+Mg ClO42_373.txt]

          Step #     0             Xi = 0.0000

          Temperature = 100.0 C    Pressure =  1.013 bars
          pH =  6.667              log fO2 =   -3.057
          Eh =   0.6693 volts      pe =   9.0396
          Ionic strength      =    1.844400 molal
          Charge imbalance    =    0.777644 eq/kg (36.47% error)
          Activity of water   =    0.976827
          Solvent mass        =      1.0000 kg
          Solution mass       =      1.0558 kg
          Mineral mass        =      0.0000 kg
          Solution density    =    0.985    g/cm3
          Solution viscosity  =    0.003    poise
          Chlorinity          =    0.820000 molal
          Dissolved solids    =       52819 mg/kg sol'n
          Hardness            =    77737.99 mg/kg sol'n as CaCO3
            carbonate         =       35.69 mg/kg sol'n as CaCO3
            non-carbonate     =    77702.30 mg/kg sol'n as CaCO3
          Carbonate alkalinity=       35.69 mg/kg sol'n as CaCO3
          Water type          =    Ca-Cl
          Bulk volume         =    1.07e+03 cm3
          Fluid volume        =    1.07e+03 cm3
          Mineral volume      =        0.00 cm3
          Inert volume        =        0.00 cm3
          Porosity            =        100. %
          Permeability        =        98.7 cm2
          Mass reacted        =           0 g

                          moles          moles         grams          cm3      rxn rate
  Reactants             remaining       reacted       reacted       reacted  (mol/kg sec)
 ------------------------------------------------------------------------------------------
   H2O                    0.04102         0.000         0.000          --            --  
   Al2O3                  0.07455         0.000         0.000          --            --  
   CaO                     0.1243         0.000         0.000          --            --  
   Cr2O3                  0.05349         0.000         0.000          --            --  
   FeO(ox)                  4.012         0.000         0.000          --            --  
   K2O(ox)                0.04035         0.000         0.000          --            --  
   MgO                      8.330         0.000         0.000          --            --  
   MnO                    0.07888         0.000         0.000          --            --  
   Na2O(ox)               0.02044         0.000         0.000          --            --  
   P2O5                   0.05281         0.000         0.000          --            --  
   S                      0.08560         0.000         0.000         0.000          --  
   SiO2                     6.572         0.000         0.000          --            --  
   TiO2                   0.01057         0.000         0.000          --            --  

  No minerals in system.

  Aqueous species       molality    mg/kg sol'n    act. coef.     log act.
 ---------------------------------------------------------------------------
   Cl-                     0.7149     2.401e+04      0.5556       -0.4010
   Ca++                    0.3882     1.474e+04      0.1679       -1.1859
   Mg++                    0.3295         7586.      0.2480       -1.0877
   MgCl+                  0.07821         4427.      0.6310       -1.3067
   CaCl+                  0.01805         1291.      0.6310       -1.9435
   CaCl2(aq)             0.004275         449.4      1.0000       -2.3690
   K+                   0.0009743         36.08      0.5556       -3.2666
   Na+                  0.0009222         20.08      0.6310       -3.2352
   MgSO4(aq)            0.0008484         96.72      1.0000       -3.0714
   Fe++                 0.0008456         44.73      0.1679       -3.8478
   MgHCO3+              0.0004010         32.41      0.6310       -3.5968
   CaHCO3+              0.0003073         29.43      0.6310       -3.7124
   HCO3-                0.0001800         10.41      0.6310       -3.9446
   FeCl+                0.0001436         12.42      0.6310       -4.0429
   CaSO4(aq)            9.867e-05         12.72      1.0000       -4.0058
   NaCl(aq)             7.777e-05         4.305      1.0000       -4.1092
   CO2(aq)              6.119e-05         2.551      1.0000       -4.2133
   SO4--                5.290e-05         4.814      0.0882       -5.3310
   CaCO3(aq)            3.741e-05         3.547      1.0000       -4.4270
   KCl(aq)              2.561e-05         1.808      1.0000       -4.5916
   MgCO3(aq)            1.179e-05        0.9417      1.0000       -4.9284
   FeCl4--              6.347e-06         1.188      0.0882       -6.2519
   OH-                  4.236e-06       0.06824      0.5954       -5.5982
   FeCl++               1.706e-06        0.1475      0.1074       -6.7368
   Fe+++                1.606e-06       0.08497      0.0468       -7.1235
   Ti(OH)4(aq)          1.000e-06        0.1098      1.0000       -6.0000
   SiO2(aq)             9.941e-07       0.05657      1.0000       -6.0026
   AlO2-                9.660e-07       0.05397      0.6310       -6.2150
   FeCO3+               7.917e-07       0.08688      0.6310       -6.3014
   CrO4--               7.888e-07       0.08666      0.0882       -7.1575
   O2(aq)               6.838e-07       0.02072      1.0000       -6.1651
   MnCl+                6.460e-07       0.05531      0.6310       -6.3898
   HPO4--               6.311e-07       0.05738      0.0882       -7.2544
   CO3--                4.053e-07       0.02304      0.1074       -7.3611
   FeCl2(aq)            3.760e-07       0.04515      1.0000       -6.4248
   H2PO4-               3.682e-07       0.03383      0.6310       -6.6339
   Mn++                 3.538e-07       0.01841      0.1679       -7.2262
   H+                   2.542e-07     0.0002427      0.8467       -6.6671
   HCrO4-               2.112e-07       0.02341      0.6310       -6.8752
   KSO4-                6.266e-08      0.008022      0.6310       -7.4030
   HAlO2(aq)            3.363e-08      0.001911      1.0000       -7.4733
   NaHCO3(aq)           2.567e-08      0.002043      1.0000       -7.5906
   HCl(aq)              2.051e-08     0.0007082      1.0000       -7.6881
    (only species > 1e-8 molal listed)

  Mineral saturation states
                     log Q/K                          log Q/K
 ----------------------------------------------------------------
   Magnetite         32.5100s/sat   Calcite            0.7623s/sat
   Cronstedtite-7A   31.3393s/sat   Aragonite          0.6187s/sat
   Hematite          30.3322s/sat   Chamosite-7A       0.6022s/sat
   Antigorite        29.3430s/sat   Wustite            0.5373s/sat
   Ferrite-Mg        26.9366s/sat   Daphnite-7A        0.5089s/sat
   Ferrite-Ca        25.8253s/sat   Diaspore           0.4704s/sat
   Andradite         22.2485s/sat   Siderite           0.3714s/sat
   Jarosite          21.1834s/sat   Hercynite          0.3285s/sat
   Nontronite-Mg     21.0153s/sat   Boehmite           0.1756s/sat
   Nontronite-Ca     20.8593s/sat   Greenalite        -0.0546     
   Nontronite-K      19.8497s/sat   Phlogopite        -0.1090     
   Nontronite-Na     19.6812s/sat   Saponite-Mg       -0.1584     
   Nontronite-H      19.5359s/sat   Brucite           -0.2253     
   Goethite          14.4716s/sat   Saponite-Ca       -0.3079     
   Fe(OH)3           10.1594s/sat   Gibbsite          -0.3083     
   Hydroxylapatite   10.1426s/sat   FeO               -0.3223     
   Ferrite-Dicalciu  10.0617s/sat   Monohydrocalcite  -0.4555     
   Epidote            8.0913s/sat   Ice               -0.4772     
   Epidote-ord        8.0859s/sat   Fayalite          -0.5749     
   Clinochlore-14A    5.3908s/sat   Fe(OH)2           -1.1121     
   Strengite          5.3637s/sat   Corundum          -1.1307     
   Ripidolite-14A     4.8195s/sat   Anhydrite         -1.1318     
   Amesite-14A        4.7843s/sat   Hydromagnesite    -1.1881     
   Whitlockite        4.5055s/sat   Artinite          -1.2714     
   Pyrolusite         4.0498s/sat   Saponite-K        -1.3180     
   Bixbyite           3.8818s/sat   Saponite-Na       -1.4860     
   Daphnite-14A       3.3841s/sat   Saponite-H        -1.6331     
   Dolomite-ord       3.0777s/sat   Gypsum            -1.6338     
   Dolomite           3.0770s/sat   Ferrosilite       -1.7051     
   Huntite            2.7514s/sat   Bassanite         -1.7890     
   Clinochlore-7A     2.4673s/sat   CaSO4:0.5H2O(bet  -1.8835     
   NaFeO2             2.0615s/sat   Enstatite         -1.9771     
   Dolomite-dis       1.9644s/sat   Forsterite        -1.9813     
   Ripidolite-7A      1.9123s/sat   Annite            -2.1009     
   Hausmannite        1.5469s/sat   Talc              -2.3966     
   Chrysotile         1.5237s/sat   Quartz            -2.9244     
   Magnesite          1.0473s/sat
    (only minerals with log Q/K > -3 listed)

                         partial
  Gases               press. (bar)     fugacity     fug. coef.    log fug.
 ---------------------------------------------------------------------------
   H2O(g)                  0.8264        0.8142        0.9852     -0.0893
   CO2(g)                0.005713      0.005700        0.9976     -2.2441
   O2(g)                0.0008761     0.0008760        0.9999     -3.0575
   HCl(g)               2.483e-11     2.483e-11         1.000*   -10.6050
   Cl2(g)               8.734e-19     8.734e-19         1.000*   -18.0588
   H2(g)                9.851e-31     9.857e-31         1.001    -30.0062
   CO(g)                1.577e-36     1.577e-36         1.000*   -35.8022
   SO2(g)               3.458e-42     3.433e-42        0.9928    -41.4643
   Na(g)                1.727e-59     1.727e-59         1.000*   -58.7627
   K(g)                 1.972e-60     1.972e-60         1.000*   -59.7051
   Mg(g)                3.585e-96     3.585e-96         1.000*   -95.4455
   H2S(g)              3.930e-106    3.915e-106        0.9961   -105.4073
   CH4(g)              6.077e-109    6.073e-109        0.9993   -108.2166
   Ca(g)               2.808e-115    2.808e-115         1.000*  -114.5515
   Al(g)               1.816e-147    1.816e-147         1.000*  -146.7408
   C(g)                1.611e-147    1.611e-147         1.000*  -146.7930
   S2(g)               3.520e-171    3.520e-171         1.000*  -170.4535
   Si(g)               9.393e-174    9.393e-174         1.000*  -173.0272
   C2H4(g)             9.839e-180    9.839e-180         1.000*  -179.0070
    *no data, gas taken to be ideal

                                  In fluid              Sorbed            Kd
  Original basis total moles   moles     mg/kg      moles     mg/kg      L/kg
 -------------------------------------------------------------------------------
   H2O                 55.5       55.5  9.47e+05
   Al+++           1.00e-06   1.00e-06    0.0256
   Ca++               0.411      0.411  1.56e+04
   Cl-                0.820      0.820  2.75e+04
   CrO4--          1.00e-06   1.00e-06     0.110
   Fe++             0.00100    0.00100      52.9
   H+              7.54e-06   7.54e-06   0.00720
   HCO3-            0.00100    0.00100      57.8
   HPO4--          1.00e-06   1.00e-06    0.0909
   K+               0.00100    0.00100      37.0
   Mg++               0.409      0.409  9.42e+03
   Mn++            1.00e-06   1.00e-06    0.0520
   Na+              0.00100    0.00100      21.8
   O2(aq)          1.71e-06   1.71e-06    0.0518
   SO4--            0.00100    0.00100      91.0
   SiO2(aq)        1.00e-06   1.00e-06    0.0569
   Ti(OH)4(aq)     1.00e-06   1.00e-06     0.110

  Elemental composition               In fluid                  Sorbed
                  total moles     moles       mg/kg        moles       mg/kg
 -------------------------------------------------------------------------------
   Aluminum         1.000e-06    1.000e-06     0.02556
   Calcium             0.4110       0.4110   1.560e+04
   Carbon            0.001000     0.001000       11.38
   Chlorine            0.8200       0.8200   2.754e+04
   Chromium         1.000e-06    1.000e-06     0.04925
   Hydrogen             111.0        111.0   1.060e+05
   Iron              0.001000     0.001000       52.90
   Magnesium           0.4090       0.4090       9416.
   Manganese        1.000e-06    1.000e-06     0.05204
   Oxygen               55.52        55.52   8.413e+05
   Phosphorus       1.000e-06    1.000e-06     0.02934
   Potassium         0.001000     0.001000       37.03
   Silicon          1.000e-06    1.000e-06     0.02660
   Sodium            0.001000     0.001000       21.78
   Sulfur            0.001000     0.001000       30.37
   Titanium         1.000e-06    1.000e-06     0.04535


          Step #     0             Xi = 0.0000

          Temperature = 100.0 C    Pressure =  1.013 bars
          pH =  5.245              log fO2 =  -51.549
          Eh =  -0.1229 volts      pe =  -1.6606
          Ionic strength      =    1.844386 molal
          Charge imbalance    =    0.777667 eq/kg (36.47% error)
          Activity of water   =    0.976827
          Solvent mass        =      1.0000 kg
          Solution mass       =      1.0557 kg
          Mineral mass        =  3.0661e-05 kg
          Solution density    =    0.985    g/cm3
          Solution viscosity  =    0.003    poise
          Chlorinity          =    0.819996 molal
          Dissolved solids    =       52787 mg/kg sol'n
          Hardness            =    77740.14 mg/kg sol'n as CaCO3
            carbonate         =        4.85 mg/kg sol'n as CaCO3
            non-carbonate     =    77735.30 mg/kg sol'n as CaCO3
          Carbonate alkalinity=        4.85 mg/kg sol'n as CaCO3
          Water type          =    Ca-Cl
          Bulk volume         =    1.07e+03 cm3
          Fluid volume        =    1.07e+03 cm3
          Mineral volume      =     0.00587 cm3
          Inert volume        =        0.00 cm3
          Porosity            =        100. %
          Permeability        =        98.7 cm2
          Mass reacted        =           0 g

                          moles          moles         grams          cm3      rxn rate
  Reactants             remaining       reacted       reacted       reacted  (mol/kg sec)
 ------------------------------------------------------------------------------------------
   H2O                    0.04102         0.000         0.000          --            --  
   Al2O3                  0.07455         0.000         0.000          --            --  
   CaO                     0.1243         0.000         0.000          --            --  
   Cr2O3                  0.05349         0.000         0.000          --            --  
   FeO(ox)                  4.012         0.000         0.000          --            --  
   K2O(ox)                0.04035         0.000         0.000          --            --  
   MgO                      8.330         0.000         0.000          --            --  
   MnO                    0.07888         0.000         0.000          --            --  
   Na2O(ox)               0.02044         0.000         0.000          --            --  
   P2O5                   0.05281         0.000         0.000          --            --  
   S                      0.08560         0.000         0.000         0.000          --  
   SiO2                     6.572         0.000         0.000          --            --  
   TiO2                   0.01057         0.000         0.000          --            --  

  Minerals in system     moles      log moles      grams        volume (cm3)
 ----------------------------------------------------------------------------
   Chromite             5.000e-07     -6.301      0.0001119       2.200e-05
   Diaspore             9.742e-07     -6.011      5.844e-05       1.730e-05
   Hematite             0.0001723     -3.764        0.02752        0.005217
   Hydroxylapatite      2.199e-07     -6.658      0.0001104       4.168e-05
   Pyrite               2.386e-05     -4.622       0.002863       0.0005712
                                               _____________   _____________
          (total)                                   0.03066        0.005869 

  Aqueous species       molality    mg/kg sol'n    act. coef.     log act.
 ---------------------------------------------------------------------------
   Cl-                     0.7149     2.401e+04      0.5556       -0.4010
   Ca++                    0.3884     1.475e+04      0.1679       -1.1857
   Mg++                    0.3298         7592.      0.2480       -1.0874
   MgCl+                  0.07827         4430.      0.6310       -1.3064
   CaCl+                  0.01806         1292.      0.6310       -1.9433
   CaCl2(aq)             0.004277         449.7      1.0000       -2.3688
   K+                   0.0009743         36.08      0.5556       -3.2666
   Na+                  0.0009222         20.08      0.6310       -3.2352
   MgSO4(aq)            0.0008078         92.10      1.0000       -3.0927
   CO2(aq)              0.0006451         26.89      1.0000       -3.1904
   Fe++                 0.0005358         28.34      0.1679       -4.0460
   MgHCO3+              0.0001599         12.92      0.6310       -3.9961
   CaHCO3+              0.0001225         11.73      0.6310       -4.1118
   CaSO4(aq)            9.394e-05         12.11      1.0000       -4.0272
   FeCl+                9.098e-05         7.868      0.6310       -4.2410
   NaCl(aq)             7.777e-05         4.305      1.0000       -4.1092
   HCO3-                7.174e-05         4.146      0.6310       -4.3442
   SO4--                5.034e-05         4.580      0.0882       -5.3526
   KCl(aq)              2.561e-05         1.808      1.0000       -4.5916
   H+                   6.726e-06      0.006421      0.8467       -5.2445
   FeCl4--              4.021e-06        0.7529      0.0882       -6.4501
   Ti(OH)4(aq)          1.000e-06        0.1098      1.0000       -6.0000
   SiO2(aq)             9.998e-07       0.05690      1.0000       -6.0001
   MnCl+                6.460e-07       0.05531      0.6310       -6.3898
   CaCO3(aq)            5.637e-07       0.05344      1.0000       -6.2489
   HCl(aq)              5.425e-07       0.01874      1.0000       -6.2656
   Mn++                 3.538e-07       0.01841      0.1679       -7.2262
   H2PO4-               3.193e-07       0.02933      0.6310       -6.6959
   FeCl2(aq)            2.383e-07       0.02860      1.0000       -6.6230
   MgCO3(aq)            1.777e-07       0.01419      1.0000       -6.7503
   OH-                  1.601e-07      0.002580      0.5954       -7.0207
   H2S(aq)              8.401e-08      0.002712      1.0000       -7.0757
   KSO4-                5.962e-08      0.007634      0.6310       -7.4246
   HSO4-                4.009e-08      0.003686      0.6310       -7.5969
   HPO4--               2.068e-08      0.001880      0.0882       -8.7389
   AlO2-                1.236e-08     0.0006905      0.6310       -8.1080
   HAlO2(aq)            1.138e-08     0.0006469      1.0000       -7.9437
   NaHCO3(aq)           1.023e-08     0.0008139      1.0000       -7.9902
    (only species > 1e-8 molal listed)

  Mineral saturation states
                     log Q/K                          log Q/K
 ----------------------------------------------------------------
   Chromite           0.0000 sat    Aragonite         -1.2032     
   Diaspore           0.0000 sat    Whitlockite       -1.3080     
   Hematite           0.0000 sat    Eskolaite         -1.4470     
   Pyrite             0.0000 sat    Siderite          -1.6490     
   Hydroxylapatite    0.0000 sat    Gypsum            -1.6551     
   Boehmite          -0.2948        Dolomite-dis      -1.6794     
   Ice               -0.4772        Bassanite         -1.8103     
   Dolomite-ord      -0.5661        CaSO4:0.5H2O(bet  -1.9048     
   Dolomite          -0.5668        Corundum          -2.0715     
   Goethite          -0.6945        Monohydrocalcite  -2.2774     
   Magnesite         -0.7746        Magnesiochromite  -2.5223     
   Gibbsite          -0.7787        Troilite          -2.8393     
   Magnetite         -0.8655        Pyrrhotite        -2.9189     
   Calcite           -1.0596        Quartz            -2.9219     
   Anhydrite         -1.1532     
    (only minerals with log Q/K > -3 listed)

                         partial
  Gases               press. (bar)     fugacity     fug. coef.    log fug.
 ---------------------------------------------------------------------------
   H2O(g)                  0.8264        0.8142        0.9852     -0.0893
   CO2(g)                 0.06023       0.06009        0.9976     -1.2212
   H2S(g)               2.515e-06     2.505e-06        0.9961     -5.6012
   H2(g)                1.734e-06     1.735e-06         1.001     -5.7606
   HCl(g)               6.569e-10     6.569e-10         1.000*    -9.1825
   CH4(g)               6.155e-11     6.151e-11        0.9993    -10.2110
   CO(g)                2.927e-11     2.927e-11         1.000*   -10.5336
   SO2(g)               4.055e-15     4.026e-15        0.9928    -14.3951
   S2(g)                4.650e-20     4.650e-20         1.000*   -19.3325
   C2H4(g)              3.257e-32     3.257e-32         1.000*   -31.4872
   Cl2(g)               3.472e-40     3.472e-40         1.000*   -39.4594
   Na(g)                8.662e-49     8.662e-49         1.000*   -48.0624
   K(g)                 9.890e-50     9.890e-50         1.000*   -49.0048
   O2(g)                2.826e-52     2.826e-52        0.9999    -51.5488
   Mg(g)                9.024e-75     9.024e-75         1.000*   -74.0446
   Ca(g)                7.067e-94     7.067e-94         1.000*   -93.1507
   C(g)                 5.263e-98     5.263e-98         1.000*   -97.2788
   Al(g)               1.436e-111    1.436e-111         1.000*  -110.8427
   Si(g)               2.928e-125    2.928e-125         1.000*  -124.5334
    *no data, gas taken to be ideal

                                  In fluid              Sorbed            Kd
  Original basis total moles   moles     mg/kg      moles     mg/kg      L/kg
 -------------------------------------------------------------------------------
   H2O                 55.5       55.5  9.47e+05
   Al+++           1.00e-06   2.58e-08  0.000659
   Ca++               0.411      0.411  1.56e+04
   Cl-                0.820      0.820  2.75e+04
   CrO4--          1.00e-06   4.96e-15  5.44e-10
   Fe++             0.00100   0.000631      33.4
   H+              7.54e-06   0.000652     0.622
   HCO3-            0.00100    0.00100      57.8
   HPO4--          1.00e-06   3.40e-07    0.0309
   K+               0.00100    0.00100      37.0
   Mg++               0.409      0.409  9.42e+03
   Mn++            1.00e-06   1.00e-06    0.0520
   Na+              0.00100    0.00100      21.8
   O2(aq)          1.71e-06  -1.85e-07  -0.00561
   SO4--            0.00100   0.000952      86.7
   SiO2(aq)        1.00e-06   1.00e-06    0.0569
   Ti(OH)4(aq)     1.00e-06   1.00e-06     0.110

  Elemental composition               In fluid                  Sorbed
                  total moles     moles       mg/kg        moles       mg/kg
 -------------------------------------------------------------------------------
   Aluminum         1.000e-06    2.580e-08   0.0006595
   Calcium             0.4110       0.4110   1.560e+04
   Carbon            0.001000     0.001000       11.38
   Chlorine            0.8200       0.8200   2.754e+04
   Chromium         1.000e-06    4.955e-15   2.441e-10
   Hydrogen             111.0        111.0   1.060e+05
   Iron              0.001000    0.0006310       33.38
   Magnesium           0.4090       0.4090       9416.
   Manganese        1.000e-06    1.000e-06     0.05204
   Oxygen               55.52        55.52   8.413e+05
   Phosphorus       1.000e-06    3.404e-07    0.009987
   Potassium         0.001000     0.001000       37.03
   Silicon          1.000e-06    1.000e-06     0.02660
   Sodium            0.001000     0.001000       21.78
   Sulfur            0.001000    0.0009523       28.92
   Titanium         1.000e-06    1.000e-06     0.04535


          Step #     1             Xi = 0.0100

          Temperature = 100.0 C    Pressure =  1.013 bars
          pH =  5.939              log fO2 =  -63.394
          Eh =  -0.3936 volts      pe =  -5.3169
          Ionic strength      =    1.845303 molal
          Charge imbalance    =    0.778490 eq/kg (36.48% error)
          Activity of water   =    0.976811
          Solvent mass        =     0.99886 kg
          Solution mass       =      1.0546 kg
          Mineral mass        =    0.011787 kg
          Solution density    =    0.985    g/cm3
          Solution viscosity  =    0.003    poise
          Chlorinity          =    0.820940 molal
          Dissolved solids    =       52874 mg/kg sol'n
          Hardness            =    77196.36 mg/kg sol'n as CaCO3
            carbonate         =       17.12 mg/kg sol'n as CaCO3
            non-carbonate     =    77179.24 mg/kg sol'n as CaCO3
          Carbonate alkalinity=       17.12 mg/kg sol'n as CaCO3
          Water type          =    Ca-Cl
          Bulk volume         =    1.07e+03 cm3
          Fluid volume        =    1.07e+03 cm3
          Mineral volume      =        4.02 cm3
          Inert volume        =        0.00 cm3
          Porosity            =        99.6 %
          Permeability        =        86.7 cm2
          Mass reacted        =        10.6 g

                          moles          moles         grams          cm3      rxn rate
  Reactants             remaining       reacted       reacted       reacted  (mol/kg sec)
 ------------------------------------------------------------------------------------------
   H2O                    0.04061     0.0004102      0.007390          --            --  
   Al2O3                  0.07381     0.0007455       0.07602          --            --  
   CaO                     0.1230      0.001243       0.06968          --            --  
   Cr2O3                  0.05295     0.0005349       0.08129          --            --  
   FeO(ox)                  3.972       0.04012         2.882          --            --  
   K2O(ox)                0.03995     0.0004035       0.03801          --            --  
   MgO                      8.247       0.08330         3.357          --            --  
   MnO                    0.07809     0.0007888       0.05596          --            --  
   Na2O(ox)               0.02024     0.0002044       0.01267          --            --  
   P2O5                   0.05228     0.0005281       0.07496          --            --  
   S                      0.08475     0.0008560       0.02745       0.01328          --  
   SiO2                     6.506       0.06572         3.949          --            --  
   TiO2                   0.01047     0.0001057      0.008446          --            --  

  Minerals in system     moles      log moles      grams        volume (cm3)
 ----------------------------------------------------------------------------
   Antigorite            0.001862     -2.730          8.446           3.257
   Chromite             0.0005354     -3.271         0.1198         0.02356
   Daphnite-14A         0.0007460     -3.127         0.5323          0.1592
   Greenalite           7.727e-05     -4.112        0.02872        0.008886
   Hydroxylapatite      0.0003524     -3.453         0.1770         0.06680
   Magnetite              0.01002     -1.999          2.320          0.4461
   Troilite              0.001856     -2.732         0.1631         0.06156
                                               _____________   _____________
          (total)                                     11.79           4.023 

  Aqueous species       molality    mg/kg sol'n    act. coef.     log act.
 ---------------------------------------------------------------------------
   Cl-                     0.7154     2.402e+04      0.5556       -0.4007
   Ca++                    0.3886     1.475e+04      0.1679       -1.1855
   Mg++                    0.3260         7504.      0.2480       -1.0924
   MgCl+                  0.07742         4382.      0.6310       -1.3111
   CaCl+                  0.01808         1293.      0.6310       -1.9428
   CaCl2(aq)             0.004285         450.4      1.0000       -2.3680
   Fe++                  0.003998         211.5      0.1679       -3.1731
   K+                    0.001763         65.27      0.5556       -3.0091
   Na+                   0.001301         28.32      0.6310       -3.0858
   H2(aq)                0.001160         2.215      1.0000       -2.9354
   Methane(aq)           0.001001         15.21      1.0000       -2.9995
   FeCl+                0.0006794         58.75      0.6310       -3.3678
   MnCl+                0.0005110         43.75      0.6310       -3.4915
   Mn++                 0.0002797         14.55      0.1679       -4.3283
   NaCl(aq)             0.0001098         6.076      1.0000       -3.9595
   Ti(OH)4(aq)          0.0001069         11.73      1.0000       -3.9712
   KCl(aq)              4.637e-05         3.274      1.0000       -4.3338
   FeCl4--              3.010e-05         5.635      0.0882       -5.5760
   SiO2(aq)             1.569e-05        0.8927      1.0000       -4.8045
   FeCl2(aq)            1.781e-06        0.2138      1.0000       -5.7494
   H+                   1.358e-06      0.001296      0.8467       -5.9395
   OH-                  7.932e-07       0.01278      0.5954       -6.3258
   H2S(aq)              3.169e-07       0.01023      1.0000       -6.4991
   HS-                  1.523e-07      0.004772      0.5954       -7.0424
   HCl(aq)              1.096e-07      0.003785      1.0000       -6.9602
   HSiO3-               1.739e-08      0.001270      0.6310       -7.9596
    (only species > 1e-8 molal listed)

  Mineral saturation states
                     log Q/K                          log Q/K
 ----------------------------------------------------------------
   Magnetite          0.0000 sat    Quartz            -1.7263     
   Antigorite         0.0000 sat    Whitlockite       -1.7713     
   Greenalite         0.0000 sat    Wustite           -1.8008     
   Hydroxylapatite    0.0000 sat    Gibbsite          -1.8462     
   Chromite           0.0000 sat    Fe(OH)2           -1.8926     
   Daphnite-14A       0.0000 sat    Tridymite         -1.8981     
   Troilite           0.0000 sat    Chalcedony        -1.9430     
   Pyrrhotite        -0.0796        Saponite-K        -1.9635     
   Chrysotile        -0.4600        Talc              -1.9841     
   Ice               -0.4772        Saponite-H        -2.1235     
   Ripidolite-14A    -0.6028        Cristobalite(alp  -2.1440     
   Cronstedtite-7A   -0.7531        Saponite-Na       -2.1672     
   Saponite-Mg       -0.8896        Enstatite         -2.2389     
   Fayalite          -0.9379        Coesite           -2.3847     
   Saponite-Ca       -1.0383        Cristobalite(bet  -2.4462     
   Diaspore          -1.0675        Minnesotaite      -2.4966     
   FeO               -1.1029        Pyrite            -2.5069     
   Ferrosilite       -1.2875        SiO2(am)          -2.6202     
   Boehmite          -1.3623        Chamosite-7A      -2.8365     
   Clinochlore-14A   -1.3904        Annite            -2.8562     
   Goethite          -1.3931        Daphnite-7A       -2.8752     
   Hematite          -1.3972        Phlogopite        -2.9026     
   Brucite           -1.6853     
    (only minerals with log Q/K > -3 listed)

                         partial
  Gases               press. (bar)     fugacity     fug. coef.    log fug.
 ---------------------------------------------------------------------------
   H2(g)                    1.452         1.453         1.001      0.1622
   CH4(g)                   1.145         1.145        0.9993      0.0587
   H2O(g)                  0.8264        0.8142        0.9852     -0.0893
   H2S(g)               9.485e-06     9.449e-06        0.9961     -5.0246
   HCl(g)               1.327e-10     1.327e-10         1.000*    -9.8771
   CO2(g)               2.284e-15     2.278e-15        0.9976    -14.6424
   CO(g)                9.289e-19     9.289e-19         1.000*   -18.0321
   C2H4(g)              1.610e-23     1.610e-23         1.000*   -22.7932
   S2(g)                9.442e-31     9.442e-31         1.000*   -30.0249
   SO2(g)               2.608e-32     2.590e-32        0.9928    -31.5868
   Na(g)                5.537e-45     5.537e-45         1.000*   -44.2568
   K(g)                 8.109e-46     8.109e-46         1.000*   -45.0910
   Cl2(g)               1.693e-47     1.693e-47         1.000*   -46.7713
   O2(g)                4.034e-64     4.034e-64        0.9999    -63.3943
   Mg(g)                1.832e-67     1.832e-67         1.000*   -66.7370
   Ca(g)                1.452e-86     1.452e-86         1.000*   -85.8380
   C(g)                 1.398e-99     1.398e-99         1.000*   -98.8545
   Al(g)               9.418e-104    9.418e-104         1.000*  -103.0261
   Si(g)               3.219e-112    3.219e-112         1.000*  -111.4923
    *no data, gas taken to be ideal

                                  In fluid              Sorbed            Kd
  Original basis total moles   moles     mg/kg      moles     mg/kg      L/kg
 -------------------------------------------------------------------------------
   H2O                 55.6       55.4  9.47e+05
   Al+++            0.00149   6.24e-09  0.000160
   Ca++               0.412      0.410  1.56e+04
   Cl-                0.820      0.820  2.76e+04
   CrO4--           0.00107   7.09e-18  7.80e-13
   Fe++              0.0411    0.00470      249.
   H+                -0.251    0.00100     0.957
   HCO3-            0.00100    0.00100      57.9
   HPO4--           0.00106   1.01e-08  0.000916
   K+               0.00181    0.00181      67.0
   Mg++               0.492      0.403  9.29e+03
   Mn++            0.000790   0.000790      41.1
   Na+              0.00141    0.00141      30.7
   O2(aq)          -0.00208   -0.00258     -78.3
   SO4--            0.00186   4.69e-07    0.0427
   SiO2(aq)          0.0657   1.57e-05     0.894
   Ti(OH)4(aq)     0.000107   0.000107      11.7

  Elemental composition               In fluid                  Sorbed
                  total moles     moles       mg/kg        moles       mg/kg
 -------------------------------------------------------------------------------
   Aluminum          0.001492    6.240e-09   0.0001596
   Calcium             0.4122       0.4105   1.560e+04
   Carbon            0.001000     0.001000       11.39
   Chlorine            0.8200       0.8200   2.757e+04
   Chromium          0.001071    7.092e-18   3.496e-13
   Hydrogen             111.0        110.9   1.060e+05
   Iron               0.04112     0.004704       249.1
   Magnesium           0.4923       0.4029       9286.
   Manganese        0.0007898    0.0007898       41.14
   Oxygen               55.78        55.45   8.412e+05
   Phosphorus        0.001057    1.007e-08   0.0002956
   Potassium         0.001807     0.001807       66.99
   Silicon            0.06572    1.569e-05      0.4177
   Sodium            0.001409     0.001409       30.71
   Sulfur            0.001856    4.687e-07     0.01425
   Titanium         0.0001067    0.0001067       4.846


          Step #    10             Xi = 0.1000

          Temperature = 100.0 C    Pressure =  1.013 bars
          pH =  6.269              log fO2 =  -67.094
          Eh =  -0.4865 volts      pe =  -6.5713
          Ionic strength      =    1.853706 molal
          Charge imbalance    =    0.786488 eq/kg (36.61% error)
          Activity of water   =    0.976670
          Solvent mass        =     0.98749 kg
          Solution mass       =      1.0439 kg
          Mineral mass        =     0.11827 kg
          Solution density    =    0.986    g/cm3
          Solution viscosity  =    0.003    poise
          Chlorinity          =    0.830384 molal
          Dissolved solids    =       54026 mg/kg sol'n
          Hardness            =    76830.12 mg/kg sol'n as CaCO3
            carbonate         =       26.22 mg/kg sol'n as CaCO3
            non-carbonate     =    76803.90 mg/kg sol'n as CaCO3
          Carbonate alkalinity=       26.22 mg/kg sol'n as CaCO3
          Water type          =    Ca-Cl
          Bulk volume         =    1.10e+03 cm3
          Fluid volume        =    1.06e+03 cm3
          Mineral volume      =        40.0 cm3
          Inert volume        =        0.00 cm3
          Porosity            =        96.4 %
          Permeability        =        28.0 cm2
          Mass reacted        =         106 g

                          moles          moles         grams          cm3      rxn rate
  Reactants             remaining       reacted       reacted       reacted  (mol/kg sec)
 ------------------------------------------------------------------------------------------
   H2O                    0.03692      0.004102       0.07390          --            --  
   Al2O3                  0.06710      0.007455        0.7602          --            --  
   CaO                     0.1118       0.01243        0.6968          --            --  
   Cr2O3                  0.04814      0.005349        0.8129          --            --  
   FeO(ox)                  3.611        0.4012         28.82          --            --  
   K2O(ox)                0.03631      0.004035        0.3801          --            --  
   MgO                      7.497        0.8330         33.57          --            --  
   MnO                    0.07099      0.007888        0.5596          --            --  
   Na2O(ox)               0.01840      0.002044        0.1267          --            --  
   P2O5                   0.04753      0.005281        0.7496          --            --  
   S                      0.07704      0.008560        0.2745        0.1328          --  
   SiO2                     5.915        0.6572         39.49          --            --  
   TiO2                  0.009516      0.001057       0.08446          --            --  

  Minerals in system     moles      log moles      grams        volume (cm3)
 ----------------------------------------------------------------------------
   Antigorite             0.01764     -1.754          79.99           30.85
   Chromite              0.005349     -2.272          1.197          0.2354
   Daphnite-14A          0.007456     -2.128          5.320           1.591
   Greenalite             0.01760     -1.755          6.541           2.024
   Hydroxylapatite       0.003521     -2.453          1.769          0.6674
   Magnetite              0.09766     -1.010          22.61           4.348
   Troilite              0.009560     -2.020         0.8405          0.3172
                                               _____________   _____________
          (total)                                     118.3           40.03 

  Aqueous species       molality    mg/kg sol'n    act. coef.     log act.
 ---------------------------------------------------------------------------
   Cl-                     0.7198     2.414e+04      0.5556       -0.3980
   Ca++                    0.3885     1.473e+04      0.1678       -1.1858
   Mg++                    0.3233         7432.      0.2480       -1.0960
   H2(aq)                 0.08212         156.6      1.0000       -1.0856
   MgCl+                  0.07723         4366.      0.6312       -1.3120
   CaCl+                  0.01817         1298.      0.6312       -1.9404
   K+                    0.008948         330.9      0.5556       -2.3035
   MnCl+                 0.005173         442.3      0.6312       -2.4861
   Na+                   0.004749         103.3      0.6312       -2.5232
   CaCl2(aq)             0.004336         455.2      1.0000       -2.3629
   Fe++                  0.003630         191.8      0.1678       -3.2152
   Mn++                  0.002816         146.3      0.1678       -3.3255
   Ti(OH)4(aq)           0.001072         117.5      1.0000       -2.9699
   Methane(aq)           0.001013         15.37      1.0000       -2.9945
   FeCl+                0.0006203         53.57      0.6312       -3.4072
   NaCl(aq)             0.0004034         22.30      1.0000       -3.3942
   KCl(aq)              0.0002369         16.70      1.0000       -3.6255
   FeCl4--              2.804e-05         5.243      0.0881       -5.6073
   SiO2(aq)             1.865e-06        0.1060      1.0000       -5.7294
   OH-                  1.693e-06       0.02723      0.5956       -5.9965
   FeCl2(aq)            1.636e-06        0.1962      1.0000       -5.7861
   H+                   6.354e-07     0.0006058      0.8473       -6.2689
   HS-                  7.859e-08      0.002459      0.5956       -7.3297
   H2S(aq)              7.659e-08      0.002469      1.0000       -7.1158
   HCl(aq)              5.165e-08      0.001782      1.0000       -7.2869
    (only species > 1e-8 molal listed)

  Mineral saturation states
                     log Q/K                          log Q/K
 ----------------------------------------------------------------
   Troilite           0.0000 sat    Fe                -1.4237     
   Chromite           0.0000 sat    Boehmite          -1.5164     
   Daphnite-14A       0.0000 sat    Ferrosilite       -1.5958     
   Antigorite         0.0000 sat    Goethite          -1.7015     
   Greenalite         0.0000 sat    Whitlockite       -1.9908     
   Magnetite          0.0000 sat    Gibbsite          -2.0004     
   Hydroxylapatite    0.0000 sat    Hematite          -2.0139     
   Pyrrhotite        -0.0796        Saponite-Mg       -2.2613     
   Chrysotile        -0.3444        Saponite-Ca       -2.4094     
   Ice               -0.4773        Enstatite         -2.5087     
   FeO               -0.4862        Quartz            -2.6512     
   Ripidolite-14A    -0.4872        Tridymite         -2.8230     
   Fayalite          -0.6295        Phlogopite        -2.8310     
   Brucite           -1.0301        Chamosite-7A      -2.8365     
   Cronstedtite-7A   -1.0615        Mn(OH)2(am)       -2.8668     
   Clinochlore-14A   -1.1978        Chalcedony        -2.8679     
   Diaspore          -1.2216        Daphnite-7A       -2.8752     
   Fe(OH)2           -1.2761        Annite            -2.9002     
   Wustite           -1.3149        Alabandite        -2.9997     
    (only minerals with log Q/K > -3 listed)

                         partial
  Gases               press. (bar)     fugacity     fug. coef.    log fug.
 ---------------------------------------------------------------------------
   H2(g)                    102.7         102.8         1.001      2.0120
   CH4(g)                   1.159         1.158        0.9993      0.0637
   H2O(g)                  0.8263        0.8140        0.9852     -0.0894
   H2S(g)               2.293e-06     2.284e-06        0.9961     -5.6413
   HCl(g)               6.255e-11     6.255e-11         1.000*   -10.2038
   CO2(g)               9.203e-23     9.182e-23        0.9976    -22.0371
   CO(g)                2.650e-24     2.650e-24         1.000*   -23.5768
   C2H4(g)              3.288e-27     3.288e-27         1.000*   -26.4830
   S2(g)                1.101e-35     1.101e-35         1.000*   -34.9581
   SO2(g)               1.778e-38     1.765e-38        0.9928    -37.7533
   Na(g)                3.632e-43     3.632e-43         1.000*   -42.4398
   K(g)                 7.395e-44     7.395e-44         1.000*   -43.1311
   Cl2(g)               5.313e-50     5.313e-50         1.000*   -49.2746
   Mg(g)                5.863e-65     5.863e-65         1.000*   -64.2319
   O2(g)                8.052e-68     8.051e-68        0.9999    -67.0942
   Ca(g)                4.682e-84     4.682e-84         1.000*   -83.3296
   Al(g)               3.933e-101    3.933e-101         1.000*  -100.4053
   C(g)                2.823e-103    2.823e-103         1.000*  -102.5493
   Si(g)               1.917e-109    1.917e-109         1.000*  -108.7173
    *no data, gas taken to be ideal

                                  In fluid              Sorbed            Kd
  Original basis total moles   moles     mg/kg      moles     mg/kg      L/kg
 -------------------------------------------------------------------------------
   H2O                 56.8       54.9  9.47e+05
   Al+++             0.0149   8.44e-09  0.000218
   Ca++               0.423      0.406  1.56e+04
   Cl-                0.820      0.820  2.78e+04
   CrO4--            0.0107   3.82e-18  4.24e-13
   Fe++               0.402    0.00423      226.
   H+                 -2.51   0.000999     0.965
   HCO3-            0.00100    0.00100      58.5
   HPO4--            0.0106   2.17e-09  0.000199
   K+               0.00907    0.00907      340.
   Mg++                1.24      0.395  9.21e+03
   Mn++             0.00789    0.00789      415.
   Na+              0.00509    0.00509      112.
   O2(aq)           -0.0209    -0.0425 -1.30e+03
   SO4--            0.00956   1.53e-07    0.0141
   SiO2(aq)           0.657   1.85e-06     0.106
   Ti(OH)4(aq)      0.00106    0.00106      118.

  Elemental composition               In fluid                  Sorbed
                  total moles     moles       mg/kg        moles       mg/kg
 -------------------------------------------------------------------------------
   Aluminum           0.01491    8.439e-09   0.0002181
   Calcium             0.4234       0.4058   1.558e+04
   Carbon            0.001000     0.001000       11.51
   Chlorine            0.8200       0.8200   2.785e+04
   Chromium           0.01070    3.817e-18   1.901e-13
   Hydrogen             111.0        109.8   1.060e+05
   Iron                0.4022     0.004227       226.1
   Magnesium            1.242       0.3955       9208.
   Manganese         0.007889     0.007889       415.2
   Oxygen               58.16        54.82   8.402e+05
   Phosphorus         0.01056    2.166e-09   6.426e-05
   Potassium         0.009070     0.009070       339.7
   Silicon             0.6572    1.846e-06     0.04966
   Sodium            0.005088     0.005088       112.1
   Sulfur            0.009560    1.532e-07    0.004707
   Titanium          0.001058     0.001058       48.54


          Step #    20             Xi = 0.2000

          Temperature = 100.0 C    Pressure =  1.013 bars
          pH =  6.329              log fO2 =  -67.748
          Eh =  -0.5031 volts      pe =  -6.7949
          Ionic strength      =    1.863269 molal
          Charge imbalance    =    0.795560 eq/kg (36.75% error)
          Activity of water   =    0.976509
          Solvent mass        =     0.97487 kg
          Solution mass       =      1.0320 kg
          Mineral mass        =     0.23658 kg
          Solution density    =    0.987    g/cm3
          Solution viscosity  =    0.003    poise
          Chlorinity          =    0.841135 molal
          Dissolved solids    =       55345 mg/kg sol'n
          Hardness            =    76376.79 mg/kg sol'n as CaCO3
            carbonate         =       28.18 mg/kg sol'n as CaCO3
            non-carbonate     =    76348.61 mg/kg sol'n as CaCO3
          Carbonate alkalinity=       28.18 mg/kg sol'n as CaCO3
          Water type          =    Ca-Cl
          Bulk volume         =    1.13e+03 cm3
          Fluid volume        =    1.05e+03 cm3
          Mineral volume      =        80.0 cm3
          Inert volume        =        0.00 cm3
          Porosity            =        92.9 %
          Permeability        =        8.47 cm2
          Mass reacted        =         213 g

                          moles          moles         grams          cm3      rxn rate
  Reactants             remaining       reacted       reacted       reacted  (mol/kg sec)
 ------------------------------------------------------------------------------------------
   H2O                    0.03282      0.008205        0.1478          --            --  
   Al2O3                  0.05964       0.01491         1.520          --            --  
   CaO                    0.09941       0.02485         1.394          --            --  
   Cr2O3                  0.04279       0.01070         1.626          --            --  
   FeO(ox)                  3.209        0.8023         57.64          --            --  
   K2O(ox)                0.03228      0.008070        0.7602          --            --  
   MgO                      6.664         1.666         67.15          --            --  
   MnO                    0.06310       0.01578         1.119          --            --  
   Na2O(ox)               0.01635      0.004088        0.2534          --            --  
   P2O5                   0.04225       0.01056         1.499          --            --  
   S                      0.06848       0.01712        0.5490        0.2656          --  
   SiO2                     5.257         1.314         78.97          --            --  
   TiO2                  0.008459      0.002115        0.1689          --            --  

  Minerals in system     moles      log moles      grams        volume (cm3)
 ----------------------------------------------------------------------------
   Antigorite             0.03517     -1.454          159.5           61.52
   Chromite               0.01070     -1.971          2.395          0.4708
   Daphnite-14A           0.01491     -1.826          10.64           3.182
   Greenalite             0.03692     -1.433          13.72           4.246
   Hydroxylapatite       0.007041     -2.152          3.537           1.335
   Magnetite               0.1950     -0.710          45.16           8.684
   Troilite               0.01812     -1.742          1.593          0.6012
                                               _____________   _____________
          (total)                                     236.6           80.04 

  Aqueous species       molality    mg/kg sol'n    act. coef.     log act.
 ---------------------------------------------------------------------------
   Cl-                     0.7247     2.427e+04      0.5557       -0.3950
   Ca++                    0.3883     1.470e+04      0.1678       -1.1861
   Mg++                    0.3199         7344.      0.2480       -1.1005
   H2(aq)                  0.1743         331.9      1.0000       -0.7587
   MgCl+                  0.07694         4343.      0.6315       -1.3135
   CaCl+                  0.01828         1304.      0.6315       -1.9377
   K+                     0.01712         632.5      0.5557       -2.0215
   MnCl+                  0.01050         896.8      0.6315       -2.1783
   Na+                   0.008671         188.3      0.6315       -2.2616
   Mn++                  0.005681         294.8      0.1678       -3.0209
   CaCl2(aq)             0.004394         460.7      1.0000       -2.3571
   Fe++                  0.003538         186.6      0.1678       -3.2265
   Ti(OH)4(aq)           0.002170         237.6      1.0000       -2.6635
   Methane(aq)           0.001026         15.55      1.0000       -2.9889
   NaCl(aq)             0.0007421         40.97      1.0000       -3.1295
   FeCl+                0.0006083         52.47      0.6315       -3.4155
   KCl(aq)              0.0004566         32.16      1.0000       -3.3405
   FeCl4--              2.814e-05         5.253      0.0880       -5.6064
   OH-                  1.943e-06       0.03122      0.5958       -5.9364
   FeCl2(aq)            1.617e-06        0.1936      1.0000       -5.7914
   SiO2(aq)             1.280e-06       0.07265      1.0000       -5.8928
   H+                   5.527e-07     0.0005263      0.8481       -6.3291
   HS-                  7.021e-08      0.002194      0.5958       -7.3785
   H2S(aq)              5.958e-08      0.001918      1.0000       -7.2249
   HCl(aq)              4.529e-08      0.001560      1.0000       -7.3440
    (only species > 1e-8 molal listed)

  Mineral saturation states
                     log Q/K                          log Q/K
 ----------------------------------------------------------------
   Chromite           0.0000 sat    Diaspore          -1.2489     
   Hydroxylapatite    0.0000 sat    Boehmite          -1.5437     
   Antigorite         0.0000 sat    Ferrosilite       -1.6502     
   Daphnite-14A       0.0000 sat    Goethite          -1.7560     
   Magnetite          0.0000 sat    Gibbsite          -2.0277     
   Greenalite         0.0000 sat    Whitlockite       -2.0308     
   Troilite           0.0000 sat    Hematite          -2.1229     
   Pyrrhotite        -0.0796        Mn(OH)2(am)       -2.4419     
   Chrysotile        -0.3240        Saponite-Mg       -2.5035     
   FeO               -0.3772        Enstatite         -2.5563     
   Ripidolite-14A    -0.4668        Saponite-Ca       -2.6510     
   Ice               -0.4773        Phlogopite        -2.6590     
   Fayalite          -0.5749        Alabandite        -2.6837     
   Brucite           -0.9144        Annite            -2.7486     
   Fe                -0.9878        Quartz            -2.8146     
   Cronstedtite-7A   -1.1161        Chamosite-7A      -2.8365     
   Clinochlore-14A   -1.1637        Daphnite-7A       -2.8752     
   Fe(OH)2           -1.1672        Tridymite         -2.9864     
   Wustite           -1.2290     
    (only minerals with log Q/K > -3 listed)

                         partial
  Gases               press. (bar)     fugacity     fug. coef.    log fug.
 ---------------------------------------------------------------------------
   H2(g)                    218.1         218.2         1.001      2.3389
   CH4(g)                   1.174         1.173        0.9993      0.0693
   H2O(g)                  0.8261        0.8139        0.9852     -0.0894
   H2S(g)               1.784e-06     1.777e-06        0.9961     -5.7504
   HCl(g)               5.484e-11     5.484e-11         1.000*   -10.2609
   CO2(g)               4.592e-24     4.581e-24        0.9976    -23.3391
   CO(g)                2.806e-25     2.806e-25         1.000*   -24.5518
   C2H4(g)              7.489e-28     7.489e-28         1.000*   -27.1256
   S2(g)                1.479e-36     1.479e-36         1.000*   -35.8299
   SO2(g)               1.446e-39     1.435e-39        0.9928    -38.8430
   Na(g)                1.110e-42     1.110e-42         1.000*   -41.9546
   K(g)                 2.369e-43     2.369e-43         1.000*   -42.6255
   Cl2(g)               1.924e-50     1.924e-50         1.000*   -49.7158
   Mg(g)                1.625e-64     1.625e-64         1.000*   -63.7892
   O2(g)                1.787e-68     1.786e-68        0.9999    -67.7480
   Ca(g)                1.310e-83     1.310e-83         1.000*   -82.8827
   Al(g)               1.143e-100    1.143e-100         1.000*   -99.9421
   C(g)                6.347e-104    6.347e-104         1.000*  -103.1974
   Si(g)               5.931e-109    5.931e-109         1.000*  -108.2269
    *no data, gas taken to be ideal

                                  In fluid              Sorbed            Kd
  Original basis total moles   moles     mg/kg      moles     mg/kg      L/kg
 -------------------------------------------------------------------------------
   H2O                 58.0       54.3  9.48e+05
   Al+++             0.0298   8.90e-09  0.000233
   Ca++               0.436      0.401  1.56e+04
   Cl-                0.820      0.820  2.82e+04
   CrO4--            0.0214   3.62e-18  4.07e-13
   Fe++               0.803    0.00407      220.
   H+                 -5.01   0.000999     0.976
   HCO3-            0.00100    0.00100      59.1
   HPO4--            0.0211   1.64e-09  0.000153
   K+                0.0171     0.0171      649.
   Mg++                2.08      0.387  9.11e+03
   Mn++              0.0158     0.0158      840.
   Na+              0.00918    0.00918      204.
   O2(aq)           -0.0417    -0.0870 -2.70e+03
   SO4--             0.0181   1.27e-07    0.0118
   SiO2(aq)            1.31   1.25e-06    0.0729
   Ti(OH)4(aq)      0.00212    0.00212      238.

  Elemental composition               In fluid                  Sorbed
                  total moles     moles       mg/kg        moles       mg/kg
 -------------------------------------------------------------------------------
   Aluminum           0.02982    8.896e-09   0.0002326
   Calcium             0.4359       0.4006   1.556e+04
   Carbon            0.001000     0.001000       11.64
   Chlorine            0.8200       0.8200   2.817e+04
   Chromium           0.02140    3.617e-18   1.822e-13
   Hydrogen             111.0        108.6   1.060e+05
   Iron                0.8033     0.004071       220.3
   Magnesium            2.075       0.3869       9111.
   Manganese          0.01578      0.01578       839.9
   Oxygen               60.81        54.12   8.391e+05
   Phosphorus         0.02112    1.644e-09   4.933e-05
   Potassium          0.01714      0.01714       649.4
   Silicon              1.314    1.251e-06     0.03406
   Sodium            0.009176     0.009176       204.4
   Sulfur             0.01812    1.265e-07    0.003932
   Titanium          0.002116     0.002116       98.16


          Step #    30             Xi = 0.3000

          Temperature = 100.0 C    Pressure =  1.013 bars
          pH =  6.365              log fO2 =  -68.125
          Eh =  -0.5127 volts      pe =  -6.9248
          Ionic strength      =    1.873051 molal
          Charge imbalance    =    0.804843 eq/kg (36.89% error)
          Activity of water   =    0.976345
          Solvent mass        =     0.96225 kg
          Solution mass       =      1.0201 kg
          Mineral mass        =     0.35488 kg
          Solution density    =    0.988    g/cm3
          Solution viscosity  =    0.003    poise
          Chlorinity          =    0.852168 molal
          Dissolved solids    =       56696 mg/kg sol'n
          Hardness            =    75909.90 mg/kg sol'n as CaCO3
            carbonate         =       29.48 mg/kg sol'n as CaCO3
            non-carbonate     =    75880.42 mg/kg sol'n as CaCO3
          Carbonate alkalinity=       29.48 mg/kg sol'n as CaCO3
          Water type          =    Ca-Cl
          Bulk volume         =    1.15e+03 cm3
          Fluid volume        =    1.03e+03 cm3
          Mineral volume      =        120. cm3
          Inert volume        =        0.00 cm3
          Porosity            =        89.6 %
          Permeability        =        2.71 cm2
          Mass reacted        =         319 g

                          moles          moles         grams          cm3      rxn rate
  Reactants             remaining       reacted       reacted       reacted  (mol/kg sec)
 ------------------------------------------------------------------------------------------
   H2O                    0.02872       0.01231        0.2217          --            --  
   Al2O3                  0.05219       0.02237         2.280          --            --  
   CaO                    0.08698       0.03728         2.090          --            --  
   Cr2O3                  0.03744       0.01605         2.439          --            --  
   FeO(ox)                  2.808         1.204         86.47          --            --  
   K2O(ox)                0.02824       0.01210         1.140          --            --  
   MgO                      5.831         2.499         100.7          --            --  
   MnO                    0.05522       0.02366         1.679          --            --  
   Na2O(ox)               0.01431      0.006132        0.3801          --            --  
   P2O5                   0.03697       0.01584         2.249          --            --  
   S                      0.05992       0.02568        0.8235        0.3983          --  
   SiO2                     4.600         1.972         118.5          --            --  
   TiO2                  0.007402      0.003172        0.2534          --            --  

  Minerals in system     moles      log moles      grams        volume (cm3)
 ----------------------------------------------------------------------------
   Antigorite             0.05270     -1.278          239.1           92.19
   Chromite               0.01605     -1.795          3.592          0.7062
   Daphnite-14A           0.02237     -1.650          15.96           4.773
   Greenalite             0.05623     -1.250          20.90           6.467
   Hydroxylapatite        0.01056     -1.976          5.305           2.002
   Magnetite               0.2924     -0.534          67.71           13.02
   Troilite               0.02668     -1.574          2.346          0.8851
                                               _____________   _____________
          (total)                                     354.9           120.0 

  Aqueous species       molality    mg/kg sol'n    act. coef.     log act.
 ---------------------------------------------------------------------------
   Cl-                     0.7298     2.440e+04      0.5558       -0.3919
   Ca++                    0.3881     1.467e+04      0.1677       -1.1864
   Mg++                    0.3164         7254.      0.2481       -1.1052
   H2(aq)                  0.2689         511.3      1.0000       -0.5704
   MgCl+                  0.07663         4320.      0.6318       -1.3151
   K+                     0.02551         941.0      0.5558       -1.8483
   CaCl+                  0.01839         1310.      0.6318       -1.9349
   MnCl+                  0.01600         1364.      0.6318       -1.9954
   Na+                    0.01269         275.2      0.6318       -2.0960
   Mn++                  0.008597         445.5      0.1677       -2.8410
   CaCl2(aq)             0.004454         466.3      1.0000       -2.3513
   Fe++                  0.003470         182.8      0.1677       -3.2351
   Ti(OH)4(aq)           0.003298         360.5      1.0000       -2.4818
   NaCl(aq)              0.001094         60.33      1.0000       -2.9608
   Methane(aq)           0.001039         15.73      1.0000       -2.9833
   KCl(aq)              0.0006852         48.19      1.0000       -3.1642
   FeCl+                0.0006004         51.71      0.6318       -3.4210
   FeCl4--              2.842e-05         5.299      0.0879       -5.6026
   OH-                  2.109e-06       0.03383      0.5960       -5.9007
   FeCl2(aq)            1.608e-06        0.1922      1.0000       -5.7938
   SiO2(aq)             1.031e-06       0.05841      1.0000       -5.9869
   H+                   5.086e-07     0.0004836      0.8488       -6.3648
   HS-                  6.593e-08      0.002057      0.5960       -7.4057
   H2S(aq)              5.155e-08      0.001657      1.0000       -7.2878
   HCl(aq)              4.201e-08      0.001445      1.0000       -7.3767
    (only species > 1e-8 molal listed)

  Mineral saturation states
                     log Q/K                          log Q/K
 ----------------------------------------------------------------
   Daphnite-14A       0.0000 sat    Wustite           -1.1795     
   Chromite           0.0000 sat    Diaspore          -1.2646     
   Hydroxylapatite    0.0000 sat    Boehmite          -1.5594     
   Troilite           0.0000 sat    Ferrosilite       -1.6815     
   Antigorite         0.0000 sat    Goethite          -1.7874     
   Greenalite         0.0000 sat    Gibbsite          -2.0435     
   Magnetite          0.0000 sat    Whitlockite       -2.0544     
   Pyrrhotite        -0.0796        Hematite          -2.1857     
   Chrysotile        -0.3122        Mn(OH)2(am)       -2.1908     
   FeO               -0.3144        Alabandite        -2.4953     
   Ripidolite-14A    -0.4550        Phlogopite        -2.5480     
   Ice               -0.4774        Enstatite         -2.5837     
   Fayalite          -0.5435        Saponite-Mg       -2.6430     
   Fe                -0.7367        Annite            -2.6494     
   Brucite           -0.8478        Saponite-Ca       -2.7897     
   Fe(OH)2           -1.1044        Chamosite-7A      -2.8365     
   Clinochlore-14A   -1.1441        Daphnite-7A       -2.8752     
   Cronstedtite-7A   -1.1475        Quartz            -2.9087     
    (only minerals with log Q/K > -3 listed)

                         partial
  Gases               press. (bar)     fugacity     fug. coef.    log fug.
 ---------------------------------------------------------------------------
   H2(g)                    336.4         336.7         1.001      2.5272
   CH4(g)                   1.189         1.188        0.9993      0.0749
   H2O(g)                  0.8260        0.8138        0.9852     -0.0895
   H2S(g)               1.543e-06     1.537e-06        0.9961     -5.8133
   HCl(g)               5.087e-11     5.087e-11         1.000*   -10.2936
   CO2(g)               8.209e-25     8.190e-25        0.9976    -24.0867
   CO(g)                7.742e-26     7.742e-26         1.000*   -25.1111
   C2H4(g)              3.230e-28     3.230e-28         1.000*   -27.4909
   S2(g)                4.653e-37     4.653e-37         1.000*   -36.3322
   SO2(g)               3.406e-40     3.381e-40        0.9928    -39.4709
   Na(g)                2.192e-42     2.192e-42         1.000*   -41.6591
   K(g)                 4.760e-43     4.760e-43         1.000*   -42.3224
   Cl2(g)               1.073e-50     1.073e-50         1.000*   -49.9693
   Mg(g)                2.923e-64     2.923e-64         1.000*   -63.5341
   O2(g)                7.504e-69     7.503e-69        0.9999    -68.1248
   Ca(g)                2.381e-83     2.381e-83         1.000*   -82.6233
   Al(g)               2.113e-100    2.113e-100         1.000*   -99.6752
   C(g)                2.702e-104    2.702e-104         1.000*  -103.5684
   Si(g)               1.137e-108    1.137e-108         1.000*  -107.9442
    *no data, gas taken to be ideal

                                  In fluid              Sorbed            Kd
  Original basis total moles   moles     mg/kg      moles     mg/kg      L/kg
 -------------------------------------------------------------------------------
   H2O                 59.3       53.7  9.48e+05
   Al+++             0.0447   9.15e-09  0.000242
   Ca++               0.448      0.395  1.55e+04
   Cl-                0.820      0.820  2.85e+04
   CrO4--            0.0321   3.48e-18  3.96e-13
   Fe++                1.20    0.00395      216.
   H+                 -7.52   0.000999     0.987
   HCO3-            0.00100    0.00100      59.8
   HPO4--            0.0317   1.39e-09  0.000131
   K+                0.0252     0.0252      966.
   Mg++                2.91      0.378  9.01e+03
   Mn++              0.0237     0.0237  1.27e+03
   Na+               0.0133     0.0133      299.
   O2(aq)           -0.0626     -0.131 -4.12e+03
   SO4--             0.0267   1.13e-07    0.0106
   SiO2(aq)            1.97   9.95e-07    0.0586
   Ti(OH)4(aq)      0.00317    0.00317      361.

  Elemental composition               In fluid                  Sorbed
                  total moles     moles       mg/kg        moles       mg/kg
 -------------------------------------------------------------------------------
   Aluminum           0.04473    9.147e-09   0.0002419
   Calcium             0.4483       0.3955   1.554e+04
   Carbon            0.001000     0.001000       11.77
   Chlorine            0.8200       0.8200   2.850e+04
   Chromium           0.03209    3.482e-18   1.775e-13
   Hydrogen             111.0        107.4   1.061e+05
   Iron                 1.205     0.003945       216.0
   Magnesium            2.908       0.3782       9011.
   Manganese          0.02367      0.02367       1275.
   Oxygen               63.45        53.43   8.380e+05
   Phosphorus         0.03169    1.392e-09   4.227e-05
   Potassium          0.02521      0.02521       966.2
   Silicon              1.972    9.949e-07     0.02739
   Sodium             0.01326      0.01326       298.9
   Sulfur             0.02668    1.131e-07    0.003554
   Titanium          0.003173     0.003173       148.9


          Step #    40             Xi = 0.4000

          Temperature = 100.0 C    Pressure =  1.013 bars
          pH =  6.391              log fO2 =  -68.393
          Eh =  -0.5196 volts      pe =  -7.0179
          Ionic strength      =    1.883060 molal
          Charge imbalance    =    0.814344 eq/kg (37.03% error)
          Activity of water   =    0.976177
          Solvent mass        =     0.94963 kg
          Solution mass       =      1.0082 kg
          Mineral mass        =     0.47318 kg
          Solution density    =    0.988    g/cm3
          Solution viscosity  =    0.003    poise
          Chlorinity          =    0.863495 molal
          Dissolved solids    =       58079 mg/kg sol'n
          Hardness            =    75430.78 mg/kg sol'n as CaCO3
            carbonate         =       30.54 mg/kg sol'n as CaCO3
            non-carbonate     =    75400.24 mg/kg sol'n as CaCO3
          Carbonate alkalinity=       30.54 mg/kg sol'n as CaCO3
          Water type          =    Ca-Cl
          Bulk volume         =    1.18e+03 cm3
          Fluid volume        =    1.02e+03 cm3
          Mineral volume      =        160. cm3
          Inert volume        =        0.00 cm3
          Porosity            =        86.4 %
          Permeability        =       0.912 cm2
          Mass reacted        =         426 g

                          moles          moles         grams          cm3      rxn rate
  Reactants             remaining       reacted       reacted       reacted  (mol/kg sec)
 ------------------------------------------------------------------------------------------
   H2O                    0.02461       0.01641        0.2956          --            --  
   Al2O3                  0.04473       0.02982         3.041          --            --  
   CaO                    0.07456       0.04970         2.787          --            --  
   Cr2O3                  0.03209       0.02139         3.252          --            --  
   FeO(ox)                  2.407         1.605         115.3          --            --  
   K2O(ox)                0.02421       0.01614         1.520          --            --  
   MgO                      4.998         3.332         134.3          --            --  
   MnO                    0.04733       0.03155         2.238          --            --  
   Na2O(ox)               0.01226      0.008176        0.5068          --            --  
   P2O5                   0.03169       0.02112         2.998          --            --  
   S                      0.05136       0.03424         1.098        0.5311          --  
   SiO2                     3.943         2.629         157.9          --            --  
   TiO2                  0.006344      0.004229        0.3378          --            --  

  Minerals in system     moles      log moles      grams        volume (cm3)
 ----------------------------------------------------------------------------
   Antigorite             0.07024     -1.153          318.6           122.9
   Chromite               0.02140     -1.670          4.789          0.9416
   Daphnite-14A           0.02982     -1.525          21.28           6.365
   Greenalite             0.07554     -1.122          28.08           8.687
   Hydroxylapatite        0.01408     -1.851          7.074           2.669
   Magnetite               0.3898     -0.409          90.26           17.36
   Troilite               0.03524     -1.453          3.098           1.169
                                               _____________   _____________
          (total)                                     473.2           160.0 

  Aqueous species       molality    mg/kg sol'n    act. coef.     log act.
 ---------------------------------------------------------------------------
   Cl-                     0.7349     2.454e+04      0.5559       -0.3887
   Ca++                    0.3880     1.465e+04      0.1677       -1.1867
   H2(aq)                  0.3660         695.0      1.0000       -0.4365
   Mg++                    0.3128         7162.      0.2481       -1.1100
   MgCl+                  0.07629         4294.      0.6321       -1.3168
   K+                     0.03412         1257.      0.5559       -1.7219
   MnCl+                  0.02166         1844.      0.6321       -1.8636
   CaCl+                  0.01850         1316.      0.6321       -1.9321
   Na+                    0.01681         364.1      0.6321       -1.9736
   Mn++                   0.01157         598.5      0.1677       -2.7124
   CaCl2(aq)             0.004515         472.0      1.0000       -2.3453
   Ti(OH)4(aq)           0.004455         486.4      1.0000       -2.3512
   Fe++                  0.003410         179.4      0.1677       -3.2428
   NaCl(aq)              0.001461         80.43      1.0000       -2.8353
   Methane(aq)           0.001053         15.91      1.0000       -2.9776
   KCl(aq)              0.0009233         64.83      1.0000       -3.0347
   FeCl+                0.0005939         51.08      0.6321       -3.4255
   FeCl4--              2.878e-05         5.359      0.0877       -5.5977
   OH-                  2.239e-06       0.03587      0.5962       -5.8746
   FeCl2(aq)            1.603e-06        0.1914      1.0000       -5.7951
   SiO2(aq)             8.835e-07       0.05000      1.0000       -6.0538
   H+                   4.785e-07     0.0004542      0.8495       -6.3910
   HS-                  6.316e-08      0.001968      0.5962       -7.4242
   H2S(aq)              4.651e-08      0.001493      1.0000       -7.3325
   HCl(aq)              3.984e-08      0.001368      1.0000       -7.3997
    (only species > 1e-8 molal listed)

  Mineral saturation states
                     log Q/K                          log Q/K
 ----------------------------------------------------------------
   Daphnite-14A       0.0000 sat    Cronstedtite-7A   -1.1699     
   Chromite           0.0000 sat    Diaspore          -1.2757     
   Antigorite         0.0000 sat    Boehmite          -1.5705     
   Troilite           0.0000 sat    Ferrosilite       -1.7038     
   Hydroxylapatite    0.0000 sat    Goethite          -1.8098     
   Greenalite         0.0000 sat    Mn(OH)2(am)       -2.0098     
   Magnetite          0.0000 sat    Gibbsite          -2.0547     
   Pyrrhotite        -0.0796        Whitlockite       -2.0717     
   FeO               -0.2698        Hematite          -2.2303     
   Chrysotile        -0.3039        Alabandite        -2.3590     
   Ripidolite-14A    -0.4467        Phlogopite        -2.4651     
   Ice               -0.4775        Annite            -2.5748     
   Fayalite          -0.5211        Enstatite         -2.6031     
   Fe                -0.5580        Saponite-Mg       -2.7422     
   Brucite           -0.8004        Chamosite-7A      -2.8365     
   Fe(OH)2           -1.0598        Daphnite-7A       -2.8752     
   Clinochlore-14A   -1.1302        Saponite-Ca       -2.8882     
   Wustite           -1.1443        Quartz            -2.9756     
    (only minerals with log Q/K > -3 listed)

                         partial
  Gases               press. (bar)     fugacity     fug. coef.    log fug.
 ---------------------------------------------------------------------------
   H2(g)                    457.9         458.2         1.001      2.6611
   CH4(g)                   1.205         1.204        0.9993      0.0806
   H2O(g)                  0.8258        0.8136        0.9852     -0.0896
   H2S(g)               1.392e-06     1.387e-06        0.9961     -5.8580
   HCl(g)               4.824e-11     4.824e-11         1.000*   -10.3166
   CO2(g)               2.422e-25     2.417e-25        0.9976    -24.6168
   CO(g)                3.110e-26     3.110e-26         1.000*   -25.5072
   C2H4(g)              1.790e-28     1.790e-28         1.000*   -27.7472
   S2(g)                2.044e-37     2.044e-37         1.000*   -36.6895
   SO2(g)               1.218e-40     1.209e-40        0.9928    -39.9175
   Na(g)                3.601e-42     3.601e-42         1.000*   -41.4436
   K(g)                 7.890e-43     7.890e-43         1.000*   -42.1029
   Cl2(g)               7.090e-51     7.090e-51         1.000*   -50.1493
   Mg(g)                4.439e-64     4.439e-64         1.000*   -63.3527
   O2(g)                4.049e-69     4.048e-69        0.9999    -68.3927
   Ca(g)                3.654e-83     3.654e-83         1.000*   -82.4373
   Al(g)               3.271e-100    3.271e-100         1.000*   -99.4853
   C(g)                1.478e-104    1.478e-104         1.000*  -103.8304
   Si(g)               1.806e-108    1.806e-108         1.000*  -107.7432
    *no data, gas taken to be ideal

                                  In fluid              Sorbed            Kd
  Original basis total moles   moles     mg/kg      moles     mg/kg      L/kg
 -------------------------------------------------------------------------------
   H2O                 60.5       53.1  9.48e+05
   Al+++             0.0596   9.31e-09  0.000249
   Ca++               0.461      0.390  1.55e+04
   Cl-                0.820      0.820  2.88e+04
   CrO4--            0.0428   3.37e-18  3.88e-13
   Fe++                1.61    0.00383      212.
   H+                 -10.0   0.000998     0.998
   HCO3-            0.00100    0.00100      60.5
   HPO4--            0.0422   1.23e-09  0.000117
   K+                0.0333     0.0333  1.29e+03
   Mg++                3.74      0.370  8.91e+03
   Mn++              0.0316     0.0316  1.72e+03
   Na+               0.0174     0.0174      396.
   O2(aq)           -0.0835     -0.176 -5.58e+03
   SO4--             0.0352   1.04e-07   0.00992
   SiO2(aq)            2.63   8.42e-07    0.0502
   Ti(OH)4(aq)      0.00423    0.00423      486.

  Elemental composition               In fluid                  Sorbed
                  total moles     moles       mg/kg        moles       mg/kg
 -------------------------------------------------------------------------------
   Aluminum           0.05964    9.313e-09   0.0002492
   Calcium             0.4607       0.3903   1.552e+04
   Carbon            0.001000     0.001000       11.91
   Chlorine            0.8200       0.8200   2.884e+04
   Chromium           0.04279    3.368e-18   1.737e-13
   Hydrogen             111.1        106.1   1.061e+05
   Iron                 1.606     0.003831       212.2
   Magnesium            3.741       0.3695       8908.
   Manganese          0.03155      0.03155       1719.
   Oxygen               66.10        52.73   8.368e+05
   Phosphorus         0.04225    1.230e-09   3.778e-05
   Potassium          0.03328      0.03328       1291.
   Silicon              2.629    8.419e-07     0.02345
   Sodium             0.01735      0.01735       395.7
   Sulfur             0.03524    1.041e-07    0.003312
   Titanium          0.004230     0.004230       200.9


          Step #    50             Xi = 0.5000

          Temperature = 100.0 C    Pressure =  1.013 bars
          pH =  6.412              log fO2 =  -68.602
          Eh =  -0.5250 volts      pe =  -7.0913
          Ionic strength      =    1.893302 molal
          Charge imbalance    =    0.824073 eq/kg (37.18% error)
          Activity of water   =    0.976005
          Solvent mass        =     0.93701 kg
          Solution mass       =     0.99628 kg
          Mineral mass        =     0.59149 kg
          Solution density    =    0.989    g/cm3
          Solution viscosity  =    0.003    poise
          Chlorinity          =    0.875127 molal
          Dissolved solids    =       59495 mg/kg sol'n
          Hardness            =    74939.55 mg/kg sol'n as CaCO3
            carbonate         =       31.48 mg/kg sol'n as CaCO3
            non-carbonate     =    74908.07 mg/kg sol'n as CaCO3
          Carbonate alkalinity=       31.48 mg/kg sol'n as CaCO3
          Water type          =    Ca-Cl
          Bulk volume         =    1.21e+03 cm3
          Fluid volume        =    1.01e+03 cm3
          Mineral volume      =        200. cm3
          Inert volume        =        0.00 cm3
          Porosity            =        83.4 %
          Permeability        =       0.323 cm2
          Mass reacted        =         532 g

                          moles          moles         grams          cm3      rxn rate
  Reactants             remaining       reacted       reacted       reacted  (mol/kg sec)
 ------------------------------------------------------------------------------------------
   H2O                    0.02051       0.02051        0.3695          --            --  
   Al2O3                  0.03728       0.03728         3.801          --            --  
   CaO                    0.06213       0.06213         3.484          --            --  
   Cr2O3                  0.02674       0.02674         4.065          --            --  
   FeO(ox)                  2.006         2.006         144.1          --            --  
   K2O(ox)                0.02017       0.02017         1.900          --            --  
   MgO                      4.165         4.165         167.9          --            --  
   MnO                    0.03944       0.03944         2.798          --            --  
   Na2O(ox)               0.01022       0.01022        0.6335          --            --  
   P2O5                   0.02640       0.02640         3.748          --            --  
   S                      0.04280       0.04280         1.372        0.6639          --  
   SiO2                     3.286         3.286         197.4          --            --  
   TiO2                  0.005287      0.005287        0.4223          --            --  

  Minerals in system     moles      log moles      grams        volume (cm3)
 ----------------------------------------------------------------------------
   Antigorite             0.08777     -1.057          398.1           153.5
   Chromite               0.02674     -1.573          5.986           1.177
   Daphnite-14A           0.03728     -1.429          26.60           7.956
   Greenalite             0.09485     -1.023          35.26           10.91
   Hydroxylapatite        0.01760     -1.754          8.842           3.337
   Magnetite               0.4872     -0.312          112.8           21.69
   Troilite               0.04380     -1.359          3.851           1.453
                                               _____________   _____________
          (total)                                     591.5           200.1 

  Aqueous species       molality    mg/kg sol'n    act. coef.     log act.
 ---------------------------------------------------------------------------
   Cl-                     0.7402     2.468e+04      0.5561       -0.3855
   H2(aq)                  0.4657         883.0      1.0000       -0.3319
   Ca++                    0.3878     1.462e+04      0.1676       -1.1871
   Mg++                    0.3092         7067.      0.2482       -1.1151
   MgCl+                  0.07593         4268.      0.6323       -1.3186
   K+                     0.04296         1580.      0.5561       -1.6218
   MnCl+                  0.02750         2338.      0.6323       -1.7597
   Na+                    0.02104         454.9      0.6323       -1.8760
   CaCl+                  0.01861         1322.      0.6323       -1.9292
   Mn++                   0.01459         753.9      0.1676       -2.6116
   Ti(OH)4(aq)           0.005643         615.2      1.0000       -2.2485
   CaCl2(aq)             0.004579         477.9      1.0000       -2.3392
   Fe++                  0.003355         176.2      0.1676       -3.2500
   NaCl(aq)              0.001843         101.3      1.0000       -2.7345
   KCl(aq)               0.001171         82.12      1.0000       -2.9314
   Methane(aq)           0.001067         16.10      1.0000       -2.9717
   FeCl+                0.0005882         50.51      0.6323       -3.4295
   FeCl4--              2.920e-05         5.427      0.0876       -5.5921
   OH-                  2.349e-06       0.03758      0.5964       -5.8536
   FeCl2(aq)            1.600e-06        0.1907      1.0000       -5.7960
   SiO2(aq)             7.832e-07       0.04426      1.0000       -6.1061
   H+                   4.554e-07     0.0004316      0.8503       -6.4121
   HS-                  6.115e-08      0.001902      0.5964       -7.4381
   H2S(aq)              4.291e-08      0.001375      1.0000       -7.3675
   HCl(aq)              3.823e-08      0.001311      1.0000       -7.4176
    (only species > 1e-8 molal listed)

  Mineral saturation states
                     log Q/K                          log Q/K
 ----------------------------------------------------------------
   Chromite           0.0000 sat    Cronstedtite-7A   -1.1875     
   Troilite           0.0000 sat    Diaspore          -1.2845     
   Greenalite         0.0000 sat    Boehmite          -1.5793     
   Hydroxylapatite    0.0000 sat    Ferrosilite       -1.7212     
   Antigorite         0.0000 sat    Goethite          -1.8273     
   Daphnite-14A       0.0000 sat    Mn(OH)2(am)       -1.8671     
   Magnetite          0.0000 sat    Gibbsite          -2.0635     
   Pyrrhotite        -0.0796        Whitlockite       -2.0856     
   FeO               -0.2349        Alabandite        -2.2510     
   Chrysotile        -0.2973        Hematite          -2.2652     
   Fe                -0.4184        Phlogopite        -2.3983     
   Ripidolite-14A    -0.4401        Annite            -2.5146     
   Ice               -0.4775        Enstatite         -2.6184     
   Fayalite          -0.5035        Saponite-Mg       -2.8197     
   Brucite           -0.7634        Chamosite-7A      -2.8365     
   Fe(OH)2           -1.0250        Daphnite-7A       -2.8752     
   Wustite           -1.1168        Saponite-Ca       -2.9648     
   Clinochlore-14A   -1.1193     
    (only minerals with log Q/K > -3 listed)

                         partial
  Gases               press. (bar)     fugacity     fug. coef.    log fug.
 ---------------------------------------------------------------------------
   H2(g)                    582.7         583.1         1.001      2.7657
   CH4(g)                   1.221         1.220        0.9993      0.0865
   H2O(g)                  0.8257        0.8135        0.9852     -0.0896
   H2S(g)               1.284e-06     1.279e-06        0.9961     -5.8930
   HCl(g)               4.629e-11     4.629e-11         1.000*   -10.3345
   CO2(g)               9.360e-26     9.338e-26        0.9976    -25.0297
   CO(g)                1.530e-26     1.530e-26         1.000*   -25.8154
   C2H4(g)              1.135e-28     1.135e-28         1.000*   -27.9449
   S2(g)                1.074e-37     1.074e-37         1.000*   -36.9688
   SO2(g)               5.451e-41     5.412e-41        0.9928    -40.2666
   Na(g)                5.339e-42     5.339e-42         1.000*   -41.2725
   K(g)                 1.177e-42     1.177e-42         1.000*   -41.9294
   Cl2(g)               5.131e-51     5.131e-51         1.000*   -50.2898
   Mg(g)                6.154e-64     6.154e-64         1.000*   -63.2109
   O2(g)                2.500e-69     2.499e-69        0.9999    -68.6022
   Ca(g)                5.120e-83     5.120e-83         1.000*   -82.2908
   Al(g)               4.603e-100    4.603e-100         1.000*   -99.3369
   C(g)                9.248e-105    9.248e-105         1.000*  -104.0339
   Si(g)               2.594e-108    2.594e-108         1.000*  -107.5860
    *no data, gas taken to be ideal

                                  In fluid              Sorbed            Kd
  Original basis total moles   moles     mg/kg      moles     mg/kg      L/kg
 -------------------------------------------------------------------------------
   H2O                 61.8       52.4  9.48e+05
   Al+++             0.0746   9.43e-09  0.000255
   Ca++               0.473      0.385  1.55e+04
   Cl-                0.820      0.820  2.92e+04
   CrO4--            0.0535   3.26e-18  3.80e-13
   Fe++                2.01    0.00372      209.
   H+                 -12.5   0.000998      1.01
   HCO3-            0.00100    0.00100      61.2
   HPO4--            0.0528   1.11e-09  0.000107
   K+                0.0413     0.0413  1.62e+03
   Mg++                4.57      0.361  8.80e+03
   Mn++              0.0394     0.0394  2.17e+03
   Na+               0.0214     0.0214      495.
   O2(aq)            -0.104     -0.220 -7.07e+03
   SO4--             0.0438   9.75e-08   0.00940
   SiO2(aq)            3.29   7.37e-07    0.0444
   Ti(OH)4(aq)      0.00529    0.00529      615.

  Elemental composition               In fluid                  Sorbed
                  total moles     moles       mg/kg        moles       mg/kg
 -------------------------------------------------------------------------------
   Aluminum           0.07455    9.431e-09   0.0002554
   Calcium             0.4731       0.3851   1.549e+04
   Carbon            0.001000     0.001000       12.06
   Chlorine            0.8200       0.8200   2.918e+04
   Chromium           0.05349    3.265e-18   1.704e-13
   Hydrogen             111.1        104.9   1.061e+05
   Iron                 2.007     0.003724       208.7
   Magnesium            4.574       0.3608       8803.
   Manganese          0.03944      0.03944       2175.
   Oxygen               68.75        52.03   8.356e+05
   Phosphorus         0.05281    1.111e-09   3.454e-05
   Potassium          0.04135      0.04135       1623.
   Silicon              3.286    7.367e-07     0.02077
   Sodium             0.02144      0.02144       494.8
   Sulfur             0.04380    9.751e-08    0.003138
   Titanium          0.005288     0.005288       254.1


          Step #    60             Xi = 0.6000

          Temperature = 100.0 C    Pressure =  1.013 bars
          pH =  6.430              log fO2 =  -68.775
          Eh =  -0.5295 volts      pe =  -7.1525
          Ionic strength      =    1.903787 molal
          Charge imbalance    =    0.834037 eq/kg (37.33% error)
          Activity of water   =    0.975830
          Solvent mass        =     0.92439 kg
          Solution mass       =     0.98438 kg
          Mineral mass        =     0.70979 kg
          Solution density    =    0.990    g/cm3
          Solution viscosity  =    0.003    poise
          Chlorinity          =    0.887076 molal
          Dissolved solids    =       60946 mg/kg sol'n
          Hardness            =    74436.02 mg/kg sol'n as CaCO3
            carbonate         =       32.35 mg/kg sol'n as CaCO3
            non-carbonate     =    74403.67 mg/kg sol'n as CaCO3
          Carbonate alkalinity=       32.35 mg/kg sol'n as CaCO3
          Water type          =    Ca-Cl
          Bulk volume         =    1.23e+03 cm3
          Fluid volume        =        994. cm3
          Mineral volume      =        240. cm3
          Inert volume        =        0.00 cm3
          Porosity            =        80.6 %
          Permeability        =       0.119 cm2
          Mass reacted        =         638 g

                          moles          moles         grams          cm3      rxn rate
  Reactants             remaining       reacted       reacted       reacted  (mol/kg sec)
 ------------------------------------------------------------------------------------------
   H2O                    0.01641       0.02461        0.4434          --            --  
   Al2O3                  0.02982       0.04473         4.561          --            --  
   CaO                    0.04970       0.07456         4.181          --            --  
   Cr2O3                  0.02139       0.03209         4.878          --            --  
   FeO(ox)                  1.605         2.407         172.9          --            --  
   K2O(ox)                0.01614       0.02421         2.280          --            --  
   MgO                      3.332         4.998         201.4          --            --  
   MnO                    0.03155       0.04733         3.357          --            --  
   Na2O(ox)              0.008176       0.01226        0.7602          --            --  
   P2O5                   0.02112       0.03169         4.498          --            --  
   S                      0.03424       0.05136         1.647        0.7967          --  
   SiO2                     2.629         3.943         236.9          --            --  
   TiO2                  0.004229      0.006344        0.5068          --            --  

  Minerals in system     moles      log moles      grams        volume (cm3)
 ----------------------------------------------------------------------------
   Antigorite              0.1053     -0.978          477.7           184.2
   Chromite               0.03209     -1.494          7.183           1.412
   Daphnite-14A           0.04473     -1.349          31.92           9.547
   Greenalite              0.1142     -0.943          42.44           13.13
   Hydroxylapatite        0.02112     -1.675          10.61           4.004
   Magnetite               0.5846     -0.233          135.4           26.03
   Troilite               0.05236     -1.281          4.603           1.737
                                               _____________   _____________
          (total)                                     709.8           240.1 

  Aqueous species       molality    mg/kg sol'n    act. coef.     log act.
 ---------------------------------------------------------------------------
   Cl-                     0.7456     2.482e+04      0.5562       -0.3823
   H2(aq)                  0.5682         1076.      1.0000       -0.2455
   Ca++                    0.3876     1.459e+04      0.1676       -1.1874
   Mg++                    0.3054         6970.      0.2482       -1.1203
   MgCl+                  0.07555         4240.      0.6327       -1.3206
   K+                     0.05203         1910.      0.5562       -1.5385
   MnCl+                  0.03353         2846.      0.6327       -1.6734
   Na+                    0.02538         547.9      0.6327       -1.7944
   CaCl+                  0.01873         1328.      0.6327       -1.9263
   Mn++                   0.01767         911.6      0.1676       -2.5286
   Ti(OH)4(aq)           0.006864         747.1      1.0000       -2.1634
   CaCl2(aq)             0.004644         484.0      1.0000       -2.3331
   Fe++                  0.003302         173.2      0.1676       -3.2570
   NaCl(aq)              0.002240         123.0      1.0000       -2.6497
   KCl(aq)               0.001430         100.1      1.0000       -2.8448
   Methane(aq)           0.001082         16.30      1.0000       -2.9659
   FeCl+                0.0005828         49.97      0.6327       -3.4333
   FeCl4--              2.964e-05         5.502      0.0875       -5.5862
   OH-                  2.447e-06       0.03908      0.5966       -5.8357
   FeCl2(aq)            1.598e-06        0.1902      1.0000       -5.7965
   SiO2(aq)             7.092e-07       0.04001      1.0000       -6.1492
   H+                   4.365e-07     0.0004131      0.8511       -6.4300
   HS-                  5.961e-08      0.001851      0.5966       -7.4490
   H2S(aq)              4.015e-08      0.001285      1.0000       -7.3964
   HCl(aq)              3.695e-08      0.001265      1.0000       -7.4323
    (only species > 1e-8 molal listed)

  Mineral saturation states
                     log Q/K                          log Q/K
 ----------------------------------------------------------------
   Chromite           0.0000 sat    Cronstedtite-7A   -1.2019     
   Magnetite          0.0000 sat    Diaspore          -1.2917     
   Greenalite         0.0000 sat    Boehmite          -1.5865     
   Hydroxylapatite    0.0000 sat    Ferrosilite       -1.7355     
   Antigorite         0.0000 sat    Mn(OH)2(am)       -1.7483     
   Daphnite-14A       0.0000 sat    Goethite          -1.8417     
   Troilite           0.0000 sat    Gibbsite          -2.0708     
   Pyrrhotite        -0.0796        Whitlockite       -2.0974     
   FeO               -0.2061        Alabandite        -2.1610     
   Chrysotile        -0.2920        Hematite          -2.2940     
   Fe                -0.3031        Phlogopite        -2.3419     
   Ripidolite-14A    -0.4348        Annite            -2.4635     
   Ice               -0.4776        Enstatite         -2.6309     
   Fayalite          -0.4891        Tephroite         -2.8155     
   Brucite           -0.7329        Chamosite-7A      -2.8365     
   Fe(OH)2           -0.9963        Daphnite-7A       -2.8752     
   Wustite           -1.0941        Saponite-Mg       -2.8835     
   Clinochlore-14A   -1.1103     
    (only minerals with log Q/K > -3 listed)

                         partial
  Gases               press. (bar)     fugacity     fug. coef.    log fug.
 ---------------------------------------------------------------------------
   H2(g)                    710.9         711.4         1.001      2.8521
   CH4(g)                   1.238         1.237        0.9993      0.0923
   H2O(g)                  0.8256        0.8133        0.9852     -0.0897
   H2S(g)               1.202e-06     1.197e-06        0.9961     -5.9219
   HCl(g)               4.475e-11     4.475e-11         1.000*   -10.3492
   CO2(g)               4.282e-26     4.272e-26        0.9976    -25.3694
   CO(g)                8.537e-27     8.537e-27         1.000*   -26.0687
   C2H4(g)              7.838e-29     7.838e-29         1.000*   -28.1058
   S2(g)                6.320e-38     6.320e-38         1.000*   -37.1993
   SO2(g)               2.808e-41     2.788e-41        0.9928    -40.5547
   Na(g)                7.417e-42     7.417e-42         1.000*   -41.1298
   K(g)                 1.641e-42     1.641e-42         1.000*   -41.7849
   Cl2(g)               3.930e-51     3.930e-51         1.000*   -50.4056
   Mg(g)                8.057e-64     8.057e-64         1.000*   -63.0938
   O2(g)                1.679e-69     1.679e-69        0.9999    -68.7751
   Ca(g)                6.779e-83     6.779e-83         1.000*   -82.1688
   Al(g)               6.103e-100    6.103e-100         1.000*   -99.2145
   C(g)                6.299e-105    6.299e-105         1.000*  -104.2008
   Si(g)               3.497e-108    3.497e-108         1.000*  -107.4563
    *no data, gas taken to be ideal

                                  In fluid              Sorbed            Kd
  Original basis total moles   moles     mg/kg      moles     mg/kg      L/kg
 -------------------------------------------------------------------------------
   H2O                 63.0       51.8  9.49e+05
   Al+++             0.0895   9.52e-09  0.000261
   Ca++               0.486      0.380  1.55e+04
   Cl-                0.820      0.820  2.95e+04
   CrO4--            0.0642   3.17e-18  3.73e-13
   Fe++                2.41    0.00362      205.
   H+                 -15.0   0.000998      1.02
   HCO3-            0.00100    0.00100      62.0
   HPO4--            0.0634   1.02e-09  9.92e-05
   K+                0.0494     0.0494  1.96e+03
   Mg++                5.41      0.352  8.69e+03
   Mn++              0.0473     0.0473  2.64e+03
   Na+               0.0255     0.0255      596.
   O2(aq)            -0.125     -0.265 -8.60e+03
   SO4--             0.0524   9.22e-08   0.00900
   SiO2(aq)            3.94   6.58e-07    0.0402
   Ti(OH)4(aq)      0.00635    0.00635      747.

  Elemental composition               In fluid                  Sorbed
                  total moles     moles       mg/kg        moles       mg/kg
 -------------------------------------------------------------------------------
   Aluminum           0.08946    9.519e-09   0.0002609
   Calcium             0.4856       0.3799   1.547e+04
   Carbon            0.001000     0.001000       12.20
   Chlorine            0.8200       0.8200   2.953e+04
   Chromium           0.06418    3.167e-18   1.673e-13
   Hydrogen             111.1        103.7   1.062e+05
   Iron                 2.408     0.003620       205.4
   Magnesium            5.407       0.3521       8695.
   Manganese          0.04733      0.04733       2641.
   Oxygen               71.39        51.34   8.344e+05
   Phosphorus         0.06337    1.018e-09   3.202e-05
   Potassium          0.04942      0.04942       1963.
   Silicon              3.943    6.582e-07     0.01878
   Sodium             0.02553      0.02553       596.2
   Sulfur             0.05236    9.222e-08    0.003004
   Titanium          0.006345     0.006345       308.6


          Step #    70             Xi = 0.7000

          Temperature = 100.0 C    Pressure =  1.013 bars
          pH =  6.446              log fO2 =  -68.923
          Eh =  -0.5334 volts      pe =  -7.2052
          Ionic strength      =    1.914524 molal
          Charge imbalance    =    0.844244 eq/kg (37.47% error)
          Activity of water   =    0.975650
          Solvent mass        =     0.91176 kg
          Solution mass       =     0.97248 kg
          Mineral mass        =     0.82809 kg
          Solution density    =    0.991    g/cm3
          Solution viscosity  =    0.003    poise
          Chlorinity          =    0.899356 molal
          Dissolved solids    =       62433 mg/kg sol'n
          Hardness            =    73919.85 mg/kg sol'n as CaCO3
            carbonate         =       33.17 mg/kg sol'n as CaCO3
            non-carbonate     =    73886.68 mg/kg sol'n as CaCO3
          Carbonate alkalinity=       33.17 mg/kg sol'n as CaCO3
          Water type          =    Ca-Cl
          Bulk volume         =    1.26e+03 cm3
          Fluid volume        =        981. cm3
          Mineral volume      =        280. cm3
          Inert volume        =        0.00 cm3
          Porosity            =        77.8 %
          Permeability        =      0.0461 cm2
          Mass reacted        =         745 g

                          moles          moles         grams          cm3      rxn rate
  Reactants             remaining       reacted       reacted       reacted  (mol/kg sec)
 ------------------------------------------------------------------------------------------
   H2O                    0.01231       0.02872        0.5173          --            --  
   Al2O3                  0.02237       0.05219         5.321          --            --  
   CaO                    0.03728       0.08698         4.878          --            --  
   Cr2O3                  0.01605       0.03744         5.691          --            --  
   FeO(ox)                  1.204         2.808         201.8          --            --  
   K2O(ox)                0.01210       0.02824         2.661          --            --  
   MgO                      2.499         5.831         235.0          --            --  
   MnO                    0.02366       0.05522         3.917          --            --  
   Na2O(ox)              0.006132       0.01431        0.8868          --            --  
   P2O5                   0.01584       0.03697         5.247          --            --  
   S                      0.02568       0.05992         1.921        0.9295          --  
   SiO2                     1.972         4.600         276.4          --            --  
   TiO2                  0.003172      0.007402        0.5912          --            --  

  Minerals in system     moles      log moles      grams        volume (cm3)
 ----------------------------------------------------------------------------
   Antigorite              0.1228     -0.911          557.2           214.9
   Chromite               0.03744     -1.427          8.381           1.648
   Daphnite-14A           0.05219     -1.282          37.24           11.14
   Greenalite              0.1335     -0.875          49.61           15.35
   Hydroxylapatite        0.02464     -1.608          12.38           4.671
   Magnetite               0.6820     -0.166          157.9           30.37
   Troilite               0.06092     -1.215          5.356           2.021
                                               _____________   _____________
          (total)                                     828.1           280.1 

  Aqueous species       molality    mg/kg sol'n    act. coef.     log act.
 ---------------------------------------------------------------------------
   Cl-                     0.7511     2.497e+04      0.5563       -0.3790
   H2(aq)                  0.6735         1273.      1.0000       -0.1717
   Ca++                    0.3875     1.456e+04      0.1675       -1.1877
   Mg++                    0.3015         6872.      0.2483       -1.1257
   MgCl+                  0.07515         4210.      0.6330       -1.3227
   K+                     0.06135         2249.      0.5563       -1.4669
   MnCl+                  0.03975         3369.      0.6330       -1.5992
   Na+                    0.02983         642.9      0.6330       -1.7240
   Mn++                   0.02081         1072.      0.1675       -2.4578
   CaCl+                  0.01885         1335.      0.6330       -1.9233
   Ti(OH)4(aq)           0.008119         882.3      1.0000       -2.0905
   CaCl2(aq)             0.004712         490.3      1.0000       -2.3268
   Fe++                  0.003251         170.2      0.1675       -3.2640
   NaCl(aq)              0.002655         145.5      1.0000       -2.5760
   KCl(aq)               0.001699         118.7      1.0000       -2.7698
   Methane(aq)           0.001097         16.50      1.0000       -2.9599
   FeCl+                0.0005776         49.45      0.6330       -3.4370
   FeCl4--              3.011e-05         5.581      0.0874       -5.5799
   OH-                  2.537e-06       0.04045      0.5968       -5.8199
   FeCl2(aq)            1.596e-06        0.1897      1.0000       -5.7968
   SiO2(aq)             6.515e-07       0.03670      1.0000       -6.1861
   H+                   4.205e-07     0.0003973      0.8519       -6.4459
   HS-                  5.838e-08      0.001810      0.5968       -7.4579
   H2S(aq)              3.792e-08      0.001212      1.0000       -7.4211
   HCl(aq)              3.590e-08      0.001227      1.0000       -7.4449
    (only species > 1e-8 molal listed)

  Mineral saturation states
                     log Q/K                          log Q/K
 ----------------------------------------------------------------
   Chromite           0.0000 sat    Cronstedtite-7A   -1.2143     
   Magnetite          0.0000 sat    Diaspore          -1.2978     
   Antigorite         0.0000 sat    Boehmite          -1.5926     
   Troilite           0.0000 sat    Mn(OH)2(am)       -1.6459     
   Daphnite-14A       0.0000 sat    Ferrosilite       -1.7477     
   Greenalite         0.0000 sat    Goethite          -1.8541     
   Hydroxylapatite    0.0000 sat    Gibbsite          -2.0770     
   Pyrrhotite        -0.0796        Alabandite        -2.0832     
   FeO               -0.1814        Whitlockite       -2.1078     
   Fe                -0.2046        Phlogopite        -2.2928     
   Chrysotile        -0.2874        Hematite          -2.3187     
   Ripidolite-14A    -0.4302        Annite            -2.4190     
   Fayalite          -0.4767        Enstatite         -2.6416     
   Ice               -0.4777        Tephroite         -2.6475     
   Brucite           -0.7068        Chamosite-7A      -2.8365     
   Fe(OH)2           -0.9717        Daphnite-7A       -2.8752     
   Wustite           -1.0747        Saponite-Mg       -2.9381     
   Clinochlore-14A   -1.1027        Rhodonite         -2.9994     
    (only minerals with log Q/K > -3 listed)

                         partial
  Gases               press. (bar)     fugacity     fug. coef.    log fug.
 ---------------------------------------------------------------------------
   H2(g)                    842.6         843.2         1.001      2.9259
   CH4(g)                   1.255         1.254        0.9993      0.0983
   H2O(g)                  0.8254        0.8132        0.9852     -0.0898
   H2S(g)               1.135e-06     1.131e-06        0.9961     -5.9466
   HCl(g)               4.347e-11     4.347e-11         1.000*   -10.3618
   CO2(g)               2.198e-26     2.193e-26        0.9976    -25.6589
   CO(g)                5.197e-27     5.197e-27         1.000*   -26.2843
   C2H4(g)              5.734e-29     5.734e-29         1.000*   -28.2415
   S2(g)                4.014e-38     4.014e-38         1.000*   -37.3964
   SO2(g)               1.592e-41     1.581e-41        0.9928    -40.8011
   Na(g)                9.848e-42     9.848e-42         1.000*   -41.0066
   K(g)                 2.185e-42     2.185e-42         1.000*   -41.6605
   Cl2(g)               3.130e-51     3.130e-51         1.000*   -50.5045
   Mg(g)                1.015e-63     1.015e-63         1.000*   -62.9937
   O2(g)                1.194e-69     1.194e-69        0.9999    -68.9229
   Ca(g)                8.637e-83     8.637e-83         1.000*   -82.0636
   Al(g)               7.768e-100    7.768e-100         1.000*   -99.1097
   C(g)                4.545e-105    4.545e-105         1.000*  -104.3424
   Si(g)               4.515e-108    4.515e-108         1.000*  -107.3453
    *no data, gas taken to be ideal

                                  In fluid              Sorbed            Kd
  Original basis total moles   moles     mg/kg      moles     mg/kg      L/kg
 -------------------------------------------------------------------------------
   H2O                 64.3       51.2  9.49e+05
   Al+++              0.104   9.59e-09  0.000266
   Ca++               0.498      0.375  1.54e+04
   Cl-                0.820      0.820  2.99e+04
   CrO4--            0.0749   3.07e-18  3.67e-13
   Fe++                2.81    0.00352      202.
   H+                 -17.5   0.000998      1.03
   HCO3-            0.00100    0.00100      62.7
   HPO4--            0.0739   9.41e-10  9.29e-05
   K+                0.0575     0.0575  2.31e+03
   Mg++                6.24      0.343  8.58e+03
   Mn++              0.0552     0.0552  3.12e+03
   Na+               0.0296     0.0296      700.
   O2(aq)            -0.146     -0.309 -1.02e+04
   SO4--             0.0609   8.78e-08   0.00867
   SiO2(aq)            4.60   5.97e-07    0.0369
   Ti(OH)4(aq)      0.00740    0.00740      882.

  Elemental composition               In fluid                  Sorbed
                  total moles     moles       mg/kg        moles       mg/kg
 -------------------------------------------------------------------------------
   Aluminum            0.1044    9.586e-09   0.0002660
   Calcium             0.4980       0.3748   1.544e+04
   Carbon            0.001000     0.001000       12.35
   Chlorine            0.8200       0.8200   2.989e+04
   Chromium           0.07488    3.074e-18   1.644e-13
   Hydrogen             111.1        102.5   1.062e+05
   Iron                 2.809     0.003520       202.1
   Magnesium            6.240       0.3435       8584.
   Manganese          0.05522      0.05522       3119.
   Oxygen               74.04        50.64   8.331e+05
   Phosphorus         0.07393    9.408e-10   2.997e-05
   Potassium          0.05749      0.05749       2311.
   Silicon              4.600    5.965e-07     0.01723
   Sodium             0.02962      0.02962       700.2
   Sulfur             0.06092    8.781e-08    0.002895
   Titanium          0.007403     0.007403       364.5


          Step #    80             Xi = 0.8000

          Temperature = 100.0 C    Pressure =  1.013 bars
          pH =  6.460              log fO2 =  -69.052
          Eh =  -0.5369 volts      pe =  -7.2519
          Ionic strength      =    1.925523 molal
          Charge imbalance    =    0.854704 eq/kg (37.63% error)
          Activity of water   =    0.975466
          Solvent mass        =     0.89914 kg
          Solution mass       =     0.96058 kg
          Mineral mass        =     0.94639 kg
          Solution density    =    0.992    g/cm3
          Solution viscosity  =    0.003    poise
          Chlorinity          =    0.911981 molal
          Dissolved solids    =       63956 mg/kg sol'n
          Hardness            =    73390.68 mg/kg sol'n as CaCO3
            carbonate         =       33.97 mg/kg sol'n as CaCO3
            non-carbonate     =    73356.70 mg/kg sol'n as CaCO3
          Carbonate alkalinity=       33.97 mg/kg sol'n as CaCO3
          Water type          =    Ca-Cl
          Bulk volume         =    1.29e+03 cm3
          Fluid volume        =        969. cm3
          Mineral volume      =        320. cm3
          Inert volume        =        0.00 cm3
          Porosity            =        75.2 %
          Permeability        =      0.0186 cm2
          Mass reacted        =         851 g

                          moles          moles         grams          cm3      rxn rate
  Reactants             remaining       reacted       reacted       reacted  (mol/kg sec)
 ------------------------------------------------------------------------------------------
   H2O                   0.008205       0.03282        0.5912          --            --  
   Al2O3                  0.01491       0.05964         6.081          --            --  
   CaO                    0.02485       0.09941         5.574          --            --  
   Cr2O3                  0.01070       0.04279         6.504          --            --  
   FeO(ox)                 0.8023         3.209         230.6          --            --  
   K2O(ox)               0.008070       0.03228         3.041          --            --  
   MgO                      1.666         6.664         268.6          --            --  
   MnO                    0.01578       0.06310         4.476          --            --  
   Na2O(ox)              0.004088       0.01635         1.014          --            --  
   P2O5                   0.01056       0.04225         5.997          --            --  
   S                      0.01712       0.06848         2.196         1.062          --  
   SiO2                     1.314         5.257         315.9          --            --  
   TiO2                  0.002115      0.008459        0.6757          --            --  

  Minerals in system     moles      log moles      grams        volume (cm3)
 ----------------------------------------------------------------------------
   Antigorite              0.1404     -0.853          636.8           245.5
   Chromite               0.04279     -1.369          9.578           1.883
   Daphnite-14A           0.05964     -1.224          42.56           12.73
   Greenalite              0.1528     -0.816          56.79           17.57
   Hydroxylapatite        0.02816     -1.550          14.15           5.339
   Magnetite               0.7794     -0.108          180.5           34.70
   Troilite               0.06948     -1.158          6.108           2.305
                                               _____________   _____________
          (total)                                     946.4           320.1 

  Aqueous species       molality    mg/kg sol'n    act. coef.     log act.
 ---------------------------------------------------------------------------
   H2(aq)                  0.7817         1475.      1.0000       -0.1069
   Cl-                     0.7568     2.511e+04      0.5564       -0.3756
   Ca++                    0.3873     1.453e+04      0.1675       -1.1881
   Mg++                    0.2976         6771.      0.2483       -1.1314
   MgCl+                  0.07472         4179.      0.6333       -1.3250
   K+                     0.07093         2596.      0.5564       -1.4037
   MnCl+                  0.04618         3907.      0.6333       -1.5339
   Na+                    0.03440         740.3      0.6333       -1.6618
   Mn++                   0.02400         1234.      0.1675       -2.3958
   CaCl+                  0.01897         1341.      0.6333       -1.9203
   Ti(OH)4(aq)           0.009409         1021.      1.0000       -2.0265
   CaCl2(aq)             0.004782         496.7      1.0000       -2.3204
   Fe++                  0.003200         167.3      0.1675       -3.2710
   NaCl(aq)              0.003087         168.9      1.0000       -2.5105
   KCl(aq)               0.001980         138.2      1.0000       -2.7034
   Methane(aq)           0.001112         16.70      1.0000       -2.9538
   FeCl+                0.0005726         48.93      0.6333       -3.4406
   FeCl4--              3.061e-05         5.663      0.0872       -5.5734
   OH-                  2.620e-06       0.04171      0.5970       -5.8057
   FeCl2(aq)            1.595e-06        0.1893      1.0000       -5.7971
   SiO2(aq)             6.047e-07       0.03401      1.0000       -6.2184
   H+                   4.064e-07     0.0003834      0.8527       -6.4602
   HS-                  5.738e-08      0.001776      0.5970       -7.4653
   H2S(aq)              3.608e-08      0.001151      1.0000       -7.4428
   HCl(aq)              3.501e-08      0.001195      1.0000       -7.4558
   AlO2-                1.007e-08     0.0005558      0.6333       -8.1955
    (only species > 1e-8 molal listed)

  Mineral saturation states
                     log Q/K                          log Q/K
 ----------------------------------------------------------------
   Greenalite         0.0000 sat    Cronstedtite-7A   -1.2252     
   Daphnite-14A       0.0000 sat    Diaspore          -1.3032     
   Magnetite          0.0000 sat    Mn(OH)2(am)       -1.5555     
   Chromite           0.0000 sat    Boehmite          -1.5980     
   Hydroxylapatite    0.0000 sat    Ferrosilite       -1.7585     
   Antigorite         0.0000 sat    Goethite          -1.8649     
   Troilite           0.0000 sat    Alabandite        -2.0143     
   Pyrrhotite        -0.0796        Gibbsite          -2.0825     
   Fe                -0.1182        Whitlockite       -2.1172     
   FeO               -0.1598        Phlogopite        -2.2489     
   Chrysotile        -0.2833        Hematite          -2.3403     
   Ripidolite-14A    -0.4261        Annite            -2.3792     
   Fayalite          -0.4658        Tephroite         -2.4988     
   Ice               -0.4778        Enstatite         -2.6510     
   Brucite           -0.6839        Chamosite-7A      -2.8365     
   Fe(OH)2           -0.9502        Daphnite-7A       -2.8752     
   Wustite           -1.0577        Rhodonite         -2.9412     
   Clinochlore-14A   -1.0959        Saponite-Mg       -2.9860     
    (only minerals with log Q/K > -3 listed)

                         partial
  Gases               press. (bar)     fugacity     fug. coef.    log fug.
 ---------------------------------------------------------------------------
   H2(g)                    978.1         978.7         1.001      2.9907
   CH4(g)                   1.273         1.272        0.9993      0.1044
   H2O(g)                  0.8252        0.8130        0.9852     -0.0899
   H2S(g)               1.080e-06     1.076e-06        0.9961     -5.9683
   HCl(g)               4.239e-11     4.239e-11         1.000*   -10.3727
   CO2(g)               1.228e-26     1.225e-26        0.9976    -25.9120
   CO(g)                3.369e-27     3.369e-27         1.000*   -26.4725
   C2H4(g)              4.376e-29     4.376e-29         1.000*   -28.3589
   S2(g)                2.696e-38     2.696e-38         1.000*   -37.5692
   Na(g)                1.265e-41     1.265e-41         1.000*   -40.8978
   SO2(g)               9.683e-42     9.613e-42        0.9928    -41.0171
   K(g)                 2.814e-42     2.814e-42         1.000*   -41.5507
   Cl2(g)               2.564e-51     2.564e-51         1.000*   -50.5911
   Mg(g)                1.242e-63     1.242e-63         1.000*   -62.9060
   O2(g)                8.862e-70     8.861e-70        0.9999    -69.0525
   Ca(g)                1.070e-82     1.070e-82         1.000*   -81.9706
   Al(g)               9.597e-100    9.597e-100         1.000*   -99.0179
   C(g)                3.421e-105    3.421e-105         1.000*  -104.4659
   Si(g)               5.649e-108    5.649e-108         1.000*  -107.2480
    *no data, gas taken to be ideal

                                  In fluid              Sorbed            Kd
  Original basis total moles   moles     mg/kg      moles     mg/kg      L/kg
 -------------------------------------------------------------------------------
   H2O                 65.5       50.6  9.49e+05
   Al+++              0.119   9.64e-09  0.000271
   Ca++               0.510      0.370  1.54e+04
   Cl-                0.820      0.820  3.03e+04
   CrO4--            0.0856   2.98e-18  3.60e-13
   Fe++                3.21    0.00342      199.
   H+                 -20.0   0.000998      1.05
   HCO3-            0.00100    0.00100      63.5
   HPO4--            0.0845   8.75e-10  8.75e-05
   K+                0.0656     0.0656  2.67e+03
   Mg++                7.07      0.335  8.47e+03
   Mn++              0.0631     0.0631  3.61e+03
   Na+               0.0337     0.0337      807.
   O2(aq)            -0.167     -0.353 -1.18e+04
   SO4--             0.0695   8.40e-08   0.00840
   SiO2(aq)            5.26   5.46e-07    0.0342
   Ti(OH)4(aq)      0.00846    0.00846  1.02e+03

  Elemental composition               In fluid                  Sorbed
                  total moles     moles       mg/kg        moles       mg/kg
 -------------------------------------------------------------------------------
   Aluminum            0.1193    9.637e-09   0.0002707
   Calcium             0.5104       0.3696   1.542e+04
   Carbon            0.001000     0.001000       12.50
   Chlorine            0.8200       0.8200   3.026e+04
   Chromium           0.08558    2.983e-18   1.615e-13
   Hydrogen             111.1        101.3   1.063e+05
   Iron                 3.210     0.003421       198.9
   Magnesium            7.073       0.3348       8470.
   Manganese          0.06311      0.06311       3609.
   Oxygen               76.68        49.94   8.319e+05
   Phosphorus         0.08449    8.754e-10   2.823e-05
   Potassium          0.06556      0.06556       2668.
   Silicon              5.257    5.462e-07     0.01597
   Sodium             0.03371      0.03371       806.7
   Sulfur             0.06948    8.403e-08    0.002805
   Titanium          0.008460     0.008460       421.7


          Step #    90             Xi = 0.9000

          Temperature = 100.0 C    Pressure =  1.013 bars
          pH =  6.473              log fO2 =  -69.168
          Eh =  -0.5400 volts      pe =  -7.2941
          Ionic strength      =    1.936793 molal
          Charge imbalance    =    0.865427 eq/kg (37.78% error)
          Activity of water   =    0.975277
          Solvent mass        =     0.88652 kg
          Solution mass       =     0.94867 kg
          Mineral mass        =      1.0647 kg
          Solution density    =    0.993    g/cm3
          Solution viscosity  =    0.003    poise
          Chlorinity          =    0.924965 molal
          Dissolved solids    =       65517 mg/kg sol'n
          Hardness            =    72848.04 mg/kg sol'n as CaCO3
            carbonate         =       34.76 mg/kg sol'n as CaCO3
            non-carbonate     =    72813.28 mg/kg sol'n as CaCO3
          Carbonate alkalinity=       34.76 mg/kg sol'n as CaCO3
          Water type          =    Ca-Cl
          Bulk volume         =    1.32e+03 cm3
          Fluid volume        =        956. cm3
          Mineral volume      =        360. cm3
          Inert volume        =        0.00 cm3
          Porosity            =        72.6 %
          Permeability        =     0.00775 cm2
          Mass reacted        =         958 g

                          moles          moles         grams          cm3      rxn rate
  Reactants             remaining       reacted       reacted       reacted  (mol/kg sec)
 ------------------------------------------------------------------------------------------
   H2O                   0.004102       0.03692        0.6651          --            --  
   Al2O3                 0.007455       0.06710         6.841          --            --  
   CaO                    0.01243        0.1118         6.271          --            --  
   Cr2O3                 0.005349       0.04814         7.316          --            --  
   FeO(ox)                 0.4012         3.611         259.4          --            --  
   K2O(ox)               0.004035       0.03631         3.421          --            --  
   MgO                     0.8330         7.497         302.2          --            --  
   MnO                   0.007888       0.07099         5.036          --            --  
   Na2O(ox)              0.002044       0.01840         1.140          --            --  
   P2O5                  0.005281       0.04753         6.746          --            --  
   S                     0.008560       0.07704         2.470         1.195          --  
   SiO2                    0.6572         5.915         355.4          --            --  
   TiO2                  0.001057      0.009516        0.7602          --            --  

  Minerals in system     moles      log moles      grams        volume (cm3)
 ----------------------------------------------------------------------------
   Antigorite              0.1579     -0.802          716.3           276.2
   Chromite               0.04814     -1.318          10.78           2.119
   Daphnite-14A           0.06710     -1.173          47.88           14.32
   Greenalite              0.1721     -0.764          63.96           19.79
   Hydroxylapatite        0.03169     -1.499          15.92           6.006
   Magnetite               0.8768     -0.057          203.0           39.04
   Troilite               0.07804     -1.108          6.861           2.589
                                               _____________   _____________
          (total)                                     1065.           360.1 

  Aqueous species       molality    mg/kg sol'n    act. coef.     log act.
 ---------------------------------------------------------------------------
   H2(aq)                  0.8931         1682.      1.0000       -0.0491
   Cl-                     0.7626     2.526e+04      0.5566       -0.3722
   Ca++                    0.3871     1.450e+04      0.1674       -1.1884
   Mg++                    0.2936         6667.      0.2484       -1.1372
   K+                     0.08078         2951.      0.5566       -1.3472
   MgCl+                  0.07426         4147.      0.6336       -1.3274
   MnCl+                  0.05282         4461.      0.6336       -1.4754
   Na+                    0.03909         839.9      0.6336       -1.6061
   Mn++                   0.02726         1400.      0.1674       -2.3407
   CaCl+                  0.01910         1348.      0.6336       -1.9172
   Ti(OH)4(aq)            0.01074         1163.      1.0000       -1.9692
   CaCl2(aq)             0.004854         503.4      1.0000       -2.3139
   NaCl(aq)              0.003538         193.2      1.0000       -2.4513
   Fe++                  0.003149         164.4      0.1674       -3.2780
   KCl(aq)               0.002273         158.4      1.0000       -2.6434
   Methane(aq)           0.001128         16.91      1.0000       -2.9477
   FeCl+                0.0005675         48.42      0.6336       -3.4442
   FeCl4--              3.113e-05         5.749      0.0871       -5.5668
   OH-                  2.699e-06       0.04290      0.5973       -5.7925
   FeCl2(aq)            1.595e-06        0.1889      1.0000       -5.7973
   SiO2(aq)             5.658e-07       0.03177      1.0000       -6.2473
   H+                   3.939e-07     0.0003710      0.8535       -6.4734
   HS-                  5.654e-08      0.001748      0.5973       -7.4714
   H2S(aq)              3.450e-08      0.001099      1.0000       -7.4622
   HCl(aq)              3.423e-08      0.001166      1.0000       -7.4656
   AlO2-                1.026e-08     0.0005654      0.6336       -8.1871
    (only species > 1e-8 molal listed)

  Mineral saturation states
                     log Q/K                          log Q/K
 ----------------------------------------------------------------
   Troilite           0.0000 sat    Cronstedtite-7A   -1.2350     
   Magnetite          0.0000 sat    Diaspore          -1.3080     
   Hydroxylapatite    0.0000 sat    Mn(OH)2(am)       -1.4741     
   Chromite           0.0000 sat    Boehmite          -1.6028     
   Daphnite-14A       0.0000 sat    Ferrosilite       -1.7680     
   Greenalite         0.0000 sat    Goethite          -1.8746     
   Antigorite         0.0000 sat    Alabandite        -1.9521     
   Fe                -0.0410        Gibbsite          -2.0874     
   Pyrrhotite        -0.0796        Whitlockite       -2.1259     
   FeO               -0.1405        Phlogopite        -2.2091     
   Chrysotile        -0.2797        Annite            -2.3430     
   Ripidolite-14A    -0.4225        Hematite          -2.3596     
   Fayalite          -0.4560        Tephroite         -2.3647     
   Ice               -0.4779        Enstatite         -2.6593     
   Brucite           -0.6635        Chamosite-7A      -2.8365     
   Fe(OH)2           -0.9310        Daphnite-7A       -2.8752     
   Wustite           -1.0425        Rhodonite         -2.8886     
   Clinochlore-14A   -1.0899     
    (only minerals with log Q/K > -3 listed)

                         partial
  Gases               press. (bar)     fugacity     fug. coef.    log fug.
 ---------------------------------------------------------------------------
   H2(g)                    1117.         1118.         1.001      3.0485
   CH4(g)                   1.291         1.290        0.9993      0.1105
   H2O(g)                  0.8251        0.8129        0.9852     -0.0900
   H2S(g)               1.033e-06     1.029e-06        0.9961     -5.9877
   HCl(g)               4.144e-11     4.144e-11         1.000*   -10.3825
   CO2(g)               7.307e-27     7.290e-27        0.9976    -26.1373
   CO(g)                2.291e-27     2.291e-27         1.000*   -26.6399
   C2H4(g)              3.449e-29     3.449e-29         1.000*   -28.4622
   S2(g)                1.890e-38     1.890e-38         1.000*   -37.7236
   Na(g)                1.585e-41     1.585e-41         1.000*   -40.7999
   SO2(g)               6.208e-42     6.164e-42        0.9928    -41.2102
   K(g)                 3.532e-42     3.532e-42         1.000*   -41.4520
   Cl2(g)               2.145e-51     2.145e-51         1.000*   -50.6686
   Mg(g)                1.487e-63     1.487e-63         1.000*   -62.8276
   O2(g)                6.788e-70     6.787e-70        0.9999    -69.1683
   Ca(g)                1.298e-82     1.298e-82         1.000*   -81.8867
   Al(g)                1.159e-99     1.159e-99         1.000*   -98.9358
   C(g)                2.659e-105    2.659e-105         1.000*  -104.5754
   Si(g)               6.901e-108    6.901e-108         1.000*  -107.1611
    *no data, gas taken to be ideal

                                  In fluid              Sorbed            Kd
  Original basis total moles   moles     mg/kg      moles     mg/kg      L/kg
 -------------------------------------------------------------------------------
   H2O                 66.8       50.0  9.50e+05
   Al+++              0.134   9.68e-09  0.000275
   Ca++               0.523      0.364  1.54e+04
   Cl-                0.820      0.820  3.06e+04
   CrO4--            0.0963   2.90e-18  3.54e-13
   Fe++                3.61    0.00332      196.
   H+                 -22.6   0.000998      1.06
   HCO3-            0.00100    0.00100      64.3
   HPO4--            0.0951   8.18e-10  8.28e-05
   K+                0.0736     0.0736  3.03e+03
   Mg++                7.91      0.326  8.35e+03
   Mn++              0.0710     0.0710  4.11e+03
   Na+               0.0378     0.0378      916.
   O2(aq)            -0.188     -0.398 -1.34e+04
   SO4--             0.0780   8.07e-08   0.00817
   SiO2(aq)            5.91   5.04e-07    0.0319
   Ti(OH)4(aq)      0.00952    0.00952  1.16e+03

  Elemental composition               In fluid                  Sorbed
                  total moles     moles       mg/kg        moles       mg/kg
 -------------------------------------------------------------------------------
   Aluminum            0.1342    9.677e-09   0.0002752
   Calcium             0.5228       0.3644   1.539e+04
   Carbon            0.001000     0.001000       12.66
   Chlorine            0.8200       0.8200   3.064e+04
   Chromium           0.09628    2.895e-18   1.587e-13
   Hydrogen             111.1        100.0   1.063e+05
   Iron                 3.612     0.003324       195.7
   Magnesium            7.906       0.3261       8354.
   Manganese          0.07099      0.07099       4111.
   Oxygen               79.33        49.25   8.306e+05
   Phosphorus         0.09506    8.184e-10   2.672e-05
   Potassium          0.07363      0.07363       3035.
   Silicon              5.915    5.041e-07     0.01492
   Sodium             0.03779      0.03779       915.9
   Sulfur             0.07804    8.072e-08    0.002728
   Titanium          0.009517     0.009517       480.3


          Step #    96             Xi = 0.9600

          Temperature = 100.0 C    Pressure =  1.013 bars
          pH =  6.481              log fO2 =  -69.230
          Eh =  -0.5417 volts      pe =  -7.3167
          Ionic strength      =    1.943598 molal
          Charge imbalance    =    0.871953 eq/kg (37.87% error)
          Activity of water   =    0.975163
          Solvent mass        =     0.87899 kg
          Solution mass       =     0.94157 kg
          Mineral mass        =      1.1356 kg
          Solution density    =    0.993    g/cm3
          Solution viscosity  =    0.003    poise
          Chlorinity          =    0.932886 molal
          Dissolved solids    =       66465 mg/kg sol'n
          Hardness            =    72512.60 mg/kg sol'n as CaCO3
            carbonate         =       35.22 mg/kg sol'n as CaCO3
            non-carbonate     =    72477.38 mg/kg sol'n as CaCO3
          Carbonate alkalinity=       35.22 mg/kg sol'n as CaCO3
          Water type          =    Ca-Cl
          Bulk volume         =    1.33e+03 cm3
          Fluid volume        =        948. cm3
          Mineral volume      =        384. cm3
          Inert volume        =        0.00 cm3
          Porosity            =        71.2 %
          Permeability        =     0.00467 cm2
          Mass reacted        =    1.02e+03 g

                          moles          moles         grams          cm3      rxn rate
  Reactants             remaining       reacted       reacted       reacted  (mol/kg sec)
 ------------------------------------------------------------------------------------------
   H2O                   0.001641       0.03938        0.7095          --            --  
   Al2O3                 0.002982       0.07157         7.297          --            --  
   CaO                   0.004970        0.1193         6.689          --            --  
   Cr2O3                 0.002139       0.05135         7.804          --            --  
   FeO(ox)                 0.1605         3.851         276.7          --            --  
   K2O(ox)               0.001614       0.03874         3.649          --            --  
   MgO                     0.3332         7.997         322.3          --            --  
   MnO                   0.003155       0.07573         5.372          --            --  
   Na2O(ox)             0.0008176       0.01962         1.216          --            --  
   P2O5                  0.002112       0.05070         7.196          --            --  
   S                     0.003424       0.08218         2.635         1.275          --  
   SiO2                    0.2629         6.309         379.1          --            --  
   TiO2                 0.0004229       0.01015        0.8108          --            --  

  Minerals in system     moles      log moles      grams        volume (cm3)
 ----------------------------------------------------------------------------
   Antigorite              0.1684     -0.774          764.0           294.6
   Chromite               0.05135     -1.289          11.49           2.260
   Daphnite-14A           0.07157     -1.145          51.07           15.27
   Fe                    0.001938     -2.713         0.1082         0.01374
   Greenalite              0.1836     -0.736          68.27           21.12
   Hydroxylapatite        0.03380     -1.471          16.98           6.406
   Magnetite               0.9346     -0.029          216.4           41.61
   Troilite               0.08318     -1.080          7.313           2.759
                                               _____________   _____________
          (total)                                     1136.           384.1 

  Aqueous species       molality    mg/kg sol'n    act. coef.     log act.
 ---------------------------------------------------------------------------
   H2(aq)                  0.9584         1804.      1.0000       -0.0184
   Cl-                     0.7661     2.535e+04      0.5566       -0.3701
   Ca++                    0.3870     1.448e+04      0.1674       -1.1887
   Mg++                    0.2911         6604.      0.2484       -1.1409
   K+                     0.08682         3169.      0.5566       -1.3158
   MgCl+                  0.07396         4126.      0.6338       -1.3290
   MnCl+                  0.05690         4802.      0.6338       -1.4429
   Na+                    0.04197         900.8      0.6338       -1.5751
   Mn++                   0.02925         1500.      0.1674       -2.3102
   CaCl+                  0.01917         1352.      0.6338       -1.9154
   Ti(OH)4(aq)            0.01155         1250.      1.0000       -1.9374
   CaCl2(aq)             0.004897         507.4      1.0000       -2.3100
   NaCl(aq)              0.003817         208.3      1.0000       -2.4182
   Fe++                  0.003119         162.6      0.1674       -3.2823
   KCl(aq)               0.002455         170.9      1.0000       -2.6100
   Methane(aq)           0.001138         17.04      1.0000       -2.9440
   FeCl+                0.0005644         48.11      0.6338       -3.4464
   FeCl4--              3.144e-05         5.801      0.0870       -5.5629
   OH-                  2.744e-06       0.04357      0.5974       -5.7853
   FeCl2(aq)            1.594e-06        0.1886      1.0000       -5.7975
   SiO2(aq)             5.462e-07       0.03064      1.0000       -6.2626
   H+                   3.871e-07     0.0003642      0.8541       -6.4807
   HS-                  5.614e-08      0.001733      0.5974       -7.4744
   HCl(aq)              3.382e-08      0.001151      1.0000       -7.4709
   H2S(aq)              3.369e-08      0.001072      1.0000       -7.4724
   AlO2-                1.037e-08     0.0005708      0.6338       -8.1824
   NaOH(aq)             1.023e-08     0.0003820      1.0000       -7.9901
    (only species > 1e-8 molal listed)

  Mineral saturation states
                     log Q/K                          log Q/K
 ----------------------------------------------------------------
   Troilite           0.0000 sat    Cronstedtite-7A   -1.2401     
   Fe                 0.0000 sat    Diaspore          -1.3106     
   Chromite           0.0000 sat    Mn(OH)2(am)       -1.4291     
   Daphnite-14A       0.0000 sat    Boehmite          -1.6054     
   Hydroxylapatite    0.0000 sat    Ferrosilite       -1.7731     
   Greenalite         0.0000 sat    Goethite          -1.8798     
   Antigorite         0.0000 sat    Alabandite        -1.9174     
   Magnetite          0.0000 sat    Gibbsite          -2.0900     
   Pyrrhotite        -0.0796        Whitlockite       -2.1306     
   FeO               -0.1303        Phlogopite        -2.1864     
   Chrysotile        -0.2778        Tephroite         -2.2901     
   Ripidolite-14A    -0.4206        Annite            -2.3222     
   Fayalite          -0.4509        Hematite          -2.3698     
   Ice               -0.4779        Enstatite         -2.6638     
   Brucite           -0.6527        Chamosite-7A      -2.8365     
   Fe(OH)2           -0.9208        Rhodonite         -2.8589     
   Wustite           -1.0344        Daphnite-7A       -2.8752     
   Clinochlore-14A   -1.0867        Sylvite           -2.9705     
    (only minerals with log Q/K > -3 listed)

                         partial
  Gases               press. (bar)     fugacity     fug. coef.    log fug.
 ---------------------------------------------------------------------------
   H2(g)                    1199.         1200.         1.001      3.0792
   CH4(g)                   1.302         1.301        0.9993      0.1142
   H2O(g)                  0.8250        0.8128        0.9852     -0.0900
   H2S(g)               1.009e-06     1.005e-06        0.9961     -5.9979
   HCl(g)               4.095e-11     4.095e-11         1.000*   -10.3878
   CO2(g)               5.555e-27     5.542e-27        0.9976    -26.2563
   CO(g)                1.870e-27     1.870e-27         1.000*   -26.7283
   C2H4(g)              3.047e-29     3.047e-29         1.000*   -28.5162
   S2(g)                1.565e-38     1.565e-38         1.000*   -37.8056
   Na(g)                1.794e-41     1.794e-41         1.000*   -40.7463
   SO2(g)               4.904e-42     4.869e-42        0.9928    -41.3126
   K(g)                 3.999e-42     3.999e-42         1.000*   -41.3980
   Cl2(g)               1.951e-51     1.951e-51         1.000*   -50.7097
   Mg(g)                1.637e-63     1.637e-63         1.000*   -62.7860
   O2(g)                5.893e-70     5.892e-70        0.9999    -69.2298
   Ca(g)                1.440e-82     1.440e-82         1.000*   -81.8417
   Al(g)                1.282e-99     1.282e-99         1.000*   -98.8922
   C(g)                2.328e-105    2.328e-105         1.000*  -104.6330
   Si(g)               7.674e-108    7.674e-108         1.000*  -107.1150
    *no data, gas taken to be ideal

                                  In fluid              Sorbed            Kd
  Original basis total moles   moles     mg/kg      moles     mg/kg      L/kg
 -------------------------------------------------------------------------------
   H2O                 67.5       49.6  9.50e+05
   Al+++              0.143   9.69e-09  0.000278
   Ca++               0.530      0.361  1.54e+04
   Cl-                0.820      0.820  3.09e+04
   CrO4--             0.103   2.84e-18  3.50e-13
   Fe++                3.85    0.00327      194.
   H+                 -24.1   0.000998      1.07
   HCO3-            0.00100    0.00100      64.8
   HPO4--             0.101   7.88e-10  8.03e-05
   K+                0.0785     0.0785  3.26e+03
   Mg++                8.41      0.321  8.28e+03
   Mn++              0.0757     0.0757  4.42e+03
   Na+               0.0402     0.0402      983.
   O2(aq)            -0.200     -0.423 -1.44e+04
   SO4--             0.0832   7.90e-08   0.00806
   SiO2(aq)            6.31   4.83e-07    0.0308
   Ti(OH)4(aq)       0.0102     0.0102  1.25e+03

  Elemental composition               In fluid                  Sorbed
                  total moles     moles       mg/kg        moles       mg/kg
 -------------------------------------------------------------------------------
   Aluminum            0.1431    9.694e-09   0.0002778
   Calcium             0.5303       0.3613   1.538e+04
   Carbon            0.001000     0.001000       12.76
   Chlorine            0.8200       0.8200   3.088e+04
   Chromium            0.1027    2.843e-18   1.570e-13
   Hydrogen             111.1        99.31   1.063e+05
   Iron                 3.852     0.003267       193.8
   Magnesium            8.406       0.3209       8282.
   Manganese          0.07573      0.07573       4418.
   Oxygen               80.92        48.83   8.298e+05
   Phosphorus          0.1014    7.882e-10   2.593e-05
   Potassium          0.07847      0.07847       3258.
   Silicon              6.309    4.825e-07     0.01439
   Sodium             0.04025      0.04025       982.7
   Sulfur             0.08318    7.897e-08    0.002689
   Titanium           0.01015      0.01015       516.2


          Step #   100             Xi = 1.0000

          Temperature = 100.0 C    Pressure =  1.013 bars
          pH =  6.482              log fO2 =  -69.230
          Eh =  -0.5418 volts      pe =  -7.3181
          Ionic strength      =    1.946816 molal
          Charge imbalance    =    0.875789 eq/kg (37.93% error)
          Activity of water   =    0.975103
          Solvent mass        =     0.87466 kg
          Solution mass       =     0.93745 kg
          Mineral mass        =      1.1823 kg
          Solution density    =    0.994    g/cm3
          Solution viscosity  =    0.003    poise
          Chlorinity          =    0.937507 molal
          Dissolved solids    =       66979 mg/kg sol'n
          Hardness            =    72238.91 mg/kg sol'n as CaCO3
            carbonate         =       35.41 mg/kg sol'n as CaCO3
            non-carbonate     =    72203.51 mg/kg sol'n as CaCO3
          Carbonate alkalinity=       35.41 mg/kg sol'n as CaCO3
          Water type          =    Ca-Cl
          Bulk volume         =    1.34e+03 cm3
          Fluid volume        =        944. cm3
          Mineral volume      =        400. cm3
          Inert volume        =        0.00 cm3
          Porosity            =        70.2 %
          Permeability        =     0.00339 cm2
          Mass reacted        =    1.06e+03 g

                          moles          moles         grams          cm3      rxn rate
  Reactants             remaining       reacted       reacted       reacted  (mol/kg sec)
 ------------------------------------------------------------------------------------------
   H2O                  5.475e-17       0.04102        0.7390          --            --  
   Al2O3                1.193e-16       0.07455         7.602          --            --  
   CaO                 -5.009e-17        0.1243         6.968          --            --  
   Cr2O3               -4.163e-17       0.05349         8.129          --            --  
   FeO(ox)              6.890e-15         4.012         288.2          --            --  
   K2O(ox)             -6.315e-17       0.04035         3.801          --            --  
   MgO                  2.001e-14         8.330         335.7          --            --  
   MnO                 -1.220e-16       0.07888         5.596          --            --  
   Na2O(ox)             3.572e-17       0.02044         1.267          --            --  
   P2O5                 8.327e-17       0.05281         7.496          --            --  
   S                   -9.790e-17       0.08560         2.745         1.328          --  
   SiO2                 8.174e-15         6.572         394.9          --            --  
   TiO2                 5.597e-18       0.01057        0.8446          --            --  

  Minerals in system     moles      log moles      grams        volume (cm3)
 ----------------------------------------------------------------------------
   Antigorite              0.1755     -0.756          795.8           306.9
   Chromite               0.05349     -1.272          11.97           2.354
   Daphnite-14A           0.07455     -1.128          53.19           15.91
   Fe                     0.03174     -1.498          1.773          0.2251
   Greenalite              0.1914     -0.718          71.14           22.01
   Hydroxylapatite        0.03521     -1.453          17.68           6.673
   Magnetite               0.9636     -0.016          223.1           42.90
   Troilite               0.08660     -1.062          7.614           2.873
                                               _____________   _____________
          (total)                                     1182.           399.8 

  Aqueous species       molality    mg/kg sol'n    act. coef.     log act.
 ---------------------------------------------------------------------------
   H2(aq)                  0.9584         1803.      1.0000       -0.0185
   Cl-                     0.7679     2.540e+04      0.5567       -0.3691
   Ca++                    0.3866     1.446e+04      0.1674       -1.1891
   Mg++                    0.2892         6558.      0.2484       -1.1436
   K+                     0.09083         3313.      0.5567       -1.2962
   MgCl+                  0.07366         4107.      0.6339       -1.3307
   MnCl+                  0.05961         5028.      0.6339       -1.4226
   Na+                    0.04388         941.3      0.6339       -1.5557
   Mn++                   0.03057         1567.      0.1674       -2.2910
   CaCl+                  0.01919         1353.      0.6339       -1.9148
   Ti(OH)4(aq)            0.01209         1307.      1.0000       -1.9176
   CaCl2(aq)             0.004916         509.1      1.0000       -2.3084
   NaCl(aq)              0.004002         218.2      1.0000       -2.3977
   Fe++                  0.003100         161.5      0.1674       -3.2851
   KCl(aq)               0.002575         179.1      1.0000       -2.5892
   Methane(aq)           0.001143         17.11      1.0000       -2.9418
   FeCl+                0.0005621         47.88      0.6339       -3.4481
   FeCl4--              3.156e-05         5.821      0.0870       -5.5613
   OH-                  2.752e-06       0.04368      0.5975       -5.7839
   FeCl2(aq)            1.592e-06        0.1883      1.0000       -5.7981
   SiO2(aq)             5.463e-07       0.03062      1.0000       -6.2626
   H+                   3.857e-07     0.0003627      0.8543       -6.4821
   HS-                  5.631e-08      0.001738      0.5975       -7.4731
   HCl(aq)              3.379e-08      0.001150      1.0000       -7.4712
   H2S(aq)              3.369e-08      0.001071      1.0000       -7.4725
   NaOH(aq)             1.073e-08     0.0004005      1.0000       -7.9693
   AlO2-                1.040e-08     0.0005722      0.6339       -8.1810
    (only species > 1e-8 molal listed)

  Mineral saturation states
                     log Q/K                          log Q/K
 ----------------------------------------------------------------
   Troilite           0.0000 sat    Cronstedtite-7A   -1.2402     
   Fe                 0.0000 sat    Diaspore          -1.3106     
   Chromite           0.0000 sat    Mn(OH)2(am)       -1.4072     
   Daphnite-14A       0.0000 sat    Boehmite          -1.6054     
   Hydroxylapatite    0.0000 sat    Ferrosilite       -1.7731     
   Greenalite         0.0000 sat    Goethite          -1.8798     
   Antigorite         0.0000 sat    Alabandite        -1.8954     
   Magnetite          0.0000 sat    Gibbsite          -2.0901     
   Pyrrhotite        -0.0796        Whitlockite       -2.1314     
   FeO               -0.1303        Phlogopite        -2.1653     
   Chrysotile        -0.2778        Tephroite         -2.2461     
   Ripidolite-14A    -0.4206        Annite            -2.3011     
   Fayalite          -0.4508        Hematite          -2.3698     
   Ice               -0.4779        Enstatite         -2.6637     
   Brucite           -0.6527        Chamosite-7A      -2.8365     
   Fe(OH)2           -0.9208        Rhodonite         -2.8369     
   Wustite           -1.0344        Daphnite-7A       -2.8752     
   Clinochlore-14A   -1.0868        Sylvite           -2.9497     
    (only minerals with log Q/K > -3 listed)

                         partial
  Gases               press. (bar)     fugacity     fug. coef.    log fug.
 ---------------------------------------------------------------------------
   H2(g)                    1199.         1200.         1.001      3.0791
   CH4(g)                   1.308         1.307        0.9993      0.1164
   H2O(g)                  0.8249        0.8127        0.9852     -0.0900
   H2S(g)               1.009e-06     1.005e-06        0.9961     -5.9980
   HCl(g)               4.092e-11     4.092e-11         1.000*   -10.3881
   CO2(g)               5.583e-27     5.570e-27        0.9976    -26.2541
   CO(g)                1.879e-27     1.879e-27         1.000*   -26.7261
   C2H4(g)              3.077e-29     3.077e-29         1.000*   -28.5118
   S2(g)                1.565e-38     1.565e-38         1.000*   -37.8056
   Na(g)                1.882e-41     1.882e-41         1.000*   -40.7255
   SO2(g)               4.904e-42     4.869e-42        0.9928    -41.3126
   K(g)                 4.198e-42     4.198e-42         1.000*   -41.3770
   Cl2(g)               1.948e-51     1.948e-51         1.000*   -50.7103
   Mg(g)                1.637e-63     1.637e-63         1.000*   -62.7860
   O2(g)                5.893e-70     5.892e-70        0.9999    -69.2298
   Ca(g)                1.448e-82     1.448e-82         1.000*   -81.8394
   Al(g)                1.282e-99     1.282e-99         1.000*   -98.8922
   C(g)                2.340e-105    2.340e-105         1.000*  -104.6308
   Si(g)               7.675e-108    7.675e-108         1.000*  -107.1149
    *no data, gas taken to be ideal

                                  In fluid              Sorbed            Kd
  Original basis total moles   moles     mg/kg      moles     mg/kg      L/kg
 -------------------------------------------------------------------------------
   H2O                 68.0       49.4  9.49e+05
   Al+++              0.149   9.68e-09  0.000279
   Ca++               0.535      0.359  1.54e+04
   Cl-                0.820      0.820  3.10e+04
   CrO4--             0.107   2.81e-18  3.48e-13
   Fe++                4.01    0.00323      193.
   H+                 -25.1   0.000998      1.07
   HCO3-            0.00100    0.00100      65.1
   HPO4--             0.106   7.81e-10  8.00e-05
   K+                0.0817     0.0817  3.41e+03
   Mg++                8.74      0.317  8.23e+03
   Mn++              0.0789     0.0789  4.62e+03
   Na+               0.0419     0.0419  1.03e+03
   O2(aq)            -0.209     -0.421 -1.44e+04
   SO4--             0.0866   7.87e-08   0.00807
   SiO2(aq)            6.57   4.80e-07    0.0308
   Ti(OH)4(aq)       0.0106     0.0106  1.31e+03

  Elemental composition               In fluid                  Sorbed
                  total moles     moles       mg/kg        moles       mg/kg
 -------------------------------------------------------------------------------
   Aluminum            0.1491    9.678e-09   0.0002786
   Calcium             0.5353       0.3592   1.536e+04
   Carbon            0.001000     0.001000       12.81
   Chlorine            0.8200       0.8200   3.101e+04
   Chromium            0.1070    2.812e-18   1.560e-13
   Hydrogen             111.1        98.83   1.063e+05
   Iron                 4.013     0.003232       192.5
   Magnesium            8.739       0.3174       8228.
   Manganese          0.07888      0.07888       4623.
   Oxygen               81.98        48.59   8.293e+05
   Phosphorus          0.1056    7.813e-10   2.582e-05
   Potassium          0.08170      0.08170       3407.
   Silicon              6.572    4.802e-07     0.01439
   Sodium             0.04188      0.04188       1027.
   Sulfur             0.08660    7.873e-08    0.002693
   Titanium           0.01057      0.01057       540.1
