# Supplementary material for: Mineral Indicators of Geologically Recent Past Habitability on Mars
Source: Life (Basel). 2023 Dec 15;13(12):2349. doi: 10.3390/life13122349 (PMC10744562; doi:10.3390/life13122349)
Supplement: Supplementary file 1 [file life-13-02349-s001.zip › Supplemental Files 1/CaMg(ClO4)2/CaMg(ClO4)2_373/Nahkla Ca+Mg ClO42_373.txt]

          Step #     0             Xi = 0.0000

          Temperature = 100.0 C    Pressure =  1.013 bars
          pH =  6.667              log fO2 =   -3.057
          Eh =   0.6693 volts      pe =   9.0396
          Ionic strength      =    1.844400 molal
          Charge imbalance    =    0.777644 eq/kg (36.47% error)
          Activity of water   =    0.976827
          Solvent mass        =      1.0000 kg
          Solution mass       =      1.0558 kg
          Mineral mass        =      0.0000 kg
          Solution density    =    0.985    g/cm3
          Solution viscosity  =    0.003    poise
          Chlorinity          =    0.820000 molal
          Dissolved solids    =       52819 mg/kg sol'n
          Hardness            =    77737.99 mg/kg sol'n as CaCO3
            carbonate         =       35.69 mg/kg sol'n as CaCO3
            non-carbonate     =    77702.30 mg/kg sol'n as CaCO3
          Carbonate alkalinity=       35.69 mg/kg sol'n as CaCO3
          Water type          =    Ca-Cl
          Bulk volume         =    1.07e+03 cm3
          Fluid volume        =    1.07e+03 cm3
          Mineral volume      =        0.00 cm3
          Inert volume        =        0.00 cm3
          Porosity            =        100. %
          Permeability        =        98.7 cm2
          Mass reacted        =           0 g

                          moles          moles         grams          cm3      rxn rate
  Reactants             remaining       reacted       reacted       reacted  (mol/kg sec)
 ------------------------------------------------------------------------------------------
   H2O                    0.03340         0.000         0.000          --            --  
   Al2O3                   0.1740         0.000         0.000          --            --  
   CaO                      2.768         0.000         0.000          --            --  
   Cr2O3                  0.01806         0.000         0.000          --            --  
   FeO(ox)                  3.027         0.000         0.000          --            --  
   K2O(ox)                0.01457         0.000         0.000          --            --  
   MgO                      3.170         0.000         0.000          --            --  
   MnO                    0.07293         0.000         0.000          --            --  
   Na2O(ox)               0.07836         0.000         0.000          --            --  
   P2O5                  0.009669         0.000         0.000          --            --  
   S                     0.008560         0.000         0.000         0.000          --  
   SiO2                     8.540         0.000         0.000          --            --  
   TiO2                   0.04494         0.000         0.000          --            --  

  No minerals in system.

  Aqueous species       molality    mg/kg sol'n    act. coef.     log act.
 ---------------------------------------------------------------------------
   Cl-                     0.7149     2.401e+04      0.5556       -0.4010
   Ca++                    0.3882     1.474e+04      0.1679       -1.1859
   Mg++                    0.3295         7586.      0.2480       -1.0877
   MgCl+                  0.07821         4427.      0.6310       -1.3067
   CaCl+                  0.01805         1291.      0.6310       -1.9435
   CaCl2(aq)             0.004275         449.4      1.0000       -2.3690
   K+                   0.0009743         36.08      0.5556       -3.2666
   Na+                  0.0009222         20.08      0.6310       -3.2352
   MgSO4(aq)            0.0008484         96.72      1.0000       -3.0714
   Fe++                 0.0008456         44.73      0.1679       -3.8478
   MgHCO3+              0.0004010         32.41      0.6310       -3.5968
   CaHCO3+              0.0003073         29.43      0.6310       -3.7124
   HCO3-                0.0001800         10.41      0.6310       -3.9446
   FeCl+                0.0001436         12.42      0.6310       -4.0429
   CaSO4(aq)            9.867e-05         12.72      1.0000       -4.0058
   NaCl(aq)             7.777e-05         4.305      1.0000       -4.1092
   CO2(aq)              6.119e-05         2.551      1.0000       -4.2133
   SO4--                5.290e-05         4.814      0.0882       -5.3310
   CaCO3(aq)            3.741e-05         3.547      1.0000       -4.4270
   KCl(aq)              2.561e-05         1.808      1.0000       -4.5916
   MgCO3(aq)            1.179e-05        0.9417      1.0000       -4.9284
   FeCl4--              6.347e-06         1.188      0.0882       -6.2519
   OH-                  4.236e-06       0.06824      0.5954       -5.5982
   FeCl++               1.706e-06        0.1475      0.1074       -6.7368
   Fe+++                1.606e-06       0.08497      0.0468       -7.1235
   Ti(OH)4(aq)          1.000e-06        0.1098      1.0000       -6.0000
   SiO2(aq)             9.941e-07       0.05657      1.0000       -6.0026
   AlO2-                9.660e-07       0.05397      0.6310       -6.2150
   FeCO3+               7.917e-07       0.08688      0.6310       -6.3014
   CrO4--               7.888e-07       0.08666      0.0882       -7.1575
   O2(aq)               6.838e-07       0.02072      1.0000       -6.1651
   MnCl+                6.460e-07       0.05531      0.6310       -6.3898
   HPO4--               6.311e-07       0.05738      0.0882       -7.2544
   CO3--                4.053e-07       0.02304      0.1074       -7.3611
   FeCl2(aq)            3.760e-07       0.04515      1.0000       -6.4248
   H2PO4-               3.682e-07       0.03383      0.6310       -6.6339
   Mn++                 3.538e-07       0.01841      0.1679       -7.2262
   H+                   2.542e-07     0.0002427      0.8467       -6.6671
   HCrO4-               2.112e-07       0.02341      0.6310       -6.8752
   KSO4-                6.266e-08      0.008022      0.6310       -7.4030
   HAlO2(aq)            3.363e-08      0.001911      1.0000       -7.4733
   NaHCO3(aq)           2.567e-08      0.002043      1.0000       -7.5906
   HCl(aq)              2.051e-08     0.0007082      1.0000       -7.6881
    (only species > 1e-8 molal listed)

  Mineral saturation states
                     log Q/K                          log Q/K
 ----------------------------------------------------------------
   Magnetite         32.5100s/sat   Calcite            0.7623s/sat
   Cronstedtite-7A   31.3393s/sat   Aragonite          0.6187s/sat
   Hematite          30.3322s/sat   Chamosite-7A       0.6022s/sat
   Antigorite        29.3430s/sat   Wustite            0.5373s/sat
   Ferrite-Mg        26.9366s/sat   Daphnite-7A        0.5089s/sat
   Ferrite-Ca        25.8253s/sat   Diaspore           0.4704s/sat
   Andradite         22.2485s/sat   Siderite           0.3714s/sat
   Jarosite          21.1834s/sat   Hercynite          0.3285s/sat
   Nontronite-Mg     21.0153s/sat   Boehmite           0.1756s/sat
   Nontronite-Ca     20.8593s/sat   Greenalite        -0.0546     
   Nontronite-K      19.8497s/sat   Phlogopite        -0.1090     
   Nontronite-Na     19.6812s/sat   Saponite-Mg       -0.1584     
   Nontronite-H      19.5359s/sat   Brucite           -0.2253     
   Goethite          14.4716s/sat   Saponite-Ca       -0.3079     
   Fe(OH)3           10.1594s/sat   Gibbsite          -0.3083     
   Hydroxylapatite   10.1426s/sat   FeO               -0.3223     
   Ferrite-Dicalciu  10.0617s/sat   Monohydrocalcite  -0.4555     
   Epidote            8.0913s/sat   Ice               -0.4772     
   Epidote-ord        8.0859s/sat   Fayalite          -0.5749     
   Clinochlore-14A    5.3908s/sat   Fe(OH)2           -1.1121     
   Strengite          5.3637s/sat   Corundum          -1.1307     
   Ripidolite-14A     4.8195s/sat   Anhydrite         -1.1318     
   Amesite-14A        4.7843s/sat   Hydromagnesite    -1.1881     
   Whitlockite        4.5055s/sat   Artinite          -1.2714     
   Pyrolusite         4.0498s/sat   Saponite-K        -1.3180     
   Bixbyite           3.8818s/sat   Saponite-Na       -1.4860     
   Daphnite-14A       3.3841s/sat   Saponite-H        -1.6331     
   Dolomite-ord       3.0777s/sat   Gypsum            -1.6338     
   Dolomite           3.0770s/sat   Ferrosilite       -1.7051     
   Huntite            2.7514s/sat   Bassanite         -1.7890     
   Clinochlore-7A     2.4673s/sat   CaSO4:0.5H2O(bet  -1.8835     
   NaFeO2             2.0615s/sat   Enstatite         -1.9771     
   Dolomite-dis       1.9644s/sat   Forsterite        -1.9813     
   Ripidolite-7A      1.9123s/sat   Annite            -2.1009     
   Hausmannite        1.5469s/sat   Talc              -2.3966     
   Chrysotile         1.5237s/sat   Quartz            -2.9244     
   Magnesite          1.0473s/sat
    (only minerals with log Q/K > -3 listed)

                         partial
  Gases               press. (bar)     fugacity     fug. coef.    log fug.
 ---------------------------------------------------------------------------
   H2O(g)                  0.8264        0.8142        0.9852     -0.0893
   CO2(g)                0.005713      0.005700        0.9976     -2.2441
   O2(g)                0.0008761     0.0008760        0.9999     -3.0575
   HCl(g)               2.483e-11     2.483e-11         1.000*   -10.6050
   Cl2(g)               8.734e-19     8.734e-19         1.000*   -18.0588
   H2(g)                9.851e-31     9.857e-31         1.001    -30.0062
   CO(g)                1.577e-36     1.577e-36         1.000*   -35.8022
   SO2(g)               3.458e-42     3.433e-42        0.9928    -41.4643
   Na(g)                1.727e-59     1.727e-59         1.000*   -58.7627
   K(g)                 1.972e-60     1.972e-60         1.000*   -59.7051
   Mg(g)                3.585e-96     3.585e-96         1.000*   -95.4455
   H2S(g)              3.930e-106    3.915e-106        0.9961   -105.4073
   CH4(g)              6.077e-109    6.073e-109        0.9993   -108.2166
   Ca(g)               2.808e-115    2.808e-115         1.000*  -114.5515
   Al(g)               1.816e-147    1.816e-147         1.000*  -146.7408
   C(g)                1.611e-147    1.611e-147         1.000*  -146.7930
   S2(g)               3.520e-171    3.520e-171         1.000*  -170.4535
   Si(g)               9.393e-174    9.393e-174         1.000*  -173.0272
   C2H4(g)             9.839e-180    9.839e-180         1.000*  -179.0070
    *no data, gas taken to be ideal

                                  In fluid              Sorbed            Kd
  Original basis total moles   moles     mg/kg      moles     mg/kg      L/kg
 -------------------------------------------------------------------------------
   H2O                 55.5       55.5  9.47e+05
   Al+++           1.00e-06   1.00e-06    0.0256
   Ca++               0.411      0.411  1.56e+04
   Cl-                0.820      0.820  2.75e+04
   CrO4--          1.00e-06   1.00e-06     0.110
   Fe++             0.00100    0.00100      52.9
   H+              7.54e-06   7.54e-06   0.00720
   HCO3-            0.00100    0.00100      57.8
   HPO4--          1.00e-06   1.00e-06    0.0909
   K+               0.00100    0.00100      37.0
   Mg++               0.409      0.409  9.42e+03
   Mn++            1.00e-06   1.00e-06    0.0520
   Na+              0.00100    0.00100      21.8
   O2(aq)          1.71e-06   1.71e-06    0.0518
   SO4--            0.00100    0.00100      91.0
   SiO2(aq)        1.00e-06   1.00e-06    0.0569
   Ti(OH)4(aq)     1.00e-06   1.00e-06     0.110

  Elemental composition               In fluid                  Sorbed
                  total moles     moles       mg/kg        moles       mg/kg
 -------------------------------------------------------------------------------
   Aluminum         1.000e-06    1.000e-06     0.02556
   Calcium             0.4110       0.4110   1.560e+04
   Carbon            0.001000     0.001000       11.38
   Chlorine            0.8200       0.8200   2.754e+04
   Chromium         1.000e-06    1.000e-06     0.04925
   Hydrogen             111.0        111.0   1.060e+05
   Iron              0.001000     0.001000       52.90
   Magnesium           0.4090       0.4090       9416.
   Manganese        1.000e-06    1.000e-06     0.05204
   Oxygen               55.52        55.52   8.413e+05
   Phosphorus       1.000e-06    1.000e-06     0.02934
   Potassium         0.001000     0.001000       37.03
   Silicon          1.000e-06    1.000e-06     0.02660
   Sodium            0.001000     0.001000       21.78
   Sulfur            0.001000     0.001000       30.37
   Titanium         1.000e-06    1.000e-06     0.04535


          Step #     0             Xi = 0.0000

          Temperature = 100.0 C    Pressure =  1.013 bars
          pH =  5.245              log fO2 =  -51.549
          Eh =  -0.1229 volts      pe =  -1.6606
          Ionic strength      =    1.844386 molal
          Charge imbalance    =    0.777667 eq/kg (36.47% error)
          Activity of water   =    0.976827
          Solvent mass        =      1.0000 kg
          Solution mass       =      1.0557 kg
          Mineral mass        =  3.0661e-05 kg
          Solution density    =    0.985    g/cm3
          Solution viscosity  =    0.003    poise
          Chlorinity          =    0.819996 molal
          Dissolved solids    =       52787 mg/kg sol'n
          Hardness            =    77740.14 mg/kg sol'n as CaCO3
            carbonate         =        4.85 mg/kg sol'n as CaCO3
            non-carbonate     =    77735.30 mg/kg sol'n as CaCO3
          Carbonate alkalinity=        4.85 mg/kg sol'n as CaCO3
          Water type          =    Ca-Cl
          Bulk volume         =    1.07e+03 cm3
          Fluid volume        =    1.07e+03 cm3
          Mineral volume      =     0.00587 cm3
          Inert volume        =        0.00 cm3
          Porosity            =        100. %
          Permeability        =        98.7 cm2
          Mass reacted        =           0 g

                          moles          moles         grams          cm3      rxn rate
  Reactants             remaining       reacted       reacted       reacted  (mol/kg sec)
 ------------------------------------------------------------------------------------------
   H2O                    0.03340         0.000         0.000          --            --  
   Al2O3                   0.1740         0.000         0.000          --            --  
   CaO                      2.768         0.000         0.000          --            --  
   Cr2O3                  0.01806         0.000         0.000          --            --  
   FeO(ox)                  3.027         0.000         0.000          --            --  
   K2O(ox)                0.01457         0.000         0.000          --            --  
   MgO                      3.170         0.000         0.000          --            --  
   MnO                    0.07293         0.000         0.000          --            --  
   Na2O(ox)               0.07836         0.000         0.000          --            --  
   P2O5                  0.009669         0.000         0.000          --            --  
   S                     0.008560         0.000         0.000         0.000          --  
   SiO2                     8.540         0.000         0.000          --            --  
   TiO2                   0.04494         0.000         0.000          --            --  

  Minerals in system     moles      log moles      grams        volume (cm3)
 ----------------------------------------------------------------------------
   Chromite             5.000e-07     -6.301      0.0001119       2.200e-05
   Diaspore             9.742e-07     -6.011      5.844e-05       1.730e-05
   Hematite             0.0001723     -3.764        0.02752        0.005217
   Hydroxylapatite      2.199e-07     -6.658      0.0001104       4.168e-05
   Pyrite               2.386e-05     -4.622       0.002863       0.0005712
                                               _____________   _____________
          (total)                                   0.03066        0.005869 

  Aqueous species       molality    mg/kg sol'n    act. coef.     log act.
 ---------------------------------------------------------------------------
   Cl-                     0.7149     2.401e+04      0.5556       -0.4010
   Ca++                    0.3884     1.475e+04      0.1679       -1.1857
   Mg++                    0.3298         7592.      0.2480       -1.0874
   MgCl+                  0.07827         4430.      0.6310       -1.3064
   CaCl+                  0.01806         1292.      0.6310       -1.9433
   CaCl2(aq)             0.004277         449.7      1.0000       -2.3688
   K+                   0.0009743         36.08      0.5556       -3.2666
   Na+                  0.0009222         20.08      0.6310       -3.2352
   MgSO4(aq)            0.0008078         92.10      1.0000       -3.0927
   CO2(aq)              0.0006451         26.89      1.0000       -3.1904
   Fe++                 0.0005358         28.34      0.1679       -4.0460
   MgHCO3+              0.0001599         12.92      0.6310       -3.9961
   CaHCO3+              0.0001225         11.73      0.6310       -4.1118
   CaSO4(aq)            9.394e-05         12.11      1.0000       -4.0272
   FeCl+                9.098e-05         7.868      0.6310       -4.2410
   NaCl(aq)             7.777e-05         4.305      1.0000       -4.1092
   HCO3-                7.174e-05         4.146      0.6310       -4.3442
   SO4--                5.034e-05         4.580      0.0882       -5.3526
   KCl(aq)              2.561e-05         1.808      1.0000       -4.5916
   H+                   6.726e-06      0.006421      0.8467       -5.2445
   FeCl4--              4.021e-06        0.7529      0.0882       -6.4501
   Ti(OH)4(aq)          1.000e-06        0.1098      1.0000       -6.0000
   SiO2(aq)             9.998e-07       0.05690      1.0000       -6.0001
   MnCl+                6.460e-07       0.05531      0.6310       -6.3898
   CaCO3(aq)            5.637e-07       0.05344      1.0000       -6.2489
   HCl(aq)              5.425e-07       0.01874      1.0000       -6.2656
   Mn++                 3.538e-07       0.01841      0.1679       -7.2262
   H2PO4-               3.193e-07       0.02933      0.6310       -6.6959
   FeCl2(aq)            2.383e-07       0.02860      1.0000       -6.6230
   MgCO3(aq)            1.777e-07       0.01419      1.0000       -6.7503
   OH-                  1.601e-07      0.002580      0.5954       -7.0207
   H2S(aq)              8.401e-08      0.002712      1.0000       -7.0757
   KSO4-                5.962e-08      0.007634      0.6310       -7.4246
   HSO4-                4.009e-08      0.003686      0.6310       -7.5969
   HPO4--               2.068e-08      0.001880      0.0882       -8.7389
   AlO2-                1.236e-08     0.0006905      0.6310       -8.1080
   HAlO2(aq)            1.138e-08     0.0006469      1.0000       -7.9437
   NaHCO3(aq)           1.023e-08     0.0008139      1.0000       -7.9902
    (only species > 1e-8 molal listed)

  Mineral saturation states
                     log Q/K                          log Q/K
 ----------------------------------------------------------------
   Chromite           0.0000 sat    Aragonite         -1.2032     
   Diaspore           0.0000 sat    Whitlockite       -1.3080     
   Hematite           0.0000 sat    Eskolaite         -1.4470     
   Pyrite             0.0000 sat    Siderite          -1.6490     
   Hydroxylapatite    0.0000 sat    Gypsum            -1.6551     
   Boehmite          -0.2948        Dolomite-dis      -1.6794     
   Ice               -0.4772        Bassanite         -1.8103     
   Dolomite-ord      -0.5661        CaSO4:0.5H2O(bet  -1.9048     
   Dolomite          -0.5668        Corundum          -2.0715     
   Goethite          -0.6945        Monohydrocalcite  -2.2774     
   Magnesite         -0.7746        Magnesiochromite  -2.5223     
   Gibbsite          -0.7787        Troilite          -2.8393     
   Magnetite         -0.8655        Pyrrhotite        -2.9189     
   Calcite           -1.0596        Quartz            -2.9219     
   Anhydrite         -1.1532     
    (only minerals with log Q/K > -3 listed)

                         partial
  Gases               press. (bar)     fugacity     fug. coef.    log fug.
 ---------------------------------------------------------------------------
   H2O(g)                  0.8264        0.8142        0.9852     -0.0893
   CO2(g)                 0.06023       0.06009        0.9976     -1.2212
   H2S(g)               2.515e-06     2.505e-06        0.9961     -5.6012
   H2(g)                1.734e-06     1.735e-06         1.001     -5.7606
   HCl(g)               6.569e-10     6.569e-10         1.000*    -9.1825
   CH4(g)               6.155e-11     6.151e-11        0.9993    -10.2110
   CO(g)                2.927e-11     2.927e-11         1.000*   -10.5336
   SO2(g)               4.055e-15     4.026e-15        0.9928    -14.3951
   S2(g)                4.650e-20     4.650e-20         1.000*   -19.3325
   C2H4(g)              3.257e-32     3.257e-32         1.000*   -31.4872
   Cl2(g)               3.472e-40     3.472e-40         1.000*   -39.4594
   Na(g)                8.662e-49     8.662e-49         1.000*   -48.0624
   K(g)                 9.890e-50     9.890e-50         1.000*   -49.0048
   O2(g)                2.826e-52     2.826e-52        0.9999    -51.5488
   Mg(g)                9.024e-75     9.024e-75         1.000*   -74.0446
   Ca(g)                7.067e-94     7.067e-94         1.000*   -93.1507
   C(g)                 5.263e-98     5.263e-98         1.000*   -97.2788
   Al(g)               1.436e-111    1.436e-111         1.000*  -110.8427
   Si(g)               2.928e-125    2.928e-125         1.000*  -124.5334
    *no data, gas taken to be ideal

                                  In fluid              Sorbed            Kd
  Original basis total moles   moles     mg/kg      moles     mg/kg      L/kg
 -------------------------------------------------------------------------------
   H2O                 55.5       55.5  9.47e+05
   Al+++           1.00e-06   2.58e-08  0.000659
   Ca++               0.411      0.411  1.56e+04
   Cl-                0.820      0.820  2.75e+04
   CrO4--          1.00e-06   4.96e-15  5.44e-10
   Fe++             0.00100   0.000631      33.4
   H+              7.54e-06   0.000652     0.622
   HCO3-            0.00100    0.00100      57.8
   HPO4--          1.00e-06   3.40e-07    0.0309
   K+               0.00100    0.00100      37.0
   Mg++               0.409      0.409  9.42e+03
   Mn++            1.00e-06   1.00e-06    0.0520
   Na+              0.00100    0.00100      21.8
   O2(aq)          1.71e-06  -1.85e-07  -0.00561
   SO4--            0.00100   0.000952      86.7
   SiO2(aq)        1.00e-06   1.00e-06    0.0569
   Ti(OH)4(aq)     1.00e-06   1.00e-06     0.110

  Elemental composition               In fluid                  Sorbed
                  total moles     moles       mg/kg        moles       mg/kg
 -------------------------------------------------------------------------------
   Aluminum         1.000e-06    2.580e-08   0.0006595
   Calcium             0.4110       0.4110   1.560e+04
   Carbon            0.001000     0.001000       11.38
   Chlorine            0.8200       0.8200   2.754e+04
   Chromium         1.000e-06    4.955e-15   2.441e-10
   Hydrogen             111.0        111.0   1.060e+05
   Iron              0.001000    0.0006310       33.38
   Magnesium           0.4090       0.4090       9416.
   Manganese        1.000e-06    1.000e-06     0.05204
   Oxygen               55.52        55.52   8.413e+05
   Phosphorus       1.000e-06    3.404e-07    0.009987
   Potassium         0.001000     0.001000       37.03
   Silicon          1.000e-06    1.000e-06     0.02660
   Sodium            0.001000     0.001000       21.78
   Sulfur            0.001000    0.0009523       28.92
   Titanium         1.000e-06    1.000e-06     0.04535


          Step #     1             Xi = 0.0025

          Temperature = 100.0 C    Pressure =  1.013 bars
          pH =  5.213              log fO2 =  -52.361
          Eh =  -0.1357 volts      pe =  -1.8324
          Ionic strength      =    1.845728 molal
          Charge imbalance    =    0.777686 eq/kg (36.45% error)
          Activity of water   =    0.976801
          Solvent mass        =     0.99990 kg
          Solution mass       =      1.0557 kg
          Mineral mass        =   0.0026850 kg
          Solution density    =    0.985    g/cm3
          Solution viscosity  =    0.003    poise
          Chlorinity          =    0.820078 molal
          Dissolved solids    =       52858 mg/kg sol'n
          Hardness            =    77563.53 mg/kg sol'n as CaCO3
            carbonate         =        4.54 mg/kg sol'n as CaCO3
            non-carbonate     =    77558.99 mg/kg sol'n as CaCO3
          Carbonate alkalinity=        4.54 mg/kg sol'n as CaCO3
          Water type          =    Ca-Cl
          Bulk volume         =    1.07e+03 cm3
          Fluid volume        =    1.07e+03 cm3
          Mineral volume      =       0.850 cm3
          Inert volume        =        0.00 cm3
          Porosity            =        99.9 %
          Permeability        =        96.0 cm2
          Mass reacted        =        2.63 g

                          moles          moles         grams          cm3      rxn rate
  Reactants             remaining       reacted       reacted       reacted  (mol/kg sec)
 ------------------------------------------------------------------------------------------
   H2O                    0.03332     8.351e-05      0.001504          --            --  
   Al2O3                   0.1735     0.0004349       0.04434          --            --  
   CaO                      2.761      0.006919        0.3880          --            --  
   Cr2O3                  0.01802     4.515e-05      0.006862          --            --  
   FeO(ox)                  3.020      0.007568        0.5437          --            --  
   K2O(ox)                0.01453     3.643e-05      0.003431          --            --  
   MgO                      3.162      0.007924        0.3194          --            --  
   MnO                    0.07274     0.0001823       0.01293          --            --  
   Na2O(ox)               0.07816     0.0001959       0.01214          --            --  
   P2O5                  0.009645     2.417e-05      0.003431          --            --  
   S                     0.008539     2.140e-05     0.0006862     0.0003320          --  
   SiO2                     8.518       0.02135         1.283          --            --  
   TiO2                   0.04483     0.0001123      0.008974          --            --  

  Minerals in system     moles      log moles      grams        volume (cm3)
 ----------------------------------------------------------------------------
   Chromite             4.565e-05     -4.341        0.01022        0.002009
   Hematite              0.003430     -2.465         0.5478          0.1038
   Hydroxylapatite      1.632e-05     -4.787       0.008197        0.003093
   Pyrite               0.0004984     -3.302        0.05980         0.01193
   Saponite-Mg           0.002639     -2.579          1.010          0.3527
   Talc                  0.002765     -2.558          1.049          0.3767
                                               _____________   _____________
          (total)                                     2.685          0.8503 

  Aqueous species       molality    mg/kg sol'n    act. coef.     log act.
 ---------------------------------------------------------------------------
   Cl-                     0.7157     2.403e+04      0.5556       -0.4005
   Ca++                    0.3950     1.499e+04      0.1679       -1.1784
   Mg++                    0.3233         7443.      0.2480       -1.0960
   MgCl+                  0.07682         4348.      0.6310       -1.3145
   CaCl+                  0.01838         1315.      0.6310       -1.9355
   CaCl2(aq)             0.004360         458.3      1.0000       -2.3606
   Na+                   0.001284         27.95      0.6310       -3.0916
   K+                    0.001045         38.71      0.5556       -3.2360
   Fe++                 0.0009874         52.23      0.1679       -3.7805
   CO2(aq)              0.0006621         27.60      1.0000       -3.1790
   SiO2(aq)             0.0006074         34.56      1.0000       -3.2165
   FeCl+                0.0001679         14.52      0.6310       -3.9750
   MgHCO3+              0.0001498         12.10      0.6310       -4.0246
   CaHCO3+              0.0001190         11.39      0.6310       -4.1244
   MnCl+                0.0001185         10.15      0.6310       -4.1262
   Ti(OH)4(aq)          0.0001134         12.44      1.0000       -3.9456
   NaCl(aq)             0.0001084         5.999      1.0000       -3.9651
   HCO3-                6.852e-05         3.960      0.6310       -4.3641
   Mn++                 6.483e-05         3.374      0.1679       -4.9632
   KCl(aq)              2.751e-05         1.943      1.0000       -4.5605
   MgSO4(aq)            2.059e-05         2.348      1.0000       -4.6863
   FeCl4--              7.446e-06         1.394      0.0882       -6.1826
   H+                   7.227e-06      0.006899      0.8468       -5.2133
   CaSO4(aq)            2.483e-06        0.3202      1.0000       -5.6049
   SO4--                1.309e-06        0.1191      0.0882       -6.9377
   HCl(aq)              5.837e-07       0.02016      1.0000       -6.2338
   CaCO3(aq)            5.095e-07       0.04830      1.0000       -6.2928
   FeCl2(aq)            4.401e-07       0.05283      1.0000       -6.3565
   H2PO4-               3.672e-07       0.03373      0.6310       -6.6350
   MgCO3(aq)            1.549e-07       0.01237      1.0000       -6.8100
   OH-                  1.490e-07      0.002400      0.5954       -7.0520
   HSiO3-               1.265e-07      0.009237      0.6310       -7.0978
   H2S(aq)              1.061e-07      0.003426      1.0000       -6.9742
   HPO4--               2.214e-08      0.002013      0.0882       -8.7093
   NaHCO3(aq)           1.360e-08      0.001082      1.0000       -7.8665
    (only species > 1e-8 molal listed)

  Mineral saturation states
                     log Q/K                          log Q/K
 ----------------------------------------------------------------
   Pyrite             0.0000 sat    Saponite-K        -1.1481     
   Chromite           0.0000 sat    Aragonite         -1.2471     
   Hydroxylapatite    0.0000 sat    Saponite-Na       -1.2789     
   Hematite           0.0000 sat    Whitlockite       -1.2896     
   Talc               0.0000 sat    Nontronite-H      -1.4093     
   Saponite-Mg        0.0000 sat    Siderite          -1.4346     
   Quartz            -0.1383        Nontronite-K      -1.5651     
   Saponite-Ca       -0.1469        Eskolaite         -1.6500     
   Tridymite         -0.3101        Chrysotile        -1.6518     
   Chalcedony        -0.3550        Nontronite-Na     -1.6963     
   Nontronite-Mg     -0.4110        Ferrosilite       -1.7593     
   Ice               -0.4772        Dolomite-dis      -1.7830     
   Cristobalite(alp  -0.5560        Cronstedtite-7A   -1.8874     
   Nontronite-Ca     -0.5644        Diaspore          -2.0682     
   Magnetite         -0.6625        Enstatite         -2.1069     
   Dolomite-ord      -0.6697        Monohydrocalcite  -2.3213     
   Dolomite          -0.6704        Minnesotaite      -2.3240     
   Goethite          -0.6945        Boehmite          -2.3630     
   Coesite           -0.7967        Troilite          -2.5348     
   Magnesite         -0.8343        Pyrrhotite        -2.6144     
   Cristobalite(bet  -0.8582        Anhydrite         -2.7309     
   Saponite-H        -0.9937        Magnesiochromite  -2.7964     
   SiO2(am)          -1.0322        Gibbsite          -2.8469     
   Calcite           -1.1035     
    (only minerals with log Q/K > -3 listed)

                         partial
  Gases               press. (bar)     fugacity     fug. coef.    log fug.
 ---------------------------------------------------------------------------
   H2O(g)                  0.8264        0.8142        0.9852     -0.0893
   CO2(g)                 0.06183       0.06168        0.9976     -1.2098
   H2(g)                4.417e-06     4.420e-06         1.001     -5.3546
   H2S(g)               3.177e-06     3.165e-06        0.9961     -5.4997
   CH4(g)               2.658e-09     2.657e-09        0.9993     -8.5757
   HCl(g)               7.068e-10     7.068e-10         1.000*    -9.1507
   CO(g)                7.652e-11     7.652e-11         1.000*   -10.1162
   SO2(g)               3.101e-16     3.079e-16        0.9928    -15.5116
   S2(g)                1.144e-20     1.144e-20         1.000*   -19.9416
   C2H4(g)              9.365e-30     9.365e-30         1.000*   -29.0285
   Cl2(g)               1.578e-40     1.578e-40         1.000*   -39.8019
   Na(g)                1.790e-48     1.790e-48         1.000*   -47.7470
   K(g)                 1.576e-49     1.576e-49         1.000*   -48.8025
   O2(g)                4.357e-53     4.357e-53        0.9999    -52.3608
   Mg(g)                1.952e-74     1.952e-74         1.000*   -73.7096
   Ca(g)                1.585e-93     1.585e-93         1.000*   -92.8000
   C(g)                 3.504e-97     3.504e-97         1.000*   -96.4554
   Al(g)               4.990e-113    4.990e-113         1.000*  -112.3019
   Si(g)               1.154e-121    1.154e-121         1.000*  -120.9378
    *no data, gas taken to be ideal

                                  In fluid              Sorbed            Kd
  Original basis total moles   moles     mg/kg      moles     mg/kg      L/kg
 -------------------------------------------------------------------------------
   H2O                 55.5       55.5  9.47e+05
   Al+++           0.000871   2.15e-10  5.49e-06
   Ca++               0.418      0.418  1.59e+04
   Cl-                0.820      0.820  2.75e+04
   CrO4--          9.13e-05   4.87e-15  5.36e-10
   Fe++             0.00857    0.00116      61.5
   H+               -0.0479   0.000670     0.639
   HCO3-            0.00100    0.00100      57.8
   HPO4--          4.93e-05   3.90e-07    0.0354
   K+               0.00107    0.00107      39.7
   Mg++               0.417      0.400  9.22e+03
   Mn++            0.000183   0.000183      9.54
   Na+              0.00139    0.00139      30.3
   O2(aq)         -9.81e-05  -2.33e-07  -0.00707
   SO4--            0.00102   2.45e-05      2.23
   SiO2(aq)          0.0214   0.000607      34.6
   Ti(OH)4(aq)     0.000113   0.000113      12.4

  Elemental composition               In fluid                  Sorbed
                  total moles     moles       mg/kg        moles       mg/kg
 -------------------------------------------------------------------------------
   Aluminum         0.0008708    2.148e-10   5.490e-06
   Calcium             0.4179       0.4178   1.586e+04
   Carbon            0.001000     0.001000       11.38
   Chlorine            0.8200       0.8200   2.754e+04
   Chromium         9.130e-05    4.874e-15   2.400e-10
   Hydrogen             111.0        111.0   1.060e+05
   Iron              0.008568     0.001163       61.53
   Magnesium           0.4169       0.4003       9215.
   Manganese        0.0001833    0.0001833       9.540
   Oxygen               55.58        55.51   8.412e+05
   Phosphorus       4.935e-05    3.899e-07     0.01144
   Potassium         0.001073     0.001073       39.73
   Silicon            0.02135    0.0006074       16.16
   Sodium            0.001392     0.001392       30.31
   Sulfur            0.001021    2.450e-05      0.7442
   Titanium         0.0001133    0.0001133       5.141


          Step #     2             Xi = 0.0044

          Temperature = 100.0 C    Pressure =  1.013 bars
          pH =  5.418              log fO2 =  -55.844
          Eh =  -0.2153 volts      pe =  -2.9084
          Ionic strength      =    1.846952 molal
          Charge imbalance    =    0.777646 eq/kg (36.43% error)
          Activity of water   =    0.976782
          Solvent mass        =     0.99982 kg
          Solution mass       =      1.0558 kg
          Mineral mass        =   0.0046016 kg
          Solution density    =    0.985    g/cm3
          Solution viscosity  =    0.003    poise
          Chlorinity          =    0.820144 molal
          Dissolved solids    =       52982 mg/kg sol'n
          Hardness            =    77371.70 mg/kg sol'n as CaCO3
            carbonate         =        6.89 mg/kg sol'n as CaCO3
            non-carbonate     =    77364.81 mg/kg sol'n as CaCO3
          Carbonate alkalinity=        6.89 mg/kg sol'n as CaCO3
          Water type          =    Ca-Cl
          Bulk volume         =    1.07e+03 cm3
          Fluid volume        =    1.07e+03 cm3
          Mineral volume      =        1.48 cm3
          Inert volume        =        0.00 cm3
          Porosity            =        99.9 %
          Permeability        =        94.1 cm2
          Mass reacted        =         4.6 g

                          moles          moles         grams          cm3      rxn rate
  Reactants             remaining       reacted       reacted       reacted  (mol/kg sec)
 ------------------------------------------------------------------------------------------
   H2O                    0.03326     0.0001461      0.002633          --            --  
   Al2O3                   0.1732     0.0007611       0.07760          --            --  
   CaO                      2.755       0.01211        0.6790          --            --  
   Cr2O3                  0.01798     7.901e-05       0.01201          --            --  
   FeO(ox)                  3.014       0.01324        0.9515          --            --  
   K2O(ox)                0.01451     6.375e-05      0.006005          --            --  
   MgO                      3.156       0.01387        0.5589          --            --  
   MnO                    0.07261     0.0003191       0.02263          --            --  
   Na2O(ox)               0.07801     0.0003428       0.02125          --            --  
   P2O5                  0.009627     4.230e-05      0.006005          --            --  
   S                     0.008523     3.745e-05      0.001201     0.0005809          --  
   SiO2                     8.502       0.03736         2.245          --            --  
   TiO2                   0.04474     0.0001966       0.01570          --            --  

  Minerals in system     moles      log moles      grams        volume (cm3)
 ----------------------------------------------------------------------------
   Chromite             7.951e-05     -4.100        0.01780        0.003499
   Hydroxylapatite      2.849e-05     -4.545        0.01431        0.005401
   Magnetite             0.003594     -2.444         0.8322          0.1600
   Pyrite               0.0005185     -3.285        0.06221         0.01241
   Saponite-Mg           0.004616     -2.336          1.767          0.6169
   Talc                  0.005030     -2.298          1.908          0.6853
                                               _____________   _____________
          (total)                                     4.602           1.484 

  Aqueous species       molality    mg/kg sol'n    act. coef.     log act.
 ---------------------------------------------------------------------------
   Cl-                     0.7163     2.405e+04      0.5556       -0.4002
   Ca++                    0.3998     1.518e+04      0.1679       -1.1731
   Mg++                    0.3175         7309.      0.2480       -1.1038
   MgCl+                  0.07551         4273.      0.6310       -1.3219
   CaCl+                  0.01862         1332.      0.6310       -1.9299
   CaCl2(aq)             0.004420         464.6      1.0000       -2.3545
   Fe++                  0.002430         128.5      0.1679       -3.3894
   Na+                   0.001555         33.84      0.6310       -3.0083
   K+                    0.001099         40.68      0.5556       -3.2144
   CO2(aq)              0.0005409         22.54      1.0000       -3.2669
   FeCl+                0.0004134         35.75      0.6310       -3.5835
   SiO2(aq)             0.0003031         17.25      1.0000       -3.5184
   MnCl+                0.0002070         17.72      0.6310       -3.8840
   Ti(OH)4(aq)          0.0001976         21.69      1.0000       -3.7041
   MgHCO3+              0.0001927         15.57      0.6310       -3.9151
   CaHCO3+              0.0001578         15.11      0.6310       -4.0019
   NaCl(aq)             0.0001314         7.271      1.0000       -3.8815
   Mn++                 0.0001131         5.887      0.1679       -4.7214
   HCO3-                8.976e-05         5.187      0.6310       -4.2468
   KCl(aq)              2.894e-05         2.043      1.0000       -4.5385
   FeCl4--              1.839e-05         3.443      0.0882       -5.7900
   Methane(aq)          1.758e-05        0.2670      1.0000       -4.7550
   H+                   4.506e-06      0.004301      0.8468       -5.4184
   FeCl2(aq)            1.085e-06        0.1302      1.0000       -5.9646
   CaCO3(aq)            1.084e-06        0.1027      1.0000       -5.9651
   HCl(aq)              3.643e-07       0.01258      1.0000       -6.4386
   MgCO3(aq)            3.196e-07       0.02552      1.0000       -6.4954
   H2S(aq)              3.133e-07       0.01011      1.0000       -6.5040
   OH-                  2.389e-07      0.003848      0.5955       -6.8469
   H2(aq)               1.948e-07     0.0003718      1.0000       -6.7105
   H2PO4-               1.195e-07       0.01098      0.6310       -7.1225
   HSiO3-               1.013e-07      0.007392      0.6310       -7.1945
   HS-                  4.538e-08      0.001421      0.5955       -7.5683
   NaHCO3(aq)           2.158e-08      0.001717      1.0000       -7.6660
   Ca(For)+             1.712e-08      0.001380      0.6310       -7.9664
   HPO4--               1.156e-08      0.001051      0.0882       -8.9916
   CO3--                1.140e-08     0.0006480      0.1074       -8.9120
    (only species > 1e-8 molal listed)

  Mineral saturation states
                     log Q/K                          log Q/K
 ----------------------------------------------------------------
   Chromite           0.0000 sat    Minnesotaite      -1.1272     
   Talc               0.0000 sat    Saponite-K        -1.1397     
   Hydroxylapatite    0.0000 sat    Dolomite-dis      -1.1407     
   Pyrite             0.0000 sat    Cristobalite(bet  -1.1601     
   Saponite-Mg        0.0000 sat    Greenalite        -1.2029     
   Magnetite          0.0000 sat    Saponite-Na       -1.2501     
   Dolomite-ord      -0.0274        Ferrosilite       -1.2598     
   Dolomite          -0.0281        Troilite          -1.2632     
   Hematite          -0.1389        SiO2(am)          -1.3341     
   Saponite-Ca       -0.1447        Pyrrhotite        -1.3428     
   Quartz            -0.4402        Whitlockite       -1.4281     
   Ice               -0.4772        Nontronite-Mg     -1.7572     
   Magnesite         -0.5197        Nontronite-Ca     -1.9084     
   Tridymite         -0.6120        Monohydrocalcite  -1.9936     
   Chalcedony        -0.6569        Enstatite         -2.0063     
   C                 -0.6847        Fayalite          -2.1685     
   Siderite          -0.7211        FeO               -2.3612     
   Cronstedtite-7A   -0.7254        Eskolaite         -2.4514     
   Goethite          -0.7639        Rhodochrosite     -2.4592     
   Calcite           -0.7758        Diaspore          -2.5713     
   Cristobalite(alp  -0.8579        Brucite           -2.7387     
   Aragonite         -0.9194        Wustite           -2.7924     
   Chrysotile        -1.0482        Nontronite-H      -2.8219     
   Saponite-H        -1.0601        Boehmite          -2.8661     
   Coesite           -1.0986        Nontronite-K      -2.9029     
    (only minerals with log Q/K > -3 listed)

                         partial
  Gases               press. (bar)     fugacity     fug. coef.    log fug.
 ---------------------------------------------------------------------------
   H2O(g)                  0.8264        0.8141        0.9852     -0.0893
   CO2(g)                 0.05051       0.05039        0.9976     -1.2977
   CH4(g)                 0.02011       0.02010        0.9993     -1.6968
   H2(g)                0.0002437     0.0002438         1.001     -3.6129
   H2S(g)               9.378e-06     9.342e-06        0.9961     -5.0295
   CO(g)                3.448e-09     3.448e-09         1.000*    -8.4624
   HCl(g)               4.411e-10     4.411e-10         1.000*    -9.3555
   C2H4(g)              1.761e-19     1.761e-19         1.000*   -18.7542
   SO2(g)               5.453e-21     5.414e-21        0.9928    -20.2665
   S2(g)                3.276e-23     3.276e-23         1.000*   -22.4846
   Cl2(g)               1.114e-42     1.114e-42         1.000*   -41.9531
   Na(g)                2.583e-47     2.583e-47         1.000*   -46.5879
   K(g)                 1.973e-48     1.973e-48         1.000*   -47.7049
   O2(g)                1.432e-56     1.432e-56        0.9999    -55.8442
   Mg(g)                2.719e-72     2.719e-72         1.000*   -71.5655
   Ca(g)                2.276e-91     2.276e-91         1.000*   -90.6428
   C(g)                 8.711e-94     8.711e-94         1.000*   -93.0599
   Al(g)               6.420e-111    6.420e-111         1.000*  -110.1925
   Si(g)               1.753e-118    1.753e-118         1.000*  -117.7563
    *no data, gas taken to be ideal

                                  In fluid              Sorbed            Kd
  Original basis total moles   moles     mg/kg      moles     mg/kg      L/kg
 -------------------------------------------------------------------------------
   H2O                 55.6       55.5  9.47e+05
   Al+++            0.00152   8.35e-11  2.13e-06
   Ca++               0.423      0.423  1.61e+04
   Cl-                0.820      0.820  2.75e+04
   CrO4--          0.000159   4.72e-16  5.19e-11
   Fe++              0.0142    0.00286      151.
   H+               -0.0839   0.000562     0.537
   HCO3-            0.00100    0.00100      57.8
   HPO4--          8.56e-05   1.31e-07    0.0119
   K+               0.00113    0.00113      41.8
   Mg++               0.423      0.393  9.05e+03
   Mn++            0.000320   0.000320      16.7
   Na+              0.00169    0.00169      36.7
   O2(aq)         -0.000173  -3.60e-05     -1.09
   SO4--            0.00104   3.59e-07    0.0326
   SiO2(aq)          0.0374   0.000303      17.3
   Ti(OH)4(aq)     0.000198   0.000198      21.7

  Elemental composition               In fluid                  Sorbed
                  total moles     moles       mg/kg        moles       mg/kg
 -------------------------------------------------------------------------------
   Aluminum          0.001523    8.348e-11   2.133e-06
   Calcium             0.4231       0.4230   1.606e+04
   Carbon            0.001000     0.001000       11.38
   Chlorine            0.8200       0.8200   2.754e+04
   Chromium         0.0001590    4.723e-16   2.326e-11
   Hydrogen             111.0        111.0   1.060e+05
   Iron               0.01424     0.002863       151.4
   Magnesium           0.4229       0.3932       9051.
   Manganese        0.0003201    0.0003201       16.65
   Oxygen               55.63        55.50   8.411e+05
   Phosphorus       8.561e-05    1.312e-07    0.003849
   Potassium         0.001127     0.001127       41.75
   Silicon            0.03736    0.0003032       8.065
   Sodium            0.001686     0.001686       36.71
   Sulfur            0.001037    3.586e-07     0.01089
   Titanium         0.0001976    0.0001976       8.962


          Step #     5             Xi = 0.0133

          Temperature = 100.0 C    Pressure =  1.013 bars
          pH =  5.586              log fO2 =  -59.162
          Eh =  -0.2892 volts      pe =  -3.9057
          Ionic strength      =    1.852676 molal
          Charge imbalance    =    0.777690 eq/kg (36.35% error)
          Activity of water   =    0.976687
          Solvent mass        =     0.99928 kg
          Solution mass       =      1.0557 kg
          Mineral mass        =    0.014025 kg
          Solution density    =    0.986    g/cm3
          Solution viscosity  =    0.003    poise
          Chlorinity          =    0.820590 molal
          Dissolved solids    =       53444 mg/kg sol'n
          Hardness            =    77038.98 mg/kg sol'n as CaCO3
            carbonate         =        9.48 mg/kg sol'n as CaCO3
            non-carbonate     =    77029.49 mg/kg sol'n as CaCO3
          Carbonate alkalinity=        9.48 mg/kg sol'n as CaCO3
          Water type          =    Ca-Cl
          Bulk volume         =    1.08e+03 cm3
          Fluid volume        =    1.07e+03 cm3
          Mineral volume      =        4.60 cm3
          Inert volume        =        0.00 cm3
          Porosity            =        99.6 %
          Permeability        =        85.1 cm2
          Mass reacted        =          14 g

                          moles          moles         grams          cm3      rxn rate
  Reactants             remaining       reacted       reacted       reacted  (mol/kg sec)
 ------------------------------------------------------------------------------------------
   H2O                    0.03296     0.0004436      0.007992          --            --  
   Al2O3                   0.1716      0.002310        0.2356          --            --  
   CaO                      2.731       0.03676         2.061          --            --  
   Cr2O3                  0.01782     0.0002399       0.03646          --            --  
   FeO(ox)                  2.987       0.04020         2.889          --            --  
   K2O(ox)                0.01438     0.0001935       0.01823          --            --  
   MgO                      3.128       0.04210         1.697          --            --  
   MnO                    0.07196     0.0009686       0.06871          --            --  
   Na2O(ox)               0.07732      0.001041       0.06450          --            --  
   P2O5                  0.009541     0.0001284       0.01823          --            --  
   S                     0.008447     0.0001137      0.003646      0.001763          --  
   SiO2                     8.426        0.1134         6.815          --            --  
   TiO2                   0.04434     0.0005968       0.04767          --            --  

  Minerals in system     moles      log moles      grams        volume (cm3)
 ----------------------------------------------------------------------------
   Antigorite           7.220e-05     -4.141         0.3275          0.1263
   Chromite             0.0002404     -3.619        0.05380         0.01058
   Greenalite            0.004324     -2.364          1.607          0.4973
   Hydroxylapatite      8.593e-05     -4.066        0.04316         0.01629
   Magnetite             0.007571     -2.121          1.753          0.3371
   Pyrite               0.0005562     -3.255        0.06673         0.01331
   Saponite-Mg            0.01401     -1.854          5.363           1.872
   Talc                   0.01268     -1.897          4.811           1.728
                                               _____________   _____________
          (total)                                     14.03           4.601 

  Aqueous species       molality    mg/kg sol'n    act. coef.     log act.
 ---------------------------------------------------------------------------
   Cl-                     0.7192     2.414e+04      0.5556       -0.3984
   Ca++                    0.4232     1.605e+04      0.1678       -1.1486
   Mg++                    0.2951         6788.      0.2480       -1.1356
   MgCl+                  0.07045         3985.      0.6312       -1.3520
   CaCl+                  0.01978         1414.      0.6312       -1.9036
   CaCl2(aq)             0.004716         495.4      1.0000       -2.3264
   Fe++                  0.004008         211.9      0.1678       -3.1722
   Na+                   0.002842         61.85      0.6312       -2.7462
   K+                    0.001352         50.05      0.5556       -3.1242
   Methane(aq)           0.001001         15.20      1.0000       -2.9997
   FeCl+                0.0006843         59.14      0.6312       -3.3646
   MnCl+                0.0006281         53.74      0.6312       -3.4018
   Ti(OH)4(aq)          0.0005983         65.64      1.0000       -3.2231
   Mn++                 0.0003421         17.79      0.1678       -4.2409
   NaCl(aq)             0.0002413         13.35      1.0000       -3.6175
   SiO2(aq)             0.0001793         10.20      1.0000       -3.7463
   KCl(aq)              3.577e-05         2.524      1.0000       -4.4465
   FeCl4--              3.086e-05         5.773      0.0881       -5.5656
   H2(aq)               8.877e-06       0.01694      1.0000       -5.0517
   H+                   3.059e-06      0.002919      0.8473       -5.5864
   FeCl2(aq)            1.804e-06        0.2164      1.0000       -5.7438
   H2S(aq)              1.119e-06       0.03610      1.0000       -5.9511
   OH-                  3.516e-07      0.005661      0.5956       -6.6790
   HCl(aq)              2.485e-07      0.008576      1.0000       -6.6047
   HS-                  2.386e-07      0.007468      0.5956       -6.8475
   HSiO3-               8.815e-08      0.006432      0.6312       -7.2546
   H2PO4-               4.413e-08      0.004051      0.6312       -7.5551
    (only species > 1e-8 molal listed)

  Mineral saturation states
                     log Q/K                          log Q/K
 ----------------------------------------------------------------
   Hydroxylapatite    0.0000 sat    Ferrosilite       -0.9348     
   Antigorite         0.0000 sat    Goethite          -1.0404     
   Greenalite         0.0000 sat    Cristobalite(alp  -1.0858     
   Saponite-Mg        0.0000 sat    Saponite-K        -1.1047     
   Pyrite             0.0000 sat    Saponite-H        -1.1102     
   Chromite           0.0000 sat    Saponite-Na       -1.1584     
   Magnetite          0.0000 sat    Fayalite          -1.2905     
   Talc               0.0000 sat    Coesite           -1.3265     
   Saponite-Ca       -0.1354        Cristobalite(bet  -1.3880     
   Troilite          -0.1573        Whitlockite       -1.5482     
   Pyrrhotite        -0.2369        SiO2(am)          -1.5620     
   Minnesotaite      -0.3802        FeO               -1.8083     
   Cronstedtite-7A   -0.4005        Enstatite         -1.9303     
   Ice               -0.4772        C                 -2.2470     
   Chrysotile        -0.5923        Wustite           -2.3567     
   Quartz            -0.6681        Brucite           -2.4348     
   Hematite          -0.6918        Fe(OH)2           -2.5981     
   Tridymite         -0.8399        Diaspore          -2.9512     
   Chalcedony        -0.8848     
    (only minerals with log Q/K > -3 listed)

                         partial
  Gases               press. (bar)     fugacity     fug. coef.    log fug.
 ---------------------------------------------------------------------------
   CH4(g)                   1.145         1.144        0.9993      0.0585
   H2O(g)                  0.8263        0.8141        0.9852     -0.0893
   H2(g)                  0.01111       0.01111         1.001     -1.9541
   H2S(g)               3.350e-05     3.337e-05        0.9961     -4.4766
   CO2(g)               6.659e-07     6.643e-07        0.9976     -6.1776
   HCl(g)               3.009e-10     3.009e-10         1.000*    -9.5216
   CO(g)                2.073e-12     2.073e-12         1.000*   -11.6835
   C2H4(g)              2.747e-19     2.747e-19         1.000*   -18.5611
   SO2(g)               2.056e-25     2.041e-25        0.9928    -24.6901
   S2(g)                2.012e-25     2.012e-25         1.000*   -24.6964
   Cl2(g)               1.137e-44     1.137e-44         1.000*   -43.9441
   Na(g)                4.695e-46     4.695e-46         1.000*   -45.3284
   K(g)                 2.414e-47     2.414e-47         1.000*   -46.6173
   O2(g)                6.889e-60     6.889e-60        0.9999    -59.1619
   Mg(g)                2.496e-70     2.496e-70         1.000*   -69.6027
   Ca(g)                2.379e-89     2.379e-89         1.000*   -88.6236
   C(g)                 2.387e-95     2.387e-95         1.000*   -94.6222
   Al(g)               8.239e-109    8.239e-109         1.000*  -108.0841
   Si(g)               2.155e-115    2.155e-115         1.000*  -114.6666
    *no data, gas taken to be ideal

                                  In fluid              Sorbed            Kd
  Original basis total moles   moles     mg/kg      moles     mg/kg      L/kg
 -------------------------------------------------------------------------------
   H2O                 55.6       55.5  9.47e+05
   Al+++            0.00462   4.40e-11  1.12e-06
   Ca++               0.448      0.447  1.70e+04
   Cl-                0.820      0.820  2.75e+04
   CrO4--          0.000481   8.23e-17  9.05e-12
   Fe++              0.0412    0.00472      250.
   H+                -0.255    0.00101     0.960
   HCO3-            0.00100    0.00100      57.8
   HPO4--          0.000258   5.04e-08   0.00458
   K+               0.00139    0.00139      51.4
   Mg++               0.451      0.365  8.41e+03
   Mn++            0.000970   0.000970      50.5
   Na+              0.00308    0.00308      67.1
   O2(aq)         -0.000529   -0.00201     -60.8
   SO4--            0.00111   1.36e-06     0.123
   SiO2(aq)           0.113   0.000179      10.2
   Ti(OH)4(aq)     0.000598   0.000598      65.6

  Elemental composition               In fluid                  Sorbed
                  total moles     moles       mg/kg        moles       mg/kg
 -------------------------------------------------------------------------------
   Aluminum          0.004622    4.402e-11   1.125e-06
   Calcium             0.4478       0.4473   1.698e+04
   Carbon            0.001000     0.001000       11.38
   Chlorine            0.8200       0.8200   2.754e+04
   Chromium         0.0004807    8.235e-17   4.056e-12
   Hydrogen             111.0        110.9   1.059e+05
   Iron               0.04120     0.004721       249.8
   Magnesium           0.4511       0.3653       8409.
   Manganese        0.0009696    0.0009696       50.46
   Oxygen               55.87        55.47   8.407e+05
   Phosphorus       0.0002578    5.041e-08    0.001479
   Potassium         0.001387     0.001387       51.37
   Silicon             0.1134    0.0001793       4.770
   Sodium            0.003081     0.003081       67.10
   Sulfur            0.001114    1.357e-06     0.04121
   Titanium         0.0005978    0.0005978       27.11


          Step #    15             Xi = 0.1000

          Temperature = 100.0 C    Pressure =  1.013 bars
          pH =  5.834              log fO2 =  -59.164
          Eh =  -0.3075 volts      pe =  -4.1539
          Ionic strength      =    1.911453 molal
          Charge imbalance    =    0.779563 eq/kg (35.58% error)
          Activity of water   =    0.975716
          Solvent mass        =     0.99224 kg
          Solution mass       =      1.0532 kg
          Mineral mass        =     0.10773 kg
          Solution density    =    0.988    g/cm3
          Solution viscosity  =    0.003    poise
          Chlorinity          =    0.826410 molal
          Dissolved solids    =       57846 mg/kg sol'n
          Hardness            =    76162.59 mg/kg sol'n as CaCO3
            carbonate         =       14.56 mg/kg sol'n as CaCO3
            non-carbonate     =    76148.03 mg/kg sol'n as CaCO3
          Carbonate alkalinity=       14.56 mg/kg sol'n as CaCO3
          Water type          =    Ca-Cl
          Bulk volume         =    1.10e+03 cm3
          Fluid volume        =    1.07e+03 cm3
          Mineral volume      =        36.5 cm3
          Inert volume        =        0.00 cm3
          Porosity            =        96.7 %
          Permeability        =        31.4 cm2
          Mass reacted        =         105 g

                          moles          moles         grams          cm3      rxn rate
  Reactants             remaining       reacted       reacted       reacted  (mol/kg sec)
 ------------------------------------------------------------------------------------------
   H2O                    0.03006      0.003340       0.06018          --            --  
   Al2O3                   0.1566       0.01740         1.774          --            --  
   CaO                      2.491        0.2768         15.52          --            --  
   Cr2O3                  0.01625      0.001806        0.2745          --            --  
   FeO(ox)                  2.724        0.3027         21.75          --            --  
   K2O(ox)                0.01311      0.001457        0.1372          --            --  
   MgO                      2.853        0.3170         12.77          --            --  
   MnO                    0.06563      0.007293        0.5173          --            --  
   Na2O(ox)               0.07052      0.007836        0.4857          --            --  
   P2O5                  0.008702     0.0009669        0.1372          --            --  
   S                     0.007704     0.0008560       0.02745       0.01328          --  
   SiO2                     7.686        0.8540         51.31          --            --  
   TiO2                   0.04044      0.004494        0.3590          --            --  

  Minerals in system     moles      log moles      grams        volume (cm3)
 ----------------------------------------------------------------------------
   Antigorite            0.002803     -2.552          12.71           4.903
   Chromite              0.001807     -2.743         0.4044         0.07951
   Greenalite             0.09188     -1.037          34.16           10.57
   Hydroxylapatite      0.0006449     -3.190         0.3240          0.1223
   Magnetite             0.007942     -2.100          1.839          0.3536
   Pyrite               0.0009273     -3.033         0.1113         0.02220
   Saponite-Mg             0.1054     -0.977          40.37           14.09
   Talc                   0.04695     -1.328          17.81           6.397
                                               _____________   _____________
          (total)                                     107.7           36.54 

  Aqueous species       molality    mg/kg sol'n    act. coef.     log act.
 ---------------------------------------------------------------------------
   Cl-                     0.7491     2.502e+04      0.5563       -0.3802
   Ca++                    0.6505     2.456e+04      0.1675       -0.9627
   Mg++                   0.09434         2160.      0.2482       -1.6304
   CaCl+                  0.03156         2246.      0.6329       -1.6995
   MgCl+                  0.02345         1320.      0.6329       -1.8286
   Na+                    0.01543         334.3      0.6329       -2.0103
   CaCl2(aq)             0.007867         822.6      1.0000       -2.1042
   MnCl+                 0.004821         410.6      0.6329       -2.5155
   Ti(OH)4(aq)           0.004530         494.7      1.0000       -2.3439
   K+                    0.003839         141.4      0.5563       -2.6705
   Mn++                  0.002530         130.9      0.1675       -3.3729
   NaCl(aq)              0.001370         75.41      1.0000       -2.8634
   Fe++                  0.001285         67.61      0.1675       -3.6670
   Methane(aq)           0.001008         15.23      1.0000       -2.9966
   FeCl+                0.0002278         19.59      0.6329       -3.8412
   SiO2(aq)             0.0001793         10.15      1.0000       -3.7465
   KCl(aq)              0.0001060         7.445      1.0000       -3.9747
   FeCl4--              1.177e-05         2.192      0.0874       -5.9878
   H2(aq)               8.895e-06       0.01689      1.0000       -5.0508
   H+                   1.720e-06      0.001633      0.8516       -5.8342
   H2S(aq)              1.119e-06       0.03593      1.0000       -5.9511
   FeCl2(aq)            6.276e-07       0.07495      1.0000       -6.2023
   OH-                  6.203e-07      0.009940      0.5968       -6.4316
   HS-                  4.213e-07       0.01313      0.5968       -6.5996
   HSiO3-               1.553e-07       0.01128      0.6329       -7.0074
   HCl(aq)              1.464e-07      0.005030      1.0000       -6.8344
   NaHSiO3(aq)          1.728e-08      0.001630      1.0000       -7.7624
    (only species > 1e-8 molal listed)

  Mineral saturation states
                     log Q/K                          log Q/K
 ----------------------------------------------------------------
   Antigorite         0.0000 sat    Chalcedony        -0.8850     
   Magnetite          0.0000 sat    Ferrosilite       -0.9346     
   Hydroxylapatite    0.0000 sat    Goethite          -1.0409     
   Greenalite         0.0000 sat    Cristobalite(alp  -1.0860     
   Talc               0.0000 sat    Saponite-H        -1.1104     
   Saponite-Mg        0.0000 sat    Fayalite          -1.2899     
   Chromite           0.0000 sat    Coesite           -1.3267     
   Pyrite             0.0000 sat    Cristobalite(bet  -1.3882     
   Saponite-Ca       -0.0231        SiO2(am)          -1.5622     
   Troilite          -0.1565        Whitlockite       -1.7751     
   Pyrrhotite        -0.2361        FeO               -1.8078     
   Minnesotaite      -0.3802        Enstatite         -1.9301     
   Cronstedtite-7A   -0.4011        C                 -2.2456     
   Ice               -0.4777        Wustite           -2.3563     
   Chrysotile        -0.5923        Brucite           -2.4348     
   Quartz            -0.6683        Diopside          -2.5958     
   Hematite          -0.6923        Fe(OH)2           -2.5981     
   Saponite-Na       -0.8339        Rhodonite         -2.6983     
   Tridymite         -0.8401        Alabandite        -2.7517     
   Saponite-K        -0.8734        Diaspore          -2.9519     
    (only minerals with log Q/K > -3 listed)

                         partial
  Gases               press. (bar)     fugacity     fug. coef.    log fug.
 ---------------------------------------------------------------------------
   CH4(g)                   1.153         1.152        0.9993      0.0616
   H2O(g)                  0.8255        0.8132        0.9852     -0.0898
   H2(g)                  0.01113       0.01114         1.001     -1.9532
   H2S(g)               3.350e-05     3.337e-05        0.9961     -4.4766
   CO2(g)               6.639e-07     6.624e-07        0.9976     -6.1789
   HCl(g)               1.773e-10     1.773e-10         1.000*    -9.7513
   CO(g)                2.073e-12     2.073e-12         1.000*   -11.6835
   C2H4(g)              2.775e-19     2.775e-19         1.000*   -18.5567
   SO2(g)               2.040e-25     2.025e-25        0.9928    -24.6935
   S2(g)                2.004e-25     2.004e-25         1.000*   -24.6981
   Na(g)                4.527e-45     4.527e-45         1.000*   -44.3442
   Cl2(g)               3.942e-45     3.942e-45         1.000*   -44.4043
   K(g)                 1.215e-46     1.215e-46         1.000*   -45.9155
   O2(g)                6.848e-60     6.848e-60        0.9999    -59.1645
   Mg(g)                2.506e-70     2.506e-70         1.000*   -69.6010
   Ca(g)                1.145e-88     1.145e-88         1.000*   -87.9412
   C(g)                 2.394e-95     2.394e-95         1.000*   -94.6208
   Al(g)               8.268e-109    8.268e-109         1.000*  -108.0826
   Si(g)               2.167e-115    2.167e-115         1.000*  -114.6642
    *no data, gas taken to be ideal

                                  In fluid              Sorbed            Kd
  Original basis total moles   moles     mg/kg      moles     mg/kg      L/kg
 -------------------------------------------------------------------------------
   H2O                 56.5       55.1  9.42e+05
   Al+++             0.0348   6.64e-11  1.70e-06
   Ca++               0.688      0.685  2.60e+04
   Cl-                0.820      0.820  2.76e+04
   CrO4--           0.00361   1.60e-17  1.76e-12
   Fe++               0.304    0.00151      80.2
   H+                 -1.92    0.00100     0.961
   HCO3-            0.00100    0.00100      57.9
   HPO4--           0.00193   7.10e-09  0.000647
   K+               0.00391    0.00391      145.
   Mg++               0.726      0.117  2.70e+03
   Mn++             0.00729    0.00729      380.
   Na+               0.0167     0.0167      364.
   O2(aq)          -0.00399   -0.00201     -61.0
   SO4--            0.00186   1.53e-06     0.139
   SiO2(aq)           0.854   0.000178      10.2
   Ti(OH)4(aq)      0.00449    0.00449      495.

  Elemental composition               In fluid                  Sorbed
                  total moles     moles       mg/kg        moles       mg/kg
 -------------------------------------------------------------------------------
   Aluminum           0.03479    6.640e-11   1.701e-06
   Calcium             0.6878       0.6845   2.605e+04
   Carbon            0.001000     0.001000       11.40
   Chlorine            0.8200       0.8200   2.760e+04
   Chromium          0.003613    1.600e-17   7.902e-13
   Hydrogen             111.0        110.2   1.054e+05
   Iron                0.3037     0.001513       80.25
   Magnesium           0.7260       0.1169       2697.
   Manganese         0.007294     0.007294       380.5
   Oxygen               58.21        55.10   8.370e+05
   Phosphorus        0.001935    7.095e-09   0.0002087
   Potassium         0.003914     0.003914       145.3
   Silicon             0.8540    0.0001780       4.748
   Sodium             0.01667      0.01667       363.9
   Sulfur            0.001856    1.528e-06     0.04654
   Titanium          0.004495     0.004495       204.3


          Step #    17             Xi = 0.1200

          Temperature = 100.0 C    Pressure =  1.013 bars
          pH =  5.916              log fO2 =  -59.165
          Eh =  -0.3136 volts      pe =  -4.2357
          Ionic strength      =    1.920257 molal
          Charge imbalance    =    0.780235 eq/kg (35.47% error)
          Activity of water   =    0.975566
          Solvent mass        =     0.99062 kg
          Solution mass       =      1.0523 kg
          Mineral mass        =     0.12966 kg
          Solution density    =    0.989    g/cm3
          Solution viscosity  =    0.003    poise
          Chlorinity          =    0.827764 molal
          Dissolved solids    =       58577 mg/kg sol'n
          Hardness            =    75957.81 mg/kg sol'n as CaCO3
            carbonate         =       16.53 mg/kg sol'n as CaCO3
            non-carbonate     =    75941.27 mg/kg sol'n as CaCO3
          Carbonate alkalinity=       16.53 mg/kg sol'n as CaCO3
          Water type          =    Ca-Cl
          Bulk volume         =    1.11e+03 cm3
          Fluid volume        =    1.06e+03 cm3
          Mineral volume      =        44.2 cm3
          Inert volume        =        0.00 cm3
          Porosity            =        96.0 %
          Permeability        =        24.9 cm2
          Mass reacted        =         126 g

                          moles          moles         grams          cm3      rxn rate
  Reactants             remaining       reacted       reacted       reacted  (mol/kg sec)
 ------------------------------------------------------------------------------------------
   H2O                    0.02940      0.004008       0.07221          --            --  
   Al2O3                   0.1531       0.02087         2.128          --            --  
   CaO                      2.435        0.3321         18.62          --            --  
   Cr2O3                  0.01589      0.002167        0.3294          --            --  
   FeO(ox)                  2.664        0.3633         26.10          --            --  
   K2O(ox)                0.01282      0.001748        0.1647          --            --  
   MgO                      2.789        0.3804         15.33          --            --  
   MnO                    0.06418      0.008751        0.6208          --            --  
   Na2O(ox)               0.06895      0.009403        0.5828          --            --  
   P2O5                  0.008509      0.001160        0.1647          --            --  
   S                     0.007533      0.001027       0.03294       0.01593          --  
   SiO2                     7.515         1.025         61.57          --            --  
   TiO2                   0.03955      0.005393        0.4308          --            --  

  Minerals in system     moles      log moles      grams        volume (cm3)
 ----------------------------------------------------------------------------
   Antigorite            0.003439     -2.464          15.60           6.015
   Chromite              0.002168     -2.664         0.4852         0.09540
   Greenalite              0.1120     -0.951          41.63           12.88
   Hydroxylapatite      0.0007739     -3.111         0.3887          0.1467
   Magnetite             0.008028     -2.095          1.859          0.3574
   Pyrite                0.001013     -2.994         0.1215         0.02425
   Saponite-Ca             0.1265     -0.898          48.77           17.17
   Talc                   0.05485     -1.261          20.80           7.473
                                               _____________   _____________
          (total)                                     129.7           44.16 

  Aqueous species       molality    mg/kg sol'n    act. coef.     log act.
 ---------------------------------------------------------------------------
   Cl-                     0.7537     2.516e+04      0.5564       -0.3774
   Ca++                    0.6834     2.579e+04      0.1675       -0.9413
   Mg++                   0.06476         1482.      0.2483       -1.7937
   CaCl+                  0.03335         2372.      0.6331       -1.6754
   Na+                    0.01835         397.2      0.6331       -1.9348
   MgCl+                  0.01619         911.0      0.6331       -1.9892
   CaCl2(aq)             0.008369         874.4      1.0000       -2.0773
   MnCl+                 0.005806         494.1      0.6331       -2.4346
   Ti(OH)4(aq)           0.005445         594.1      1.0000       -2.2640
   K+                    0.004417         162.6      0.5564       -2.6095
   Mn++                  0.003029         156.7      0.1675       -3.2947
   NaCl(aq)              0.001640         90.22      1.0000       -2.7852
   Methane(aq)           0.001009         15.25      1.0000       -2.9959
   Fe++                 0.0008825         46.40      0.1675       -3.8303
   SiO2(aq)             0.0001792         10.14      1.0000       -3.7466
   FeCl+                0.0001573         13.52      0.6331       -4.0018
   KCl(aq)              0.0001228         8.615      1.0000       -3.9110
   H2(aq)               8.898e-06       0.01689      1.0000       -5.0507
   FeCl4--              8.298e-06         1.544      0.0873       -6.1401
   H+                   1.424e-06      0.001351      0.8523       -5.9159
   H2S(aq)              1.119e-06       0.03591      1.0000       -5.9511
   OH-                  7.484e-07       0.01198      0.5969       -6.3499
   HS-                  5.083e-07       0.01583      0.5969       -6.5179
   FeCl2(aq)            4.364e-07       0.05208      1.0000       -6.3601
   HSiO3-               1.874e-07       0.01360      0.6331       -6.9258
   HCl(aq)              1.221e-07      0.004191      1.0000       -6.9133
   NaHSiO3(aq)          2.481e-08      0.002338      1.0000       -7.6053
   CaHCO3+              1.107e-08      0.001054      0.6331       -8.1543
    (only species > 1e-8 molal listed)

  Mineral saturation states
                     log Q/K                          log Q/K
 ----------------------------------------------------------------
   Talc               0.0000 sat    Chalcedony        -0.8851     
   Saponite-Ca        0.0000 sat    Ferrosilite       -0.9345     
   Magnetite          0.0000 sat    Goethite          -1.0409     
   Antigorite         0.0000 sat    Cristobalite(alp  -1.0861     
   Greenalite         0.0000 sat    Saponite-H        -1.1177     
   Hydroxylapatite    0.0000 sat    Fayalite          -1.2898     
   Chromite           0.0000 sat    Coesite           -1.3268     
   Pyrite             0.0000 sat    Cristobalite(bet  -1.3883     
   Saponite-Mg       -0.0073        SiO2(am)          -1.5623     
   Troilite          -0.1564        FeO               -1.8078     
   Pyrrhotite        -0.2360        Whitlockite       -1.8366     
   Minnesotaite      -0.3802        Enstatite         -1.9300     
   Cronstedtite-7A   -0.4012        C                 -2.2452     
   Ice               -0.4777        Wustite           -2.3563     
   Chrysotile        -0.5923        Diopside          -2.4111     
   Quartz            -0.6684        Brucite           -2.4348     
   Hematite          -0.6923        Rhodonite         -2.4568     
   Saponite-Na       -0.7894        Alabandite        -2.5101     
   Saponite-K        -0.8336        Fe(OH)2           -2.5981     
   Tridymite         -0.8402        Diaspore          -2.9742     
    (only minerals with log Q/K > -3 listed)

                         partial
  Gases               press. (bar)     fugacity     fug. coef.    log fug.
 ---------------------------------------------------------------------------
   CH4(g)                   1.155         1.154        0.9993      0.0623
   H2O(g)                  0.8253        0.8131        0.9852     -0.0898
   H2(g)                  0.01113       0.01114         1.001     -1.9531
   H2S(g)               3.350e-05     3.337e-05        0.9961     -4.4766
   CO2(g)               6.640e-07     6.624e-07        0.9976     -6.1789
   HCl(g)               1.478e-10     1.478e-10         1.000*    -9.8302
   CO(g)                2.074e-12     2.074e-12         1.000*   -11.6832
   C2H4(g)              2.783e-19     2.783e-19         1.000*   -18.5555
   SO2(g)               2.037e-25     2.023e-25        0.9928    -24.6941
   S2(g)                2.003e-25     2.003e-25         1.000*   -24.6984
   Na(g)                6.502e-45     6.502e-45         1.000*   -44.1869
   Cl2(g)               2.739e-45     2.739e-45         1.000*   -44.5624
   K(g)                 1.688e-46     1.688e-46         1.000*   -45.7727
   O2(g)                6.842e-60     6.841e-60        0.9999    -59.1649
   Mg(g)                2.508e-70     2.508e-70         1.000*   -69.6007
   Ca(g)                1.753e-88     1.753e-88         1.000*   -87.7563
   C(g)                 2.397e-95     2.397e-95         1.000*   -94.6204
   Al(g)               7.859e-109    7.859e-109         1.000*  -108.1046
   Si(g)               2.169e-115    2.169e-115         1.000*  -114.6638
    *no data, gas taken to be ideal

                                  In fluid              Sorbed            Kd
  Original basis total moles   moles     mg/kg      moles     mg/kg      L/kg
 -------------------------------------------------------------------------------
   H2O                 56.7       55.0  9.41e+05
   Al+++             0.0418   7.34e-11  1.88e-06
   Ca++               0.743      0.718  2.74e+04
   Cl-                0.820      0.820  2.76e+04
   CrO4--           0.00434   9.30e-18  1.03e-12
   Fe++               0.364    0.00104      55.1
   H+                 -2.30    0.00100     0.961
   HCO3-            0.00100    0.00100      58.0
   HPO4--           0.00232   4.38e-09  0.000400
   K+               0.00450    0.00450      167.
   Mg++               0.789     0.0802  1.85e+03
   Mn++             0.00875    0.00875      457.
   Na+               0.0198     0.0198      433.
   O2(aq)          -0.00479   -0.00201     -61.0
   SO4--            0.00203   1.61e-06     0.147
   SiO2(aq)            1.02   0.000178      10.2
   Ti(OH)4(aq)      0.00539    0.00539      594.

  Elemental composition               In fluid                  Sorbed
                  total moles     moles       mg/kg        moles       mg/kg
 -------------------------------------------------------------------------------
   Aluminum           0.04175    7.336e-11   1.881e-06
   Calcium             0.7431       0.7184   2.736e+04
   Carbon            0.001000     0.001000       11.41
   Chlorine            0.8200       0.8200   2.763e+04
   Chromium          0.004335    9.302e-18   4.596e-13
   Hydrogen             111.0        110.0   1.054e+05
   Iron                0.3643     0.001039       55.13
   Magnesium           0.7894      0.08020       1852.
   Manganese         0.008752     0.008752       457.0
   Oxygen               58.75        55.01   8.364e+05
   Phosphorus        0.002322    4.384e-09   0.0001290
   Potassium         0.004497     0.004497       167.1
   Silicon              1.025    0.0001778       4.745
   Sodium             0.01981      0.01981       432.7
   Sulfur            0.002027    1.612e-06     0.04913
   Titanium          0.005394     0.005394       245.4


          Step #    20             Xi = 0.1500

          Temperature = 100.0 C    Pressure =  1.013 bars
          pH =  6.729              log fO2 =  -59.166
          Eh =  -0.3738 volts      pe =  -5.0493
          Ionic strength      =    1.939635 molal
          Charge imbalance    =    0.780940 eq/kg (35.23% error)
          Activity of water   =    0.975245
          Solvent mass        =     0.98823 kg
          Solution mass       =      1.0513 kg
          Mineral mass        =     0.16215 kg
          Solution density    =    0.989    g/cm3
          Solution viscosity  =    0.003    poise
          Chlorinity          =    0.829766 molal
          Dissolved solids    =       59999 mg/kg sol'n
          Hardness            =    75649.80 mg/kg sol'n as CaCO3
            carbonate         =       37.05 mg/kg sol'n as CaCO3
            non-carbonate     =    75612.75 mg/kg sol'n as CaCO3
          Carbonate alkalinity=       37.05 mg/kg sol'n as CaCO3
          Water type          =    Ca-Cl
          Bulk volume         =    1.12e+03 cm3
          Fluid volume        =    1.06e+03 cm3
          Mineral volume      =        55.2 cm3
          Inert volume        =        0.00 cm3
          Porosity            =        95.1 %
          Permeability        =        17.9 cm2
          Mass reacted        =         158 g

                          moles          moles         grams          cm3      rxn rate
  Reactants             remaining       reacted       reacted       reacted  (mol/kg sec)
 ------------------------------------------------------------------------------------------
   H2O                    0.02839      0.005011       0.09027          --            --  
   Al2O3                   0.1479       0.02609         2.661          --            --  
   CaO                      2.352        0.4151         23.28          --            --  
   Cr2O3                  0.01535      0.002709        0.4117          --            --  
   FeO(ox)                  2.573        0.4541         32.62          --            --  
   K2O(ox)                0.01239      0.002186        0.2059          --            --  
   MgO                      2.694        0.4754         19.16          --            --  
   MnO                    0.06199       0.01094        0.7760          --            --  
   Na2O(ox)               0.06660       0.01175        0.7285          --            --  
   P2O5                  0.008219      0.001450        0.2059          --            --  
   S                     0.007276      0.001284       0.04117       0.01992          --  
   SiO2                     7.259         1.281         76.97          --            --  
   TiO2                   0.03820      0.006741        0.5384          --            --  

  Minerals in system     moles      log moles      grams        volume (cm3)
 ----------------------------------------------------------------------------
   Antigorite            0.004330     -2.364          19.64           7.574
   Chromite              0.002710     -2.567         0.6065          0.1192
   Greenalite              0.1422     -0.847          52.88           16.36
   Hydroxylapatite      0.0009673     -3.014         0.4859          0.1833
   Magnetite             0.008157     -2.088          1.889          0.3632
   Pyrite                0.001140     -2.943         0.1368         0.02729
   Saponite-Ca             0.1581     -0.801          60.97           21.46
   Talc                   0.06468     -1.189          24.53           8.812
   Tremolite             0.001248     -2.904          1.013          0.3405
                                               _____________   _____________
          (total)                                     162.1           55.23 

  Aqueous species       molality    mg/kg sol'n    act. coef.     log act.
 ---------------------------------------------------------------------------
   Cl-                     0.7636     2.545e+04      0.5566       -0.3716
   Ca++                    0.7554     2.846e+04      0.1674       -0.8981
   CaCl+                  0.03730         2649.      0.6337       -1.6264
   Na+                    0.02274         491.4      0.6337       -1.8414
   CaCl2(aq)             0.009496         990.6      1.0000       -2.0225
   MnCl+                 0.007304         620.6      0.6337       -2.3345
   Ti(OH)4(aq)           0.006822         743.3      1.0000       -2.1661
   K+                    0.005286         194.3      0.5566       -2.5313
   Mn++                  0.003766         194.5      0.1674       -3.2004
   NaCl(aq)              0.002061         113.2      1.0000       -2.6860
   Mg++                  0.001529         34.94      0.2484       -3.4203
   Methane(aq)           0.001012         15.26      1.0000       -2.9949
   MgCl+                0.0003874         21.76      0.6337       -3.6100
   SiO2(aq)             0.0001792         10.12      1.0000       -3.7466
   KCl(aq)              0.0001490         10.44      1.0000       -3.8269
   Fe++                 2.086e-05         1.095      0.1674       -5.4569
   H2(aq)               8.904e-06       0.01687      1.0000       -5.0504
   OH-                  4.866e-06       0.07779      0.5974       -5.5366
   FeCl+                3.763e-06        0.3230      0.6337       -5.6226
   HS-                  3.306e-06        0.1028      0.5974       -5.7045
   HSiO3-               1.218e-06       0.08824      0.6337       -6.1126
   H2S(aq)              1.119e-06       0.03585      1.0000       -5.9511
   H+                   2.184e-07     0.0002069      0.8538       -6.7294
   FeCl4--              2.073e-07       0.03852      0.0871       -7.7434
   NaHSiO3(aq)          2.002e-07       0.01883      1.0000       -6.6986
   CaHCO3+              7.941e-08      0.007546      0.6337       -7.2982
   HCO3-                2.398e-08      0.001376      0.6337       -7.8182
   HCl(aq)              1.901e-08     0.0006516      1.0000       -7.7210
   CaCO3(aq)            1.121e-08      0.001054      1.0000       -7.9506
   FeCl2(aq)            1.059e-08      0.001262      1.0000       -7.9751
    (only species > 1e-8 molal listed)

  Mineral saturation states
                     log Q/K                          log Q/K
 ----------------------------------------------------------------
   Pyrite             0.0000 sat    Saponite-K        -0.8149     
   Saponite-Ca        0.0000 sat    Tridymite         -0.8402     
   Chromite           0.0000 sat    Chalcedony        -0.8851     
   Tremolite          0.0000 sat    Ferrosilite       -0.9345     
   Talc               0.0000 sat    Goethite          -1.0411     
   Magnetite          0.0000 sat    Cristobalite(alp  -1.0861     
   Hydroxylapatite    0.0000 sat    Fayalite          -1.2896     
   Greenalite         0.0000 sat    Coesite           -1.3268     
   Antigorite         0.0000 sat    Cristobalite(bet  -1.3883     
   Troilite          -0.1561        Saponite-H        -1.3933     
   Pyrrhotite        -0.2357        SiO2(am)          -1.5623     
   Saponite-Mg       -0.2829        Hedenbergite      -1.7133     
   Minnesotaite      -0.3802        FeO               -1.8076     
   Cronstedtite-7A   -0.4014        Mn(OH)2(am)       -1.8220     
   Ice               -0.4779        Enstatite         -1.9300     
   Tephroite         -0.5598        Wollastonite      -2.0284     
   Chrysotile        -0.5923        Pseudowollastoni  -2.1627     
   Quartz            -0.6684        C                 -2.2448     
   Hematite          -0.6925        Wustite           -2.3561     
   Rhodonite         -0.7358        Whitlockite       -2.3932     
   Diopside          -0.7411        Brucite           -2.4348     
   Saponite-Na       -0.7657        Fe(OH)2           -2.5981     
   Andradite         -0.7736        Calcite           -2.7613     
   Alabandite        -0.7889        Aragonite         -2.9049     
    (only minerals with log Q/K > -3 listed)

                         partial
  Gases               press. (bar)     fugacity     fug. coef.    log fug.
 ---------------------------------------------------------------------------
   CH4(g)                   1.158         1.157        0.9993      0.0633
   H2O(g)                  0.8251        0.8129        0.9852     -0.0900
   H2(g)                  0.01114       0.01115         1.001     -1.9528
   H2S(g)               3.350e-05     3.337e-05        0.9961     -4.4766
   CO2(g)               6.634e-07     6.618e-07        0.9976     -6.1793
   HCl(g)               2.302e-11     2.302e-11         1.000*   -10.6379
   CO(g)                2.074e-12     2.074e-12         1.000*   -11.6832
   C2H4(g)              2.792e-19     2.792e-19         1.000*   -18.5541
   SO2(g)               2.032e-25     2.017e-25        0.9928    -24.6952
   S2(g)                2.000e-25     2.000e-25         1.000*   -24.6990
   Na(g)                5.249e-44     5.249e-44         1.000*   -43.2799
   K(g)                 1.316e-45     1.316e-45         1.000*   -44.8809
   Cl2(g)               6.639e-47     6.639e-47         1.000*   -46.1779
   O2(g)                6.829e-60     6.828e-60        0.9999    -59.1657
   Mg(g)                2.511e-70     2.511e-70         1.000*   -69.6002
   Ca(g)                8.207e-87     8.207e-87         1.000*   -86.0858
   C(g)                 2.399e-95     2.399e-95         1.000*   -94.6200
   Al(g)               1.151e-109    1.151e-109         1.000*  -108.9390
   Si(g)               2.173e-115    2.173e-115         1.000*  -114.6630
    *no data, gas taken to be ideal

                                  In fluid              Sorbed            Kd
  Original basis total moles   moles     mg/kg      moles     mg/kg      L/kg
 -------------------------------------------------------------------------------
   H2O                 56.9       54.9  9.40e+05
   Al+++             0.0522   5.97e-11  1.53e-06
   Ca++               0.826      0.793  3.02e+04
   Cl-                0.820      0.820  2.77e+04
   CrO4--           0.00542   5.21e-20  5.75e-15
   Fe++               0.455   2.45e-05      1.30
   H+                 -2.88   0.000999     0.958
   HCO3-            0.00100    0.00100      58.0
   HPO4--           0.00290   1.08e-10  9.84e-06
   K+               0.00537    0.00537      200.
   Mg++               0.884    0.00189      43.8
   Mn++              0.0109     0.0109      572.
   Na+               0.0245     0.0245      536.
   O2(aq)          -0.00599   -0.00201     -61.3
   SO4--            0.00228   4.37e-06     0.400
   SiO2(aq)            1.28   0.000178      10.2
   Ti(OH)4(aq)      0.00674    0.00674      743.

  Elemental composition               In fluid                  Sorbed
                  total moles     moles       mg/kg        moles       mg/kg
 -------------------------------------------------------------------------------
   Aluminum           0.05219    5.966e-11   1.531e-06
   Calcium             0.8261       0.7927   3.022e+04
   Carbon            0.001000     0.001000       11.42
   Chlorine            0.8200       0.8200   2.765e+04
   Chromium          0.005419    5.208e-20   2.576e-15
   Hydrogen             111.0        109.7   1.052e+05
   Iron                0.4551    2.455e-05       1.304
   Magnesium           0.8844     0.001894       43.79
   Manganese          0.01094      0.01094       571.7
   Oxygen               59.56        54.88   8.352e+05
   Phosphorus        0.002902    1.078e-10   3.176e-06
   Potassium         0.005371     0.005371       199.8
   Silicon              1.281    0.0001785       4.769
   Sodium             0.02451      0.02451       535.9
   Sulfur            0.002284    4.374e-06      0.1334
   Titanium          0.006742     0.006742       307.0


          Step #    24             Xi = 0.1856

          Temperature = 100.0 C    Pressure =  1.013 bars
          pH =  6.731              log fO2 =  -59.166
          Eh =  -0.3740 volts      pe =  -5.0510
          Ionic strength      =    1.935464 molal
          Charge imbalance    =    0.781594 eq/kg (35.29% error)
          Activity of water   =    0.975273
          Solvent mass        =     0.98709 kg
          Solution mass       =      1.0504 kg
          Mineral mass        =     0.20044 kg
          Solution density    =    0.990    g/cm3
          Solution viscosity  =    0.003    poise
          Chlorinity          =    0.830724 molal
          Dissolved solids    =       60297 mg/kg sol'n
          Hardness            =    75150.78 mg/kg sol'n as CaCO3
            carbonate         =       37.11 mg/kg sol'n as CaCO3
            non-carbonate     =    75113.67 mg/kg sol'n as CaCO3
          Carbonate alkalinity=       37.11 mg/kg sol'n as CaCO3
          Water type          =    Ca-Cl
          Bulk volume         =    1.13e+03 cm3
          Fluid volume        =    1.06e+03 cm3
          Mineral volume      =        67.2 cm3
          Inert volume        =        0.00 cm3
          Porosity            =        94.0 %
          Permeability        =        12.6 cm2
          Mass reacted        =         195 g

                          moles          moles         grams          cm3      rxn rate
  Reactants             remaining       reacted       reacted       reacted  (mol/kg sec)
 ------------------------------------------------------------------------------------------
   H2O                    0.02720      0.006199        0.1117          --            --  
   Al2O3                   0.1417       0.03228         3.292          --            --  
   CaO                      2.254        0.5136         28.80          --            --  
   Cr2O3                  0.01471      0.003352        0.5094          --            --  
   FeO(ox)                  2.465        0.5618         40.36          --            --  
   K2O(ox)                0.01187      0.002704        0.2547          --            --  
   MgO                      2.581        0.5882         23.71          --            --  
   MnO                    0.05939       0.01353        0.9601          --            --  
   Na2O(ox)               0.06382       0.01454        0.9013          --            --  
   P2O5                  0.007875      0.001794        0.2547          --            --  
   S                     0.006972      0.001589       0.05094       0.02464          --  
   SiO2                     6.955         1.585         95.22          --            --  
   TiO2                   0.03660      0.008340        0.6662          --            --  

  Minerals in system     moles      log moles      grams        volume (cm3)
 ----------------------------------------------------------------------------
   Antigorite            0.003324     -2.478          15.08           5.814
   Chromite              0.003352     -2.475         0.7504          0.1475
   Greenalite              0.1777     -0.750          66.07           20.44
   Hydroxylapatite       0.001197     -2.922         0.6011          0.2268
   Magnetite             0.008310     -2.080          1.924          0.3700
   Pyrite                0.001292     -2.889         0.1550         0.03093
   Saponite-Ca             0.1957     -0.708          75.43           26.55
   Tremolite              0.04977     -1.303          40.43           13.58
                                               _____________   _____________
          (total)                                     200.4           67.16 

  Aqueous species       molality    mg/kg sol'n    act. coef.     log act.
 ---------------------------------------------------------------------------
   Cl-                     0.7627     2.541e+04      0.5565       -0.3721
   Ca++                    0.7507     2.827e+04      0.1674       -0.9008
   CaCl+                  0.03704         2629.      0.6336       -1.6295
   Na+                    0.02795         603.8      0.6336       -1.7518
   CaCl2(aq)             0.009415         981.9      1.0000       -2.0262
   MnCl+                 0.009045         768.3      0.6336       -2.2418
   Ti(OH)4(aq)           0.008450         920.4      1.0000       -2.0731
   K+                    0.006314         232.0      0.5565       -2.4542
   Mn++                  0.004667         241.0      0.1674       -3.1072
   NaCl(aq)              0.002529         138.9      1.0000       -2.5970
   Mg++                  0.001519         34.70      0.2484       -3.4233
   Methane(aq)           0.001013         15.27      1.0000       -2.9944
   MgCl+                0.0003844         21.58      0.6336       -3.6134
   SiO2(aq)             0.0001791         10.11      1.0000       -3.7468
   KCl(aq)              0.0001777         12.45      1.0000       -3.7503
   Fe++                 2.072e-05         1.087      0.1674       -5.4599
   H2(aq)               8.911e-06       0.01688      1.0000       -5.0501
   OH-                  4.884e-06       0.07805      0.5973       -5.5351
   FeCl+                3.734e-06        0.3203      0.6336       -5.6260
   HS-                  3.319e-06        0.1032      0.5973       -5.7028
   HSiO3-               1.222e-06       0.08851      0.6336       -6.1112
   H2S(aq)              1.119e-06       0.03585      1.0000       -5.9510
   NaHSiO3(aq)          2.467e-07       0.02321      1.0000       -6.6078
   H+                   2.177e-07     0.0002062      0.8534       -6.7309
   FeCl4--              2.048e-07       0.03805      0.0871       -7.7485
   CaHCO3+              7.907e-08      0.007512      0.6336       -7.3002
   HCO3-                2.403e-08      0.001378      0.6336       -7.8175
   HCl(aq)              1.892e-08     0.0006483      1.0000       -7.7230
   NaOH(aq)             1.212e-08     0.0004554      1.0000       -7.9166
   CaCO3(aq)            1.119e-08      0.001053      1.0000       -7.9510
   FeCl2(aq)            1.049e-08      0.001250      1.0000       -7.9791
    (only species > 1e-8 molal listed)

  Mineral saturation states
                     log Q/K                          log Q/K
 ----------------------------------------------------------------
   Pyrite             0.0000 sat    Saponite-K        -0.7890     
   Saponite-Ca        0.0000 sat    Tridymite         -0.8404     
   Tremolite          0.0000 sat    Chalcedony        -0.8853     
   Greenalite         0.0000 sat    Ferrosilite       -0.9345     
   Antigorite         0.0000 sat    Goethite          -1.0411     
   Magnetite          0.0000 sat    Cristobalite(alp  -1.0863     
   Hydroxylapatite    0.0000 sat    Fayalite          -1.2895     
   Chromite           0.0000 sat    Coesite           -1.3270     
   Talc              -0.0003        Cristobalite(bet  -1.3885     
   Troilite          -0.1559        Saponite-H        -1.3934     
   Pyrrhotite        -0.2355        SiO2(am)          -1.5625     
   Saponite-Mg       -0.2829        Hedenbergite      -1.7131     
   Tephroite         -0.3673        Mn(OH)2(am)       -1.7256     
   Minnesotaite      -0.3806        FeO               -1.8075     
   Cronstedtite-7A   -0.4015        Enstatite         -1.9300     
   Ice               -0.4779        Wollastonite      -2.0282     
   Chrysotile        -0.5923        Pseudowollastoni  -2.1625     
   Rhodonite         -0.6397        C                 -2.2449     
   Quartz            -0.6686        Wustite           -2.3561     
   Alabandite        -0.6925        Whitlockite       -2.3934     
   Hematite          -0.6926        Brucite           -2.4347     
   Saponite-Na       -0.7357        Fe(OH)2           -2.5980     
   Diopside          -0.7409        Calcite           -2.7617     
   Andradite         -0.7730        Aragonite         -2.9053     
    (only minerals with log Q/K > -3 listed)

                         partial
  Gases               press. (bar)     fugacity     fug. coef.    log fug.
 ---------------------------------------------------------------------------
   CH4(g)                   1.159         1.158        0.9993      0.0638
   H2O(g)                  0.8251        0.8129        0.9852     -0.0900
   H2(g)                  0.01115       0.01116         1.001     -1.9525
   H2S(g)               3.351e-05     3.338e-05        0.9961     -4.4765
   CO2(g)               6.621e-07     6.606e-07        0.9976     -6.1801
   HCl(g)               2.291e-11     2.291e-11         1.000*   -10.6399
   CO(g)                2.072e-12     2.072e-12         1.000*   -11.6837
   C2H4(g)              2.794e-19     2.794e-19         1.000*   -18.5537
   SO2(g)               2.028e-25     2.013e-25        0.9928    -24.6961
   S2(g)                1.998e-25     1.998e-25         1.000*   -24.6994
   Na(g)                6.476e-44     6.476e-44         1.000*   -43.1887
   K(g)                 1.577e-45     1.577e-45         1.000*   -44.8020
   Cl2(g)               6.571e-47     6.571e-47         1.000*   -46.1824
   O2(g)                6.819e-60     6.818e-60        0.9999    -59.1664
   Mg(g)                2.513e-70     2.513e-70         1.000*   -69.5997
   Ca(g)                8.220e-87     8.220e-87         1.000*   -86.0851
   C(g)                 2.398e-95     2.398e-95         1.000*   -94.6201
   Al(g)               1.154e-109    1.154e-109         1.000*  -108.9379
   Si(g)               2.175e-115    2.175e-115         1.000*  -114.6626
    *no data, gas taken to be ideal

                                  In fluid              Sorbed            Kd
  Original basis total moles   moles     mg/kg      moles     mg/kg      L/kg
 -------------------------------------------------------------------------------
   H2O                 57.3       54.8  9.40e+05
   Al+++             0.0646   6.00e-11  1.54e-06
   Ca++               0.925      0.787  3.00e+04
   Cl-                0.820      0.820  2.77e+04
   CrO4--           0.00670   5.15e-20  5.69e-15
   Fe++               0.563   2.43e-05      1.29
   H+                 -3.56   0.000999     0.959
   HCO3-            0.00100    0.00100      58.1
   HPO4--           0.00359   1.08e-10  9.88e-06
   K+               0.00641    0.00641      239.
   Mg++               0.997    0.00188      43.5
   Mn++              0.0135     0.0135      708.
   Na+               0.0301     0.0301      658.
   O2(aq)          -0.00741   -0.00201     -61.3
   SO4--            0.00259   4.38e-06     0.401
   SiO2(aq)            1.58   0.000178      10.2
   Ti(OH)4(aq)      0.00834    0.00834      920.

  Elemental composition               In fluid                  Sorbed
                  total moles     moles       mg/kg        moles       mg/kg
 -------------------------------------------------------------------------------
   Aluminum           0.06457    5.997e-11   1.540e-06
   Calcium             0.9246       0.7868   3.002e+04
   Carbon            0.001000     0.001000       11.43
   Chlorine            0.8200       0.8200   2.768e+04
   Chromium          0.006704    5.150e-20   2.549e-15
   Hydrogen             111.0        109.6   1.052e+05
   Iron                0.5628    2.435e-05       1.294
   Magnesium           0.9972     0.001879       43.48
   Manganese          0.01354      0.01354       707.9
   Oxygen               60.52        54.83   8.351e+05
   Phosphorus        0.003590    1.081e-10   3.188e-06
   Potassium         0.006408     0.006408       238.5
   Silicon              1.585    0.0001783       4.767
   Sodium             0.03008      0.03008       658.4
   Sulfur            0.002589    4.382e-06      0.1338
   Titanium          0.008341     0.008341       380.2


          Step #    25             Xi = 0.1940

          Temperature = 100.0 C    Pressure =  1.013 bars
          pH =  7.014              log fO2 =  -60.190
          Eh =  -0.4139 volts      pe =  -5.5906
          Ionic strength      =    1.942399 molal
          Charge imbalance    =    0.781907 eq/kg (35.19% error)
          Activity of water   =    0.975155
          Solvent mass        =     0.98669 kg
          Solution mass       =      1.0500 kg
          Mineral mass        =     0.20966 kg
          Solution density    =    0.990    g/cm3
          Solution viscosity  =    0.003    poise
          Chlorinity          =    0.831058 molal
          Dissolved solids    =       60298 mg/kg sol'n
          Hardness            =    75680.20 mg/kg sol'n as CaCO3
            carbonate         =       41.69 mg/kg sol'n as CaCO3
            non-carbonate     =    75638.52 mg/kg sol'n as CaCO3
          Carbonate alkalinity=       41.69 mg/kg sol'n as CaCO3
          Water type          =    Ca-Cl
          Bulk volume         =    1.13e+03 cm3
          Fluid volume        =    1.06e+03 cm3
          Mineral volume      =        70.2 cm3
          Inert volume        =        0.00 cm3
          Porosity            =        93.8 %
          Permeability        =        11.6 cm2
          Mass reacted        =         204 g

                          moles          moles         grams          cm3      rxn rate
  Reactants             remaining       reacted       reacted       reacted  (mol/kg sec)
 ------------------------------------------------------------------------------------------
   H2O                    0.02692      0.006479        0.1167          --            --  
   Al2O3                   0.1402       0.03374         3.440          --            --  
   CaO                      2.231        0.5368         30.10          --            --  
   Cr2O3                  0.01456      0.003503        0.5324          --            --  
   FeO(ox)                  2.440        0.5872         42.18          --            --  
   K2O(ox)                0.01174      0.002826        0.2662          --            --  
   MgO                      2.555        0.6148         24.78          --            --  
   MnO                    0.05878       0.01415         1.003          --            --  
   Na2O(ox)               0.06316       0.01520        0.9420          --            --  
   P2O5                  0.007794      0.001875        0.2662          --            --  
   S                     0.006900      0.001660       0.05324       0.02575          --  
   SiO2                     6.883         1.656         99.52          --            --  
   TiO2                   0.03622      0.008716        0.6963          --            --  

  Minerals in system     moles      log moles      grams        volume (cm3)
 ----------------------------------------------------------------------------
   Andradite             0.003892     -2.410          1.978          0.5132
   Antigorite            0.003169     -2.499          14.37           5.542
   Chromite              0.003504     -2.455         0.7842          0.1542
   Greenalite              0.1856     -0.731          68.99           21.34
   Hydroxylapatite       0.001251     -2.903         0.6282          0.2371
   Magnetite             0.005802     -2.236          1.343          0.2583
   Saponite-Ca             0.2045     -0.689          78.84           27.75
   Tephroite             0.003305     -2.481         0.6674          0.2519
   Tremolite              0.05149     -1.288          41.83           14.05
   Troilite              0.002653     -2.576         0.2333         0.08802
                                               _____________   _____________
          (total)                                     209.7           70.19 

  Aqueous species       molality    mg/kg sol'n    act. coef.     log act.
 ---------------------------------------------------------------------------
   Cl-                     0.7663     2.553e+04      0.5566       -0.3700
   Ca++                    0.7568     2.850e+04      0.1674       -0.8974
   CaCl+                  0.03750         2662.      0.6338       -1.6240
   Na+                    0.02917         630.1      0.6338       -1.7332
   CaCl2(aq)             0.009583         999.5      1.0000       -2.0185
   Ti(OH)4(aq)           0.008835         962.3      1.0000       -2.0538
   K+                    0.006557         240.9      0.5566       -2.4378
   MnCl+                 0.005046         428.6      0.6338       -2.4951
   NaCl(aq)              0.002654         145.7      1.0000       -2.5762
   Mn++                  0.002592         133.8      0.1674       -3.3626
   Methane(aq)           0.001013         15.28      1.0000       -2.9942
   Mg++                 0.0006249         14.27      0.2484       -3.8091
   KCl(aq)              0.0001855         12.99      1.0000       -3.7318
   MgCl+                0.0001589         8.920      0.6338       -3.9971
   SiO2(aq)             9.936e-05         5.610      1.0000       -4.0028
   H2(aq)               2.897e-05       0.05487      1.0000       -4.5381
   OH-                  9.379e-06        0.1499      0.5974       -5.2516
   Fe++                 8.318e-06        0.4365      0.1674       -5.8563
   HS-                  6.160e-06        0.1915      0.5974       -5.4341
   FeCl+                1.506e-06        0.1292      0.6338       -6.0203
   HSiO3-               1.301e-06       0.09428      0.6338       -6.0837
   H2S(aq)              1.082e-06       0.03464      1.0000       -5.9659
   NaHSiO3(aq)          2.745e-07       0.02581      1.0000       -6.5615
   H+                   1.133e-07     0.0001073      0.8540       -7.0145
   FeCl4--              8.392e-08       0.01559      0.0870       -8.1364
   NaOH(aq)             2.430e-08     0.0009132      1.0000       -7.6144
    (only species > 1e-8 molal listed)

  Mineral saturation states
                     log Q/K                          log Q/K
 ----------------------------------------------------------------
   Saponite-Ca        0.0000 sat    Quartz            -0.9246     
   Hydroxylapatite    0.0000 sat    Ferrosilite       -1.0198     
   Magnetite          0.0000 sat    Tridymite         -1.0964     
   Tremolite          0.0000 sat    Goethite          -1.1265     
   Antigorite         0.0000 sat    Chalcedony        -1.1413     
   Andradite          0.0000 sat    Fayalite          -1.2041     
   Chromite           0.0000 sat    Cristobalite(alp  -1.3423     
   Greenalite         0.0000 sat    Mn(OH)2(am)       -1.4140     
   Tephroite          0.0000 sat    Hedenbergite      -1.4839     
   Troilite           0.0000 sat    Saponite-H        -1.4875     
   Pyrrhotite        -0.0796        Coesite           -1.5830     
   Saponite-Mg       -0.3471        FeO               -1.6368     
   Pyrite            -0.3710        Cristobalite(bet  -1.6445     
   Alabandite        -0.3957        Wollastonite      -1.7136     
   Ice               -0.4779        SiO2(am)          -1.8185     
   Talc              -0.4802        Pseudowollastoni  -1.8479     
   Cronstedtite-7A   -0.4869        Enstatite         -2.0046     
   Diopside          -0.5010        Wustite           -2.2216     
   Chrysotile        -0.5603        Annite            -2.2357     
   Rhodonite         -0.5840        Brucite           -2.2534     
   Saponite-Na       -0.7301        Phlogopite        -2.3824     
   Saponite-K        -0.7842        Fe(OH)2           -2.4273     
   Hematite          -0.8633        Whitlockite       -2.5835     
   Minnesotaite      -0.8925        Diaspore          -2.8957     
    (only minerals with log Q/K > -3 listed)

                         partial
  Gases               press. (bar)     fugacity     fug. coef.    log fug.
 ---------------------------------------------------------------------------
   CH4(g)                   1.160         1.159        0.9993      0.0640
   H2O(g)                  0.8250        0.8128        0.9852     -0.0900
   H2(g)                  0.03624       0.03627         1.001     -1.4405
   H2S(g)               3.238e-05     3.225e-05        0.9961     -4.4914
   CO2(g)               5.930e-09     5.916e-09        0.9976     -8.2280
   HCl(g)               1.198e-11     1.198e-11         1.000*   -10.9214
   CO(g)                6.032e-14     6.032e-14         1.000*   -13.2195
   C2H4(g)              2.647e-20     2.647e-20         1.000*   -19.5773
   S2(g)                1.765e-26     1.765e-26         1.000*   -25.7532
   SO2(g)               5.702e-27     5.661e-27        0.9928    -26.2471
   Na(g)                2.342e-43     2.342e-43         1.000*   -42.6304
   K(g)                 5.675e-45     5.675e-45         1.000*   -44.2460
   Cl2(g)               5.530e-48     5.530e-48         1.000*   -47.2573
   O2(g)                6.450e-61     6.450e-61        0.9999    -60.1905
   Mg(g)                1.241e-69     1.241e-69         1.000*   -68.9063
   Ca(g)                9.942e-86     9.942e-86         1.000*   -85.0025
   C(g)                 2.270e-96     2.270e-96         1.000*   -95.6439
   Al(g)               5.536e-108    5.536e-108         1.000*  -107.2568
   Si(g)               1.275e-114    1.275e-114         1.000*  -113.8944
    *no data, gas taken to be ideal

                                  In fluid              Sorbed            Kd
  Original basis total moles   moles     mg/kg      moles     mg/kg      L/kg
 -------------------------------------------------------------------------------
   H2O                 57.4       54.8  9.40e+05
   Al+++             0.0675   9.29e-10  2.39e-05
   Ca++               0.948      0.793  3.03e+04
   Cl-                0.820      0.820  2.77e+04
   CrO4--           0.00701   1.20e-20  1.32e-15
   Fe++               0.588   9.78e-06     0.520
   H+                 -3.72   0.000997     0.957
   HCO3-            0.00100    0.00100      58.1
   HPO4--           0.00375   3.76e-11  3.44e-06
   K+               0.00665    0.00665      248.
   Mg++                1.02   0.000773      17.9
   Mn++              0.0141    0.00754      394.
   Na+               0.0314     0.0314      687.
   O2(aq)          -0.00774   -0.00203     -61.8
   SO4--            0.00266   7.15e-06     0.654
   SiO2(aq)            1.66   9.96e-05      5.70
   Ti(OH)4(aq)      0.00872    0.00872      962.

  Elemental composition               In fluid                  Sorbed
                  total moles     moles       mg/kg        moles       mg/kg
 -------------------------------------------------------------------------------
   Aluminum           0.06748    9.292e-10   2.388e-05
   Calcium             0.9478       0.7932   3.027e+04
   Carbon            0.001000     0.001000       11.44
   Chlorine            0.8200       0.8200   2.769e+04
   Chromium          0.007007    1.199e-20   5.939e-16
   Hydrogen             111.0        109.6   1.052e+05
   Iron                0.5882    9.779e-06      0.5201
   Magnesium            1.024    0.0007733       17.90
   Manganese          0.01415     0.007537       394.3
   Oxygen               60.74        54.81   8.351e+05
   Phosphorus        0.003752    3.758e-11   1.109e-06
   Potassium         0.006652     0.006652       247.7
   Silicon              1.656    9.959e-05       2.664
   Sodium             0.03140      0.03140       687.4
   Sulfur            0.002660    7.148e-06      0.2183
   Titanium          0.008717     0.008717       397.5


          Step #    26             Xi = 0.2000

          Temperature = 100.0 C    Pressure =  1.013 bars
          pH =  7.057              log fO2 =  -60.574
          Eh =  -0.4241 volts      pe =  -5.7287
          Ionic strength      =    1.943889 molal
          Charge imbalance    =    0.782235 eq/kg (35.17% error)
          Activity of water   =    0.975127
          Solvent mass        =     0.98623 kg
          Solution mass       =      1.0496 kg
          Mineral mass        =     0.21645 kg
          Solution density    =    0.990    g/cm3
          Solution viscosity  =    0.003    poise
          Chlorinity          =    0.831448 molal
          Dissolved solids    =       60345 mg/kg sol'n
          Hardness            =    75759.12 mg/kg sol'n as CaCO3
            carbonate         =       42.24 mg/kg sol'n as CaCO3
            non-carbonate     =    75716.88 mg/kg sol'n as CaCO3
          Carbonate alkalinity=       42.24 mg/kg sol'n as CaCO3
          Water type          =    Ca-Cl
          Bulk volume         =    1.13e+03 cm3
          Fluid volume        =    1.06e+03 cm3
          Mineral volume      =        72.4 cm3
          Inert volume        =        0.00 cm3
          Porosity            =        93.6 %
          Permeability        =        10.8 cm2
          Mass reacted        =         210 g

                          moles          moles         grams          cm3      rxn rate
  Reactants             remaining       reacted       reacted       reacted  (mol/kg sec)
 ------------------------------------------------------------------------------------------
   H2O                    0.02672      0.006681        0.1204          --            --  
   Al2O3                   0.1392       0.03479         3.547          --            --  
   CaO                      2.214        0.5535         31.04          --            --  
   Cr2O3                  0.01445      0.003612        0.5490          --            --  
   FeO(ox)                  2.422        0.6054         43.50          --            --  
   K2O(ox)                0.01166      0.002914        0.2745          --            --  
   MgO                      2.536        0.6339         25.55          --            --  
   MnO                    0.05834       0.01459         1.035          --            --  
   Na2O(ox)               0.06269       0.01567        0.9713          --            --  
   P2O5                  0.007735      0.001934        0.2745          --            --  
   S                     0.006848      0.001712       0.05490       0.02656          --  
   SiO2                     6.832         1.708         102.6          --            --  
   TiO2                   0.03595      0.008988        0.7179          --            --  

  Minerals in system     moles      log moles      grams        volume (cm3)
 ----------------------------------------------------------------------------
   Andradite             0.009761     -2.010          4.961           1.287
   Antigorite            0.003314     -2.480          15.03           5.797
   Chromite              0.003613     -2.442         0.8086          0.1590
   Greenalite              0.1935     -0.713          71.94           22.26
   Hydroxylapatite       0.001290     -2.890         0.6478          0.2444
   Saponite-Ca             0.2109     -0.676          81.29           28.61
   Tephroite             0.004052     -2.392         0.8183          0.3088
   Tremolite              0.05012     -1.300          40.71           13.68
   Troilite              0.002705     -2.568         0.2378         0.08973
                                               _____________   _____________
          (total)                                     216.4           72.43 

  Aqueous species       molality    mg/kg sol'n    act. coef.     log act.
 ---------------------------------------------------------------------------
   Cl-                     0.7672     2.556e+04      0.5566       -0.3695
   Ca++                    0.7576     2.853e+04      0.1674       -0.8969
   CaCl+                  0.03759         2668.      0.6338       -1.6230
   Na+                    0.03006         649.3      0.6338       -1.7201
   CaCl2(aq)             0.009616         1003.      1.0000       -2.0170
   Ti(OH)4(aq)           0.009114         992.7      1.0000       -2.0403
   K+                    0.006733         247.4      0.5566       -2.4262
   MnCl+                 0.004344         369.0      0.6338       -2.5601
   NaCl(aq)              0.002738         150.4      1.0000       -2.5626
   Mn++                  0.002230         115.1      0.1674       -3.4281
   Methane(aq)           0.001014         15.29      1.0000       -2.9940
   Mg++                 0.0005473         12.50      0.2484       -3.8666
   KCl(aq)              0.0001907         13.36      1.0000       -3.7197
   MgCl+                0.0001393         7.821      0.6338       -4.0541
   SiO2(aq)             9.100e-05         5.138      1.0000       -4.0410
   H2(aq)               4.503e-05       0.08530      1.0000       -4.3465
   OH-                  1.034e-05        0.1652      0.5974       -5.2093
   Fe++                 7.259e-06        0.3809      0.1674       -5.9155
   HS-                  6.403e-06        0.1990      0.5974       -5.4173
   FeCl+                1.315e-06        0.1128      0.6338       -6.0790
   HSiO3-               1.314e-06       0.09516      0.6338       -6.0795
   H2S(aq)              1.020e-06       0.03267      1.0000       -5.9914
   NaHSiO3(aq)          2.855e-07       0.02685      1.0000       -6.5443
   H+                   1.027e-07     9.730e-05      0.8541       -7.0568
   FeCl4--              7.360e-08       0.01367      0.0870       -8.1935
   NaOH(aq)             2.760e-08      0.001037      1.0000       -7.5591
    (only species > 1e-8 molal listed)

  Mineral saturation states
                     log Q/K                          log Q/K
 ----------------------------------------------------------------
   Greenalite         0.0000 sat    Hematite          -1.0040     
   Andradite          0.0000 sat    Ferrosilite       -1.0325     
   Chromite           0.0000 sat    Tridymite         -1.1346     
   Hydroxylapatite    0.0000 sat    Chalcedony        -1.1795     
   Saponite-Ca        0.0000 sat    Fayalite          -1.1914     
   Tremolite          0.0000 sat    Goethite          -1.1969     
   Antigorite         0.0000 sat    Cristobalite(alp  -1.3805     
   Tephroite          0.0000 sat    Mn(OH)2(am)       -1.3950     
   Troilite           0.0000 sat    Hedenbergite      -1.4497     
   Pyrrhotite        -0.0796        Saponite-H        -1.5015     
   Magnetite         -0.1152        FeO               -1.6114     
   Saponite-Mg       -0.3567        Coesite           -1.6212     
   Alabandite        -0.4021        Wollastonite      -1.6667     
   Diopside          -0.4652        Cristobalite(bet  -1.6827     
   Ice               -0.4779        Pseudowollastoni  -1.8010     
   Talc              -0.5518        SiO2(am)          -1.8567     
   Chrysotile        -0.5555        Enstatite         -2.0158     
   Pyrite            -0.5881        Annite            -2.0839     
   Rhodonite         -0.6031        Wustite           -2.2076     
   Cronstedtite-7A   -0.6148        Phlogopite        -2.2258     
   Saponite-Na       -0.7258        Brucite           -2.2263     
   Saponite-K        -0.7805        Fe(OH)2           -2.4019     
   Quartz            -0.9628        Whitlockite       -2.6119     
   Minnesotaite      -0.9688        Diaspore          -2.7596     
    (only minerals with log Q/K > -3 listed)

                         partial
  Gases               press. (bar)     fugacity     fug. coef.    log fug.
 ---------------------------------------------------------------------------
   CH4(g)                   1.160         1.159        0.9993      0.0642
   H2O(g)                  0.8250        0.8128        0.9852     -0.0900
   H2(g)                  0.05634       0.05638         1.001     -1.2489
   H2S(g)               3.054e-05     3.042e-05        0.9961     -4.5169
   CO2(g)               1.016e-09     1.014e-09        0.9976     -8.9941
   HCl(g)               1.089e-11     1.089e-11         1.000*   -10.9632
   CO(g)                1.607e-14     1.607e-14         1.000*   -13.7941
   C2H4(g)              1.096e-20     1.096e-20         1.000*   -19.9600
   S2(g)                6.497e-27     6.497e-27         1.000*   -26.1873
   SO2(g)               1.432e-27     1.421e-27        0.9928    -26.8473
   Na(g)                3.317e-43     3.317e-43         1.000*   -42.4793
   K(g)                 8.009e-45     8.009e-45         1.000*   -44.0964
   Cl2(g)               2.935e-48     2.935e-48         1.000*   -47.5324
   O2(g)                2.669e-61     2.669e-61        0.9999    -60.5737
   Mg(g)                2.053e-69     2.053e-69         1.000*   -68.6877
   Ca(g)                1.880e-85     1.880e-85         1.000*   -84.7259
   C(g)                 9.400e-97     9.400e-97         1.000*   -96.0269
   Al(g)               1.468e-107    1.468e-107         1.000*  -106.8333
   Si(g)               2.822e-114    2.822e-114         1.000*  -113.5494
    *no data, gas taken to be ideal

                                  In fluid              Sorbed            Kd
  Original basis total moles   moles     mg/kg      moles     mg/kg      L/kg
 -------------------------------------------------------------------------------
   H2O                 57.4       54.7  9.40e+05
   Al+++             0.0696   1.40e-09  3.60e-05
   Ca++               0.965      0.794  3.03e+04
   Cl-                0.820      0.820  2.77e+04
   CrO4--           0.00723   1.10e-20  1.21e-15
   Fe++               0.606   8.53e-06     0.454
   H+                 -3.84   0.000997     0.957
   HCO3-            0.00100    0.00100      58.1
   HPO4--           0.00387   3.23e-11  2.95e-06
   K+               0.00683    0.00683      254.
   Mg++                1.04   0.000677      15.7
   Mn++              0.0146    0.00648      339.
   Na+               0.0323     0.0323      708.
   O2(aq)          -0.00798   -0.00204     -62.1
   SO4--            0.00271   7.32e-06     0.670
   SiO2(aq)            1.71   9.13e-05      5.23
   Ti(OH)4(aq)      0.00899    0.00899      993.

  Elemental composition               In fluid                  Sorbed
                  total moles     moles       mg/kg        moles       mg/kg
 -------------------------------------------------------------------------------
   Aluminum           0.06958    1.399e-09   3.596e-05
   Calcium             0.9645       0.7938   3.031e+04
   Carbon            0.001000     0.001000       11.44
   Chlorine            0.8200       0.8200   2.770e+04
   Chromium          0.007225    1.099e-20   5.443e-16
   Hydrogen             111.0        109.5   1.052e+05
   Iron                0.6064    8.533e-06      0.4540
   Magnesium            1.043    0.0006772       15.68
   Manganese          0.01459     0.006483       339.4
   Oxygen               60.91        54.78   8.351e+05
   Phosphorus        0.003869    3.231e-11   9.535e-07
   Potassium         0.006828     0.006828       254.4
   Silicon              1.708    9.132e-05       2.444
   Sodium             0.03234      0.03234       708.4
   Sulfur            0.002712    7.324e-06      0.2238
   Titanium          0.008989     0.008989       410.0


          Step #    29             Xi = 0.2300

          Temperature = 100.0 C    Pressure =  1.013 bars
          pH =  7.599              log fO2 =  -65.467
          Eh =  -0.5548 volts      pe =  -7.4939
          Ionic strength      =    1.949682 molal
          Charge imbalance    =    0.783036 eq/kg (35.09% error)
          Activity of water   =    0.975004
          Solvent mass        =     0.98502 kg
          Solution mass       =      1.0485 kg
          Mineral mass        =     0.24906 kg
          Solution density    =    0.990    g/cm3
          Solution viscosity  =    0.003    poise
          Chlorinity          =    0.832469 molal
          Dissolved solids    =       60536 mg/kg sol'n
          Hardness            =    76101.98 mg/kg sol'n as CaCO3
            carbonate         =       46.85 mg/kg sol'n as CaCO3
            non-carbonate     =    76055.13 mg/kg sol'n as CaCO3
          Carbonate alkalinity=       46.85 mg/kg sol'n as CaCO3
          Water type          =    Ca-Cl
          Bulk volume         =    1.14e+03 cm3
          Fluid volume        =    1.06e+03 cm3
          Mineral volume      =        82.6 cm3
          Inert volume        =        0.00 cm3
          Porosity            =        92.8 %
          Permeability        =        8.12 cm2
          Mass reacted        =         242 g

                          moles          moles         grams          cm3      rxn rate
  Reactants             remaining       reacted       reacted       reacted  (mol/kg sec)
 ------------------------------------------------------------------------------------------
   H2O                    0.02572      0.007683        0.1384          --            --  
   Al2O3                   0.1339       0.04001         4.079          --            --  
   CaO                      2.131        0.6365         35.70          --            --  
   Cr2O3                  0.01391      0.004154        0.6313          --            --  
   FeO(ox)                  2.331        0.6962         50.02          --            --  
   K2O(ox)                0.01122      0.003351        0.3157          --            --  
   MgO                      2.441        0.7290         29.38          --            --  
   MnO                    0.05615       0.01677         1.190          --            --  
   Na2O(ox)               0.06034       0.01802         1.117          --            --  
   P2O5                  0.007445      0.002224        0.3157          --            --  
   S                     0.006592      0.001969       0.06313       0.03054          --  
   SiO2                     6.576         1.964         118.0          --            --  
   TiO2                   0.03460       0.01034        0.8256          --            --  

  Minerals in system     moles      log moles      grams        volume (cm3)
 ----------------------------------------------------------------------------
   Andradite              0.02237     -1.650          11.37           2.950
   Antigorite            0.002556     -2.592          11.60           4.472
   Chromite              0.004154     -2.381         0.9299          0.1828
   Daphnite-14A          0.003321     -2.479          2.369          0.7087
   Greenalite              0.2096     -0.679          77.91           24.10
   Hydroxylapatite       0.001483     -2.829         0.7449          0.2811
   Saponite-Ca             0.2224     -0.653          85.72           30.17
   Tephroite             0.007918     -2.101          1.599          0.6034
   Tremolite              0.06962     -1.157          56.55           19.00
   Troilite              0.002958     -2.529         0.2600         0.09813
                                               _____________   _____________
          (total)                                     249.1           82.57 

  Aqueous species       molality    mg/kg sol'n    act. coef.     log act.
 ---------------------------------------------------------------------------
   Cl-                     0.7710     2.568e+04      0.5567       -0.3673
   Ca++                    0.7615     2.867e+04      0.1673       -0.8947
   CaCl+                  0.03795         2693.      0.6340       -1.6187
   Na+                    0.03445         744.1      0.6340       -1.6607
   H2(aq)                 0.01259         23.83      1.0000       -1.9001
   Ti(OH)4(aq)            0.01049         1143.      1.0000       -1.9791
   CaCl2(aq)             0.009761         1018.      1.0000       -2.0105
   K+                    0.007603         279.3      0.5567       -2.3734
   NaCl(aq)              0.003155         173.2      1.0000       -2.5010
   Methane(aq)           0.001015         15.30      1.0000       -2.9934
   MnCl+                0.0006304         53.53      0.6340       -3.3983
   Mn++                 0.0003220         16.62      0.1673       -4.2685
   KCl(aq)              0.0002164         15.16      1.0000       -3.6647
   Mg++                 9.985e-05         2.280      0.2484       -4.6054
   OH-                  3.600e-05        0.5752      0.5976       -4.6673
   SiO2(aq)             2.963e-05         1.673      1.0000       -4.5282
   MgCl+                2.554e-05         1.434      0.6340       -4.7908
   HS-                  1.055e-05        0.3279      0.5976       -5.2002
   HSiO3-               1.490e-06        0.1079      0.6340       -6.0248
   Fe++                 1.264e-06       0.06633      0.1673       -6.6746
   H2S(aq)              4.827e-07       0.01546      1.0000       -6.3163
   NaHSiO3(aq)          3.714e-07       0.03492      1.0000       -6.4302
   AlO2-                2.646e-07       0.01466      0.6340       -6.7753
   FeCl+                2.301e-07       0.01974      0.6340       -6.8359
   NaOH(aq)             1.102e-07      0.004142      1.0000       -6.9577
   H+                   2.948e-08     2.791e-05      0.8545       -7.5988
   S--                  1.568e-08     0.0004723      0.1263       -8.7032
   FeCl4--              1.308e-08      0.002430      0.0870       -8.9439
    (only species > 1e-8 molal listed)

  Mineral saturation states
                     log Q/K                          log Q/K
 ----------------------------------------------------------------
   Tremolite          0.0000 sat    Clinochlore-14A   -1.4481     
   Greenalite         0.0000 sat    Quartz            -1.4500     
   Troilite           0.0000 sat    Talc              -1.4654     
   Saponite-Ca        0.0000 sat    Magnetite         -1.5870     
   Daphnite-14A       0.0000 sat    Tridymite         -1.6218     
   Hydroxylapatite    0.0000 sat    Chalcedony        -1.6667     
   Tephroite          0.0000 sat    Saponite-H        -1.6808     
   Chromite           0.0000 sat    Prehnite          -1.7464     
   Antigorite         0.0000 sat    Gibbsite          -1.8010     
   Andradite          0.0000 sat    Cristobalite(alp  -1.8677     
   Diopside          -0.0084        Brucite           -1.8812     
   Pyrrhotite        -0.0796        Minnesotaite      -1.9433     
   Annite            -0.2382        Wustite           -2.0296     
   Phlogopite        -0.3192        Fe(OH)2           -2.0771     
   Ice               -0.4780        Goethite          -2.0952     
   Saponite-Mg       -0.4790        Coesite           -2.1084     
   Alabandite        -0.4833        Monticellite      -2.1500     
   Chrysotile        -0.4946        Enstatite         -2.1579     
   Ripidolite-14A    -0.6374        Cristobalite(bet  -2.1699     
   Saponite-Na       -0.7066        Grossular         -2.1815     
   Saponite-K        -0.7634        Cronstedtite-7A   -2.2491     
   Rhodonite         -0.8467        SiO2(am)          -2.3439     
   Hedenbergite      -1.0132        Mesolite          -2.4664     
   Diaspore          -1.0216        Epidote           -2.7280     
   Fayalite          -1.0289        Epidote-ord       -2.7334     
   Wollastonite      -1.0679        Manganosite       -2.7616     
   Mn(OH)2(am)       -1.1514        Hematite          -2.8006     
   Ferrosilite       -1.1949        Scolecite         -2.8267     
   Pseudowollastoni  -1.2022        Chamosite-7A      -2.8365     
   FeO               -1.2865        Daphnite-7A       -2.8752     
   Boehmite          -1.3164        Whitlockite       -2.9739     
    (only minerals with log Q/K > -3 listed)

                         partial
  Gases               press. (bar)     fugacity     fug. coef.    log fug.
 ---------------------------------------------------------------------------
   H2(g)                    15.75         15.76         1.001      1.1975
   CH4(g)                   1.162         1.161        0.9993      0.0648
   H2O(g)                  0.8249        0.8127        0.9852     -0.0901
   H2S(g)               1.445e-05     1.439e-05        0.9961     -4.8418
   HCl(g)               3.140e-12     3.140e-12         1.000*   -11.5030
   CO2(g)               1.667e-19     1.663e-19        0.9976    -18.7792
   CO(g)                7.367e-22     7.367e-22         1.000*   -21.1327
   C2H4(g)              1.407e-25     1.407e-25         1.000*   -24.8517
   S2(g)                1.863e-32     1.863e-32         1.000*   -31.7299
   SO2(g)               3.102e-35     3.080e-35        0.9928    -34.5115
   Na(g)                2.215e-41     2.215e-41         1.000*   -40.6547
   K(g)                 5.268e-43     5.268e-43         1.000*   -42.2783
   Cl2(g)               8.739e-52     8.739e-52         1.000*   -51.0585
   O2(g)                3.416e-66     3.416e-66        0.9999    -65.4665
   Mg(g)                1.270e-66     1.270e-66         1.000*   -65.8961
   Ca(g)                6.408e-82     6.408e-82         1.000*   -81.1933
   C(g)                1.205e-101    1.205e-101         1.000*  -100.9191
   Al(g)               3.753e-102    3.753e-102         1.000*  -101.4256
   Si(g)               7.181e-110    7.181e-110         1.000*  -109.1438
    *no data, gas taken to be ideal

                                  In fluid              Sorbed            Kd
  Original basis total moles   moles     mg/kg      moles     mg/kg      L/kg
 -------------------------------------------------------------------------------
   H2O                 57.7       54.7  9.40e+05
   Al+++             0.0800   2.64e-07   0.00679
   Ca++                1.05      0.797  3.05e+04
   Cl-                0.820      0.820  2.77e+04
   CrO4--           0.00831   8.01e-21  8.86e-16
   Fe++               0.697   1.49e-06    0.0791
   H+                 -4.41   0.000973     0.935
   HCO3-            0.00100    0.00100      58.2
   HPO4--           0.00445   5.25e-12  4.81e-07
   K+               0.00770    0.00770      287.
   Mg++                1.14   0.000124      2.86
   Mn++              0.0168   0.000938      49.2
   Na+               0.0370     0.0370      812.
   O2(aq)          -0.00918   -0.00822     -251.
   SO4--            0.00297   1.09e-05     0.997
   SiO2(aq)            1.96   3.10e-05      1.78
   Ti(OH)4(aq)       0.0103     0.0103  1.14e+03

  Elemental composition               In fluid                  Sorbed
                  total moles     moles       mg/kg        moles       mg/kg
 -------------------------------------------------------------------------------
   Aluminum           0.08002    2.638e-07    0.006789
   Calcium              1.048       0.7971   3.047e+04
   Carbon            0.001000     0.001000       11.46
   Chlorine            0.8200       0.8200   2.773e+04
   Chromium          0.008309    8.009e-21   3.972e-16
   Hydrogen             111.0        109.4   1.052e+05
   Iron                0.6972    1.485e-06     0.07912
   Magnesium            1.138    0.0001235       2.863
   Manganese          0.01677    0.0009381       49.16
   Oxygen               61.72        54.72   8.350e+05
   Phosphorus        0.004449    5.250e-12   1.551e-07
   Potassium         0.007702     0.007702       287.2
   Silicon              1.964    3.102e-05      0.8310
   Sodium             0.03704      0.03704       812.3
   Sulfur            0.002969    1.089e-05      0.3329
   Titanium           0.01034      0.01034       472.0


          Step #    36             Xi = 0.3000

          Temperature = 100.0 C    Pressure =  1.013 bars
          pH =  7.600              log fO2 =  -65.467
          Eh =  -0.5549 volts      pe =  -7.4951
          Ionic strength      =    1.948775 molal
          Charge imbalance    =    0.785025 eq/kg (35.11% error)
          Activity of water   =    0.974948
          Solvent mass        =     0.98193 kg
          Solution mass       =      1.0458 kg
          Mineral mass        =     0.32531 kg
          Solution density    =    0.990    g/cm3
          Solution viscosity  =    0.003    poise
          Chlorinity          =    0.835090 molal
          Dissolved solids    =       61107 mg/kg sol'n
          Hardness            =    75673.36 mg/kg sol'n as CaCO3
            carbonate         =       46.98 mg/kg sol'n as CaCO3
            non-carbonate     =    75626.38 mg/kg sol'n as CaCO3
          Carbonate alkalinity=       46.98 mg/kg sol'n as CaCO3
          Water type          =    Ca-Cl
          Bulk volume         =    1.16e+03 cm3
          Fluid volume        =    1.06e+03 cm3
          Mineral volume      =        107. cm3
          Inert volume        =        0.00 cm3
          Porosity            =        90.8 %
          Permeability        =        4.17 cm2
          Mass reacted        =         315 g

                          moles          moles         grams          cm3      rxn rate
  Reactants             remaining       reacted       reacted       reacted  (mol/kg sec)
 ------------------------------------------------------------------------------------------
   H2O                    0.02338       0.01002        0.1805          --            --  
   Al2O3                   0.1218       0.05219         5.321          --            --  
   CaO                      1.937        0.8303         46.56          --            --  
   Cr2O3                  0.01264      0.005418        0.8235          --            --  
   FeO(ox)                  2.119        0.9081         65.25          --            --  
   K2O(ox)                0.01020      0.004371        0.4117          --            --  
   MgO                      2.219        0.9509         38.32          --            --  
   MnO                    0.05105       0.02188         1.552          --            --  
   Na2O(ox)               0.05485       0.02351         1.457          --            --  
   P2O5                  0.006768      0.002901        0.4117          --            --  
   S                     0.005992      0.002568       0.08235       0.03983          --  
   SiO2                     5.978         2.562         153.9          --            --  
   TiO2                   0.03146       0.01348         1.077          --            --  

  Minerals in system     moles      log moles      grams        volume (cm3)
 ----------------------------------------------------------------------------
   Andradite              0.02293     -1.640          11.65           3.023
   Antigorite            0.002922     -2.534          13.26           5.112
   Chromite              0.005419     -2.266          1.213          0.2385
   Daphnite-14A           0.03376     -1.472          24.09           7.206
   Greenalite              0.2285     -0.641          84.94           26.28
   Hydroxylapatite       0.001934     -2.714         0.9716          0.3666
   Saponite-Ca             0.1117     -0.952          43.05           15.15
   Tephroite              0.01047     -1.980          2.115          0.7982
   Tremolite               0.1769     -0.752          143.7           48.28
   Troilite              0.003557     -2.449         0.3127          0.1180
                                               _____________   _____________
          (total)                                     325.3           106.6 

  Aqueous species       molality    mg/kg sol'n    act. coef.     log act.
 ---------------------------------------------------------------------------
   Cl-                     0.7727     2.572e+04      0.5567       -0.3664
   Ca++                    0.7575     2.851e+04      0.1673       -0.8970
   Na+                    0.04479         966.7      0.6340       -1.5468
   CaCl+                  0.03784         2684.      0.6340       -1.6199
   Ti(OH)4(aq)            0.01373         1494.      1.0000       -1.8623
   H2(aq)                 0.01259         23.82      1.0000       -1.9001
   CaCl2(aq)             0.009754         1016.      1.0000       -2.0108
   K+                    0.009646         354.1      0.5567       -2.2700
   NaCl(aq)              0.004110         225.5      1.0000       -2.3861
   Methane(aq)           0.001018         15.34      1.0000       -2.9921
   MnCl+                0.0006285         53.34      0.6340       -3.3996
   Mn++                 0.0003204         16.52      0.1673       -4.2707
   KCl(aq)              0.0002752         19.26      1.0000       -3.5604
   Mg++                 9.934e-05         2.267      0.2484       -4.6077
   OH-                  3.610e-05        0.5764      0.5976       -4.6662
   SiO2(aq)             2.963e-05         1.672      1.0000       -4.5282
   MgCl+                2.546e-05         1.429      0.6340       -4.7920
   HS-                  1.058e-05        0.3286      0.5976       -5.1991
   HSiO3-               1.493e-06        0.1081      0.6340       -6.0237
   Fe++                 1.258e-06       0.06595      0.1673       -6.6768
   NaHSiO3(aq)          4.840e-07       0.04548      1.0000       -6.3152
   H2S(aq)              4.827e-07       0.01544      1.0000       -6.3164
   AlO2-                2.653e-07       0.01469      0.6340       -6.7741
   FeCl+                2.295e-07       0.01967      0.6340       -6.8372
   NaOH(aq)             1.437e-07      0.005395      1.0000       -6.8426
   H+                   2.940e-08     2.782e-05      0.8544       -7.5999
   S--                  1.576e-08     0.0004744      0.1263       -8.7010
   FeCl4--              1.313e-08      0.002437      0.0870       -8.9423
    (only species > 1e-8 molal listed)

  Mineral saturation states
                     log Q/K                          log Q/K
 ----------------------------------------------------------------
   Tremolite          0.0000 sat    Clinochlore-14A   -1.4481     
   Greenalite         0.0000 sat    Quartz            -1.4500     
   Troilite           0.0000 sat    Talc              -1.4654     
   Saponite-Ca        0.0000 sat    Magnetite         -1.5870     
   Daphnite-14A       0.0000 sat    Tridymite         -1.6218     
   Hydroxylapatite    0.0000 sat    Chalcedony        -1.6667     
   Tephroite          0.0000 sat    Saponite-H        -1.6808     
   Chromite           0.0000 sat    Prehnite          -1.7464     
   Antigorite         0.0000 sat    Gibbsite          -1.8011     
   Andradite          0.0000 sat    Cristobalite(alp  -1.8677     
   Diopside          -0.0084        Brucite           -1.8812     
   Pyrrhotite        -0.0796        Minnesotaite      -1.9433     
   Annite            -0.1337        Wustite           -2.0296     
   Phlogopite        -0.2147        Fe(OH)2           -2.0771     
   Ice               -0.4780        Goethite          -2.0952     
   Saponite-Mg       -0.4790        Coesite           -2.1084     
   Alabandite        -0.4833        Monticellite      -2.1500     
   Chrysotile        -0.4946        Enstatite         -2.1578     
   Ripidolite-14A    -0.6374        Cristobalite(bet  -2.1699     
   Saponite-Na       -0.6686        Grossular         -2.1815     
   Saponite-K        -0.7289        Cronstedtite-7A   -2.2491     
   Rhodonite         -0.8467        SiO2(am)          -2.3439     
   Hedenbergite      -1.0132        Mesolite          -2.3887     
   Diaspore          -1.0216        Epidote           -2.7280     
   Fayalite          -1.0289        Epidote-ord       -2.7334     
   Wollastonite      -1.0679        Manganosite       -2.7616     
   Mn(OH)2(am)       -1.1514        Hematite          -2.8006     
   Ferrosilite       -1.1949        Scolecite         -2.8268     
   Pseudowollastoni  -1.2022        Chamosite-7A      -2.8365     
   FeO               -1.2865        Daphnite-7A       -2.8752     
   Boehmite          -1.3164        Whitlockite       -2.9739     
    (only minerals with log Q/K > -3 listed)

                         partial
  Gases               press. (bar)     fugacity     fug. coef.    log fug.
 ---------------------------------------------------------------------------
   H2(g)                    15.75         15.76         1.001      1.1975
   CH4(g)                   1.165         1.164        0.9993      0.0661
   H2O(g)                  0.8248        0.8126        0.9852     -0.0901
   H2S(g)               1.445e-05     1.439e-05        0.9961     -4.8419
   HCl(g)               3.139e-12     3.139e-12         1.000*   -11.5032
   CO2(g)               1.672e-19     1.668e-19        0.9976    -18.7779
   CO(g)                7.389e-22     7.389e-22         1.000*   -21.1314
   C2H4(g)              1.416e-25     1.416e-25         1.000*   -24.8490
   S2(g)                1.862e-32     1.862e-32         1.000*   -31.7300
   SO2(g)               3.101e-35     3.079e-35        0.9928    -34.5116
   Na(g)                2.887e-41     2.887e-41         1.000*   -40.5396
   K(g)                 6.702e-43     6.702e-43         1.000*   -42.1738
   Cl2(g)               8.732e-52     8.732e-52         1.000*   -51.0589
   O2(g)                3.416e-66     3.415e-66        0.9999    -65.4666
   Mg(g)                1.271e-66     1.271e-66         1.000*   -65.8960
   Ca(g)                6.409e-82     6.409e-82         1.000*   -81.1932
   C(g)                1.209e-101    1.209e-101         1.000*  -100.9177
   Al(g)               3.754e-102    3.754e-102         1.000*  -101.4255
   Si(g)               7.182e-110    7.182e-110         1.000*  -109.1438
    *no data, gas taken to be ideal

                                  In fluid              Sorbed            Kd
  Original basis total moles   moles     mg/kg      moles     mg/kg      L/kg
 -------------------------------------------------------------------------------
   H2O                 58.4       54.5  9.39e+05
   Al+++              0.104   2.64e-07   0.00682
   Ca++                1.24      0.791  3.03e+04
   Cl-                0.820      0.820  2.78e+04
   CrO4--            0.0108   7.94e-21  8.81e-16
   Fe++               0.909   1.47e-06    0.0787
   H+                 -5.75   0.000973     0.937
   HCO3-            0.00100    0.00100      58.3
   HPO4--           0.00580   5.26e-12  4.83e-07
   K+               0.00974    0.00974      364.
   Mg++                1.36   0.000123      2.85
   Mn++              0.0219   0.000932      48.9
   Na+               0.0480     0.0480  1.06e+03
   O2(aq)           -0.0120   -0.00820     -251.
   SO4--            0.00357   1.09e-05     0.999
   SiO2(aq)            2.56   3.10e-05      1.78
   Ti(OH)4(aq)       0.0135     0.0135  1.49e+03

  Elemental composition               In fluid                  Sorbed
                  total moles     moles       mg/kg        moles       mg/kg
 -------------------------------------------------------------------------------
   Aluminum            0.1044    2.643e-07    0.006819
   Calcium              1.241       0.7906   3.030e+04
   Carbon            0.001000     0.001000       11.48
   Chlorine            0.8200       0.8200   2.780e+04
   Chromium           0.01084    7.942e-21   3.949e-16
   Hydrogen             111.0        109.1   1.051e+05
   Iron                0.9091    1.474e-06     0.07870
   Magnesium            1.360    0.0001226       2.848
   Manganese          0.02188    0.0009317       48.94
   Oxygen               63.60        54.56   8.347e+05
   Phosphorus        0.005803    5.259e-12   1.557e-07
   Potassium         0.009742     0.009742       364.2
   Silicon              2.562    3.104e-05      0.8335
   Sodium             0.04801      0.04801       1055.
   Sulfur            0.003568    1.088e-05      0.3335
   Titanium           0.01348      0.01348       617.2


          Step #    44             Xi = 0.3706

          Temperature = 100.0 C    Pressure =  1.013 bars
          pH =  7.601              log fO2 =  -65.467
          Eh =  -0.5550 volts      pe =  -7.4962
          Ionic strength      =    1.947853 molal
          Charge imbalance    =    0.787042 eq/kg (35.13% error)
          Activity of water   =    0.974891
          Solvent mass        =     0.97881 kg
          Solution mass       =      1.0432 kg
          Mineral mass        =     0.40222 kg
          Solution density    =    0.990    g/cm3
          Solution viscosity  =    0.003    poise
          Chlorinity          =    0.837751 molal
          Dissolved solids    =       61685 mg/kg sol'n
          Hardness            =    75238.75 mg/kg sol'n as CaCO3
            carbonate         =       47.10 mg/kg sol'n as CaCO3
            non-carbonate     =    75191.65 mg/kg sol'n as CaCO3
          Carbonate alkalinity=       47.10 mg/kg sol'n as CaCO3
          Water type          =    Ca-Cl
          Bulk volume         =    1.18e+03 cm3
          Fluid volume        =    1.05e+03 cm3
          Mineral volume      =        131. cm3
          Inert volume        =        0.00 cm3
          Porosity            =        89.0 %
          Permeability        =        2.17 cm2
          Mass reacted        =         390 g

                          moles          moles         grams          cm3      rxn rate
  Reactants             remaining       reacted       reacted       reacted  (mol/kg sec)
 ------------------------------------------------------------------------------------------
   H2O                    0.02102       0.01238        0.2230          --            --  
   Al2O3                   0.1095       0.06447         6.574          --            --  
   CaO                      1.742         1.026         57.52          --            --  
   Cr2O3                  0.01137      0.006693         1.017          --            --  
   FeO(ox)                  1.905         1.122         80.60          --            --  
   K2O(ox)               0.009171      0.005400        0.5087          --            --  
   MgO                      1.995         1.175         47.35          --            --  
   MnO                    0.04590       0.02703         1.917          --            --  
   Na2O(ox)               0.04932       0.02904         1.800          --            --  
   P2O5                  0.006086      0.003584        0.5087          --            --  
   S                     0.005388      0.003173        0.1017       0.04921          --  
   SiO2                     5.375         3.165         190.2          --            --  
   TiO2                   0.02828       0.01665         1.330          --            --  

  Minerals in system     moles      log moles      grams        volume (cm3)
 ----------------------------------------------------------------------------
   Andradite              0.02350     -1.629          11.94           3.098
   Antigorite            0.003292     -2.483          14.93           5.758
   Chromite              0.006694     -2.174          1.498          0.2946
   Daphnite-14A           0.06447     -1.191          46.00           13.76
   Greenalite              0.2476     -0.606          92.03           28.47
   Hydroxylapatite       0.002389     -2.622          1.200          0.4529
   Tephroite              0.01305     -1.884          2.636          0.9947
   Tremolite               0.2851     -0.545          231.6           77.81
   Troilite              0.004162     -2.381         0.3659          0.1381
                                               _____________   _____________
          (total)                                     402.2           130.8 

  Aqueous species       molality    mg/kg sol'n    act. coef.     log act.
 ---------------------------------------------------------------------------
   Cl-                     0.7745     2.576e+04      0.5567       -0.3654
   Ca++                    0.7535     2.834e+04      0.1673       -0.8993
   Na+                    0.05528         1192.      0.6340       -1.4554
   CaCl+                  0.03773         2674.      0.6340       -1.6213
   Ti(OH)4(aq)            0.01702         1851.      1.0000       -1.7691
   H2(aq)                 0.01259         23.81      1.0000       -1.9001
   K+                     0.01172         430.0      0.5567       -2.1854
   CaCl2(aq)             0.009747         1015.      1.0000       -2.0111
   NaCl(aq)              0.005084         278.8      1.0000       -2.2938
   Methane(aq)           0.001022         15.38      1.0000       -2.9907
   MnCl+                0.0006266         53.15      0.6340       -3.4009
   KCl(aq)              0.0003351         23.44      1.0000       -3.4748
   Mn++                 0.0003187         16.43      0.1673       -4.2730
   Mg++                 9.883e-05         2.254      0.2484       -4.6099
   OH-                  3.619e-05        0.5775      0.5975       -4.6650
   SiO2(aq)             2.963e-05         1.670      1.0000       -4.5283
   MgCl+                2.539e-05         1.424      0.6340       -4.7933
   HS-                  1.061e-05        0.3292      0.5975       -5.1980
   HSiO3-               1.497e-06        0.1083      0.6340       -6.0226
   Fe++                 1.251e-06       0.06556      0.1673       -6.6791
   NaHSiO3(aq)          5.988e-07       0.05623      1.0000       -6.2227
   H2S(aq)              4.826e-07       0.01543      1.0000       -6.3164
   AlO2-                2.661e-07       0.01472      0.6340       -6.7730
   FeCl+                2.288e-07       0.01960      0.6340       -6.8385
   NaOH(aq)             1.778e-07      0.006672      1.0000       -6.7501
   H+                   2.933e-08     2.773e-05      0.8544       -7.6011
   S--                  1.584e-08     0.0004766      0.1263       -8.6987
   FeCl4--              1.318e-08      0.002444      0.0870       -8.9406
    (only species > 1e-8 molal listed)

  Mineral saturation states
                     log Q/K                          log Q/K
 ----------------------------------------------------------------
   Antigorite         0.0000 sat    Clinochlore-14A   -1.4481     
   Greenalite         0.0000 sat    Quartz            -1.4501     
   Andradite          0.0000 sat    Talc              -1.4654     
   Tremolite          0.0000 sat    Magnetite         -1.5869     
   Daphnite-14A       0.0000 sat    Tridymite         -1.6219     
   Hydroxylapatite    0.0000 sat    Chalcedony        -1.6668     
   Troilite           0.0000 sat    Saponite-H        -1.6808     
   Chromite           0.0000 sat    Prehnite          -1.7464     
   Tephroite          0.0000 sat    Gibbsite          -1.8011     
   Saponite-Ca       -0.0000 sat    Cristobalite(alp  -1.8678     
   Diopside          -0.0084        Brucite           -1.8812     
   Annite            -0.0479        Minnesotaite      -1.9433     
   Pyrrhotite        -0.0796        Wustite           -2.0296     
   Phlogopite        -0.1289        Fe(OH)2           -2.0771     
   Ice               -0.4780        Goethite          -2.0952     
   Saponite-Mg       -0.4790        Coesite           -2.1085     
   Alabandite        -0.4833        Monticellite      -2.1499     
   Chrysotile        -0.4946        Enstatite         -2.1578     
   Ripidolite-14A    -0.6374        Cristobalite(bet  -2.1700     
   Saponite-Na       -0.6381        Grossular         -2.1815     
   Saponite-K        -0.7006        Cronstedtite-7A   -2.2491     
   Rhodonite         -0.8467        Mesolite          -2.3263     
   Hedenbergite      -1.0132        SiO2(am)          -2.3440     
   Diaspore          -1.0216        Epidote           -2.7280     
   Fayalite          -1.0288        Epidote-ord       -2.7334     
   Wollastonite      -1.0679        Manganosite       -2.7616     
   Mn(OH)2(am)       -1.1514        Hematite          -2.8006     
   Ferrosilite       -1.1949        Scolecite         -2.8269     
   Pseudowollastoni  -1.2022        Chamosite-7A      -2.8365     
   FeO               -1.2864        Daphnite-7A       -2.8752     
   Boehmite          -1.3164        Whitlockite       -2.9739     
    (only minerals with log Q/K > -3 listed)

                         partial
  Gases               press. (bar)     fugacity     fug. coef.    log fug.
 ---------------------------------------------------------------------------
   H2(g)                    15.75         15.76         1.001      1.1975
   CH4(g)                   1.169         1.168        0.9993      0.0675
   H2O(g)                  0.8248        0.8126        0.9852     -0.0901
   H2S(g)               1.445e-05     1.439e-05        0.9961     -4.8419
   HCl(g)               3.138e-12     3.138e-12         1.000*   -11.5034
   CO2(g)               1.676e-19     1.672e-19        0.9976    -18.7766
   CO(g)                7.411e-22     7.411e-22         1.000*   -21.1301
   C2H4(g)              1.425e-25     1.425e-25         1.000*   -24.8463
   S2(g)                1.861e-32     1.861e-32         1.000*   -31.7302
   SO2(g)               3.100e-35     3.078e-35        0.9928    -34.5118
   Na(g)                3.572e-41     3.572e-41         1.000*   -40.4471
   K(g)                 8.164e-43     8.164e-43         1.000*   -42.0881
   Cl2(g)               8.724e-52     8.724e-52         1.000*   -51.0593
   O2(g)                3.415e-66     3.415e-66        0.9999    -65.4667
   Mg(g)                1.271e-66     1.271e-66         1.000*   -65.8959
   Ca(g)                6.410e-82     6.410e-82         1.000*   -81.1932
   C(g)                1.212e-101    1.212e-101         1.000*  -100.9164
   Al(g)               3.754e-102    3.754e-102         1.000*  -101.4254
   Si(g)               7.183e-110    7.183e-110         1.000*  -109.1437
    *no data, gas taken to be ideal

                                  In fluid              Sorbed            Kd
  Original basis total moles   moles     mg/kg      moles     mg/kg      L/kg
 -------------------------------------------------------------------------------
   H2O                 59.0       54.3  9.39e+05
   Al+++              0.129   2.65e-07   0.00685
   Ca++                1.44      0.784  3.01e+04
   Cl-                0.820      0.820  2.79e+04
   CrO4--            0.0134   7.87e-21  8.76e-16
   Fe++                1.12   1.46e-06    0.0783
   H+                 -7.11   0.000973     0.940
   HCO3-            0.00100    0.00100      58.5
   HPO4--           0.00717   5.27e-12  4.85e-07
   K+                0.0118     0.0118      442.
   Mg++                1.58   0.000122      2.83
   Mn++              0.0270   0.000925      48.7
   Na+               0.0591     0.0591  1.30e+03
   O2(aq)           -0.0148   -0.00818     -251.
   SO4--            0.00417   1.09e-05      1.00
   SiO2(aq)            3.16   3.11e-05      1.79
   Ti(OH)4(aq)       0.0167     0.0167  1.85e+03

  Elemental composition               In fluid                  Sorbed
                  total moles     moles       mg/kg        moles       mg/kg
 -------------------------------------------------------------------------------
   Aluminum            0.1289    2.648e-07    0.006849
   Calcium              1.437       0.7840   3.012e+04
   Carbon            0.001000     0.001000       11.51
   Chlorine            0.8200       0.8200   2.787e+04
   Chromium           0.01339    7.874e-21   3.925e-16
   Hydrogen             111.0        108.8   1.051e+05
   Iron                 1.123    1.462e-06     0.07827
   Magnesium            1.584    0.0001216       2.833
   Manganese          0.02703    0.0009253       48.73
   Oxygen               65.51        54.40   8.343e+05
   Phosphorus        0.007168    5.268e-12   1.564e-07
   Potassium          0.01180      0.01180       442.3
   Silicon              3.165    3.105e-05      0.8361
   Sodium             0.05908      0.05908       1302.
   Sulfur            0.004173    1.087e-05      0.3342
   Titanium           0.01666      0.01666       764.5


          Step #    47             Xi = 0.3750

          Temperature = 100.0 C    Pressure =  1.013 bars
          pH =  7.611              log fO2 =  -65.557
          Eh =  -0.5574 volts      pe =  -7.5288
          Ionic strength      =    1.947799 molal
          Charge imbalance    =    0.787152 eq/kg (35.13% error)
          Activity of water   =    0.974887
          Solvent mass        =     0.97864 kg
          Solution mass       =      1.0430 kg
          Mineral mass        =     0.40699 kg
          Solution density    =    0.990    g/cm3
          Solution viscosity  =    0.003    poise
          Chlorinity          =    0.837902 molal
          Dissolved solids    =       61722 mg/kg sol'n
          Hardness            =    75213.29 mg/kg sol'n as CaCO3
            carbonate         =       47.17 mg/kg sol'n as CaCO3
            non-carbonate     =    75166.12 mg/kg sol'n as CaCO3
          Carbonate alkalinity=       47.17 mg/kg sol'n as CaCO3
          Water type          =    Ca-Cl
          Bulk volume         =    1.19e+03 cm3
          Fluid volume        =    1.05e+03 cm3
          Mineral volume      =        132. cm3
          Inert volume        =        0.00 cm3
          Porosity            =        88.8 %
          Permeability        =        2.09 cm2
          Mass reacted        =         394 g

                          moles          moles         grams          cm3      rxn rate
  Reactants             remaining       reacted       reacted       reacted  (mol/kg sec)
 ------------------------------------------------------------------------------------------
   H2O                    0.02088       0.01253        0.2257          --            --  
   Al2O3                   0.1087       0.06524         6.651          --            --  
   CaO                      1.730         1.038         58.20          --            --  
   Cr2O3                  0.01129      0.006773         1.029          --            --  
   FeO(ox)                  1.892         1.135         81.56          --            --  
   K2O(ox)               0.009106      0.005464        0.5147          --            --  
   MgO                      1.981         1.189         47.91          --            --  
   MnO                    0.04558       0.02735         1.940          --            --  
   Na2O(ox)               0.04897       0.02938         1.821          --            --  
   P2O5                  0.006043      0.003626        0.5147          --            --  
   S                     0.005350      0.003210        0.1029       0.04979          --  
   SiO2                     5.337         3.202         192.4          --            --  
   TiO2                   0.02809       0.01685         1.346          --            --  

  Minerals in system     moles      log moles      grams        volume (cm3)
 ----------------------------------------------------------------------------
   Andradite              0.02488     -1.604          12.64           3.280
   Antigorite            0.003210     -2.493          14.56           5.616
   Chromite              0.006773     -2.169          1.516          0.2981
   Daphnite-14A           0.06524     -1.186          46.55           13.92
   Diopside              0.001862     -2.730         0.4033          0.1231
   Greenalite              0.2498     -0.602          92.85           28.72
   Hydroxylapatite       0.002418     -2.617          1.214          0.4583
   Tephroite              0.01323     -1.878          2.672           1.008
   Tremolite               0.2883     -0.540          234.2           78.69
   Troilite              0.004199     -2.377         0.3692          0.1393
                                               _____________   _____________
          (total)                                     407.0           132.3 

  Aqueous species       molality    mg/kg sol'n    act. coef.     log act.
 ---------------------------------------------------------------------------
   Cl-                     0.7746     2.577e+04      0.5567       -0.3653
   Ca++                    0.7533     2.833e+04      0.1673       -0.8994
   Na+                    0.05593         1206.      0.6340       -1.4503
   CaCl+                  0.03772         2673.      0.6340       -1.6213
   Ti(OH)4(aq)            0.01722         1873.      1.0000       -1.7639
   H2(aq)                 0.01396         26.40      1.0000       -1.8551
   K+                     0.01185         434.7      0.5567       -2.1807
   CaCl2(aq)             0.009746         1015.      1.0000       -2.0112
   NaCl(aq)              0.005145         282.1      1.0000       -2.2886
   Methane(aq)           0.001022         15.38      1.0000       -2.9906
   MnCl+                0.0006046         51.28      0.6340       -3.4165
   KCl(aq)              0.0003388         23.70      1.0000       -3.4700
   Mn++                 0.0003074         15.85      0.1673       -4.2887
   Mg++                 9.574e-05         2.183      0.2484       -4.6237
   OH-                  3.704e-05        0.5911      0.5975       -4.6550
   SiO2(aq)             2.902e-05         1.636      1.0000       -4.5372
   MgCl+                2.460e-05         1.379      0.6340       -4.8070
   HS-                  1.071e-05        0.3323      0.5975       -5.1939
   HSiO3-               1.501e-06        0.1086      0.6340       -6.0215
   Fe++                 1.211e-06       0.06346      0.1673       -6.6932
   NaHSiO3(aq)          6.074e-07       0.05704      1.0000       -6.2165
   H2S(aq)              4.760e-07       0.01522      1.0000       -6.3224
   AlO2-                2.714e-07       0.01502      0.6340       -6.7644
   FeCl+                2.215e-07       0.01898      0.6340       -6.8526
   NaOH(aq)             1.841e-07      0.006908      1.0000       -6.7350
   H+                   2.865e-08     2.710e-05      0.8544       -7.6112
   S--                  1.636e-08     0.0004923      0.1263       -8.6846
   FeCl4--              1.277e-08      0.002368      0.0870       -8.9545
    (only species > 1e-8 molal listed)

  Mineral saturation states
                     log Q/K                          log Q/K
 ----------------------------------------------------------------
   Antigorite         0.0000 sat    Quartz            -1.4590     
   Diopside           0.0000 sat    Talc              -1.4822     
   Chromite           0.0000 sat    Magnetite         -1.6140     
   Tephroite          0.0000 sat    Tridymite         -1.6308     
   Andradite          0.0000 sat    Chalcedony        -1.6757     
   Daphnite-14A       0.0000 sat    Saponite-H        -1.6951     
   Tremolite          0.0000 sat    Prehnite          -1.7364     
   Troilite           0.0000 sat    Gibbsite          -1.8026     
   Greenalite         0.0000 sat    Brucite           -1.8749     
   Hydroxylapatite    0.0000 sat    Cristobalite(alp  -1.8767     
   Saponite-Ca       -0.0110        Minnesotaite      -1.9612     
   Annite            -0.0436        Wustite           -2.0263     
   Pyrrhotite        -0.0796        Fe(OH)2           -2.0711     
   Phlogopite        -0.1234        Goethite          -2.1117     
   Ice               -0.4780        Coesite           -2.1174     
   Alabandite        -0.4848        Monticellite      -2.1326     
   Saponite-Mg       -0.4922        Grossular         -2.1515     
   Chrysotile        -0.4935        Enstatite         -2.1604     
   Ripidolite-14A    -0.6363        Cristobalite(bet  -2.1789     
   Saponite-Na       -0.6474        Cronstedtite-7A   -2.2791     
   Saponite-K        -0.7101        Mesolite          -2.3329     
   Rhodonite         -0.8512        SiO2(am)          -2.3529     
   Hedenbergite      -1.0051        Epidote           -2.7345     
   Diaspore          -1.0231        Epidote-ord       -2.7399     
   Fayalite          -1.0258        Manganosite       -2.7571     
   Wollastonite      -1.0569        Hematite          -2.8336     
   Mn(OH)2(am)       -1.1469        Chamosite-7A      -2.8365     
   Pseudowollastoni  -1.1912        Scolecite         -2.8368     
   Ferrosilite       -1.1979        Daphnite-7A       -2.8752     
   FeO               -1.2804        Whitlockite       -2.9806     
   Boehmite          -1.3179        Fe                -2.9867     
   Clinochlore-14A   -1.4462     
    (only minerals with log Q/K > -3 listed)

                         partial
  Gases               press. (bar)     fugacity     fug. coef.    log fug.
 ---------------------------------------------------------------------------
   H2(g)                    17.47         17.48         1.001      1.2425
   CH4(g)                   1.169         1.168        0.9993      0.0676
   H2O(g)                  0.8248        0.8126        0.9852     -0.0901
   H2S(g)               1.425e-05     1.419e-05        0.9961     -4.8479
   HCl(g)               3.066e-12     3.066e-12         1.000*   -11.5134
   CO2(g)               1.108e-19     1.105e-19        0.9976    -18.9565
   CO(g)                5.432e-22     5.432e-22         1.000*   -21.2650
   C2H4(g)              1.159e-25     1.159e-25         1.000*   -24.9361
   S2(g)                1.472e-32     1.472e-32         1.000*   -31.8321
   SO2(g)               2.241e-35     2.225e-35        0.9928    -34.6527
   Na(g)                3.896e-41     3.896e-41         1.000*   -40.4094
   K(g)                 8.897e-43     8.897e-43         1.000*   -42.0508
   Cl2(g)               7.512e-52     7.512e-52         1.000*   -51.1242
   O2(g)                2.776e-66     2.776e-66        0.9999    -65.5567
   Mg(g)                1.430e-66     1.430e-66         1.000*   -65.8446
   Ca(g)                7.444e-82     7.444e-82         1.000*   -81.1282
   C(g)                9.856e-102    9.856e-102         1.000*  -101.0063
   Al(g)               4.371e-102    4.371e-102         1.000*  -101.3595
   Si(g)               8.656e-110    8.656e-110         1.000*  -109.0627
    *no data, gas taken to be ideal

                                  In fluid              Sorbed            Kd
  Original basis total moles   moles     mg/kg      moles     mg/kg      L/kg
 -------------------------------------------------------------------------------
   H2O                 59.1       54.3  9.39e+05
   Al+++              0.130   2.70e-07   0.00699
   Ca++                1.45      0.784  3.01e+04
   Cl-                0.820      0.820  2.79e+04
   CrO4--            0.0135   7.86e-21  8.74e-16
   Fe++                1.14   1.42e-06    0.0758
   H+                 -7.19   0.000972     0.939
   HCO3-            0.00100    0.00100      58.5
   HPO4--           0.00725   5.10e-12  4.70e-07
   K+                0.0119     0.0119      447.
   Mg++                1.60   0.000118      2.74
   Mn++              0.0273   0.000893      47.0
   Na+               0.0598     0.0598  1.32e+03
   O2(aq)           -0.0150   -0.00885     -272.
   SO4--            0.00421   1.10e-05      1.01
   SiO2(aq)            3.20   3.05e-05      1.76
   Ti(OH)4(aq)       0.0169     0.0169  1.87e+03

  Elemental composition               In fluid                  Sorbed
                  total moles     moles       mg/kg        moles       mg/kg
 -------------------------------------------------------------------------------
   Aluminum            0.1305    2.700e-07    0.006986
   Calcium              1.449       0.7837   3.011e+04
   Carbon            0.001000     0.001000       11.52
   Chlorine            0.8200       0.8200   2.787e+04
   Chromium           0.01355    7.859e-21   3.918e-16
   Hydrogen             111.0        108.7   1.051e+05
   Iron                 1.136    1.415e-06     0.07577
   Magnesium            1.598    0.0001178       2.744
   Manganese          0.02735    0.0008925       47.01
   Oxygen               65.62        54.39   8.343e+05
   Phosphorus        0.007253    5.103e-12   1.515e-07
   Potassium          0.01193      0.01193       447.1
   Silicon              3.202    3.047e-05      0.8204
   Sodium             0.05977      0.05977       1317.
   Sulfur            0.004210    1.096e-05      0.3370
   Titanium           0.01685      0.01685       773.7


          Step #    52             Xi = 0.4000

          Temperature = 100.0 C    Pressure =  1.013 bars
          pH =  7.612              log fO2 =  -65.557
          Eh =  -0.5574 volts      pe =  -7.5292
          Ionic strength      =    1.947141 molal
          Charge imbalance    =    0.787735 eq/kg (35.14% error)
          Activity of water   =    0.974871
          Solvent mass        =     0.97771 kg
          Solution mass       =      1.0422 kg
          Mineral mass        =     0.43403 kg
          Solution density    =    0.991    g/cm3
          Solution viscosity  =    0.003    poise
          Chlorinity          =    0.838697 molal
          Dissolved solids    =       61917 mg/kg sol'n
          Hardness            =    75046.22 mg/kg sol'n as CaCO3
            carbonate         =       47.21 mg/kg sol'n as CaCO3
            non-carbonate     =    74999.01 mg/kg sol'n as CaCO3
          Carbonate alkalinity=       47.21 mg/kg sol'n as CaCO3
          Water type          =    Ca-Cl
          Bulk volume         =    1.19e+03 cm3
          Fluid volume        =    1.05e+03 cm3
          Mineral volume      =        141. cm3
          Inert volume        =        0.00 cm3
          Porosity            =        88.2 %
          Permeability        =        1.68 cm2
          Mass reacted        =         421 g

                          moles          moles         grams          cm3      rxn rate
  Reactants             remaining       reacted       reacted       reacted  (mol/kg sec)
 ------------------------------------------------------------------------------------------
   H2O                    0.02004       0.01336        0.2407          --            --  
   Al2O3                   0.1044       0.06958         7.095          --            --  
   CaO                      1.661         1.107         62.08          --            --  
   Cr2O3                  0.01084      0.007224         1.098          --            --  
   FeO(ox)                  1.816         1.211         86.99          --            --  
   K2O(ox)               0.008742      0.005828        0.5490          --            --  
   MgO                      1.902         1.268         51.10          --            --  
   MnO                    0.04376       0.02917         2.069          --            --  
   Na2O(ox)               0.04701       0.03134         1.943          --            --  
   P2O5                  0.005802      0.003868        0.5490          --            --  
   S                     0.005136      0.003424        0.1098       0.05311          --  
   SiO2                     5.124         3.416         205.2          --            --  
   TiO2                   0.02696       0.01798         1.436          --            --  

  Minerals in system     moles      log moles      grams        volume (cm3)
 ----------------------------------------------------------------------------
   Andradite              0.02508     -1.601          12.74           3.306
   Antigorite            0.002834     -2.548          12.85           4.957
   Chromite              0.007225     -2.141          1.617          0.3180
   Daphnite-14A           0.06958     -1.157          49.65           14.85
   Diopside               0.05380     -1.269          11.65           3.556
   Greenalite              0.2674     -0.573          99.40           30.75
   Hydroxylapatite       0.002579     -2.589          1.295          0.4888
   Tephroite              0.01414     -1.850          2.856           1.078
   Tremolite               0.2974     -0.527          241.6           81.16
   Troilite              0.004413     -2.355         0.3880          0.1464
                                               _____________   _____________
          (total)                                     434.0           140.6 

  Aqueous species       molality    mg/kg sol'n    act. coef.     log act.
 ---------------------------------------------------------------------------
   Cl-                     0.7751     2.578e+04      0.5567       -0.3650
   Ca++                    0.7518     2.826e+04      0.1674       -0.9003
   Na+                    0.05965         1286.      0.6339       -1.4224
   CaCl+                  0.03767         2669.      0.6339       -1.6219
   Ti(OH)4(aq)            0.01839         1999.      1.0000       -1.7355
   H2(aq)                 0.01396         26.40      1.0000       -1.8551
   K+                     0.01258         461.6      0.5567       -2.1545
   CaCl2(aq)             0.009739         1014.      1.0000       -2.0115
   NaCl(aq)              0.005490         301.0      1.0000       -2.2604
   Methane(aq)           0.001023         15.39      1.0000       -2.9902
   MnCl+                0.0006037         51.19      0.6339       -3.4171
   KCl(aq)              0.0003601         25.18      1.0000       -3.4436
   Mn++                 0.0003068         15.81      0.1674       -4.2896
   Mg++                 9.555e-05         2.179      0.2484       -4.6246
   OH-                  3.708e-05        0.5915      0.5975       -4.6545
   SiO2(aq)             2.902e-05         1.636      1.0000       -4.5372
   MgCl+                2.457e-05         1.377      0.6339       -4.8076
   HS-                  1.072e-05        0.3326      0.5975       -5.1935
   HSiO3-               1.503e-06        0.1087      0.6339       -6.0211
   Fe++                 1.209e-06       0.06331      0.1674       -6.6941
   NaHSiO3(aq)          6.484e-07       0.06088      1.0000       -6.1881
   H2S(aq)              4.760e-07       0.01522      1.0000       -6.3224
   AlO2-                2.716e-07       0.01503      0.6339       -6.7640
   FeCl+                2.212e-07       0.01895      0.6339       -6.8532
   NaOH(aq)             1.965e-07      0.007373      1.0000       -6.7066
   H+                   2.863e-08     2.707e-05      0.8543       -7.6116
   S--                  1.640e-08     0.0004932      0.1263       -8.6837
   FeCl4--              1.277e-08      0.002368      0.0870       -8.9543
    (only species > 1e-8 molal listed)

  Mineral saturation states
                     log Q/K                          log Q/K
 ----------------------------------------------------------------
   Antigorite         0.0000 sat    Quartz            -1.4590     
   Diopside           0.0000 sat    Talc              -1.4822     
   Chromite           0.0000 sat    Magnetite         -1.6140     
   Tephroite          0.0000 sat    Tridymite         -1.6308     
   Andradite          0.0000 sat    Chalcedony        -1.6757     
   Daphnite-14A       0.0000 sat    Saponite-H        -1.6951     
   Tremolite          0.0000 sat    Prehnite          -1.7364     
   Troilite           0.0000 sat    Gibbsite          -1.8026     
   Greenalite         0.0000 sat    Brucite           -1.8749     
   Hydroxylapatite    0.0000 sat    Cristobalite(alp  -1.8767     
   Saponite-Ca       -0.0110        Minnesotaite      -1.9612     
   Annite            -0.0170        Wustite           -2.0263     
   Pyrrhotite        -0.0796        Fe(OH)2           -2.0711     
   Phlogopite        -0.0969        Goethite          -2.1117     
   Ice               -0.4781        Coesite           -2.1174     
   Alabandite        -0.4848        Monticellite      -2.1326     
   Saponite-Mg       -0.4922        Grossular         -2.1515     
   Chrysotile        -0.4935        Enstatite         -2.1604     
   Ripidolite-14A    -0.6363        Cristobalite(bet  -2.1789     
   Saponite-Na       -0.6381        Cronstedtite-7A   -2.2791     
   Saponite-K        -0.7013        Mesolite          -2.3137     
   Rhodonite         -0.8512        SiO2(am)          -2.3529     
   Hedenbergite      -1.0051        Epidote           -2.7345     
   Diaspore          -1.0231        Epidote-ord       -2.7399     
   Fayalite          -1.0258        Manganosite       -2.7571     
   Wollastonite      -1.0569        Hematite          -2.8336     
   Mn(OH)2(am)       -1.1469        Chamosite-7A      -2.8365     
   Pseudowollastoni  -1.1912        Scolecite         -2.8369     
   Ferrosilite       -1.1979        Daphnite-7A       -2.8752     
   FeO               -1.2804        Whitlockite       -2.9806     
   Boehmite          -1.3179        Fe                -2.9867     
   Clinochlore-14A   -1.4462     
    (only minerals with log Q/K > -3 listed)

                         partial
  Gases               press. (bar)     fugacity     fug. coef.    log fug.
 ---------------------------------------------------------------------------
   H2(g)                    17.47         17.48         1.001      1.2425
   CH4(g)                   1.170         1.169        0.9993      0.0680
   H2O(g)                  0.8247        0.8125        0.9852     -0.0902
   H2S(g)               1.425e-05     1.419e-05        0.9961     -4.8479
   HCl(g)               3.065e-12     3.065e-12         1.000*   -11.5136
   CO2(g)               1.109e-19     1.106e-19        0.9976    -18.9561
   CO(g)                5.438e-22     5.438e-22         1.000*   -21.2646
   C2H4(g)              1.161e-25     1.161e-25         1.000*   -24.9353
   S2(g)                1.472e-32     1.472e-32         1.000*   -31.8321
   SO2(g)               2.241e-35     2.225e-35        0.9928    -34.6527
   Na(g)                4.159e-41     4.159e-41         1.000*   -40.3810
   K(g)                 9.458e-43     9.458e-43         1.000*   -42.0242
   Cl2(g)               7.506e-52     7.506e-52         1.000*   -51.1246
   O2(g)                2.776e-66     2.776e-66        0.9999    -65.5567
   Mg(g)                1.430e-66     1.430e-66         1.000*   -65.8446
   Ca(g)                7.444e-82     7.444e-82         1.000*   -81.1282
   C(g)                9.866e-102    9.866e-102         1.000*  -101.0059
   Al(g)               4.371e-102    4.371e-102         1.000*  -101.3594
   Si(g)               8.656e-110    8.656e-110         1.000*  -109.0627
    *no data, gas taken to be ideal

                                  In fluid              Sorbed            Kd
  Original basis total moles   moles     mg/kg      moles     mg/kg      L/kg
 -------------------------------------------------------------------------------
   H2O                 59.3       54.3  9.38e+05
   Al+++              0.139   2.70e-07   0.00700
   Ca++                1.52      0.781  3.00e+04
   Cl-                0.820      0.820  2.79e+04
   CrO4--            0.0144   7.83e-21  8.72e-16
   Fe++                1.21   1.41e-06    0.0756
   H+                 -7.67   0.000972     0.940
   HCO3-            0.00100    0.00100      58.5
   HPO4--           0.00774   5.11e-12  4.70e-07
   K+                0.0127     0.0127      475.
   Mg++                1.68   0.000117      2.74
   Mn++              0.0292   0.000890      46.9
   Na+               0.0637     0.0637  1.40e+03
   O2(aq)           -0.0160   -0.00885     -272.
   SO4--            0.00442   1.10e-05      1.01
   SiO2(aq)            3.42   3.05e-05      1.76
   Ti(OH)4(aq)       0.0180     0.0180  2.00e+03

  Elemental composition               In fluid                  Sorbed
                  total moles     moles       mg/kg        moles       mg/kg
 -------------------------------------------------------------------------------
   Aluminum            0.1392    2.703e-07    0.006998
   Calcium              1.518       0.7813   3.005e+04
   Carbon            0.001000     0.001000       11.52
   Chlorine            0.8200       0.8200   2.789e+04
   Chromium           0.01445    7.835e-21   3.909e-16
   Hydrogen             111.0        108.6   1.051e+05
   Iron                 1.212    1.411e-06     0.07561
   Magnesium            1.677    0.0001174       2.739
   Manganese          0.02917    0.0008902       46.93
   Oxygen               66.30        54.34   8.342e+05
   Phosphorus        0.007736    5.107e-12   1.518e-07
   Potassium          0.01266      0.01266       474.8
   Silicon              3.416    3.048e-05      0.8214
   Sodium             0.06369      0.06369       1405.
   Sulfur            0.004424    1.096e-05      0.3372
   Titanium           0.01798      0.01798       825.8


          Step #    54             Xi = 0.4200

          Temperature = 100.0 C    Pressure =  1.013 bars
          pH =  7.612              log fO2 =  -65.557
          Eh =  -0.5575 volts      pe =  -7.5296
          Ionic strength      =    1.946657 molal
          Charge imbalance    =    0.788203 eq/kg (35.14% error)
          Activity of water   =    0.974858
          Solvent mass        =     0.97697 kg
          Solution mass       =      1.0416 kg
          Mineral mass        =     0.45567 kg
          Solution density    =    0.991    g/cm3
          Solution viscosity  =    0.003    poise
          Chlorinity          =    0.839333 molal
          Dissolved solids    =       62071 mg/kg sol'n
          Hardness            =    74917.10 mg/kg sol'n as CaCO3
            carbonate         =       47.24 mg/kg sol'n as CaCO3
            non-carbonate     =    74869.86 mg/kg sol'n as CaCO3
          Carbonate alkalinity=       47.24 mg/kg sol'n as CaCO3
          Water type          =    Ca-Cl
          Bulk volume         =    1.20e+03 cm3
          Fluid volume        =    1.05e+03 cm3
          Mineral volume      =        147. cm3
          Inert volume        =        0.00 cm3
          Porosity            =        87.7 %
          Permeability        =        1.42 cm2
          Mass reacted        =         442 g

                          moles          moles         grams          cm3      rxn rate
  Reactants             remaining       reacted       reacted       reacted  (mol/kg sec)
 ------------------------------------------------------------------------------------------
   H2O                    0.01937       0.01403        0.2527          --            --  
   Al2O3                   0.1009       0.07306         7.449          --            --  
   CaO                      1.605         1.162         65.18          --            --  
   Cr2O3                  0.01047      0.007585         1.153          --            --  
   FeO(ox)                  1.756         1.271         91.34          --            --  
   K2O(ox)               0.008451      0.006120        0.5764          --            --  
   MgO                      1.838         1.331         53.65          --            --  
   MnO                    0.04230       0.03063         2.173          --            --  
   Na2O(ox)               0.04545       0.03291         2.040          --            --  
   P2O5                  0.005608      0.004061        0.5764          --            --  
   S                     0.004965      0.003595        0.1153       0.05577          --  
   SiO2                     4.953         3.587         215.5          --            --  
   TiO2                   0.02606       0.01887         1.508          --            --  

  Minerals in system     moles      log moles      grams        volume (cm3)
 ----------------------------------------------------------------------------
   Andradite              0.02524     -1.598          12.83           3.328
   Annite               9.861e-05     -4.006        0.05048         0.01522
   Antigorite            0.002535     -2.596          11.50           4.435
   Chromite              0.007586     -2.120          1.698          0.3339
   Daphnite-14A           0.07301     -1.137          52.10           15.58
   Diopside               0.09537     -1.021          20.65           6.303
   Greenalite              0.2815     -0.551          104.6           32.37
   Hydroxylapatite       0.002708     -2.567          1.360          0.5132
   Tephroite              0.01487     -1.828          3.003           1.133
   Tremolite               0.3046     -0.516          247.5           83.13
   Troilite              0.004584     -2.339         0.4030          0.1521
                                               _____________   _____________
          (total)                                     455.7           147.3 

  Aqueous species       molality    mg/kg sol'n    act. coef.     log act.
 ---------------------------------------------------------------------------
   Cl-                     0.7755     2.579e+04      0.5567       -0.3648
   Ca++                    0.7506     2.821e+04      0.1674       -0.9010
   Na+                    0.06263         1350.      0.6339       -1.4012
   CaCl+                  0.03763         2666.      0.6339       -1.6224
   Ti(OH)4(aq)            0.01932         2100.      1.0000       -1.7140
   H2(aq)                 0.01396         26.39      1.0000       -1.8551
   K+                     0.01308         479.5      0.5567       -2.1379
   CaCl2(aq)             0.009733         1013.      1.0000       -2.0117
   NaCl(aq)              0.005767         316.1      1.0000       -2.2390
   Methane(aq)           0.001024         15.40      1.0000       -2.9899
   MnCl+                0.0006031         51.13      0.6339       -3.4176
   KCl(aq)              0.0003743         26.17      1.0000       -3.4267
   Mn++                 0.0003063         15.78      0.1674       -4.2902
   Mg++                 9.540e-05         2.175      0.2484       -4.6253
   OH-                  3.711e-05        0.5919      0.5975       -4.6542
   SiO2(aq)             2.902e-05         1.636      1.0000       -4.5372
   MgCl+                2.454e-05         1.375      0.6339       -4.8081
   HS-                  1.073e-05        0.3328      0.5975       -5.1932
   HSiO3-               1.504e-06        0.1087      0.6339       -6.0207
   Fe++                 1.207e-06       0.06320      0.1674       -6.6948
   NaHSiO3(aq)          6.813e-07       0.06396      1.0000       -6.1666
   H2S(aq)              4.760e-07       0.01521      1.0000       -6.3224
   AlO2-                2.719e-07       0.01504      0.6339       -6.7636
   FeCl+                2.210e-07       0.01892      0.6339       -6.8536
   NaOH(aq)             2.065e-07      0.007746      1.0000       -6.6851
   H+                   2.860e-08     2.704e-05      0.8543       -7.6120
   S--                  1.642e-08     0.0004939      0.1264       -8.6830
   FeCl4--              1.278e-08      0.002368      0.0870       -8.9541
    (only species > 1e-8 molal listed)

  Mineral saturation states
                     log Q/K                          log Q/K
 ----------------------------------------------------------------
   Tremolite          0.0000 sat    Quartz            -1.4590     
   Annite             0.0000 sat    Talc              -1.4822     
   Chromite           0.0000 sat    Magnetite         -1.6139     
   Andradite          0.0000 sat    Tridymite         -1.6308     
   Hydroxylapatite    0.0000 sat    Chalcedony        -1.6757     
   Daphnite-14A       0.0000 sat    Saponite-H        -1.6951     
   Diopside           0.0000 sat    Prehnite          -1.7364     
   Troilite           0.0000 sat    Gibbsite          -1.8026     
   Greenalite         0.0000 sat    Brucite           -1.8749     
   Tephroite          0.0000 sat    Cristobalite(alp  -1.8767     
   Antigorite         0.0000 sat    Minnesotaite      -1.9612     
   Saponite-Ca       -0.0110        Wustite           -2.0263     
   Pyrrhotite        -0.0796        Fe(OH)2           -2.0711     
   Phlogopite        -0.0799        Goethite          -2.1117     
   Ice               -0.4781        Coesite           -2.1174     
   Alabandite        -0.4848        Monticellite      -2.1326     
   Saponite-Mg       -0.4922        Grossular         -2.1515     
   Chrysotile        -0.4935        Enstatite         -2.1604     
   Saponite-Na       -0.6310        Cristobalite(bet  -2.1789     
   Ripidolite-14A    -0.6363        Cronstedtite-7A   -2.2791     
   Saponite-K        -0.6957        Mesolite          -2.2992     
   Rhodonite         -0.8512        SiO2(am)          -2.3529     
   Hedenbergite      -1.0051        Epidote           -2.7345     
   Diaspore          -1.0231        Epidote-ord       -2.7399     
   Fayalite          -1.0258        Manganosite       -2.7571     
   Wollastonite      -1.0569        Hematite          -2.8336     
   Mn(OH)2(am)       -1.1469        Chamosite-7A      -2.8365     
   Pseudowollastoni  -1.1912        Scolecite         -2.8369     
   Ferrosilite       -1.1979        Daphnite-7A       -2.8752     
   FeO               -1.2804        Whitlockite       -2.9806     
   Boehmite          -1.3179        Fe                -2.9867     
   Clinochlore-14A   -1.4462     
    (only minerals with log Q/K > -3 listed)

                         partial
  Gases               press. (bar)     fugacity     fug. coef.    log fug.
 ---------------------------------------------------------------------------
   H2(g)                    17.47         17.48         1.001      1.2425
   CH4(g)                   1.171         1.170        0.9993      0.0683
   H2O(g)                  0.8247        0.8125        0.9852     -0.0902
   H2S(g)               1.425e-05     1.419e-05        0.9961     -4.8479
   HCl(g)               3.064e-12     3.064e-12         1.000*   -11.5137
   CO2(g)               1.110e-19     1.107e-19        0.9976    -18.9558
   CO(g)                5.442e-22     5.442e-22         1.000*   -21.2643
   C2H4(g)              1.163e-25     1.163e-25         1.000*   -24.9346
   S2(g)                1.472e-32     1.472e-32         1.000*   -31.8321
   SO2(g)               2.241e-35     2.225e-35        0.9928    -34.6528
   Na(g)                4.370e-41     4.370e-41         1.000*   -40.3595
   K(g)                 9.835e-43     9.835e-43         1.000*   -42.0072
   Cl2(g)               7.502e-52     7.502e-52         1.000*   -51.1249
   O2(g)                2.776e-66     2.775e-66        0.9999    -65.5567
   Mg(g)                1.430e-66     1.430e-66         1.000*   -65.8446
   Ca(g)                7.444e-82     7.444e-82         1.000*   -81.1282
   C(g)                9.874e-102    9.874e-102         1.000*  -101.0055
   Al(g)               4.371e-102    4.371e-102         1.000*  -101.3594
   Si(g)               8.656e-110    8.656e-110         1.000*  -109.0627
    *no data, gas taken to be ideal

                                  In fluid              Sorbed            Kd
  Original basis total moles   moles     mg/kg      moles     mg/kg      L/kg
 -------------------------------------------------------------------------------
   H2O                 59.5       54.2  9.38e+05
   Al+++              0.146   2.71e-07   0.00701
   Ca++                1.57      0.780  3.00e+04
   Cl-                0.820      0.820  2.79e+04
   CrO4--            0.0152   7.82e-21  8.70e-16
   Fe++                1.27   1.41e-06    0.0755
   H+                 -8.05   0.000972     0.940
   HCO3-            0.00100    0.00100      58.6
   HPO4--           0.00812   5.11e-12  4.71e-07
   K+                0.0132     0.0131      493.
   Mg++                1.74   0.000117      2.73
   Mn++              0.0306   0.000888      46.9
   Na+               0.0668     0.0668  1.47e+03
   O2(aq)           -0.0168   -0.00884     -272.
   SO4--            0.00460   1.10e-05      1.01
   SiO2(aq)            3.59   3.05e-05      1.76
   Ti(OH)4(aq)       0.0189     0.0189  2.10e+03

  Elemental composition               In fluid                  Sorbed
                  total moles     moles       mg/kg        moles       mg/kg
 -------------------------------------------------------------------------------
   Aluminum            0.1461    2.705e-07    0.007007
   Calcium              1.573       0.7795   2.999e+04
   Carbon            0.001000     0.001000       11.53
   Chlorine            0.8200       0.8200   2.791e+04
   Chromium           0.01517    7.816e-21   3.902e-16
   Hydrogen             111.0        108.6   1.051e+05
   Iron                 1.272    1.408e-06     0.07548
   Magnesium            1.740    0.0001172       2.734
   Manganese          0.03063    0.0008885       46.86
   Oxygen               66.84        54.31   8.341e+05
   Phosphorus        0.008123    5.111e-12   1.520e-07
   Potassium          0.01324      0.01314       493.2
   Silicon              3.587    3.049e-05      0.8221
   Sodium             0.06682      0.06682       1475.
   Sulfur            0.004595    1.096e-05      0.3374
   Titanium           0.01887      0.01887       867.6


          Step #    62             Xi = 0.5000

          Temperature = 100.0 C    Pressure =  1.013 bars
          pH =  7.613              log fO2 =  -65.557
          Eh =  -0.5575 volts      pe =  -7.5307
          Ionic strength      =    1.945622 molal
          Charge imbalance    =    0.790088 eq/kg (35.16% error)
          Activity of water   =    0.974807
          Solvent mass        =     0.97403 kg
          Solution mass       =      1.0391 kg
          Mineral mass        =     0.54226 kg
          Solution density    =    0.991    g/cm3
          Solution viscosity  =    0.003    poise
          Chlorinity          =    0.841864 molal
          Dissolved solids    =       62655 mg/kg sol'n
          Hardness            =    74496.57 mg/kg sol'n as CaCO3
            carbonate         =       47.36 mg/kg sol'n as CaCO3
            non-carbonate     =    74449.21 mg/kg sol'n as CaCO3
          Carbonate alkalinity=       47.36 mg/kg sol'n as CaCO3
          Water type          =    Ca-Cl
          Bulk volume         =    1.22e+03 cm3
          Fluid volume        =    1.05e+03 cm3
          Mineral volume      =        174. cm3
          Inert volume        =        0.00 cm3
          Porosity            =        85.8 %
          Permeability        =       0.722 cm2
          Mass reacted        =         526 g

                          moles          moles         grams          cm3      rxn rate
  Reactants             remaining       reacted       reacted       reacted  (mol/kg sec)
 ------------------------------------------------------------------------------------------
   H2O                    0.01670       0.01670        0.3009          --            --  
   Al2O3                  0.08698       0.08698         8.868          --            --  
   CaO                      1.384         1.384         77.60          --            --  
   Cr2O3                 0.009030      0.009030         1.372          --            --  
   FeO(ox)                  1.514         1.514         108.7          --            --  
   K2O(ox)               0.007285      0.007285        0.6862          --            --  
   MgO                      1.585         1.585         63.87          --            --  
   MnO                    0.03646       0.03646         2.587          --            --  
   Na2O(ox)               0.03918       0.03918         2.428          --            --  
   P2O5                  0.004835      0.004835        0.6862          --            --  
   S                     0.004280      0.004280        0.1372       0.06639          --  
   SiO2                     4.270         4.270         256.6          --            --  
   TiO2                   0.02247       0.02247         1.795          --            --  

  Minerals in system     moles      log moles      grams        volume (cm3)
 ----------------------------------------------------------------------------
   Andradite              0.02588     -1.587          13.15           3.413
   Annite                0.002502     -2.602          1.281          0.3862
   Antigorite            0.001397     -2.855          6.337           2.444
   Chromite              0.009031     -2.044          2.021          0.3974
   Daphnite-14A           0.08573     -1.067          61.17           18.30
   Diopside                0.2618     -0.582          56.69           17.30
   Greenalite              0.3375     -0.472          125.4           38.81
   Hydroxylapatite       0.003223     -2.492          1.619          0.6110
   Tephroite              0.01779     -1.750          3.593           1.356
   Tremolite               0.3330     -0.478          270.5           90.87
   Troilite              0.005269     -2.278         0.4632          0.1748
                                               _____________   _____________
          (total)                                     542.3           174.1 

  Aqueous species       molality    mg/kg sol'n    act. coef.     log act.
 ---------------------------------------------------------------------------
   Cl-                     0.7770     2.582e+04      0.5567       -0.3640
   Ca++                    0.7467     2.805e+04      0.1674       -0.9032
   Na+                    0.07459         1607.      0.6339       -1.3253
   CaCl+                  0.03752         2656.      0.6339       -1.6238
   Ti(OH)4(aq)            0.02307         2506.      1.0000       -1.6370
   H2(aq)                 0.01396         26.38      1.0000       -1.8551
   K+                     0.01304         478.0      0.5567       -2.1390
   CaCl2(aq)             0.009722         1011.      1.0000       -2.0123
   NaCl(aq)              0.006882         377.0      1.0000       -2.1623
   Methane(aq)           0.001027         15.44      1.0000       -2.9886
   MnCl+                0.0006013         50.94      0.6339       -3.4189
   KCl(aq)              0.0003741         26.14      1.0000       -3.4270
   Mn++                 0.0003047         15.69      0.1674       -4.2925
   Mg++                 9.492e-05         2.163      0.2484       -4.6275
   OH-                  3.720e-05        0.5931      0.5975       -4.6531
   SiO2(aq)             2.902e-05         1.635      1.0000       -4.5372
   MgCl+                2.447e-05         1.370      0.6339       -4.8094
   HS-                  1.075e-05        0.3334      0.5975       -5.1921
   HSiO3-               1.508e-06        0.1090      0.6339       -6.0196
   Fe++                 1.200e-06       0.06284      0.1674       -6.6970
   NaHSiO3(aq)          8.135e-07       0.07631      1.0000       -6.0897
   H2S(aq)              4.759e-07       0.01520      1.0000       -6.3225
   AlO2-                2.726e-07       0.01507      0.6339       -6.7625
   NaOH(aq)             2.465e-07      0.009243      1.0000       -6.6081
   FeCl+                2.203e-07       0.01885      0.6339       -6.8550
   H+                   2.853e-08     2.696e-05      0.8542       -7.6131
   S--                  1.650e-08     0.0004960      0.1264       -8.6808
   FeCl4--              1.281e-08      0.002373      0.0870       -8.9529
    (only species > 1e-8 molal listed)

  Mineral saturation states
                     log Q/K                          log Q/K
 ----------------------------------------------------------------
   Tremolite          0.0000 sat    Quartz            -1.4590     
   Andradite          0.0000 sat    Talc              -1.4822     
   Greenalite         0.0000 sat    Magnetite         -1.6139     
   Daphnite-14A       0.0000 sat    Tridymite         -1.6308     
   Hydroxylapatite    0.0000 sat    Chalcedony        -1.6757     
   Annite             0.0000 sat    Saponite-H        -1.6951     
   Diopside           0.0000 sat    Prehnite          -1.7364     
   Troilite           0.0000 sat    Gibbsite          -1.8027     
   Chromite           0.0000 sat    Brucite           -1.8749     
   Tephroite          0.0000 sat    Cristobalite(alp  -1.8767     
   Antigorite         0.0000 sat    Minnesotaite      -1.9612     
   Saponite-Ca       -0.0110        Wustite           -2.0263     
   Pyrrhotite        -0.0796        Fe(OH)2           -2.0711     
   Phlogopite        -0.0799        Goethite          -2.1117     
   Ice               -0.4781        Coesite           -2.1174     
   Alabandite        -0.4849        Monticellite      -2.1326     
   Saponite-Mg       -0.4922        Grossular         -2.1515     
   Chrysotile        -0.4935        Enstatite         -2.1604     
   Saponite-Na       -0.6056        Cristobalite(bet  -2.1789     
   Ripidolite-14A    -0.6363        Mesolite          -2.2472     
   Saponite-K        -0.6957        Cronstedtite-7A   -2.2791     
   Rhodonite         -0.8512        SiO2(am)          -2.3529     
   Hedenbergite      -1.0051        Epidote           -2.7345     
   Diaspore          -1.0231        Epidote-ord       -2.7399     
   Fayalite          -1.0258        Manganosite       -2.7571     
   Wollastonite      -1.0569        Hematite          -2.8336     
   Mn(OH)2(am)       -1.1470        Chamosite-7A      -2.8365     
   Pseudowollastoni  -1.1912        Scolecite         -2.8370     
   Ferrosilite       -1.1979        Daphnite-7A       -2.8752     
   FeO               -1.2804        Whitlockite       -2.9806     
   Boehmite          -1.3179        Fe                -2.9867     
   Clinochlore-14A   -1.4462     
    (only minerals with log Q/K > -3 listed)

                         partial
  Gases               press. (bar)     fugacity     fug. coef.    log fug.
 ---------------------------------------------------------------------------
   H2(g)                    17.46         17.48         1.001      1.2425
   CH4(g)                   1.175         1.174        0.9993      0.0696
   H2O(g)                  0.8247        0.8125        0.9852     -0.0902
   H2S(g)               1.425e-05     1.419e-05        0.9961     -4.8480
   HCl(g)               3.062e-12     3.062e-12         1.000*   -11.5140
   CO2(g)               1.113e-19     1.111e-19        0.9976    -18.9545
   CO(g)                5.458e-22     5.458e-22         1.000*   -21.2629
   C2H4(g)              1.170e-25     1.170e-25         1.000*   -24.9320
   S2(g)                1.472e-32     1.472e-32         1.000*   -31.8322
   SO2(g)               2.240e-35     2.224e-35        0.9928    -34.6528
   Na(g)                5.218e-41     5.218e-41         1.000*   -40.2825
   K(g)                 9.835e-43     9.835e-43         1.000*   -42.0072
   Cl2(g)               7.493e-52     7.493e-52         1.000*   -51.1254
   O2(g)                2.776e-66     2.775e-66        0.9999    -65.5567
   Mg(g)                1.430e-66     1.430e-66         1.000*   -65.8445
   Ca(g)                7.444e-82     7.444e-82         1.000*   -81.1282
   C(g)                9.904e-102    9.904e-102         1.000*  -101.0042
   Al(g)               4.371e-102    4.371e-102         1.000*  -101.3594
   Si(g)               8.656e-110    8.656e-110         1.000*  -109.0627
    *no data, gas taken to be ideal

                                  In fluid              Sorbed            Kd
  Original basis total moles   moles     mg/kg      moles     mg/kg      L/kg
 -------------------------------------------------------------------------------
   H2O                 60.3       54.1  9.38e+05
   Al+++              0.174   2.71e-07   0.00704
   Ca++                1.79      0.773  2.98e+04
   Cl-                0.820      0.820  2.80e+04
   CrO4--            0.0181   7.75e-21  8.65e-16
   Fe++                1.51   1.40e-06    0.0751
   H+                 -9.59   0.000972     0.942
   HCO3-            0.00100    0.00100      58.7
   HPO4--           0.00967   5.12e-12  4.73e-07
   K+                0.0156     0.0131      492.
   Mg++                1.99   0.000116      2.72
   Mn++              0.0365   0.000882      46.7
   Na+               0.0794     0.0794  1.76e+03
   O2(aq)           -0.0200   -0.00882     -272.
   SO4--            0.00528   1.10e-05      1.01
   SiO2(aq)            4.27   3.05e-05      1.77
   Ti(OH)4(aq)       0.0225     0.0225  2.51e+03

  Elemental composition               In fluid                  Sorbed
                  total moles     moles       mg/kg        moles       mg/kg
 -------------------------------------------------------------------------------
   Aluminum            0.1740    2.711e-07    0.007040
   Calcium              1.795       0.7733   2.983e+04
   Carbon            0.001000     0.001000       11.56
   Chlorine            0.8200       0.8200   2.798e+04
   Chromium           0.01806    7.752e-21   3.879e-16
   Hydrogen             111.1        108.3   1.050e+05
   Iron                 1.515    1.397e-06     0.07508
   Magnesium            1.994    0.0001163       2.720
   Manganese          0.03646    0.0008824       46.65
   Oxygen               68.99        54.16   8.338e+05
   Phosphorus        0.009670    5.120e-12   1.526e-07
   Potassium          0.01557      0.01307       491.7
   Silicon              4.270    3.053e-05      0.8252
   Sodium             0.07936      0.07936       1756.
   Sulfur            0.005280    1.095e-05      0.3380
   Titanium           0.02247      0.02247       1035.


          Step #    72             Xi = 0.5982

          Temperature = 100.0 C    Pressure =  1.013 bars
          pH =  7.614              log fO2 =  -65.557
          Eh =  -0.5576 volts      pe =  -7.5321
          Ionic strength      =    1.944342 molal
          Charge imbalance    =    0.792413 eq/kg (35.19% error)
          Activity of water   =    0.974745
          Solvent mass        =     0.97042 kg
          Solution mass       =      1.0361 kg
          Mineral mass        =     0.64851 kg
          Solution density    =    0.991    g/cm3
          Solution viscosity  =    0.003    poise
          Chlorinity          =    0.844991 molal
          Dissolved solids    =       63375 mg/kg sol'n
          Hardness            =    73977.79 mg/kg sol'n as CaCO3
            carbonate         =       47.51 mg/kg sol'n as CaCO3
            non-carbonate     =    73930.28 mg/kg sol'n as CaCO3
          Carbonate alkalinity=       47.51 mg/kg sol'n as CaCO3
          Water type          =    Ca-Cl
          Bulk volume         =    1.25e+03 cm3
          Fluid volume        =    1.05e+03 cm3
          Mineral volume      =        207. cm3
          Inert volume        =        0.00 cm3
          Porosity            =        83.5 %
          Permeability        =       0.328 cm2
          Mass reacted        =         629 g

                          moles          moles         grams          cm3      rxn rate
  Reactants             remaining       reacted       reacted       reacted  (mol/kg sec)
 ------------------------------------------------------------------------------------------
   H2O                    0.01342       0.01998        0.3600          --            --  
   Al2O3                  0.06990        0.1041         10.61          --            --  
   CaO                      1.112         1.655         92.83          --            --  
   Cr2O3                 0.007257       0.01080         1.642          --            --  
   FeO(ox)                  1.216         1.811         130.1          --            --  
   K2O(ox)               0.005855      0.008716        0.8210          --            --  
   MgO                      1.274         1.896         76.41          --            --  
   MnO                    0.02930       0.04362         3.094          --            --  
   Na2O(ox)               0.03149       0.04687         2.905          --            --  
   P2O5                  0.003885      0.005784        0.8210          --            --  
   S                     0.003440      0.005121        0.1642       0.07943          --  
   SiO2                     3.432         5.108         306.9          --            --  
   TiO2                   0.01806       0.02688         2.147          --            --  

  Minerals in system     moles      log moles      grams        volume (cm3)
 ----------------------------------------------------------------------------
   Andradite              0.02667     -1.574          13.55           3.517
   Annite                0.005453     -2.263          2.791          0.8415
   Chromite               0.01080     -1.966          2.418          0.4755
   Daphnite-14A            0.1013     -0.994          72.30           21.63
   Diopside                0.4660     -0.332          100.9           30.79
   Greenalite              0.4062     -0.391          151.0           46.71
   Hydroxylapatite       0.003856     -2.414          1.937          0.7310
   Tephroite              0.02137     -1.670          4.317           1.629
   Tremolite               0.3678     -0.434          298.8           100.4
   Troilite              0.006110     -2.214         0.5371          0.2027
                                               _____________   _____________
          (total)                                     648.5           206.9 

  Aqueous species       molality    mg/kg sol'n    act. coef.     log act.
 ---------------------------------------------------------------------------
   Cl-                     0.7789     2.587e+04      0.5567       -0.3629
   Ca++                    0.7419     2.785e+04      0.1674       -0.9060
   Na+                    0.08936         1924.      0.6338       -1.2469
   CaCl+                  0.03737         2644.      0.6338       -1.6255
   Ti(OH)4(aq)            0.02770         3007.      1.0000       -1.5575
   H2(aq)                 0.01396         26.36      1.0000       -1.8552
   K+                     0.01300         476.1      0.5567       -2.1405
   CaCl2(aq)             0.009707         1009.      1.0000       -2.0129
   NaCl(aq)              0.008265         452.4      1.0000       -2.0828
   Methane(aq)           0.001030         15.48      1.0000       -2.9870
   MnCl+                0.0005989         50.71      0.6338       -3.4206
   KCl(aq)              0.0003738         26.10      1.0000       -3.4274
   Mn++                 0.0003028         15.58      0.1674       -4.2952
   Mg++                 9.433e-05         2.147      0.2484       -4.6302
   OH-                  3.732e-05        0.5945      0.5975       -4.6517
   SiO2(aq)             2.902e-05         1.633      1.0000       -4.5372
   MgCl+                2.437e-05         1.364      0.6338       -4.8111
   HS-                  1.079e-05        0.3342      0.5975       -5.1907
   HSiO3-               1.513e-06        0.1092      0.6338       -6.0183
   Fe++                 1.193e-06       0.06240      0.1674       -6.6997
   NaHSiO3(aq)          9.776e-07       0.09164      1.0000       -6.0098
   H2S(aq)              4.759e-07       0.01519      1.0000       -6.3225
   NaOH(aq)             2.963e-07       0.01110      1.0000       -6.5283
   AlO2-                2.735e-07       0.01511      0.6338       -6.7611
   FeCl+                2.195e-07       0.01877      0.6338       -6.8566
   H+                   2.845e-08     2.685e-05      0.8541       -7.6145
   S--                  1.661e-08     0.0004988      0.1264       -8.6781
   FeCl4--              1.285e-08      0.002379      0.0870       -8.9514
    (only species > 1e-8 molal listed)

  Mineral saturation states
                     log Q/K                          log Q/K
 ----------------------------------------------------------------
   Hydroxylapatite    0.0000 sat    Quartz            -1.4590     
   Tremolite          0.0000 sat    Talc              -1.4822     
   Greenalite         0.0000 sat    Magnetite         -1.6138     
   Daphnite-14A       0.0000 sat    Tridymite         -1.6308     
   Andradite          0.0000 sat    Chalcedony        -1.6757     
   Annite             0.0000 sat    Saponite-H        -1.6951     
   Diopside           0.0000 sat    Prehnite          -1.7365     
   Troilite           0.0000 sat    Gibbsite          -1.8027     
   Chromite           0.0000 sat    Brucite           -1.8749     
   Tephroite          0.0000 sat    Cristobalite(alp  -1.8767     
   Antigorite        -0.0004        Minnesotaite      -1.9612     
   Saponite-Ca       -0.0110        Wustite           -2.0262     
   Pyrrhotite        -0.0796        Fe(OH)2           -2.0711     
   Phlogopite        -0.0799        Goethite          -2.1117     
   Ice               -0.4781        Coesite           -2.1174     
   Alabandite        -0.4849        Monticellite      -2.1326     
   Saponite-Mg       -0.4922        Grossular         -2.1515     
   Chrysotile        -0.4935        Enstatite         -2.1604     
   Saponite-Na       -0.5792        Cristobalite(bet  -2.1789     
   Ripidolite-14A    -0.6363        Mesolite          -2.1933     
   Saponite-K        -0.6957        Cronstedtite-7A   -2.2791     
   Rhodonite         -0.8512        SiO2(am)          -2.3529     
   Hedenbergite      -1.0051        Epidote           -2.7345     
   Diaspore          -1.0231        Epidote-ord       -2.7399     
   Fayalite          -1.0257        Manganosite       -2.7571     
   Wollastonite      -1.0569        Hematite          -2.8335     
   Mn(OH)2(am)       -1.1470        Chamosite-7A      -2.8365     
   Pseudowollastoni  -1.1912        Scolecite         -2.8370     
   Ferrosilite       -1.1978        Daphnite-7A       -2.8752     
   FeO               -1.2804        Whitlockite       -2.9806     
   Boehmite          -1.3179        Fe                -2.9866     
   Clinochlore-14A   -1.4463     
    (only minerals with log Q/K > -3 listed)

                         partial
  Gases               press. (bar)     fugacity     fug. coef.    log fug.
 ---------------------------------------------------------------------------
   H2(g)                    17.46         17.48         1.001      1.2424
   CH4(g)                   1.179         1.178        0.9993      0.0712
   H2O(g)                  0.8246        0.8124        0.9852     -0.0902
   H2S(g)               1.424e-05     1.419e-05        0.9961     -4.8480
   HCl(g)               3.060e-12     3.060e-12         1.000*   -11.5143
   CO2(g)               1.117e-19     1.115e-19        0.9976    -18.9529
   CO(g)                5.479e-22     5.479e-22         1.000*   -21.2613
   C2H4(g)              1.178e-25     1.178e-25         1.000*   -24.9287
   S2(g)                1.471e-32     1.471e-32         1.000*   -31.8323
   SO2(g)               2.240e-35     2.224e-35        0.9928    -34.6529
   Na(g)                6.271e-41     6.271e-41         1.000*   -40.2027
   K(g)                 9.834e-43     9.834e-43         1.000*   -42.0073
   Cl2(g)               7.482e-52     7.482e-52         1.000*   -51.1260
   O2(g)                2.776e-66     2.775e-66        0.9999    -65.5567
   Mg(g)                1.430e-66     1.430e-66         1.000*   -65.8445
   Ca(g)                7.444e-82     7.444e-82         1.000*   -81.1282
   C(g)                9.942e-102    9.942e-102         1.000*  -101.0025
   Al(g)               4.371e-102    4.371e-102         1.000*  -101.3594
   Si(g)               8.657e-110    8.657e-110         1.000*  -109.0626
    *no data, gas taken to be ideal

                                  In fluid              Sorbed            Kd
  Original basis total moles   moles     mg/kg      moles     mg/kg      L/kg
 -------------------------------------------------------------------------------
   H2O                 61.2       53.9  9.37e+05
   Al+++              0.208   2.72e-07   0.00708
   Ca++                2.07      0.766  2.96e+04
   Cl-                0.820      0.820  2.81e+04
   CrO4--            0.0216   7.67e-21  8.59e-16
   Fe++                1.81   1.38e-06    0.0746
   H+                 -11.5   0.000971     0.945
   HCO3-            0.00100    0.00100      58.9
   HPO4--            0.0116   5.13e-12  4.75e-07
   K+                0.0184     0.0130      490.
   Mg++                2.30   0.000115      2.70
   Mn++              0.0436   0.000875      46.4
   Na+               0.0947     0.0947  2.10e+03
   O2(aq)           -0.0239   -0.00879     -272.
   SO4--            0.00612   1.09e-05      1.01
   SiO2(aq)            5.11   3.06e-05      1.77
   Ti(OH)4(aq)       0.0269     0.0269  3.01e+03

  Elemental composition               In fluid                  Sorbed
                  total moles     moles       mg/kg        moles       mg/kg
 -------------------------------------------------------------------------------
   Aluminum            0.2081    2.719e-07    0.007081
   Calcium              2.066       0.7657   2.962e+04
   Carbon            0.001000     0.001000       11.59
   Chlorine            0.8200       0.8200   2.806e+04
   Chromium           0.02161    7.673e-21   3.851e-16
   Hydrogen             111.1        107.9   1.049e+05
   Iron                 1.812    1.384e-06     0.07458
   Magnesium            2.305    0.0001152       2.702
   Manganese          0.04362    0.0008751       46.40
   Oxygen               71.64        53.97   8.335e+05
   Phosphorus         0.01157    5.132e-12   1.534e-07
   Potassium          0.01843      0.01298       489.8
   Silicon              5.108    3.058e-05      0.8290
   Sodium             0.09474      0.09474       2102.
   Sulfur            0.006121    1.095e-05      0.3388
   Titanium           0.02688      0.02688       1242.


          Step #    73             Xi = 0.6000

          Temperature = 100.0 C    Pressure =  1.013 bars
          pH =  7.603              log fO2 =  -65.535
          Eh =  -0.5564 volts      pe =  -7.5155
          Ionic strength      =    1.944659 molal
          Charge imbalance    =    0.792458 eq/kg (35.19% error)
          Activity of water   =    0.974744
          Solvent mass        =     0.97037 kg
          Solution mass       =      1.0360 kg
          Mineral mass        =     0.65049 kg
          Solution density    =    0.991    g/cm3
          Solution viscosity  =    0.003    poise
          Chlorinity          =    0.845038 molal
          Dissolved solids    =       63374 mg/kg sol'n
          Hardness            =    74005.34 mg/kg sol'n as CaCO3
            carbonate         =       47.44 mg/kg sol'n as CaCO3
            non-carbonate     =    73957.90 mg/kg sol'n as CaCO3
          Carbonate alkalinity=       47.44 mg/kg sol'n as CaCO3
          Water type          =    Ca-Cl
          Bulk volume         =    1.25e+03 cm3
          Fluid volume        =    1.04e+03 cm3
          Mineral volume      =        208. cm3
          Inert volume        =        0.00 cm3
          Porosity            =        83.4 %
          Permeability        =       0.323 cm2
          Mass reacted        =         631 g

                          moles          moles         grams          cm3      rxn rate
  Reactants             remaining       reacted       reacted       reacted  (mol/kg sec)
 ------------------------------------------------------------------------------------------
   H2O                    0.01336       0.02004        0.3611          --            --  
   Al2O3                  0.06958        0.1044         10.64          --            --  
   CaO                      1.107         1.661         93.12          --            --  
   Cr2O3                 0.007224       0.01084         1.647          --            --  
   FeO(ox)                  1.211         1.816         130.5          --            --  
   K2O(ox)               0.005828      0.008742        0.8235          --            --  
   MgO                      1.268         1.902         76.65          --            --  
   MnO                    0.02917       0.04376         3.104          --            --  
   Na2O(ox)               0.03134       0.04701         2.914          --            --  
   P2O5                  0.003868      0.005802        0.8235          --            --  
   S                     0.003424      0.005136        0.1647       0.07967          --  
   SiO2                     3.416         5.124         307.9          --            --  
   TiO2                   0.01798       0.02696         2.154          --            --  

  Minerals in system     moles      log moles      grams        volume (cm3)
 ----------------------------------------------------------------------------
   Andradite              0.02635     -1.579          13.39           3.474
   Annite                0.006300     -2.201          3.225          0.9722
   Chromite               0.01084     -1.965          2.426          0.4769
   Daphnite-14A            0.1012     -0.995          72.22           21.60
   Diopside                0.4716     -0.326          102.1           31.17
   Greenalite              0.4075     -0.390          151.5           46.87
   Hydroxylapatite       0.003868     -2.413          1.943          0.7332
   Tephroite              0.02144     -1.669          4.329           1.634
   Tremolite               0.3678     -0.434          298.8           100.4
   Troilite              0.006125     -2.213         0.5385          0.2032
                                               _____________   _____________
          (total)                                     650.5           207.5 

  Aqueous species       molality    mg/kg sol'n    act. coef.     log act.
 ---------------------------------------------------------------------------
   Cl-                     0.7790     2.587e+04      0.5567       -0.3629
   Ca++                    0.7422     2.786e+04      0.1674       -0.9058
   Na+                    0.08964         1930.      0.6339       -1.2455
   CaCl+                  0.03738         2645.      0.6339       -1.6253
   Ti(OH)4(aq)            0.02779         3017.      1.0000       -1.5562
   H2(aq)                 0.01361         25.70      1.0000       -1.8661
   K+                     0.01221         447.0      0.5567       -2.1679
   CaCl2(aq)             0.009711         1010.      1.0000       -2.0127
   NaCl(aq)              0.008291         453.8      1.0000       -2.0814
   Methane(aq)           0.001031         15.48      1.0000       -2.9869
   MnCl+                0.0006068         51.37      0.6339       -3.4150
   KCl(aq)              0.0003510         24.51      1.0000       -3.4548
   Mn++                 0.0003068         15.78      0.1674       -4.2896
   Mg++                 8.970e-05         2.042      0.2484       -4.6520
   OH-                  3.638e-05        0.5795      0.5975       -4.6628
   SiO2(aq)             3.131e-05         1.762      1.0000       -4.5043
   MgCl+                2.318e-05         1.297      0.6339       -4.8329
   HS-                  1.106e-05        0.3427      0.5975       -5.1798
   HSiO3-               1.591e-06        0.1149      0.6339       -5.9964
   Fe++                 1.193e-06       0.06242      0.1674       -6.6996
   NaHSiO3(aq)          1.031e-06       0.09668      1.0000       -5.9866
   H2S(aq)              5.006e-07       0.01598      1.0000       -6.3005
   NaOH(aq)             2.897e-07       0.01085      1.0000       -6.5380
   AlO2-                2.700e-07       0.01491      0.6339       -6.7667
   FeCl+                2.196e-07       0.01877      0.6339       -6.8565
   H+                   2.918e-08     2.755e-05      0.8541       -7.6034
   S--                  1.660e-08     0.0004986      0.1264       -8.6782
   FeCl4--              1.286e-08      0.002381      0.0870       -8.9512
    (only species > 1e-8 molal listed)

  Mineral saturation states
                     log Q/K                          log Q/K
 ----------------------------------------------------------------
   Chromite           0.0000 sat    Quartz            -1.4261     
   Andradite          0.0000 sat    Talc              -1.4822     
   Annite             0.0000 sat    Clinochlore-14A   -1.5562     
   Diopside           0.0000 sat    Tridymite         -1.5979     
   Troilite           0.0000 sat    Chalcedony        -1.6428     
   Hydroxylapatite    0.0000 sat    Magnetite         -1.6688     
   Tremolite          0.0000 sat    Prehnite          -1.6705     
   Greenalite         0.0000 sat    Saponite-H        -1.7042     
   Daphnite-14A       0.0000 sat    Gibbsite          -1.7972     
   Tephroite          0.0000 sat    Cristobalite(alp  -1.8438     
   Saponite-Ca       -0.0237        Minnesotaite      -1.8952     
   Pyrrhotite        -0.0796        Brucite           -1.9188     
   Phlogopite        -0.1459        Wustite           -2.0465     
   Ice               -0.4781        Coesite           -2.0845     
   Alabandite        -0.4794        Fe(OH)2           -2.0931     
   Saponite-Mg       -0.5085        Mesolite          -2.1042     
   Chrysotile        -0.5595        Grossular         -2.1075     
   Saponite-Na       -0.5915        Goethite          -2.1282     
   Ripidolite-14A    -0.7023        Cristobalite(bet  -2.1460     
   Saponite-K        -0.7175        Monticellite      -2.1655     
   Rhodonite         -0.8347        Enstatite         -2.1714     
   Hedenbergite      -0.9831        SiO2(am)          -2.3200     
   Antigorite        -0.9895        Cronstedtite-7A   -2.3231     
   Diaspore          -1.0176        Epidote           -2.6850     
   Fayalite          -1.0367        Epidote-ord       -2.6904     
   Wollastonite      -1.0459        Scolecite         -2.7491     
   Mn(OH)2(am)       -1.1635        Manganosite       -2.7736     
   Pseudowollastoni  -1.1802        Chamosite-7A      -2.8365     
   Ferrosilite       -1.1869        Hematite          -2.8665     
   FeO               -1.3024        Daphnite-7A       -2.8752     
   Boehmite          -1.3124        Whitlockite       -2.9732     
    (only minerals with log Q/K > -3 listed)

                         partial
  Gases               press. (bar)     fugacity     fug. coef.    log fug.
 ---------------------------------------------------------------------------
   H2(g)                    17.03         17.04         1.001      1.2315
   CH4(g)                   1.179         1.178        0.9993      0.0713
   H2O(g)                  0.8246        0.8124        0.9852     -0.0902
   H2S(g)               1.498e-05     1.493e-05        0.9961     -4.8260
   HCl(g)               3.139e-12     3.139e-12         1.000*   -11.5032
   CO2(g)               1.236e-19     1.233e-19        0.9976    -18.9089
   CO(g)                5.911e-22     5.911e-22         1.000*   -21.2283
   C2H4(g)              1.240e-25     1.240e-25         1.000*   -24.9067
   S2(g)                1.713e-32     1.713e-32         1.000*   -31.7663
   SO2(g)               2.542e-35     2.524e-35        0.9928    -34.5979
   Na(g)                6.055e-41     6.055e-41         1.000*   -40.2179
   K(g)                 8.887e-43     8.887e-43         1.000*   -42.0512
   Cl2(g)               8.075e-52     8.075e-52         1.000*   -51.0929
   O2(g)                2.920e-66     2.919e-66        0.9999    -65.5347
   Mg(g)                1.260e-66     1.260e-66         1.000*   -65.8995
   Ca(g)                6.900e-82     6.900e-82         1.000*   -81.1612
   C(g)                1.046e-101    1.046e-101         1.000*  -100.9805
   Al(g)               4.262e-102    4.262e-102         1.000*  -101.3704
   Si(g)               8.879e-110    8.879e-110         1.000*  -109.0517
    *no data, gas taken to be ideal

                                  In fluid              Sorbed            Kd
  Original basis total moles   moles     mg/kg      moles     mg/kg      L/kg
 -------------------------------------------------------------------------------
   H2O                 61.2       53.9  9.37e+05
   Al+++              0.209   2.68e-07   0.00699
   Ca++                2.07      0.766  2.96e+04
   Cl-                0.820      0.820  2.81e+04
   CrO4--            0.0217   8.18e-21  9.16e-16
   Fe++                1.82   1.38e-06    0.0746
   H+                 -11.5   0.000973     0.946
   HCO3-            0.00100    0.00100      58.9
   HPO4--            0.0116   5.31e-12  4.92e-07
   K+                0.0185     0.0122      460.
   Mg++                2.31   0.000110      2.57
   Mn++              0.0438   0.000886      47.0
   Na+               0.0950     0.0950  2.11e+03
   O2(aq)           -0.0240   -0.00863     -266.
   SO4--            0.00614   1.12e-05      1.04
   SiO2(aq)            5.12   3.29e-05      1.91
   Ti(OH)4(aq)       0.0270     0.0270  3.02e+03

  Elemental composition               In fluid                  Sorbed
                  total moles     moles       mg/kg        moles       mg/kg
 -------------------------------------------------------------------------------
   Aluminum            0.2087    2.685e-07    0.006992
   Calcium              2.072       0.7659   2.963e+04
   Carbon            0.001000     0.001000       11.59
   Chlorine            0.8200       0.8200   2.806e+04
   Chromium           0.02167    8.179e-21   4.105e-16
   Hydrogen             111.1        107.9   1.049e+05
   Iron                 1.817    1.384e-06     0.07461
   Magnesium            2.311    0.0001095       2.570
   Manganese          0.04376    0.0008865       47.01
   Oxygen               71.69        53.97   8.335e+05
   Phosphorus         0.01160    5.314e-12   1.589e-07
   Potassium          0.01848      0.01218       459.8
   Silicon              5.124    3.293e-05      0.8927
   Sodium             0.09503      0.09503       2109.
   Sulfur            0.006136    1.124e-05      0.3478
   Titanium           0.02696      0.02696       1246.


          Step #    76             Xi = 0.6300

          Temperature = 100.0 C    Pressure =  1.013 bars
          pH =  7.342              log fO2 =  -65.014
          Eh =  -0.5274 volts      pe =  -7.1240
          Ionic strength      =    1.948587 molal
          Charge imbalance    =    0.793221 eq/kg (35.21% error)
          Activity of water   =    0.974734
          Solvent mass        =     0.96938 kg
          Solution mass       =      1.0350 kg
          Mineral mass        =     0.68303 kg
          Solution density    =    0.991    g/cm3
          Solution viscosity  =    0.003    poise
          Chlorinity          =    0.845899 molal
          Dissolved solids    =       63426 mg/kg sol'n
          Hardness            =    74309.18 mg/kg sol'n as CaCO3
            carbonate         =       45.68 mg/kg sol'n as CaCO3
            non-carbonate     =    74263.50 mg/kg sol'n as CaCO3
          Carbonate alkalinity=       45.68 mg/kg sol'n as CaCO3
          Water type          =    Ca-Cl
          Bulk volume         =    1.26e+03 cm3
          Fluid volume        =    1.04e+03 cm3
          Mineral volume      =        218. cm3
          Inert volume        =        0.00 cm3
          Porosity            =        82.7 %
          Permeability        =       0.255 cm2
          Mass reacted        =         662 g

                          moles          moles         grams          cm3      rxn rate
  Reactants             remaining       reacted       reacted       reacted  (mol/kg sec)
 ------------------------------------------------------------------------------------------
   H2O                    0.01236       0.02104        0.3791          --            --  
   Al2O3                  0.06436        0.1096         11.17          --            --  
   CaO                      1.024         1.744         97.77          --            --  
   Cr2O3                 0.006682       0.01138         1.729          --            --  
   FeO(ox)                  1.120         1.907         137.0          --            --  
   K2O(ox)               0.005391      0.009179        0.8647          --            --  
   MgO                      1.173         1.997         80.48          --            --  
   MnO                    0.02698       0.04594         3.259          --            --  
   Na2O(ox)               0.02899       0.04937         3.060          --            --  
   P2O5                  0.003578      0.006092        0.8647          --            --  
   S                     0.003167      0.005393        0.1729       0.08365          --  
   SiO2                     3.160         5.380         323.3          --            --  
   TiO2                   0.01663       0.02831         2.261          --            --  

  Minerals in system     moles      log moles      grams        volume (cm3)
 ----------------------------------------------------------------------------
   Andradite              0.02064     -1.685          10.49           2.722
   Annite                 0.01663     -1.779          8.515           2.567
   Chromite               0.01138     -1.944          2.547          0.5008
   Daphnite-14A            0.1003     -0.999          71.55           21.40
   Diopside                0.5682     -0.245          123.1           37.56
   Greenalite              0.4326     -0.364          160.8           49.75
   Hydroxylapatite       0.004061     -2.391          2.040          0.7698
   Mesolite              0.001006     -2.997         0.3901          0.1722
   Tephroite              0.02237     -1.650          4.518           1.705
   Tremolite               0.3675     -0.435          298.6           100.3
   Troilite              0.006372     -2.196         0.5602          0.2114
                                               _____________   _____________
          (total)                                     683.0           217.7 

  Aqueous species       molality    mg/kg sol'n    act. coef.     log act.
 ---------------------------------------------------------------------------
   Cl-                     0.7793     2.587e+04      0.5567       -0.3627
   Ca++                    0.7454     2.798e+04      0.1673       -0.9040
   Na+                    0.09352         2014.      0.6340       -1.2270
   CaCl+                  0.03755         2656.      0.6340       -1.6233
   Ti(OH)4(aq)            0.02921         3171.      1.0000       -1.5345
   CaCl2(aq)             0.009761         1015.      1.0000       -2.0105
   NaCl(aq)              0.008655         473.8      1.0000       -2.0627
   H2(aq)                0.007472         14.11      1.0000       -2.1265
   K+                    0.002732         100.0      0.5567       -2.8180
   Methane(aq)           0.001032         15.50      1.0000       -2.9865
   MnCl+                0.0008226         69.64      0.6340       -3.2828
   Mn++                 0.0004157         21.39      0.1673       -4.1576
   SiO2(aq)             0.0001892         10.65      1.0000       -3.7231
   KCl(aq)              7.859e-05         5.487      1.0000       -4.1046
   Mg++                 2.715e-05        0.6180      0.2484       -5.1710
   HS-                  2.010e-05        0.6228      0.5975       -4.9203
   OH-                  1.993e-05        0.3175      0.5975       -4.9241
   MgCl+                7.018e-06        0.3928      0.6340       -5.3517
   HSiO3-               5.265e-06        0.3802      0.6340       -5.4765
   NaHSiO3(aq)          3.563e-06        0.3340      1.0000       -5.4482
   H2S(aq)              1.661e-06       0.05301      1.0000       -5.7797
   Fe++                 1.198e-06       0.06268      0.1673       -6.6978
   FeCl+                2.205e-07       0.01886      0.6340       -6.8545
   AlO2-                1.996e-07       0.01103      0.6340       -6.8978
   NaOH(aq)             1.656e-07      0.006205      1.0000       -6.7808
   H+                   5.324e-08     5.025e-05      0.8544       -7.3421
   S--                  1.654e-08     0.0004966      0.1263       -8.6800
   FeCl4--              1.294e-08      0.002396      0.0870       -8.9485
    (only species > 1e-8 molal listed)

  Mineral saturation states
                     log Q/K                          log Q/K
 ----------------------------------------------------------------
   Andradite          0.0000 sat    Cristobalite(bet  -1.3648     
   Troilite           0.0000 sat    Talc              -1.4822     
   Annite             0.0000 sat    Epidote           -1.5132     
   Hydroxylapatite    0.0000 sat    Epidote-ord       -1.5186     
   Tremolite          0.0000 sat    SiO2(am)          -1.5388     
   Chromite           0.0000 sat    Mn(OH)2(am)       -1.5541     
   Daphnite-14A       0.0000 sat    Gibbsite          -1.6670     
   Greenalite         0.0000 sat    Phlogopite        -1.7082     
   Mesolite           0.0000 sat    FeO               -1.8232     
   Tephroite          0.0000 sat    Saponite-H        -1.9190     
   Diopside           0.0000 sat    Stilbite          -2.0374     
   Pyrrhotite        -0.0796        Lawsonite         -2.0823     
   Prehnite          -0.1081        Chrysotile        -2.1218     
   Saponite-Ca       -0.3245        Ripidolite-14A    -2.2646     
   Minnesotaite      -0.3329        Enstatite         -2.4318     
   Alabandite        -0.3492        Maximum_Microcli  -2.4348     
   Rhodonite         -0.4441        K-Feldspar        -2.4476     
   Hedenbergite      -0.4624        Analcime          -2.4979     
   Ice               -0.4781        Celadonite        -2.5048     
   Quartz            -0.6449        Goethite          -2.5188     
   Scolecite         -0.6660        Wustite           -2.5259     
   Wollastonite      -0.7855        Pyrite            -2.5964     
   Tridymite         -0.8167        Fe(OH)2           -2.6139     
   Chalcedony        -0.8616        Laumontite        -2.6975     
   Saponite-Na       -0.8864        Whitlockite       -2.7996     
   Diaspore          -0.8874        Chamosite-7A      -2.8365     
   Saponite-Mg       -0.8952        Clinozoisite      -2.8731     
   Pseudowollastoni  -0.9198        Daphnite-7A       -2.8752     
   Ferrosilite       -0.9265        Zoisite           -2.9044     
   Cristobalite(alp  -1.0626        Albite            -2.9358     
   Grossular         -1.0660        Albite_low        -2.9358     
   Boehmite          -1.1822        Monticellite      -2.9467     
   Saponite-K        -1.2330        Brucite           -2.9604     
   Fayalite          -1.2971        Magnetite         -2.9708     
   Coesite           -1.3033        Eskolaite         -2.9894     
    (only minerals with log Q/K > -3 listed)

                         partial
  Gases               press. (bar)     fugacity     fug. coef.    log fug.
 ---------------------------------------------------------------------------
   H2(g)                    9.349         9.355         1.001      0.9711
   CH4(g)                   1.180         1.180        0.9993      0.0717
   H2O(g)                  0.8246        0.8124        0.9852     -0.0902
   H2S(g)               4.971e-05     4.952e-05        0.9961     -4.3052
   HCl(g)               5.732e-12     5.732e-12         1.000*   -11.2417
   CO2(g)               1.362e-18     1.359e-18        0.9976    -17.8668
   CO(g)                3.575e-21     3.575e-21         1.000*   -20.4467
   C2H4(g)              4.121e-25     4.121e-25         1.000*   -24.3850
   S2(g)                6.252e-31     6.252e-31         1.000*   -30.2039
   SO2(g)               5.096e-34     5.059e-34        0.9928    -33.2959
   Na(g)                2.565e-41     2.565e-41         1.000*   -40.5909
   K(g)                 8.076e-44     8.076e-44         1.000*   -43.0928
   Cl2(g)               4.904e-51     4.904e-51         1.000*   -50.3095
   O2(g)                9.685e-66     9.684e-66        0.9999    -65.0139
   Mg(g)                6.289e-68     6.289e-68         1.000*   -67.2014
   Ca(g)                1.142e-82     1.142e-82         1.000*   -81.9423
   C(g)                3.473e-101    3.473e-101         1.000*  -100.4593
   Al(g)               2.340e-102    2.340e-102         1.000*  -101.6308
   Si(g)               1.617e-109    1.617e-109         1.000*  -108.7913
    *no data, gas taken to be ideal

                                  In fluid              Sorbed            Kd
  Original basis total moles   moles     mg/kg      moles     mg/kg      L/kg
 -------------------------------------------------------------------------------
   H2O                 61.5       53.8  9.37e+05
   Al+++              0.219   1.99e-07   0.00519
   Ca++                2.15      0.768  2.98e+04
   Cl-                0.820      0.820  2.81e+04
   CrO4--            0.0228   3.70e-20  4.15e-15
   Fe++                1.91   1.39e-06    0.0749
   H+                 -12.1   0.000994     0.968
   HCO3-            0.00100    0.00100      59.0
   HPO4--            0.0122   1.24e-11  1.15e-06
   K+                0.0194    0.00272      103.
   Mg++                2.41   3.31e-05     0.778
   Mn++              0.0459    0.00120      63.7
   Na+               0.0997     0.0991  2.20e+03
   O2(aq)           -0.0252   -0.00566     -175.
   SO4--            0.00639   2.11e-05      1.96
   SiO2(aq)            5.38   0.000192      11.1
   Ti(OH)4(aq)       0.0283     0.0283  3.17e+03

  Elemental composition               In fluid                  Sorbed
                  total moles     moles       mg/kg        moles       mg/kg
 -------------------------------------------------------------------------------
   Aluminum            0.2192    1.991e-07    0.005190
   Calcium              2.155       0.7684   2.975e+04
   Carbon            0.001000     0.001000       11.60
   Chlorine            0.8200       0.8200   2.809e+04
   Chromium           0.02276    3.702e-20   1.860e-15
   Hydrogen             111.1        107.8   1.049e+05
   Iron                 1.908    1.389e-06     0.07493
   Magnesium            2.406    3.312e-05      0.7778
   Manganese          0.04595     0.001200       63.72
   Oxygen               72.50        53.92   8.335e+05
   Phosphorus         0.01218    1.236e-11   3.700e-07
   Potassium          0.01936     0.002724       102.9
   Silicon              5.380    0.0001920       5.209
   Sodium             0.09973      0.09905       2200.
   Sulfur            0.006393    2.111e-05      0.6541
   Titanium           0.02831      0.02831       1310.


          Step #    83             Xi = 0.7000

          Temperature = 100.0 C    Pressure =  1.013 bars
          pH =  7.343              log fO2 =  -65.017
          Eh =  -0.5276 volts      pe =  -7.1258
          Ionic strength      =    1.953044 molal
          Charge imbalance    =    0.795476 eq/kg (35.22% error)
          Activity of water   =    0.974661
          Solvent mass        =     0.96607 kg
          Solution mass       =      1.0321 kg
          Mineral mass        =     0.75955 kg
          Solution density    =    0.992    g/cm3
          Solution viscosity  =    0.003    poise
          Chlorinity          =    0.848796 molal
          Dissolved solids    =       63970 mg/kg sol'n
          Hardness            =    74354.76 mg/kg sol'n as CaCO3
            carbonate         =       45.82 mg/kg sol'n as CaCO3
            non-carbonate     =    74308.94 mg/kg sol'n as CaCO3
          Carbonate alkalinity=       45.82 mg/kg sol'n as CaCO3
          Water type          =    Ca-Cl
          Bulk volume         =    1.28e+03 cm3
          Fluid volume        =    1.04e+03 cm3
          Mineral volume      =        242. cm3
          Inert volume        =        0.00 cm3
          Porosity            =        81.1 %
          Permeability        =       0.146 cm2
          Mass reacted        =         736 g

                          moles          moles         grams          cm3      rxn rate
  Reactants             remaining       reacted       reacted       reacted  (mol/kg sec)
 ------------------------------------------------------------------------------------------
   H2O                    0.01002       0.02338        0.4212          --            --  
   Al2O3                  0.05219        0.1218         12.42          --            --  
   CaO                     0.8303         1.937         108.6          --            --  
   Cr2O3                 0.005418       0.01264         1.921          --            --  
   FeO(ox)                 0.9081         2.119         152.2          --            --  
   K2O(ox)               0.004371       0.01020        0.9607          --            --  
   MgO                     0.9509         2.219         89.42          --            --  
   MnO                    0.02188       0.05105         3.621          --            --  
   Na2O(ox)               0.02351       0.05485         3.400          --            --  
   P2O5                  0.002901      0.006768        0.9607          --            --  
   S                     0.002568      0.005992        0.1921       0.09295          --  
   SiO2                     2.562         5.978         359.2          --            --  
   TiO2                   0.01348       0.03146         2.513          --            --  

  Minerals in system     moles      log moles      grams        volume (cm3)
 ----------------------------------------------------------------------------
   Andradite              0.02124     -1.673          10.79           2.800
   Annite                 0.01866     -1.729          9.553           2.880
   Chromite               0.01264     -1.898          2.830          0.5564
   Daphnite-14A            0.1003     -0.999          71.57           21.41
   Diopside                0.7271     -0.138          157.4           48.05
   Greenalite              0.5001     -0.301          185.9           57.51
   Hydroxylapatite       0.004513     -2.346          2.267          0.8554
   Mesolite               0.01219     -1.914          4.728           2.087
   Tephroite              0.02493     -1.603          5.034           1.900
   Tremolite               0.3801     -0.420          308.8           103.7
   Troilite              0.006971     -2.157         0.6129          0.2313
                                               _____________   _____________
          (total)                                     759.5           242.0 

  Aqueous species       molality    mg/kg sol'n    act. coef.     log act.
 ---------------------------------------------------------------------------
   Cl-                     0.7815     2.593e+04      0.5568       -0.3614
   Ca++                    0.7461     2.799e+04      0.1673       -0.9036
   Na+                    0.09704         2088.      0.6341       -1.2109
   CaCl+                  0.03769         2665.      0.6341       -1.6216
   Ti(OH)4(aq)            0.03256         3533.      1.0000       -1.4873
   CaCl2(aq)             0.009828         1021.      1.0000       -2.0075
   NaCl(aq)              0.009010         492.9      1.0000       -2.0453
   H2(aq)                0.007495         14.14      1.0000       -2.1252
   K+                    0.002753         100.8      0.5568       -2.8145
   Methane(aq)           0.001035         15.54      1.0000       -2.9850
   MnCl+                0.0008243         69.75      0.6341       -3.2817
   Mn++                 0.0004155         21.37      0.1673       -4.1578
   SiO2(aq)             0.0001875         10.54      1.0000       -3.7271
   KCl(aq)              7.946e-05         5.545      1.0000       -4.0999
   Mg++                 2.734e-05        0.6220      0.2485       -5.1680
   HS-                  2.003e-05        0.6201      0.5976       -4.9219
   OH-                  1.998e-05        0.3181      0.5976       -4.9230
   MgCl+                7.087e-06        0.3964      0.6341       -5.3473
   HSiO3-               5.230e-06        0.3774      0.6341       -5.4794
   NaHSiO3(aq)          3.673e-06        0.3441      1.0000       -5.4349
   H2S(aq)              1.650e-06       0.05264      1.0000       -5.7825
   Fe++                 1.200e-06       0.06271      0.1673       -6.6974
   FeCl+                2.214e-07       0.01892      0.6341       -6.8527
   AlO2-                1.998e-07       0.01103      0.6341       -6.8973
   NaOH(aq)             1.724e-07      0.006453      1.0000       -6.7636
   H+                   5.307e-08     5.007e-05      0.8548       -7.3433
   S--                  1.653e-08     0.0004960      0.1263       -8.6804
   FeCl4--              1.312e-08      0.002427      0.0869       -8.9429
    (only species > 1e-8 molal listed)

  Mineral saturation states
                     log Q/K                          log Q/K
 ----------------------------------------------------------------
   Tremolite          0.0000 sat    Cristobalite(bet  -1.3688     
   Daphnite-14A       0.0000 sat    Talc              -1.4822     
   Annite             0.0000 sat    Epidote           -1.5192     
   Andradite          0.0000 sat    Epidote-ord       -1.5246     
   Hydroxylapatite    0.0000 sat    SiO2(am)          -1.5428     
   Chromite           0.0000 sat    Mn(OH)2(am)       -1.5521     
   Troilite           0.0000 sat    Gibbsite          -1.6677     
   Greenalite         0.0000 sat    Phlogopite        -1.7003     
   Mesolite           0.0000 sat    FeO               -1.8205     
   Tephroite          0.0000 sat    Saponite-H        -1.9179     
   Diopside           0.0000 sat    Stilbite          -2.0612     
   Pyrrhotite        -0.0796        Lawsonite         -2.0890     
   Prehnite          -0.1162        Chrysotile        -2.1139     
   Saponite-Ca       -0.3229        Ripidolite-14A    -2.2567     
   Minnesotaite      -0.3408        Enstatite         -2.4305     
   Alabandite        -0.3499        Maximum_Microcli  -2.4428     
   Rhodonite         -0.4461        K-Feldspar        -2.4556     
   Hedenbergite      -0.4650        Analcime          -2.4901     
   Ice               -0.4781        Celadonite        -2.5115     
   Quartz            -0.6489        Goethite          -2.5168     
   Scolecite         -0.6767        Wustite           -2.5234     
   Wollastonite      -0.7868        Pyrite            -2.6005     
   Tridymite         -0.8207        Fe(OH)2           -2.6112     
   Chalcedony        -0.8656        Laumontite        -2.7122     
   Saponite-Na       -0.8796        Whitlockite       -2.8005     
   Diaspore          -0.8881        Chamosite-7A      -2.8365     
   Saponite-Mg       -0.8933        Daphnite-7A       -2.8752     
   Pseudowollastoni  -0.9211        Clinozoisite      -2.8818     
   Ferrosilite       -0.9278        Zoisite           -2.9131     
   Cristobalite(alp  -1.0666        Albite            -2.9311     
   Grossular         -1.0713        Albite_low        -2.9311     
   Boehmite          -1.1829        Monticellite      -2.9427     
   Saponite-K        -1.2304        Brucite           -2.9551     
   Fayalite          -1.2957        Magnetite         -2.9640     
   Coesite           -1.3073        Eskolaite         -2.9921     
    (only minerals with log Q/K > -3 listed)

                         partial
  Gases               press. (bar)     fugacity     fug. coef.    log fug.
 ---------------------------------------------------------------------------
   H2(g)                    9.377         9.383         1.001      0.9724
   CH4(g)                   1.184         1.184        0.9993      0.0732
   H2O(g)                  0.8246        0.8124        0.9852     -0.0902
   H2S(g)               4.940e-05     4.921e-05        0.9961     -4.3080
   HCl(g)               5.734e-12     5.734e-12         1.000*   -11.2416
   CO2(g)               1.350e-18     1.347e-18        0.9976    -17.8707
   CO(g)                3.555e-21     3.555e-21         1.000*   -20.4491
   C2H4(g)              4.124e-25     4.124e-25         1.000*   -24.3846
   S2(g)                6.137e-31     6.137e-31         1.000*   -30.2120
   SO2(g)               5.017e-34     4.981e-34        0.9928    -33.3027
   Na(g)                2.673e-41     2.673e-41         1.000*   -40.5729
   K(g)                 8.175e-44     8.175e-44         1.000*   -43.0875
   Cl2(g)               4.893e-51     4.893e-51         1.000*   -50.3105
   O2(g)                9.626e-66     9.625e-66        0.9999    -65.0166
   Mg(g)                6.386e-68     6.386e-68         1.000*   -67.1948
   Ca(g)                1.153e-82     1.153e-82         1.000*   -81.9383
   C(g)                3.464e-101    3.464e-101         1.000*  -100.4604
   Al(g)               2.347e-102    2.347e-102         1.000*  -101.6294
   Si(g)               1.612e-109    1.612e-109         1.000*  -108.7926
    *no data, gas taken to be ideal

                                  In fluid              Sorbed            Kd
  Original basis total moles   moles     mg/kg      moles     mg/kg      L/kg
 -------------------------------------------------------------------------------
   H2O                 62.2       53.6  9.36e+05
   Al+++              0.244   1.99e-07   0.00520
   Ca++                2.35      0.767  2.98e+04
   Cl-                0.820      0.820  2.82e+04
   CrO4--            0.0253   3.67e-20  4.12e-15
   Fe++                2.12   1.39e-06    0.0750
   H+                 -13.4   0.000994     0.970
   HCO3-            0.00100    0.00100      59.1
   HPO4--            0.0135   1.23e-11  1.14e-06
   K+                0.0214    0.00274      104.
   Mg++                2.63   3.33e-05     0.783
   Mn++              0.0511    0.00120      63.8
   Na+                0.111      0.102  2.28e+03
   O2(aq)           -0.0280   -0.00566     -176.
   SO4--            0.00699   2.10e-05      1.95
   SiO2(aq)            5.98   0.000190      11.0
   Ti(OH)4(aq)       0.0315     0.0315  3.53e+03

  Elemental composition               In fluid                  Sorbed
                  total moles     moles       mg/kg        moles       mg/kg
 -------------------------------------------------------------------------------
   Aluminum            0.2435    1.988e-07    0.005196
   Calcium              2.348       0.7667   2.977e+04
   Carbon            0.001000     0.001000       11.64
   Chlorine            0.8200       0.8200   2.817e+04
   Chromium           0.02529    3.666e-20   1.847e-15
   Hydrogen             111.1        107.4   1.049e+05
   Iron                 2.120    1.386e-06     0.07501
   Magnesium            2.628    3.326e-05      0.7832
   Manganese          0.05105     0.001198       63.76
   Oxygen               74.39        53.75   8.333e+05
   Phosphorus         0.01354    1.226e-11   3.680e-07
   Potassium          0.02140     0.002737       103.7
   Silicon              5.978    0.0001897       5.162
   Sodium              0.1107       0.1025       2282.
   Sulfur            0.006992    2.096e-05      0.6512
   Titanium           0.03146      0.03146       1459.


          Step #    93             Xi = 0.8000

          Temperature = 100.0 C    Pressure =  1.013 bars
          pH =  7.345              log fO2 =  -65.020
          Eh =  -0.5278 volts      pe =  -7.1283
          Ionic strength      =    1.959459 molal
          Charge imbalance    =    0.798718 eq/kg (35.24% error)
          Activity of water   =    0.974554
          Solvent mass        =     0.96135 kg
          Solution mass       =      1.0279 kg
          Mineral mass        =     0.86887 kg
          Solution density    =    0.992    g/cm3
          Solution viscosity  =    0.003    poise
          Chlorinity          =    0.852968 molal
          Dissolved solids    =       64751 mg/kg sol'n
          Hardness            =    74420.34 mg/kg sol'n as CaCO3
            carbonate         =       46.02 mg/kg sol'n as CaCO3
            non-carbonate     =    74374.32 mg/kg sol'n as CaCO3
          Carbonate alkalinity=       46.02 mg/kg sol'n as CaCO3
          Water type          =    Ca-Cl
          Bulk volume         =    1.31e+03 cm3
          Fluid volume        =    1.04e+03 cm3
          Mineral volume      =        277. cm3
          Inert volume        =        0.00 cm3
          Porosity            =        78.9 %
          Permeability        =      0.0678 cm2
          Mass reacted        =         841 g

                          moles          moles         grams          cm3      rxn rate
  Reactants             remaining       reacted       reacted       reacted  (mol/kg sec)
 ------------------------------------------------------------------------------------------
   H2O                   0.006681       0.02672        0.4814          --            --  
   Al2O3                  0.03479        0.1392         14.19          --            --  
   CaO                     0.5535         2.214         124.2          --            --  
   Cr2O3                 0.003612       0.01445         2.196          --            --  
   FeO(ox)                 0.6054         2.422         174.0          --            --  
   K2O(ox)               0.002914       0.01166         1.098          --            --  
   MgO                     0.6339         2.536         102.2          --            --  
   MnO                    0.01459       0.05834         4.139          --            --  
   Na2O(ox)               0.01567       0.06269         3.885          --            --  
   P2O5                  0.001934      0.007735         1.098          --            --  
   S                     0.001712      0.006848        0.2196        0.1062          --  
   SiO2                     1.708         6.832         410.5          --            --  
   TiO2                  0.008988       0.03595         2.872          --            --  

  Minerals in system     moles      log moles      grams        volume (cm3)
 ----------------------------------------------------------------------------
   Andradite              0.02209     -1.656          11.22           2.912
   Annite                 0.02156     -1.666          11.04           3.327
   Chromite               0.01445     -1.840          3.234          0.6359
   Daphnite-14A            0.1004     -0.998          71.60           21.42
   Diopside                0.9540     -0.020          206.6           63.05
   Greenalite              0.5966     -0.224          221.8           68.61
   Hydroxylapatite       0.005157     -2.288          2.591          0.9776
   Mesolite               0.02817     -1.550          10.92           4.823
   Tephroite              0.02857     -1.544          5.771           2.178
   Tremolite               0.3981     -0.400          323.4           108.7
   Troilite              0.007828     -2.106         0.6881          0.2597
                                               _____________   _____________
          (total)                                     868.9           276.8 

  Aqueous species       molality    mg/kg sol'n    act. coef.     log act.
 ---------------------------------------------------------------------------
   Cl-                     0.7848     2.602e+04      0.5568       -0.3595
   Ca++                    0.7472     2.801e+04      0.1673       -0.9031
   Na+                     0.1021         2196.      0.6343       -1.1886
   CaCl+                  0.03789         2676.      0.6343       -1.6192
   Ti(OH)4(aq)            0.03740         4054.      1.0000       -1.4272
   CaCl2(aq)             0.009926         1030.      1.0000       -2.0032
   NaCl(aq)              0.009525         520.6      1.0000       -2.0211
   H2(aq)                0.007526         14.19      1.0000       -2.1234
   K+                    0.002784         101.8      0.5568       -2.8097
   Methane(aq)           0.001040         15.61      1.0000       -2.9829
   MnCl+                0.0008270         69.91      0.6343       -3.2802
   Mn++                 0.0004153         21.34      0.1673       -4.1582
   SiO2(aq)             0.0001851         10.40      1.0000       -3.7326
   KCl(aq)              8.069e-05         5.626      1.0000       -4.0932
   Mg++                 2.761e-05        0.6275      0.2485       -5.1637
   OH-                  2.004e-05        0.3188      0.5978       -4.9215
   HS-                  1.992e-05        0.6163      0.5978       -4.9241
   MgCl+                7.186e-06        0.4016      0.6343       -5.3412
   HSiO3-               5.180e-06        0.3735      0.6343       -5.4833
   NaHSiO3(aq)          3.831e-06        0.3586      1.0000       -5.4167
   H2S(aq)              1.636e-06       0.05215      1.0000       -5.7862
   Fe++                 1.202e-06       0.06276      0.1673       -6.6968
   FeCl+                2.225e-07       0.01900      0.6343       -6.8503
   AlO2-                2.000e-07       0.01103      0.6343       -6.8966
   NaOH(aq)             1.821e-07      0.006811      1.0000       -6.7398
   H+                   5.285e-08     4.982e-05      0.8552       -7.3448
   S--                  1.651e-08     0.0004951      0.1262       -8.6810
   FeCl4--              1.338e-08      0.002473      0.0869       -8.9348
    (only species > 1e-8 molal listed)

  Mineral saturation states
                     log Q/K                          log Q/K
 ----------------------------------------------------------------
   Annite             0.0000 sat    Cristobalite(bet  -1.3743     
   Andradite          0.0000 sat    Talc              -1.4822     
   Greenalite         0.0000 sat    Epidote           -1.5275     
   Hydroxylapatite    0.0000 sat    Epidote-ord       -1.5329     
   Chromite           0.0000 sat    SiO2(am)          -1.5483     
   Mesolite           0.0000 sat    Mn(OH)2(am)       -1.5494     
   Troilite           0.0000 sat    Gibbsite          -1.6687     
   Daphnite-14A       0.0000 sat    Phlogopite        -1.6893     
   Diopside           0.0000 sat    FeO               -1.8168     
   Tephroite          0.0000 sat    Saponite-H        -1.9164     
   Tremolite          0.0000 sat    Stilbite          -2.0941     
   Pyrrhotite        -0.0796        Lawsonite         -2.0982     
   Prehnite          -0.1272        Chrysotile        -2.1029     
   Saponite-Ca       -0.3208        Ripidolite-14A    -2.2457     
   Alabandite        -0.3508        Enstatite         -2.4286     
   Minnesotaite      -0.3518        Maximum_Microcli  -2.4539     
   Rhodonite         -0.4489        K-Feldspar        -2.4667     
   Hedenbergite      -0.4687        Analcime          -2.4794     
   Ice               -0.4782        Goethite          -2.5141     
   Quartz            -0.6544        Wustite           -2.5200     
   Scolecite         -0.6915        Celadonite        -2.5208     
   Wollastonite      -0.7887        Pyrite            -2.6060     
   Tridymite         -0.8262        Fe(OH)2           -2.6076     
   Saponite-Na       -0.8703        Laumontite        -2.7326     
   Chalcedony        -0.8711        Whitlockite       -2.8017     
   Diaspore          -0.8890        Chamosite-7A      -2.8365     
   Saponite-Mg       -0.8905        Daphnite-7A       -2.8752     
   Pseudowollastoni  -0.9230        Clinozoisite      -2.8937     
   Ferrosilite       -0.9296        Albite            -2.9247     
   Cristobalite(alp  -1.0721        Albite_low        -2.9247     
   Grossular         -1.0787        Zoisite           -2.9250     
   Boehmite          -1.1838        Monticellite      -2.9372     
   Saponite-K        -1.2268        Brucite           -2.9478     
   Fayalite          -1.2938        Magnetite         -2.9548     
   Coesite           -1.3128        Eskolaite         -2.9958     
    (only minerals with log Q/K > -3 listed)

                         partial
  Gases               press. (bar)     fugacity     fug. coef.    log fug.
 ---------------------------------------------------------------------------
   H2(g)                    9.416         9.423         1.001      0.9742
   CH4(g)                   1.190         1.189        0.9993      0.0753
   H2O(g)                  0.8245        0.8123        0.9852     -0.0903
   H2S(g)               4.897e-05     4.878e-05        0.9961     -4.3117
   HCl(g)               5.738e-12     5.738e-12         1.000*   -11.2413
   CO2(g)               1.334e-18     1.331e-18        0.9976    -17.8758
   CO(g)                3.528e-21     3.528e-21         1.000*   -20.4525
   C2H4(g)              4.130e-25     4.130e-25         1.000*   -24.3840
   S2(g)                5.982e-31     5.982e-31         1.000*   -30.2231
   SO2(g)               4.912e-34     4.876e-34        0.9928    -33.3119
   Na(g)                2.830e-41     2.830e-41         1.000*   -40.5482
   K(g)                 8.313e-44     8.313e-44         1.000*   -43.0802
   Cl2(g)               4.879e-51     4.879e-51         1.000*   -50.3117
   O2(g)                9.544e-66     9.543e-66        0.9999    -65.0203
   Mg(g)                6.523e-68     6.523e-68         1.000*   -67.1856
   Ca(g)                1.167e-82     1.167e-82         1.000*   -81.9328
   C(g)                3.452e-101    3.452e-101         1.000*  -100.4619
   Al(g)               2.358e-102    2.358e-102         1.000*  -101.6275
   Si(g)               1.606e-109    1.606e-109         1.000*  -108.7944
    *no data, gas taken to be ideal

                                  In fluid              Sorbed            Kd
  Original basis total moles   moles     mg/kg      moles     mg/kg      L/kg
 -------------------------------------------------------------------------------
   H2O                 63.1       53.4  9.35e+05
   Al+++              0.278   1.98e-07   0.00520
   Ca++                2.63      0.764  2.98e+04
   Cl-                0.820      0.820  2.83e+04
   CrO4--            0.0289   3.62e-20  4.08e-15
   Fe++                2.42   1.38e-06    0.0751
   H+                 -15.3   0.000993     0.974
   HCO3-            0.00100    0.00100      59.4
   HPO4--            0.0155   1.21e-11  1.13e-06
   K+                0.0243    0.00275      105.
   Mg++                2.94   3.34e-05     0.791
   Mn++              0.0583    0.00119      63.8
   Na+                0.126      0.107  2.40e+03
   O2(aq)           -0.0319   -0.00566     -176.
   SO4--            0.00785   2.07e-05      1.94
   SiO2(aq)            6.83   0.000187      10.9
   Ti(OH)4(aq)       0.0360     0.0360  4.05e+03

  Elemental composition               In fluid                  Sorbed
                  total moles     moles       mg/kg        moles       mg/kg
 -------------------------------------------------------------------------------
   Aluminum            0.2783    1.982e-07    0.005204
   Calcium              2.625       0.7643   2.980e+04
   Carbon            0.001000     0.001000       11.68
   Chlorine            0.8200       0.8200   2.828e+04
   Chromium           0.02890    3.616e-20   1.829e-15
   Hydrogen             111.1        106.9   1.048e+05
   Iron                 2.423    1.383e-06     0.07511
   Magnesium            2.945    3.345e-05      0.7909
   Manganese          0.05834     0.001194       63.83
   Oxygen               77.08        53.51   8.328e+05
   Phosphorus         0.01547    1.212e-11   3.653e-07
   Potassium          0.02431     0.002754       104.7
   Silicon              6.832    0.0001866       5.099
   Sodium              0.1264       0.1073       2400.
   Sulfur            0.007848    2.074e-05      0.6471
   Titanium           0.03595      0.03595       1675.


          Step #   103             Xi = 0.9000

          Temperature = 100.0 C    Pressure =  1.013 bars
          pH =  7.346              log fO2 =  -65.024
          Eh =  -0.5279 volts      pe =  -7.1307
          Ionic strength      =    1.965931 molal
          Charge imbalance    =    0.801988 eq/kg (35.25% error)
          Activity of water   =    0.974447
          Solvent mass        =     0.95662 kg
          Solution mass       =      1.0237 kg
          Mineral mass        =     0.97818 kg
          Solution density    =    0.993    g/cm3
          Solution viscosity  =    0.003    poise
          Chlorinity          =    0.857181 molal
          Dissolved solids    =       65539 mg/kg sol'n
          Hardness            =    74486.48 mg/kg sol'n as CaCO3
            carbonate         =       46.22 mg/kg sol'n as CaCO3
            non-carbonate     =    74440.26 mg/kg sol'n as CaCO3
          Carbonate alkalinity=       46.22 mg/kg sol'n as CaCO3
          Water type          =    Ca-Cl
          Bulk volume         =    1.34e+03 cm3
          Fluid volume        =    1.03e+03 cm3
          Mineral volume      =        312. cm3
          Inert volume        =        0.00 cm3
          Porosity            =        76.8 %
          Permeability        =      0.0326 cm2
          Mass reacted        =         946 g

                          moles          moles         grams          cm3      rxn rate
  Reactants             remaining       reacted       reacted       reacted  (mol/kg sec)
 ------------------------------------------------------------------------------------------
   H2O                   0.003340       0.03006        0.5416          --            --  
   Al2O3                  0.01740        0.1566         15.96          --            --  
   CaO                     0.2768         2.491         139.7          --            --  
   Cr2O3                 0.001806       0.01625         2.470          --            --  
   FeO(ox)                 0.3027         2.724         195.7          --            --  
   K2O(ox)               0.001457       0.01311         1.235          --            --  
   MgO                     0.3170         2.853         115.0          --            --  
   MnO                   0.007293       0.06563         4.656          --            --  
   Na2O(ox)              0.007836       0.07052         4.371          --            --  
   P2O5                 0.0009669      0.008702         1.235          --            --  
   S                    0.0008560      0.007704        0.2470        0.1195          --  
   SiO2                    0.8540         7.686         461.8          --            --  
   TiO2                  0.004494       0.04044         3.231          --            --  

  Minerals in system     moles      log moles      grams        volume (cm3)
 ----------------------------------------------------------------------------
   Andradite              0.02294     -1.639          11.66           3.024
   Annite                 0.02446     -1.612          12.52           3.774
   Chromite               0.01625     -1.789          3.638          0.7154
   Daphnite-14A            0.1004     -0.998          71.64           21.43
   Diopside                 1.181      0.072          255.7           78.04
   Greenalite              0.6931     -0.159          257.6           79.70
   Hydroxylapatite       0.005802     -2.236          2.914           1.100
   Mesolite               0.04415     -1.355          17.12           7.559
   Tephroite              0.03222     -1.492          6.508           2.456
   Tremolite               0.4161     -0.381          338.1           113.6
   Troilite              0.008684     -2.061         0.7634          0.2881
                                               _____________   _____________
          (total)                                     978.2           311.7 

  Aqueous species       molality    mg/kg sol'n    act. coef.     log act.
 ---------------------------------------------------------------------------
   Cl-                     0.7881     2.611e+04      0.5569       -0.3576
   Ca++                    0.7482     2.802e+04      0.1673       -0.9025
   Na+                     0.1072         2304.      0.6345       -1.1672
   Ti(OH)4(aq)            0.04228         4579.      1.0000       -1.3739
   CaCl+                  0.03809         2688.      0.6345       -1.6168
   NaCl(aq)               0.01005         548.8      1.0000       -1.9979
   CaCl2(aq)              0.01003         1040.      1.0000       -1.9989
   H2(aq)                0.007556         14.23      1.0000       -2.1217
   K+                    0.002813         102.8      0.5569       -2.8050
   Methane(aq)           0.001045         15.67      1.0000       -2.9807
   MnCl+                0.0008297         70.08      0.6345       -3.2786
   Mn++                 0.0004150         21.31      0.1673       -4.1585
   SiO2(aq)             0.0001829         10.27      1.0000       -3.7379
   KCl(aq)              8.191e-05         5.706      1.0000       -4.0867
   Mg++                 2.786e-05        0.6329      0.2485       -5.1596
   OH-                  2.011e-05        0.3196      0.5979       -4.9200
   HS-                  1.982e-05        0.6127      0.5979       -4.9262
   MgCl+                7.283e-06        0.4067      0.6345       -5.3352
   HSiO3-               5.133e-06        0.3698      0.6345       -5.4872
   NaHSiO3(aq)          3.989e-06        0.3731      1.0000       -5.3991
   H2S(aq)              1.622e-06       0.05167      1.0000       -5.7898
   Fe++                 1.203e-06       0.06280      0.1673       -6.6962
   FeCl+                2.238e-07       0.01909      0.6345       -6.8478
   AlO2-                2.002e-07       0.01104      0.6345       -6.8960
   NaOH(aq)             1.919e-07      0.007172      1.0000       -6.7169
   H+                   5.264e-08     4.958e-05      0.8557       -7.3463
   S--                  1.649e-08     0.0004942      0.1262       -8.6816
   FeCl4--              1.364e-08      0.002520      0.0868       -8.9267
    (only species > 1e-8 molal listed)

  Mineral saturation states
                     log Q/K                          log Q/K
 ----------------------------------------------------------------
   Tremolite          0.0000 sat    Cristobalite(bet  -1.3796     
   Annite             0.0000 sat    Talc              -1.4822     
   Diopside           0.0000 sat    Epidote           -1.5354     
   Chromite           0.0000 sat    Epidote-ord       -1.5408     
   Mesolite           0.0000 sat    Mn(OH)2(am)       -1.5468     
   Tephroite          0.0000 sat    SiO2(am)          -1.5536     
   Troilite           0.0000 sat    Gibbsite          -1.6696     
   Hydroxylapatite    0.0000 sat    Phlogopite        -1.6788     
   Daphnite-14A       0.0000 sat    FeO               -1.8132     
   Greenalite         0.0000 sat    Saponite-H        -1.9150     
   Andradite          0.0000 sat    Chrysotile        -2.0924     
   Pyrrhotite        -0.0796        Lawsonite         -2.1071     
   Prehnite          -0.1379        Stilbite          -2.1257     
   Saponite-Ca       -0.3188        Ripidolite-14A    -2.2352     
   Alabandite        -0.3517        Enstatite         -2.4268     
   Minnesotaite      -0.3623        Maximum_Microcli  -2.4645     
   Rhodonite         -0.4515        Analcime          -2.4691     
   Hedenbergite      -0.4722        K-Feldspar        -2.4773     
   Ice               -0.4782        Goethite          -2.5114     
   Quartz            -0.6597        Wustite           -2.5167     
   Scolecite         -0.7057        Celadonite        -2.5297     
   Wollastonite      -0.7905        Fe(OH)2           -2.6041     
   Tridymite         -0.8315        Pyrite            -2.6113     
   Saponite-Na       -0.8613        Laumontite        -2.7522     
   Chalcedony        -0.8764        Whitlockite       -2.8029     
   Saponite-Mg       -0.8879        Chamosite-7A      -2.8365     
   Diaspore          -0.8899        Daphnite-7A       -2.8752     
   Pseudowollastoni  -0.9248        Clinozoisite      -2.9052     
   Ferrosilite       -0.9313        Albite            -2.9186     
   Cristobalite(alp  -1.0774        Albite_low        -2.9186     
   Grossular         -1.0857        Monticellite      -2.9319     
   Boehmite          -1.1847        Zoisite           -2.9365     
   Saponite-K        -1.2233        Brucite           -2.9408     
   Fayalite          -1.2920        Magnetite         -2.9459     
   Coesite           -1.3181        Eskolaite         -2.9994     
    (only minerals with log Q/K > -3 listed)

                         partial
  Gases               press. (bar)     fugacity     fug. coef.    log fug.
 ---------------------------------------------------------------------------
   H2(g)                    9.454         9.460         1.001      0.9759
   CH4(g)                   1.196         1.195        0.9993      0.0775
   H2O(g)                  0.8244        0.8122        0.9852     -0.0903
   H2S(g)               4.857e-05     4.838e-05        0.9961     -4.3153
   HCl(g)               5.743e-12     5.743e-12         1.000*   -11.2409
   CO2(g)               1.319e-18     1.316e-18        0.9976    -17.8807
   CO(g)                3.503e-21     3.503e-21         1.000*   -20.4556
   C2H4(g)              4.138e-25     4.138e-25         1.000*   -24.3832
   S2(g)                5.837e-31     5.837e-31         1.000*   -30.2338
   SO2(g)               4.812e-34     4.778e-34        0.9928    -33.3208
   Na(g)                2.989e-41     2.989e-41         1.000*   -40.5245
   K(g)                 8.448e-44     8.448e-44         1.000*   -43.0732
   Cl2(g)               4.868e-51     4.868e-51         1.000*   -50.3127
   O2(g)                9.466e-66     9.465e-66        0.9999    -65.0239
   Mg(g)                6.657e-68     6.657e-68         1.000*   -67.1767
   Ca(g)                1.182e-82     1.182e-82         1.000*   -81.9276
   C(g)                3.442e-101    3.442e-101         1.000*  -100.4632
   Al(g)               2.367e-102    2.367e-102         1.000*  -101.6257
   Si(g)               1.599e-109    1.599e-109         1.000*  -108.7961
    *no data, gas taken to be ideal

                                  In fluid              Sorbed            Kd
  Original basis total moles   moles     mg/kg      moles     mg/kg      L/kg
 -------------------------------------------------------------------------------
   H2O                 64.1       53.1  9.35e+05
   Al+++              0.313   1.98e-07   0.00521
   Ca++                2.90      0.762  2.98e+04
   Cl-                0.820      0.820  2.84e+04
   CrO4--            0.0325   3.57e-20  4.04e-15
   Fe++                2.73   1.38e-06    0.0752
   H+                 -17.3   0.000993     0.978
   HCO3-            0.00100    0.00100      59.6
   HPO4--            0.0174   1.20e-11  1.12e-06
   K+                0.0272    0.00277      106.
   Mg++                3.26   3.36e-05     0.798
   Mn++              0.0656    0.00119      63.9
   Na+                0.142      0.112  2.52e+03
   O2(aq)           -0.0359   -0.00566     -177.
   SO4--            0.00870   2.05e-05      1.93
   SiO2(aq)            7.69   0.000184      10.8
   Ti(OH)4(aq)       0.0404     0.0404  4.58e+03

  Elemental composition               In fluid                  Sorbed
                  total moles     moles       mg/kg        moles       mg/kg
 -------------------------------------------------------------------------------
   Aluminum            0.3131    1.977e-07    0.005211
   Calcium              2.902       0.7618   2.982e+04
   Carbon            0.001000     0.001000       11.73
   Chlorine            0.8200       0.8200   2.840e+04
   Chromium           0.03251    3.569e-20   1.813e-15
   Hydrogen             111.1        106.4   1.047e+05
   Iron                 2.725    1.379e-06     0.07523
   Magnesium            3.262    3.362e-05      0.7983
   Manganese          0.06564     0.001191       63.90
   Oxygen               79.78        53.26   8.324e+05
   Phosphorus         0.01741    1.199e-11   3.627e-07
   Potassium          0.02723     0.002769       105.8
   Silicon              7.686    0.0001837       5.039
   Sodium              0.1420       0.1122       2520.
   Sulfur            0.008704    2.053e-05      0.6431
   Titanium           0.04045      0.04045       1892.


          Step #   113             Xi = 1.0000

          Temperature = 100.0 C    Pressure =  1.013 bars
          pH =  7.348              log fO2 =  -65.027
          Eh =  -0.5281 volts      pe =  -7.1329
          Ionic strength      =    1.972462 molal
          Charge imbalance    =    0.805284 eq/kg (35.27% error)
          Activity of water   =    0.974340
          Solvent mass        =     0.95190 kg
          Solution mass       =      1.0195 kg
          Mineral mass        =      1.0875 kg
          Solution density    =    0.993    g/cm3
          Solution viscosity  =    0.003    poise
          Chlorinity          =    0.861437 molal
          Dissolved solids    =       66333 mg/kg sol'n
          Hardness            =    74553.18 mg/kg sol'n as CaCO3
            carbonate         =       46.42 mg/kg sol'n as CaCO3
            non-carbonate     =    74506.76 mg/kg sol'n as CaCO3
          Carbonate alkalinity=       46.42 mg/kg sol'n as CaCO3
          Water type          =    Ca-Cl
          Bulk volume         =    1.37e+03 cm3
          Fluid volume        =    1.03e+03 cm3
          Mineral volume      =        346. cm3
          Inert volume        =        0.00 cm3
          Porosity            =        74.8 %
          Permeability        =      0.0162 cm2
          Mass reacted        =    1.05e+03 g

                          moles          moles         grams          cm3      rxn rate
  Reactants             remaining       reacted       reacted       reacted  (mol/kg sec)
 ------------------------------------------------------------------------------------------
   H2O                  2.879e-17       0.03340        0.6018          --            --  
   Al2O3               -2.171e-16        0.1740         17.74          --            --  
   CaO                  1.076e-16         2.768         155.2          --            --  
   Cr2O3               -3.437e-17       0.01806         2.745          --            --  
   FeO(ox)              1.547e-15         3.027         217.5          --            --  
   K2O(ox)              1.805e-17       0.01457         1.372          --            --  
   MgO                 -1.756e-15         3.170         127.7          --            --  
   MnO                  5.605e-17       0.07293         5.173          --            --  
   Na2O(ox)            -4.293e-17       0.07836         4.857          --            --  
   P2O5                -1.723e-17      0.009669         1.372          --            --  
   S                    6.559e-18      0.008560        0.2745        0.1328          --  
   SiO2                 6.023e-15         8.540         513.1          --            --  
   TiO2                 1.442e-17       0.04494         3.590          --            --  

  Minerals in system     moles      log moles      grams        volume (cm3)
 ----------------------------------------------------------------------------
   Andradite              0.02379     -1.624          12.09           3.136
   Annite                 0.02736     -1.563          14.00           4.222
   Chromite               0.01806     -1.743          4.043          0.7949
   Daphnite-14A            0.1004     -0.998          71.67           21.44
   Diopside                 1.408      0.149          304.9           93.04
   Greenalite              0.7895     -0.103          293.5           90.80
   Hydroxylapatite       0.006446     -2.191          3.238           1.222
   Mesolite               0.06013     -1.221          23.32           10.29
   Tephroite              0.03587     -1.445          7.244           2.734
   Tremolite               0.4342     -0.362          352.7           118.5
   Troilite              0.009540     -2.020         0.8387          0.3165
                                               _____________   _____________
          (total)                                     1087.           346.5 

  Aqueous species       molality    mg/kg sol'n    act. coef.     log act.
 ---------------------------------------------------------------------------
   Cl-                     0.7914     2.620e+04      0.5570       -0.3557
   Ca++                    0.7493     2.804e+04      0.1672       -0.9020
   Na+                     0.1124         2413.      0.6347       -1.1467
   Ti(OH)4(aq)            0.04721         5109.      1.0000       -1.3260
   CaCl+                  0.03829         2700.      0.6347       -1.6143
   NaCl(aq)               0.01058         577.4      1.0000       -1.9754
   CaCl2(aq)              0.01013         1049.      1.0000       -1.9946
   H2(aq)                0.007585         14.28      1.0000       -2.1200
   K+                    0.002842         103.7      0.5570       -2.8006
   Methane(aq)           0.001051         15.74      1.0000       -2.9786
   MnCl+                0.0008325         70.26      0.6347       -3.2770
   Mn++                 0.0004148         21.28      0.1672       -4.1588
   SiO2(aq)             0.0001807         10.14      1.0000       -3.7430
   KCl(aq)              8.311e-05         5.785      1.0000       -4.0803
   Mg++                 2.812e-05        0.6380      0.2486       -5.1556
   OH-                  2.017e-05        0.3202      0.5981       -4.9186
   HS-                  1.973e-05        0.6091      0.5981       -4.9282
   MgCl+                7.380e-06        0.4118      0.6347       -5.3294
   HSiO3-               5.088e-06        0.3662      0.6347       -5.4909
   NaHSiO3(aq)          4.147e-06        0.3875      1.0000       -5.3823
   H2S(aq)              1.610e-06       0.05122      1.0000       -5.7933
   Fe++                 1.205e-06       0.06285      0.1672       -6.6956
   FeCl+                2.250e-07       0.01918      0.6347       -6.8453
   NaOH(aq)             2.018e-07      0.007537      1.0000       -6.6950
   AlO2-                2.004e-07       0.01104      0.6347       -6.8955
   H+                   5.244e-08     4.935e-05      0.8562       -7.3478
   S--                  1.648e-08     0.0004933      0.1261       -8.6822
   FeCl4--              1.391e-08      0.002567      0.0867       -8.9186
    (only species > 1e-8 molal listed)

  Mineral saturation states
                     log Q/K                          log Q/K
 ----------------------------------------------------------------
   Chromite           0.0000 sat    Cristobalite(bet  -1.3847     
   Greenalite         0.0000 sat    Talc              -1.4822     
   Daphnite-14A       0.0000 sat    Epidote           -1.5430     
   Annite             0.0000 sat    Mn(OH)2(am)       -1.5443     
   Tremolite          0.0000 sat    Epidote-ord       -1.5484     
   Tephroite          0.0000 sat    SiO2(am)          -1.5587     
   Andradite          0.0000 sat    Phlogopite        -1.6687     
   Diopside           0.0000 sat    Gibbsite          -1.6705     
   Mesolite           0.0000 sat    FeO               -1.8098     
   Troilite           0.0000 sat    Saponite-H        -1.9136     
   Hydroxylapatite    0.0000 sat    Chrysotile        -2.0823     
   Pyrrhotite        -0.0796        Lawsonite         -2.1157     
   Prehnite          -0.1481        Stilbite          -2.1560     
   Saponite-Ca       -0.3168        Ripidolite-14A    -2.2251     
   Alabandite        -0.3526        Enstatite         -2.4251     
   Minnesotaite      -0.3724        Analcime          -2.4592     
   Rhodonite         -0.4541        Maximum_Microcli  -2.4747     
   Hedenbergite      -0.4755        K-Feldspar        -2.4875     
   Ice               -0.4783        Goethite          -2.5089     
   Quartz            -0.6648        Wustite           -2.5136     
   Scolecite         -0.7194        Celadonite        -2.5382     
   Wollastonite      -0.7922        Fe(OH)2           -2.6007     
   Tridymite         -0.8366        Pyrite            -2.6165     
   Saponite-Na       -0.8526        Laumontite        -2.7710     
   Chalcedony        -0.8815        Whitlockite       -2.8040     
   Saponite-Mg       -0.8854        Chamosite-7A      -2.8365     
   Diaspore          -0.8907        Daphnite-7A       -2.8752     
   Pseudowollastoni  -0.9265        Albite_low        -2.9127     
   Ferrosilite       -0.9330        Albite            -2.9127     
   Cristobalite(alp  -1.0825        Clinozoisite      -2.9162     
   Grossular         -1.0925        Monticellite      -2.9268     
   Boehmite          -1.1855        Brucite           -2.9341     
   Saponite-K        -1.2200        Magnetite         -2.9374     
   Fayalite          -1.2903        Zoisite           -2.9475     
   Coesite           -1.3232     
    (only minerals with log Q/K > -3 listed)

                         partial
  Gases               press. (bar)     fugacity     fug. coef.    log fug.
 ---------------------------------------------------------------------------
   H2(g)                    9.490         9.496         1.001      0.9776
   CH4(g)                   1.202         1.201        0.9993      0.0796
   H2O(g)                  0.8243        0.8121        0.9852     -0.0904
   H2S(g)               4.818e-05     4.800e-05        0.9961     -4.3188
   HCl(g)               5.749e-12     5.749e-12         1.000*   -11.2404
   CO2(g)               1.305e-18     1.302e-18        0.9976    -17.8853
   CO(g)                3.480e-21     3.480e-21         1.000*   -20.4585
   C2H4(g)              4.148e-25     4.148e-25         1.000*   -24.3822
   S2(g)                5.701e-31     5.701e-31         1.000*   -30.2440
   SO2(g)               4.718e-34     4.684e-34        0.9928    -33.3293
   Na(g)                3.150e-41     3.150e-41         1.000*   -40.5016
   K(g)                 8.580e-44     8.580e-44         1.000*   -43.0665
   Cl2(g)               4.860e-51     4.860e-51         1.000*   -50.3134
   O2(g)                9.392e-66     9.391e-66        0.9999    -65.0273
   Mg(g)                6.789e-68     6.789e-68         1.000*   -67.1682
   Ca(g)                1.195e-82     1.195e-82         1.000*   -81.9225
   C(g)                3.432e-101    3.432e-101         1.000*  -100.4644
   Al(g)               2.377e-102    2.377e-102         1.000*  -101.6240
   Si(g)               1.593e-109    1.593e-109         1.000*  -108.7978
    *no data, gas taken to be ideal

                                  In fluid              Sorbed            Kd
  Original basis total moles   moles     mg/kg      moles     mg/kg      L/kg
 -------------------------------------------------------------------------------
   H2O                 65.0       52.8  9.34e+05
   Al+++              0.348   1.97e-07   0.00522
   Ca++                3.18      0.759  2.99e+04
   Cl-                0.820      0.820  2.85e+04
   CrO4--            0.0361   3.52e-20  4.01e-15
   Fe++                3.03   1.38e-06    0.0753
   H+                 -19.2   0.000993     0.982
   HCO3-            0.00100    0.00100      59.8
   HPO4--            0.0193   1.19e-11  1.12e-06
   K+                0.0301    0.00278      107.
   Mg++                3.58   3.38e-05     0.806
   Mn++              0.0729    0.00119      64.0
   Na+                0.158      0.117  2.64e+03
   O2(aq)           -0.0399   -0.00565     -177.
   SO4--            0.00956   2.03e-05      1.92
   SiO2(aq)            8.54   0.000181      10.7
   Ti(OH)4(aq)       0.0449     0.0449  5.11e+03

  Elemental composition               In fluid                  Sorbed
                  total moles     moles       mg/kg        moles       mg/kg
 -------------------------------------------------------------------------------
   Aluminum            0.3479    1.972e-07    0.005218
   Calcium              3.179       0.7594   2.985e+04
   Carbon            0.001000     0.001000       11.78
   Chlorine            0.8200       0.8200   2.851e+04
   Chromium           0.03612    3.523e-20   1.797e-15
   Hydrogen             111.1        105.9   1.047e+05
   Iron                 3.028    1.375e-06     0.07534
   Magnesium            3.579    3.379e-05      0.8055
   Manganese          0.07293     0.001187       63.98
   Oxygen               82.47        53.02   8.320e+05
   Phosphorus         0.01934    1.185e-11   3.601e-07
   Potassium          0.03014     0.002784       106.8
   Silicon              8.540    0.0001808       4.982
   Sodium              0.1577       0.1171       2640.
   Sulfur            0.009560    2.032e-05      0.6392
   Titanium           0.04494      0.04494       2110.
