# Supplementary material for: Mineral Indicators of Geologically Recent Past Habitability on Mars
Source: Life (Basel). 2023 Dec 15;13(12):2349. doi: 10.3390/life13122349 (PMC10744562; doi:10.3390/life13122349)
Supplement: Supplementary file 1 [file life-13-02349-s001.zip › Supplemental Files 1/CaMg(ClO4)2/CaMg(ClO4)2_373/SNC Ca+Mg ClO42_373.txt]

          Step #     0             Xi = 0.0000

          Temperature = 100.0 C    Pressure =  1.013 bars
          pH =  6.667              log fO2 =   -3.057
          Eh =   0.6693 volts      pe =   9.0396
          Ionic strength      =    1.844400 molal
          Charge imbalance    =    0.777644 eq/kg (36.47% error)
          Activity of water   =    0.976827
          Solvent mass        =      1.0000 kg
          Solution mass       =      1.0558 kg
          Mineral mass        =      0.0000 kg
          Solution density    =    0.985    g/cm3
          Solution viscosity  =    0.003    poise
          Chlorinity          =    0.820000 molal
          Dissolved solids    =       52819 mg/kg sol'n
          Hardness            =    77737.99 mg/kg sol'n as CaCO3
            carbonate         =       35.69 mg/kg sol'n as CaCO3
            non-carbonate     =    77702.30 mg/kg sol'n as CaCO3
          Carbonate alkalinity=       35.69 mg/kg sol'n as CaCO3
          Water type          =    Ca-Cl
          Bulk volume         =    1.07e+03 cm3
          Fluid volume        =    1.07e+03 cm3
          Mineral volume      =        0.00 cm3
          Inert volume        =        0.00 cm3
          Porosity            =        100. %
          Permeability        =        98.7 cm2
          Mass reacted        =           0 g

                          moles          moles         grams          cm3      rxn rate
  Reactants             remaining       reacted       reacted       reacted  (mol/kg sec)
 ------------------------------------------------------------------------------------------
   H2O                    0.02309         0.000         0.000          --            --  
   Al2O3                   0.4154         0.000         0.000          --            --  
   CaO                      1.501         0.000         0.000          --            --  
   Cr2O3                   0.1177         0.000         0.000          --            --  
   FeO(ox)                  2.927         0.000         0.000          --            --  
   K2O(ox)               0.009919         0.000         0.000          --            --  
   MgO                      4.698         0.000         0.000          --            --  
   MnO                    0.07303         0.000         0.000          --            --  
   Na2O(ox)                0.1235         0.000         0.000          --            --  
   P2O5                   0.02283         0.000         0.000          --            --  
   S                      0.02288         0.000         0.000         0.000          --  
   SiO2                     8.230         0.000         0.000          --            --  
   TiO2                   0.07388         0.000         0.000          --            --  

  No minerals in system.

  Aqueous species       molality    mg/kg sol'n    act. coef.     log act.
 ---------------------------------------------------------------------------
   Cl-                     0.7149     2.401e+04      0.5556       -0.4010
   Ca++                    0.3882     1.474e+04      0.1679       -1.1859
   Mg++                    0.3295         7586.      0.2480       -1.0877
   MgCl+                  0.07821         4427.      0.6310       -1.3067
   CaCl+                  0.01805         1291.      0.6310       -1.9435
   CaCl2(aq)             0.004275         449.4      1.0000       -2.3690
   K+                   0.0009743         36.08      0.5556       -3.2666
   Na+                  0.0009222         20.08      0.6310       -3.2352
   MgSO4(aq)            0.0008484         96.72      1.0000       -3.0714
   Fe++                 0.0008456         44.73      0.1679       -3.8478
   MgHCO3+              0.0004010         32.41      0.6310       -3.5968
   CaHCO3+              0.0003073         29.43      0.6310       -3.7124
   HCO3-                0.0001800         10.41      0.6310       -3.9446
   FeCl+                0.0001436         12.42      0.6310       -4.0429
   CaSO4(aq)            9.867e-05         12.72      1.0000       -4.0058
   NaCl(aq)             7.777e-05         4.305      1.0000       -4.1092
   CO2(aq)              6.119e-05         2.551      1.0000       -4.2133
   SO4--                5.290e-05         4.814      0.0882       -5.3310
   CaCO3(aq)            3.741e-05         3.547      1.0000       -4.4270
   KCl(aq)              2.561e-05         1.808      1.0000       -4.5916
   MgCO3(aq)            1.179e-05        0.9417      1.0000       -4.9284
   FeCl4--              6.347e-06         1.188      0.0882       -6.2519
   OH-                  4.236e-06       0.06824      0.5954       -5.5982
   FeCl++               1.706e-06        0.1475      0.1074       -6.7368
   Fe+++                1.606e-06       0.08497      0.0468       -7.1235
   Ti(OH)4(aq)          1.000e-06        0.1098      1.0000       -6.0000
   SiO2(aq)             9.941e-07       0.05657      1.0000       -6.0026
   AlO2-                9.660e-07       0.05397      0.6310       -6.2150
   FeCO3+               7.917e-07       0.08688      0.6310       -6.3014
   CrO4--               7.888e-07       0.08666      0.0882       -7.1575
   O2(aq)               6.838e-07       0.02072      1.0000       -6.1651
   MnCl+                6.460e-07       0.05531      0.6310       -6.3898
   HPO4--               6.311e-07       0.05738      0.0882       -7.2544
   CO3--                4.053e-07       0.02304      0.1074       -7.3611
   FeCl2(aq)            3.760e-07       0.04515      1.0000       -6.4248
   H2PO4-               3.682e-07       0.03383      0.6310       -6.6339
   Mn++                 3.538e-07       0.01841      0.1679       -7.2262
   H+                   2.542e-07     0.0002427      0.8467       -6.6671
   HCrO4-               2.112e-07       0.02341      0.6310       -6.8752
   KSO4-                6.266e-08      0.008022      0.6310       -7.4030
   HAlO2(aq)            3.363e-08      0.001911      1.0000       -7.4733
   NaHCO3(aq)           2.567e-08      0.002043      1.0000       -7.5906
   HCl(aq)              2.051e-08     0.0007082      1.0000       -7.6881
    (only species > 1e-8 molal listed)

  Mineral saturation states
                     log Q/K                          log Q/K
 ----------------------------------------------------------------
   Magnetite         32.5100s/sat   Calcite            0.7623s/sat
   Cronstedtite-7A   31.3393s/sat   Aragonite          0.6187s/sat
   Hematite          30.3322s/sat   Chamosite-7A       0.6022s/sat
   Antigorite        29.3430s/sat   Wustite            0.5373s/sat
   Ferrite-Mg        26.9366s/sat   Daphnite-7A        0.5089s/sat
   Ferrite-Ca        25.8253s/sat   Diaspore           0.4704s/sat
   Andradite         22.2485s/sat   Siderite           0.3714s/sat
   Jarosite          21.1834s/sat   Hercynite          0.3285s/sat
   Nontronite-Mg     21.0153s/sat   Boehmite           0.1756s/sat
   Nontronite-Ca     20.8593s/sat   Greenalite        -0.0546     
   Nontronite-K      19.8497s/sat   Phlogopite        -0.1090     
   Nontronite-Na     19.6812s/sat   Saponite-Mg       -0.1584     
   Nontronite-H      19.5359s/sat   Brucite           -0.2253     
   Goethite          14.4716s/sat   Saponite-Ca       -0.3079     
   Fe(OH)3           10.1594s/sat   Gibbsite          -0.3083     
   Hydroxylapatite   10.1426s/sat   FeO               -0.3223     
   Ferrite-Dicalciu  10.0617s/sat   Monohydrocalcite  -0.4555     
   Epidote            8.0913s/sat   Ice               -0.4772     
   Epidote-ord        8.0859s/sat   Fayalite          -0.5749     
   Clinochlore-14A    5.3908s/sat   Fe(OH)2           -1.1121     
   Strengite          5.3637s/sat   Corundum          -1.1307     
   Ripidolite-14A     4.8195s/sat   Anhydrite         -1.1318     
   Amesite-14A        4.7843s/sat   Hydromagnesite    -1.1881     
   Whitlockite        4.5055s/sat   Artinite          -1.2714     
   Pyrolusite         4.0498s/sat   Saponite-K        -1.3180     
   Bixbyite           3.8818s/sat   Saponite-Na       -1.4860     
   Daphnite-14A       3.3841s/sat   Saponite-H        -1.6331     
   Dolomite-ord       3.0777s/sat   Gypsum            -1.6338     
   Dolomite           3.0770s/sat   Ferrosilite       -1.7051     
   Huntite            2.7514s/sat   Bassanite         -1.7890     
   Clinochlore-7A     2.4673s/sat   CaSO4:0.5H2O(bet  -1.8835     
   NaFeO2             2.0615s/sat   Enstatite         -1.9771     
   Dolomite-dis       1.9644s/sat   Forsterite        -1.9813     
   Ripidolite-7A      1.9123s/sat   Annite            -2.1009     
   Hausmannite        1.5469s/sat   Talc              -2.3966     
   Chrysotile         1.5237s/sat   Quartz            -2.9244     
   Magnesite          1.0473s/sat
    (only minerals with log Q/K > -3 listed)

                         partial
  Gases               press. (bar)     fugacity     fug. coef.    log fug.
 ---------------------------------------------------------------------------
   H2O(g)                  0.8264        0.8142        0.9852     -0.0893
   CO2(g)                0.005713      0.005700        0.9976     -2.2441
   O2(g)                0.0008761     0.0008760        0.9999     -3.0575
   HCl(g)               2.483e-11     2.483e-11         1.000*   -10.6050
   Cl2(g)               8.734e-19     8.734e-19         1.000*   -18.0588
   H2(g)                9.851e-31     9.857e-31         1.001    -30.0062
   CO(g)                1.577e-36     1.577e-36         1.000*   -35.8022
   SO2(g)               3.458e-42     3.433e-42        0.9928    -41.4643
   Na(g)                1.727e-59     1.727e-59         1.000*   -58.7627
   K(g)                 1.972e-60     1.972e-60         1.000*   -59.7051
   Mg(g)                3.585e-96     3.585e-96         1.000*   -95.4455
   H2S(g)              3.930e-106    3.915e-106        0.9961   -105.4073
   CH4(g)              6.077e-109    6.073e-109        0.9993   -108.2166
   Ca(g)               2.808e-115    2.808e-115         1.000*  -114.5515
   Al(g)               1.816e-147    1.816e-147         1.000*  -146.7408
   C(g)                1.611e-147    1.611e-147         1.000*  -146.7930
   S2(g)               3.520e-171    3.520e-171         1.000*  -170.4535
   Si(g)               9.393e-174    9.393e-174         1.000*  -173.0272
   C2H4(g)             9.839e-180    9.839e-180         1.000*  -179.0070
    *no data, gas taken to be ideal

                                  In fluid              Sorbed            Kd
  Original basis total moles   moles     mg/kg      moles     mg/kg      L/kg
 -------------------------------------------------------------------------------
   H2O                 55.5       55.5  9.47e+05
   Al+++           1.00e-06   1.00e-06    0.0256
   Ca++               0.411      0.411  1.56e+04
   Cl-                0.820      0.820  2.75e+04
   CrO4--          1.00e-06   1.00e-06     0.110
   Fe++             0.00100    0.00100      52.9
   H+              7.54e-06   7.54e-06   0.00720
   HCO3-            0.00100    0.00100      57.8
   HPO4--          1.00e-06   1.00e-06    0.0909
   K+               0.00100    0.00100      37.0
   Mg++               0.409      0.409  9.42e+03
   Mn++            1.00e-06   1.00e-06    0.0520
   Na+              0.00100    0.00100      21.8
   O2(aq)          1.71e-06   1.71e-06    0.0518
   SO4--            0.00100    0.00100      91.0
   SiO2(aq)        1.00e-06   1.00e-06    0.0569
   Ti(OH)4(aq)     1.00e-06   1.00e-06     0.110

  Elemental composition               In fluid                  Sorbed
                  total moles     moles       mg/kg        moles       mg/kg
 -------------------------------------------------------------------------------
   Aluminum         1.000e-06    1.000e-06     0.02556
   Calcium             0.4110       0.4110   1.560e+04
   Carbon            0.001000     0.001000       11.38
   Chlorine            0.8200       0.8200   2.754e+04
   Chromium         1.000e-06    1.000e-06     0.04925
   Hydrogen             111.0        111.0   1.060e+05
   Iron              0.001000     0.001000       52.90
   Magnesium           0.4090       0.4090       9416.
   Manganese        1.000e-06    1.000e-06     0.05204
   Oxygen               55.52        55.52   8.413e+05
   Phosphorus       1.000e-06    1.000e-06     0.02934
   Potassium         0.001000     0.001000       37.03
   Silicon          1.000e-06    1.000e-06     0.02660
   Sodium            0.001000     0.001000       21.78
   Sulfur            0.001000     0.001000       30.37
   Titanium         1.000e-06    1.000e-06     0.04535


          Step #     0             Xi = 0.0000

          Temperature = 100.0 C    Pressure =  1.013 bars
          pH =  5.245              log fO2 =  -51.549
          Eh =  -0.1229 volts      pe =  -1.6606
          Ionic strength      =    1.844386 molal
          Charge imbalance    =    0.777667 eq/kg (36.47% error)
          Activity of water   =    0.976827
          Solvent mass        =      1.0000 kg
          Solution mass       =      1.0557 kg
          Mineral mass        =  3.0661e-05 kg
          Solution density    =    0.985    g/cm3
          Solution viscosity  =    0.003    poise
          Chlorinity          =    0.819996 molal
          Dissolved solids    =       52787 mg/kg sol'n
          Hardness            =    77740.14 mg/kg sol'n as CaCO3
            carbonate         =        4.85 mg/kg sol'n as CaCO3
            non-carbonate     =    77735.30 mg/kg sol'n as CaCO3
          Carbonate alkalinity=        4.85 mg/kg sol'n as CaCO3
          Water type          =    Ca-Cl
          Bulk volume         =    1.07e+03 cm3
          Fluid volume        =    1.07e+03 cm3
          Mineral volume      =     0.00587 cm3
          Inert volume        =        0.00 cm3
          Porosity            =        100. %
          Permeability        =        98.7 cm2
          Mass reacted        =           0 g

                          moles          moles         grams          cm3      rxn rate
  Reactants             remaining       reacted       reacted       reacted  (mol/kg sec)
 ------------------------------------------------------------------------------------------
   H2O                    0.02309         0.000         0.000          --            --  
   Al2O3                   0.4154         0.000         0.000          --            --  
   CaO                      1.501         0.000         0.000          --            --  
   Cr2O3                   0.1177         0.000         0.000          --            --  
   FeO(ox)                  2.927         0.000         0.000          --            --  
   K2O(ox)               0.009919         0.000         0.000          --            --  
   MgO                      4.698         0.000         0.000          --            --  
   MnO                    0.07303         0.000         0.000          --            --  
   Na2O(ox)                0.1235         0.000         0.000          --            --  
   P2O5                   0.02283         0.000         0.000          --            --  
   S                      0.02288         0.000         0.000         0.000          --  
   SiO2                     8.230         0.000         0.000          --            --  
   TiO2                   0.07388         0.000         0.000          --            --  

  Minerals in system     moles      log moles      grams        volume (cm3)
 ----------------------------------------------------------------------------
   Chromite             5.000e-07     -6.301      0.0001119       2.200e-05
   Diaspore             9.742e-07     -6.011      5.844e-05       1.730e-05
   Hematite             0.0001723     -3.764        0.02752        0.005217
   Hydroxylapatite      2.199e-07     -6.658      0.0001104       4.168e-05
   Pyrite               2.386e-05     -4.622       0.002863       0.0005712
                                               _____________   _____________
          (total)                                   0.03066        0.005869 

  Aqueous species       molality    mg/kg sol'n    act. coef.     log act.
 ---------------------------------------------------------------------------
   Cl-                     0.7149     2.401e+04      0.5556       -0.4010
   Ca++                    0.3884     1.475e+04      0.1679       -1.1857
   Mg++                    0.3298         7592.      0.2480       -1.0874
   MgCl+                  0.07827         4430.      0.6310       -1.3064
   CaCl+                  0.01806         1292.      0.6310       -1.9433
   CaCl2(aq)             0.004277         449.7      1.0000       -2.3688
   K+                   0.0009743         36.08      0.5556       -3.2666
   Na+                  0.0009222         20.08      0.6310       -3.2352
   MgSO4(aq)            0.0008078         92.10      1.0000       -3.0927
   CO2(aq)              0.0006451         26.89      1.0000       -3.1904
   Fe++                 0.0005358         28.34      0.1679       -4.0460
   MgHCO3+              0.0001599         12.92      0.6310       -3.9961
   CaHCO3+              0.0001225         11.73      0.6310       -4.1118
   CaSO4(aq)            9.394e-05         12.11      1.0000       -4.0272
   FeCl+                9.098e-05         7.868      0.6310       -4.2410
   NaCl(aq)             7.777e-05         4.305      1.0000       -4.1092
   HCO3-                7.174e-05         4.146      0.6310       -4.3442
   SO4--                5.034e-05         4.580      0.0882       -5.3526
   KCl(aq)              2.561e-05         1.808      1.0000       -4.5916
   H+                   6.726e-06      0.006421      0.8467       -5.2445
   FeCl4--              4.021e-06        0.7529      0.0882       -6.4501
   Ti(OH)4(aq)          1.000e-06        0.1098      1.0000       -6.0000
   SiO2(aq)             9.998e-07       0.05690      1.0000       -6.0001
   MnCl+                6.460e-07       0.05531      0.6310       -6.3898
   CaCO3(aq)            5.637e-07       0.05344      1.0000       -6.2489
   HCl(aq)              5.425e-07       0.01874      1.0000       -6.2656
   Mn++                 3.538e-07       0.01841      0.1679       -7.2262
   H2PO4-               3.193e-07       0.02933      0.6310       -6.6959
   FeCl2(aq)            2.383e-07       0.02860      1.0000       -6.6230
   MgCO3(aq)            1.777e-07       0.01419      1.0000       -6.7503
   OH-                  1.601e-07      0.002580      0.5954       -7.0207
   H2S(aq)              8.401e-08      0.002712      1.0000       -7.0757
   KSO4-                5.962e-08      0.007634      0.6310       -7.4246
   HSO4-                4.009e-08      0.003686      0.6310       -7.5969
   HPO4--               2.068e-08      0.001880      0.0882       -8.7389
   AlO2-                1.236e-08     0.0006905      0.6310       -8.1080
   HAlO2(aq)            1.138e-08     0.0006469      1.0000       -7.9437
   NaHCO3(aq)           1.023e-08     0.0008139      1.0000       -7.9902
    (only species > 1e-8 molal listed)

  Mineral saturation states
                     log Q/K                          log Q/K
 ----------------------------------------------------------------
   Chromite           0.0000 sat    Aragonite         -1.2032     
   Diaspore           0.0000 sat    Whitlockite       -1.3080     
   Hematite           0.0000 sat    Eskolaite         -1.4470     
   Pyrite             0.0000 sat    Siderite          -1.6490     
   Hydroxylapatite    0.0000 sat    Gypsum            -1.6551     
   Boehmite          -0.2948        Dolomite-dis      -1.6794     
   Ice               -0.4772        Bassanite         -1.8103     
   Dolomite-ord      -0.5661        CaSO4:0.5H2O(bet  -1.9048     
   Dolomite          -0.5668        Corundum          -2.0715     
   Goethite          -0.6945        Monohydrocalcite  -2.2774     
   Magnesite         -0.7746        Magnesiochromite  -2.5223     
   Gibbsite          -0.7787        Troilite          -2.8393     
   Magnetite         -0.8655        Pyrrhotite        -2.9189     
   Calcite           -1.0596        Quartz            -2.9219     
   Anhydrite         -1.1532     
    (only minerals with log Q/K > -3 listed)

                         partial
  Gases               press. (bar)     fugacity     fug. coef.    log fug.
 ---------------------------------------------------------------------------
   H2O(g)                  0.8264        0.8142        0.9852     -0.0893
   CO2(g)                 0.06023       0.06009        0.9976     -1.2212
   H2S(g)               2.515e-06     2.505e-06        0.9961     -5.6012
   H2(g)                1.734e-06     1.735e-06         1.001     -5.7606
   HCl(g)               6.569e-10     6.569e-10         1.000*    -9.1825
   CH4(g)               6.155e-11     6.151e-11        0.9993    -10.2110
   CO(g)                2.927e-11     2.927e-11         1.000*   -10.5336
   SO2(g)               4.055e-15     4.026e-15        0.9928    -14.3951
   S2(g)                4.650e-20     4.650e-20         1.000*   -19.3325
   C2H4(g)              3.257e-32     3.257e-32         1.000*   -31.4872
   Cl2(g)               3.472e-40     3.472e-40         1.000*   -39.4594
   Na(g)                8.662e-49     8.662e-49         1.000*   -48.0624
   K(g)                 9.890e-50     9.890e-50         1.000*   -49.0048
   O2(g)                2.826e-52     2.826e-52        0.9999    -51.5488
   Mg(g)                9.024e-75     9.024e-75         1.000*   -74.0446
   Ca(g)                7.067e-94     7.067e-94         1.000*   -93.1507
   C(g)                 5.263e-98     5.263e-98         1.000*   -97.2788
   Al(g)               1.436e-111    1.436e-111         1.000*  -110.8427
   Si(g)               2.928e-125    2.928e-125         1.000*  -124.5334
    *no data, gas taken to be ideal

                                  In fluid              Sorbed            Kd
  Original basis total moles   moles     mg/kg      moles     mg/kg      L/kg
 -------------------------------------------------------------------------------
   H2O                 55.5       55.5  9.47e+05
   Al+++           1.00e-06   2.58e-08  0.000659
   Ca++               0.411      0.411  1.56e+04
   Cl-                0.820      0.820  2.75e+04
   CrO4--          1.00e-06   4.96e-15  5.44e-10
   Fe++             0.00100   0.000631      33.4
   H+              7.54e-06   0.000652     0.622
   HCO3-            0.00100    0.00100      57.8
   HPO4--          1.00e-06   3.40e-07    0.0309
   K+               0.00100    0.00100      37.0
   Mg++               0.409      0.409  9.42e+03
   Mn++            1.00e-06   1.00e-06    0.0520
   Na+              0.00100    0.00100      21.8
   O2(aq)          1.71e-06  -1.85e-07  -0.00561
   SO4--            0.00100   0.000952      86.7
   SiO2(aq)        1.00e-06   1.00e-06    0.0569
   Ti(OH)4(aq)     1.00e-06   1.00e-06     0.110

  Elemental composition               In fluid                  Sorbed
                  total moles     moles       mg/kg        moles       mg/kg
 -------------------------------------------------------------------------------
   Aluminum         1.000e-06    2.580e-08   0.0006595
   Calcium             0.4110       0.4110   1.560e+04
   Carbon            0.001000     0.001000       11.38
   Chlorine            0.8200       0.8200   2.754e+04
   Chromium         1.000e-06    4.955e-15   2.441e-10
   Hydrogen             111.0        111.0   1.060e+05
   Iron              0.001000    0.0006310       33.38
   Magnesium           0.4090       0.4090       9416.
   Manganese        1.000e-06    1.000e-06     0.05204
   Oxygen               55.52        55.52   8.413e+05
   Phosphorus       1.000e-06    3.404e-07    0.009987
   Potassium         0.001000     0.001000       37.03
   Silicon          1.000e-06    1.000e-06     0.02660
   Sodium            0.001000     0.001000       21.78
   Sulfur            0.001000    0.0009523       28.92
   Titanium         1.000e-06    1.000e-06     0.04535


          Step #     1             Xi = 0.0100

          Temperature = 100.0 C    Pressure =  1.013 bars
          pH =  5.365              log fO2 =  -56.972
          Eh =  -0.2322 volts      pe =  -3.1369
          Ionic strength      =    1.847189 molal
          Charge imbalance    =    0.777733 eq/kg (36.43% error)
          Activity of water   =    0.976770
          Solvent mass        =     0.99952 kg
          Solution mass       =      1.0556 kg
          Mineral mass        =    0.010747 kg
          Solution density    =    0.986    g/cm3
          Solution viscosity  =    0.003    poise
          Chlorinity          =    0.820392 molal
          Dissolved solids    =       53163 mg/kg sol'n
          Hardness            =    76972.86 mg/kg sol'n as CaCO3
            carbonate         =        6.19 mg/kg sol'n as CaCO3
            non-carbonate     =    76966.67 mg/kg sol'n as CaCO3
          Carbonate alkalinity=        6.19 mg/kg sol'n as CaCO3
          Water type          =    Ca-Cl
          Bulk volume         =    1.07e+03 cm3
          Fluid volume        =    1.07e+03 cm3
          Mineral volume      =        3.44 cm3
          Inert volume        =        0.00 cm3
          Porosity            =        99.7 %
          Permeability        =        88.4 cm2
          Mass reacted        =        10.6 g

                          moles          moles         grams          cm3      rxn rate
  Reactants             remaining       reacted       reacted       reacted  (mol/kg sec)
 ------------------------------------------------------------------------------------------
   H2O                    0.02286     0.0002309      0.004160          --            --  
   Al2O3                   0.4113      0.004154        0.4236          --            --  
   CaO                      1.486       0.01501        0.8415          --            --  
   Cr2O3                   0.1166      0.001177        0.1790          --            --  
   FeO(ox)                  2.897       0.02927         2.103          --            --  
   K2O(ox)               0.009820     9.919e-05      0.009344          --            --  
   MgO                      4.651       0.04698         1.894          --            --  
   MnO                    0.07230     0.0007303       0.05181          --            --  
   Na2O(ox)                0.1223      0.001235       0.07657          --            --  
   P2O5                   0.02261     0.0002283       0.03241          --            --  
   S                      0.02265     0.0002288      0.007338      0.003549          --  
   SiO2                     8.148       0.08230         4.945          --            --  
   TiO2                   0.07314     0.0007388       0.05902          --            --  

  Minerals in system     moles      log moles      grams        volume (cm3)
 ----------------------------------------------------------------------------
   Chromite              0.001178     -2.929         0.2637         0.05184
   Daphnite-14A         0.0005373     -3.270         0.3834          0.1147
   Hydroxylapatite      0.0001525     -3.817        0.07660         0.02891
   Magnetite             0.006714     -2.173          1.555          0.2989
   Pyrite               0.0006141     -3.212        0.07368         0.01470
   Saponite-Mg            0.02192     -1.659          8.395           2.930
                                               _____________   _____________
          (total)                                     10.75           3.439 

  Aqueous species       molality    mg/kg sol'n    act. coef.     log act.
 ---------------------------------------------------------------------------
   Cl-                     0.7167     2.406e+04      0.5556       -0.3999
   Ca++                    0.4022     1.526e+04      0.1679       -1.1706
   Mg++                    0.3124         7189.      0.2480       -1.1109
   MgCl+                  0.07433         4206.      0.6310       -1.3288
   CaCl+                  0.01874         1340.      0.6310       -1.9271
   Fe++                  0.004795         253.5      0.1679       -3.0942
   CaCl2(aq)             0.004451         467.7      1.0000       -2.3515
   Na+                   0.003202         69.70      0.6310       -2.6945
   K+                    0.001168         43.25      0.5556       -3.1877
   FeCl+                0.0008161         70.55      0.6310       -3.2882
   Methane(aq)          0.0007738         11.75      1.0000       -3.1114
   Ti(OH)4(aq)          0.0007402         81.23      1.0000       -3.1307
   MnCl+                0.0004731         40.49      0.6310       -3.5250
   NaCl(aq)             0.0002707         14.98      1.0000       -3.5675
   Mn++                 0.0002585         13.45      0.1679       -4.3625
   SiO2(aq)             0.0002299         13.08      1.0000       -3.6385
   CO2(aq)              0.0001319         5.498      1.0000       -3.8797
   MgHCO3+              4.087e-05         3.302      0.6310       -4.5885
   FeCl4--              3.637e-05         6.806      0.0882       -5.4940
   CaHCO3+              3.422e-05         3.276      0.6310       -4.6656
   KCl(aq)              3.078e-05         2.173      1.0000       -4.5117
   HCO3-                1.935e-05         1.118      0.6310       -4.9132
   H+                   5.097e-06      0.004864      0.8469       -5.3649
   FeCl2(aq)            2.143e-06        0.2572      1.0000       -5.6690
   H2(aq)               7.138e-07      0.001362      1.0000       -6.1464
   H2S(aq)              4.830e-07       0.01559      1.0000       -6.3160
   HCl(aq)              4.123e-07       0.01423      1.0000       -6.3848
   OH-                  2.112e-07      0.003401      0.5955       -6.9004
   CaCO3(aq)            2.078e-07       0.01969      1.0000       -6.6824
   H2PO4-               1.578e-07       0.01449      0.6310       -7.0018
   HSiO3-               6.788e-08      0.004955      0.6310       -7.3682
   HS-                  6.185e-08      0.001937      0.5955       -7.4338
   MgCO3(aq)            5.993e-08      0.004784      1.0000       -7.2223
   Ca(For)+             1.361e-08      0.001097      0.6310       -8.0660
   HPO4--               1.349e-08      0.001226      0.0882       -8.9245
   AlO2-                1.179e-08     0.0006586      0.6310       -8.1283
    (only species > 1e-8 molal listed)

  Mineral saturation states
                     log Q/K                          log Q/K
 ----------------------------------------------------------------
   Pyrite             0.0000 sat    Whitlockite       -1.3932     
   Magnetite          0.0000 sat    SiO2(am)          -1.4542     
   Daphnite-14A       0.0000 sat    Dolomite-ord      -1.4717     
   Hydroxylapatite    0.0000 sat    Dolomite          -1.4724     
   Saponite-Mg        0.0000 sat    Calcite           -1.4931     
   Chromite           0.0000 sat    Nontronite-Mg     -1.6027     
   Diaspore          -0.1407        Chrysotile        -1.6309     
   Saponite-Ca       -0.1432        Aragonite         -1.6367     
   C                 -0.1693        Nontronite-Ca     -1.7523     
   Hematite          -0.3269        Clinochlore-14A   -1.8770     
   Boehmite          -0.4355        Fayalite          -1.9125     
   Ice               -0.4772        Chamosite-7A      -1.9576     
   Quartz            -0.5603        Kaolinite         -2.0638     
   Cronstedtite-7A   -0.6574        FeO               -2.1732     
   Tridymite         -0.7321        Enstatite         -2.2405     
   Chalcedony        -0.7770        Corundum          -2.3529     
   Talc              -0.8229        Annite            -2.3955     
   Goethite          -0.8580        Montmor-Mg        -2.4056     
   Greenalite        -0.8789        Dolomite-dis      -2.5850     
   Troilite          -0.8872        Montmor-Ca        -2.6044     
   Ripidolite-14A    -0.8947        Eskolaite         -2.6394     
   Gibbsite          -0.9194        Wustite           -2.6442     
   Pyrrhotite        -0.9668        Nontronite-H      -2.6486     
   Cristobalite(alp  -0.9780        Monohydrocalcite  -2.7110     
   Saponite-H        -1.0412        Phlogopite        -2.7339     
   Minnesotaite      -1.0434        Nontronite-K      -2.7385     
   Saponite-K        -1.1298        Hercynite         -2.7444     
   Saponite-Na       -1.1454        Nontronite-Na     -2.7546     
   Siderite          -1.1458        Rhodochrosite     -2.8202     
   Ferrosilite       -1.1918        Brucite           -2.8529     
   Coesite           -1.2187        Daphnite-7A       -2.8752     
   Magnesite         -1.2466        Fe(OH)2           -2.9630     
   Cristobalite(bet  -1.2802     
    (only minerals with log Q/K > -3 listed)

                         partial
  Gases               press. (bar)     fugacity     fug. coef.    log fug.
 ---------------------------------------------------------------------------
   CH4(g)                  0.8854        0.8848        0.9993     -0.0532
   H2O(g)                  0.8263        0.8141        0.9852     -0.0893
   CO2(g)                 0.01232       0.01229        0.9976     -1.9105
   H2(g)                0.0008931     0.0008937         1.001     -3.0488
   H2S(g)               1.446e-05     1.440e-05        0.9961     -4.8415
   CO(g)                3.083e-09     3.083e-09         1.000*    -8.5111
   HCl(g)               4.992e-10     4.992e-10         1.000*    -9.3017
   C2H4(g)              2.541e-17     2.541e-17         1.000*   -16.5950
   SO2(g)               1.707e-22     1.695e-22        0.9928    -21.7708
   S2(g)                5.798e-24     5.798e-24         1.000*   -23.2368
   Cl2(g)               3.894e-43     3.894e-43         1.000*   -42.4096
   Na(g)                9.004e-47     9.004e-47         1.000*   -46.0455
   K(g)                 3.550e-48     3.550e-48         1.000*   -47.4498
   O2(g)                1.066e-57     1.066e-57        0.9999    -56.9724
   Mg(g)                7.663e-72     7.663e-72         1.000*   -71.1156
   Ca(g)                6.559e-91     6.559e-91         1.000*   -90.1832
   C(g)                 2.855e-93     2.855e-93         1.000*   -92.5445
   Al(g)               1.214e-107    1.214e-107         1.000*  -106.9157
   Si(g)               1.786e-117    1.786e-117         1.000*  -116.7482
    *no data, gas taken to be ideal

                                  In fluid              Sorbed            Kd
  Original basis total moles   moles     mg/kg      moles     mg/kg      L/kg
 -------------------------------------------------------------------------------
   H2O                 55.6       55.5  9.47e+05
   Al+++            0.00831   2.11e-08  0.000539
   Ca++               0.426      0.425  1.61e+04
   Cl-                0.820      0.820  2.75e+04
   CrO4--           0.00236   5.53e-16  6.07e-11
   Fe++              0.0303    0.00565      299.
   H+                -0.205   0.000911     0.870
   HCO3-            0.00100    0.00100      57.8
   HPO4--          0.000458   1.71e-07    0.0156
   K+               0.00120    0.00120      44.4
   Mg++               0.456      0.387  8.90e+03
   Mn++            0.000731   0.000731      38.1
   Na+              0.00347    0.00347      75.6
   O2(aq)          -0.00211   -0.00155     -46.9
   SO4--            0.00123   5.45e-07    0.0496
   SiO2(aq)          0.0823   0.000230      13.1
   Ti(OH)4(aq)     0.000740   0.000740      81.2

  Elemental composition               In fluid                  Sorbed
                  total moles     moles       mg/kg        moles       mg/kg
 -------------------------------------------------------------------------------
   Aluminum          0.008310    2.109e-08   0.0005391
   Calcium             0.4260       0.4252   1.614e+04
   Carbon            0.001000     0.001000       11.38
   Chlorine            0.8200       0.8200   2.754e+04
   Chromium          0.002356    5.528e-16   2.723e-11
   Hydrogen             111.0        111.0   1.060e+05
   Iron               0.03027     0.005647       298.7
   Magnesium           0.4560       0.3866       8901.
   Manganese        0.0007313    0.0007313       38.06
   Oxygen               55.79        55.49   8.410e+05
   Phosphorus       0.0004577    1.714e-07    0.005029
   Potassium         0.001198     0.001198       44.39
   Silicon            0.08230    0.0002299       6.115
   Sodium            0.003471     0.003471       75.59
   Sulfur            0.001229    5.446e-07     0.01654
   Titanium         0.0007398    0.0007398       33.56


          Step #     2             Xi = 0.0200

          Temperature = 100.0 C    Pressure =  1.013 bars
          pH =  5.745              log fO2 =  -60.995
          Eh =  -0.3348 volts      pe =  -4.5227
          Ionic strength      =    1.850122 molal
          Charge imbalance    =    0.778046 eq/kg (36.39% error)
          Activity of water   =    0.976711
          Solvent mass        =     0.99878 kg
          Solution mass       =      1.0552 kg
          Mineral mass        =    0.021798 kg
          Solution density    =    0.986    g/cm3
          Solution viscosity  =    0.003    poise
          Chlorinity          =    0.820998 molal
          Dissolved solids    =       53481 mg/kg sol'n
          Hardness            =    76903.69 mg/kg sol'n as CaCO3
            carbonate         =       12.57 mg/kg sol'n as CaCO3
            non-carbonate     =    76891.12 mg/kg sol'n as CaCO3
          Carbonate alkalinity=       12.57 mg/kg sol'n as CaCO3
          Water type          =    Ca-Cl
          Bulk volume         =    1.08e+03 cm3
          Fluid volume        =    1.07e+03 cm3
          Mineral volume      =        7.11 cm3
          Inert volume        =        0.00 cm3
          Porosity            =        99.3 %
          Permeability        =        78.6 cm2
          Mass reacted        =        21.3 g

                          moles          moles         grams          cm3      rxn rate
  Reactants             remaining       reacted       reacted       reacted  (mol/kg sec)
 ------------------------------------------------------------------------------------------
   H2O                    0.02263     0.0004618      0.008319          --            --  
   Al2O3                   0.4071      0.008309        0.8471          --            --  
   CaO                      1.471       0.03001         1.683          --            --  
   Cr2O3                   0.1154      0.002355        0.3579          --            --  
   FeO(ox)                  2.868       0.05854         4.206          --            --  
   K2O(ox)               0.009721     0.0001984       0.01869          --            --  
   MgO                      4.604       0.09396         3.787          --            --  
   MnO                    0.07157      0.001461        0.1036          --            --  
   Na2O(ox)                0.1211      0.002471        0.1531          --            --  
   P2O5                   0.02238     0.0004567       0.06482          --            --  
   S                      0.02243     0.0004577       0.01468      0.007099          --  
   SiO2                     8.066        0.1646         9.890          --            --  
   TiO2                   0.07241      0.001478        0.1180          --            --  

  Minerals in system     moles      log moles      grams        volume (cm3)
 ----------------------------------------------------------------------------
   Antigorite           0.0002078     -3.682         0.9426          0.3635
   Chromite              0.002355     -2.628         0.5272          0.1037
   Daphnite-14A          0.001965     -2.707          1.402          0.4193
   Greenalite            0.005234     -2.281          1.946          0.6019
   Hydroxylapatite      0.0003048     -3.516         0.1531         0.05777
   Magnetite             0.008536     -2.069          1.976          0.3800
   Saponite-Mg            0.03845     -1.415          14.72           5.139
   Troilite              0.001457     -2.837         0.1281         0.04832
                                               _____________   _____________
          (total)                                     21.80           7.114 

  Aqueous species       molality    mg/kg sol'n    act. coef.     log act.
 ---------------------------------------------------------------------------
   Cl-                     0.7185     2.411e+04      0.5556       -0.3988
   Ca++                    0.4160     1.578e+04      0.1679       -1.1560
   Mg++                    0.3002         6905.      0.2480       -1.1282
   MgCl+                  0.07159         4049.      0.6311       -1.3450
   CaCl+                  0.01943         1389.      0.6311       -1.9114
   Na+                   0.005484         119.3      0.6311       -2.4608
   CaCl2(aq)             0.004627         486.0      1.0000       -2.3347
   Fe++                  0.003901         206.2      0.1679       -3.1839
   Ti(OH)4(aq)           0.001480         162.4      1.0000       -2.8296
   K+                    0.001362         50.42      0.5556       -3.1209
   Methane(aq)           0.001001         15.20      1.0000       -2.9995
   MnCl+                0.0009471         81.03      0.6311       -3.2235
   FeCl+                0.0006655         57.51      0.6311       -3.3767
   Mn++                 0.0005163         26.85      0.1679       -4.0622
   NaCl(aq)             0.0004650         25.72      1.0000       -3.3326
   H2(aq)               7.329e-05        0.1398      1.0000       -4.1350
   SiO2(aq)             6.242e-05         3.550      1.0000       -4.2047
   KCl(aq)              3.600e-05         2.540      1.0000       -4.4437
   FeCl4--              2.990e-05         5.594      0.0881       -5.5792
   H+                   2.124e-06      0.002026      0.8471       -5.7450
   FeCl2(aq)            1.752e-06        0.2102      1.0000       -5.7564
   H2S(aq)              7.955e-07       0.02566      1.0000       -6.0994
   OH-                  5.067e-07      0.008157      0.5955       -6.5203
   HS-                  2.444e-07      0.007650      0.5955       -6.8371
   HCl(aq)              1.723e-07      0.005945      1.0000       -6.7638
   HSiO3-               4.421e-08      0.003226      0.6311       -7.5543
   H2PO4-               1.936e-08      0.001777      0.6311       -7.9129
    (only species > 1e-8 molal listed)

  Mineral saturation states
                     log Q/K                          log Q/K
 ----------------------------------------------------------------
   Greenalite         0.0000 sat    Saponite-H        -1.1638     
   Troilite           0.0000 sat    Goethite          -1.1932     
   Daphnite-14A       0.0000 sat    Boehmite          -1.2623     
   Hydroxylapatite    0.0000 sat    Minnesotaite      -1.2970     
   Antigorite         0.0000 sat    Tridymite         -1.2983     
   Chromite           0.0000 sat    Chalcedony        -1.3432     
   Saponite-Mg        0.0000 sat    FeO               -1.5027     
   Magnetite          0.0000 sat    Clinochlore-14A   -1.5154     
   Pyrrhotite        -0.0796        Cristobalite(alp  -1.5442     
   Saponite-Ca       -0.1379        Whitlockite       -1.6515     
   Ice               -0.4772        Gibbsite          -1.7462     
   Chrysotile        -0.5350        Coesite           -1.7849     
   Cronstedtite-7A   -0.5532        Cristobalite(bet  -1.8464     
   Ripidolite-14A    -0.6778        SiO2(am)          -2.0204     
   Talc              -0.8595        Enstatite         -2.0640     
   Pyrite            -0.9076        Brucite           -2.1101     
   Diaspore          -0.9675        Wustite           -2.1159     
   Hematite          -0.9974        Fe(OH)2           -2.2925     
   Saponite-Na       -1.0654        Annite            -2.4627     
   Ferrosilite       -1.0876        Phlogopite        -2.5841     
   Saponite-K        -1.1048        Chamosite-7A      -2.8365     
   Quartz            -1.1265        Daphnite-7A       -2.8752     
   Fayalite          -1.1378     
    (only minerals with log Q/K > -3 listed)

                         partial
  Gases               press. (bar)     fugacity     fug. coef.    log fug.
 ---------------------------------------------------------------------------
   CH4(g)                   1.146         1.145        0.9993      0.0587
   H2O(g)                  0.8263        0.8141        0.9852     -0.0893
   H2(g)                  0.09169       0.09176         1.001     -1.0374
   H2S(g)               2.381e-05     2.372e-05        0.9961     -4.6249
   HCl(g)               2.086e-10     2.086e-10         1.000*    -9.6807
   CO2(g)               1.434e-10     1.431e-10        0.9976     -9.8444
   CO(g)                3.686e-15     3.686e-15         1.000*   -14.4335
   C2H4(g)              4.035e-21     4.035e-21         1.000*   -20.3941
   S2(g)                1.492e-27     1.492e-27         1.000*   -26.8263
   SO2(g)               2.598e-28     2.579e-28        0.9928    -27.5885
   Na(g)                3.750e-45     3.750e-45         1.000*   -44.4260
   Cl2(g)               6.622e-46     6.622e-46         1.000*   -45.1790
   K(g)                 1.007e-46     1.007e-46         1.000*   -45.9971
   O2(g)                1.011e-61     1.011e-61        0.9999    -60.9953
   Mg(g)                4.352e-69     4.352e-69         1.000*   -68.3613
   Ca(g)                4.009e-88     4.009e-88         1.000*   -87.3970
   C(g)                 3.504e-97     3.504e-97         1.000*   -96.4554
   Al(g)               1.882e-105    1.882e-105         1.000*  -104.7253
   Si(g)               5.111e-114    5.111e-114         1.000*  -113.2915
    *no data, gas taken to be ideal

                                  In fluid              Sorbed            Kd
  Original basis total moles   moles     mg/kg      moles     mg/kg      L/kg
 -------------------------------------------------------------------------------
   H2O                 55.7       55.4  9.47e+05
   Al+++             0.0166   5.50e-09  0.000141
   Ca++               0.441      0.439  1.67e+04
   Cl-                0.820      0.820  2.75e+04
   CrO4--           0.00471   2.24e-17  2.46e-12
   Fe++              0.0595    0.00459      243.
   H+                -0.411    0.00100     0.959
   HCO3-            0.00100    0.00100      57.8
   HPO4--          0.000914   2.33e-08   0.00212
   K+               0.00140    0.00140      51.8
   Mg++               0.503      0.371  8.55e+03
   Mn++             0.00146    0.00146      76.1
   Na+              0.00594    0.00594      129.
   O2(aq)          -0.00422   -0.00204     -61.8
   SO4--            0.00146   1.04e-06    0.0946
   SiO2(aq)           0.165   6.24e-05      3.55
   Ti(OH)4(aq)      0.00148    0.00148      162.

  Elemental composition               In fluid                  Sorbed
                  total moles     moles       mg/kg        moles       mg/kg
 -------------------------------------------------------------------------------
   Aluminum           0.01662    5.500e-09   0.0001406
   Calcium             0.4410       0.4395   1.669e+04
   Carbon            0.001000     0.001000       11.38
   Chlorine            0.8200       0.8200   2.755e+04
   Chromium          0.004711    2.235e-17   1.101e-12
   Hydrogen             111.0        110.9   1.059e+05
   Iron               0.05954     0.004592       243.0
   Magnesium           0.5030       0.3713       8552.
   Manganese         0.001462     0.001462       76.10
   Oxygen               56.07        55.45   8.407e+05
   Phosphorus       0.0009144    2.332e-08   0.0006844
   Potassium         0.001397     0.001397       51.75
   Silicon             0.1646    6.239e-05       1.660
   Sodium            0.005942     0.005942       129.5
   Sulfur            0.001458    1.039e-06     0.03156
   Titanium          0.001479     0.001479       67.09


          Step #    10             Xi = 0.1000

          Temperature = 100.0 C    Pressure =  1.013 bars
          pH =  5.837              log fO2 =  -60.997
          Eh =  -0.3417 volts      pe =  -4.6151
          Ionic strength      =    1.876127 molal
          Charge imbalance    =    0.780931 eq/kg (36.05% error)
          Activity of water   =    0.976209
          Solvent mass        =     0.99202 kg
          Solution mass       =      1.0513 kg
          Mineral mass        =     0.11070 kg
          Solution density    =    0.987    g/cm3
          Solution viscosity  =    0.003    poise
          Chlorinity          =    0.826598 molal
          Dissolved solids    =       56408 mg/kg sol'n
          Hardness            =    75767.64 mg/kg sol'n as CaCO3
            carbonate         =       14.67 mg/kg sol'n as CaCO3
            non-carbonate     =    75752.97 mg/kg sol'n as CaCO3
          Carbonate alkalinity=       14.67 mg/kg sol'n as CaCO3
          Water type          =    Ca-Cl
          Bulk volume         =    1.10e+03 cm3
          Fluid volume        =    1.06e+03 cm3
          Mineral volume      =        37.1 cm3
          Inert volume        =        0.00 cm3
          Porosity            =        96.6 %
          Permeability        =        30.9 cm2
          Mass reacted        =         106 g

                          moles          moles         grams          cm3      rxn rate
  Reactants             remaining       reacted       reacted       reacted  (mol/kg sec)
 ------------------------------------------------------------------------------------------
   H2O                    0.02078      0.002309       0.04160          --            --  
   Al2O3                   0.3739       0.04154         4.236          --            --  
   CaO                      1.351        0.1501         8.415          --            --  
   Cr2O3                   0.1060       0.01177         1.790          --            --  
   FeO(ox)                  2.634        0.2927         21.03          --            --  
   K2O(ox)               0.008927     0.0009919       0.09344          --            --  
   MgO                      4.228        0.4698         18.94          --            --  
   MnO                    0.06573      0.007303        0.5181          --            --  
   Na2O(ox)                0.1112       0.01235        0.7657          --            --  
   P2O5                   0.02055      0.002283        0.3241          --            --  
   S                      0.02059      0.002288       0.07338       0.03549          --  
   SiO2                     7.407        0.8230         49.45          --            --  
   TiO2                   0.06649      0.007388        0.5902          --            --  

  Minerals in system     moles      log moles      grams        volume (cm3)
 ----------------------------------------------------------------------------
   Antigorite            0.003345     -2.476          15.17           5.850
   Chromite               0.01177     -1.929          2.636          0.5182
   Daphnite-14A           0.01673     -1.776          11.94           3.571
   Greenalite             0.05361     -1.271          19.93           6.166
   Hydroxylapatite       0.001523     -2.817         0.7648          0.2886
   Magnetite              0.01037     -1.984          2.400          0.4615
   Saponite-Mg             0.1504     -0.823          57.57           20.10
   Troilite              0.003287     -2.483         0.2890          0.1091
                                               _____________   _____________
          (total)                                     110.7           37.06 

  Aqueous species       molality    mg/kg sol'n    act. coef.     log act.
 ---------------------------------------------------------------------------
   Cl-                     0.7339     2.455e+04      0.5559       -0.3894
   Ca++                    0.5267     1.992e+04      0.1677       -1.0539
   Mg++                    0.1965         4506.      0.2481       -1.3121
   MgCl+                  0.04786         2699.      0.6319       -1.5194
   CaCl+                  0.02509         1788.      0.6319       -1.7999
   Na+                    0.02385         517.3      0.6319       -1.8219
   Ti(OH)4(aq)           0.007449         814.7      1.0000       -2.1279
   CaCl2(aq)             0.006113         640.2      1.0000       -2.2137
   MnCl+                 0.004798         409.3      0.6319       -2.5183
   K+                    0.002929         108.0      0.5559       -2.7883
   Mn++                  0.002565         132.9      0.1677       -3.3664
   Fe++                  0.002557         134.7      0.1677       -3.3678
   NaCl(aq)              0.002069         114.1      1.0000       -2.6843
   Methane(aq)           0.001008         15.26      1.0000       -2.9965
   FeCl+                0.0004449         38.33      0.6319       -3.5511
   KCl(aq)              7.912e-05         5.566      1.0000       -4.1017
   H2(aq)               7.338e-05        0.1396      1.0000       -4.1344
   SiO2(aq)             6.239e-05         3.537      1.0000       -4.2049
   FeCl4--              2.144e-05         3.999      0.0878       -5.7252
   H+                   1.714e-06      0.001630      0.8490       -5.8371
   FeCl2(aq)            1.198e-06        0.1433      1.0000       -5.9214
   H2S(aq)              7.946e-07       0.02555      1.0000       -6.0998
   OH-                  6.256e-07       0.01004      0.5960       -6.4284
   HS-                  3.015e-07      0.009410      0.5960       -6.7454
   HCl(aq)              1.424e-07      0.004899      1.0000       -6.8465
   HSiO3-               5.455e-08      0.003968      0.6319       -7.4626
    (only species > 1e-8 molal listed)

  Mineral saturation states
                     log Q/K                          log Q/K
 ----------------------------------------------------------------
   Saponite-Mg        0.0000 sat    Saponite-H        -1.1639     
   Chromite           0.0000 sat    Goethite          -1.1935     
   Hydroxylapatite    0.0000 sat    Boehmite          -1.2624     
   Troilite           0.0000 sat    Minnesotaite      -1.2971     
   Daphnite-14A       0.0000 sat    Tridymite         -1.2985     
   Magnetite          0.0000 sat    Chalcedony        -1.3434     
   Antigorite         0.0000 sat    FeO               -1.5024     
   Greenalite         0.0000 sat    Clinochlore-14A   -1.5154     
   Pyrrhotite        -0.0796        Cristobalite(alp  -1.5444     
   Saponite-Ca       -0.0907        Gibbsite          -1.7465     
   Ice               -0.4775        Whitlockite       -1.7468     
   Chrysotile        -0.5350        Coesite           -1.7851     
   Cronstedtite-7A   -0.5536        Cristobalite(bet  -1.8466     
   Ripidolite-14A    -0.6778        SiO2(am)          -2.0206     
   Saponite-Na       -0.8242        Annite            -2.0380     
   Talc              -0.8596        Enstatite         -2.0639     
   Pyrite            -0.9087        Brucite           -2.1101     
   Saponite-K        -0.9648        Wustite           -2.1157     
   Diaspore          -0.9676        Phlogopite        -2.1594     
   Hematite          -0.9977        Fe(OH)2           -2.2925     
   Ferrosilite       -1.0875        Chamosite-7A      -2.8365     
   Quartz            -1.1267        Daphnite-7A       -2.8752     
   Fayalite          -1.1374        Alabandite        -2.8881     
    (only minerals with log Q/K > -3 listed)

                         partial
  Gases               press. (bar)     fugacity     fug. coef.    log fug.
 ---------------------------------------------------------------------------
   CH4(g)                   1.153         1.153        0.9993      0.0617
   H2O(g)                  0.8259        0.8137        0.9852     -0.0896
   H2(g)                  0.09181       0.09188         1.001     -1.0368
   H2S(g)               2.379e-05     2.369e-05        0.9961     -4.6253
   HCl(g)               1.724e-10     1.724e-10         1.000*    -9.7634
   CO2(g)               1.435e-10     1.432e-10        0.9976     -9.8441
   CO(g)                3.694e-15     3.694e-15         1.000*   -14.4325
   C2H4(g)              4.080e-21     4.080e-21         1.000*   -20.3893
   S2(g)                1.484e-27     1.484e-27         1.000*   -26.8284
   SO2(g)               2.582e-28     2.564e-28        0.9928    -27.5912
   Na(g)                2.020e-44     2.020e-44         1.000*   -43.6947
   Cl2(g)               4.518e-46     4.518e-46         1.000*   -45.3450
   K(g)                 2.679e-46     2.679e-46         1.000*   -45.5721
   O2(g)                1.007e-61     1.007e-61        0.9999    -60.9969
   Mg(g)                4.363e-69     4.363e-69         1.000*   -68.3603
   Ca(g)                7.763e-88     7.763e-88         1.000*   -87.1100
   C(g)                 3.519e-97     3.519e-97         1.000*   -96.4536
   Al(g)               1.888e-105    1.888e-105         1.000*  -104.7241
   Si(g)               5.128e-114    5.128e-114         1.000*  -113.2901
    *no data, gas taken to be ideal

                                  In fluid              Sorbed            Kd
  Original basis total moles   moles     mg/kg      moles     mg/kg      L/kg
 -------------------------------------------------------------------------------
   H2O                 56.5       55.1  9.44e+05
   Al+++             0.0831   6.46e-09  0.000166
   Ca++               0.561      0.553  2.11e+04
   Cl-                0.820      0.820  2.77e+04
   CrO4--            0.0235   1.25e-17  1.38e-12
   Fe++               0.294    0.00300      159.
   H+                 -2.05    0.00100     0.962
   HCO3-            0.00100    0.00100      58.0
   HPO4--           0.00457   9.92e-09  0.000906
   K+               0.00298    0.00298      111.
   Mg++               0.879      0.242  5.60e+03
   Mn++             0.00730    0.00730      382.
   Na+               0.0257     0.0257      562.
   O2(aq)           -0.0211   -0.00204     -62.0
   SO4--            0.00329   1.09e-06    0.0994
   SiO2(aq)           0.823   6.20e-05      3.54
   Ti(OH)4(aq)      0.00739    0.00739      815.

  Elemental composition               In fluid                  Sorbed
                  total moles     moles       mg/kg        moles       mg/kg
 -------------------------------------------------------------------------------
   Aluminum           0.08309    6.456e-09   0.0001657
   Calcium             0.5611       0.5535   2.110e+04
   Carbon            0.001000     0.001000       11.42
   Chlorine            0.8200       0.8200   2.765e+04
   Chromium           0.02355    1.249e-17   6.175e-13
   Hydrogen             111.0        110.2   1.056e+05
   Iron                0.2937     0.003000       159.4
   Magnesium           0.8788       0.2424       5604.
   Manganese         0.007304     0.007304       381.7
   Oxygen               58.28        55.10   8.385e+05
   Phosphorus        0.004568    9.921e-09   0.0002923
   Potassium         0.002984     0.002984       111.0
   Silicon             0.8230    6.196e-05       1.655
   Sodium             0.02571      0.02571       562.2
   Sulfur            0.003288    1.087e-06     0.03317
   Titanium          0.007389     0.007389       336.5


          Step #    20             Xi = 0.2000

          Temperature = 100.0 C    Pressure =  1.013 bars
          pH =  6.063              log fO2 =  -60.999
          Eh =  -0.3584 volts      pe =  -4.8410
          Ionic strength      =    1.909118 molal
          Charge imbalance    =    0.784617 eq/kg (35.65% error)
          Activity of water   =    0.975574
          Solvent mass        =     0.98356 kg
          Solution mass       =      1.0464 kg
          Mineral mass        =     0.22190 kg
          Solution density    =    0.989    g/cm3
          Solution viscosity  =    0.003    poise
          Chlorinity          =    0.833705 molal
          Dissolved solids    =       60037 mg/kg sol'n
          Hardness            =    74335.67 mg/kg sol'n as CaCO3
            carbonate         =       20.47 mg/kg sol'n as CaCO3
            non-carbonate     =    74315.21 mg/kg sol'n as CaCO3
          Carbonate alkalinity=       20.47 mg/kg sol'n as CaCO3
          Water type          =    Ca-Cl
          Bulk volume         =    1.13e+03 cm3
          Fluid volume        =    1.06e+03 cm3
          Mineral volume      =        74.5 cm3
          Inert volume        =        0.00 cm3
          Porosity            =        93.4 %
          Permeability        =        10.2 cm2
          Mass reacted        =         213 g

                          moles          moles         grams          cm3      rxn rate
  Reactants             remaining       reacted       reacted       reacted  (mol/kg sec)
 ------------------------------------------------------------------------------------------
   H2O                    0.01847      0.004618       0.08319          --            --  
   Al2O3                   0.3323       0.08309         8.471          --            --  
   CaO                      1.201        0.3001         16.83          --            --  
   Cr2O3                  0.09419       0.02355         3.579          --            --  
   FeO(ox)                  2.341        0.5854         42.06          --            --  
   K2O(ox)               0.007935      0.001984        0.1869          --            --  
   MgO                      3.758        0.9396         37.87          --            --  
   MnO                    0.05843       0.01461         1.036          --            --  
   Na2O(ox)               0.09884       0.02471         1.531          --            --  
   P2O5                   0.01827      0.004567        0.6482          --            --  
   S                      0.01831      0.004577        0.1468       0.07099          --  
   SiO2                     6.584         1.646         98.90          --            --  
   TiO2                   0.05911       0.01478         1.180          --            --  

  Minerals in system     moles      log moles      grams        volume (cm3)
 ----------------------------------------------------------------------------
   Antigorite            0.007267     -2.139          32.96           12.71
   Chromite               0.02355     -1.628          5.271           1.036
   Daphnite-14A           0.03520     -1.453          25.11           7.512
   Greenalite              0.1141     -0.943          42.41           13.12
   Hydroxylapatite       0.003045     -2.516          1.529          0.5772
   Magnetite              0.01265     -1.898          2.930          0.5634
   Saponite-Ca            0.02636     -1.579          10.16           3.576
   Saponite-Mg             0.2639     -0.579          101.0           35.27
   Troilite              0.005575     -2.254         0.4901          0.1850
                                               _____________   _____________
          (total)                                     221.9           74.55 

  Aqueous species       molality    mg/kg sol'n    act. coef.     log act.
 ---------------------------------------------------------------------------
   Cl-                     0.7534     2.511e+04      0.5562       -0.3777
   Ca++                    0.6627     2.496e+04      0.1675       -0.9546
   Mg++                   0.06961         1590.      0.2482       -1.7625
   Na+                    0.04706         1017.      0.6328       -1.5261
   CaCl+                  0.03235         2296.      0.6328       -1.6889
   MgCl+                  0.01740         977.4      0.6328       -1.9582
   Ti(OH)4(aq)            0.01502         1637.      1.0000       -1.8232
   MnCl+                 0.009760         829.3      0.6328       -2.2093
   CaCl2(aq)             0.008108         845.8      1.0000       -2.0911
   Mn++                  0.005091         262.9      0.1675       -3.0691
   K+                    0.004914         180.6      0.5562       -2.5633
   NaCl(aq)              0.004200         230.7      1.0000       -2.3767
   Methane(aq)           0.001017         15.33      1.0000       -2.9928
   Fe++                 0.0009072         47.62      0.1675       -3.8182
   FeCl+                0.0001618         13.88      0.6328       -3.9899
   KCl(aq)              0.0001365         9.563      1.0000       -3.8650
   H2(aq)               7.351e-05        0.1393      1.0000       -4.1337
   SiO2(aq)             6.236e-05         3.522      1.0000       -4.2051
   FeCl4--              8.500e-06         1.579      0.0874       -6.1290
   OH-                  1.050e-06       0.01678      0.5967       -6.2032
   H+                   1.017e-06     0.0009631      0.8515       -6.0627
   H2S(aq)              7.935e-07       0.02542      1.0000       -6.1005
   HS-                  5.055e-07       0.01572      0.5967       -6.5205
   FeCl2(aq)            4.483e-07       0.05341      1.0000       -6.3485
   HSiO3-               9.145e-08      0.006627      0.6328       -7.2376
   HCl(aq)              8.702e-08      0.002982      1.0000       -7.0604
   NaHSiO3(aq)          3.102e-08      0.002918      1.0000       -7.5083
    (only species > 1e-8 molal listed)

  Mineral saturation states
                     log Q/K                          log Q/K
 ----------------------------------------------------------------
   Chromite           0.0000 sat    Goethite          -1.1938     
   Greenalite         0.0000 sat    Boehmite          -1.2625     
   Antigorite         0.0000 sat    Minnesotaite      -1.2972     
   Daphnite-14A       0.0000 sat    Tridymite         -1.2987     
   Magnetite          0.0000 sat    Chalcedony        -1.3436     
   Saponite-Mg        0.0000 sat    FeO               -1.5021     
   Hydroxylapatite    0.0000 sat    Clinochlore-14A   -1.5154     
   Saponite-Ca        0.0000 sat    Cristobalite(alp  -1.5446     
   Troilite           0.0000 sat    Annite            -1.5874     
   Pyrrhotite        -0.0796        Phlogopite        -1.7088     
   Ice               -0.4777        Gibbsite          -1.7469     
   Chrysotile        -0.5350        Coesite           -1.7853     
   Cronstedtite-7A   -0.5541        Cristobalite(bet  -1.8468     
   Saponite-Na       -0.6523        Whitlockite       -1.9301     
   Ripidolite-14A    -0.6778        SiO2(am)          -2.0208     
   Saponite-K        -0.8162        Enstatite         -2.0638     
   Talc              -0.8597        Brucite           -2.1100     
   Pyrite            -0.9100        Wustite           -2.1154     
   Diaspore          -0.9677        Alabandite        -2.1403     
   Hematite          -0.9980        Fe(OH)2           -2.2924     
   Ferrosilite       -1.0874        Rhodonite         -2.3962     
   Quartz            -1.1269        Diopside          -2.7231     
   Fayalite          -1.1369        Chamosite-7A      -2.8365     
   Saponite-H        -1.1640        Daphnite-7A       -2.8752     
    (only minerals with log Q/K > -3 listed)

                         partial
  Gases               press. (bar)     fugacity     fug. coef.    log fug.
 ---------------------------------------------------------------------------
   CH4(g)                   1.163         1.163        0.9993      0.0654
   H2O(g)                  0.8253        0.8131        0.9852     -0.0898
   H2(g)                  0.09197       0.09203         1.001     -1.0361
   H2S(g)               2.375e-05     2.366e-05        0.9961     -4.6260
   CO2(g)               1.436e-10     1.433e-10        0.9976     -9.8439
   HCl(g)               1.054e-10     1.054e-10         1.000*    -9.9773
   CO(g)                3.705e-15     3.705e-15         1.000*   -14.4312
   C2H4(g)              4.137e-21     4.137e-21         1.000*   -20.3833
   S2(g)                1.475e-27     1.475e-27         1.000*   -26.8311
   SO2(g)               2.562e-28     2.544e-28        0.9928    -27.5945
   Na(g)                6.716e-44     6.716e-44         1.000*   -43.1729
   K(g)                 7.566e-46     7.566e-46         1.000*   -45.1211
   Cl2(g)               1.685e-46     1.685e-46         1.000*   -45.7735
   O2(g)                1.003e-61     1.002e-61        0.9999    -60.9989
   Mg(g)                4.376e-69     4.376e-69         1.000*   -68.3589
   Ca(g)                2.761e-87     2.761e-87         1.000*   -86.5589
   C(g)                 3.537e-97     3.537e-97         1.000*   -96.4513
   Al(g)               1.895e-105    1.895e-105         1.000*  -104.7225
   Si(g)               5.149e-114    5.149e-114         1.000*  -113.2883
    *no data, gas taken to be ideal

                                  In fluid              Sorbed            Kd
  Original basis total moles   moles     mg/kg      moles     mg/kg      L/kg
 -------------------------------------------------------------------------------
   H2O                 57.5       54.6  9.40e+05
   Al+++              0.166   9.92e-09  0.000256
   Ca++               0.711      0.692  2.65e+04
   Cl-                0.820      0.820  2.78e+04
   CrO4--            0.0471   3.04e-18  3.37e-13
   Fe++               0.586    0.00106      56.6
   H+                 -4.11    0.00100     0.965
   HCO3-            0.00100    0.00100      58.3
   HPO4--           0.00913   2.28e-09  0.000209
   K+               0.00497    0.00497      186.
   Mg++                1.35     0.0856  1.99e+03
   Mn++              0.0146     0.0146      767.
   Na+               0.0504     0.0504  1.11e+03
   O2(aq)           -0.0422   -0.00204     -62.3
   SO4--            0.00558   1.28e-06     0.117
   SiO2(aq)            1.65   6.15e-05      3.53
   Ti(OH)4(aq)       0.0148     0.0148  1.64e+03

  Elemental composition               In fluid                  Sorbed
                  total moles     moles       mg/kg        moles       mg/kg
 -------------------------------------------------------------------------------
   Aluminum            0.1662    9.917e-09   0.0002557
   Calcium             0.7111       0.6916   2.649e+04
   Carbon            0.001000     0.001000       11.48
   Chlorine            0.8200       0.8200   2.778e+04
   Chromium           0.04710    3.044e-18   1.512e-13
   Hydrogen             111.0        109.3   1.052e+05
   Iron                0.5864     0.001060       56.58
   Magnesium            1.349      0.08558       1988.
   Manganese          0.01461      0.01461       766.9
   Oxygen               61.05        54.66   8.357e+05
   Phosphorus        0.009135    2.278e-09   6.744e-05
   Potassium         0.004968     0.004968       185.6
   Silicon              1.646    6.146e-05       1.650
   Sodium             0.05042      0.05042       1108.
   Sulfur            0.005577    1.278e-06     0.03915
   Titanium           0.01478      0.01478       676.2


          Step #    24             Xi = 0.2316

          Temperature = 100.0 C    Pressure =  1.013 bars
          pH =  6.064              log fO2 =  -60.999
          Eh =  -0.3585 volts      pe =  -4.8423
          Ionic strength      =    1.907224 molal
          Charge imbalance    =    0.786362 eq/kg (35.7% error)
          Activity of water   =    0.975563
          Solvent mass        =     0.98089 kg
          Solution mass       =      1.0441 kg
          Mineral mass        =     0.25781 kg
          Solution density    =    0.990    g/cm3
          Solution viscosity  =    0.003    poise
          Chlorinity          =    0.835977 molal
          Dissolved solids    =       60506 mg/kg sol'n
          Hardness            =    73876.24 mg/kg sol'n as CaCO3
            carbonate         =       20.55 mg/kg sol'n as CaCO3
            non-carbonate     =    73855.70 mg/kg sol'n as CaCO3
          Carbonate alkalinity=       20.55 mg/kg sol'n as CaCO3
          Water type          =    Ca-Cl
          Bulk volume         =    1.14e+03 cm3
          Fluid volume        =    1.05e+03 cm3
          Mineral volume      =        87.0 cm3
          Inert volume        =        0.00 cm3
          Porosity            =        92.4 %
          Permeability        =        7.10 cm2
          Mass reacted        =         246 g

                          moles          moles         grams          cm3      rxn rate
  Reactants             remaining       reacted       reacted       reacted  (mol/kg sec)
 ------------------------------------------------------------------------------------------
   H2O                    0.01774      0.005348       0.09634          --            --  
   Al2O3                   0.3192       0.09621         9.810          --            --  
   CaO                      1.153        0.3476         19.49          --            --  
   Cr2O3                  0.09047       0.02727         4.145          --            --  
   FeO(ox)                  2.249        0.6778         48.70          --            --  
   K2O(ox)               0.007622      0.002297        0.2164          --            --  
   MgO                      3.610         1.088         43.85          --            --  
   MnO                    0.05612       0.01691         1.200          --            --  
   Na2O(ox)               0.09493       0.02861         1.773          --            --  
   P2O5                   0.01755      0.005288        0.7507          --            --  
   S                      0.01758      0.005300        0.1699       0.08220          --  
   SiO2                     6.324         1.906         114.5          --            --  
   TiO2                   0.05677       0.01711         1.367          --            --  

  Minerals in system     moles      log moles      grams        volume (cm3)
 ----------------------------------------------------------------------------
   Antigorite            0.008520     -2.070          38.65           14.90
   Chromite               0.02727     -1.564          6.104           1.200
   Daphnite-14A           0.04103     -1.387          29.28           8.758
   Greenalite              0.1330     -0.876          49.43           15.29
   Hydroxylapatite       0.003526     -2.453          1.771          0.6684
   Magnetite              0.01338     -1.874          3.097          0.5956
   Saponite-Ca             0.3344     -0.476          128.9           45.37
   Troilite              0.006298     -2.201         0.5537          0.2089
                                               _____________   _____________
          (total)                                     257.8           87.00 

  Aqueous species       molality    mg/kg sol'n    act. coef.     log act.
 ---------------------------------------------------------------------------
   Cl-                     0.7538     2.511e+04      0.5562       -0.3775
   Ca++                    0.6589     2.481e+04      0.1675       -0.9571
   Mg++                   0.06921         1580.      0.2482       -1.7650
   Na+                    0.05450         1177.      0.6328       -1.4624
   CaCl+                  0.03218         2283.      0.6328       -1.6912
   Ti(OH)4(aq)            0.01745         1900.      1.0000       -1.7583
   MgCl+                  0.01731         971.8      0.6328       -1.9605
   MnCl+                  0.01134         962.6      0.6328       -2.1443
   CaCl2(aq)             0.008069         841.3      1.0000       -2.0932
   Mn++                  0.005910         305.0      0.1675       -3.0043
   K+                    0.005549         203.8      0.5562       -2.5105
   NaCl(aq)              0.004865         267.1      1.0000       -2.3129
   Methane(aq)           0.001019         15.37      1.0000       -2.9916
   Fe++                 0.0009020         47.33      0.1675       -3.8207
   FeCl+                0.0001609         13.80      0.6328       -3.9922
   KCl(aq)              0.0001542         10.80      1.0000       -3.8120
   H2(aq)               7.351e-05        0.1392      1.0000       -4.1337
   SiO2(aq)             6.236e-05         3.520      1.0000       -4.2051
   FeCl4--              8.464e-06         1.572      0.0874       -6.1307
   OH-                  1.053e-06       0.01682      0.5967       -6.2019
   H+                   1.014e-06     0.0009601      0.8513       -6.0639
   H2S(aq)              7.935e-07       0.02541      1.0000       -6.1005
   HS-                  5.070e-07       0.01575      0.5967       -6.5193
   FeCl2(aq)            4.461e-07       0.05312      1.0000       -6.3506
   HSiO3-               9.172e-08      0.006643      0.6328       -7.2363
   HCl(aq)              8.681e-08      0.002974      1.0000       -7.0614
   NaHSiO3(aq)          3.602e-08      0.003387      1.0000       -7.4434
    (only species > 1e-8 molal listed)

  Mineral saturation states
                     log Q/K                          log Q/K
 ----------------------------------------------------------------
   Antigorite         0.0000 sat    Boehmite          -1.2625     
   Greenalite         0.0000 sat    Minnesotaite      -1.2972     
   Hydroxylapatite    0.0000 sat    Tridymite         -1.2987     
   Chromite           0.0000 sat    Chalcedony        -1.3436     
   Saponite-Ca        0.0000 sat    FeO               -1.5021     
   Daphnite-14A       0.0000 sat    Clinochlore-14A   -1.5154     
   Troilite           0.0000 sat    Annite            -1.5334     
   Magnetite          0.0000 sat    Cristobalite(alp  -1.5446     
   Saponite-Mg       -0.0000 sat    Phlogopite        -1.6548     
   Pyrrhotite        -0.0796        Gibbsite          -1.7469     
   Ice               -0.4777        Coesite           -1.7853     
   Chrysotile        -0.5350        Cristobalite(bet  -1.8468     
   Cronstedtite-7A   -0.5541        Whitlockite       -1.9301     
   Saponite-Na       -0.6309        SiO2(am)          -2.0208     
   Ripidolite-14A    -0.6778        Enstatite         -2.0638     
   Saponite-K        -0.7983        Alabandite        -2.0731     
   Talc              -0.8597        Brucite           -2.1100     
   Pyrite            -0.9100        Wustite           -2.1154     
   Diaspore          -0.9677        Fe(OH)2           -2.2924     
   Hematite          -0.9980        Rhodonite         -2.3289     
   Ferrosilite       -1.0874        Diopside          -2.7230     
   Quartz            -1.1269        Chamosite-7A      -2.8365     
   Fayalite          -1.1369        Daphnite-7A       -2.8752     
   Saponite-H        -1.1640        Mn(OH)2(am)       -2.9565     
   Goethite          -1.1938     
    (only minerals with log Q/K > -3 listed)

                         partial
  Gases               press. (bar)     fugacity     fug. coef.    log fug.
 ---------------------------------------------------------------------------
   CH4(g)                   1.166         1.166        0.9993      0.0666
   H2O(g)                  0.8253        0.8131        0.9852     -0.0898
   H2(g)                  0.09197       0.09203         1.001     -1.0361
   H2S(g)               2.375e-05     2.366e-05        0.9961     -4.6260
   CO2(g)               1.440e-10     1.436e-10        0.9976     -9.8428
   HCl(g)               1.051e-10     1.051e-10         1.000*    -9.9783
   CO(g)                3.715e-15     3.715e-15         1.000*   -14.4301
   C2H4(g)              4.159e-21     4.159e-21         1.000*   -20.3810
   S2(g)                1.475e-27     1.475e-27         1.000*   -26.8312
   SO2(g)               2.562e-28     2.543e-28        0.9928    -27.5946
   Na(g)                7.798e-44     7.798e-44         1.000*   -43.1080
   K(g)                 8.568e-46     8.568e-46         1.000*   -45.0671
   Cl2(g)               1.677e-46     1.677e-46         1.000*   -45.7756
   O2(g)                1.003e-61     1.002e-61        0.9999    -60.9990
   Mg(g)                4.376e-69     4.376e-69         1.000*   -68.3589
   Ca(g)                2.761e-87     2.761e-87         1.000*   -86.5589
   C(g)                 3.547e-97     3.547e-97         1.000*   -96.4502
   Al(g)               1.895e-105    1.895e-105         1.000*  -104.7225
   Si(g)               5.150e-114    5.150e-114         1.000*  -113.2882
    *no data, gas taken to be ideal

                                  In fluid              Sorbed            Kd
  Original basis total moles   moles     mg/kg      moles     mg/kg      L/kg
 -------------------------------------------------------------------------------
   H2O                 57.9       54.4  9.40e+05
   Al+++              0.192   9.93e-09  0.000257
   Ca++               0.759      0.686  2.63e+04
   Cl-                0.820      0.820  2.78e+04
   CrO4--            0.0545   3.01e-18  3.35e-13
   Fe++               0.679    0.00105      56.2
   H+                 -4.76    0.00100     0.967
   HCO3-            0.00100    0.00100      58.4
   HPO4--            0.0106   2.28e-09  0.000210
   K+               0.00559    0.00559      210.
   Mg++                1.50     0.0849  1.98e+03
   Mn++              0.0169     0.0169      890.
   Na+               0.0582     0.0582  1.28e+03
   O2(aq)           -0.0489   -0.00204     -62.5
   SO4--            0.00630   1.28e-06     0.117
   SiO2(aq)            1.91   6.13e-05      3.53
   Ti(OH)4(aq)       0.0171     0.0171  1.90e+03

  Elemental composition               In fluid                  Sorbed
                  total moles     moles       mg/kg        moles       mg/kg
 -------------------------------------------------------------------------------
   Aluminum            0.1924    9.930e-09   0.0002566
   Calcium             0.7586       0.6858   2.632e+04
   Carbon            0.001000     0.001000       11.50
   Chlorine            0.8200       0.8200   2.784e+04
   Chromium           0.05454    3.013e-18   1.500e-13
   Hydrogen             111.0        109.0   1.052e+05
   Iron                0.6788     0.001051       56.24
   Magnesium            1.497      0.08487       1976.
   Manganese          0.01692      0.01692       890.1
   Oxygen               61.93        54.52   8.354e+05
   Phosphorus         0.01058    2.280e-09   6.765e-05
   Potassium         0.005595     0.005595       209.5
   Silicon              1.906    6.129e-05       1.649
   Sodium             0.05823      0.05823       1282.
   Sulfur            0.006300    1.276e-06     0.03918
   Titanium           0.01711      0.01711       784.8


          Step #    32             Xi = 0.2911

          Temperature = 100.0 C    Pressure =  1.013 bars
          pH =  6.881              log fO2 =  -61.692
          Eh =  -0.4318 volts      pe =  -5.8325
          Ionic strength      =    1.924860 molal
          Charge imbalance    =    0.788710 eq/kg (35.49% error)
          Activity of water   =    0.975216
          Solvent mass        =     0.97586 kg
          Solution mass       =      1.0410 kg
          Mineral mass        =     0.32417 kg
          Solution density    =    0.991    g/cm3
          Solution viscosity  =    0.003    poise
          Chlorinity          =    0.840286 molal
          Dissolved solids    =       62532 mg/kg sol'n
          Hardness            =    73018.16 mg/kg sol'n as CaCO3
            carbonate         =       40.11 mg/kg sol'n as CaCO3
            non-carbonate     =    72978.05 mg/kg sol'n as CaCO3
          Carbonate alkalinity=       40.11 mg/kg sol'n as CaCO3
          Water type          =    Ca-Cl
          Bulk volume         =    1.16e+03 cm3
          Fluid volume        =    1.05e+03 cm3
          Mineral volume      =        109. cm3
          Inert volume        =        0.00 cm3
          Porosity            =        90.6 %
          Permeability        =        3.79 cm2
          Mass reacted        =         309 g

                          moles          moles         grams          cm3      rxn rate
  Reactants             remaining       reacted       reacted       reacted  (mol/kg sec)
 ------------------------------------------------------------------------------------------
   H2O                    0.01637      0.006722        0.1211          --            --  
   Al2O3                   0.2945        0.1209         12.33          --            --  
   CaO                      1.064        0.4369         24.50          --            --  
   Cr2O3                  0.08346       0.03428         5.210          --            --  
   FeO(ox)                  2.075        0.8521         61.22          --            --  
   K2O(ox)               0.007031      0.002888        0.2720          --            --  
   MgO                      3.330         1.368         55.13          --            --  
   MnO                    0.05177       0.02126         1.508          --            --  
   Na2O(ox)               0.08758       0.03597         2.229          --            --  
   P2O5                   0.01619      0.006648        0.9436          --            --  
   S                      0.01622      0.006662        0.2136        0.1033          --  
   SiO2                     5.834         2.396         144.0          --            --  
   TiO2                   0.05237       0.02151         1.718          --            --  

  Minerals in system     moles      log moles      grams        volume (cm3)
 ----------------------------------------------------------------------------
   Antigorite             0.01085     -1.965          49.20           18.97
   Chromite               0.03428     -1.465          7.673           1.509
   Daphnite-14A           0.05200     -1.284          37.10           11.10
   Greenalite              0.1689     -0.772          62.78           19.42
   Hydroxylapatite       0.004432     -2.353          2.226          0.8401
   Magnetite              0.01483     -1.829          3.433          0.6601
   Saponite-Ca             0.4178     -0.379          161.1           56.69
   Tephroite            2.456e-05     -4.610       0.004959        0.001871
   Troilite              0.007659     -2.116         0.6733          0.2541
                                               _____________   _____________
          (total)                                     324.2           109.4 

  Aqueous species       molality    mg/kg sol'n    act. coef.     log act.
 ---------------------------------------------------------------------------
   Cl-                     0.7645     2.541e+04      0.5564       -0.3712
   Ca++                    0.7302     2.743e+04      0.1675       -0.9127
   Na+                    0.06853         1477.      0.6333       -1.3625
   CaCl+                  0.03613         2558.      0.6333       -1.6405
   Ti(OH)4(aq)            0.02204         2395.      1.0000       -1.6567
   MnCl+                  0.01435         1216.      0.6333       -2.0415
   CaCl2(aq)             0.009199         957.1      1.0000       -2.0363
   Mn++                  0.007386         380.4      0.1675       -2.9077
   K+                    0.006753         247.5      0.5564       -2.4251
   NaCl(aq)              0.006212         340.3      1.0000       -2.2068
   Mg++                  0.002133         48.61      0.2483       -3.2760
   Methane(aq)           0.001025         15.41      1.0000       -2.9894
   MgCl+                0.0005410         30.31      0.6333       -3.4652
   KCl(aq)              0.0001904         13.31      1.0000       -3.7204
   H2(aq)               0.0001632        0.3085      1.0000       -3.7872
   SiO2(aq)             4.185e-05         2.358      1.0000       -4.3783
   Fe++                 2.737e-05         1.433      0.1675       -5.3389
   OH-                  6.900e-06        0.1100      0.5970       -5.3851
   FeCl+                4.946e-06        0.4234      0.6333       -5.5041
   HS-                  2.547e-06       0.07897      0.5970       -5.8180
   H2S(aq)              6.079e-07       0.01942      1.0000       -6.2162
   HSiO3-               4.034e-07       0.02915      0.6333       -6.5927
   FeCl4--              2.725e-07       0.05050      0.0872       -7.6239
   NaHSiO3(aq)          1.996e-07       0.01872      1.0000       -6.6999
   H+                   1.543e-07     0.0001458      0.8526       -6.8809
   AlO2-                5.373e-08      0.002971      0.6333       -7.4682
   NaOH(aq)             4.194e-08      0.001573      1.0000       -7.3774
   FeCl2(aq)            1.392e-08      0.001654      1.0000       -7.8563
   HCl(aq)              1.342e-08     0.0004588      1.0000       -7.8721
    (only species > 1e-8 molal listed)

  Mineral saturation states
                     log Q/K                          log Q/K
 ----------------------------------------------------------------
   Antigorite         0.0000 sat    Diopside          -1.2684     
   Tephroite          0.0000 sat    Boehmite          -1.2913     
   Daphnite-14A       0.0000 sat    Quartz            -1.3001     
   Chromite           0.0000 sat    Pyrite            -1.3722     
   Troilite           0.0000 sat    FeO               -1.3865     
   Greenalite         0.0000 sat    Saponite-H        -1.4409     
   Magnetite          0.0000 sat    Tridymite         -1.4719     
   Saponite-Ca        0.0000 sat    Clinochlore-14A   -1.4793     
   Hydroxylapatite    0.0000 sat    Chalcedony        -1.5168     
   Pyrrhotite        -0.0796        Minnesotaite      -1.6434     
   Saponite-Mg       -0.2566        Cristobalite(alp  -1.7178     
   Alabandite        -0.4582        Gibbsite          -1.7759     
   Ice               -0.4779        Coesite           -1.9585     
   Chrysotile        -0.5133        Brucite           -1.9874     
   Saponite-Na       -0.6052        Cristobalite(bet  -2.0200     
   Cronstedtite-7A   -0.6120        Wustite           -2.0243     
   Ripidolite-14A    -0.6561        Enstatite         -2.1142     
   Rhodonite         -0.7717        Fe(OH)2           -2.1770     
   Saponite-K        -0.7775        SiO2(am)          -2.1940     
   Annite            -0.8329        Andradite         -2.2241     
   Phlogopite        -0.9327        Tremolite         -2.2390     
   Diaspore          -0.9965        Hedenbergite      -2.2670     
   Fayalite          -1.0790        Wollastonite      -2.3716     
   Hematite          -1.1136        Whitlockite       -2.4894     
   Ferrosilite       -1.1450        Pseudowollastoni  -2.5059     
   Talc              -1.1843        Chamosite-7A      -2.8365     
   Mn(OH)2(am)       -1.2263        Manganosite       -2.8366     
   Goethite          -1.2516        Daphnite-7A       -2.8752     
    (only minerals with log Q/K > -3 listed)

                         partial
  Gases               press. (bar)     fugacity     fug. coef.    log fug.
 ---------------------------------------------------------------------------
   CH4(g)                   1.172         1.172        0.9993      0.0688
   H2O(g)                  0.8250        0.8128        0.9852     -0.0900
   H2(g)                   0.2042        0.2044         1.001     -0.6896
   H2S(g)               1.820e-05     1.813e-05        0.9961     -4.7417
   HCl(g)               1.625e-11     1.625e-11         1.000*   -10.7890
   CO2(g)               5.947e-12     5.933e-12        0.9976    -11.2267
   CO(g)                3.409e-16     3.409e-16         1.000*   -15.4674
   C2H4(g)              8.521e-22     8.521e-22         1.000*   -21.0695
   S2(g)                1.756e-28     1.756e-28         1.000*   -27.7555
   SO2(g)               1.791e-29     1.778e-29        0.9928    -28.7500
   Na(g)                9.595e-43     9.595e-43         1.000*   -42.0179
   K(g)                 1.020e-44     1.020e-44         1.000*   -43.9915
   Cl2(g)               1.805e-48     1.805e-48         1.000*   -47.7435
   O2(g)                2.032e-62     2.031e-62        0.9999    -61.6922
   Mg(g)                1.290e-68     1.290e-68         1.000*   -67.8895
   Ca(g)                2.923e-85     2.923e-85         1.000*   -84.5341
   C(g)                 7.229e-98     7.229e-98         1.000*   -97.1409
   Al(g)               5.871e-105    5.871e-105         1.000*  -104.2313
   Si(g)               1.706e-113    1.706e-113         1.000*  -112.7681
    *no data, gas taken to be ideal

                                  In fluid              Sorbed            Kd
  Original basis total moles   moles     mg/kg      moles     mg/kg      L/kg
 -------------------------------------------------------------------------------
   H2O                 58.5       54.2  9.37e+05
   Al+++              0.242   5.44e-08   0.00141
   Ca++               0.848      0.757  2.91e+04
   Cl-                0.820      0.820  2.79e+04
   CrO4--            0.0686   3.40e-20  3.79e-15
   Fe++               0.853   3.18e-05      1.71
   H+                 -5.98   0.000996     0.965
   HCO3-            0.00100    0.00100      58.6
   HPO4--            0.0133   6.37e-11  5.87e-06
   K+               0.00678    0.00678      254.
   Mg++                1.78    0.00261      60.9
   Mn++              0.0213     0.0212  1.12e+03
   Na+               0.0729     0.0729  1.61e+03
   O2(aq)           -0.0614   -0.00209     -64.1
   SO4--            0.00766   3.08e-06     0.284
   SiO2(aq)            2.40   4.14e-05      2.39
   Ti(OH)4(aq)       0.0215     0.0215  2.40e+03

  Elemental composition               In fluid                  Sorbed
                  total moles     moles       mg/kg        moles       mg/kg
 -------------------------------------------------------------------------------
   Aluminum            0.2419    5.439e-08    0.001410
   Calcium             0.8479       0.7568   2.914e+04
   Carbon            0.001000     0.001000       11.54
   Chlorine            0.8200       0.8200   2.793e+04
   Chromium           0.06856    3.404e-20   1.700e-15
   Hydrogen             111.0        108.4   1.050e+05
   Iron                0.8531    3.181e-05       1.707
   Magnesium            1.777     0.002610       60.93
   Manganese          0.02126      0.02121       1120.
   Oxygen               63.57        54.25   8.339e+05
   Phosphorus         0.01330    6.369e-11   1.895e-06
   Potassium         0.006776     0.006776       254.5
   Silicon              2.396    4.143e-05       1.118
   Sodium             0.07294      0.07294       1611.
   Sulfur            0.007662    3.079e-06     0.09486
   Titanium           0.02151      0.02151       989.4


          Step #    33             Xi = 0.3000

          Temperature = 100.0 C    Pressure =  1.013 bars
          pH =  7.033              log fO2 =  -61.821
          Eh =  -0.4455 volts      pe =  -6.0170
          Ionic strength      =    1.936632 molal
          Charge imbalance    =    0.789194 eq/kg (35.33% error)
          Activity of water   =    0.975017
          Solvent mass        =     0.97527 kg
          Solution mass       =      1.0403 kg
          Mineral mass        =     0.33423 kg
          Solution density    =    0.991    g/cm3
          Solution viscosity  =    0.003    poise
          Chlorinity          =    0.840795 molal
          Dissolved solids    =       62525 mg/kg sol'n
          Hardness            =    73937.09 mg/kg sol'n as CaCO3
            carbonate         =       42.32 mg/kg sol'n as CaCO3
            non-carbonate     =    73894.77 mg/kg sol'n as CaCO3
          Carbonate alkalinity=       42.32 mg/kg sol'n as CaCO3
          Water type          =    Ca-Cl
          Bulk volume         =    1.16e+03 cm3
          Fluid volume        =    1.05e+03 cm3
          Mineral volume      =        113. cm3
          Inert volume        =        0.00 cm3
          Porosity            =        90.3 %
          Permeability        =        3.46 cm2
          Mass reacted        =         319 g

                          moles          moles         grams          cm3      rxn rate
  Reactants             remaining       reacted       reacted       reacted  (mol/kg sec)
 ------------------------------------------------------------------------------------------
   H2O                    0.01616      0.006927        0.1248          --            --  
   Al2O3                   0.2908        0.1246         12.71          --            --  
   CaO                      1.050        0.4502         25.25          --            --  
   Cr2O3                  0.08242       0.03532         5.369          --            --  
   FeO(ox)                  2.049        0.8780         63.08          --            --  
   K2O(ox)               0.006943      0.002976        0.2803          --            --  
   MgO                      3.289         1.409         56.81          --            --  
   MnO                    0.05112       0.02191         1.554          --            --  
   Na2O(ox)               0.08648       0.03706         2.297          --            --  
   P2O5                   0.01598      0.006850        0.9724          --            --  
   S                      0.01602      0.006865        0.2201        0.1065          --  
   SiO2                     5.761         2.469         148.3          --            --  
   TiO2                   0.05172       0.02216         1.771          --            --  

  Minerals in system     moles      log moles      grams        volume (cm3)
 ----------------------------------------------------------------------------
   Antigorite             0.01087     -1.964          49.30           19.01
   Chromite               0.03532     -1.452          7.906           1.555
   Daphnite-14A           0.05338     -1.273          38.09           11.39
   Greenalite              0.1746     -0.758          64.90           20.08
   Hydroxylapatite       0.004567     -2.340          2.294          0.8657
   Magnetite              0.01505     -1.822          3.486          0.6703
   Saponite-Ca             0.4318     -0.365          166.5           58.59
   Tephroite             0.005475     -2.262          1.106          0.4172
   Troilite              0.007861     -2.105         0.6911          0.2608
                                               _____________   _____________
          (total)                                     334.2           112.8 

  Aqueous species       molality    mg/kg sol'n    act. coef.     log act.
 ---------------------------------------------------------------------------
   Cl-                     0.7706     2.561e+04      0.5566       -0.3677
   Ca++                    0.7402     2.781e+04      0.1674       -0.9069
   Na+                    0.07058         1521.      0.6336       -1.3495
   CaCl+                  0.03690         2613.      0.6336       -1.6312
   Ti(OH)4(aq)            0.02273         2470.      1.0000       -1.6434
   CaCl2(aq)             0.009476         986.0      1.0000       -2.0234
   MnCl+                 0.007439         630.4      0.6336       -2.3267
   K+                    0.006931         254.0      0.5566       -2.4137
   NaCl(aq)              0.006454         353.6      1.0000       -2.1902
   Mn++                  0.003800         195.7      0.1674       -3.1965
   Mg++                  0.001114         25.38      0.2484       -3.5580
   Methane(aq)           0.001025         15.42      1.0000       -2.9891
   MgCl+                0.0002848         15.95      0.6336       -3.7437
   KCl(aq)              0.0001971         13.77      1.0000       -3.7054
   H2(aq)               0.0001893        0.3577      1.0000       -3.7229
   SiO2(aq)             3.887e-05         2.190      1.0000       -4.4103
   Fe++                 1.426e-05        0.7464      0.1674       -5.6222
   OH-                  9.796e-06        0.1562      0.5973       -5.2328
   HS-                  3.441e-06        0.1067      0.5973       -5.6871
   FeCl+                2.596e-06        0.2222      0.6336       -5.7839
   H2S(aq)              5.785e-07       0.01848      1.0000       -6.2377
   HSiO3-               5.318e-07       0.03844      0.6336       -6.4724
   NaHSiO3(aq)          2.713e-07       0.02545      1.0000       -6.5666
   FeCl4--              1.469e-07       0.02722      0.0871       -7.8930
   H+                   1.085e-07     0.0001025      0.8535       -7.0333
   AlO2-                7.535e-08      0.004166      0.6336       -7.3211
   NaOH(aq)             6.138e-08      0.002302      1.0000       -7.2120
    (only species > 1e-8 molal listed)

  Mineral saturation states
                     log Q/K                          log Q/K
 ----------------------------------------------------------------
   Daphnite-14A       0.0000 sat    Boehmite          -1.2967     
   Greenalite         0.0000 sat    Quartz            -1.3321     
   Tephroite          0.0000 sat    FeO               -1.3651     
   Antigorite         0.0000 sat    Andradite         -1.4101     
   Troilite           0.0000 sat    Pyrite            -1.4580     
   Hydroxylapatite    0.0000 sat    Clinochlore-14A   -1.4726     
   Magnetite          0.0000 sat    Saponite-H        -1.4922     
   Saponite-Ca        0.0000 sat    Tridymite         -1.5039     
   Chromite           0.0000 sat    Chalcedony        -1.5488     
   Pyrrhotite        -0.0796        Minnesotaite      -1.7075     
   Saponite-Mg       -0.3041        Cristobalite(alp  -1.7498     
   Alabandite        -0.4636        Tremolite         -1.7607     
   Ice               -0.4780        Gibbsite          -1.7814     
   Chrysotile        -0.5093        Brucite           -1.9647     
   Saponite-Na       -0.6019        Coesite           -1.9905     
   Cronstedtite-7A   -0.6228        Hedenbergite      -1.9991     
   Ripidolite-14A    -0.6521        Wustite           -2.0074     
   Annite            -0.7065        Cristobalite(bet  -2.0520     
   Saponite-K        -0.7747        Wollastonite      -2.0931     
   Rhodonite         -0.7878        Enstatite         -2.1235     
   Phlogopite        -0.8022        Fe(OH)2           -2.1557     
   Diopside          -0.9993        SiO2(am)          -2.2260     
   Diaspore          -1.0019        Pseudowollastoni  -2.2274     
   Fayalite          -1.0682        Whitlockite       -2.5929     
   Hematite          -1.1350        Manganosite       -2.8205     
   Ferrosilite       -1.1556        Chamosite-7A      -2.8365     
   Mn(OH)2(am)       -1.2103        Daphnite-7A       -2.8752     
   Talc              -1.2443        Mesolite          -2.9954     
   Goethite          -1.2624     
    (only minerals with log Q/K > -3 listed)

                         partial
  Gases               press. (bar)     fugacity     fug. coef.    log fug.
 ---------------------------------------------------------------------------
   CH4(g)                   1.173         1.172        0.9993      0.0691
   H2O(g)                  0.8249        0.8127        0.9852     -0.0901
   H2(g)                   0.2368        0.2370         1.001     -0.6253
   H2S(g)               1.732e-05     1.725e-05        0.9961     -4.7632
   HCl(g)               1.154e-11     1.154e-11         1.000*   -10.9379
   CO2(g)               3.291e-12     3.283e-12        0.9976    -11.4837
   CO(g)                2.188e-16     2.188e-16         1.000*   -15.6600
   C2H4(g)              6.346e-22     6.346e-22         1.000*   -21.1975
   S2(g)                1.183e-28     1.183e-28         1.000*   -27.9271
   SO2(g)               1.093e-29     1.085e-29        0.9928    -28.9645
   Na(g)                1.512e-42     1.512e-42         1.000*   -41.8203
   K(g)                 1.601e-44     1.601e-44         1.000*   -43.7955
   Cl2(g)               7.844e-49     7.844e-49         1.000*   -48.1055
   O2(g)                1.511e-62     1.510e-62        0.9999    -61.8209
   Mg(g)                1.576e-68     1.576e-68         1.000*   -67.8024
   Ca(g)                6.932e-85     6.932e-85         1.000*   -84.1592
   C(g)                 5.380e-98     5.380e-98         1.000*   -97.2692
   Al(g)               7.242e-105    7.242e-105         1.000*  -104.1401
   Si(g)               2.131e-113    2.131e-113         1.000*  -112.6715
    *no data, gas taken to be ideal

                                  In fluid              Sorbed            Kd
  Original basis total moles   moles     mg/kg      moles     mg/kg      L/kg
 -------------------------------------------------------------------------------
   H2O                 58.5       54.1  9.38e+05
   Al+++              0.249   7.58e-08   0.00197
   Ca++               0.861      0.767  2.96e+04
   Cl-                0.820      0.820  2.79e+04
   CrO4--            0.0706   1.66e-20  1.85e-15
   Fe++               0.879   1.66e-05     0.890
   H+                 -6.16   0.000994     0.963
   HCO3-            0.00100    0.00100      58.7
   HPO4--            0.0137   3.60e-11  3.32e-06
   K+               0.00695    0.00695      261.
   Mg++                1.82    0.00136      31.9
   Mn++              0.0219     0.0110      579.
   Na+               0.0751     0.0751  1.66e+03
   O2(aq)           -0.0633   -0.00210     -64.6
   SO4--            0.00786   3.92e-06     0.362
   SiO2(aq)            2.47   3.87e-05      2.23
   Ti(OH)4(aq)       0.0222     0.0222  2.47e+03

  Elemental composition               In fluid                  Sorbed
                  total moles     moles       mg/kg        moles       mg/kg
 -------------------------------------------------------------------------------
   Aluminum            0.2493    7.579e-08    0.001966
   Calcium             0.8612       0.7671   2.955e+04
   Carbon            0.001000     0.001000       11.55
   Chlorine            0.8200       0.8200   2.794e+04
   Chromium           0.07064    1.657e-20   8.279e-16
   Hydrogen             111.0        108.4   1.050e+05
   Iron                0.8790    1.659e-05      0.8904
   Magnesium            1.818     0.001364       31.87
   Manganese          0.02191      0.01096       578.8
   Oxygen               63.82        54.22   8.339e+05
   Phosphorus         0.01370    3.603e-11   1.073e-06
   Potassium         0.006952     0.006952       261.3
   Silicon              2.469    3.870e-05       1.045
   Sodium             0.07513      0.07513       1660.
   Sulfur            0.007865    3.922e-06      0.1209
   Titanium           0.02217      0.02217       1020.


          Step #    34             Xi = 0.3089

          Temperature = 100.0 C    Pressure =  1.013 bars
          pH =  7.300              log fO2 =  -62.043
          Eh =  -0.4694 volts      pe =  -6.3395
          Ionic strength      =    1.945365 molal
          Charge imbalance    =    0.789681 eq/kg (35.2% error)
          Activity of water   =    0.974867
          Solvent mass        =     0.97464 kg
          Solution mass       =      1.0397 kg
          Mineral mass        =     0.34434 kg
          Solution density    =    0.991    g/cm3
          Solution viscosity  =    0.003    poise
          Chlorinity          =    0.841339 molal
          Dissolved solids    =       62553 mg/kg sol'n
          Hardness            =    74594.88 mg/kg sol'n as CaCO3
            carbonate         =       45.13 mg/kg sol'n as CaCO3
            non-carbonate     =    74549.74 mg/kg sol'n as CaCO3
          Carbonate alkalinity=       45.13 mg/kg sol'n as CaCO3
          Water type          =    Ca-Cl
          Bulk volume         =    1.17e+03 cm3
          Fluid volume        =    1.05e+03 cm3
          Mineral volume      =        116. cm3
          Inert volume        =        0.00 cm3
          Porosity            =        90.0 %
          Permeability        =        3.15 cm2
          Mass reacted        =         328 g

                          moles          moles         grams          cm3      rxn rate
  Reactants             remaining       reacted       reacted       reacted  (mol/kg sec)
 ------------------------------------------------------------------------------------------
   H2O                    0.01596      0.007133        0.1285          --            --  
   Al2O3                   0.2871        0.1283         13.08          --            --  
   CaO                      1.037        0.4636         26.00          --            --  
   Cr2O3                  0.08137       0.03637         5.528          --            --  
   FeO(ox)                  2.023        0.9041         64.96          --            --  
   K2O(ox)               0.006855      0.003064        0.2886          --            --  
   MgO                      3.247         1.451         58.49          --            --  
   MnO                    0.05047       0.02256         1.600          --            --  
   Na2O(ox)               0.08538       0.03817         2.365          --            --  
   P2O5                   0.01578      0.007054         1.001          --            --  
   S                      0.01581      0.007069        0.2267        0.1096          --  
   SiO2                     5.688         2.542         152.8          --            --  
   TiO2                   0.05106       0.02282         1.823          --            --  

  Minerals in system     moles      log moles      grams        volume (cm3)
 ----------------------------------------------------------------------------
   Andradite             0.001114     -2.953         0.5659          0.1468
   Antigorite             0.01098     -1.960          49.79           19.20
   Chromite               0.03637     -1.439          8.141           1.601
   Daphnite-14A           0.05502     -1.260          39.25           11.74
   Greenalite              0.1803     -0.744          67.01           20.73
   Hydroxylapatite       0.004703     -2.328          2.362          0.8914
   Magnetite              0.01420     -1.848          3.287          0.6322
   Saponite-Ca             0.4443     -0.352          171.3           60.29
   Tephroite             0.009566     -2.019          1.932          0.7290
   Troilite              0.008062     -2.094         0.7088          0.2675
                                               _____________   _____________
          (total)                                     344.3           116.2 

  Aqueous species       molality    mg/kg sol'n    act. coef.     log act.
 ---------------------------------------------------------------------------
   Cl-                     0.7752     2.576e+04      0.5567       -0.3650
   Ca++                    0.7474     2.808e+04      0.1674       -0.9028
   Na+                    0.07266         1566.      0.6339       -1.3367
   CaCl+                  0.03746         2653.      0.6339       -1.6244
   Ti(OH)4(aq)            0.02342         2545.      1.0000       -1.6304
   CaCl2(aq)             0.009685         1008.      1.0000       -2.0139
   K+                    0.007110         260.6      0.5567       -2.4025
   NaCl(aq)              0.006688         366.4      1.0000       -2.1747
   MnCl+                 0.002333         197.7      0.6339       -2.8300
   Mn++                  0.001185         61.05      0.1674       -3.7025
   Methane(aq)           0.001026         15.43      1.0000       -2.9888
   Mg++                 0.0003568         8.130      0.2484       -4.0524
   H2(aq)               0.0002444        0.4619      1.0000       -3.6118
   KCl(aq)              0.0002035         14.22      1.0000       -3.6915
   MgCl+                9.175e-05         5.140      0.6339       -4.2354
   SiO2(aq)             3.421e-05         1.927      1.0000       -4.4659
   OH-                  1.810e-05        0.2886      0.5975       -4.9659
   HS-                  5.840e-06        0.1811      0.5975       -5.4573
   Fe++                 4.543e-06        0.2379      0.1674       -6.1190
   HSiO3-               8.648e-07       0.06250      0.6339       -6.2611
   FeCl+                8.318e-07       0.07119      0.6339       -6.2780
   H2S(aq)              5.311e-07       0.01697      1.0000       -6.2748
   NaHSiO3(aq)          4.545e-07       0.04264      1.0000       -6.3425
   AlO2-                1.363e-07      0.007537      0.6339       -7.0634
   NaOH(aq)             1.169e-07      0.004382      1.0000       -6.9323
   H+                   5.864e-08     5.541e-05      0.8542       -7.3002
   FeCl4--              4.802e-08      0.008899      0.0870       -8.3790
    (only species > 1e-8 molal listed)

  Mineral saturation states
                     log Q/K                          log Q/K
 ----------------------------------------------------------------
   Andradite          0.0000 sat    FeO               -1.3280     
   Antigorite         0.0000 sat    Talc              -1.3484     
   Daphnite-14A       0.0000 sat    Quartz            -1.3877     
   Troilite           0.0000 sat    Clinochlore-14A   -1.4611     
   Saponite-Ca        0.0000 sat    Hedenbergite      -1.5352     
   Hydroxylapatite    0.0000 sat    Tridymite         -1.5595     
   Chromite           0.0000 sat    Saponite-H        -1.5809     
   Magnetite          0.0000 sat    Chalcedony        -1.6044     
   Greenalite         0.0000 sat    Pyrite            -1.6062     
   Tephroite          0.0000 sat    Wollastonite      -1.6107     
   Pyrrhotite        -0.0796        Pseudowollastoni  -1.7450     
   Saponite-Mg       -0.3864        Gibbsite          -1.7907     
   Alabandite        -0.4729        Cristobalite(alp  -1.8054     
   Ice               -0.4781        Minnesotaite      -1.8185     
   Annite            -0.4930        Brucite           -1.9254     
   Chrysotile        -0.5024        Wustite           -1.9782     
   Diopside          -0.5330        Coesite           -2.0461     
   Phlogopite        -0.5819        Cristobalite(bet  -2.1076     
   Saponite-Na       -0.5984        Fe(OH)2           -2.1187     
   Cronstedtite-7A   -0.6414        Enstatite         -2.1396     
   Ripidolite-14A    -0.6452        SiO2(am)          -2.2816     
   Saponite-K        -0.7717        Mesolite          -2.6386     
   Rhodonite         -0.8155        Monticellite      -2.7370     
   Tremolite         -0.9322        Prehnite          -2.7489     
   Diaspore          -1.0112        Whitlockite       -2.7722     
   Fayalite          -1.0496        Manganosite       -2.7928     
   Hematite          -1.1721        Chamosite-7A      -2.8365     
   Ferrosilite       -1.1741        Daphnite-7A       -2.8752     
   Mn(OH)2(am)       -1.1826        Epidote           -2.9162     
   Goethite          -1.2810        Epidote-ord       -2.9216     
   Boehmite          -1.3060     
    (only minerals with log Q/K > -3 listed)

                         partial
  Gases               press. (bar)     fugacity     fug. coef.    log fug.
 ---------------------------------------------------------------------------
   CH4(g)                   1.174         1.173        0.9993      0.0694
   H2O(g)                  0.8247        0.8125        0.9852     -0.0902
   H2(g)                   0.3058        0.3060         1.001     -0.5142
   H2S(g)               1.590e-05     1.584e-05        0.9961     -4.8003
   HCl(g)               6.278e-12     6.278e-12         1.000*   -11.2021
   CO2(g)               1.183e-12     1.180e-12        0.9976    -11.9279
   CO(g)                1.016e-16     1.016e-16         1.000*   -15.9931
   C2H4(g)              3.810e-22     3.810e-22         1.000*   -21.4191
   S2(g)                5.977e-29     5.977e-29         1.000*   -28.2236
   SO2(g)               4.657e-30     4.623e-30        0.9928    -29.3351
   Na(g)                3.273e-42     3.273e-42         1.000*   -41.4851
   K(g)                 3.452e-44     3.452e-44         1.000*   -43.4619
   Cl2(g)               1.799e-49     1.799e-49         1.000*   -48.7451
   O2(g)                9.053e-63     9.052e-63        0.9999    -62.0433
   Mg(g)                2.229e-68     2.229e-68         1.000*   -67.6518
   Ca(g)                3.089e-84     3.089e-84         1.000*   -83.5101
   C(g)                 3.228e-98     3.228e-98         1.000*   -97.4911
   Al(g)               1.041e-104    1.041e-104         1.000*  -103.9826
   Si(g)               3.128e-113    3.128e-113         1.000*  -112.5047
    *no data, gas taken to be ideal

                                  In fluid              Sorbed            Kd
  Original basis total moles   moles     mg/kg      moles     mg/kg      L/kg
 -------------------------------------------------------------------------------
   H2O                 58.6       54.1  9.37e+05
   Al+++              0.257   1.36e-07   0.00353
   Ca++               0.875      0.774  2.99e+04
   Cl-                0.820      0.820  2.80e+04
   CrO4--            0.0727   4.90e-21  5.47e-16
   Fe++               0.905   5.29e-06     0.284
   H+                 -6.35   0.000987     0.957
   HCO3-            0.00100    0.00100      58.7
   HPO4--            0.0141   1.42e-11  1.31e-06
   K+               0.00713    0.00713      268.
   Mg++                1.86   0.000437      10.2
   Mn++              0.0226    0.00343      181.
   Na+               0.0773     0.0773  1.71e+03
   O2(aq)           -0.0652   -0.00213     -65.6
   SO4--            0.00807   6.21e-06     0.574
   SiO2(aq)            2.54   3.46e-05      2.00
   Ti(OH)4(aq)       0.0228     0.0228  2.54e+03

  Elemental composition               In fluid                  Sorbed
                  total moles     moles       mg/kg        moles       mg/kg
 -------------------------------------------------------------------------------
   Aluminum            0.2567    1.362e-07    0.003534
   Calcium             0.8746       0.7744   2.985e+04
   Carbon            0.001000     0.001000       11.55
   Chlorine            0.8200       0.8200   2.796e+04
   Chromium           0.07274    4.902e-21   2.452e-16
   Hydrogen             111.0        108.3   1.050e+05
   Iron                0.9051    5.288e-06      0.2841
   Magnesium            1.860    0.0004372       10.22
   Manganese          0.02256     0.003429       181.2
   Oxygen               64.07        54.19   8.340e+05
   Phosphorus         0.01411    1.422e-11   4.236e-07
   Potassium         0.007128     0.007128       268.1
   Silicon              2.542    3.463e-05      0.9354
   Sodium             0.07733      0.07733       1710.
   Sulfur            0.008069    6.214e-06      0.1916
   Titanium           0.02282      0.02282       1051.


          Step #    38             Xi = 0.3408

          Temperature = 100.0 C    Pressure =  1.013 bars
          pH =  7.301              log fO2 =  -62.044
          Eh =  -0.4694 volts      pe =  -6.3403
          Ionic strength      =    1.945898 molal
          Charge imbalance    =    0.791457 eq/kg (35.22% error)
          Activity of water   =    0.974816
          Solvent mass        =     0.97200 kg
          Solution mass       =      1.0373 kg
          Mineral mass        =     0.38053 kg
          Solution density    =    0.991    g/cm3
          Solution viscosity  =    0.003    poise
          Chlorinity          =    0.843625 molal
          Dissolved solids    =       62990 mg/kg sol'n
          Hardness            =    74353.84 mg/kg sol'n as CaCO3
            carbonate         =       45.24 mg/kg sol'n as CaCO3
            non-carbonate     =    74308.60 mg/kg sol'n as CaCO3
          Carbonate alkalinity=       45.24 mg/kg sol'n as CaCO3
          Water type          =    Ca-Cl
          Bulk volume         =    1.17e+03 cm3
          Fluid volume        =    1.05e+03 cm3
          Mineral volume      =        128. cm3
          Inert volume        =        0.00 cm3
          Porosity            =        89.1 %
          Permeability        =        2.27 cm2
          Mass reacted        =         362 g

                          moles          moles         grams          cm3      rxn rate
  Reactants             remaining       reacted       reacted       reacted  (mol/kg sec)
 ------------------------------------------------------------------------------------------
   H2O                    0.01522      0.007868        0.1418          --            --  
   Al2O3                   0.2739        0.1416         14.43          --            --  
   CaO                     0.9893        0.5114         28.68          --            --  
   Cr2O3                  0.07762       0.04012         6.098          --            --  
   FeO(ox)                  1.929        0.9974         71.66          --            --  
   K2O(ox)               0.006539      0.003380        0.3184          --            --  
   MgO                      3.097         1.601         64.53          --            --  
   MnO                    0.04814       0.02489         1.765          --            --  
   Na2O(ox)               0.08145       0.04210         2.609          --            --  
   P2O5                   0.01505      0.007781         1.105          --            --  
   S                      0.01508      0.007798        0.2500        0.1210          --  
   SiO2                     5.426         2.805         168.5          --            --  
   TiO2                   0.04871       0.02518         2.011          --            --  

  Minerals in system     moles      log moles      grams        volume (cm3)
 ----------------------------------------------------------------------------
   Andradite              0.01604     -1.795          8.151           2.115
   Antigorite             0.01226     -1.912          55.61           21.44
   Chromite               0.04012     -1.397          8.981           1.766
   Daphnite-14A           0.06341     -1.198          45.24           13.53
   Greenalite              0.2001     -0.699          74.39           23.01
   Hydroxylapatite       0.005188     -2.285          2.606          0.9834
   Saponite-Ca             0.4737     -0.325          182.6           64.27
   Tephroite              0.01074     -1.969          2.168          0.8183
   Troilite              0.008792     -2.056         0.7729          0.2917
                                               _____________   _____________
          (total)                                     380.5           128.2 

  Aqueous species       molality    mg/kg sol'n    act. coef.     log act.
 ---------------------------------------------------------------------------
   Cl-                     0.7768     2.580e+04      0.5567       -0.3641
   Ca++                    0.7452     2.799e+04      0.1674       -0.9041
   Na+                    0.08026         1729.      0.6339       -1.2935
   CaCl+                  0.03743         2649.      0.6339       -1.6248
   Ti(OH)4(aq)            0.02590         2813.      1.0000       -1.5866
   CaCl2(aq)             0.009696         1008.      1.0000       -2.0134
   K+                    0.007761         284.3      0.5567       -2.3645
   NaCl(aq)              0.007402         405.4      1.0000       -2.1306
   MnCl+                 0.002331         197.4      0.6339       -2.8304
   Mn++                  0.001182         60.83      0.1674       -3.7038
   Methane(aq)           0.001029         15.47      1.0000       -2.9877
   Mg++                 0.0003557         8.102      0.2484       -4.0537
   H2(aq)               0.0002445        0.4619      1.0000       -3.6117
   KCl(aq)              0.0002225         15.55      1.0000       -3.6526
   MgCl+                9.166e-05         5.132      0.6339       -4.2358
   SiO2(aq)             3.421e-05         1.926      1.0000       -4.4659
   OH-                  1.813e-05        0.2889      0.5975       -4.9653
   HS-                  5.848e-06        0.1812      0.5975       -5.4567
   Fe++                 4.530e-06        0.2371      0.1674       -6.1203
   HSiO3-               8.661e-07       0.06256      0.6339       -6.2604
   FeCl+                8.310e-07       0.07109      0.6339       -6.2784
   H2S(aq)              5.310e-07       0.01696      1.0000       -6.2749
   NaHSiO3(aq)          5.028e-07       0.04715      1.0000       -6.2986
   AlO2-                1.365e-07      0.007545      0.6339       -7.0628
   NaOH(aq)             1.293e-07      0.004845      1.0000       -6.8885
   H+                   5.855e-08     5.529e-05      0.8542       -7.3009
   FeCl4--              4.828e-08      0.008941      0.0870       -8.3767
    (only species > 1e-8 molal listed)

  Mineral saturation states
                     log Q/K                          log Q/K
 ----------------------------------------------------------------
   Tephroite          0.0000 sat    FeO               -1.3280     
   Troilite           0.0000 sat    Talc              -1.3484     
   Andradite          0.0000 sat    Quartz            -1.3877     
   Chromite           0.0000 sat    Clinochlore-14A   -1.4611     
   Saponite-Ca        0.0000 sat    Hedenbergite      -1.5351     
   Hydroxylapatite    0.0000 sat    Tridymite         -1.5595     
   Antigorite         0.0000 sat    Saponite-H        -1.5809     
   Daphnite-14A       0.0000 sat    Chalcedony        -1.6044     
   Greenalite         0.0000 sat    Pyrite            -1.6064     
   Magnetite         -0.0001        Wollastonite      -1.6107     
   Pyrrhotite        -0.0796        Pseudowollastoni  -1.7450     
   Saponite-Mg       -0.3864        Gibbsite          -1.7908     
   Annite            -0.4543        Cristobalite(alp  -1.8054     
   Alabandite        -0.4730        Minnesotaite      -1.8185     
   Ice               -0.4781        Brucite           -1.9254     
   Chrysotile        -0.5024        Wustite           -1.9782     
   Diopside          -0.5330        Coesite           -2.0461     
   Phlogopite        -0.5431        Cristobalite(bet  -2.1076     
   Saponite-Na       -0.5839        Fe(OH)2           -2.1187     
   Cronstedtite-7A   -0.6415        Enstatite         -2.1396     
   Ripidolite-14A    -0.6452        SiO2(am)          -2.2816     
   Saponite-K        -0.7589        Mesolite          -2.6090     
   Rhodonite         -0.8155        Monticellite      -2.7369     
   Tremolite         -0.9322        Prehnite          -2.7489     
   Diaspore          -1.0112        Whitlockite       -2.7722     
   Fayalite          -1.0496        Manganosite       -2.7928     
   Hematite          -1.1722        Chamosite-7A      -2.8365     
   Ferrosilite       -1.1741        Daphnite-7A       -2.8752     
   Mn(OH)2(am)       -1.1826        Epidote           -2.9162     
   Goethite          -1.2810        Epidote-ord       -2.9216     
   Boehmite          -1.3060     
    (only minerals with log Q/K > -3 listed)

                         partial
  Gases               press. (bar)     fugacity     fug. coef.    log fug.
 ---------------------------------------------------------------------------
   CH4(g)                   1.177         1.176        0.9993      0.0705
   H2O(g)                  0.8247        0.8125        0.9852     -0.0902
   H2(g)                   0.3059        0.3061         1.001     -0.5141
   H2S(g)               1.590e-05     1.584e-05        0.9961     -4.8004
   HCl(g)               6.281e-12     6.281e-12         1.000*   -11.2019
   CO2(g)               1.185e-12     1.182e-12        0.9976    -11.9274
   CO(g)                1.018e-16     1.018e-16         1.000*   -15.9924
   C2H4(g)              3.828e-22     3.828e-22         1.000*   -21.4170
   S2(g)                5.971e-29     5.971e-29         1.000*   -28.2239
   SO2(g)               4.651e-30     4.618e-30        0.9928    -29.3356
   Na(g)                3.621e-42     3.621e-42         1.000*   -41.4411
   K(g)                 3.775e-44     3.775e-44         1.000*   -43.4231
   Cl2(g)               1.800e-49     1.800e-49         1.000*   -48.7448
   O2(g)                9.047e-63     9.045e-63        0.9999    -62.0436
   Mg(g)                2.230e-68     2.230e-68         1.000*   -67.6516
   Ca(g)                3.091e-84     3.091e-84         1.000*   -83.5099
   C(g)                 3.235e-98     3.235e-98         1.000*   -97.4902
   Al(g)               1.041e-104    1.041e-104         1.000*  -103.9824
   Si(g)               3.130e-113    3.130e-113         1.000*  -112.5044
    *no data, gas taken to be ideal

                                  In fluid              Sorbed            Kd
  Original basis total moles   moles     mg/kg      moles     mg/kg      L/kg
 -------------------------------------------------------------------------------
   H2O                 59.0       54.0  9.37e+05
   Al+++              0.283   1.36e-07   0.00354
   Ca++               0.922      0.770  2.98e+04
   Cl-                0.820      0.820  2.80e+04
   CrO4--            0.0802   4.88e-21  5.45e-16
   Fe++               0.998   5.26e-06     0.283
   H+                 -7.00   0.000987     0.959
   HCO3-            0.00100    0.00100      58.8
   HPO4--            0.0156   1.42e-11  1.32e-06
   K+               0.00776    0.00776      292.
   Mg++                2.01   0.000435      10.2
   Mn++              0.0249    0.00341      181.
   Na+               0.0852     0.0852  1.89e+03
   O2(aq)           -0.0719   -0.00213     -65.7
   SO4--            0.00880   6.20e-06     0.575
   SiO2(aq)            2.80   3.46e-05      2.00
   Ti(OH)4(aq)       0.0252     0.0252  2.81e+03

  Elemental composition               In fluid                  Sorbed
                  total moles     moles       mg/kg        moles       mg/kg
 -------------------------------------------------------------------------------
   Aluminum            0.2831    1.362e-07    0.003544
   Calcium             0.9224       0.7702   2.976e+04
   Carbon            0.001000     0.001000       11.58
   Chlorine            0.8200       0.8200   2.802e+04
   Chromium           0.08025    4.875e-21   2.444e-16
   Hydrogen             111.0        108.0   1.049e+05
   Iron                0.9984    5.260e-06      0.2832
   Magnesium            2.010    0.0004349       10.19
   Manganese          0.02489     0.003414       180.8
   Oxygen               64.95        54.06   8.337e+05
   Phosphorus         0.01556    1.422e-11   4.245e-07
   Potassium         0.007760     0.007760       292.5
   Silicon              2.805    3.458e-05      0.9362
   Sodium             0.08520      0.08520       1888.
   Sulfur            0.008798    6.205e-06      0.1918
   Titanium           0.02518      0.02518       1162.


          Step #    43             Xi = 0.3818

          Temperature = 100.0 C    Pressure =  1.013 bars
          pH =  7.604              log fO2 =  -65.467
          Eh =  -0.5552 volts      pe =  -7.4989
          Ionic strength      =    1.948161 molal
          Charge imbalance    =    0.793200 eq/kg (35.2% error)
          Activity of water   =    0.974721
          Solvent mass        =     0.96933 kg
          Solution mass       =      1.0351 kg
          Mineral mass        =     0.42641 kg
          Solution density    =    0.992    g/cm3
          Solution viscosity  =    0.003    poise
          Chlorinity          =    0.845947 molal
          Dissolved solids    =       63505 mg/kg sol'n
          Hardness            =    74231.75 mg/kg sol'n as CaCO3
            carbonate         =       47.49 mg/kg sol'n as CaCO3
            non-carbonate     =    74184.26 mg/kg sol'n as CaCO3
          Carbonate alkalinity=       47.49 mg/kg sol'n as CaCO3
          Water type          =    Ca-Cl
          Bulk volume         =    1.19e+03 cm3
          Fluid volume        =    1.04e+03 cm3
          Mineral volume      =        143. cm3
          Inert volume        =        0.00 cm3
          Porosity            =        88.0 %
          Permeability        =        1.54 cm2
          Mass reacted        =         406 g

                          moles          moles         grams          cm3      rxn rate
  Reactants             remaining       reacted       reacted       reacted  (mol/kg sec)
 ------------------------------------------------------------------------------------------
   H2O                    0.01427      0.008816        0.1588          --            --  
   Al2O3                   0.2568        0.1586         16.17          --            --  
   CaO                     0.9277        0.5730         32.13          --            --  
   Cr2O3                  0.07279       0.04495         6.832          --            --  
   FeO(ox)                  1.809         1.117         80.28          --            --  
   K2O(ox)               0.006132      0.003787        0.3567          --            --  
   MgO                      2.904         1.794         72.29          --            --  
   MnO                    0.04515       0.02788         1.978          --            --  
   Na2O(ox)               0.07638       0.04717         2.924          --            --  
   P2O5                   0.01412      0.008718         1.237          --            --  
   S                      0.01415      0.008737        0.2801        0.1355          --  
   SiO2                     5.088         3.142         188.8          --            --  
   TiO2                   0.04567       0.02821         2.253          --            --  

  Minerals in system     moles      log moles      grams        volume (cm3)
 ----------------------------------------------------------------------------
   Andradite              0.02894     -1.538          14.71           3.816
   Antigorite             0.01266     -1.898          57.41           22.14
   Chromite               0.04495     -1.347          10.06           1.978
   Daphnite-14A           0.07292     -1.137          52.03           15.56
   Greenalite              0.2138     -0.670          79.46           24.58
   Hydroxylapatite       0.005812     -2.236          2.920           1.102
   Saponite-Ca             0.5193     -0.285          200.2           70.46
   Tephroite              0.01349     -1.870          2.724           1.028
   Tremolite             0.007427     -2.129          6.033           2.027
   Troilite              0.009726     -2.012         0.8550          0.3227
                                               _____________   _____________
          (total)                                     426.4           143.0 

  Aqueous species       molality    mg/kg sol'n    act. coef.     log act.
 ---------------------------------------------------------------------------
   Cl-                     0.7797     2.589e+04      0.5567       -0.3625
   Ca++                    0.7445     2.794e+04      0.1673       -0.9045
   Na+                    0.09002         1938.      0.6340       -1.2436
   CaCl+                  0.03753         2655.      0.6340       -1.6236
   Ti(OH)4(aq)            0.02910         3159.      1.0000       -1.5361
   H2(aq)                 0.01259         23.76      1.0000       -1.9001
   CaCl2(aq)             0.009760         1014.      1.0000       -2.0105
   K+                    0.008598         314.8      0.5567       -2.3200
   NaCl(aq)              0.008336         456.2      1.0000       -2.0791
   Methane(aq)           0.001032         15.50      1.0000       -2.9865
   MnCl+                0.0006233         52.76      0.6340       -3.4032
   Mn++                 0.0003149         16.20      0.1673       -4.2783
   KCl(aq)              0.0002475         17.28      1.0000       -3.6064
   Mg++                 9.766e-05         2.223      0.2484       -4.6151
   OH-                  3.641e-05        0.5799      0.5975       -4.6624
   SiO2(aq)             2.963e-05         1.667      1.0000       -4.5283
   MgCl+                2.526e-05         1.413      0.6340       -4.7956
   HS-                  1.067e-05        0.3305      0.5975       -5.1955
   HSiO3-               1.506e-06        0.1087      0.6340       -6.0201
   Fe++                 1.236e-06       0.06466      0.1673       -6.6843
   NaHSiO3(aq)          9.810e-07       0.09194      1.0000       -6.0083
   H2S(aq)              4.824e-07       0.01540      1.0000       -6.3166
   NaOH(aq)             2.913e-07       0.01091      1.0000       -6.5357
   AlO2-                2.677e-07       0.01479      0.6340       -6.7703
   FeCl+                2.276e-07       0.01946      0.6340       -6.8407
   H+                   2.915e-08     2.751e-05      0.8544       -7.6038
   S--                  1.603e-08     0.0004814      0.1263       -8.6935
   FeCl4--              1.338e-08      0.002477      0.0870       -8.9342
    (only species > 1e-8 molal listed)

  Mineral saturation states
                     log Q/K                          log Q/K
 ----------------------------------------------------------------
   Greenalite         0.0000 sat    Clinochlore-14A   -1.4481     
   Tremolite          0.0000 sat    Quartz            -1.4501     
   Tephroite          0.0000 sat    Talc              -1.4654     
   Daphnite-14A       0.0000 sat    Magnetite         -1.5868     
   Saponite-Ca        0.0000 sat    Tridymite         -1.6219     
   Hydroxylapatite    0.0000 sat    Chalcedony        -1.6668     
   Andradite          0.0000 sat    Saponite-H        -1.6808     
   Troilite           0.0000 sat    Prehnite          -1.7466     
   Antigorite         0.0000 sat    Gibbsite          -1.8012     
   Chromite           0.0000 sat    Cristobalite(alp  -1.8678     
   Diopside          -0.0084        Brucite           -1.8812     
   Pyrrhotite        -0.0796        Minnesotaite      -1.9433     
   Annite            -0.1798        Wustite           -2.0295     
   Phlogopite        -0.2608        Fe(OH)2           -2.0771     
   Ice               -0.4781        Goethite          -2.0952     
   Saponite-Mg       -0.4789        Coesite           -2.1085     
   Alabandite        -0.4834        Monticellite      -2.1499     
   Chrysotile        -0.4946        Enstatite         -2.1578     
   Saponite-Na       -0.5673        Cristobalite(bet  -2.1700     
   Ripidolite-14A    -0.6374        Grossular         -2.1815     
   Saponite-K        -0.7441        Mesolite          -2.1816     
   Rhodonite         -0.8468        Cronstedtite-7A   -2.2491     
   Hedenbergite      -1.0132        SiO2(am)          -2.3440     
   Diaspore          -1.0216        Epidote           -2.7281     
   Fayalite          -1.0287        Epidote-ord       -2.7335     
   Wollastonite      -1.0679        Manganosite       -2.7615     
   Mn(OH)2(am)       -1.1515        Hematite          -2.8005     
   Ferrosilite       -1.1949        Scolecite         -2.8273     
   Pseudowollastoni  -1.2022        Chamosite-7A      -2.8365     
   FeO               -1.2863        Daphnite-7A       -2.8752     
   Boehmite          -1.3164        Whitlockite       -2.9739     
    (only minerals with log Q/K > -3 listed)

                         partial
  Gases               press. (bar)     fugacity     fug. coef.    log fug.
 ---------------------------------------------------------------------------
   H2(g)                    15.75         15.76         1.001      1.1975
   CH4(g)                   1.180         1.180        0.9993      0.0717
   H2O(g)                  0.8246        0.8124        0.9852     -0.0902
   H2S(g)               1.444e-05     1.439e-05        0.9961     -4.8421
   HCl(g)               3.139e-12     3.139e-12         1.000*   -11.5031
   CO2(g)               1.692e-19     1.688e-19        0.9976    -18.7727
   CO(g)                7.481e-22     7.481e-22         1.000*   -21.1261
   C2H4(g)              1.452e-25     1.452e-25         1.000*   -24.8379
   S2(g)                1.860e-32     1.860e-32         1.000*   -31.7306
   SO2(g)               3.097e-35     3.075e-35        0.9928    -34.5122
   Na(g)                5.854e-41     5.854e-41         1.000*   -40.2325
   K(g)                 6.026e-43     6.026e-43         1.000*   -42.2199
   Cl2(g)               8.733e-52     8.733e-52         1.000*   -51.0588
   O2(g)                3.413e-66     3.413e-66        0.9999    -65.4669
   Mg(g)                1.271e-66     1.271e-66         1.000*   -65.8957
   Ca(g)                6.412e-82     6.412e-82         1.000*   -81.1930
   C(g)                1.224e-101    1.224e-101         1.000*  -100.9122
   Al(g)               3.756e-102    3.756e-102         1.000*  -101.4253
   Si(g)               7.186e-110    7.186e-110         1.000*  -109.1435
    *no data, gas taken to be ideal

                                  In fluid              Sorbed            Kd
  Original basis total moles   moles     mg/kg      moles     mg/kg      L/kg
 -------------------------------------------------------------------------------
   H2O                 59.4       53.8  9.37e+05
   Al+++              0.317   2.66e-07   0.00693
   Ca++               0.984      0.768  2.97e+04
   Cl-                0.820      0.820  2.81e+04
   CrO4--            0.0899   7.70e-21  8.63e-16
   Fe++                1.12   1.43e-06    0.0773
   H+                 -7.85   0.000972     0.947
   HCO3-            0.00100    0.00100      59.0
   HPO4--            0.0174   5.28e-12  4.89e-07
   K+               0.00857    0.00857      324.
   Mg++                2.20   0.000119      2.80
   Mn++              0.0279   0.000909      48.3
   Na+               0.0953     0.0953  2.12e+03
   O2(aq)           -0.0805   -0.00812     -251.
   SO4--            0.00974   1.08e-05      1.00
   SiO2(aq)            3.14   3.11e-05      1.81
   Ti(OH)4(aq)       0.0282     0.0282  3.16e+03

  Elemental composition               In fluid                  Sorbed
                  total moles     moles       mg/kg        moles       mg/kg
 -------------------------------------------------------------------------------
   Aluminum            0.3172    2.659e-07    0.006932
   Calcium             0.9840       0.7675   2.972e+04
   Carbon            0.001000     0.001000       11.60
   Chlorine            0.8200       0.8200   2.809e+04
   Chromium           0.08991    7.705e-21   3.870e-16
   Hydrogen             111.0        107.8   1.049e+05
   Iron                 1.118    1.433e-06     0.07730
   Magnesium            2.203    0.0001191       2.798
   Manganese          0.02788    0.0009094       48.27
   Oxygen               66.08        53.92   8.335e+05
   Phosphorus         0.01744    5.278e-12   1.579e-07
   Potassium         0.008574     0.008574       323.9
   Silicon              3.142    3.113e-05      0.8446
   Sodium             0.09534      0.09534       2118.
   Sulfur            0.009737    1.083e-05      0.3354
   Titanium           0.02821      0.02821       1305.


          Step #    45             Xi = 0.4000

          Temperature = 100.0 C    Pressure =  1.013 bars
          pH =  7.604              log fO2 =  -65.467
          Eh =  -0.5552 volts      pe =  -7.4993
          Ionic strength      =    1.947940 molal
          Charge imbalance    =    0.794010 eq/kg (35.21% error)
          Activity of water   =    0.974699
          Solvent mass        =     0.96810 kg
          Solution mass       =      1.0340 kg
          Mineral mass        =     0.44680 kg
          Solution density    =    0.992    g/cm3
          Solution viscosity  =    0.003    poise
          Chlorinity          =    0.847024 molal
          Dissolved solids    =       63740 mg/kg sol'n
          Hardness            =    74072.72 mg/kg sol'n as CaCO3
            carbonate         =       47.54 mg/kg sol'n as CaCO3
            non-carbonate     =    74025.18 mg/kg sol'n as CaCO3
          Carbonate alkalinity=       47.54 mg/kg sol'n as CaCO3
          Water type          =    Ca-Cl
          Bulk volume         =    1.19e+03 cm3
          Fluid volume        =    1.04e+03 cm3
          Mineral volume      =        150. cm3
          Inert volume        =        0.00 cm3
          Porosity            =        87.4 %
          Permeability        =        1.29 cm2
          Mass reacted        =         425 g

                          moles          moles         grams          cm3      rxn rate
  Reactants             remaining       reacted       reacted       reacted  (mol/kg sec)
 ------------------------------------------------------------------------------------------
   H2O                    0.01385      0.009236        0.1664          --            --  
   Al2O3                   0.2493        0.1662         16.94          --            --  
   CaO                     0.9004        0.6003         33.66          --            --  
   Cr2O3                  0.07064       0.04710         7.158          --            --  
   FeO(ox)                  1.756         1.171         84.11          --            --  
   K2O(ox)               0.005952      0.003968        0.3737          --            --  
   MgO                      2.819         1.879         75.74          --            --  
   MnO                    0.04382       0.02921         2.072          --            --  
   Na2O(ox)               0.07413       0.04942         3.063          --            --  
   P2O5                   0.01370      0.009134         1.296          --            --  
   S                      0.01373      0.009153        0.2935        0.1420          --  
   SiO2                     4.938         3.292         197.8          --            --  
   TiO2                   0.04433       0.02955         2.361          --            --  

  Minerals in system     moles      log moles      grams        volume (cm3)
 ----------------------------------------------------------------------------
   Andradite              0.02934     -1.532          14.91           3.869
   Antigorite             0.01320     -1.880          59.85           23.08
   Chromite               0.04710     -1.327          10.54           2.073
   Daphnite-14A           0.08101     -1.091          57.80           17.29
   Greenalite              0.2169     -0.664          80.64           24.95
   Hydroxylapatite       0.006089     -2.215          3.059           1.154
   Saponite-Ca             0.5161     -0.287          199.0           70.03
   Tephroite              0.01415     -1.849          2.858           1.079
   Tremolite              0.02126     -1.672          17.27           5.803
   Troilite               0.01014     -1.994         0.8916          0.3365
                                               _____________   _____________
          (total)                                     446.8           149.7 

  Aqueous species       molality    mg/kg sol'n    act. coef.     log act.
 ---------------------------------------------------------------------------
   Cl-                     0.7804     2.590e+04      0.5567       -0.3621
   Ca++                    0.7431     2.788e+04      0.1673       -0.9053
   Na+                    0.09438         2032.      0.6340       -1.2231
   CaCl+                  0.03749         2651.      0.6340       -1.6240
   Ti(OH)4(aq)            0.03053         3313.      1.0000       -1.5153
   H2(aq)                 0.01259         23.76      1.0000       -1.9001
   CaCl2(aq)             0.009759         1014.      1.0000       -2.0106
   K+                    0.008971         328.4      0.5567       -2.3015
   NaCl(aq)              0.008747         478.6      1.0000       -2.0581
   Methane(aq)           0.001033         15.52      1.0000       -2.9859
   MnCl+                0.0006226         52.69      0.6340       -3.4037
   Mn++                 0.0003142         16.16      0.1673       -4.2791
   KCl(aq)              0.0002585         18.04      1.0000       -3.5876
   Mg++                 9.747e-05         2.218      0.2484       -4.6159
   OH-                  3.644e-05        0.5803      0.5975       -4.6620
   SiO2(aq)             2.963e-05         1.667      1.0000       -4.5283
   MgCl+                2.523e-05         1.412      0.6340       -4.7960
   HS-                  1.068e-05        0.3307      0.5975       -5.1951
   HSiO3-               1.508e-06        0.1088      0.6340       -6.0197
   Fe++                 1.234e-06       0.06452      0.1673       -6.6851
   NaHSiO3(aq)          1.029e-06       0.09646      1.0000       -5.9874
   H2S(aq)              4.824e-07       0.01539      1.0000       -6.3166
   NaOH(aq)             3.056e-07       0.01145      1.0000       -6.5148
   AlO2-                2.679e-07       0.01480      0.6340       -6.7699
   FeCl+                2.274e-07       0.01944      0.6340       -6.8412
   H+                   2.912e-08     2.748e-05      0.8544       -7.6042
   S--                  1.606e-08     0.0004822      0.1263       -8.6927
   FeCl4--              1.340e-08      0.002480      0.0870       -8.9334
    (only species > 1e-8 molal listed)

  Mineral saturation states
                     log Q/K                          log Q/K
 ----------------------------------------------------------------
   Tremolite          0.0000 sat    Clinochlore-14A   -1.4481     
   Hydroxylapatite    0.0000 sat    Quartz            -1.4501     
   Tephroite          0.0000 sat    Talc              -1.4654     
   Antigorite         0.0000 sat    Magnetite         -1.5867     
   Troilite           0.0000 sat    Tridymite         -1.6219     
   Daphnite-14A       0.0000 sat    Chalcedony        -1.6668     
   Andradite          0.0000 sat    Saponite-H        -1.6808     
   Chromite           0.0000 sat    Prehnite          -1.7466     
   Greenalite         0.0000 sat    Gibbsite          -1.8012     
   Saponite-Ca        0.0000 sat    Cristobalite(alp  -1.8678     
   Diopside          -0.0084        Brucite           -1.8812     
   Pyrrhotite        -0.0796        Minnesotaite      -1.9433     
   Annite            -0.1609        Wustite           -2.0295     
   Phlogopite        -0.2419        Fe(OH)2           -2.0771     
   Ice               -0.4781        Goethite          -2.0952     
   Saponite-Mg       -0.4789        Coesite           -2.1085     
   Alabandite        -0.4834        Monticellite      -2.1499     
   Chrysotile        -0.4946        Enstatite         -2.1578     
   Saponite-Na       -0.5604        Mesolite          -2.1675     
   Ripidolite-14A    -0.6374        Cristobalite(bet  -2.1700     
   Saponite-K        -0.7379        Grossular         -2.1815     
   Rhodonite         -0.8468        Cronstedtite-7A   -2.2491     
   Hedenbergite      -1.0132        SiO2(am)          -2.3440     
   Diaspore          -1.0216        Epidote           -2.7281     
   Fayalite          -1.0287        Epidote-ord       -2.7335     
   Wollastonite      -1.0679        Manganosite       -2.7615     
   Mn(OH)2(am)       -1.1515        Hematite          -2.8005     
   Ferrosilite       -1.1949        Scolecite         -2.8273     
   Pseudowollastoni  -1.2022        Chamosite-7A      -2.8365     
   FeO               -1.2863        Daphnite-7A       -2.8752     
   Boehmite          -1.3164        Whitlockite       -2.9739     
    (only minerals with log Q/K > -3 listed)

                         partial
  Gases               press. (bar)     fugacity     fug. coef.    log fug.
 ---------------------------------------------------------------------------
   H2(g)                    15.75         15.76         1.001      1.1975
   CH4(g)                   1.182         1.181        0.9993      0.0723
   H2O(g)                  0.8246        0.8124        0.9852     -0.0902
   H2S(g)               1.444e-05     1.438e-05        0.9961     -4.8421
   HCl(g)               3.139e-12     3.139e-12         1.000*   -11.5032
   CO2(g)               1.694e-19     1.690e-19        0.9976    -18.7722
   CO(g)                7.490e-22     7.490e-22         1.000*   -21.1255
   C2H4(g)              1.456e-25     1.456e-25         1.000*   -24.8368
   S2(g)                1.859e-32     1.859e-32         1.000*   -31.7306
   SO2(g)               3.097e-35     3.074e-35        0.9928    -34.5123
   Na(g)                6.144e-41     6.144e-41         1.000*   -40.2116
   K(g)                 6.294e-43     6.294e-43         1.000*   -42.2011
   Cl2(g)               8.732e-52     8.732e-52         1.000*   -51.0589
   O2(g)                3.413e-66     3.413e-66        0.9999    -65.4669
   Mg(g)                1.271e-66     1.271e-66         1.000*   -65.8957
   Ca(g)                6.412e-82     6.412e-82         1.000*   -81.1930
   C(g)                1.226e-101    1.226e-101         1.000*  -100.9117
   Al(g)               3.756e-102    3.756e-102         1.000*  -101.4252
   Si(g)               7.186e-110    7.186e-110         1.000*  -109.1435
    *no data, gas taken to be ideal

                                  In fluid              Sorbed            Kd
  Original basis total moles   moles     mg/kg      moles     mg/kg      L/kg
 -------------------------------------------------------------------------------
   H2O                 59.6       53.8  9.36e+05
   Al+++              0.332   2.66e-07   0.00694
   Ca++                1.01      0.765  2.97e+04
   Cl-                0.820      0.820  2.81e+04
   CrO4--            0.0942   7.68e-21  8.61e-16
   Fe++                1.17   1.43e-06    0.0771
   H+                 -8.22   0.000972     0.948
   HCO3-            0.00100    0.00100      59.0
   HPO4--            0.0183   5.28e-12  4.90e-07
   K+               0.00894    0.00894      338.
   Mg++                2.29   0.000119      2.79
   Mn++              0.0292   0.000907      48.2
   Na+               0.0998     0.0998  2.22e+03
   O2(aq)           -0.0844   -0.00811     -251.
   SO4--             0.0102   1.08e-05      1.01
   SiO2(aq)            3.29   3.11e-05      1.81
   Ti(OH)4(aq)       0.0296     0.0296  3.31e+03

  Elemental composition               In fluid                  Sorbed
                  total moles     moles       mg/kg        moles       mg/kg
 -------------------------------------------------------------------------------
   Aluminum            0.3323    2.661e-07    0.006944
   Calcium              1.011       0.7651   2.966e+04
   Carbon            0.001000     0.001000       11.62
   Chlorine            0.8200       0.8200   2.812e+04
   Chromium           0.09419    7.680e-21   3.862e-16
   Hydrogen             111.0        107.6   1.049e+05
   Iron                 1.172    1.428e-06     0.07714
   Magnesium            2.288    0.0001188       2.792
   Manganese          0.02921    0.0009070       48.19
   Oxygen               66.59        53.86   8.333e+05
   Phosphorus         0.01827    5.281e-12   1.582e-07
   Potassium         0.008935     0.008935       337.9
   Silicon              3.292    3.114e-05      0.8457
   Sodium             0.09984      0.09984       2220.
   Sulfur             0.01015    1.082e-05      0.3356
   Titanium           0.02955      0.02955       1369.


          Step #    55             Xi = 0.5000

          Temperature = 100.0 C    Pressure =  1.013 bars
          pH =  7.607              log fO2 =  -65.467
          Eh =  -0.5554 volts      pe =  -7.5018
          Ionic strength      =    1.946715 molal
          Charge imbalance    =    0.798493 eq/kg (35.25% error)
          Activity of water   =    0.974573
          Solvent mass        =     0.96132 kg
          Solution mass       =      1.0282 kg
          Mineral mass        =     0.55887 kg
          Solution density    =    0.992    g/cm3
          Solution viscosity  =    0.003    poise
          Chlorinity          =    0.852991 molal
          Dissolved solids    =       65040 mg/kg sol'n
          Hardness            =    73192.97 mg/kg sol'n as CaCO3
            carbonate         =       47.82 mg/kg sol'n as CaCO3
            non-carbonate     =    73145.15 mg/kg sol'n as CaCO3
          Carbonate alkalinity=       47.82 mg/kg sol'n as CaCO3
          Water type          =    Ca-Cl
          Bulk volume         =    1.22e+03 cm3
          Fluid volume        =    1.04e+03 cm3
          Mineral volume      =        186. cm3
          Inert volume        =        0.00 cm3
          Porosity            =        84.8 %
          Permeability        =       0.513 cm2
          Mass reacted        =         531 g

                          moles          moles         grams          cm3      rxn rate
  Reactants             remaining       reacted       reacted       reacted  (mol/kg sec)
 ------------------------------------------------------------------------------------------
   H2O                    0.01154       0.01154        0.2080          --            --  
   Al2O3                   0.2077        0.2077         21.18          --            --  
   CaO                     0.7504        0.7504         42.08          --            --  
   Cr2O3                  0.05887       0.05887         8.948          --            --  
   FeO(ox)                  1.463         1.463         105.1          --            --  
   K2O(ox)               0.004960      0.004960        0.4672          --            --  
   MgO                      2.349         2.349         94.68          --            --  
   MnO                    0.03652       0.03652         2.590          --            --  
   Na2O(ox)               0.06177       0.06177         3.829          --            --  
   P2O5                   0.01142       0.01142         1.621          --            --  
   S                      0.01144       0.01144        0.3669        0.1775          --  
   SiO2                     4.115         4.115         247.2          --            --  
   TiO2                   0.03694       0.03694         2.951          --            --  

  Minerals in system     moles      log moles      grams        volume (cm3)
 ----------------------------------------------------------------------------
   Andradite              0.03155     -1.501          16.03           4.160
   Antigorite             0.01616     -1.792          73.28           28.26
   Chromite               0.05887     -1.230          13.18           2.591
   Daphnite-14A            0.1254     -0.902          89.50           26.77
   Greenalite              0.2343     -0.630          87.09           26.94
   Hydroxylapatite       0.007612     -2.119          3.823           1.443
   Saponite-Ca             0.4987     -0.302          192.2           67.66
   Tephroite              0.01781     -1.749          3.597           1.357
   Tremolite              0.09729     -1.012          79.04           26.55
   Troilite               0.01243     -1.906          1.093          0.4124
                                               _____________   _____________
          (total)                                     558.9           186.1 

  Aqueous species       molality    mg/kg sol'n    act. coef.     log act.
 ---------------------------------------------------------------------------
   Cl-                     0.7842     2.599e+04      0.5567       -0.3600
   Ca++                    0.7350     2.754e+04      0.1674       -0.9101
   Na+                     0.1185         2548.      0.6339       -1.1242
   Ti(OH)4(aq)            0.03843         4165.      1.0000       -1.4153
   CaCl+                  0.03727         2632.      0.6339       -1.6266
   H2(aq)                 0.01259         23.73      1.0000       -1.9000
   K+                     0.01104         403.5      0.5567       -2.2115
   NaCl(aq)               0.01104         603.1      1.0000       -1.9571
   CaCl2(aq)             0.009748         1012.      1.0000       -2.0111
   Methane(aq)           0.001040         15.60      1.0000       -2.9829
   MnCl+                0.0006190         52.31      0.6339       -3.4063
   KCl(aq)              0.0003196         22.28      1.0000       -3.4954
   Mn++                 0.0003108         15.97      0.1674       -4.2838
   Mg++                 9.642e-05         2.191      0.2484       -4.6206
   OH-                  3.664e-05        0.5827      0.5975       -4.6597
   SiO2(aq)             2.962e-05         1.664      1.0000       -4.5284
   MgCl+                2.508e-05         1.401      0.6339       -4.7986
   HS-                  1.074e-05        0.3320      0.5975       -5.1928
   HSiO3-               1.516e-06        0.1092      0.6339       -6.0173
   NaHSiO3(aq)          1.300e-06        0.1216      1.0000       -5.8862
   Fe++                 1.221e-06       0.06373      0.1674       -6.6898
   H2S(aq)              4.823e-07       0.01537      1.0000       -6.3167
   NaOH(aq)             3.859e-07       0.01443      1.0000       -6.4135
   AlO2-                2.694e-07       0.01486      0.6339       -6.7675
   FeCl+                2.261e-07       0.01930      0.6339       -6.8438
   H+                   2.896e-08     2.729e-05      0.8543       -7.6066
   S--                  1.623e-08     0.0004867      0.1264       -8.6880
   FeCl4--              1.352e-08      0.002498      0.0870       -8.9296
    (only species > 1e-8 molal listed)

  Mineral saturation states
                     log Q/K                          log Q/K
 ----------------------------------------------------------------
   Tremolite          0.0000 sat    Clinochlore-14A   -1.4481     
   Hydroxylapatite    0.0000 sat    Quartz            -1.4502     
   Tephroite          0.0000 sat    Talc              -1.4655     
   Troilite           0.0000 sat    Magnetite         -1.5866     
   Saponite-Ca        0.0000 sat    Tridymite         -1.6220     
   Daphnite-14A       0.0000 sat    Chalcedony        -1.6669     
   Chromite           0.0000 sat    Saponite-H        -1.6808     
   Antigorite         0.0000 sat    Prehnite          -1.7467     
   Greenalite         0.0000 sat    Gibbsite          -1.8013     
   Andradite          0.0000 sat    Cristobalite(alp  -1.8679     
   Diopside          -0.0084        Brucite           -1.8812     
   Annite            -0.0684        Minnesotaite      -1.9433     
   Pyrrhotite        -0.0796        Wustite           -2.0294     
   Phlogopite        -0.1495        Fe(OH)2           -2.0771     
   Ice               -0.4782        Goethite          -2.0952     
   Saponite-Mg       -0.4789        Mesolite          -2.0993     
   Alabandite        -0.4835        Coesite           -2.1086     
   Chrysotile        -0.4946        Monticellite      -2.1498     
   Saponite-Na       -0.5270        Enstatite         -2.1578     
   Ripidolite-14A    -0.6374        Cristobalite(bet  -2.1701     
   Saponite-K        -0.7074        Grossular         -2.1816     
   Rhodonite         -0.8468        Cronstedtite-7A   -2.2490     
   Hedenbergite      -1.0131        SiO2(am)          -2.3441     
   Diaspore          -1.0216        Epidote           -2.7281     
   Fayalite          -1.0286        Epidote-ord       -2.7335     
   Wollastonite      -1.0679        Manganosite       -2.7615     
   Mn(OH)2(am)       -1.1515        Hematite          -2.8005     
   Ferrosilite       -1.1948        Scolecite         -2.8275     
   Pseudowollastoni  -1.2022        Chamosite-7A      -2.8365     
   FeO               -1.2863        Daphnite-7A       -2.8752     
   Boehmite          -1.3164        Whitlockite       -2.9739     
    (only minerals with log Q/K > -3 listed)

                         partial
  Gases               press. (bar)     fugacity     fug. coef.    log fug.
 ---------------------------------------------------------------------------
   H2(g)                    15.75         15.76         1.001      1.1976
   CH4(g)                   1.190         1.189        0.9993      0.0753
   H2O(g)                  0.8245        0.8123        0.9852     -0.0903
   H2S(g)               1.444e-05     1.438e-05        0.9961     -4.8422
   HCl(g)               3.137e-12     3.137e-12         1.000*   -11.5035
   CO2(g)               1.705e-19     1.701e-19        0.9976    -18.7694
   CO(g)                7.540e-22     7.540e-22         1.000*   -21.1226
   C2H4(g)              1.477e-25     1.477e-25         1.000*   -24.8308
   S2(g)                1.858e-32     1.858e-32         1.000*   -31.7309
   SO2(g)               3.094e-35     3.072e-35        0.9928    -34.5126
   Na(g)                7.757e-41     7.757e-41         1.000*   -40.1103
   K(g)                 7.788e-43     7.788e-43         1.000*   -42.1086
   Cl2(g)               8.720e-52     8.720e-52         1.000*   -51.0595
   O2(g)                3.412e-66     3.411e-66        0.9999    -65.4671
   Mg(g)                1.272e-66     1.272e-66         1.000*   -65.8956
   Ca(g)                6.414e-82     6.414e-82         1.000*   -81.1929
   C(g)                1.234e-101    1.234e-101         1.000*  -100.9087
   Al(g)               3.758e-102    3.758e-102         1.000*  -101.4251
   Si(g)               7.188e-110    7.188e-110         1.000*  -109.1434
    *no data, gas taken to be ideal

                                  In fluid              Sorbed            Kd
  Original basis total moles   moles     mg/kg      moles     mg/kg      L/kg
 -------------------------------------------------------------------------------
   H2O                 60.6       53.4  9.35e+05
   Al+++              0.415   2.67e-07   0.00701
   Ca++                1.16      0.752  2.93e+04
   Cl-                0.820      0.820  2.83e+04
   CrO4--             0.118   7.54e-21  8.51e-16
   Fe++                1.46   1.40e-06    0.0763
   H+                 -10.3   0.000972     0.953
   HCO3-            0.00100    0.00100      59.3
   HPO4--            0.0228   5.30e-12  4.95e-07
   K+                0.0109     0.0109      415.
   Mg++                2.76   0.000117      2.76
   Mn++              0.0365   0.000894      47.8
   Na+                0.125      0.125  2.78e+03
   O2(aq)            -0.105   -0.00807     -251.
   SO4--             0.0124   1.08e-05      1.01
   SiO2(aq)            4.12   3.12e-05      1.82
   Ti(OH)4(aq)       0.0369     0.0369  4.16e+03

  Elemental composition               In fluid                  Sorbed
                  total moles     moles       mg/kg        moles       mg/kg
 -------------------------------------------------------------------------------
   Aluminum            0.4154    2.672e-07    0.007011
   Calcium              1.161       0.7518   2.930e+04
   Carbon            0.001000     0.001000       11.68
   Chlorine            0.8200       0.8200   2.827e+04
   Chromium            0.1177    7.542e-21   3.814e-16
   Hydrogen             111.0        106.9   1.048e+05
   Iron                 1.464    1.404e-06     0.07628
   Magnesium            2.758    0.0001168       2.761
   Manganese          0.03652    0.0008938       47.76
   Oxygen               69.35        53.51   8.326e+05
   Phosphorus         0.02284    5.298e-12   1.596e-07
   Potassium          0.01092      0.01092       415.2
   Silicon              4.115    3.118e-05      0.8518
   Sodium              0.1245       0.1245       2785.
   Sulfur             0.01244    1.080e-05      0.3368
   Titanium           0.03694      0.03694       1720.


          Step #    64             Xi = 0.5900

          Temperature = 100.0 C    Pressure =  1.013 bars
          pH =  7.609              log fO2 =  -65.467
          Eh =  -0.5556 volts      pe =  -7.5040
          Ionic strength      =    1.945622 molal
          Charge imbalance    =    0.802571 eq/kg (35.3% error)
          Activity of water   =    0.974459
          Solvent mass        =     0.95523 kg
          Solution mass       =      1.0230 kg
          Mineral mass        =     0.65973 kg
          Solution density    =    0.993    g/cm3
          Solution viscosity  =    0.003    poise
          Chlorinity          =    0.858432 molal
          Dissolved solids    =       66222 mg/kg sol'n
          Hardness            =    72395.88 mg/kg sol'n as CaCO3
            carbonate         =       48.08 mg/kg sol'n as CaCO3
            non-carbonate     =    72347.80 mg/kg sol'n as CaCO3
          Carbonate alkalinity=       48.08 mg/kg sol'n as CaCO3
          Water type          =    Ca-Cl
          Bulk volume         =    1.25e+03 cm3
          Fluid volume        =    1.03e+03 cm3
          Mineral volume      =        219. cm3
          Inert volume        =        0.00 cm3
          Porosity            =        82.5 %
          Permeability        =       0.232 cm2
          Mass reacted        =         627 g

                          moles          moles         grams          cm3      rxn rate
  Reactants             remaining       reacted       reacted       reacted  (mol/kg sec)
 ------------------------------------------------------------------------------------------
   H2O                   0.009467       0.01362        0.2454          --            --  
   Al2O3                   0.1703        0.2451         24.99          --            --  
   CaO                     0.6153        0.8854         49.65          --            --  
   Cr2O3                  0.04827       0.06947         10.56          --            --  
   FeO(ox)                  1.200         1.727         124.1          --            --  
   K2O(ox)               0.004067      0.005852        0.5513          --            --  
   MgO                      1.926         2.772         111.7          --            --  
   MnO                    0.02994       0.04309         3.057          --            --  
   Na2O(ox)               0.05066       0.07289         4.518          --            --  
   P2O5                  0.009362       0.01347         1.912          --            --  
   S                     0.009382       0.01350        0.4329        0.2094          --  
   SiO2                     3.374         4.856         291.8          --            --  
   TiO2                   0.03029       0.04359         3.482          --            --  

  Minerals in system     moles      log moles      grams        volume (cm3)
 ----------------------------------------------------------------------------
   Andradite              0.03353     -1.475          17.04           4.421
   Annite               6.498e-05     -4.187        0.03326         0.01003
   Antigorite             0.01882     -1.725          85.37           32.92
   Chromite               0.06947     -1.158          15.55           3.057
   Daphnite-14A            0.1654     -0.781          118.0           35.30
   Greenalite              0.2499     -0.602          92.89           28.74
   Hydroxylapatite       0.008982     -2.047          4.512           1.703
   Saponite-Ca             0.4829     -0.316          186.2           65.52
   Tephroite              0.02110     -1.676          4.262           1.608
   Tremolite               0.1657     -0.781          134.6           45.22
   Troilite               0.01449     -1.839          1.274          0.4807
                                               _____________   _____________
          (total)                                     659.7           219.0 

  Aqueous species       molality    mg/kg sol'n    act. coef.     log act.
 ---------------------------------------------------------------------------
   Cl-                     0.7877     2.608e+04      0.5567       -0.3580
   Ca++                    0.7277     2.723e+04      0.1674       -0.9144
   Na+                     0.1405         3017.      0.6339       -1.0502
   Ti(OH)4(aq)            0.04564         4939.      1.0000       -1.3407
   CaCl+                  0.03706         2614.      0.6339       -1.6290
   NaCl(aq)               0.01314         717.3      1.0000       -1.8813
   K+                     0.01286         469.4      0.5567       -2.1452
   H2(aq)                 0.01259         23.70      1.0000       -1.9000
   CaCl2(aq)             0.009737         1009.      1.0000       -2.0116
   Methane(aq)           0.001047         15.68      1.0000       -2.9801
   MnCl+                0.0006156         51.96      0.6339       -3.4087
   KCl(aq)              0.0003739         26.03      1.0000       -3.4272
   Mn++                 0.0003077         15.79      0.1674       -4.2882
   Mg++                 9.548e-05         2.167      0.2484       -4.6249
   OH-                  3.683e-05        0.5848      0.5975       -4.6575
   SiO2(aq)             2.962e-05         1.662      1.0000       -4.5284
   MgCl+                2.495e-05         1.392      0.6339       -4.8010
   HS-                  1.079e-05        0.3332      0.5975       -5.1907
   NaHSiO3(aq)          1.548e-06        0.1447      1.0000       -5.8102
   HSiO3-               1.523e-06        0.1097      0.6339       -6.0152
   Fe++                 1.209e-06       0.06302      0.1674       -6.6941
   H2S(aq)              4.821e-07       0.01534      1.0000       -6.3168
   NaOH(aq)             4.598e-07       0.01717      1.0000       -6.3375
   AlO2-                2.708e-07       0.01492      0.6339       -6.7653
   FeCl+                2.248e-07       0.01917      0.6339       -6.8461
   H+                   2.882e-08     2.712e-05      0.8542       -7.6088
   S--                  1.639e-08     0.0004909      0.1264       -8.6837
   FeCl4--              1.362e-08      0.002514      0.0870       -8.9262
    (only species > 1e-8 molal listed)

  Mineral saturation states
                     log Q/K                          log Q/K
 ----------------------------------------------------------------
   Annite             0.0000 sat    Quartz            -1.4502     
   Antigorite         0.0000 sat    Talc              -1.4655     
   Saponite-Ca        0.0000 sat    Magnetite         -1.5865     
   Tephroite          0.0000 sat    Tridymite         -1.6220     
   Andradite          0.0000 sat    Chalcedony        -1.6669     
   Greenalite         0.0000 sat    Saponite-H        -1.6808     
   Tremolite          0.0000 sat    Prehnite          -1.7468     
   Troilite           0.0000 sat    Gibbsite          -1.8014     
   Chromite           0.0000 sat    Cristobalite(alp  -1.8679     
   Daphnite-14A       0.0000 sat    Brucite           -1.8812     
   Hydroxylapatite    0.0000 sat    Minnesotaite      -1.9434     
   Diopside          -0.0084        Wustite           -2.0294     
   Pyrrhotite        -0.0796        Mesolite          -2.0481     
   Phlogopite        -0.0810        Fe(OH)2           -2.0770     
   Ice               -0.4782        Goethite          -2.0952     
   Saponite-Mg       -0.4789        Coesite           -2.1086     
   Alabandite        -0.4835        Monticellite      -2.1498     
   Chrysotile        -0.4946        Enstatite         -2.1577     
   Saponite-Na       -0.5019        Cristobalite(bet  -2.1701     
   Ripidolite-14A    -0.6374        Grossular         -2.1816     
   Saponite-K        -0.6848        Cronstedtite-7A   -2.2490     
   Rhodonite         -0.8468        SiO2(am)          -2.3441     
   Hedenbergite      -1.0131        Epidote           -2.7282     
   Diaspore          -1.0216        Epidote-ord       -2.7336     
   Fayalite          -1.0285        Manganosite       -2.7615     
   Wollastonite      -1.0679        Hematite          -2.8004     
   Mn(OH)2(am)       -1.1515        Scolecite         -2.8277     
   Ferrosilite       -1.1948        Chamosite-7A      -2.8365     
   Pseudowollastoni  -1.2022        Daphnite-7A       -2.8752     
   FeO               -1.2862        Whitlockite       -2.9739     
   Boehmite          -1.3164        Halite            -2.9863     
   Clinochlore-14A   -1.4481     
    (only minerals with log Q/K > -3 listed)

                         partial
  Gases               press. (bar)     fugacity     fug. coef.    log fug.
 ---------------------------------------------------------------------------
   H2(g)                    15.75         15.76         1.001      1.1976
   CH4(g)                   1.198         1.197        0.9993      0.0781
   H2O(g)                  0.8244        0.8122        0.9852     -0.0903
   H2S(g)               1.443e-05     1.438e-05        0.9961     -4.8423
   HCl(g)               3.135e-12     3.135e-12         1.000*   -11.5037
   CO2(g)               1.715e-19     1.711e-19        0.9976    -18.7668
   CO(g)                7.586e-22     7.586e-22         1.000*   -21.1200
   C2H4(g)              1.495e-25     1.495e-25         1.000*   -24.8253
   S2(g)                1.857e-32     1.857e-32         1.000*   -31.7312
   SO2(g)               3.092e-35     3.070e-35        0.9928    -34.5129
   Na(g)                9.244e-41     9.244e-41         1.000*   -40.0341
   K(g)                 9.118e-43     9.118e-43         1.000*   -42.0401
   Cl2(g)               8.708e-52     8.708e-52         1.000*   -51.0601
   O2(g)                3.410e-66     3.410e-66        0.9999    -65.4672
   Mg(g)                1.272e-66     1.272e-66         1.000*   -65.8954
   Ca(g)                6.415e-82     6.415e-82         1.000*   -81.1928
   C(g)                1.242e-101    1.242e-101         1.000*  -100.9060
   Al(g)               3.759e-102    3.759e-102         1.000*  -101.4250
   Si(g)               7.190e-110    7.190e-110         1.000*  -109.1433
    *no data, gas taken to be ideal

                                  In fluid              Sorbed            Kd
  Original basis total moles   moles     mg/kg      moles     mg/kg      L/kg
 -------------------------------------------------------------------------------
   H2O                 61.5       53.0  9.34e+05
   Al+++              0.490   2.68e-07   0.00707
   Ca++                1.30      0.740  2.90e+04
   Cl-                0.820      0.820  2.84e+04
   CrO4--             0.139   7.42e-21  8.41e-16
   Fe++                1.73   1.38e-06    0.0755
   H+                 -12.1   0.000972     0.957
   HCO3-            0.00100    0.00100      59.6
   HPO4--            0.0269   5.31e-12  4.99e-07
   K+                0.0127     0.0126      483.
   Mg++                3.18   0.000115      2.73
   Mn++              0.0431   0.000882      47.4
   Na+                0.147      0.147  3.30e+03
   O2(aq)            -0.124   -0.00803     -251.
   SO4--             0.0145   1.08e-05      1.01
   SiO2(aq)            4.86   3.12e-05      1.83
   Ti(OH)4(aq)       0.0436     0.0436  4.94e+03

  Elemental composition               In fluid                  Sorbed
                  total moles     moles       mg/kg        moles       mg/kg
 -------------------------------------------------------------------------------
   Aluminum            0.4902    2.681e-07    0.007072
   Calcium              1.296       0.7398   2.898e+04
   Carbon            0.001000     0.001000       11.74
   Chlorine            0.8200       0.8200   2.842e+04
   Chromium            0.1389    7.419e-21   3.771e-16
   Hydrogen             111.0        106.2   1.047e+05
   Iron                 1.728    1.383e-06     0.07549
   Magnesium            3.181    0.0001150       2.733
   Manganese          0.04309    0.0008820       47.36
   Oxygen               71.84        53.20   8.320e+05
   Phosphorus         0.02695    5.315e-12   1.609e-07
   Potassium          0.01270      0.01264       483.1
   Silicon              4.856    3.123e-05      0.8574
   Sodium              0.1468       0.1468       3299.
   Sulfur             0.01450    1.078e-05      0.3380
   Titanium           0.04359      0.04359       2040.


          Step #    65             Xi = 0.6000

          Temperature = 100.0 C    Pressure =  1.013 bars
          pH =  7.609              log fO2 =  -65.467
          Eh =  -0.5556 volts      pe =  -7.5042
          Ionic strength      =    1.945594 molal
          Charge imbalance    =    0.803028 eq/kg (35.3% error)
          Activity of water   =    0.974446
          Solvent mass        =     0.95456 kg
          Solution mass       =      1.0224 kg
          Mineral mass        =     0.67094 kg
          Solution density    =    0.993    g/cm3
          Solution viscosity  =    0.003    poise
          Chlorinity          =    0.859039 molal
          Dissolved solids    =       66350 mg/kg sol'n
          Hardness            =    72316.98 mg/kg sol'n as CaCO3
            carbonate         =       48.11 mg/kg sol'n as CaCO3
            non-carbonate     =    72268.87 mg/kg sol'n as CaCO3
          Carbonate alkalinity=       48.11 mg/kg sol'n as CaCO3
          Water type          =    Ca-Cl
          Bulk volume         =    1.25e+03 cm3
          Fluid volume        =    1.03e+03 cm3
          Mineral volume      =        223. cm3
          Inert volume        =        0.00 cm3
          Porosity            =        82.2 %
          Permeability        =       0.212 cm2
          Mass reacted        =         638 g

                          moles          moles         grams          cm3      rxn rate
  Reactants             remaining       reacted       reacted       reacted  (mol/kg sec)
 ------------------------------------------------------------------------------------------
   H2O                   0.009236       0.01385        0.2496          --            --  
   Al2O3                   0.1662        0.2493         25.41          --            --  
   CaO                     0.6003        0.9004         50.49          --            --  
   Cr2O3                  0.04710       0.07064         10.74          --            --  
   FeO(ox)                  1.171         1.756         126.2          --            --  
   K2O(ox)               0.003968      0.005952        0.5606          --            --  
   MgO                      1.879         2.819         113.6          --            --  
   MnO                    0.02921       0.04382         3.108          --            --  
   Na2O(ox)               0.04942       0.07413         4.594          --            --  
   P2O5                  0.009134       0.01370         1.945          --            --  
   S                     0.009153       0.01373        0.4403        0.2130          --  
   SiO2                     3.292         4.938         296.7          --            --  
   TiO2                   0.02955       0.04433         3.541          --            --  

  Minerals in system     moles      log moles      grams        volume (cm3)
 ----------------------------------------------------------------------------
   Andradite              0.03375     -1.472          17.15           4.450
   Annite               0.0002785     -3.555         0.1425         0.04297
   Antigorite             0.01912     -1.718          86.74           33.45
   Chromite               0.07064     -1.151          15.81           3.109
   Daphnite-14A            0.1697     -0.770          121.1           36.22
   Greenalite              0.2516     -0.599          93.52           28.93
   Hydroxylapatite       0.009134     -2.039          4.588           1.731
   Saponite-Ca             0.4812     -0.318          185.5           65.28
   Tephroite              0.02147     -1.668          4.336           1.636
   Tremolite               0.1733     -0.761          140.7           47.29
   Troilite               0.01472     -1.832          1.294          0.4883
                                               _____________   _____________
          (total)                                     670.9           222.6 

  Aqueous species       molality    mg/kg sol'n    act. coef.     log act.
 ---------------------------------------------------------------------------
   Cl-                     0.7881     2.609e+04      0.5567       -0.3578
   Ca++                    0.7270     2.720e+04      0.1674       -0.9148
   Na+                     0.1430         3069.      0.6339       -1.0427
   Ti(OH)4(aq)            0.04644         5026.      1.0000       -1.3331
   CaCl+                  0.03705         2612.      0.6339       -1.6293
   NaCl(aq)               0.01338         730.1      1.0000       -1.8735
   K+                     0.01285         469.1      0.5567       -2.1454
   H2(aq)                 0.01259         23.69      1.0000       -1.9000
   CaCl2(aq)             0.009737         1009.      1.0000       -2.0116
   Methane(aq)           0.001048         15.69      1.0000       -2.9798
   MnCl+                0.0006153         51.92      0.6339       -3.4089
   KCl(aq)              0.0003739         26.02      1.0000       -3.4273
   Mn++                 0.0003074         15.77      0.1674       -4.2886
   Mg++                 9.538e-05         2.164      0.2484       -4.6254
   OH-                  3.684e-05        0.5850      0.5975       -4.6573
   SiO2(aq)             2.962e-05         1.662      1.0000       -4.5284
   MgCl+                2.494e-05         1.391      0.6339       -4.8012
   HS-                  1.079e-05        0.3333      0.5975       -5.1905
   NaHSiO3(aq)          1.576e-06        0.1473      1.0000       -5.8024
   HSiO3-               1.524e-06        0.1097      0.6339       -6.0150
   Fe++                 1.207e-06       0.06295      0.1674       -6.6945
   H2S(aq)              4.821e-07       0.01534      1.0000       -6.3168
   NaOH(aq)             4.680e-07       0.01748      1.0000       -6.3297
   AlO2-                2.710e-07       0.01492      0.6339       -6.7651
   FeCl+                2.247e-07       0.01916      0.6339       -6.8463
   H+                   2.880e-08     2.710e-05      0.8542       -7.6090
   S--                  1.641e-08     0.0004913      0.1264       -8.6833
   FeCl4--              1.364e-08      0.002516      0.0870       -8.9258
    (only species > 1e-8 molal listed)

  Mineral saturation states
                     log Q/K                          log Q/K
 ----------------------------------------------------------------
   Annite             0.0000 sat    Quartz            -1.4502     
   Antigorite         0.0000 sat    Talc              -1.4655     
   Saponite-Ca        0.0000 sat    Magnetite         -1.5865     
   Tephroite          0.0000 sat    Tridymite         -1.6220     
   Andradite          0.0000 sat    Chalcedony        -1.6669     
   Greenalite         0.0000 sat    Saponite-H        -1.6808     
   Tremolite          0.0000 sat    Prehnite          -1.7468     
   Troilite           0.0000 sat    Gibbsite          -1.8014     
   Chromite           0.0000 sat    Cristobalite(alp  -1.8679     
   Daphnite-14A       0.0000 sat    Brucite           -1.8812     
   Hydroxylapatite    0.0000 sat    Minnesotaite      -1.9434     
   Diopside          -0.0084        Wustite           -2.0294     
   Pyrrhotite        -0.0796        Mesolite          -2.0428     
   Phlogopite        -0.0810        Fe(OH)2           -2.0770     
   Ice               -0.4782        Goethite          -2.0952     
   Saponite-Mg       -0.4789        Coesite           -2.1086     
   Alabandite        -0.4835        Monticellite      -2.1498     
   Chrysotile        -0.4946        Enstatite         -2.1577     
   Saponite-Na       -0.4993        Cristobalite(bet  -2.1701     
   Ripidolite-14A    -0.6374        Grossular         -2.1816     
   Saponite-K        -0.6848        Cronstedtite-7A   -2.2490     
   Rhodonite         -0.8468        SiO2(am)          -2.3441     
   Hedenbergite      -1.0131        Epidote           -2.7282     
   Diaspore          -1.0216        Epidote-ord       -2.7336     
   Fayalite          -1.0285        Manganosite       -2.7615     
   Wollastonite      -1.0679        Hematite          -2.8004     
   Mn(OH)2(am)       -1.1515        Scolecite         -2.8278     
   Ferrosilite       -1.1948        Chamosite-7A      -2.8365     
   Pseudowollastoni  -1.2022        Daphnite-7A       -2.8752     
   FeO               -1.2862        Whitlockite       -2.9739     
   Boehmite          -1.3164        Halite            -2.9785     
   Clinochlore-14A   -1.4481     
    (only minerals with log Q/K > -3 listed)

                         partial
  Gases               press. (bar)     fugacity     fug. coef.    log fug.
 ---------------------------------------------------------------------------
   H2(g)                    15.75         15.76         1.001      1.1976
   CH4(g)                   1.199         1.198        0.9993      0.0784
   H2O(g)                  0.8244        0.8122        0.9852     -0.0903
   H2S(g)               1.443e-05     1.438e-05        0.9961     -4.8423
   HCl(g)               3.135e-12     3.135e-12         1.000*   -11.5037
   CO2(g)               1.716e-19     1.712e-19        0.9976    -18.7665
   CO(g)                7.591e-22     7.591e-22         1.000*   -21.1197
   C2H4(g)              1.497e-25     1.497e-25         1.000*   -24.8247
   S2(g)                1.857e-32     1.857e-32         1.000*   -31.7312
   SO2(g)               3.092e-35     3.070e-35        0.9928    -34.5129
   Na(g)                9.411e-41     9.411e-41         1.000*   -40.0264
   K(g)                 9.118e-43     9.118e-43         1.000*   -42.0401
   Cl2(g)               8.708e-52     8.708e-52         1.000*   -51.0601
   O2(g)                3.410e-66     3.410e-66        0.9999    -65.4673
   Mg(g)                1.272e-66     1.272e-66         1.000*   -65.8954
   Ca(g)                6.415e-82     6.415e-82         1.000*   -81.1928
   C(g)                1.243e-101    1.243e-101         1.000*  -100.9057
   Al(g)               3.759e-102    3.759e-102         1.000*  -101.4250
   Si(g)               7.190e-110    7.190e-110         1.000*  -109.1432
    *no data, gas taken to be ideal

                                  In fluid              Sorbed            Kd
  Original basis total moles   moles     mg/kg      moles     mg/kg      L/kg
 -------------------------------------------------------------------------------
   H2O                 61.6       53.0  9.34e+05
   Al+++              0.499   2.68e-07   0.00708
   Ca++                1.31      0.739  2.90e+04
   Cl-                0.820      0.820  2.84e+04
   CrO4--             0.141   7.41e-21  8.40e-16
   Fe++                1.76   1.38e-06    0.0754
   H+                 -12.3   0.000972     0.958
   HCO3-            0.00100    0.00100      59.7
   HPO4--            0.0274   5.32e-12  4.99e-07
   K+                0.0129     0.0126      483.
   Mg++                3.23   0.000115      2.73
   Mn++              0.0438   0.000881      47.3
   Na+                0.149      0.149  3.36e+03
   O2(aq)            -0.127   -0.00803     -251.
   SO4--             0.0147   1.08e-05      1.01
   SiO2(aq)            4.94   3.12e-05      1.84
   Ti(OH)4(aq)       0.0443     0.0443  5.03e+03

  Elemental composition               In fluid                  Sorbed
                  total moles     moles       mg/kg        moles       mg/kg
 -------------------------------------------------------------------------------
   Aluminum            0.4985    2.682e-07    0.007078
   Calcium              1.311       0.7386   2.895e+04
   Carbon            0.001000     0.001000       11.75
   Chlorine            0.8200       0.8200   2.843e+04
   Chromium            0.1413    7.406e-21   3.767e-16
   Hydrogen             111.0        106.2   1.047e+05
   Iron                 1.757    1.381e-06     0.07542
   Magnesium            3.228    0.0001149       2.730
   Manganese          0.04382    0.0008808       47.33
   Oxygen               72.12        53.16   8.320e+05
   Phosphorus         0.02740    5.316e-12   1.611e-07
   Potassium          0.01290      0.01262       482.8
   Silicon              4.938    3.123e-05      0.8580
   Sodium              0.1493       0.1493       3356.
   Sulfur             0.01473    1.078e-05      0.3381
   Titanium           0.04433      0.04433       2076.


          Step #    75             Xi = 0.7000

          Temperature = 100.0 C    Pressure =  1.013 bars
          pH =  7.611              log fO2 =  -65.467
          Eh =  -0.5557 volts      pe =  -7.5064
          Ionic strength      =    1.945310 molal
          Charge imbalance    =    0.807623 eq/kg (35.35% error)
          Activity of water   =    0.974319
          Solvent mass        =     0.94781 kg
          Solution mass       =      1.0166 kg
          Mineral mass        =     0.78301 kg
          Solution density    =    0.994    g/cm3
          Solution viscosity  =    0.003    poise
          Chlorinity          =    0.865150 molal
          Dissolved solids    =       67641 mg/kg sol'n
          Hardness            =    71523.01 mg/kg sol'n as CaCO3
            carbonate         =       48.40 mg/kg sol'n as CaCO3
            non-carbonate     =    71474.61 mg/kg sol'n as CaCO3
          Carbonate alkalinity=       48.40 mg/kg sol'n as CaCO3
          Water type          =    Ca-Cl
          Bulk volume         =    1.28e+03 cm3
          Fluid volume        =    1.02e+03 cm3
          Mineral volume      =        259. cm3
          Inert volume        =        0.00 cm3
          Porosity            =        79.8 %
          Permeability        =      0.0917 cm2
          Mass reacted        =         744 g

                          moles          moles         grams          cm3      rxn rate
  Reactants             remaining       reacted       reacted       reacted  (mol/kg sec)
 ------------------------------------------------------------------------------------------
   H2O                   0.006927       0.01616        0.2912          --            --  
   Al2O3                   0.1246        0.2908         29.65          --            --  
   CaO                     0.4502         1.050         58.91          --            --  
   Cr2O3                  0.03532       0.08242         12.53          --            --  
   FeO(ox)                 0.8780         2.049         147.2          --            --  
   K2O(ox)               0.002976      0.006943        0.6540          --            --  
   MgO                      1.409         3.289         132.5          --            --  
   MnO                    0.02191       0.05112         3.626          --            --  
   Na2O(ox)               0.03706       0.08648         5.360          --            --  
   P2O5                  0.006850       0.01598         2.269          --            --  
   S                     0.006865       0.01602        0.5136        0.2485          --  
   SiO2                     2.469         5.761         346.1          --            --  
   TiO2                   0.02216       0.05172         4.131          --            --  

  Minerals in system     moles      log moles      grams        volume (cm3)
 ----------------------------------------------------------------------------
   Andradite              0.03596     -1.444          18.27           4.741
   Annite                0.002413     -2.617          1.235          0.3724
   Antigorite             0.02214     -1.655          100.4           38.73
   Chromite               0.08242     -1.084          18.45           3.627
   Daphnite-14A            0.2131     -0.671          152.0           45.48
   Greenalite              0.2686     -0.571          99.83           30.88
   Hydroxylapatite        0.01066     -1.972          5.353           2.020
   Saponite-Ca             0.4636     -0.334          178.7           62.90
   Tephroite              0.02513     -1.600          5.075           1.915
   Tremolite               0.2488     -0.604          202.1           67.89
   Troilite               0.01701     -1.769          1.495          0.5642
                                               _____________   _____________
          (total)                                     783.0           259.1 

  Aqueous species       molality    mg/kg sol'n    act. coef.     log act.
 ---------------------------------------------------------------------------
   Cl-                     0.7920     2.618e+04      0.5567       -0.3557
   Ca++                    0.7197     2.689e+04      0.1674       -0.9192
   Na+                     0.1678         3596.      0.6339       -0.9733
   Ti(OH)4(aq)            0.05457         5897.      1.0000       -1.2631
   CaCl+                  0.03686         2596.      0.6339       -1.6315
   NaCl(aq)               0.01578         859.7      1.0000       -1.8020
   K+                     0.01279         466.1      0.5567       -2.1477
   H2(aq)                 0.01259         23.66      1.0000       -1.9000
   CaCl2(aq)             0.009736         1007.      1.0000       -2.0116
   Methane(aq)           0.001055         15.78      1.0000       -2.9767
   MnCl+                0.0006121         51.59      0.6339       -3.4111
   KCl(aq)              0.0003738         25.98      1.0000       -3.4273
   Mn++                 0.0003044         15.59      0.1674       -4.2930
   Mg++                 9.444e-05         2.140      0.2484       -4.6297
   OH-                  3.703e-05        0.5871      0.5975       -4.6552
   SiO2(aq)             2.962e-05         1.659      1.0000       -4.5284
   MgCl+                2.481e-05         1.382      0.6339       -4.8033
   HS-                  1.085e-05        0.3345      0.5975       -5.1884
   NaHSiO3(aq)          1.858e-06        0.1734      1.0000       -5.7309
   HSiO3-               1.531e-06        0.1101      0.6339       -6.0129
   Fe++                 1.195e-06       0.06224      0.1674       -6.6988
   NaOH(aq)             5.519e-07       0.02058      1.0000       -6.2581
   H2S(aq)              4.820e-07       0.01532      1.0000       -6.3170
   AlO2-                2.723e-07       0.01498      0.6339       -6.7629
   FeCl+                2.236e-07       0.01903      0.6339       -6.8485
   H+                   2.866e-08     2.693e-05      0.8542       -7.6112
   S--                  1.657e-08     0.0004955      0.1264       -8.6790
   FeCl4--              1.377e-08      0.002538      0.0870       -8.9215
   NaAlO2(aq)           1.055e-08     0.0008066      1.0000       -7.9766
    (only species > 1e-8 molal listed)

  Mineral saturation states
                     log Q/K                          log Q/K
 ----------------------------------------------------------------
   Annite             0.0000 sat    Quartz            -1.4502     
   Antigorite         0.0000 sat    Talc              -1.4655     
   Saponite-Ca        0.0000 sat    Magnetite         -1.5864     
   Hydroxylapatite    0.0000 sat    Tridymite         -1.6220     
   Andradite          0.0000 sat    Chalcedony        -1.6669     
   Chromite           0.0000 sat    Saponite-H        -1.6808     
   Daphnite-14A       0.0000 sat    Prehnite          -1.7469     
   Tephroite          0.0000 sat    Gibbsite          -1.8014     
   Greenalite         0.0000 sat    Cristobalite(alp  -1.8679     
   Troilite           0.0000 sat    Brucite           -1.8812     
   Tremolite          0.0000 sat    Minnesotaite      -1.9434     
   Diopside          -0.0084        Mesolite          -1.9947     
   Pyrrhotite        -0.0796        Wustite           -2.0293     
   Phlogopite        -0.0810        Fe(OH)2           -2.0770     
   Saponite-Na       -0.4757        Goethite          -2.0952     
   Ice               -0.4783        Coesite           -2.1086     
   Saponite-Mg       -0.4789        Monticellite      -2.1497     
   Alabandite        -0.4835        Enstatite         -2.1577     
   Chrysotile        -0.4946        Cristobalite(bet  -2.1701     
   Ripidolite-14A    -0.6374        Grossular         -2.1816     
   Saponite-K        -0.6849        Cronstedtite-7A   -2.2490     
   Rhodonite         -0.8468        SiO2(am)          -2.3441     
   Hedenbergite      -1.0131        Epidote           -2.7282     
   Diaspore          -1.0216        Epidote-ord       -2.7336     
   Fayalite          -1.0284        Manganosite       -2.7615     
   Wollastonite      -1.0679        Hematite          -2.8004     
   Mn(OH)2(am)       -1.1516        Scolecite         -2.8280     
   Ferrosilite       -1.1948        Chamosite-7A      -2.8365     
   Pseudowollastoni  -1.2022        Daphnite-7A       -2.8752     
   FeO               -1.2861        Halite            -2.9070     
   Boehmite          -1.3164        Whitlockite       -2.9739     
   Clinochlore-14A   -1.4481     
    (only minerals with log Q/K > -3 listed)

                         partial
  Gases               press. (bar)     fugacity     fug. coef.    log fug.
 ---------------------------------------------------------------------------
   H2(g)                    15.75         15.76         1.001      1.1976
   CH4(g)                   1.207         1.206        0.9993      0.0815
   H2O(g)                  0.8243        0.8121        0.9852     -0.0904
   H2S(g)               1.443e-05     1.437e-05        0.9961     -4.8425
   HCl(g)               3.135e-12     3.135e-12         1.000*   -11.5038
   CO2(g)               1.727e-19     1.723e-19        0.9976    -18.7637
   CO(g)                7.642e-22     7.642e-22         1.000*   -21.1168
   C2H4(g)              1.519e-25     1.519e-25         1.000*   -24.8186
   S2(g)                1.856e-32     1.856e-32         1.000*   -31.7315
   SO2(g)               3.090e-35     3.068e-35        0.9928    -34.5132
   Na(g)                1.110e-40     1.110e-40         1.000*   -39.9547
   K(g)                 9.118e-43     9.118e-43         1.000*   -42.0401
   Cl2(g)               8.705e-52     8.705e-52         1.000*   -51.0602
   O2(g)                3.409e-66     3.409e-66        0.9999    -65.4674
   Mg(g)                1.273e-66     1.273e-66         1.000*   -65.8953
   Ca(g)                6.417e-82     6.417e-82         1.000*   -81.1927
   C(g)                1.251e-101    1.251e-101         1.000*  -100.9027
   Al(g)               3.760e-102    3.760e-102         1.000*  -101.4248
   Si(g)               7.193e-110    7.193e-110         1.000*  -109.1431
    *no data, gas taken to be ideal

                                  In fluid              Sorbed            Kd
  Original basis total moles   moles     mg/kg      moles     mg/kg      L/kg
 -------------------------------------------------------------------------------
   H2O                 62.6       52.6  9.33e+05
   Al+++              0.582   2.69e-07   0.00714
   Ca++                1.46      0.726  2.86e+04
   Cl-                0.820      0.820  2.86e+04
   CrO4--             0.165   7.28e-21  8.31e-16
   Fe++                2.05   1.36e-06    0.0746
   H+                 -14.4   0.000971     0.963
   HCO3-            0.00100    0.00100      60.0
   HPO4--            0.0320   5.33e-12  5.03e-07
   K+                0.0149     0.0125      480.
   Mg++                3.70   0.000113      2.70
   Mn++              0.0511   0.000869      46.9
   Na+                0.174      0.174  3.93e+03
   O2(aq)            -0.148   -0.00799     -251.
   SO4--             0.0170   1.08e-05      1.02
   SiO2(aq)            5.76   3.13e-05      1.85
   Ti(OH)4(aq)       0.0517     0.0517  5.90e+03

  Elemental composition               In fluid                  Sorbed
                  total moles     moles       mg/kg        moles       mg/kg
 -------------------------------------------------------------------------------
   Aluminum            0.5816    2.692e-07    0.007144
   Calcium              1.461       0.7263   2.864e+04
   Carbon            0.001000     0.001000       11.82
   Chlorine            0.8200       0.8200   2.860e+04
   Chromium            0.1648    7.280e-21   3.724e-16
   Hydrogen             111.1        105.5   1.046e+05
   Iron                 2.050    1.359e-06     0.07464
   Magnesium            3.698    0.0001130       2.702
   Manganese          0.05112    0.0008687       46.94
   Oxygen               74.89        52.82   8.313e+05
   Phosphorus         0.03197    5.330e-12   1.624e-07
   Potassium          0.01489      0.01247       479.7
   Silicon              5.761    3.129e-05      0.8643
   Sodium              0.1740       0.1740       3934.
   Sulfur             0.01702    1.075e-05      0.3392
   Titanium           0.05172      0.05172       2436.


          Step #    85             Xi = 0.8000

          Temperature = 100.0 C    Pressure =  1.013 bars
          pH =  7.614              log fO2 =  -65.468
          Eh =  -0.5559 volts      pe =  -7.5087
          Ionic strength      =    1.945014 molal
          Charge imbalance    =    0.812271 eq/kg (35.4% error)
          Activity of water   =    0.974190
          Solvent mass        =     0.94107 kg
          Solution mass       =      1.0108 kg
          Mineral mass        =     0.89509 kg
          Solution density    =    0.995    g/cm3
          Solution viscosity  =    0.003    poise
          Chlorinity          =    0.871349 molal
          Dissolved solids    =       68946 mg/kg sol'n
          Hardness            =    70719.93 mg/kg sol'n as CaCO3
            carbonate         =       48.69 mg/kg sol'n as CaCO3
            non-carbonate     =    70671.24 mg/kg sol'n as CaCO3
          Carbonate alkalinity=       48.69 mg/kg sol'n as CaCO3
          Water type          =    Ca-Cl
          Bulk volume         =    1.31e+03 cm3
          Fluid volume        =    1.02e+03 cm3
          Mineral volume      =        296. cm3
          Inert volume        =        0.00 cm3
          Porosity            =        77.5 %
          Permeability        =      0.0411 cm2
          Mass reacted        =         850 g

                          moles          moles         grams          cm3      rxn rate
  Reactants             remaining       reacted       reacted       reacted  (mol/kg sec)
 ------------------------------------------------------------------------------------------
   H2O                   0.004618       0.01847        0.3328          --            --  
   Al2O3                  0.08309        0.3323         33.89          --            --  
   CaO                     0.3001         1.201         67.32          --            --  
   Cr2O3                  0.02355       0.09419         14.32          --            --  
   FeO(ox)                 0.5854         2.341         168.2          --            --  
   K2O(ox)               0.001984      0.007935        0.7475          --            --  
   MgO                     0.9396         3.758         151.5          --            --  
   MnO                    0.01461       0.05843         4.145          --            --  
   Na2O(ox)               0.02471       0.09884         6.126          --            --  
   P2O5                  0.004567       0.01827         2.593          --            --  
   S                     0.004577       0.01831        0.5870        0.2839          --  
   SiO2                     1.646         6.584         395.6          --            --  
   TiO2                   0.01478       0.05911         4.721          --            --  

  Minerals in system     moles      log moles      grams        volume (cm3)
 ----------------------------------------------------------------------------
   Andradite              0.03816     -1.418          19.39           5.031
   Annite                0.004549     -2.342          2.328          0.7020
   Antigorite             0.02517     -1.599          114.1           44.02
   Chromite               0.09419     -1.026          21.08           4.145
   Daphnite-14A            0.2565     -0.591          183.0           54.74
   Greenalite              0.2855     -0.544          106.1           32.84
   Hydroxylapatite        0.01218     -1.914          6.117           2.308
   Saponite-Ca             0.4460     -0.351          171.9           60.52
   Tephroite              0.02878     -1.541          5.813           2.194
   Tremolite               0.3243     -0.489          263.4           88.50
   Troilite               0.01930     -1.715          1.696          0.6401
                                               _____________   _____________
          (total)                                     895.1           295.6 

  Aqueous species       molality    mg/kg sol'n    act. coef.     log act.
 ---------------------------------------------------------------------------
   Cl-                     0.7960     2.627e+04      0.5567       -0.3535
   Ca++                    0.7124     2.658e+04      0.1674       -0.9236
   Na+                     0.1929         4129.      0.6339       -0.9127
   Ti(OH)4(aq)            0.06281         6778.      1.0000       -1.2020
   CaCl+                  0.03667         2578.      0.6339       -1.6337
   NaCl(aq)               0.01823         992.0      1.0000       -1.7392
   K+                     0.01272         463.0      0.5567       -2.1499
   H2(aq)                 0.01259         23.63      1.0000       -1.9000
   CaCl2(aq)             0.009733         1006.      1.0000       -2.0118
   Methane(aq)           0.001063         15.87      1.0000       -2.9736
   MnCl+                0.0006089         51.25      0.6339       -3.4134
   KCl(aq)              0.0003737         25.94      1.0000       -3.4274
   Mn++                 0.0003012         15.41      0.1674       -4.2974
   Mg++                 9.349e-05         2.116      0.2484       -4.6341
   OH-                  3.722e-05        0.5893      0.5975       -4.6529
   SiO2(aq)             2.962e-05         1.657      1.0000       -4.5285
   MgCl+                2.468e-05         1.373      0.6339       -4.8056
   HS-                  1.090e-05        0.3356      0.5975       -5.1863
   NaHSiO3(aq)          2.147e-06        0.2001      1.0000       -5.6681
   HSiO3-               1.539e-06        0.1105      0.6339       -6.0107
   Fe++                 1.183e-06       0.06153      0.1674       -6.7032
   NaOH(aq)             6.378e-07       0.02375      1.0000       -6.1953
   H2S(aq)              4.819e-07       0.01529      1.0000       -6.3171
   AlO2-                2.738e-07       0.01503      0.6339       -6.7606
   FeCl+                2.225e-07       0.01891      0.6339       -6.8508
   H+                   2.851e-08     2.675e-05      0.8542       -7.6135
   S--                  1.674e-08     0.0004998      0.1264       -8.6746
   FeCl4--              1.390e-08      0.002559      0.0870       -8.9173
   NaAlO2(aq)           1.220e-08     0.0009309      1.0000       -7.9137
    (only species > 1e-8 molal listed)

  Mineral saturation states
                     log Q/K                          log Q/K
 ----------------------------------------------------------------
   Annite             0.0000 sat    Quartz            -1.4503     
   Hydroxylapatite    0.0000 sat    Talc              -1.4655     
   Daphnite-14A       0.0000 sat    Magnetite         -1.5863     
   Andradite          0.0000 sat    Tridymite         -1.6221     
   Tremolite          0.0000 sat    Chalcedony        -1.6670     
   Chromite           0.0000 sat    Saponite-H        -1.6809     
   Antigorite         0.0000 sat    Prehnite          -1.7470     
   Tephroite          0.0000 sat    Gibbsite          -1.8015     
   Greenalite         0.0000 sat    Cristobalite(alp  -1.8680     
   Saponite-Ca        0.0000 sat    Brucite           -1.8812     
   Troilite           0.0000 sat    Minnesotaite      -1.9434     
   Diopside          -0.0083        Mesolite          -1.9524     
   Pyrrhotite        -0.0796        Wustite           -2.0292     
   Phlogopite        -0.0810        Fe(OH)2           -2.0770     
   Saponite-Na       -0.4550        Goethite          -2.0953     
   Ice               -0.4784        Coesite           -2.1087     
   Saponite-Mg       -0.4789        Monticellite      -2.1497     
   Alabandite        -0.4836        Enstatite         -2.1577     
   Chrysotile        -0.4946        Cristobalite(bet  -2.1702     
   Ripidolite-14A    -0.6374        Grossular         -2.1816     
   Saponite-K        -0.6849        Cronstedtite-7A   -2.2490     
   Rhodonite         -0.8468        SiO2(am)          -2.3442     
   Hedenbergite      -1.0131        Epidote           -2.7283     
   Diaspore          -1.0217        Epidote-ord       -2.7337     
   Fayalite          -1.0283        Manganosite       -2.7615     
   Wollastonite      -1.0680        Hematite          -2.8003     
   Mn(OH)2(am)       -1.1516        Scolecite         -2.8283     
   Ferrosilite       -1.1948        Chamosite-7A      -2.8365     
   Pseudowollastoni  -1.2023        Halite            -2.8442     
   FeO               -1.2861        Daphnite-7A       -2.8752     
   Boehmite          -1.3165        Whitlockite       -2.9739     
   Clinochlore-14A   -1.4481     
    (only minerals with log Q/K > -3 listed)

                         partial
  Gases               press. (bar)     fugacity     fug. coef.    log fug.
 ---------------------------------------------------------------------------
   H2(g)                    15.75         15.76         1.001      1.1976
   CH4(g)                   1.216         1.215        0.9993      0.0846
   H2O(g)                  0.8242        0.8120        0.9852     -0.0905
   H2S(g)               1.442e-05     1.437e-05        0.9961     -4.8426
   HCl(g)               3.134e-12     3.134e-12         1.000*   -11.5039
   CO2(g)               1.739e-19     1.735e-19        0.9976    -18.7608
   CO(g)                7.695e-22     7.695e-22         1.000*   -21.1138
   C2H4(g)              1.540e-25     1.540e-25         1.000*   -24.8124
   S2(g)                1.854e-32     1.854e-32         1.000*   -31.7318
   SO2(g)               3.087e-35     3.065e-35        0.9928    -34.5135
   Na(g)                1.283e-40     1.283e-40         1.000*   -39.8919
   K(g)                 9.118e-43     9.118e-43         1.000*   -42.0401
   Cl2(g)               8.700e-52     8.700e-52         1.000*   -51.0605
   O2(g)                3.408e-66     3.407e-66        0.9999    -65.4676
   Mg(g)                1.273e-66     1.273e-66         1.000*   -65.8951
   Ca(g)                6.419e-82     6.419e-82         1.000*   -81.1926
   C(g)                1.260e-101    1.260e-101         1.000*  -100.8996
   Al(g)               3.761e-102    3.761e-102         1.000*  -101.4247
   Si(g)               7.195e-110    7.195e-110         1.000*  -109.1430
    *no data, gas taken to be ideal

                                  In fluid              Sorbed            Kd
  Original basis total moles   moles     mg/kg      moles     mg/kg      L/kg
 -------------------------------------------------------------------------------
   H2O                 63.6       52.3  9.31e+05
   Al+++              0.665   2.70e-07   0.00721
   Ca++                1.61      0.714  2.83e+04
   Cl-                0.820      0.820  2.88e+04
   CrO4--             0.188   7.15e-21  8.21e-16
   Fe++                2.34   1.34e-06    0.0739
   H+                 -16.4   0.000971     0.968
   HCO3-            0.00100    0.00100      60.4
   HPO4--            0.0365   5.34e-12  5.07e-07
   K+                0.0169     0.0123      477.
   Mg++                4.17   0.000111      2.67
   Mn++              0.0584   0.000857      46.6
   Na+                0.199      0.199  4.52e+03
   O2(aq)            -0.169   -0.00795     -252.
   SO4--             0.0193   1.07e-05      1.02
   SiO2(aq)            6.58   3.13e-05      1.86
   Ti(OH)4(aq)       0.0591     0.0591  6.78e+03

  Elemental composition               In fluid                  Sorbed
                  total moles     moles       mg/kg        moles       mg/kg
 -------------------------------------------------------------------------------
   Aluminum            0.6647    2.701e-07    0.007211
   Calcium              1.612       0.7141   2.831e+04
   Carbon            0.001000     0.001000       11.88
   Chlorine            0.8200       0.8200   2.876e+04
   Chromium            0.1884    7.154e-21   3.680e-16
   Hydrogen             111.1        104.7   1.044e+05
   Iron                 2.342    1.337e-06     0.07385
   Magnesium            4.167    0.0001112       2.674
   Manganese          0.05843    0.0008565       46.56
   Oxygen               77.66        52.47   8.306e+05
   Phosphorus         0.03654    5.344e-12   1.638e-07
   Potassium          0.01687      0.01232       476.6
   Silicon              6.584    3.134e-05      0.8708
   Sodium              0.1987       0.1987       4519.
   Sulfur             0.01931    1.073e-05      0.3403
   Titanium           0.05911      0.05911       2800.


          Step #    95             Xi = 0.9000

          Temperature = 100.0 C    Pressure =  1.013 bars
          pH =  7.616              log fO2 =  -65.468
          Eh =  -0.5561 volts      pe =  -7.5110
          Ionic strength      =    1.944706 molal
          Charge imbalance    =    0.816973 eq/kg (35.45% error)
          Activity of water   =    0.974060
          Solvent mass        =     0.93433 kg
          Solution mass       =      1.0049 kg
          Mineral mass        =      1.0072 kg
          Solution density    =    0.995    g/cm3
          Solution viscosity  =    0.003    poise
          Chlorinity          =    0.877638 molal
          Dissolved solids    =       70267 mg/kg sol'n
          Hardness            =    69907.57 mg/kg sol'n as CaCO3
            carbonate         =       48.99 mg/kg sol'n as CaCO3
            non-carbonate     =    69858.58 mg/kg sol'n as CaCO3
          Carbonate alkalinity=       48.99 mg/kg sol'n as CaCO3
          Water type          =    Ca-Cl
          Bulk volume         =    1.34e+03 cm3
          Fluid volume        =    1.01e+03 cm3
          Mineral volume      =        332. cm3
          Inert volume        =        0.00 cm3
          Porosity            =        75.2 %
          Permeability        =      0.0191 cm2
          Mass reacted        =         956 g

                          moles          moles         grams          cm3      rxn rate
  Reactants             remaining       reacted       reacted       reacted  (mol/kg sec)
 ------------------------------------------------------------------------------------------
   H2O                   0.002309       0.02078        0.3744          --            --  
   Al2O3                  0.04154        0.3739         38.12          --            --  
   CaO                     0.1501         1.351         75.74          --            --  
   Cr2O3                  0.01177        0.1060         16.11          --            --  
   FeO(ox)                 0.2927         2.634         189.2          --            --  
   K2O(ox)              0.0009919      0.008927        0.8409          --            --  
   MgO                     0.4698         4.228         170.4          --            --  
   MnO                   0.007303       0.06573         4.663          --            --  
   Na2O(ox)               0.01235        0.1112         6.892          --            --  
   P2O5                  0.002283       0.02055         2.917          --            --  
   S                     0.002288       0.02059        0.6604        0.3194          --  
   SiO2                    0.8230         7.407         445.0          --            --  
   TiO2                  0.007388       0.06649         5.312          --            --  

  Minerals in system     moles      log moles      grams        volume (cm3)
 ----------------------------------------------------------------------------
   Andradite              0.04036     -1.394          20.51           5.322
   Annite                0.006684     -2.175          3.422           1.032
   Antigorite             0.02819     -1.550          127.9           49.30
   Chromite                0.1060     -0.975          23.72           4.664
   Daphnite-14A            0.2998     -0.523          213.9           63.99
   Greenalite              0.3025     -0.519          112.5           34.79
   Hydroxylapatite        0.01370     -1.863          6.882           2.597
   Saponite-Ca             0.4285     -0.368          165.2           58.13
   Tephroite              0.03244     -1.489          6.552           2.472
   Tremolite               0.3998     -0.398          324.8           109.1
   Troilite               0.02158     -1.666          1.897          0.7160
                                               _____________   _____________
          (total)                                     1007.           332.1 

  Aqueous species       molality    mg/kg sol'n    act. coef.     log act.
 ---------------------------------------------------------------------------
   Cl-                     0.8000     2.637e+04      0.5567       -0.3513
   Ca++                    0.7049     2.627e+04      0.1674       -0.9282
   Na+                     0.2183         4667.      0.6339       -0.8589
   Ti(OH)4(aq)            0.07117         7670.      1.0000       -1.1477
   CaCl+                  0.03646         2561.      0.6339       -1.6361
   NaCl(aq)               0.02074         1127.      1.0000       -1.6832
   K+                     0.01265         459.9      0.5567       -2.1523
   H2(aq)                 0.01259         23.60      1.0000       -1.8999
   CaCl2(aq)             0.009728         1004.      1.0000       -2.0120
   Methane(aq)           0.001070         15.96      1.0000       -2.9705
   MnCl+                0.0006056         50.89      0.6339       -3.4158
   KCl(aq)              0.0003736         25.90      1.0000       -3.4276
   Mn++                 0.0002981         15.23      0.1674       -4.3020
   Mg++                 9.252e-05         2.091      0.2484       -4.6386
   OH-                  3.741e-05        0.5916      0.5975       -4.6507
   SiO2(aq)             2.961e-05         1.654      1.0000       -4.5285
   MgCl+                2.455e-05         1.364      0.6339       -4.8079
   HS-                  1.096e-05        0.3369      0.5975       -5.1841
   NaHSiO3(aq)          2.443e-06        0.2273      1.0000       -5.6121
   HSiO3-               1.547e-06        0.1109      0.6339       -6.0085
   Fe++                 1.171e-06       0.06080      0.1674       -6.7078
   NaOH(aq)             7.257e-07       0.02699      1.0000       -6.1392
   H2S(aq)              4.817e-07       0.01526      1.0000       -6.3172
   AlO2-                2.752e-07       0.01509      0.6339       -6.7583
   FeCl+                2.213e-07       0.01878      0.6339       -6.8531
   H+                   2.836e-08     2.657e-05      0.8541       -7.6158
   S--                  1.692e-08     0.0005043      0.1264       -8.6700
   FeCl4--              1.404e-08      0.002580      0.0870       -8.9131
   NaAlO2(aq)           1.388e-08      0.001058      1.0000       -7.8576
    (only species > 1e-8 molal listed)

  Mineral saturation states
                     log Q/K                          log Q/K
 ----------------------------------------------------------------
   Annite             0.0000 sat    Quartz            -1.4503     
   Hydroxylapatite    0.0000 sat    Talc              -1.4655     
   Troilite           0.0000 sat    Magnetite         -1.5862     
   Antigorite         0.0000 sat    Tridymite         -1.6221     
   Tremolite          0.0000 sat    Chalcedony        -1.6670     
   Chromite           0.0000 sat    Saponite-H        -1.6809     
   Andradite          0.0000 sat    Prehnite          -1.7471     
   Daphnite-14A       0.0000 sat    Gibbsite          -1.8016     
   Greenalite         0.0000 sat    Cristobalite(alp  -1.8680     
   Saponite-Ca        0.0000 sat    Brucite           -1.8812     
   Tephroite          0.0000 sat    Mesolite          -1.9147     
   Diopside          -0.0083        Minnesotaite      -1.9434     
   Pyrrhotite        -0.0796        Wustite           -2.0292     
   Phlogopite        -0.0810        Fe(OH)2           -2.0770     
   Saponite-Na       -0.4365        Goethite          -2.0953     
   Ice               -0.4784        Coesite           -2.1087     
   Saponite-Mg       -0.4789        Monticellite      -2.1496     
   Alabandite        -0.4836        Enstatite         -2.1577     
   Chrysotile        -0.4946        Cristobalite(bet  -2.1702     
   Ripidolite-14A    -0.6374        Grossular         -2.1816     
   Saponite-K        -0.6849        Cronstedtite-7A   -2.2490     
   Rhodonite         -0.8469        SiO2(am)          -2.3442     
   Hedenbergite      -1.0131        Epidote           -2.7283     
   Diaspore          -1.0217        Epidote-ord       -2.7337     
   Fayalite          -1.0282        Manganosite       -2.7614     
   Wollastonite      -1.0680        Halite            -2.7882     
   Mn(OH)2(am)       -1.1517        Hematite          -2.8003     
   Ferrosilite       -1.1947        Scolecite         -2.8285     
   Pseudowollastoni  -1.2023        Chamosite-7A      -2.8365     
   FeO               -1.2860        Daphnite-7A       -2.8752     
   Boehmite          -1.3165        Whitlockite       -2.9738     
   Clinochlore-14A   -1.4481     
    (only minerals with log Q/K > -3 listed)

                         partial
  Gases               press. (bar)     fugacity     fug. coef.    log fug.
 ---------------------------------------------------------------------------
   H2(g)                    15.75         15.76         1.001      1.1977
   CH4(g)                   1.225         1.224        0.9993      0.0877
   H2O(g)                  0.8241        0.8119        0.9852     -0.0905
   H2S(g)               1.442e-05     1.436e-05        0.9961     -4.8427
   HCl(g)               3.133e-12     3.133e-12         1.000*   -11.5041
   CO2(g)               1.750e-19     1.746e-19        0.9976    -18.7579
   CO(g)                7.748e-22     7.748e-22         1.000*   -21.1108
   C2H4(g)              1.562e-25     1.562e-25         1.000*   -24.8062
   S2(g)                1.853e-32     1.853e-32         1.000*   -31.7321
   SO2(g)               3.085e-35     3.063e-35        0.9928    -34.5139
   Na(g)                1.460e-40     1.460e-40         1.000*   -39.8357
   K(g)                 9.119e-43     9.119e-43         1.000*   -42.0401
   Cl2(g)               8.693e-52     8.693e-52         1.000*   -51.0608
   O2(g)                3.406e-66     3.406e-66        0.9999    -65.4678
   Mg(g)                1.274e-66     1.274e-66         1.000*   -65.8949
   Ca(g)                6.420e-82     6.420e-82         1.000*   -81.1924
   C(g)                1.269e-101    1.269e-101         1.000*  -100.8965
   Al(g)               3.762e-102    3.762e-102         1.000*  -101.4245
   Si(g)               7.197e-110    7.197e-110         1.000*  -109.1428
    *no data, gas taken to be ideal

                                  In fluid              Sorbed            Kd
  Original basis total moles   moles     mg/kg      moles     mg/kg      L/kg
 -------------------------------------------------------------------------------
   H2O                 64.6       51.9  9.30e+05
   Al+++              0.748   2.71e-07   0.00728
   Ca++                1.76      0.702  2.80e+04
   Cl-                0.820      0.820  2.89e+04
   CrO4--             0.212   7.03e-21  8.11e-16
   Fe++                2.64   1.31e-06    0.0731
   H+                 -18.5   0.000971     0.974
   HCO3-            0.00100    0.00100      60.7
   HPO4--            0.0411   5.36e-12  5.12e-07
   K+                0.0189     0.0122      473.
   Mg++                4.64   0.000109      2.65
   Mn++              0.0657   0.000844      46.2
   Na+                0.223      0.223  5.11e+03
   O2(aq)            -0.190   -0.00790     -252.
   SO4--             0.0216   1.07e-05      1.02
   SiO2(aq)            7.41   3.14e-05      1.88
   Ti(OH)4(aq)       0.0665     0.0665  7.67e+03

  Elemental composition               In fluid                  Sorbed
                  total moles     moles       mg/kg        moles       mg/kg
 -------------------------------------------------------------------------------
   Aluminum            0.7478    2.711e-07    0.007279
   Calcium              1.762       0.7018   2.799e+04
   Carbon            0.001000     0.001000       11.95
   Chlorine            0.8200       0.8200   2.893e+04
   Chromium            0.2119    7.029e-21   3.637e-16
   Hydrogen             111.1        104.0   1.043e+05
   Iron                 2.635    1.315e-06     0.07306
   Magnesium            4.637    0.0001094       2.645
   Manganese          0.06573    0.0008443       46.16
   Oxygen               80.42        52.13   8.299e+05
   Phosphorus         0.04110    5.359e-12   1.652e-07
   Potassium          0.01885      0.01217       473.5
   Silicon              7.407    3.140e-05      0.8774
   Sodium              0.2234       0.2234       5110.
   Sulfur             0.02159    1.070e-05      0.3415
   Titanium           0.06650      0.06650       3168.


          Step #   105             Xi = 1.0000

          Temperature = 100.0 C    Pressure =  1.013 bars
          pH =  7.618              log fO2 =  -65.468
          Eh =  -0.5563 volts      pe =  -7.5134
          Ionic strength      =    1.944387 molal
          Charge imbalance    =    0.821730 eq/kg (35.5% error)
          Activity of water   =    0.973928
          Solvent mass        =     0.92758 kg
          Solution mass       =     0.99912 kg
          Mineral mass        =      1.1192 kg
          Solution density    =    0.996    g/cm3
          Solution viscosity  =    0.003    poise
          Chlorinity          =    0.884018 molal
          Dissolved solids    =       71603 mg/kg sol'n
          Hardness            =    69085.77 mg/kg sol'n as CaCO3
            carbonate         =       49.29 mg/kg sol'n as CaCO3
            non-carbonate     =    69036.48 mg/kg sol'n as CaCO3
          Carbonate alkalinity=       49.29 mg/kg sol'n as CaCO3
          Water type          =    Ca-Cl
          Bulk volume         =    1.37e+03 cm3
          Fluid volume        =    1.00e+03 cm3
          Mineral volume      =        369. cm3
          Inert volume        =        0.00 cm3
          Porosity            =        73.1 %
          Permeability        =     0.00918 cm2
          Mass reacted        =    1.06e+03 g

                          moles          moles         grams          cm3      rxn rate
  Reactants             remaining       reacted       reacted       reacted  (mol/kg sec)
 ------------------------------------------------------------------------------------------
   H2O                  3.480e-17       0.02309        0.4160          --            --  
   Al2O3                1.084e-16        0.4154         42.36          --            --  
   CaO                 -2.429e-17         1.501         84.15          --            --  
   Cr2O3                1.112e-16        0.1177         17.90          --            --  
   FeO(ox)              5.884e-15         2.927         210.3          --            --  
   K2O(ox)              5.651e-18      0.009919        0.9344          --            --  
   MgO                  9.888e-15         4.698         189.4          --            --  
   MnO                  4.337e-17       0.07303         5.181          --            --  
   Na2O(ox)            -2.155e-16        0.1235         7.657          --            --  
   P2O5                 1.865e-17       0.02283         3.241          --            --  
   S                   -3.394e-17       0.02288        0.7338        0.3549          --  
   SiO2                 8.230e-15         8.230         494.5          --            --  
   TiO2                 1.008e-17       0.07388         5.902          --            --  

  Minerals in system     moles      log moles      grams        volume (cm3)
 ----------------------------------------------------------------------------
   Andradite              0.04257     -1.371          21.63           5.613
   Annite                0.008820     -2.055          4.515           1.361
   Antigorite             0.03121     -1.506          141.6           54.59
   Chromite                0.1177     -0.929          26.35           5.182
   Daphnite-14A            0.3432     -0.464          244.9           73.25
   Greenalite              0.3195     -0.496          118.8           36.74
   Hydroxylapatite        0.01522     -1.817          7.647           2.886
   Saponite-Ca             0.4109     -0.386          158.4           55.75
   Tephroite              0.03610     -1.442          7.291           2.751
   Tremolite               0.4753     -0.323          386.1           129.7
   Troilite               0.02387     -1.622          2.099          0.7919
                                               _____________   _____________
          (total)                                     1119.           368.6 

  Aqueous species       molality    mg/kg sol'n    act. coef.     log act.
 ---------------------------------------------------------------------------
   Cl-                     0.8040     2.646e+04      0.5567       -0.3492
   Ca++                    0.6974     2.595e+04      0.1674       -0.9329
   Na+                     0.2442         5211.      0.6339       -0.8103
   Ti(OH)4(aq)            0.07965         8571.      1.0000       -1.0988
   CaCl+                  0.03626         2542.      0.6339       -1.6386
   NaCl(aq)               0.02331         1265.      1.0000       -1.6325
   H2(aq)                 0.01259         23.57      1.0000       -1.8999
   K+                     0.01258         456.8      0.5567       -2.1546
   CaCl2(aq)             0.009721         1002.      1.0000       -2.0123
   Methane(aq)           0.001078         16.06      1.0000       -2.9674
   MnCl+                0.0006021         50.53      0.6339       -3.4183
   KCl(aq)              0.0003734         25.85      1.0000       -3.4278
   Mn++                 0.0002949         15.04      0.1674       -4.3067
   Mg++                 9.154e-05         2.066      0.2484       -4.6432
   OH-                  3.761e-05        0.5939      0.5975       -4.6484
   SiO2(aq)             2.961e-05         1.652      1.0000       -4.5286
   MgCl+                2.441e-05         1.354      0.6339       -4.8104
   HS-                  1.101e-05        0.3381      0.5975       -5.1818
   NaHSiO3(aq)          2.746e-06        0.2552      1.0000       -5.5613
   HSiO3-               1.555e-06        0.1113      0.6339       -6.0062
   Fe++                 1.159e-06       0.06007      0.1674       -6.7124
   NaOH(aq)             8.158e-07       0.03029      1.0000       -6.0884
   H2S(aq)              4.816e-07       0.01524      1.0000       -6.3173
   AlO2-                2.767e-07       0.01515      0.6339       -6.7560
   FeCl+                2.200e-07       0.01865      0.6339       -6.8555
   H+                   2.820e-08     2.639e-05      0.8541       -7.6182
   S--                  1.710e-08     0.0005090      0.1264       -8.6654
   NaAlO2(aq)           1.561e-08      0.001188      1.0000       -7.8067
   FeCl4--              1.417e-08      0.002600      0.0870       -8.9090
    (only species > 1e-8 molal listed)

  Mineral saturation states
                     log Q/K                          log Q/K
 ----------------------------------------------------------------
   Annite             0.0000 sat    Quartz            -1.4504     
   Hydroxylapatite    0.0000 sat    Talc              -1.4656     
   Chromite           0.0000 sat    Magnetite         -1.5861     
   Saponite-Ca        0.0000 sat    Tridymite         -1.6222     
   Tremolite          0.0000 sat    Chalcedony        -1.6671     
   Tephroite          0.0000 sat    Saponite-H        -1.6809     
   Andradite          0.0000 sat    Prehnite          -1.7472     
   Troilite           0.0000 sat    Gibbsite          -1.8017     
   Greenalite         0.0000 sat    Cristobalite(alp  -1.8681     
   Antigorite         0.0000 sat    Mesolite          -1.8806     
   Daphnite-14A       0.0000 sat    Brucite           -1.8811     
   Diopside          -0.0083        Minnesotaite      -1.9435     
   Pyrrhotite        -0.0796        Wustite           -2.0291     
   Phlogopite        -0.0810        Fe(OH)2           -2.0770     
   Saponite-Na       -0.4197        Goethite          -2.0953     
   Ice               -0.4785        Coesite           -2.1088     
   Saponite-Mg       -0.4789        Monticellite      -2.1496     
   Alabandite        -0.4837        Enstatite         -2.1576     
   Chrysotile        -0.4946        Cristobalite(bet  -2.1703     
   Ripidolite-14A    -0.6374        Grossular         -2.1817     
   Saponite-K        -0.6849        Cronstedtite-7A   -2.2489     
   Rhodonite         -0.8469        SiO2(am)          -2.3443     
   Hedenbergite      -1.0131        Epidote           -2.7284     
   Diaspore          -1.0217        Epidote-ord       -2.7338     
   Fayalite          -1.0281        Halite            -2.7375     
   Wollastonite      -1.0680        Manganosite       -2.7614     
   Mn(OH)2(am)       -1.1517        Hematite          -2.8003     
   Ferrosilite       -1.1947        Scolecite         -2.8287     
   Pseudowollastoni  -1.2023        Chamosite-7A      -2.8365     
   FeO               -1.2859        Daphnite-7A       -2.8752     
   Boehmite          -1.3165        Whitlockite       -2.9738     
   Clinochlore-14A   -1.4481     
    (only minerals with log Q/K > -3 listed)

                         partial
  Gases               press. (bar)     fugacity     fug. coef.    log fug.
 ---------------------------------------------------------------------------
   H2(g)                    15.75         15.77         1.001      1.1977
   CH4(g)                   1.234         1.233        0.9993      0.0908
   H2O(g)                  0.8239        0.8118        0.9852     -0.0906
   H2S(g)               1.442e-05     1.436e-05        0.9961     -4.8428
   HCl(g)               3.131e-12     3.131e-12         1.000*   -11.5043
   CO2(g)               1.762e-19     1.758e-19        0.9976    -18.7550
   CO(g)                7.801e-22     7.801e-22         1.000*   -21.1078
   C2H4(g)              1.585e-25     1.585e-25         1.000*   -24.8000
   S2(g)                1.852e-32     1.852e-32         1.000*   -31.7324
   SO2(g)               3.083e-35     3.061e-35        0.9928    -34.5142
   Na(g)                1.641e-40     1.641e-40         1.000*   -39.7848
   K(g)                 9.119e-43     9.119e-43         1.000*   -42.0401
   Cl2(g)               8.685e-52     8.685e-52         1.000*   -51.0612
   O2(g)                3.405e-66     3.404e-66        0.9999    -65.4680
   Mg(g)                1.274e-66     1.274e-66         1.000*   -65.8948
   Ca(g)                6.422e-82     6.422e-82         1.000*   -81.1923
   C(g)                1.278e-101    1.278e-101         1.000*  -100.8935
   Al(g)               3.764e-102    3.764e-102         1.000*  -101.4244
   Si(g)               7.199e-110    7.199e-110         1.000*  -109.1427
    *no data, gas taken to be ideal

                                  In fluid              Sorbed            Kd
  Original basis total moles   moles     mg/kg      moles     mg/kg      L/kg
 -------------------------------------------------------------------------------
   H2O                 65.6       51.5  9.29e+05
   Al+++              0.831   2.72e-07   0.00735
   Ca++                1.91      0.690  2.77e+04
   Cl-                0.820      0.820  2.91e+04
   CrO4--             0.235   6.90e-21  8.01e-16
   Fe++                2.93   1.29e-06    0.0722
   H+                 -20.5   0.000970     0.979
   HCO3-            0.00100    0.00100      61.1
   HPO4--            0.0457   5.38e-12  5.16e-07
   K+                0.0208     0.0120      470.
   Mg++                5.11   0.000108      2.62
   Mn++              0.0730   0.000832      45.8
   Na+                0.248      0.248  5.71e+03
   O2(aq)            -0.211   -0.00786     -252.
   SO4--             0.0239   1.07e-05      1.03
   SiO2(aq)            8.23   3.15e-05      1.89
   Ti(OH)4(aq)       0.0739     0.0739  8.57e+03

  Elemental composition               In fluid                  Sorbed
                  total moles     moles       mg/kg        moles       mg/kg
 -------------------------------------------------------------------------------
   Aluminum            0.8309    2.722e-07    0.007350
   Calcium              1.912       0.6895   2.766e+04
   Carbon            0.001000     0.001000       12.02
   Chlorine            0.8200       0.8200   2.910e+04
   Chromium            0.2355    6.903e-21   3.592e-16
   Hydrogen             111.1        103.3   1.042e+05
   Iron                 2.928    1.293e-06     0.07225
   Magnesium            5.107    0.0001076       2.616
   Manganese          0.07303    0.0008321       45.75
   Oxygen               83.19        51.78   8.292e+05
   Phosphorus         0.04567    5.376e-12   1.667e-07
   Potassium          0.02084      0.01202       470.3
   Silicon              8.230    3.146e-05      0.8842
   Sodium              0.2481       0.2481       5709.
   Sulfur             0.02388    1.068e-05      0.3427
   Titanium           0.07388      0.07388       3541.
