# Supplementary material for: Mineral Indicators of Geologically Recent Past Habitability on Mars
Source: Life (Basel). 2023 Dec 15;13(12):2349. doi: 10.3390/life13122349 (PMC10744562; doi:10.3390/life13122349)
Supplement: Supplementary file 1 [file life-13-02349-s001.zip › Supplemental Files 1/CaMg(ClO4)2/CaMgClO42/Maaz_Ca+Mg ClO42_373.txt]

          Step #     0             Xi = 0.0000

          Temperature = 100.0 C    Pressure =  1.013 bars
          pH =  6.667              log fO2 =   -3.057
          Eh =   0.6693 volts      pe =   9.0396
          Ionic strength      =    1.844400 molal
          Charge imbalance    =    0.777644 eq/kg (36.47% error)
          Activity of water   =    0.976827
          Solvent mass        =      1.0000 kg
          Solution mass       =      1.0558 kg
          Mineral mass        =      0.0000 kg
          Solution density    =    0.985    g/cm3
          Solution viscosity  =    0.003    poise
          Chlorinity          =    0.820000 molal
          Dissolved solids    =       52819 mg/kg sol'n
          Hardness            =    77737.99 mg/kg sol'n as CaCO3
            carbonate         =       35.69 mg/kg sol'n as CaCO3
            non-carbonate     =    77702.30 mg/kg sol'n as CaCO3
          Carbonate alkalinity=       35.69 mg/kg sol'n as CaCO3
          Water type          =    Ca-Cl
          Bulk volume         =    1.07e+03 cm3
          Fluid volume        =    1.07e+03 cm3
          Mineral volume      =        0.00 cm3
          Inert volume        =        0.00 cm3
          Porosity            =        100. %
          Permeability        =        98.7 cm2
          Mass reacted        =           0 g

                          moles          moles         grams          cm3      rxn rate
  Reactants             remaining       reacted       reacted       reacted  (mol/kg sec)
 ------------------------------------------------------------------------------------------
   Al2O3                   0.9112         0.000         0.000          --            --  
   CaO                     0.5931         0.000         0.000          --            --  
   Cr2O3                0.0006946         0.000         0.000          --            --  
   FeO(ox)                  3.187         0.000         0.000          --            --  
   K2O(ox)                 0.1244         0.000         0.000          --            --  
   MgO                     0.5972         0.000         0.000          --            --  
   MnO                    0.07144         0.000         0.000          --            --  
   Na2O(ox)                0.6763         0.000         0.000          --            --  
   P2O5                    0.1912         0.000         0.000          --            --  
   SiO2                     8.577         0.000         0.000          --            --  
   TiO2                    0.3225         0.000         0.000          --            --  

  No minerals in system.

  Aqueous species       molality    mg/kg sol'n    act. coef.     log act.
 ---------------------------------------------------------------------------
   Cl-                     0.7149     2.401e+04      0.5556       -0.4010
   Ca++                    0.3882     1.474e+04      0.1679       -1.1859
   Mg++                    0.3295         7586.      0.2480       -1.0877
   MgCl+                  0.07821         4427.      0.6310       -1.3067
   CaCl+                  0.01805         1291.      0.6310       -1.9435
   CaCl2(aq)             0.004275         449.4      1.0000       -2.3690
   K+                   0.0009743         36.08      0.5556       -3.2666
   Na+                  0.0009222         20.08      0.6310       -3.2352
   MgSO4(aq)            0.0008484         96.72      1.0000       -3.0714
   Fe++                 0.0008456         44.73      0.1679       -3.8478
   MgHCO3+              0.0004010         32.41      0.6310       -3.5968
   CaHCO3+              0.0003073         29.43      0.6310       -3.7124
   HCO3-                0.0001800         10.41      0.6310       -3.9446
   FeCl+                0.0001436         12.42      0.6310       -4.0429
   CaSO4(aq)            9.867e-05         12.72      1.0000       -4.0058
   NaCl(aq)             7.777e-05         4.305      1.0000       -4.1092
   CO2(aq)              6.119e-05         2.551      1.0000       -4.2133
   SO4--                5.290e-05         4.814      0.0882       -5.3310
   CaCO3(aq)            3.741e-05         3.547      1.0000       -4.4270
   KCl(aq)              2.561e-05         1.808      1.0000       -4.5916
   MgCO3(aq)            1.179e-05        0.9417      1.0000       -4.9284
   FeCl4--              6.347e-06         1.188      0.0882       -6.2519
   OH-                  4.236e-06       0.06824      0.5954       -5.5982
   FeCl++               1.706e-06        0.1475      0.1074       -6.7368
   Fe+++                1.606e-06       0.08497      0.0468       -7.1235
   Ti(OH)4(aq)          1.000e-06        0.1098      1.0000       -6.0000
   SiO2(aq)             9.941e-07       0.05657      1.0000       -6.0026
   AlO2-                9.660e-07       0.05397      0.6310       -6.2150
   FeCO3+               7.917e-07       0.08688      0.6310       -6.3014
   CrO4--               7.888e-07       0.08666      0.0882       -7.1575
   O2(aq)               6.838e-07       0.02072      1.0000       -6.1651
   MnCl+                6.460e-07       0.05531      0.6310       -6.3898
   HPO4--               6.311e-07       0.05738      0.0882       -7.2544
   CO3--                4.053e-07       0.02304      0.1074       -7.3611
   FeCl2(aq)            3.760e-07       0.04515      1.0000       -6.4248
   H2PO4-               3.682e-07       0.03383      0.6310       -6.6339
   Mn++                 3.538e-07       0.01841      0.1679       -7.2262
   H+                   2.542e-07     0.0002427      0.8467       -6.6671
   HCrO4-               2.112e-07       0.02341      0.6310       -6.8752
   KSO4-                6.266e-08      0.008022      0.6310       -7.4030
   HAlO2(aq)            3.363e-08      0.001911      1.0000       -7.4733
   NaHCO3(aq)           2.567e-08      0.002043      1.0000       -7.5906
   HCl(aq)              2.051e-08     0.0007082      1.0000       -7.6881
    (only species > 1e-8 molal listed)

  Mineral saturation states
                     log Q/K                          log Q/K
 ----------------------------------------------------------------
   Magnetite         32.5100s/sat   Calcite            0.7623s/sat
   Cronstedtite-7A   31.3393s/sat   Aragonite          0.6187s/sat
   Hematite          30.3322s/sat   Chamosite-7A       0.6022s/sat
   Antigorite        29.3430s/sat   Wustite            0.5373s/sat
   Ferrite-Mg        26.9366s/sat   Daphnite-7A        0.5089s/sat
   Ferrite-Ca        25.8253s/sat   Diaspore           0.4704s/sat
   Andradite         22.2485s/sat   Siderite           0.3714s/sat
   Jarosite          21.1834s/sat   Hercynite          0.3285s/sat
   Nontronite-Mg     21.0153s/sat   Boehmite           0.1756s/sat
   Nontronite-Ca     20.8593s/sat   Greenalite        -0.0546     
   Nontronite-K      19.8497s/sat   Phlogopite        -0.1090     
   Nontronite-Na     19.6812s/sat   Saponite-Mg       -0.1584     
   Nontronite-H      19.5359s/sat   Brucite           -0.2253     
   Goethite          14.4716s/sat   Saponite-Ca       -0.3079     
   Fe(OH)3           10.1594s/sat   Gibbsite          -0.3083     
   Hydroxylapatite   10.1426s/sat   FeO               -0.3223     
   Ferrite-Dicalciu  10.0617s/sat   Monohydrocalcite  -0.4555     
   Epidote            8.0913s/sat   Ice               -0.4772     
   Epidote-ord        8.0859s/sat   Fayalite          -0.5749     
   Clinochlore-14A    5.3908s/sat   Fe(OH)2           -1.1121     
   Strengite          5.3637s/sat   Corundum          -1.1307     
   Ripidolite-14A     4.8195s/sat   Anhydrite         -1.1318     
   Amesite-14A        4.7843s/sat   Hydromagnesite    -1.1881     
   Whitlockite        4.5055s/sat   Artinite          -1.2714     
   Pyrolusite         4.0498s/sat   Saponite-K        -1.3180     
   Bixbyite           3.8818s/sat   Saponite-Na       -1.4860     
   Daphnite-14A       3.3841s/sat   Saponite-H        -1.6331     
   Dolomite-ord       3.0777s/sat   Gypsum            -1.6338     
   Dolomite           3.0770s/sat   Ferrosilite       -1.7051     
   Huntite            2.7514s/sat   Bassanite         -1.7890     
   Clinochlore-7A     2.4673s/sat   CaSO4:0.5H2O(bet  -1.8835     
   NaFeO2             2.0615s/sat   Enstatite         -1.9771     
   Dolomite-dis       1.9644s/sat   Forsterite        -1.9813     
   Ripidolite-7A      1.9123s/sat   Annite            -2.1009     
   Hausmannite        1.5469s/sat   Talc              -2.3966     
   Chrysotile         1.5237s/sat   Quartz            -2.9244     
   Magnesite          1.0473s/sat
    (only minerals with log Q/K > -3 listed)

                         partial
  Gases               press. (bar)     fugacity     fug. coef.    log fug.
 ---------------------------------------------------------------------------
   H2O(g)                  0.8264        0.8142        0.9852     -0.0893
   CO2(g)                0.005713      0.005700        0.9976     -2.2441
   O2(g)                0.0008761     0.0008760        0.9999     -3.0575
   HCl(g)               2.483e-11     2.483e-11         1.000*   -10.6050
   Cl2(g)               8.734e-19     8.734e-19         1.000*   -18.0588
   H2(g)                9.851e-31     9.857e-31         1.001    -30.0062
   CO(g)                1.577e-36     1.577e-36         1.000*   -35.8022
   SO2(g)               3.458e-42     3.433e-42        0.9928    -41.4643
   Na(g)                1.727e-59     1.727e-59         1.000*   -58.7627
   K(g)                 1.972e-60     1.972e-60         1.000*   -59.7051
   Mg(g)                3.585e-96     3.585e-96         1.000*   -95.4455
   H2S(g)              3.930e-106    3.915e-106        0.9961   -105.4073
   CH4(g)              6.077e-109    6.073e-109        0.9993   -108.2166
   Ca(g)               2.808e-115    2.808e-115         1.000*  -114.5515
   Al(g)               1.816e-147    1.816e-147         1.000*  -146.7408
   C(g)                1.611e-147    1.611e-147         1.000*  -146.7930
   S2(g)               3.520e-171    3.520e-171         1.000*  -170.4535
   Si(g)               9.393e-174    9.393e-174         1.000*  -173.0272
   C2H4(g)             9.839e-180    9.839e-180         1.000*  -179.0070
    *no data, gas taken to be ideal

                                  In fluid              Sorbed            Kd
  Original basis total moles   moles     mg/kg      moles     mg/kg      L/kg
 -------------------------------------------------------------------------------
   H2O                 55.5       55.5  9.47e+05
   Al+++           1.00e-06   1.00e-06    0.0256
   Ca++               0.411      0.411  1.56e+04
   Cl-                0.820      0.820  2.75e+04
   CrO4--          1.00e-06   1.00e-06     0.110
   Fe++             0.00100    0.00100      52.9
   H+              7.54e-06   7.54e-06   0.00720
   HCO3-            0.00100    0.00100      57.8
   HPO4--          1.00e-06   1.00e-06    0.0909
   K+               0.00100    0.00100      37.0
   Mg++               0.409      0.409  9.42e+03
   Mn++            1.00e-06   1.00e-06    0.0520
   Na+              0.00100    0.00100      21.8
   O2(aq)          1.71e-06   1.71e-06    0.0518
   SO4--            0.00100    0.00100      91.0
   SiO2(aq)        1.00e-06   1.00e-06    0.0569
   Ti(OH)4(aq)     1.00e-06   1.00e-06     0.110

  Elemental composition               In fluid                  Sorbed
                  total moles     moles       mg/kg        moles       mg/kg
 -------------------------------------------------------------------------------
   Aluminum         1.000e-06    1.000e-06     0.02556
   Calcium             0.4110       0.4110   1.560e+04
   Carbon            0.001000     0.001000       11.38
   Chlorine            0.8200       0.8200   2.754e+04
   Chromium         1.000e-06    1.000e-06     0.04925
   Hydrogen             111.0        111.0   1.060e+05
   Iron              0.001000     0.001000       52.90
   Magnesium           0.4090       0.4090       9416.
   Manganese        1.000e-06    1.000e-06     0.05204
   Oxygen               55.52        55.52   8.413e+05
   Phosphorus       1.000e-06    1.000e-06     0.02934
   Potassium         0.001000     0.001000       37.03
   Silicon          1.000e-06    1.000e-06     0.02660
   Sodium            0.001000     0.001000       21.78
   Sulfur            0.001000     0.001000       30.37
   Titanium         1.000e-06    1.000e-06     0.04535


          Step #     0             Xi = 0.0000

          Temperature = 100.0 C    Pressure =  1.013 bars
          pH =  5.245              log fO2 =  -51.549
          Eh =  -0.1229 volts      pe =  -1.6606
          Ionic strength      =    1.844386 molal
          Charge imbalance    =    0.777667 eq/kg (36.47% error)
          Activity of water   =    0.976827
          Solvent mass        =      1.0000 kg
          Solution mass       =      1.0557 kg
          Mineral mass        =  3.0661e-05 kg
          Solution density    =    0.985    g/cm3
          Solution viscosity  =    0.003    poise
          Chlorinity          =    0.819996 molal
          Dissolved solids    =       52787 mg/kg sol'n
          Hardness            =    77740.14 mg/kg sol'n as CaCO3
            carbonate         =        4.85 mg/kg sol'n as CaCO3
            non-carbonate     =    77735.30 mg/kg sol'n as CaCO3
          Carbonate alkalinity=        4.85 mg/kg sol'n as CaCO3
          Water type          =    Ca-Cl
          Bulk volume         =    1.07e+03 cm3
          Fluid volume        =    1.07e+03 cm3
          Mineral volume      =     0.00587 cm3
          Inert volume        =        0.00 cm3
          Porosity            =        100. %
          Permeability        =        98.7 cm2
          Mass reacted        =           0 g

                          moles          moles         grams          cm3      rxn rate
  Reactants             remaining       reacted       reacted       reacted  (mol/kg sec)
 ------------------------------------------------------------------------------------------
   Al2O3                   0.9112         0.000         0.000          --            --  
   CaO                     0.5931         0.000         0.000          --            --  
   Cr2O3                0.0006946         0.000         0.000          --            --  
   FeO(ox)                  3.187         0.000         0.000          --            --  
   K2O(ox)                 0.1244         0.000         0.000          --            --  
   MgO                     0.5972         0.000         0.000          --            --  
   MnO                    0.07144         0.000         0.000          --            --  
   Na2O(ox)                0.6763         0.000         0.000          --            --  
   P2O5                    0.1912         0.000         0.000          --            --  
   SiO2                     8.577         0.000         0.000          --            --  
   TiO2                    0.3225         0.000         0.000          --            --  

  Minerals in system     moles      log moles      grams        volume (cm3)
 ----------------------------------------------------------------------------
   Chromite             5.000e-07     -6.301      0.0001119       2.200e-05
   Diaspore             9.742e-07     -6.011      5.844e-05       1.730e-05
   Hematite             0.0001723     -3.764        0.02752        0.005217
   Hydroxylapatite      2.199e-07     -6.658      0.0001104       4.168e-05
   Pyrite               2.386e-05     -4.622       0.002863       0.0005712
                                               _____________   _____________
          (total)                                   0.03066        0.005869 

  Aqueous species       molality    mg/kg sol'n    act. coef.     log act.
 ---------------------------------------------------------------------------
   Cl-                     0.7149     2.401e+04      0.5556       -0.4010
   Ca++                    0.3884     1.475e+04      0.1679       -1.1857
   Mg++                    0.3298         7592.      0.2480       -1.0874
   MgCl+                  0.07827         4430.      0.6310       -1.3064
   CaCl+                  0.01806         1292.      0.6310       -1.9433
   CaCl2(aq)             0.004277         449.7      1.0000       -2.3688
   K+                   0.0009743         36.08      0.5556       -3.2666
   Na+                  0.0009222         20.08      0.6310       -3.2352
   MgSO4(aq)            0.0008078         92.10      1.0000       -3.0927
   CO2(aq)              0.0006451         26.89      1.0000       -3.1904
   Fe++                 0.0005358         28.34      0.1679       -4.0460
   MgHCO3+              0.0001599         12.92      0.6310       -3.9961
   CaHCO3+              0.0001225         11.73      0.6310       -4.1118
   CaSO4(aq)            9.394e-05         12.11      1.0000       -4.0272
   FeCl+                9.098e-05         7.868      0.6310       -4.2410
   NaCl(aq)             7.777e-05         4.305      1.0000       -4.1092
   HCO3-                7.174e-05         4.146      0.6310       -4.3442
   SO4--                5.034e-05         4.580      0.0882       -5.3526
   KCl(aq)              2.561e-05         1.808      1.0000       -4.5916
   H+                   6.726e-06      0.006421      0.8467       -5.2445
   FeCl4--              4.021e-06        0.7529      0.0882       -6.4501
   Ti(OH)4(aq)          1.000e-06        0.1098      1.0000       -6.0000
   SiO2(aq)             9.998e-07       0.05690      1.0000       -6.0001
   MnCl+                6.460e-07       0.05531      0.6310       -6.3898
   CaCO3(aq)            5.637e-07       0.05344      1.0000       -6.2489
   HCl(aq)              5.425e-07       0.01874      1.0000       -6.2656
   Mn++                 3.538e-07       0.01841      0.1679       -7.2262
   H2PO4-               3.193e-07       0.02933      0.6310       -6.6959
   FeCl2(aq)            2.383e-07       0.02860      1.0000       -6.6230
   MgCO3(aq)            1.777e-07       0.01419      1.0000       -6.7503
   OH-                  1.601e-07      0.002580      0.5954       -7.0207
   H2S(aq)              8.401e-08      0.002712      1.0000       -7.0757
   KSO4-                5.962e-08      0.007634      0.6310       -7.4246
   HSO4-                4.009e-08      0.003686      0.6310       -7.5969
   HPO4--               2.068e-08      0.001880      0.0882       -8.7389
   AlO2-                1.236e-08     0.0006905      0.6310       -8.1080
   HAlO2(aq)            1.138e-08     0.0006469      1.0000       -7.9437
   NaHCO3(aq)           1.023e-08     0.0008139      1.0000       -7.9902
    (only species > 1e-8 molal listed)

  Mineral saturation states
                     log Q/K                          log Q/K
 ----------------------------------------------------------------
   Chromite           0.0000 sat    Aragonite         -1.2032     
   Diaspore           0.0000 sat    Whitlockite       -1.3080     
   Hematite           0.0000 sat    Eskolaite         -1.4470     
   Pyrite             0.0000 sat    Siderite          -1.6490     
   Hydroxylapatite    0.0000 sat    Gypsum            -1.6551     
   Boehmite          -0.2948        Dolomite-dis      -1.6794     
   Ice               -0.4772        Bassanite         -1.8103     
   Dolomite-ord      -0.5661        CaSO4:0.5H2O(bet  -1.9048     
   Dolomite          -0.5668        Corundum          -2.0715     
   Goethite          -0.6945        Monohydrocalcite  -2.2774     
   Magnesite         -0.7746        Magnesiochromite  -2.5223     
   Gibbsite          -0.7787        Troilite          -2.8393     
   Magnetite         -0.8655        Pyrrhotite        -2.9189     
   Calcite           -1.0596        Quartz            -2.9219     
   Anhydrite         -1.1532     
    (only minerals with log Q/K > -3 listed)

                         partial
  Gases               press. (bar)     fugacity     fug. coef.    log fug.
 ---------------------------------------------------------------------------
   H2O(g)                  0.8264        0.8142        0.9852     -0.0893
   CO2(g)                 0.06023       0.06009        0.9976     -1.2212
   H2S(g)               2.515e-06     2.505e-06        0.9961     -5.6012
   H2(g)                1.734e-06     1.735e-06         1.001     -5.7606
   HCl(g)               6.569e-10     6.569e-10         1.000*    -9.1825
   CH4(g)               6.155e-11     6.151e-11        0.9993    -10.2110
   CO(g)                2.927e-11     2.927e-11         1.000*   -10.5336
   SO2(g)               4.055e-15     4.026e-15        0.9928    -14.3951
   S2(g)                4.650e-20     4.650e-20         1.000*   -19.3325
   C2H4(g)              3.257e-32     3.257e-32         1.000*   -31.4872
   Cl2(g)               3.472e-40     3.472e-40         1.000*   -39.4594
   Na(g)                8.662e-49     8.662e-49         1.000*   -48.0624
   K(g)                 9.890e-50     9.890e-50         1.000*   -49.0048
   O2(g)                2.826e-52     2.826e-52        0.9999    -51.5488
   Mg(g)                9.024e-75     9.024e-75         1.000*   -74.0446
   Ca(g)                7.067e-94     7.067e-94         1.000*   -93.1507
   C(g)                 5.263e-98     5.263e-98         1.000*   -97.2788
   Al(g)               1.436e-111    1.436e-111         1.000*  -110.8427
   Si(g)               2.928e-125    2.928e-125         1.000*  -124.5334
    *no data, gas taken to be ideal

                                  In fluid              Sorbed            Kd
  Original basis total moles   moles     mg/kg      moles     mg/kg      L/kg
 -------------------------------------------------------------------------------
   H2O                 55.5       55.5  9.47e+05
   Al+++           1.00e-06   2.58e-08  0.000659
   Ca++               0.411      0.411  1.56e+04
   Cl-                0.820      0.820  2.75e+04
   CrO4--          1.00e-06   4.96e-15  5.44e-10
   Fe++             0.00100   0.000631      33.4
   H+              7.54e-06   0.000652     0.622
   HCO3-            0.00100    0.00100      57.8
   HPO4--          1.00e-06   3.40e-07    0.0309
   K+               0.00100    0.00100      37.0
   Mg++               0.409      0.409  9.42e+03
   Mn++            1.00e-06   1.00e-06    0.0520
   Na+              0.00100    0.00100      21.8
   O2(aq)          1.71e-06  -1.85e-07  -0.00561
   SO4--            0.00100   0.000952      86.7
   SiO2(aq)        1.00e-06   1.00e-06    0.0569
   Ti(OH)4(aq)     1.00e-06   1.00e-06     0.110

  Elemental composition               In fluid                  Sorbed
                  total moles     moles       mg/kg        moles       mg/kg
 -------------------------------------------------------------------------------
   Aluminum         1.000e-06    2.580e-08   0.0006595
   Calcium             0.4110       0.4110   1.560e+04
   Carbon            0.001000     0.001000       11.38
   Chlorine            0.8200       0.8200   2.754e+04
   Chromium         1.000e-06    4.955e-15   2.441e-10
   Hydrogen             111.0        111.0   1.060e+05
   Iron              0.001000    0.0006310       33.38
   Magnesium           0.4090       0.4090       9416.
   Manganese        1.000e-06    1.000e-06     0.05204
   Oxygen               55.52        55.52   8.413e+05
   Phosphorus       1.000e-06    3.404e-07    0.009987
   Potassium         0.001000     0.001000       37.03
   Silicon          1.000e-06    1.000e-06     0.02660
   Sodium            0.001000     0.001000       21.78
   Sulfur            0.001000    0.0009523       28.92
   Titanium         1.000e-06    1.000e-06     0.04535


          Step #     1             Xi = 0.0006

          Temperature = 100.0 C    Pressure =  1.013 bars
          pH =  5.141              log fO2 =  -51.498
          Eh =  -0.1143 volts      pe =  -1.5444
          Ionic strength      =    1.844015 molal
          Charge imbalance    =    0.777656 eq/kg (36.47% error)
          Activity of water   =    0.976826
          Solvent mass        =     0.99997 kg
          Solution mass       =      1.0557 kg
          Mineral mass        =  0.00064493 kg
          Solution density    =    0.985    g/cm3
          Solution viscosity  =    0.003    poise
          Chlorinity          =    0.820027 molal
          Dissolved solids    =       52835 mg/kg sol'n
          Hardness            =    77630.35 mg/kg sol'n as CaCO3
            carbonate         =        3.90 mg/kg sol'n as CaCO3
            non-carbonate     =    77626.45 mg/kg sol'n as CaCO3
          Carbonate alkalinity=        3.90 mg/kg sol'n as CaCO3
          Water type          =    Ca-Cl
          Bulk volume         =    1.07e+03 cm3
          Fluid volume        =    1.07e+03 cm3
          Mineral volume      =       0.205 cm3
          Inert volume        =        0.00 cm3
          Porosity            =        100. %
          Permeability        =        98.0 cm2
          Mass reacted        =       0.629 g

                          moles          moles         grams          cm3      rxn rate
  Reactants             remaining       reacted       reacted       reacted  (mol/kg sec)
 ------------------------------------------------------------------------------------------
   Al2O3                   0.9106     0.0005695       0.05807          --            --  
   CaO                     0.5927     0.0003707       0.02079          --            --  
   Cr2O3                0.0006942     4.341e-07     6.599e-05          --            --  
   FeO(ox)                  3.185      0.001992        0.1431          --            --  
   K2O(ox)                 0.1243     7.776e-05      0.007324          --            --  
   MgO                     0.5969     0.0003733       0.01504          --            --  
   MnO                    0.07139     4.465e-05      0.003167          --            --  
   Na2O(ox)                0.6758     0.0004227       0.02620          --            --  
   P2O5                    0.1910     0.0001195       0.01696          --            --  
   SiO2                     8.571      0.005360        0.3221          --            --  
   TiO2                    0.3223     0.0002016       0.01610          --            --  

  Minerals in system     moles      log moles      grams        volume (cm3)
 ----------------------------------------------------------------------------
   Chromite             9.341e-07     -6.030      0.0002091       4.111e-05
   Diaspore             0.0007046     -3.152        0.04227         0.01251
   Hematite             4.125e-05     -4.385       0.006588        0.001249
   Hydroxylapatite      7.978e-05     -4.098        0.04008         0.01512
   Nontronite-Mg        0.0008942     -3.049         0.3771          0.1160
   Pyrite               0.0001329     -3.877        0.01594        0.003181
   Saponite-Mg          0.0004251     -3.372         0.1628         0.05681
                                               _____________   _____________
          (total)                                    0.6449          0.2050 

  Aqueous species       molality    mg/kg sol'n    act. coef.     log act.
 ---------------------------------------------------------------------------
   Cl-                     0.7149     2.401e+04      0.5555       -0.4010
   Ca++                    0.3885     1.475e+04      0.1679       -1.1856
   Mg++                    0.3290         7575.      0.2480       -1.0884
   MgCl+                  0.07810         4420.      0.6310       -1.3074
   CaCl+                  0.01806         1292.      0.6310       -1.9432
   CaCl2(aq)             0.004278         449.7      1.0000       -2.3687
   Na+                   0.001702         37.06      0.6310       -2.9691
   K+                    0.001126         41.70      0.5555       -3.2038
   Fe++                 0.0008383         44.34      0.1679       -3.8516
   CO2(aq)              0.0006979         29.09      1.0000       -3.1562
   MgSO4(aq)            0.0006226         70.98      1.0000       -3.2058
   SiO2(aq)             0.0005195         29.57      1.0000       -3.2844
   Ti(OH)4(aq)          0.0002026         22.24      1.0000       -3.6934
   NaCl(aq)             0.0001435         7.945      1.0000       -3.8431
   FeCl+                0.0001424         12.31      0.6310       -4.0466
   MgHCO3+              0.0001360         10.99      0.6310       -4.0664
   CaHCO3+              0.0001044         10.00      0.6310       -4.1811
   CaSO4(aq)            7.257e-05         9.358      1.0000       -4.1392
   HCO3-                6.115e-05         3.534      0.6310       -4.4136
   SO4--                3.888e-05         3.538      0.0882       -5.4647
   KCl(aq)              2.959e-05         2.090      1.0000       -4.5288
   MnCl+                2.949e-05         2.525      0.6310       -4.7303
   Mn++                 1.615e-05        0.8404      0.1679       -5.5668
   H+                   8.537e-06      0.008150      0.8466       -5.1410
   FeCl4--              6.293e-06         1.178      0.0882       -6.2556
   HCl(aq)              6.886e-07       0.02378      1.0000       -6.1620
   H2PO4-               5.568e-07       0.05115      0.6310       -6.4543
   CaCO3(aq)            3.786e-07       0.03589      1.0000       -6.4218
   FeCl2(aq)            3.728e-07       0.04476      1.0000       -6.4285
   OH-                  1.262e-07      0.002032      0.5954       -7.1243
   MgCO3(aq)            1.191e-07      0.009510      1.0000       -6.9241
   HSiO3-               9.163e-08      0.006691      0.6310       -7.2380
   H2S(aq)              8.279e-08      0.002673      1.0000       -7.0820
   KSO4-                5.322e-08      0.006814      0.6310       -7.4739
   HSO4-                3.931e-08      0.003614      0.6310       -7.6055
   HPO4--               2.842e-08      0.002583      0.0882       -8.6009
   NaHCO3(aq)           1.609e-08      0.001280      1.0000       -7.7935
   HAlO2(aq)            1.138e-08     0.0006468      1.0000       -7.9437
    (only species > 1e-8 molal listed)

  Mineral saturation states
                     log Q/K                          log Q/K
 ----------------------------------------------------------------
   Pyrite             0.0000 sat    Anhydrite         -1.2652     
   Hematite           0.0000 sat    Aragonite         -1.3761     
   Nontronite-Mg      0.0000 sat    Eskolaite         -1.4343     
   Saponite-Mg        0.0000 sat    Siderite          -1.6275     
   Chromite           0.0000 sat    Beidellite-Mg     -1.7573     
   Hydroxylapatite    0.0000 sat    Gypsum            -1.7672     
   Diaspore          -0.0000 sat    Beidellite-Ca     -1.9136     
   Saponite-Ca       -0.1493        Bassanite         -1.9224     
   Nontronite-Ca     -0.1558        CaSO4:0.5H2O(bet  -2.0169     
   Quartz            -0.2062        Dolomite-dis      -2.0261     
   Boehmite          -0.2948        Ferrosilite       -2.0428     
   Tridymite         -0.3780        Corundum          -2.0715     
   Chalcedony        -0.4229        Montmor-K         -2.0875     
   Ice               -0.4772        Chrysotile        -2.1984     
   Cristobalite(alp  -0.6239        Montmor-Na        -2.2065     
   Talc              -0.6823        Scolecite         -2.2561     
   Goethite          -0.6945        Enstatite         -2.3117     
   Gibbsite          -0.7787        Cronstedtite-7A   -2.3866     
   Coesite           -0.8646        Muscovite         -2.4195     
   Magnetite         -0.8782        Stilbite          -2.4287     
   Dolomite-ord      -0.9128        Monohydrocalcite  -2.4503     
   Dolomite          -0.9135        Pyrophyllite      -2.4817     
   Cristobalite(bet  -0.9261        Mesolite          -2.6540     
   Magnesite         -0.9484        Illite            -2.6582     
   Montmor-Mg        -0.9649        Clinochlore-14A   -2.6596     
   Saponite-H        -0.9711        Smectite-low-Fe-  -2.6626     
   Nontronite-H      -0.9758        Magnesiochromite  -2.7177     
   Kaolinite         -1.0742        Beidellite-H      -2.7358     
   SiO2(am)          -1.1001        Celadonite        -2.7672     
   Saponite-K        -1.1388        Maximum_Microcli  -2.8182     
   Nontronite-K      -1.1448        K-Feldspar        -2.8310     
   Montmor-Ca        -1.1698        Smectite-high-Fe  -2.8553     
   Calcite           -1.2325        Troilite          -2.8583     
   Whitlockite       -1.2390        Beidellite-K      -2.9030     
   Saponite-Na       -1.2397        Pyrrhotite        -2.9379     
   Nontronite-Na     -1.2462     
    (only minerals with log Q/K > -3 listed)

                         partial
  Gases               press. (bar)     fugacity     fug. coef.    log fug.
 ---------------------------------------------------------------------------
   H2O(g)                  0.8264        0.8142        0.9852     -0.0893
   CO2(g)                 0.06517       0.06501        0.9976     -1.1870
   H2S(g)               2.478e-06     2.469e-06        0.9961     -5.6075
   H2(g)                1.636e-06     1.637e-06         1.001     -5.7859
   HCl(g)               8.339e-10     8.339e-10         1.000*    -9.0789
   CH4(g)               5.274e-11     5.271e-11        0.9993    -10.2781
   CO(g)                2.987e-11     2.987e-11         1.000*   -10.5247
   SO2(g)               4.761e-15     4.726e-15        0.9928    -14.3255
   S2(g)                5.075e-20     5.075e-20         1.000*   -19.2945
   C2H4(g)              2.687e-32     2.687e-32         1.000*   -31.5708
   Cl2(g)               5.930e-40     5.930e-40         1.000*   -39.2269
   Na(g)                1.223e-48     1.223e-48         1.000*   -47.9125
   K(g)                 8.745e-50     8.745e-50         1.000*   -49.0582
   O2(g)                3.176e-52     3.176e-52        0.9999    -51.4982
   Mg(g)                5.273e-75     5.273e-75         1.000*   -74.2780
   Ca(g)                4.139e-94     4.139e-94         1.000*   -93.3831
   C(g)                 5.067e-98     5.067e-98         1.000*   -97.2952
   Al(g)               1.316e-111    1.316e-111         1.000*  -110.8807
   Si(g)               1.354e-122    1.354e-122         1.000*  -121.8683
    *no data, gas taken to be ideal

                                  In fluid              Sorbed            Kd
  Original basis total moles   moles     mg/kg      moles     mg/kg      L/kg
 -------------------------------------------------------------------------------
   H2O                 55.5       55.5  9.47e+05
   Al+++            0.00114   2.39e-08  0.000611
   Ca++               0.411      0.411  1.56e+04
   Cl-                0.820      0.820  2.75e+04
   CrO4--          1.87e-06   1.03e-14  1.13e-09
   Fe++             0.00299   0.000987      52.2
   H+              -0.00949   0.000707     0.675
   HCO3-            0.00100    0.00100      57.8
   HPO4--          0.000240   5.86e-07    0.0533
   K+               0.00116    0.00116      42.8
   Mg++               0.409      0.408  9.39e+03
   Mn++            4.56e-05   4.56e-05      2.38
   Na+              0.00185    0.00185      40.2
   O2(aq)          1.06e-06  -1.79e-07  -0.00542
   SO4--            0.00100   0.000734      66.8
   SiO2(aq)         0.00536   0.000520      29.6
   Ti(OH)4(aq)     0.000203   0.000203      22.2

  Elemental composition               In fluid                  Sorbed
                  total moles     moles       mg/kg        moles       mg/kg
 -------------------------------------------------------------------------------
   Aluminum          0.001140    2.390e-08   0.0006107
   Calcium             0.4114       0.4110   1.560e+04
   Carbon            0.001000     0.001000       11.38
   Chlorine            0.8200       0.8200   2.754e+04
   Chromium         1.868e-06    1.028e-14   5.063e-10
   Hydrogen             111.0        111.0   1.060e+05
   Iron              0.002992    0.0009873       52.23
   Magnesium           0.4094       0.4079       9390.
   Manganese        4.565e-05    4.565e-05       2.375
   Oxygen               55.53        55.51   8.413e+05
   Phosphorus       0.0002399    5.862e-07     0.01720
   Potassium         0.001156     0.001156       42.79
   Silicon           0.005361    0.0005196       13.82
   Sodium            0.001845     0.001845       40.18
   Sulfur            0.001000    0.0007342       22.30
   Titanium         0.0002026    0.0002026       9.186


          Step #     2             Xi = 0.0008

          Temperature = 100.0 C    Pressure =  1.013 bars
          pH =  5.112              log fO2 =  -51.521
          Eh =  -0.1126 volts      pe =  -1.5212
          Ionic strength      =    1.843883 molal
          Charge imbalance    =    0.777663 eq/kg (36.47% error)
          Activity of water   =    0.976826
          Solvent mass        =     0.99995 kg
          Solution mass       =      1.0557 kg
          Mineral mass        =  0.00085245 kg
          Solution density    =    0.985    g/cm3
          Solution viscosity  =    0.003    poise
          Chlorinity          =    0.820037 molal
          Dissolved solids    =       52839 mg/kg sol'n
          Hardness            =    77610.44 mg/kg sol'n as CaCO3
            carbonate         =        3.67 mg/kg sol'n as CaCO3
            non-carbonate     =    77606.77 mg/kg sol'n as CaCO3
          Carbonate alkalinity=        3.67 mg/kg sol'n as CaCO3
          Water type          =    Ca-Cl
          Bulk volume         =    1.07e+03 cm3
          Fluid volume        =    1.07e+03 cm3
          Mineral volume      =       0.271 cm3
          Inert volume        =        0.00 cm3
          Porosity            =        100. %
          Permeability        =        97.8 cm2
          Mass reacted        =       0.827 g

                          moles          moles         grams          cm3      rxn rate
  Reactants             remaining       reacted       reacted       reacted  (mol/kg sec)
 ------------------------------------------------------------------------------------------
   Al2O3                   0.9105     0.0007488       0.07635          --            --  
   CaO                     0.5926     0.0004873       0.02733          --            --  
   Cr2O3                0.0006941     5.708e-07     8.676e-05          --            --  
   FeO(ox)                  3.185      0.002619        0.1882          --            --  
   K2O(ox)                 0.1243     0.0001022      0.009630          --            --  
   MgO                     0.5968     0.0004908       0.01978          --            --  
   MnO                    0.07138     5.870e-05      0.004164          --            --  
   Na2O(ox)                0.6757     0.0005557       0.03444          --            --  
   P2O5                    0.1910     0.0001571       0.02230          --            --  
   SiO2                     8.570      0.007048        0.4235          --            --  
   TiO2                    0.3222     0.0002650       0.02117          --            --  

  Minerals in system     moles      log moles      grams        volume (cm3)
 ----------------------------------------------------------------------------
   Chromite             1.071e-06     -5.970      0.0002397       4.713e-05
   Diaspore             0.0009171     -3.038        0.05502         0.01629
   Hydroxylapatite      0.0001048     -3.980        0.05265         0.01987
   Nontronite-Mg         0.001252     -2.902         0.5281          0.1625
   Pyrite               0.0001781     -3.749        0.02137        0.004264
   Saponite-Mg          0.0005095     -3.293         0.1951         0.06810
                                               _____________   _____________
          (total)                                    0.8524          0.2711 

  Aqueous species       molality    mg/kg sol'n    act. coef.     log act.
 ---------------------------------------------------------------------------
   Cl-                     0.7149     2.401e+04      0.5555       -0.4010
   Ca++                    0.3885     1.475e+04      0.1679       -1.1856
   Mg++                    0.3289         7572.      0.2480       -1.0885
   MgCl+                  0.07807         4419.      0.6310       -1.3075
   CaCl+                  0.01806         1292.      0.6310       -1.9432
   CaCl2(aq)             0.004278         449.7      1.0000       -2.3687
   Na+                   0.001947         42.40      0.6310       -2.9106
   K+                    0.001174         43.46      0.5555       -3.1858
   Fe++                 0.0007943         42.01      0.1679       -3.8750
   CO2(aq)              0.0007118         29.67      1.0000       -3.1476
   SiO2(aq)             0.0005829         33.17      1.0000       -3.2344
   MgSO4(aq)            0.0005458         62.23      1.0000       -3.2629
   Ti(OH)4(aq)          0.0002660         29.20      1.0000       -3.5751
   NaCl(aq)             0.0001642         9.090      1.0000       -3.7846
   FeCl+                0.0001349         11.66      0.6310       -4.0700
   MgHCO3+              0.0001297         10.49      0.6310       -4.0869
   CaHCO3+              9.967e-05         9.544      0.6310       -4.2014
   CaSO4(aq)            6.364e-05         8.206      1.0000       -4.1963
   HCO3-                5.835e-05         3.372      0.6310       -4.4339
   MnCl+                3.857e-05         3.303      0.6310       -4.6137
   SO4--                3.410e-05         3.102      0.0882       -5.5217
   KCl(aq)              3.085e-05         2.178      1.0000       -4.5108
   Mn++                 2.112e-05         1.099      0.1679       -5.4502
   H+                   9.125e-06      0.008711      0.8466       -5.1121
   FeCl4--              5.963e-06         1.116      0.0882       -6.2790
   HCl(aq)              7.361e-07       0.02542      1.0000       -6.1331
   H2PO4-               6.504e-07       0.05974      0.6310       -6.3869
   FeCl2(aq)            3.533e-07       0.04241      1.0000       -6.4519
   CaCO3(aq)            3.380e-07       0.03204      1.0000       -6.4711
   OH-                  1.180e-07      0.001901      0.5954       -7.1532
   MgCO3(aq)            1.063e-07      0.008488      1.0000       -6.9735
   HSiO3-               9.619e-08      0.007023      0.6310       -7.2169
   H2S(aq)              9.211e-08      0.002973      1.0000       -7.0357
   KSO4-                4.865e-08      0.006228      0.6310       -7.5129
   HSO4-                3.684e-08      0.003388      0.6310       -7.6336
   HPO4--               3.105e-08      0.002823      0.0882       -8.5624
   NaHCO3(aq)           1.757e-08      0.001398      1.0000       -7.7553
   HAlO2(aq)            1.138e-08     0.0006468      1.0000       -7.9437
    (only species > 1e-8 molal listed)

  Mineral saturation states
                     log Q/K                          log Q/K
 ----------------------------------------------------------------
   Pyrite             0.0000 sat    Anhydrite         -1.3223     
   Nontronite-Mg      0.0000 sat    Eskolaite         -1.3531     
   Hydroxylapatite    0.0000 sat    Aragonite         -1.4254     
   Chromite           0.0000 sat    Beidellite-Mg     -1.5834     
   Saponite-Mg        0.0000 sat    Siderite          -1.7002     
   Diaspore          -0.0000 sat    Beidellite-Ca     -1.7396     
   Saponite-Ca       -0.1493        Gypsum            -1.8242     
   Nontronite-Ca     -0.1558        Montmor-K         -1.9103     
   Quartz            -0.1562        Bassanite         -1.9795     
   Hematite          -0.1739        Montmor-Na        -2.0159     
   Boehmite          -0.2948        Corundum          -2.0715     
   Tridymite         -0.3280        CaSO4:0.5H2O(bet  -2.0740     
   Chalcedony        -0.3729        Ferrosilite       -2.0741     
   Ice               -0.4772        Dolomite-dis      -2.1248     
   Cristobalite(alp  -0.5739        Stilbite          -2.1427     
   Talc              -0.6562        Scolecite         -2.1640     
   Gibbsite          -0.7787        Chrysotile        -2.2723     
   Goethite          -0.7814        Muscovite         -2.2804     
   Montmor-Mg        -0.7936        Pyrophyllite      -2.2818     
   Coesite           -0.8146        Enstatite         -2.3197     
   Cristobalite(bet  -0.8761        Monohydrocalcite  -2.4995     
   Saponite-H        -0.9615        Illite            -2.5043     
   Nontronite-H      -0.9662        Mesolite          -2.5215     
   Kaolinite         -0.9743        Beidellite-H      -2.5523     
   Magnesite         -0.9978        Smectite-low-Fe-  -2.5637     
   Montmor-Ca        -0.9985        Celadonite        -2.6361     
   Dolomite-ord      -1.0115        Cronstedtite-7A   -2.6730     
   Dolomite          -1.0122        Maximum_Microcli  -2.6791     
   SiO2(am)          -1.0501        K-Feldspar        -2.6919     
   Saponite-K        -1.1328        Magnesiochromite  -2.6944     
   Magnetite         -1.1333        Beidellite-K      -2.7231     
   Nontronite-K      -1.1388        Clinochlore-14A   -2.7994     
   Whitlockite       -1.2197        Smectite-high-Fe  -2.8057     
   Saponite-Na       -1.2204        Beidellite-Na     -2.8104     
   Nontronite-Na     -1.2269        Troilite          -2.8932     
   Calcite           -1.2818        Pyrrhotite        -2.9728     
    (only minerals with log Q/K > -3 listed)

                         partial
  Gases               press. (bar)     fugacity     fug. coef.    log fug.
 ---------------------------------------------------------------------------
   H2O(g)                  0.8264        0.8142        0.9852     -0.0893
   CO2(g)                 0.06646       0.06631        0.9976     -1.1784
   H2S(g)               2.757e-06     2.747e-06        0.9961     -5.5612
   H2(g)                1.679e-06     1.681e-06         1.001     -5.7745
   HCl(g)               8.913e-10     8.913e-10         1.000*    -9.0500
   CH4(g)               5.974e-11     5.970e-11        0.9993    -10.2241
   CO(g)                3.128e-11     3.128e-11         1.000*   -10.5048
   SO2(g)               4.896e-15     4.861e-15        0.9928    -14.3133
   S2(g)                5.961e-20     5.961e-20         1.000*   -19.2247
   C2H4(g)              3.271e-32     3.271e-32         1.000*   -31.4854
   Cl2(g)               6.600e-40     6.600e-40         1.000*   -39.1805
   Na(g)                1.327e-48     1.327e-48         1.000*   -47.8773
   K(g)                 8.641e-50     8.641e-50         1.000*   -49.0634
   O2(g)                3.014e-52     3.014e-52        0.9999    -51.5209
   Mg(g)                4.737e-75     4.737e-75         1.000*   -74.3245
   Ca(g)                3.719e-94     3.719e-94         1.000*   -93.4296
   C(g)                 5.446e-98     5.446e-98         1.000*   -97.2639
   Al(g)               1.369e-111    1.369e-111         1.000*  -110.8636
   Si(g)               1.601e-122    1.601e-122         1.000*  -121.7956
    *no data, gas taken to be ideal

                                  In fluid              Sorbed            Kd
  Original basis total moles   moles     mg/kg      moles     mg/kg      L/kg
 -------------------------------------------------------------------------------
   H2O                 55.5       55.5  9.47e+05
   Al+++            0.00150   2.35e-08  0.000601
   Ca++               0.411      0.411  1.56e+04
   Cl-                0.820      0.820  2.75e+04
   CrO4--          2.14e-06   1.38e-14  1.51e-09
   Fe++             0.00362   0.000935      49.5
   H+               -0.0125   0.000722     0.689
   HCO3-            0.00100    0.00100      57.8
   HPO4--          0.000315   6.83e-07    0.0621
   K+               0.00120    0.00120      44.6
   Mg++               0.409      0.408  9.39e+03
   Mn++            5.97e-05   5.97e-05      3.11
   Na+              0.00211    0.00211      46.0
   O2(aq)          8.54e-07  -1.98e-07  -0.00601
   SO4--            0.00100   0.000644      58.6
   SiO2(aq)         0.00705   0.000583      33.2
   Ti(OH)4(aq)     0.000266   0.000266      29.2

  Elemental composition               In fluid                  Sorbed
                  total moles     moles       mg/kg        moles       mg/kg
 -------------------------------------------------------------------------------
   Aluminum          0.001499    2.352e-08   0.0006010
   Calcium             0.4115       0.4110   1.560e+04
   Carbon            0.001000     0.001000       11.38
   Chlorine            0.8200       0.8200   2.754e+04
   Chromium         2.142e-06    1.378e-14   6.789e-10
   Hydrogen             111.0        111.0   1.060e+05
   Iron              0.003619    0.0009354       49.48
   Magnesium           0.4095       0.4077       9385.
   Manganese        5.970e-05    5.970e-05       3.107
   Oxygen               55.54        55.51   8.413e+05
   Phosphorus       0.0003152    6.826e-07     0.02003
   Potassium         0.001204     0.001204       44.61
   Silicon           0.007049    0.0005830       15.51
   Sodium            0.002111     0.002111       45.98
   Sulfur            0.001000    0.0006437       19.55
   Titanium         0.0002660    0.0002660       12.06


          Step #     4             Xi = 0.0016

          Temperature = 100.0 C    Pressure =  1.013 bars
          pH =  5.022              log fO2 =  -51.662
          Eh =  -0.1086 volts      pe =  -1.4663
          Ionic strength      =    1.843390 molal
          Charge imbalance    =    0.777684 eq/kg (36.47% error)
          Activity of water   =    0.976825
          Solvent mass        =     0.99991 kg
          Solution mass       =      1.0557 kg
          Mineral mass        =   0.0016232 kg
          Solution density    =    0.985    g/cm3
          Solution viscosity  =    0.003    poise
          Chlorinity          =    0.820073 molal
          Dissolved solids    =       52854 mg/kg sol'n
          Hardness            =    77529.05 mg/kg sol'n as CaCO3
            carbonate         =        3.03 mg/kg sol'n as CaCO3
            non-carbonate     =    77526.02 mg/kg sol'n as CaCO3
          Carbonate alkalinity=        3.03 mg/kg sol'n as CaCO3
          Water type          =    Ca-Cl
          Bulk volume         =    1.07e+03 cm3
          Fluid volume        =    1.07e+03 cm3
          Mineral volume      =       0.517 cm3
          Inert volume        =        0.00 cm3
          Porosity            =        100. %
          Permeability        =        97.1 cm2
          Mass reacted        =        1.57 g

                          moles          moles         grams          cm3      rxn rate
  Reactants             remaining       reacted       reacted       reacted  (mol/kg sec)
 ------------------------------------------------------------------------------------------
   Al2O3                   0.9098      0.001421        0.1449          --            --  
   CaO                     0.5921     0.0009249       0.05186          --            --  
   Cr2O3                0.0006935     1.083e-06     0.0001646          --            --  
   FeO(ox)                  3.182      0.004971        0.3571          --            --  
   K2O(ox)                 0.1242     0.0001940       0.01828          --            --  
   MgO                     0.5963     0.0009314       0.03754          --            --  
   MnO                    0.07133     0.0001114      0.007903          --            --  
   Na2O(ox)                0.6752      0.001055       0.06536          --            --  
   P2O5                    0.1909     0.0002981       0.04231          --            --  
   SiO2                     8.563       0.01338        0.8036          --            --  
   TiO2                    0.3220     0.0005029       0.04017          --            --  

  Minerals in system     moles      log moles      grams        volume (cm3)
 ----------------------------------------------------------------------------
   Chromite             1.583e-06     -5.800      0.0003544       6.968e-05
   Diaspore              0.001768     -2.753         0.1060         0.03139
   Hydroxylapatite      0.0001987     -3.702        0.09981         0.03766
   Nontronite-Mg         0.002402     -2.619          1.013          0.3117
   Pyrite               0.0003424     -3.466        0.04108        0.008196
   Quartz               0.0005805     -3.236        0.03488         0.01317
   Saponite-Mg          0.0008569     -3.067         0.3281          0.1145
                                               _____________   _____________
          (total)                                     1.623          0.5167 

  Aqueous species       molality    mg/kg sol'n    act. coef.     log act.
 ---------------------------------------------------------------------------
   Cl-                     0.7150     2.401e+04      0.5555       -0.4010
   Ca++                    0.3885     1.475e+04      0.1679       -1.1856
   Mg++                    0.3285         7562.      0.2480       -1.0891
   MgCl+                  0.07798         4413.      0.6309       -1.3081
   CaCl+                  0.01807         1292.      0.6309       -1.9432
   CaCl2(aq)             0.004279         449.8      1.0000       -2.3686
   Na+                   0.002868         62.44      0.6309       -2.7425
   K+                    0.001353         50.09      0.5555       -3.1241
   SiO2(aq)             0.0008352         47.53      1.0000       -3.0782
   CO2(aq)              0.0007527         31.38      1.0000       -3.1234
   Fe++                 0.0006985         36.95      0.1679       -3.9308
   Ti(OH)4(aq)          0.0005040         55.33      1.0000       -3.2976
   MgSO4(aq)            0.0002672         30.46      1.0000       -3.5732
   NaCl(aq)             0.0002418         13.39      1.0000       -3.6165
   FeCl+                0.0001186         10.26      0.6309       -4.1258
   MgHCO3+              0.0001113         8.995      0.6309       -4.1535
   CaHCO3+              8.562e-05         8.199      0.6309       -4.2674
   MnCl+                7.264e-05         6.219      0.6309       -4.3389
   HCO3-                5.013e-05         2.897      0.6309       -4.4999
   Mn++                 3.977e-05         2.070      0.1679       -5.1754
   KCl(aq)              3.555e-05         2.511      1.0000       -4.4491
   CaSO4(aq)            3.120e-05         4.023      1.0000       -4.5059
   SO4--                1.671e-05         1.521      0.0882       -5.8314
   H+                   1.123e-05       0.01072      0.8466       -5.0218
   FeCl4--              5.244e-06        0.9818      0.0882       -6.3348
   H2PO4-               1.056e-06       0.09702      0.6309       -6.1763
   HCl(aq)              9.061e-07       0.03129      1.0000       -6.0428
   FeCl2(aq)            3.107e-07       0.03730      1.0000       -6.5077
   CaCO3(aq)            2.359e-07       0.02236      1.0000       -6.6273
   H2S(aq)              1.312e-07      0.004234      1.0000       -6.8822
   HSiO3-               1.120e-07      0.008175      0.6309       -7.1510
   OH-                  9.588e-08      0.001545      0.5954       -7.2435
   MgCO3(aq)            7.406e-08      0.005915      1.0000       -7.1304
   HPO4--               4.096e-08      0.003723      0.0882       -8.4421
   KSO4-                2.748e-08      0.003519      0.6309       -7.7609
   HSO4-                2.223e-08      0.002044      0.6309       -7.8530
   NaHCO3(aq)           2.222e-08      0.001768      1.0000       -7.6532
   HAlO2(aq)            1.138e-08     0.0006468      1.0000       -7.9437
    (only species > 1e-8 molal listed)

  Mineral saturation states
                     log Q/K                          log Q/K
 ----------------------------------------------------------------
   Pyrite             0.0000 sat    Stilbite          -1.2510     
   Hydroxylapatite    0.0000 sat    Dolomite-ord      -1.3246     
   Quartz             0.0000 sat    Dolomite          -1.3253     
   Chromite           0.0000 sat    Montmor-K         -1.3548     
   Nontronite-Mg      0.0000 sat    Montmor-Na        -1.4252     
   Saponite-Mg        0.0000 sat    Calcite           -1.4380     
   Diaspore          -0.0000 sat    Aragonite         -1.5816     
   Saponite-Ca       -0.1492        Anhydrite         -1.6319     
   Nontronite-Ca     -0.1557        Pyrophyllite      -1.6570     
   Tridymite         -0.1718        Muscovite         -1.8405     
   Chalcedony        -0.2167        Scolecite         -1.8759     
   Montmor-Mg        -0.2585        Siderite          -1.9122     
   Boehmite          -0.2948        Magnetite         -1.9130     
   Cristobalite(alp  -0.4177        Beidellite-H      -1.9791     
   Montmor-Ca        -0.4633        Illite            -2.0201     
   Ice               -0.4772        Corundum          -2.0715     
   Talc              -0.5748        Mesolite          -2.1174     
   Coesite           -0.6584        Gypsum            -2.1338     
   Kaolinite         -0.6619        Ferrosilite       -2.1543     
   Hematite          -0.7172        Beidellite-K      -2.1594     
   Cristobalite(bet  -0.7199        Beidellite-Na     -2.2115     
   Gibbsite          -0.7787        Celadonite        -2.2211     
   SiO2(am)          -0.8939        Maximum_Microcli  -2.2392     
   Saponite-H        -0.9316        Smectite-low-Fe-  -2.2506     
   Nontronite-H      -0.9363        K-Feldspar        -2.2520     
   Beidellite-Mg     -1.0401        Bassanite         -2.2891     
   Goethite          -1.0531        Enstatite         -2.3446     
   Saponite-K        -1.1124        CaSO4:0.5H2O(bet  -2.3836     
   Eskolaite         -1.1167        Dolomite-dis      -2.4379     
   Nontronite-K      -1.1184        Chrysotile        -2.5033     
   Magnesite         -1.1547        Magnesiochromite  -2.6392     
   Whitlockite       -1.1595        Smectite-high-Fe  -2.6423     
   Saponite-Na       -1.1648        Monohydrocalcite  -2.6558     
   Nontronite-Na     -1.1713        Troilite          -2.9761     
   Beidellite-Ca     -1.1962     
    (only minerals with log Q/K > -3 listed)

                         partial
  Gases               press. (bar)     fugacity     fug. coef.    log fug.
 ---------------------------------------------------------------------------
   H2O(g)                  0.8264        0.8142        0.9852     -0.0893
   CO2(g)                 0.07028       0.07012        0.9976     -1.1542
   H2S(g)               3.926e-06     3.911e-06        0.9961     -5.4077
   H2(g)                1.976e-06     1.978e-06         1.001     -5.7039
   HCl(g)               1.097e-09     1.097e-09         1.000*    -8.9597
   CH4(g)               1.211e-10     1.210e-10        0.9993     -9.9172
   CO(g)                3.892e-11     3.892e-11         1.000*   -10.4099
   SO2(g)               4.279e-15     4.249e-15        0.9928    -14.3717
   S2(g)                8.730e-20     8.730e-20         1.000*   -19.0590
   C2H4(g)              9.706e-32     9.706e-32         1.000*   -31.0129
   Cl2(g)               8.501e-40     8.501e-40         1.000*   -39.0705
   Na(g)                1.721e-48     1.721e-48         1.000*   -47.7641
   K(g)                 8.775e-50     8.775e-50         1.000*   -49.0567
   O2(g)                2.177e-52     2.177e-52        0.9999    -51.6622
   Mg(g)                3.673e-75     3.673e-75         1.000*   -74.4350
   Ca(g)                2.888e-94     2.888e-94         1.000*   -93.5394
   C(g)                 7.974e-98     7.974e-98         1.000*   -97.0984
   Al(g)               1.747e-111    1.747e-111         1.000*  -110.7576
   Si(g)               3.176e-122    3.176e-122         1.000*  -121.4981
    *no data, gas taken to be ideal

                                  In fluid              Sorbed            Kd
  Original basis total moles   moles     mg/kg      moles     mg/kg      L/kg
 -------------------------------------------------------------------------------
   H2O                 55.5       55.5  9.47e+05
   Al+++            0.00284   2.28e-08  0.000581
   Ca++               0.412      0.411  1.56e+04
   Cl-                0.820      0.820  2.75e+04
   CrO4--          3.17e-06   3.38e-14  3.71e-09
   Fe++             0.00597   0.000823      43.5
   H+               -0.0237   0.000766     0.731
   HCO3-            0.00100    0.00100      57.8
   HPO4--          0.000597   1.10e-06     0.100
   K+               0.00139    0.00139      51.4
   Mg++               0.410      0.407  9.37e+03
   Mn++            0.000112   0.000112      5.85
   Na+              0.00311    0.00311      67.7
   O2(aq)          8.54e-08  -2.78e-07  -0.00844
   SO4--            0.00100   0.000315      28.7
   SiO2(aq)          0.0134   0.000835      47.5
   Ti(OH)4(aq)     0.000504   0.000504      55.3

  Elemental composition               In fluid                  Sorbed
                  total moles     moles       mg/kg        moles       mg/kg
 -------------------------------------------------------------------------------
   Aluminum          0.002843    2.275e-08   0.0005815
   Calcium             0.4119       0.4109   1.560e+04
   Carbon            0.001000     0.001000       11.38
   Chlorine            0.8200       0.8200   2.754e+04
   Chromium         3.167e-06    3.375e-14   1.662e-09
   Hydrogen             111.0        111.0   1.060e+05
   Iron              0.005971    0.0008226       43.52
   Magnesium           0.4099       0.4068       9366.
   Manganese        0.0001124    0.0001124       5.850
   Oxygen               55.56        55.51   8.413e+05
   Phosphorus       0.0005972    1.099e-06     0.03226
   Potassium         0.001388     0.001388       51.41
   Silicon            0.01338    0.0008353       22.22
   Sodium            0.003109     0.003109       67.71
   Sulfur            0.001000    0.0003153       9.576
   Titanium         0.0005039    0.0005039       22.85


          Step #     9             Xi = 0.0074

          Temperature = 100.0 C    Pressure =  1.013 bars
          pH =  5.030              log fO2 =  -56.156
          Eh =  -0.1923 volts      pe =  -2.5977
          Ionic strength      =    1.840619 molal
          Charge imbalance    =    0.777463 eq/kg (36.46% error)
          Activity of water   =    0.976812
          Solvent mass        =     0.99959 kg
          Solution mass       =      1.0560 kg
          Mineral mass        =   0.0071969 kg
          Solution density    =    0.986    g/cm3
          Solution viscosity  =    0.003    poise
          Chlorinity          =    0.820333 molal
          Dissolved solids    =       53424 mg/kg sol'n
          Hardness            =    76072.78 mg/kg sol'n as CaCO3
            carbonate         =        3.08 mg/kg sol'n as CaCO3
            non-carbonate     =    76069.70 mg/kg sol'n as CaCO3
          Carbonate alkalinity=        3.08 mg/kg sol'n as CaCO3
          Water type          =    Ca-Cl
          Bulk volume         =    1.07e+03 cm3
          Fluid volume        =    1.07e+03 cm3
          Mineral volume      =        2.41 cm3
          Inert volume        =        0.00 cm3
          Porosity            =        99.8 %
          Permeability        =        91.3 cm2
          Mass reacted        =        7.44 g

                          moles          moles         grams          cm3      rxn rate
  Reactants             remaining       reacted       reacted       reacted  (mol/kg sec)
 ------------------------------------------------------------------------------------------
   Al2O3                   0.9045      0.006740        0.6872          --            --  
   CaO                     0.5887      0.004387        0.2460          --            --  
   Cr2O3                0.0006895     5.138e-06     0.0007809          --            --  
   FeO(ox)                  3.164       0.02358         1.694          --            --  
   K2O(ox)                 0.1235     0.0009203       0.08668          --            --  
   MgO                     0.5928      0.004418        0.1781          --            --  
   MnO                    0.07091     0.0005284       0.03749          --            --  
   Na2O(ox)                0.6713      0.005002        0.3100          --            --  
   P2O5                    0.1897      0.001414        0.2007          --            --  
   SiO2                     8.513       0.06344         3.812          --            --  
   TiO2                    0.3201      0.002385        0.1906          --            --  

  Minerals in system     moles      log moles      grams        volume (cm3)
 ----------------------------------------------------------------------------
   Chromite             5.638e-06     -5.249       0.001262       0.0002481
   Diaspore               0.01003     -1.999         0.6017          0.1781
   Hydroxylapatite      0.0009426     -3.026         0.4735          0.1787
   Minnesotaite          0.001926     -2.715         0.9125          0.2847
   Nontronite-Mg         0.003878     -2.411          1.636          0.5033
   Pyrite               0.0004997     -3.301        0.05996         0.01196
   Quartz                 0.01652     -1.782         0.9925          0.3748
   Saponite-Mg           0.006581     -2.182          2.520          0.8796
                                               _____________   _____________
          (total)                                     7.197           2.411 

  Aqueous species       molality    mg/kg sol'n    act. coef.     log act.
 ---------------------------------------------------------------------------
   Cl-                     0.7154     2.401e+04      0.5555       -0.4008
   Ca++                    0.3884     1.473e+04      0.1679       -1.1856
   Mg++                    0.3168         7288.      0.2480       -1.1049
   MgCl+                  0.07524         4256.      0.6309       -1.3236
   CaCl+                  0.01807         1292.      0.6309       -1.9430
   Na+                    0.01015         220.9      0.6309       -2.1935
   Fe++                  0.008949         473.1      0.1679       -2.8231
   CaCl2(aq)             0.004283         449.9      1.0000       -2.3683
   K+                    0.002769         102.5      0.5555       -2.8130
   Ti(OH)4(aq)           0.002387         261.9      1.0000       -2.6221
   FeCl+                 0.001521         131.5      0.6309       -3.0179
   NaCl(aq)             0.0008565         47.38      1.0000       -3.0673
   SiO2(aq)             0.0008352         47.50      1.0000       -3.0782
   CO2(aq)              0.0006823         28.42      1.0000       -3.1660
   MnCl+                0.0003423         29.29      0.6309       -3.6656
   Mn++                 0.0001873         9.741      0.1679       -4.5024
   MgHCO3+              9.909e-05         8.003      0.6309       -4.2041
   Methane(aq)          9.329e-05         1.417      1.0000       -4.0302
   CaHCO3+              7.904e-05         7.564      0.6309       -4.3022
   KCl(aq)              7.282e-05         5.139      1.0000       -4.1378
   FeCl4--              6.731e-05         12.59      0.0883       -5.2262
   HCO3-                4.628e-05         2.673      0.6309       -4.5347
   H+                   1.103e-05       0.01053      0.8464       -5.0297
   FeCl2(aq)            3.985e-06        0.4781      1.0000       -5.3996
   H2PO4-               1.013e-06       0.09296      0.6309       -6.1946
   HCl(aq)              8.902e-07       0.03072      1.0000       -6.0505
   H2S(aq)              4.781e-07       0.01543      1.0000       -6.3204
   H2(aq)               2.789e-07     0.0005323      1.0000       -6.5545
   CaCO3(aq)            2.217e-07       0.02101      1.0000       -6.6542
   HSiO3-               1.140e-07      0.008321      0.6309       -7.1431
   OH-                  9.765e-08      0.001572      0.5953       -7.2356
   NaHCO3(aq)           7.262e-08      0.005774      1.0000       -7.1390
   MgCO3(aq)            6.714e-08      0.005358      1.0000       -7.1730
   HPO4--               3.997e-08      0.003632      0.0883       -8.4525
   HS-                  2.830e-08     0.0008861      0.5953       -7.7734
   Ca(For)+             1.228e-08     0.0009895      0.6309       -8.1107
   HAlO2(aq)            1.138e-08     0.0006464      1.0000       -7.9437
    (only species > 1e-8 molal listed)

  Mineral saturation states
                     log Q/K                          log Q/K
 ----------------------------------------------------------------
   Pyrite             0.0000 sat    Beidellite-Ca     -1.1936     
   Nontronite-Mg      0.0000 sat    Magnesite         -1.1973     
   Minnesotaite       0.0000 sat    Montmor-Na        -1.2415     
   Chromite           0.0000 sat    Montmor-K         -1.2495     
   Quartz             0.0000 sat    Cronstedtite-7A   -1.2858     
   Hydroxylapatite    0.0000 sat    Troilite          -1.2908     
   Saponite-Mg        0.0000 sat    Pyrrhotite        -1.3704     
   Diaspore          -0.0000 sat    Dolomite-ord      -1.3941     
   Daphnite-14A      -0.0338        Dolomite          -1.3948     
   Saponite-Ca       -0.1466        Calcite           -1.4649     
   Nontronite-Ca     -0.1531        Muscovite         -1.5215     
   Tridymite         -0.1718        Aragonite         -1.6085     
   Chalcedony        -0.2167        Pyrophyllite      -1.6570     
   Montmor-Mg        -0.2585        Ripidolite-14A    -1.7239     
   C                 -0.2718        Mesolite          -1.7306     
   Boehmite          -0.2948        Annite            -1.7321     
   Cristobalite(alp  -0.4177        Smectite-low-Fe-  -1.7772     
   Montmor-Ca        -0.4607        Illite            -1.8287     
   Ice               -0.4772        Scolecite         -1.8602     
   Talc              -0.5748        Celadonite        -1.9021     
   Coesite           -0.6584        Chamosite-7A      -1.9143     
   Kaolinite         -0.6619        Maximum_Microcli  -1.9202     
   Hematite          -0.7172        K-Feldspar        -1.9330     
   Cristobalite(bet  -0.7199        Smectite-high-Fe  -1.9607     
   Gibbsite          -0.7787        Beidellite-H      -1.9791     
   Magnetite         -0.7895        Beidellite-Na     -2.0277     
   Siderite          -0.8314        Beidellite-K      -2.0541     
   SiO2(am)          -0.8939        Corundum          -2.0715     
   Saponite-H        -0.9316        Fayalite          -2.1506     
   Nontronite-H      -0.9363        Eskolaite         -2.2402     
   Greenalite        -0.9560        Enstatite         -2.3446     
   Saponite-Na       -0.9810        Chrysotile        -2.5033     
   Nontronite-Na     -0.9875        Dolomite-dis      -2.5074     
   Saponite-K        -1.0071        FeO               -2.5724     
   Nontronite-K      -1.0131        Monohydrocalcite  -2.6827     
   Ferrosilite       -1.0308        Sanidine_high     -2.7290     
   Beidellite-Mg     -1.0401        Hercynite         -2.8623     
   Goethite          -1.0531        Phlogopite        -2.8658     
   Stilbite          -1.1574        Daphnite-7A       -2.9090     
   Whitlockite       -1.1648        Rhodochrosite     -2.9167     
    (only minerals with log Q/K > -3 listed)

                         partial
  Gases               press. (bar)     fugacity     fug. coef.    log fug.
 ---------------------------------------------------------------------------
   H2O(g)                  0.8264        0.8142        0.9852     -0.0893
   CH4(g)                  0.1067        0.1067        0.9993     -0.9720
   CO2(g)                 0.06371       0.06356        0.9976     -1.1968
   H2(g)                0.0003490     0.0003492         1.001     -3.4569
   H2S(g)               1.431e-05     1.426e-05        0.9961     -4.8459
   CO(g)                6.230e-09     6.230e-09         1.000*    -8.2055
   HCl(g)               1.078e-09     1.078e-09         1.000*    -8.9674
   C2H4(g)              2.419e-18     2.419e-18         1.000*   -17.6164
   SO2(g)               2.833e-21     2.812e-21        0.9928    -20.5509
   S2(g)                3.720e-23     3.720e-23         1.000*   -22.4294
   Cl2(g)               4.646e-42     4.646e-42         1.000*   -41.3329
   Na(g)                8.247e-47     8.247e-47         1.000*   -46.0837
   K(g)                 2.431e-48     2.431e-48         1.000*   -47.6142
   O2(g)                6.980e-57     6.980e-57        0.9999    -56.1562
   Mg(g)                6.486e-73     6.486e-73         1.000*   -72.1880
   Ca(g)                5.288e-92     5.288e-92         1.000*   -91.2767
   C(g)                 2.254e-93     2.254e-93         1.000*   -92.6470
   Al(g)               4.100e-108    4.100e-108         1.000*  -107.3872
   Si(g)               9.905e-118    9.905e-118         1.000*  -117.0041
    *no data, gas taken to be ideal

                                  In fluid              Sorbed            Kd
  Original basis total moles   moles     mg/kg      moles     mg/kg      L/kg
 -------------------------------------------------------------------------------
   H2O                 55.6       55.5  9.47e+05
   Al+++             0.0135   2.28e-08  0.000583
   Ca++               0.415      0.411  1.56e+04
   Cl-                0.820      0.820  2.75e+04
   CrO4--          1.13e-05   8.79e-15  9.66e-10
   Fe++              0.0246     0.0105      557.
   H+                -0.112   0.000789     0.753
   HCO3-            0.00100    0.00100      57.8
   HPO4--           0.00283   1.05e-06    0.0958
   K+               0.00284    0.00284      105.
   Mg++               0.413      0.392  9.02e+03
   Mn++            0.000529   0.000529      27.5
   Na+               0.0110     0.0110      240.
   O2(aq)         -6.00e-06  -0.000188     -5.69
   SO4--            0.00100   5.06e-07    0.0461
   SiO2(aq)          0.0634   0.000835      47.5
   Ti(OH)4(aq)      0.00239    0.00239      262.

  Elemental composition               In fluid                  Sorbed
                  total moles     moles       mg/kg        moles       mg/kg
 -------------------------------------------------------------------------------
   Aluminum           0.01348    2.280e-08   0.0005825
   Calcium             0.4154       0.4107   1.559e+04
   Carbon            0.001000     0.001000       11.37
   Chlorine            0.8200       0.8200   2.753e+04
   Chromium         1.128e-05    8.790e-15   4.328e-10
   Hydrogen             111.0        111.0   1.059e+05
   Iron               0.02458      0.01054       557.3
   Magnesium           0.4134       0.3919       9021.
   Manganese        0.0005294    0.0005294       27.54
   Oxygen               55.71        55.50   8.409e+05
   Phosphorus        0.002829    1.054e-06     0.03093
   Potassium         0.002841     0.002841       105.2
   Silicon            0.06344    0.0008350       22.21
   Sodium             0.01100      0.01100       239.6
   Sulfur            0.001000    5.062e-07     0.01537
   Titanium          0.002386     0.002386       108.2


          Step #    21             Xi = 0.1000

          Temperature = 100.0 C    Pressure =  1.013 bars
          pH =  5.075              log fO2 =  -56.156
          Eh =  -0.1957 volts      pe =  -2.6428
          Ionic strength      =    1.785413 molal
          Charge imbalance    =    0.777161 eq/kg (36.47% error)
          Activity of water   =    0.976700
          Solvent mass        =     0.99449 kg
          Solution mass       =      1.0564 kg
          Mineral mass        =    0.099969 kg
          Solution density    =    0.989    g/cm3
          Solution viscosity  =    0.003    poise
          Chlorinity          =    0.824543 molal
          Dissolved solids    =       58622 mg/kg sol'n
          Hardness            =    68584.31 mg/kg sol'n as CaCO3
            carbonate         =        3.40 mg/kg sol'n as CaCO3
            non-carbonate     =    68580.91 mg/kg sol'n as CaCO3
          Carbonate alkalinity=        3.40 mg/kg sol'n as CaCO3
          Water type          =    Ca-Cl
          Bulk volume         =    1.10e+03 cm3
          Fluid volume        =    1.07e+03 cm3
          Mineral volume      =        33.2 cm3
          Inert volume        =        0.00 cm3
          Porosity            =        97.0 %
          Permeability        =        34.9 cm2
          Mass reacted        =         101 g

                          moles          moles         grams          cm3      rxn rate
  Reactants             remaining       reacted       reacted       reacted  (mol/kg sec)
 ------------------------------------------------------------------------------------------
   Al2O3                   0.8201       0.09112         9.291          --            --  
   CaO                     0.5337       0.05931         3.326          --            --  
   Cr2O3                0.0006252     6.946e-05       0.01056          --            --  
   FeO(ox)                  2.869        0.3187         22.90          --            --  
   K2O(ox)                 0.1120       0.01244         1.172          --            --  
   MgO                     0.5375       0.05972         2.407          --            --  
   MnO                    0.06430      0.007144        0.5068          --            --  
   Na2O(ox)                0.6086       0.06763         4.191          --            --  
   P2O5                    0.1720       0.01912         2.713          --            --  
   SiO2                     7.719        0.8577         51.53          --            --  
   TiO2                    0.2902       0.03225         2.576          --            --  

  Minerals in system     moles      log moles      grams        volume (cm3)
 ----------------------------------------------------------------------------
   Chromite             6.996e-05     -4.155        0.01566        0.003079
   Diaspore                0.1652     -0.782          9.913           2.935
   Hydroxylapatite        0.01274     -1.895          6.401           2.416
   Minnesotaite            0.1010     -0.996          47.85           14.93
   Nontronite-Mg         0.003876     -2.412          1.635          0.5030
   Pyrite               0.0004997     -3.301        0.05996         0.01196
   Quartz                  0.2639     -0.579          15.86           5.987
   Saponite-Mg            0.04764     -1.322          18.24           6.367
                                               _____________   _____________
          (total)                                     99.97           33.15 

  Aqueous species       molality    mg/kg sol'n    act. coef.     log act.
 ---------------------------------------------------------------------------
   Cl-                     0.7188     2.399e+04      0.5550       -0.3990
   Ca++                    0.3863     1.458e+04      0.1683       -1.1870
   Mg++                    0.2575         5891.      0.2478       -1.1952
   Na+                     0.1263         2734.      0.6294       -1.0996
   MgCl+                  0.06150         3459.      0.6294       -1.4122
   Ti(OH)4(aq)            0.03243         3539.      1.0000       -1.4891
   K+                     0.02536         933.3      0.5550       -1.8516
   CaCl+                  0.01813         1289.      0.6294       -1.9427
   NaCl(aq)               0.01068         587.3      1.0000       -1.9716
   Fe++                  0.007254         381.3      0.1683       -2.9134
   MnCl+                 0.004657         396.3      0.6294       -2.5329
   CaCl2(aq)             0.004303         449.6      1.0000       -2.3662
   Mn++                  0.002527         130.7      0.1683       -3.3714
   FeCl+                 0.001243         106.9      0.6294       -3.1065
   SiO2(aq)             0.0008352         47.24      1.0000       -3.0782
   CO2(aq)              0.0006823         28.27      1.0000       -3.1660
   KCl(aq)              0.0006689         46.94      1.0000       -3.1746
   Methane(aq)          9.326e-05         1.409      1.0000       -4.0303
   MgHCO3+              8.951e-05         7.189      0.6294       -4.2492
   CaHCO3+              8.762e-05         8.338      0.6294       -4.2585
   FeCl4--              5.509e-05         10.25      0.0890       -5.3096
   HCO3-                5.147e-05         2.956      0.6294       -4.4895
   H+                   9.991e-06      0.009479      0.8423       -5.0749
   FeCl2(aq)            3.263e-06        0.3893      1.0000       -5.4864
   NaHCO3(aq)           1.000e-06       0.07910      1.0000       -5.9999
   HCl(aq)              8.055e-07       0.02765      1.0000       -6.0940
   H2PO4-               8.005e-07       0.07309      0.6294       -6.2977
   H2S(aq)              4.781e-07       0.01534      1.0000       -6.3205
   H2(aq)               2.789e-07     0.0005293      1.0000       -6.5546
   CaCO3(aq)            2.721e-07       0.02564      1.0000       -6.5653
   HSiO3-               1.268e-07      0.009203      0.6294       -7.0979
   NaHSiO3(aq)          1.142e-07       0.01076      1.0000       -6.9422
   OH-                  1.085e-07      0.001738      0.5943       -7.1904
   MgCO3(aq)            6.714e-08      0.005329      1.0000       -7.1730
   HPO4--               3.470e-08      0.003135      0.0890       -8.5104
   HS-                  3.145e-08     0.0009793      0.5943       -7.7283
   Ca(For)+             1.362e-08      0.001091      0.6294       -8.0670
   HAlO2(aq)            1.138e-08     0.0006429      1.0000       -7.9437
    (only species > 1e-8 molal listed)

  Mineral saturation states
                     log Q/K                          log Q/K
 ----------------------------------------------------------------
   Pyrite             0.0000 sat    Greenalite        -0.9560     
   Hydroxylapatite    0.0000 sat    Ferrosilite       -1.0308     
   Quartz             0.0000 sat    Beidellite-Mg     -1.0401     
   Nontronite-Mg      0.0000 sat    Goethite          -1.0531     
   Minnesotaite       0.0000 sat    Beidellite-Ca     -1.1789     
   Chromite           0.0000 sat    Whitlockite       -1.1944     
   Saponite-Mg        0.0000 sat    Magnesite         -1.1973     
   Diaspore          -0.0000 sat    Illite            -1.2247     
   Daphnite-14A      -0.0339        Cronstedtite-7A   -1.2859     
   Saponite-Ca       -0.1320        Troilite          -1.2908     
   Nontronite-Ca     -0.1385        Dolomite-ord      -1.3052     
   Tridymite         -0.1718        Dolomite          -1.3059     
   Chalcedony        -0.2167        Pyrrhotite        -1.3704     
   Montmor-Mg        -0.2585        Calcite           -1.3760     
   C                 -0.2719        Smectite-low-Fe-  -1.4032     
   Boehmite          -0.2948        Aragonite         -1.5196     
   Cristobalite(alp  -0.4177        Smectite-high-Fe  -1.6432     
   Montmor-Ca        -0.4461        Beidellite-Na     -1.6518     
   Ice               -0.4772        Pyrophyllite      -1.6570     
   Muscovite         -0.5149        Rhodochrosite     -1.6954     
   Talc              -0.5748        Beidellite-K      -1.7219     
   Saponite-Na       -0.6052        Sanidine_high     -1.7224     
   Nontronite-Na     -0.6117        Ripidolite-14A    -1.7240     
   Coesite           -0.6584        Scolecite         -1.7713     
   Kaolinite         -0.6619        Phlogopite        -1.8592     
   Saponite-K        -0.6749        Chamosite-7A      -1.9143     
   Nontronite-K      -0.6809        Beidellite-H      -1.9791     
   Hematite          -0.7172        Corundum          -2.0715     
   Cristobalite(bet  -0.7199        Fayalite          -2.1506     
   Annite            -0.7255        Eskolaite         -2.2402     
   Gibbsite          -0.7787        Albite_low        -2.2535     
   Magnetite         -0.7894        Albite            -2.2535     
   Siderite          -0.8314        Enstatite         -2.3446     
   Montmor-Na        -0.8656        Analcime          -2.3837     
   SiO2(am)          -0.8939        Dolomite-dis      -2.4185     
   Celadonite        -0.8955        Chrysotile        -2.5034     
   Mesolite          -0.9022        FeO               -2.5724     
   Stilbite          -0.9061        Monohydrocalcite  -2.5938     
   Maximum_Microcli  -0.9136        Paragonite        -2.6150     
   Montmor-K         -0.9173        Mordenite         -2.7588     
   K-Feldspar        -0.9264        Hercynite         -2.8622     
   Saponite-H        -0.9316        Daphnite-7A       -2.9091     
   Nontronite-H      -0.9363     
    (only minerals with log Q/K > -3 listed)

                         partial
  Gases               press. (bar)     fugacity     fug. coef.    log fug.
 ---------------------------------------------------------------------------
   H2O(g)                  0.8263        0.8141        0.9852     -0.0893
   CH4(g)                  0.1067        0.1066        0.9993     -0.9721
   CO2(g)                 0.06371       0.06356        0.9976     -1.1968
   H2(g)                0.0003489     0.0003492         1.001     -3.4570
   H2S(g)               1.431e-05     1.426e-05        0.9961     -4.8460
   CO(g)                6.230e-09     6.230e-09         1.000*    -8.2055
   HCl(g)               9.753e-10     9.753e-10         1.000*    -9.0109
   C2H4(g)              2.418e-18     2.418e-18         1.000*   -17.6165
   SO2(g)               2.833e-21     2.813e-21        0.9928    -20.5509
   S2(g)                3.720e-23     3.720e-23         1.000*   -22.4294
   Cl2(g)               3.804e-42     3.804e-42         1.000*   -41.4198
   Na(g)                1.136e-45     1.136e-45         1.000*   -44.9446
   K(g)                 2.468e-47     2.468e-47         1.000*   -46.6077
   O2(g)                6.981e-57     6.980e-57        0.9999    -56.1562
   Mg(g)                6.486e-73     6.486e-73         1.000*   -72.1880
   Ca(g)                6.490e-92     6.490e-92         1.000*   -91.1878
   C(g)                 2.254e-93     2.254e-93         1.000*   -92.6471
   Al(g)               4.100e-108    4.100e-108         1.000*  -107.3872
   Si(g)               9.905e-118    9.905e-118         1.000*  -117.0041
    *no data, gas taken to be ideal

                                  In fluid              Sorbed            Kd
  Original basis total moles   moles     mg/kg      moles     mg/kg      L/kg
 -------------------------------------------------------------------------------
   H2O                 56.2       55.2  9.41e+05
   Al+++              0.182   2.33e-08  0.000594
   Ca++               0.470      0.407  1.54e+04
   Cl-                0.820      0.820  2.75e+04
   CrO4--          0.000140   6.43e-15  7.06e-10
   Fe++               0.320    0.00851      450.
   H+                 -1.52   0.000783     0.747
   HCO3-            0.00100    0.00100      57.8
   HPO4--            0.0382   8.32e-07    0.0756
   K+                0.0259     0.0259      958.
   Mg++               0.469      0.317  7.30e+03
   Mn++             0.00714    0.00714      372.
   Na+                0.136      0.136  2.97e+03
   O2(aq)         -0.000102  -0.000187     -5.65
   SO4--            0.00100   5.07e-07    0.0461
   SiO2(aq)           0.858   0.000831      47.3
   Ti(OH)4(aq)       0.0323     0.0323  3.54e+03

  Elemental composition               In fluid                  Sorbed
                  total moles     moles       mg/kg        moles       mg/kg
 -------------------------------------------------------------------------------
   Aluminum            0.1822    2.325e-08   0.0005939
   Calcium             0.4703       0.4066   1.542e+04
   Carbon            0.001000     0.001000       11.37
   Chlorine            0.8200       0.8200   2.752e+04
   Chromium         0.0001399    6.427e-15   3.163e-10
   Hydrogen             111.0        110.5   1.055e+05
   Iron                0.3197     0.008508       449.8
   Magnesium           0.4687       0.3173       7300.
   Manganese         0.007145     0.007145       371.6
   Oxygen               58.19        55.34   8.381e+05
   Phosphorus         0.03823    8.323e-07     0.02440
   Potassium          0.02588      0.02588       957.9
   Silicon             0.8577    0.0008309       22.09
   Sodium              0.1363       0.1363       2965.
   Sulfur            0.001000    5.067e-07     0.01538
   Titanium           0.03225      0.03225       1462.


          Step #    31             Xi = 0.2000

          Temperature = 100.0 C    Pressure =  1.013 bars
          pH =  5.138              log fO2 =  -56.156
          Eh =  -0.2003 volts      pe =  -2.7056
          Ionic strength      =    1.725301 molal
          Charge imbalance    =    0.776836 eq/kg (36.48% error)
          Activity of water   =    0.976576
          Solvent mass        =     0.98898 kg
          Solution mass       =      1.0569 kg
          Mineral mass        =     0.20015 kg
          Solution density    =    0.992    g/cm3
          Solution viscosity  =    0.003    poise
          Chlorinity          =    0.829138 molal
          Dissolved solids    =       64232 mg/kg sol'n
          Hardness            =    60503.35 mg/kg sol'n as CaCO3
            carbonate         =        3.89 mg/kg sol'n as CaCO3
            non-carbonate     =    60499.46 mg/kg sol'n as CaCO3
          Carbonate alkalinity=        3.89 mg/kg sol'n as CaCO3
          Water type          =    Ca-Cl
          Bulk volume         =    1.13e+03 cm3
          Fluid volume        =    1.07e+03 cm3
          Mineral volume      =        66.3 cm3
          Inert volume        =        0.00 cm3
          Porosity            =        94.1 %
          Permeability        =        13.0 cm2
          Mass reacted        =         201 g

                          moles          moles         grams          cm3      rxn rate
  Reactants             remaining       reacted       reacted       reacted  (mol/kg sec)
 ------------------------------------------------------------------------------------------
   Al2O3                   0.7290        0.1822         18.58          --            --  
   CaO                     0.4744        0.1186         6.651          --            --  
   Cr2O3                0.0005557     0.0001389       0.02112          --            --  
   FeO(ox)                  2.550        0.6375         45.80          --            --  
   K2O(ox)                0.09953       0.02488         2.344          --            --  
   MgO                     0.4778        0.1194         4.814          --            --  
   MnO                    0.05715       0.01429         1.014          --            --  
   Na2O(ox)                0.5410        0.1353         8.383          --            --  
   P2O5                    0.1529       0.03823         5.427          --            --  
   SiO2                     6.861         1.715         103.1          --            --  
   TiO2                    0.2580       0.06450         5.152          --            --  

  Minerals in system     moles      log moles      grams        volume (cm3)
 ----------------------------------------------------------------------------
   Chromite             0.0001394     -3.856        0.03121        0.006136
   Diaspore                0.3329     -0.478          19.97           5.911
   Hydroxylapatite        0.02549     -1.594          12.80           4.831
   Minnesotaite            0.2079     -0.682          98.53           30.74
   Nontronite-Mg         0.003872     -2.412          1.633          0.5025
   Pyrite               0.0004997     -3.301        0.05996         0.01196
   Quartz                  0.5311     -0.275          31.91           12.05
   Saponite-Mg            0.09198     -1.036          35.22           12.29
                                               _____________   _____________
          (total)                                     200.2           66.35 

  Aqueous species       molality    mg/kg sol'n    act. coef.     log act.
 ---------------------------------------------------------------------------
   Cl-                     0.7227     2.397e+04      0.5546       -0.3971
   Ca++                    0.3840     1.440e+04      0.1687       -1.1885
   Na+                     0.2531         5445.      0.6279       -0.7988
   Mg++                    0.1929         4387.      0.2477       -1.3208
   Ti(OH)4(aq)            0.06522         7074.      1.0000       -1.1856
   K+                     0.05001         1830.      0.5546       -1.5570
   MgCl+                  0.04637         2593.      0.6279       -1.5359
   NaCl(aq)               0.02143         1172.      1.0000       -1.6689
   CaCl+                  0.01820         1286.      0.6279       -1.9421
   MnCl+                 0.009398         794.9      0.6279       -2.2291
   Fe++                  0.005417         283.1      0.1687       -3.0391
   Mn++                  0.005050         259.6      0.1687       -3.0695
   CaCl2(aq)             0.004328         449.5      1.0000       -2.3637
   KCl(aq)               0.001324         92.38      1.0000       -2.8780
   FeCl+                0.0009375         80.09      0.6279       -3.2302
   SiO2(aq)             0.0008352         46.96      1.0000       -3.0782
   CO2(aq)              0.0006786         27.94      1.0000       -3.1684
   CaHCO3+              0.0001006         9.518      0.6279       -4.1995
   Methane(aq)          9.272e-05         1.392      1.0000       -4.0328
   MgHCO3+              7.721e-05         6.164      0.6279       -4.3145
   HCO3-                5.929e-05         3.385      0.6279       -4.4291
   FeCl4--              4.161e-05         7.697      0.0898       -5.4274
   H+                   8.689e-06      0.008195      0.8380       -5.1378
   FeCl2(aq)            2.465e-06        0.2924      1.0000       -5.6081
   NaHCO3(aq)           2.297e-06        0.1806      1.0000       -5.6388
   HCl(aq)              7.001e-07       0.02389      1.0000       -6.1548
   H2PO4-               5.756e-07       0.05224      0.6279       -6.4420
   H2S(aq)              4.780e-07       0.01524      1.0000       -6.3206
   CaCO3(aq)            3.602e-07       0.03374      1.0000       -6.4434
   H2(aq)               2.789e-07     0.0005260      1.0000       -6.5546
   NaHSiO3(aq)          2.638e-07       0.02471      1.0000       -6.5787
   HSiO3-               1.469e-07       0.01060      0.6279       -7.0351
   OH-                  1.256e-07      0.001999      0.5933       -7.1276
   MgCO3(aq)            6.677e-08      0.005268      1.0000       -7.1754
   HS-                  3.641e-08      0.001127      0.5933       -7.6655
   HPO4--               2.849e-08      0.002559      0.0898       -8.5918
   Ca(For)+             1.564e-08      0.001245      0.6279       -8.0080
   HAlO2(aq)            1.138e-08     0.0006390      1.0000       -7.9437
    (only species > 1e-8 molal listed)

  Mineral saturation states
                     log Q/K                          log Q/K
 ----------------------------------------------------------------
   Pyrite             0.0000 sat    Illite            -1.0102     
   Minnesotaite       0.0000 sat    Ferrosilite       -1.0307     
   Nontronite-Mg      0.0000 sat    Beidellite-Mg     -1.0401     
   Quartz             0.0000 sat    Goethite          -1.0531     
   Saponite-Mg        0.0000 sat    Beidellite-Ca     -1.1584     
   Hydroxylapatite    0.0000 sat    Dolomite-ord      -1.1857     
   Chromite           0.0000 sat    Dolomite          -1.1864     
   Diaspore          -0.0000 sat    Magnesite         -1.1997     
   Daphnite-14A      -0.0340        Whitlockite       -1.2358     
   Saponite-Ca       -0.1115        Calcite           -1.2541     
   Nontronite-Ca     -0.1180        Rhodochrosite     -1.2703     
   Muscovite         -0.1574        Smectite-low-Fe-  -1.2747     
   Tridymite         -0.1718        Cronstedtite-7A   -1.2859     
   Chalcedony        -0.2167        Troilite          -1.2908     
   Montmor-Mg        -0.2585        Sanidine_high     -1.3649     
   C                 -0.2743        Pyrrhotite        -1.3704     
   Boehmite          -0.2948        Aragonite         -1.3977     
   Annite            -0.3680        Phlogopite        -1.5017     
   Cristobalite(alp  -0.4177        Beidellite-Na     -1.5318     
   Montmor-Ca        -0.4256        Smectite-high-Fe  -1.5323     
   Ice               -0.4773        Beidellite-K      -1.6039     
   Saponite-Na       -0.4852        Scolecite         -1.6472     
   Nontronite-Na     -0.4917        Pyrophyllite      -1.6570     
   Celadonite        -0.5381        Ripidolite-14A    -1.7241     
   Maximum_Microcli  -0.5561        Albite_low        -1.8899     
   Saponite-K        -0.5570        Albite            -1.8899     
   Nontronite-K      -0.5630        Chamosite-7A      -1.9144     
   K-Feldspar        -0.5689        Beidellite-H      -1.9791     
   Talc              -0.5748        Analcime          -2.0347     
   Mesolite          -0.5749        Corundum          -2.0714     
   Coesite           -0.6584        Fayalite          -2.1506     
   Kaolinite         -0.6620        Eskolaite         -2.2403     
   Hematite          -0.7171        Paragonite        -2.2514     
   Cristobalite(bet  -0.7199        Dolomite-dis      -2.2990     
   Stilbite          -0.7283        Enstatite         -2.3446     
   Montmor-Na        -0.7456        Monohydrocalcite  -2.4720     
   Gibbsite          -0.7788        Chrysotile        -2.5034     
   Magnetite         -0.7894        FeO               -2.5723     
   Montmor-K         -0.7994        Mordenite         -2.5918     
   Siderite          -0.8337        Halite            -2.7739     
   SiO2(am)          -0.8939        Albite_high       -2.8210     
   Saponite-H        -0.9316        Hercynite         -2.8621     
   Nontronite-H      -0.9363        Daphnite-7A       -2.9092     
   Greenalite        -0.9561     
    (only minerals with log Q/K > -3 listed)

                         partial
  Gases               press. (bar)     fugacity     fug. coef.    log fug.
 ---------------------------------------------------------------------------
   H2O(g)                  0.8262        0.8140        0.9852     -0.0894
   CH4(g)                  0.1061        0.1060        0.9993     -0.9746
   CO2(g)                 0.06336       0.06321        0.9976     -1.1992
   H2(g)                0.0003489     0.0003491         1.001     -3.4570
   H2S(g)               1.431e-05     1.425e-05        0.9961     -4.8461
   CO(g)                6.195e-09     6.195e-09         1.000*    -8.2079
   HCl(g)               8.477e-10     8.477e-10         1.000*    -9.0717
   C2H4(g)              2.391e-18     2.391e-18         1.000*   -17.6215
   SO2(g)               2.833e-21     2.813e-21        0.9928    -20.5509
   S2(g)                3.720e-23     3.720e-23         1.000*   -22.4295
   Cl2(g)               2.874e-42     2.874e-42         1.000*   -41.5415
   Na(g)                2.624e-45     2.624e-45         1.000*   -44.5811
   K(g)                 5.621e-47     5.621e-47         1.000*   -46.2502
   O2(g)                6.981e-57     6.980e-57        0.9999    -56.1561
   Mg(g)                6.486e-73     6.486e-73         1.000*   -72.1880
   Ca(g)                8.639e-92     8.639e-92         1.000*   -91.0635
   C(g)                 2.241e-93     2.241e-93         1.000*   -92.6495
   Al(g)               4.101e-108    4.101e-108         1.000*  -107.3871
   Si(g)               9.905e-118    9.905e-118         1.000*  -117.0042
    *no data, gas taken to be ideal

                                  In fluid              Sorbed            Kd
  Original basis total moles   moles     mg/kg      moles     mg/kg      L/kg
 -------------------------------------------------------------------------------
   H2O                 56.9       54.9  9.36e+05
   Al+++              0.364   2.42e-08  0.000617
   Ca++               0.530      0.402  1.53e+04
   Cl-                0.820      0.820  2.75e+04
   CrO4--          0.000279   4.16e-15  4.57e-10
   Fe++               0.638    0.00633      334.
   H+                 -3.04   0.000773     0.737
   HCO3-            0.00100    0.00100      57.7
   HPO4--            0.0765   5.98e-07    0.0543
   K+                0.0508     0.0508  1.88e+03
   Mg++               0.528      0.237  5.44e+03
   Mn++              0.0143     0.0143      743.
   Na+                0.272      0.272  5.91e+03
   O2(aq)         -0.000207  -0.000185     -5.59
   SO4--            0.00100   5.09e-07    0.0462
   SiO2(aq)            1.72   0.000826      47.0
   Ti(OH)4(aq)       0.0645     0.0645  7.07e+03

  Elemental composition               In fluid                  Sorbed
                  total moles     moles       mg/kg        moles       mg/kg
 -------------------------------------------------------------------------------
   Aluminum            0.3645    2.418e-08   0.0006174
   Calcium             0.5296       0.4022   1.525e+04
   Carbon            0.001000     0.001000       11.36
   Chlorine            0.8200       0.8200   2.751e+04
   Chromium         0.0002789    4.159e-15   2.046e-10
   Hydrogen             111.0        110.1   1.050e+05
   Iron                0.6385     0.006328       334.4
   Magnesium           0.5284       0.2367       5443.
   Manganese          0.01429      0.01429       742.8
   Oxygen               60.86        55.16   8.350e+05
   Phosphorus         0.07646    5.984e-07     0.01754
   Potassium          0.05076      0.05076       1878.
   Silicon              1.715    0.0008264       21.96
   Sodium              0.2715       0.2715       5906.
   Sulfur            0.001000    5.087e-07     0.01544
   Titanium           0.06450      0.06450       2922.


          Step #    37             Xi = 0.2600

          Temperature = 100.0 C    Pressure =  1.013 bars
          pH =  5.187              log fO2 =  -56.156
          Eh =  -0.2039 volts      pe =  -2.7544
          Ionic strength      =    1.689221 molal
          Charge imbalance    =    0.776648 eq/kg (36.48% error)
          Activity of water   =    0.976501
          Solvent mass        =     0.98568 kg
          Solution mass       =      1.0571 kg
          Mineral mass        =     0.26027 kg
          Solution density    =    0.994    g/cm3
          Solution viscosity  =    0.003    poise
          Chlorinity          =    0.831914 molal
          Dissolved solids    =       67579 mg/kg sol'n
          Hardness            =    55690.15 mg/kg sol'n as CaCO3
            carbonate         =        4.31 mg/kg sol'n as CaCO3
            non-carbonate     =    55685.84 mg/kg sol'n as CaCO3
          Carbonate alkalinity=        4.31 mg/kg sol'n as CaCO3
          Water type          =    Ca-Cl
          Bulk volume         =    1.15e+03 cm3
          Fluid volume        =    1.06e+03 cm3
          Mineral volume      =        86.3 cm3
          Inert volume        =        0.00 cm3
          Porosity            =        92.5 %
          Permeability        =        7.39 cm2
          Mass reacted        =         262 g

                          moles          moles         grams          cm3      rxn rate
  Reactants             remaining       reacted       reacted       reacted  (mol/kg sec)
 ------------------------------------------------------------------------------------------
   Al2O3                   0.6743        0.2369         24.16          --            --  
   CaO                     0.4389        0.1542         8.647          --            --  
   Cr2O3                0.0005140     0.0001806       0.02745          --            --  
   FeO(ox)                  2.359        0.8287         59.54          --            --  
   K2O(ox)                0.09206       0.03235         3.047          --            --  
   MgO                     0.4420        0.1553         6.259          --            --  
   MnO                    0.05286       0.01857         1.318          --            --  
   Na2O(ox)                0.5004        0.1758         10.90          --            --  
   P2O5                    0.1415       0.04970         7.055          --            --  
   SiO2                     6.347         2.230         134.0          --            --  
   TiO2                    0.2386       0.08385         6.698          --            --  

  Minerals in system     moles      log moles      grams        volume (cm3)
 ----------------------------------------------------------------------------
   Chromite             0.0001811     -3.742        0.04054        0.007970
   Diaspore                0.4314     -0.365          25.88           7.661
   Hydroxylapatite        0.03313     -1.480          16.64           6.280
   Minnesotaite            0.2721     -0.565          128.9           40.23
   Muscovite            0.0006928     -3.159         0.2759         0.09748
   Nontronite-Mg         0.003868     -2.413          1.631          0.5019
   Pyrite               0.0004997     -3.301        0.05996         0.01196
   Quartz                  0.6897     -0.161          41.44           15.65
   Saponite-Mg             0.1185     -0.926          45.37           15.84
                                               _____________   _____________
          (total)                                     260.3           86.27 

  Aqueous species       molality    mg/kg sol'n    act. coef.     log act.
 ---------------------------------------------------------------------------
   Cl-                     0.7249     2.396e+04      0.5544       -0.3958
   Ca++                    0.3826     1.430e+04      0.1690       -1.1893
   Na+                     0.3298         7070.      0.6270       -0.6845
   Mg++                    0.1541         3493.      0.2476       -1.4183
   Ti(OH)4(aq)            0.08507         9194.      1.0000       -1.0702
   K+                     0.06424         2342.      0.5544       -1.4483
   MgCl+                  0.03720         2073.      0.6270       -1.6322
   NaCl(aq)               0.02797         1524.      1.0000       -1.5533
   CaCl+                  0.01824         1285.      0.6270       -1.9417
   MnCl+                  0.01228         1035.      0.6270       -2.1134
   Mn++                  0.006561         336.1      0.1690       -2.9550
   CaCl2(aq)             0.004345         449.6      1.0000       -2.3621
   Fe++                  0.004320         224.9      0.1690       -3.1366
   KCl(aq)               0.001705         118.5      1.0000       -2.7682
   SiO2(aq)             0.0008352         46.79      1.0000       -3.0782
   FeCl+                0.0007521         64.03      0.6270       -3.3264
   CO2(aq)              0.0006728         27.61      1.0000       -3.1721
   CaHCO3+              0.0001116         10.52      0.6270       -4.1552
   Methane(aq)          9.192e-05         1.375      1.0000       -4.0366
   MgHCO3+              6.852e-05         5.451      0.6270       -4.3669
   HCO3-                6.586e-05         3.747      0.6270       -4.3841
   FeCl4--              3.342e-05         6.160      0.0904       -5.5200
   H+                   7.790e-06      0.007321      0.8355       -5.1865
   NaHCO3(aq)           3.316e-06        0.2598      1.0000       -5.4794
   FeCl2(aq)            1.981e-06        0.2341      1.0000       -5.7032
   HCl(aq)              6.275e-07       0.02133      1.0000       -6.2024
   H2S(aq)              4.779e-07       0.01519      1.0000       -6.3206
   CaCO3(aq)            4.463e-07       0.04165      1.0000       -6.3504
   H2PO4-               4.449e-07       0.04023      0.6270       -6.5545
   NaHSiO3(aq)          3.841e-07       0.03584      1.0000       -6.4155
   H2(aq)               2.788e-07     0.0005241      1.0000       -6.5547
   HSiO3-               1.646e-07       0.01183      0.6270       -6.9864
   OH-                  1.407e-07      0.002231      0.5928       -7.0789
   MgCO3(aq)            6.621e-08      0.005205      1.0000       -7.1791
   HS-                  4.077e-08      0.001257      0.5928       -7.6168
   HPO4--               2.446e-08      0.002189      0.0904       -8.6555
   Ca(For)+             1.734e-08      0.001376      0.6270       -7.9638
   HAlO2(aq)            1.138e-08     0.0006368      1.0000       -7.9437
   AlO2-                1.088e-08     0.0005985      0.6270       -8.1660
    (only species > 1e-8 molal listed)

  Mineral saturation states
                     log Q/K                          log Q/K
 ----------------------------------------------------------------
   Pyrite             0.0000 sat    Ferrosilite       -1.0307     
   Saponite-Mg        0.0000 sat    Beidellite-Mg     -1.0401     
   Minnesotaite       0.0000 sat    Goethite          -1.0531     
   Muscovite          0.0000 sat    Rhodochrosite     -1.0620     
   Quartz             0.0000 sat    Dolomite-ord      -1.0964     
   Chromite           0.0000 sat    Dolomite          -1.0971     
   Hydroxylapatite    0.0000 sat    Beidellite-Ca     -1.1425     
   Nontronite-Mg      0.0000 sat    Calcite           -1.1611     
   Diaspore          -0.0000 sat    Magnesite         -1.2034     
   Daphnite-14A      -0.0340        Sanidine_high     -1.2075     
   Saponite-Ca       -0.0955        Smectite-low-Fe-  -1.2168     
   Nontronite-Ca     -0.1020        Whitlockite       -1.2680     
   Tridymite         -0.1718        Cronstedtite-7A   -1.2859     
   Annite            -0.2106        Troilite          -1.2908     
   Chalcedony        -0.2167        Aragonite         -1.3047     
   Montmor-Mg        -0.2585        Phlogopite        -1.3443     
   C                 -0.2780        Pyrrhotite        -1.3704     
   Boehmite          -0.2948        Beidellite-Na     -1.4780     
   Celadonite        -0.3807        Smectite-high-Fe  -1.4820     
   Maximum_Microcli  -0.3987        Scolecite         -1.5506     
   Mesolite          -0.4011        Beidellite-K      -1.5520     
   Montmor-Ca        -0.4096        Pyrophyllite      -1.6570     
   K-Feldspar        -0.4115        Ripidolite-14A    -1.7241     
   Cristobalite(alp  -0.4177        Albite_low        -1.7267     
   Saponite-Na       -0.4313        Albite            -1.7267     
   Nontronite-Na     -0.4378        Analcime          -1.8781     
   Ice               -0.4773        Chamosite-7A      -1.9144     
   Saponite-K        -0.5050        Beidellite-H      -1.9791     
   Nontronite-K      -0.5110        Corundum          -2.0714     
   Talc              -0.5748        Paragonite        -2.0882     
   Stilbite          -0.6068        Fayalite          -2.1505     
   Coesite           -0.6584        Dolomite-dis      -2.2097     
   Kaolinite         -0.6620        Eskolaite         -2.2403     
   Montmor-Na        -0.6918        Enstatite         -2.3446     
   Hematite          -0.7171        Monohydrocalcite  -2.3790     
   Cristobalite(bet  -0.7199        Chrysotile        -2.5035     
   Montmor-K         -0.7474        Mordenite         -2.5050     
   Gibbsite          -0.7788        FeO               -2.5723     
   Magnetite         -0.7893        Albite_high       -2.6578     
   Siderite          -0.8374        Halite            -2.6583     
   SiO2(am)          -0.8939        Hercynite         -2.8621     
   Illite            -0.9158        Rhodonite         -2.9071     
   Saponite-H        -0.9316        Daphnite-7A       -2.9092     
   Nontronite-H      -0.9363        Kalsilite         -2.9101     
   Greenalite        -0.9561        Laumontite        -2.9364     
    (only minerals with log Q/K > -3 listed)

                         partial
  Gases               press. (bar)     fugacity     fug. coef.    log fug.
 ---------------------------------------------------------------------------
   H2O(g)                  0.8261        0.8139        0.9852     -0.0894
   CH4(g)                  0.1052        0.1051        0.9993     -0.9784
   CO2(g)                 0.06282       0.06268        0.9976     -1.2029
   H2(g)                0.0003489     0.0003491         1.001     -3.4571
   H2S(g)               1.431e-05     1.425e-05        0.9961     -4.8461
   CO(g)                6.143e-09     6.143e-09         1.000*    -8.2116
   HCl(g)               7.598e-10     7.598e-10         1.000*    -9.1193
   C2H4(g)              2.350e-18     2.350e-18         1.000*   -17.6290
   SO2(g)               2.833e-21     2.813e-21        0.9928    -20.5509
   S2(g)                3.720e-23     3.720e-23         1.000*   -22.4295
   Cl2(g)               2.309e-42     2.309e-42         1.000*   -41.6365
   Na(g)                3.820e-45     3.820e-45         1.000*   -44.4180
   K(g)                 8.076e-47     8.076e-47         1.000*   -46.0928
   O2(g)                6.981e-57     6.980e-57        0.9999    -56.1561
   Mg(g)                6.486e-73     6.486e-73         1.000*   -72.1880
   Ca(g)                1.079e-91     1.079e-91         1.000*   -90.9668
   C(g)                 2.222e-93     2.222e-93         1.000*   -92.6532
   Al(g)               4.101e-108    4.101e-108         1.000*  -107.3871
   Si(g)               9.905e-118    9.905e-118         1.000*  -117.0042
    *no data, gas taken to be ideal

                                  In fluid              Sorbed            Kd
  Original basis total moles   moles     mg/kg      moles     mg/kg      L/kg
 -------------------------------------------------------------------------------
   H2O                 57.3       54.7  9.32e+05
   Al+++              0.474   2.51e-08  0.000642
   Ca++               0.565      0.400  1.51e+04
   Cl-                0.820      0.820  2.75e+04
   CrO4--          0.000362   2.97e-15  3.26e-10
   Fe++               0.830    0.00503      266.
   H+                 -3.95   0.000762     0.727
   HCO3-            0.00100    0.00100      57.7
   HPO4--            0.0994   4.63e-07    0.0421
   K+                0.0657     0.0650  2.40e+03
   Mg++               0.564      0.189  4.34e+03
   Mn++              0.0186     0.0186      965.
   Na+                0.353      0.353  7.67e+03
   O2(aq)         -0.000269  -0.000182     -5.52
   SO4--            0.00100   5.11e-07    0.0465
   SiO2(aq)            2.23   0.000824      46.8
   Ti(OH)4(aq)       0.0838     0.0838  9.19e+03

  Elemental composition               In fluid                  Sorbed
                  total moles     moles       mg/kg        moles       mg/kg
 -------------------------------------------------------------------------------
   Aluminum            0.4738    2.514e-08   0.0006417
   Calcium             0.5652       0.3995   1.515e+04
   Carbon            0.001000     0.001000       11.36
   Chlorine            0.8200       0.8200   2.750e+04
   Chromium         0.0003622    2.968e-15   1.460e-10
   Hydrogen             111.0        109.8   1.047e+05
   Iron                0.8297     0.005034       266.0
   Magnesium           0.5643       0.1887       4338.
   Manganese          0.01858      0.01858       965.3
   Oxygen               62.47        55.05   8.332e+05
   Phosphorus         0.09940    4.633e-07     0.01358
   Potassium          0.06569      0.06500       2404.
   Silicon              2.230    0.0008238       21.89
   Sodium              0.3527       0.3527       7669.
   Sulfur            0.001000    5.113e-07     0.01551
   Titanium           0.08385      0.08385       3798.


          Step #    41             Xi = 0.3000

          Temperature = 100.0 C    Pressure =  1.013 bars
          pH =  5.217              log fO2 =  -56.156
          Eh =  -0.2062 volts      pe =  -2.7851
          Ionic strength      =    1.669768 molal
          Charge imbalance    =    0.776679 eq/kg (36.51% error)
          Activity of water   =    0.976484
          Solvent mass        =     0.98364 kg
          Solution mass       =      1.0571 kg
          Mineral mass        =     0.30056 kg
          Solution density    =    0.995    g/cm3
          Solution viscosity  =    0.003    poise
          Chlorinity          =    0.833639 molal
          Dissolved solids    =       69471 mg/kg sol'n
          Hardness            =    53140.69 mg/kg sol'n as CaCO3
            carbonate         =        4.60 mg/kg sol'n as CaCO3
            non-carbonate     =    53136.09 mg/kg sol'n as CaCO3
          Carbonate alkalinity=        4.60 mg/kg sol'n as CaCO3
          Water type          =    Ca-Cl
          Bulk volume         =    1.16e+03 cm3
          Fluid volume        =    1.06e+03 cm3
          Mineral volume      =        99.7 cm3
          Inert volume        =        0.00 cm3
          Porosity            =        91.4 %
          Permeability        =        5.09 cm2
          Mass reacted        =         302 g

                          moles          moles         grams          cm3      rxn rate
  Reactants             remaining       reacted       reacted       reacted  (mol/kg sec)
 ------------------------------------------------------------------------------------------
   Al2O3                   0.6378        0.2734         27.87          --            --  
   CaO                     0.4151        0.1779         9.977          --            --  
   Cr2O3                0.0004862     0.0002084       0.03167          --            --  
   FeO(ox)                  2.231        0.9562         68.70          --            --  
   K2O(ox)                0.08709       0.03732         3.516          --            --  
   MgO                     0.4181        0.1792         7.221          --            --  
   MnO                    0.05001       0.02143         1.520          --            --  
   Na2O(ox)                0.4734        0.2029         12.57          --            --  
   P2O5                    0.1338       0.05735         8.140          --            --  
   SiO2                     6.004         2.573         154.6          --            --  
   TiO2                    0.2257       0.09675         7.728          --            --  

  Minerals in system     moles      log moles      grams        volume (cm3)
 ----------------------------------------------------------------------------
   Chromite             0.0002089     -3.680        0.04676        0.009193
   Diaspore                0.4556     -0.341          27.33           8.092
   Hydroxylapatite        0.03823     -1.418          19.20           7.247
   Minnesotaite            0.3148     -0.502          149.2           46.55
   Muscovite              0.01520     -1.818          6.055           2.139
   Nontronite-Mg         0.003865     -2.413          1.630          0.5015
   Pyrite               0.0004997     -3.301        0.05996         0.01196
   Quartz                  0.7615     -0.118          45.75           17.28
   Saponite-Mg             0.1340     -0.873          51.30           17.91
                                               _____________   _____________
          (total)                                     300.6           99.73 

  Aqueous species       molality    mg/kg sol'n    act. coef.     log act.
 ---------------------------------------------------------------------------
   Cl-                     0.7255     2.393e+04      0.5544       -0.3956
   Ca++                    0.3817     1.423e+04      0.1692       -1.1899
   Na+                     0.3812         8155.      0.6266       -0.6219
   Mg++                    0.1338         3026.      0.2476       -1.4798
   Ti(OH)4(aq)            0.09836     1.061e+04      1.0000       -1.0072
   K+                     0.05986         2178.      0.5544       -1.4791
   MgCl+                  0.03233         1798.      0.6266       -1.6934
   NaCl(aq)               0.03232         1758.      1.0000       -1.4905
   CaCl+                  0.01824         1282.      0.6266       -1.9421
   MnCl+                  0.01421         1196.      0.6266       -2.0503
   Mn++                  0.007575         387.2      0.1692       -2.8922
   CaCl2(aq)             0.004343         448.6      1.0000       -2.3622
   Fe++                  0.003746         194.7      0.1692       -3.1981
   KCl(aq)               0.001590         110.3      1.0000       -2.7987
   SiO2(aq)             0.0008352         46.70      1.0000       -3.0782
   CO2(aq)              0.0006682         27.36      1.0000       -3.1751
   FeCl+                0.0006537         55.54      0.6266       -3.3876
   CaHCO3+              0.0001188         11.18      0.6266       -4.1282
   Methane(aq)          9.128e-05         1.363      1.0000       -4.0396
   HCO3-                7.025e-05         3.989      0.6266       -4.3564
   MgHCO3+              6.344e-05         5.037      0.6266       -4.4007
   FeCl4--              2.898e-05         5.331      0.0907       -5.5804
   H+                   7.270e-06      0.006818      0.8341       -5.2173
   NaHCO3(aq)           4.083e-06        0.3191      1.0000       -5.3891
   FeCl2(aq)            1.721e-06        0.2030      1.0000       -5.7641
   HCl(aq)              5.850e-07       0.01985      1.0000       -6.2329
   CaCO3(aq)            5.098e-07       0.04748      1.0000       -6.2926
   H2S(aq)              4.779e-07       0.01516      1.0000       -6.3206
   NaHSiO3(aq)          4.762e-07       0.04434      1.0000       -6.3222
   H2PO4-               3.784e-07       0.03415      0.6266       -6.6251
   H2(aq)               2.788e-07     0.0005230      1.0000       -6.5547
   HSiO3-               1.768e-07       0.01268      0.6266       -6.9557
   OH-                  1.511e-07      0.002391      0.5925       -7.0482
   MgCO3(aq)            6.575e-08      0.005159      1.0000       -7.1821
   HS-                  4.378e-08      0.001347      0.5925       -7.5860
   HPO4--               2.224e-08      0.001986      0.0907       -8.6954
   Ca(For)+             1.846e-08      0.001462      0.6266       -7.9367
   AlO2-                1.169e-08     0.0006416      0.6266       -8.1352
   HAlO2(aq)            1.138e-08     0.0006355      1.0000       -7.9437
    (only species > 1e-8 molal listed)

  Mineral saturation states
                     log Q/K                          log Q/K
 ----------------------------------------------------------------
   Pyrite             0.0000 sat    Greenalite        -0.9561     
   Chromite           0.0000 sat    Ferrosilite       -1.0307     
   Hydroxylapatite    0.0000 sat    Beidellite-Mg     -1.0401     
   Muscovite          0.0000 sat    Dolomite-ord      -1.0416     
   Minnesotaite       0.0000 sat    Dolomite          -1.0423     
   Quartz             0.0000 sat    Goethite          -1.0531     
   Nontronite-Mg      0.0000 sat    Calcite           -1.1033     
   Saponite-Mg        0.0000 sat    Beidellite-Ca     -1.1324     
   Diaspore          -0.0000 sat    Smectite-low-Fe-  -1.2016     
   Daphnite-14A      -0.0340        Magnesite         -1.2064     
   Saponite-Ca       -0.0855        Sanidine_high     -1.2075     
   Nontronite-Ca     -0.0920        Aragonite         -1.2469     
   Tridymite         -0.1718        Cronstedtite-7A   -1.2859     
   Annite            -0.2106        Whitlockite       -1.2883     
   Chalcedony        -0.2167        Troilite          -1.2908     
   Montmor-Mg        -0.2585        Phlogopite        -1.3443     
   C                 -0.2810        Pyrrhotite        -1.3704     
   Boehmite          -0.2948        Beidellite-Na     -1.4472     
   Mesolite          -0.2981        Smectite-high-Fe  -1.4712     
   Celadonite        -0.3807        Scolecite         -1.4897     
   Maximum_Microcli  -0.3987        Beidellite-K      -1.5520     
   Montmor-Ca        -0.3996        Albite            -1.6334     
   Saponite-Na       -0.4006        Albite_low        -1.6334     
   Nontronite-Na     -0.4071        Pyrophyllite      -1.6570     
   K-Feldspar        -0.4115        Ripidolite-14A    -1.7242     
   Cristobalite(alp  -0.4177        Analcime          -1.7886     
   Ice               -0.4773        Chamosite-7A      -1.9144     
   Saponite-K        -0.5050        Beidellite-H      -1.9791     
   Nontronite-K      -0.5110        Paragonite        -1.9949     
   Stilbite          -0.5322        Corundum          -2.0714     
   Talc              -0.5748        Fayalite          -2.1505     
   Coesite           -0.6584        Dolomite-dis      -2.1549     
   Montmor-Na        -0.6610        Eskolaite         -2.2403     
   Kaolinite         -0.6620        Monohydrocalcite  -2.3212     
   Hematite          -0.7171        Enstatite         -2.3446     
   Cristobalite(bet  -0.7199        Mordenite         -2.4537     
   Montmor-K         -0.7474        Chrysotile        -2.5035     
   Gibbsite          -0.7788        Albite_high       -2.5645     
   Magnetite         -0.7893        FeO               -2.5723     
   Siderite          -0.8404        Halite            -2.5955     
   SiO2(am)          -0.8939        Rhodonite         -2.7828     
   Illite            -0.9158        Hercynite         -2.8621     
   Saponite-H        -0.9316        Laumontite        -2.8756     
   Nontronite-H      -0.9363        Daphnite-7A       -2.9092     
   Rhodochrosite     -0.9407        Kalsilite         -2.9101     
    (only minerals with log Q/K > -3 listed)

                         partial
  Gases               press. (bar)     fugacity     fug. coef.    log fug.
 ---------------------------------------------------------------------------
   H2O(g)                  0.8261        0.8139        0.9852     -0.0894
   CH4(g)                  0.1044        0.1044        0.9993     -0.9814
   CO2(g)                 0.06239       0.06224        0.9976     -1.2059
   H2(g)                0.0003488     0.0003491         1.001     -3.4571
   H2S(g)               1.431e-05     1.425e-05        0.9961     -4.8461
   CO(g)                6.100e-09     6.100e-09         1.000*    -8.2147
   HCl(g)               7.083e-10     7.083e-10         1.000*    -9.1498
   C2H4(g)              2.317e-18     2.317e-18         1.000*   -17.6350
   SO2(g)               2.833e-21     2.813e-21        0.9928    -20.5509
   S2(g)                3.720e-23     3.720e-23         1.000*   -22.4295
   Cl2(g)               2.007e-42     2.007e-42         1.000*   -41.6975
   Na(g)                4.735e-45     4.735e-45         1.000*   -44.3246
   K(g)                 8.075e-47     8.075e-47         1.000*   -46.0928
   O2(g)                6.981e-57     6.980e-57        0.9999    -56.1561
   Mg(g)                6.486e-73     6.486e-73         1.000*   -72.1880
   Ca(g)                1.242e-91     1.242e-91         1.000*   -90.9060
   C(g)                 2.207e-93     2.207e-93         1.000*   -92.6562
   Al(g)               4.101e-108    4.101e-108         1.000*  -107.3871
   Si(g)               9.904e-118    9.904e-118         1.000*  -117.0042
    *no data, gas taken to be ideal

                                  In fluid              Sorbed            Kd
  Original basis total moles   moles     mg/kg      moles     mg/kg      L/kg
 -------------------------------------------------------------------------------
   H2O                 57.5       54.6  9.31e+05
   Al+++              0.547   2.59e-08  0.000660
   Ca++               0.589      0.398  1.51e+04
   Cl-                0.820      0.820  2.75e+04
   CrO4--          0.000418   2.40e-15  2.63e-10
   Fe++               0.957    0.00436      230.
   H+                 -4.56   0.000755     0.720
   HCO3-            0.00100    0.00100      57.7
   HPO4--             0.115   3.95e-07    0.0358
   K+                0.0756     0.0604  2.24e+03
   Mg++               0.588      0.163  3.76e+03
   Mn++              0.0214     0.0214  1.11e+03
   Na+                0.407      0.407  8.85e+03
   O2(aq)         -0.000311  -0.000181     -5.47
   SO4--            0.00100   5.13e-07    0.0466
   SiO2(aq)            2.57   0.000822      46.7
   Ti(OH)4(aq)       0.0967     0.0967  1.06e+04

  Elemental composition               In fluid                  Sorbed
                  total moles     moles       mg/kg        moles       mg/kg
 -------------------------------------------------------------------------------
   Aluminum            0.5467    2.587e-08   0.0006604
   Calcium             0.5889       0.3978   1.508e+04
   Carbon            0.001000     0.001000       11.36
   Chlorine            0.8200       0.8200   2.750e+04
   Chromium         0.0004178    2.397e-15   1.179e-10
   Hydrogen             111.0        109.6   1.045e+05
   Iron                0.9572     0.004358       230.2
   Magnesium           0.5882       0.1635       3759.
   Manganese          0.02143      0.02143       1114.
   Oxygen               63.54        54.99   8.323e+05
   Phosphorus          0.1147    3.946e-07     0.01156
   Potassium          0.07565      0.06044       2236.
   Silicon              2.573    0.0008222       21.84
   Sodium              0.4068       0.4068       8846.
   Sulfur            0.001000    5.132e-07     0.01557
   Titanium           0.09675      0.09675       4382.


          Step #    51             Xi = 0.4000

          Temperature = 100.0 C    Pressure =  1.013 bars
          pH =  5.320              log fO2 =  -56.156
          Eh =  -0.2138 volts      pe =  -2.8881
          Ionic strength      =    1.621360 molal
          Charge imbalance    =    0.776774 eq/kg (36.59% error)
          Activity of water   =    0.976442
          Solvent mass        =     0.97856 kg
          Solution mass       =      1.0569 kg
          Mineral mass        =     0.40132 kg
          Solution density    =    0.998    g/cm3
          Solution viscosity  =    0.003    poise
          Chlorinity          =    0.837966 molal
          Dissolved solids    =       74164 mg/kg sol'n
          Hardness            =    46840.95 mg/kg sol'n as CaCO3
            carbonate         =        5.70 mg/kg sol'n as CaCO3
            non-carbonate     =    46835.25 mg/kg sol'n as CaCO3
          Carbonate alkalinity=        5.70 mg/kg sol'n as CaCO3
          Water type          =    Ca-Cl
          Bulk volume         =    1.19e+03 cm3
          Fluid volume        =    1.06e+03 cm3
          Mineral volume      =        133. cm3
          Inert volume        =        0.00 cm3
          Porosity            =        88.8 %
          Permeability        =        2.07 cm2
          Mass reacted        =         402 g

                          moles          moles         grams          cm3      rxn rate
  Reactants             remaining       reacted       reacted       reacted  (mol/kg sec)
 ------------------------------------------------------------------------------------------
   Al2O3                   0.5467        0.3645         37.16          --            --  
   CaO                     0.3558        0.2372         13.30          --            --  
   Cr2O3                0.0004168     0.0002779       0.04223          --            --  
   FeO(ox)                  1.912         1.275         91.60          --            --  
   K2O(ox)                0.07465       0.04976         4.688          --            --  
   MgO                     0.3583        0.2389         9.629          --            --  
   MnO                    0.04286       0.02858         2.027          --            --  
   Na2O(ox)                0.4058        0.2705         16.77          --            --  
   P2O5                    0.1147       0.07646         10.85          --            --  
   SiO2                     5.146         3.431         206.1          --            --  
   TiO2                    0.1935        0.1290         10.30          --            --  

  Minerals in system     moles      log moles      grams        volume (cm3)
 ----------------------------------------------------------------------------
   Chromite             0.0002784     -3.555        0.06231         0.01225
   Diaspore                0.5115     -0.291          30.69           9.085
   Hydroxylapatite        0.05097     -1.293          25.60           9.662
   Minnesotaite            0.4216     -0.375          199.8           62.34
   Muscovite              0.05308     -1.275          21.14           7.468
   Nontronite-Mg         0.003851     -2.414          1.624          0.4997
   Pyrite               0.0004997     -3.301        0.05996         0.01196
   Quartz                  0.9371     -0.028          56.30           21.26
   Saponite-Mg             0.1725     -0.763          66.05           23.06
                                               _____________   _____________
          (total)                                     401.3           133.4 

  Aqueous species       molality    mg/kg sol'n    act. coef.     log act.
 ---------------------------------------------------------------------------
   Cl-                     0.7268     2.385e+04      0.5542       -0.3949
   Na+                     0.5106     1.087e+04      0.6255       -0.4957
   Ca++                    0.3793     1.407e+04      0.1697       -1.1915
   Ti(OH)4(aq)             0.1318     1.415e+04      1.0000       -0.8800
   Mg++                   0.08328         1874.      0.2476       -1.6857
   K+                     0.04724         1710.      0.5542       -1.5821
   NaCl(aq)               0.04329         2342.      1.0000       -1.3636
   MgCl+                  0.02019         1117.      0.6255       -1.8987
   MnCl+                  0.01909         1598.      0.6255       -1.9230
   CaCl+                  0.01823         1275.      0.6255       -1.9430
   Mn++                   0.01011         514.4      0.1697       -2.7655
   CaCl2(aq)             0.004341         446.0      1.0000       -2.3625
   Fe++                  0.002325         120.2      0.1697       -3.4040
   KCl(aq)               0.001256         86.69      1.0000       -2.9010
   SiO2(aq)             0.0008352         46.46      1.0000       -3.0782
   CO2(aq)              0.0006460         26.32      1.0000       -3.1898
   FeCl+                0.0004082         34.50      0.6255       -3.5929
   CaHCO3+              0.0001453         13.60      0.6255       -4.0414
   Methane(aq)          8.825e-05         1.311      1.0000       -4.0543
   HCO3-                8.624e-05         4.872      0.6255       -4.2680
   MgHCO3+              4.847e-05         3.829      0.6255       -4.5183
   FeCl4--              1.799e-05         3.292      0.0914       -5.7838
   NaHCO3(aq)           6.690e-06        0.5204      1.0000       -5.1745
   H+                   5.758e-06      0.005373      0.8307       -5.3203
   FeCl2(aq)            1.075e-06        0.1261      1.0000       -5.9688
   NaHSiO3(aq)          8.071e-07       0.07478      1.0000       -6.0931
   CaCO3(aq)            7.891e-07       0.07312      1.0000       -6.1029
   H2S(aq)              4.779e-07       0.01508      1.0000       -6.3207
   HCl(aq)              4.622e-07       0.01560      1.0000       -6.3352
   H2(aq)               2.788e-07     0.0005204      1.0000       -6.5547
   HSiO3-               2.244e-07       0.01602      0.6255       -6.8527
   H2PO4-               2.193e-07       0.01969      0.6255       -6.8628
   OH-                  1.917e-07      0.003018      0.5919       -6.9452
   MgCO3(aq)            6.357e-08      0.004963      1.0000       -7.1967
   HS-                  5.555e-08      0.001701      0.5919       -7.4831
   Ca(For)+             2.259e-08      0.001779      0.6255       -7.8499
   HPO4--               1.617e-08      0.001437      0.0914       -8.8301
   AlO2-                1.484e-08     0.0008105      0.6255       -8.0322
   HAlO2(aq)            1.138e-08     0.0006323      1.0000       -7.9437
    (only species > 1e-8 molal listed)

  Mineral saturation states
                     log Q/K                          log Q/K
 ----------------------------------------------------------------
   Pyrite             0.0000 sat    Illite            -0.9158     
   Nontronite-Mg      0.0000 sat    Saponite-H        -0.9316     
   Chromite           0.0000 sat    Nontronite-H      -0.9363     
   Minnesotaite       0.0000 sat    Greenalite        -0.9562     
   Saponite-Mg        0.0000 sat    Ferrosilite       -1.0307     
   Muscovite          0.0000 sat    Beidellite-Mg     -1.0401     
   Quartz             0.0000 sat    Goethite          -1.0531     
   Hydroxylapatite    0.0000 sat    Aragonite         -1.0572     
   Diaspore          -0.0000 sat    Beidellite-Ca     -1.0987     
   Mesolite          -0.0090        Smectite-low-Fe-  -1.1632     
   Daphnite-14A      -0.0340        Sanidine_high     -1.2075     
   Saponite-Ca       -0.0517        Magnesite         -1.2210     
   Nontronite-Ca     -0.0582        Scolecite         -1.2854     
   Tridymite         -0.1718        Cronstedtite-7A   -1.2859     
   Annite            -0.2106        Troilite          -1.2908     
   Chalcedony        -0.2167        Phlogopite        -1.3443     
   Montmor-Mg        -0.2585        Whitlockite       -1.3564     
   Stilbite          -0.2929        Pyrrhotite        -1.3704     
   Boehmite          -0.2948        Beidellite-Na     -1.3716     
   C                 -0.2956        Albite            -1.4042     
   Saponite-Na       -0.3249        Albite_low        -1.4042     
   Nontronite-Na     -0.3314        Smectite-high-Fe  -1.4432     
   Montmor-Ca        -0.3659        Beidellite-K      -1.5520     
   Celadonite        -0.3807        Analcime          -1.5686     
   Maximum_Microcli  -0.3987        Pyrophyllite      -1.6570     
   K-Feldspar        -0.4115        Ripidolite-14A    -1.7242     
   Cristobalite(alp  -0.4177        Paragonite        -1.7657     
   Ice               -0.4774        Chamosite-7A      -1.9144     
   Saponite-K        -0.5050        Beidellite-H      -1.9791     
   Nontronite-K      -0.5110        Dolomite-dis      -1.9798     
   Talc              -0.5748        Corundum          -2.0713     
   Montmor-Na        -0.5854        Monohydrocalcite  -2.1315     
   Rhodochrosite     -0.6227        Fayalite          -2.1505     
   Coesite           -0.6584        Eskolaite         -2.2403     
   Kaolinite         -0.6621        Mordenite         -2.3119     
   Hematite          -0.7171        Albite_high       -2.3353     
   Cristobalite(bet  -0.7199        Enstatite         -2.3446     
   Montmor-K         -0.7474        Rhodonite         -2.4502     
   Gibbsite          -0.7789        Halite            -2.4686     
   Magnetite         -0.7893        Chrysotile        -2.5035     
   Siderite          -0.8551        FeO               -2.5723     
   Dolomite-ord      -0.8665        Laumontite        -2.6713     
   Dolomite          -0.8672        Hercynite         -2.8621     
   SiO2(am)          -0.8939        Daphnite-7A       -2.9092     
   Calcite           -0.9136        Kalsilite         -2.9101     
    (only minerals with log Q/K > -3 listed)

                         partial
  Gases               press. (bar)     fugacity     fug. coef.    log fug.
 ---------------------------------------------------------------------------
   H2O(g)                  0.8261        0.8139        0.9852     -0.0895
   CH4(g)                  0.1010        0.1009        0.9993     -0.9961
   CO2(g)                 0.06032       0.06018        0.9976     -1.2206
   H2(g)                0.0003488     0.0003491         1.001     -3.4571
   H2S(g)               1.431e-05     1.425e-05        0.9961     -4.8462
   CO(g)                5.898e-09     5.898e-09         1.000*    -8.2293
   HCl(g)               5.596e-10     5.596e-10         1.000*    -9.2521
   C2H4(g)              2.166e-18     2.166e-18         1.000*   -17.6643
   SO2(g)               2.833e-21     2.813e-21        0.9928    -20.5509
   S2(g)                3.720e-23     3.720e-23         1.000*   -22.4295
   Cl2(g)               1.253e-42     1.253e-42         1.000*   -41.9021
   Na(g)                8.026e-45     8.026e-45         1.000*   -44.0955
   K(g)                 8.075e-47     8.075e-47         1.000*   -46.0928
   O2(g)                6.981e-57     6.980e-57        0.9999    -56.1561
   Mg(g)                6.486e-73     6.486e-73         1.000*   -72.1880
   Ca(g)                1.988e-91     1.988e-91         1.000*   -90.7016
   C(g)                 2.134e-93     2.134e-93         1.000*   -92.6708
   Al(g)               4.101e-108    4.101e-108         1.000*  -107.3871
   Si(g)               9.904e-118    9.904e-118         1.000*  -117.0042
    *no data, gas taken to be ideal

                                  In fluid              Sorbed            Kd
  Original basis total moles   moles     mg/kg      moles     mg/kg      L/kg
 -------------------------------------------------------------------------------
   H2O                 58.2       54.3  9.26e+05
   Al+++              0.729   2.90e-08  0.000739
   Ca++               0.648      0.393  1.49e+04
   Cl-                0.820      0.820  2.75e+04
   CrO4--          0.000557   1.17e-15  1.29e-10
   Fe++                1.28    0.00269      142.
   H+                 -6.08   0.000724     0.690
   HCO3-            0.00100    0.00100      57.7
   HPO4--             0.153   2.31e-07    0.0209
   K+                 0.101     0.0475  1.76e+03
   Mg++               0.648      0.101  2.33e+03
   Mn++              0.0286     0.0286  1.49e+03
   Na+                0.542      0.542  1.18e+04
   O2(aq)         -0.000415  -0.000174     -5.27
   SO4--            0.00100   5.22e-07    0.0474
   SiO2(aq)            3.43   0.000818      46.5
   Ti(OH)4(aq)        0.129      0.129  1.41e+04

  Elemental composition               In fluid                  Sorbed
                  total moles     moles       mg/kg        moles       mg/kg
 -------------------------------------------------------------------------------
   Aluminum            0.7290    2.897e-08   0.0007394
   Calcium             0.6482       0.3933   1.492e+04
   Carbon            0.001000     0.001000       11.36
   Chlorine            0.8200       0.8200   2.750e+04
   Chromium         0.0005567    1.173e-15   5.769e-11
   Hydrogen             111.0        109.2   1.041e+05
   Iron                 1.276     0.002693       142.3
   Magnesium           0.6479       0.1013       2329.
   Manganese          0.02858      0.02858       1485.
   Oxygen               66.21        54.84   8.301e+05
   Phosphorus          0.1529    2.307e-07    0.006759
   Potassium           0.1005      0.04745       1755.
   Silicon              3.431    0.0008183       21.74
   Sodium              0.5420       0.5420   1.179e+04
   Sulfur            0.001000    5.220e-07     0.01584
   Titanium            0.1290       0.1290       5844.


          Step #    52             Xi = 0.4100

          Temperature = 100.0 C    Pressure =  1.013 bars
          pH =  5.323              log fO2 =  -56.156
          Eh =  -0.2140 volts      pe =  -2.8911
          Ionic strength      =    1.616948 molal
          Charge imbalance    =    0.776938 eq/kg (36.61% error)
          Activity of water   =    0.976448
          Solvent mass        =     0.97791 kg
          Solution mass       =      1.0567 kg
          Mineral mass        =     0.41160 kg
          Solution density    =    0.998    g/cm3
          Solution viscosity  =    0.003    poise
          Chlorinity          =    0.838526 molal
          Dissolved solids    =       74586 mg/kg sol'n
          Hardness            =    46335.06 mg/kg sol'n as CaCO3
            carbonate         =        5.73 mg/kg sol'n as CaCO3
            non-carbonate     =    46329.33 mg/kg sol'n as CaCO3
          Carbonate alkalinity=        5.73 mg/kg sol'n as CaCO3
          Water type          =    Ca-Cl
          Bulk volume         =    1.20e+03 cm3
          Fluid volume        =    1.06e+03 cm3
          Mineral volume      =        137. cm3
          Inert volume        =        0.00 cm3
          Porosity            =        88.5 %
          Permeability        =        1.89 cm2
          Mass reacted        =         413 g

                          moles          moles         grams          cm3      rxn rate
  Reactants             remaining       reacted       reacted       reacted  (mol/kg sec)
 ------------------------------------------------------------------------------------------
   Al2O3                   0.5376        0.3736         38.09          --            --  
   CaO                     0.3499        0.2432         13.64          --            --  
   Cr2O3                0.0004098     0.0002848       0.04329          --            --  
   FeO(ox)                  1.881         1.307         93.89          --            --  
   K2O(ox)                0.07340       0.05101         4.805          --            --  
   MgO                     0.3524        0.2449         9.869          --            --  
   MnO                    0.04215       0.02929         2.078          --            --  
   Na2O(ox)                0.3990        0.2773         17.18          --            --  
   P2O5                    0.1128       0.07837         11.12          --            --  
   SiO2                     5.060         3.516         211.3          --            --  
   TiO2                    0.1903        0.1322         10.56          --            --  

  Minerals in system     moles      log moles      grams        volume (cm3)
 ----------------------------------------------------------------------------
   Chromite             0.0002853     -3.545        0.06386         0.01256
   Diaspore                0.5098     -0.293          30.58           9.054
   Hydroxylapatite        0.05225     -1.282          26.25           9.904
   Mesolite              0.005353     -2.271          2.076          0.9164
   Minnesotaite            0.4322     -0.364          204.8           63.91
   Muscovite              0.05593     -1.252          22.28           7.870
   Nontronite-Mg         0.003851     -2.414          1.624          0.4997
   Pyrite               0.0004997     -3.301        0.05996         0.01196
   Quartz                  0.9470     -0.024          56.90           21.48
   Saponite-Mg             0.1749     -0.757          66.96           23.37
                                               _____________   _____________
          (total)                                     411.6           137.0 

  Aqueous species       molality    mg/kg sol'n    act. coef.     log act.
 ---------------------------------------------------------------------------
   Cl-                     0.7266     2.384e+04      0.5542       -0.3951
   Na+                     0.5203     1.107e+04      0.6254       -0.4876
   Ca++                    0.3757     1.393e+04      0.1697       -1.1955
   Ti(OH)4(aq)             0.1352     1.450e+04      1.0000       -0.8690
   Mg++                   0.08211         1847.      0.2476       -1.6919
   K+                     0.04691         1697.      0.5542       -1.5851
   NaCl(aq)               0.04409         2385.      1.0000       -1.3557
   MgCl+                  0.01990         1101.      0.6254       -1.9049
   MnCl+                  0.01958         1638.      0.6254       -1.9120
   CaCl+                  0.01806         1262.      0.6254       -1.9471
   Mn++                   0.01037         527.3      0.1697       -2.7544
   CaCl2(aq)             0.004299         441.5      1.0000       -2.3667
   Fe++                  0.002292         118.4      0.1697       -3.4101
   KCl(aq)               0.001247         86.02      1.0000       -2.9042
   SiO2(aq)             0.0008352         46.44      1.0000       -3.0782
   CO2(aq)              0.0006463         26.32      1.0000       -3.1895
   FeCl+                0.0004024         34.00      0.6254       -3.5992
   CaHCO3+              0.0001451         13.58      0.6254       -4.0421
   Methane(aq)          8.829e-05         1.311      1.0000       -4.0541
   HCO3-                8.691e-05         4.907      0.6254       -4.2648
   MgHCO3+              4.816e-05         3.803      0.6254       -4.5211
   FeCl4--              1.771e-05         3.239      0.0915       -5.7903
   NaHCO3(aq)           6.868e-06        0.5339      1.0000       -5.1632
   H+                   5.720e-06      0.005335      0.8304       -5.3233
   FeCl2(aq)            1.059e-06        0.1242      1.0000       -5.9751
   NaHSiO3(aq)          8.281e-07       0.07669      1.0000       -6.0819
   CaCO3(aq)            7.934e-07       0.07349      1.0000       -6.1005
   H2S(aq)              4.779e-07       0.01507      1.0000       -6.3206
   HCl(aq)              4.588e-07       0.01548      1.0000       -6.3384
   H2(aq)               2.788e-07     0.0005201      1.0000       -6.5547
   HSiO3-               2.260e-07       0.01613      0.6254       -6.8496
   H2PO4-               2.191e-07       0.01966      0.6254       -6.8633
   OH-                  1.931e-07      0.003039      0.5918       -6.9421
   MgCO3(aq)            6.361e-08      0.004963      1.0000       -7.1965
   HS-                  5.595e-08      0.001712      0.5918       -7.4800
   Ca(For)+             2.255e-08      0.001776      0.6254       -7.8507
   HPO4--               1.625e-08      0.001444      0.0915       -8.8275
   AlO2-                1.495e-08     0.0008160      0.6254       -8.0292
   HAlO2(aq)            1.138e-08     0.0006320      1.0000       -7.9437
    (only species > 1e-8 molal listed)

  Mineral saturation states
                     log Q/K                          log Q/K
 ----------------------------------------------------------------
   Pyrite             0.0000 sat    Illite            -0.9158     
   Quartz             0.0000 sat    Saponite-H        -0.9316     
   Muscovite          0.0000 sat    Nontronite-H      -0.9363     
   Saponite-Mg        0.0000 sat    Greenalite        -0.9562     
   Chromite           0.0000 sat    Ferrosilite       -1.0307     
   Nontronite-Mg      0.0000 sat    Beidellite-Mg     -1.0401     
   Mesolite           0.0000 sat    Goethite          -1.0531     
   Minnesotaite       0.0000 sat    Aragonite         -1.0548     
   Hydroxylapatite    0.0000 sat    Beidellite-Ca     -1.0983     
   Diaspore          -0.0000 sat    Smectite-low-Fe-  -1.1614     
   Daphnite-14A      -0.0340        Sanidine_high     -1.2075     
   Saponite-Ca       -0.0514        Magnesite         -1.2208     
   Nontronite-Ca     -0.0579        Scolecite         -1.2833     
   Tridymite         -0.1718        Cronstedtite-7A   -1.2859     
   Annite            -0.2106        Troilite          -1.2908     
   Chalcedony        -0.2167        Phlogopite        -1.3443     
   Montmor-Mg        -0.2585        Whitlockite       -1.3571     
   Stilbite          -0.2892        Beidellite-Na     -1.3679     
   Boehmite          -0.2948        Pyrrhotite        -1.3704     
   C                 -0.2954        Albite            -1.3931     
   Saponite-Na       -0.3213        Albite_low        -1.3931     
   Nontronite-Na     -0.3278        Smectite-high-Fe  -1.4420     
   Montmor-Ca        -0.3655        Beidellite-K      -1.5520     
   Celadonite        -0.3807        Analcime          -1.5579     
   Maximum_Microcli  -0.3987        Pyrophyllite      -1.6570     
   K-Feldspar        -0.4115        Ripidolite-14A    -1.7242     
   Cristobalite(alp  -0.4177        Paragonite        -1.7546     
   Ice               -0.4774        Chamosite-7A      -1.9144     
   Saponite-K        -0.5050        Dolomite-dis      -1.9772     
   Nontronite-K      -0.5110        Beidellite-H      -1.9791     
   Talc              -0.5748        Corundum          -2.0713     
   Montmor-Na        -0.5817        Monohydrocalcite  -2.1292     
   Rhodochrosite     -0.6053        Fayalite          -2.1505     
   Coesite           -0.6584        Eskolaite         -2.2403     
   Kaolinite         -0.6621        Mordenite         -2.3072     
   Hematite          -0.7171        Albite_high       -2.3242     
   Cristobalite(bet  -0.7199        Enstatite         -2.3446     
   Montmor-K         -0.7474        Rhodonite         -2.4329     
   Gibbsite          -0.7789        Halite            -2.4607     
   Magnetite         -0.7893        Chrysotile        -2.5035     
   Siderite          -0.8549        FeO               -2.5723     
   Dolomite-ord      -0.8639        Laumontite        -2.6691     
   Dolomite          -0.8646        Hercynite         -2.8621     
   SiO2(am)          -0.8939        Daphnite-7A       -2.9092     
   Calcite           -0.9112        Kalsilite         -2.9101     
    (only minerals with log Q/K > -3 listed)

                         partial
  Gases               press. (bar)     fugacity     fug. coef.    log fug.
 ---------------------------------------------------------------------------
   H2O(g)                  0.8261        0.8139        0.9852     -0.0895
   CH4(g)                  0.1010        0.1010        0.9993     -0.9959
   CO2(g)                 0.06035       0.06021        0.9976     -1.2203
   H2(g)                0.0003488     0.0003491         1.001     -3.4571
   H2S(g)               1.431e-05     1.425e-05        0.9961     -4.8461
   CO(g)                5.901e-09     5.901e-09         1.000*    -8.2291
   HCl(g)               5.555e-10     5.555e-10         1.000*    -9.2553
   C2H4(g)              2.168e-18     2.168e-18         1.000*   -17.6639
   SO2(g)               2.833e-21     2.813e-21        0.9928    -20.5509
   S2(g)                3.720e-23     3.720e-23         1.000*   -22.4295
   Cl2(g)               1.235e-42     1.235e-42         1.000*   -41.9085
   Na(g)                8.235e-45     8.235e-45         1.000*   -44.0843
   K(g)                 8.075e-47     8.075e-47         1.000*   -46.0928
   O2(g)                6.981e-57     6.980e-57        0.9999    -56.1561
   Mg(g)                6.486e-73     6.486e-73         1.000*   -72.1880
   Ca(g)                1.998e-91     1.998e-91         1.000*   -90.6995
   C(g)                 2.135e-93     2.135e-93         1.000*   -92.6706
   Al(g)               4.101e-108    4.101e-108         1.000*  -107.3871
   Si(g)               9.904e-118    9.904e-118         1.000*  -117.0042
    *no data, gas taken to be ideal

                                  In fluid              Sorbed            Kd
  Original basis total moles   moles     mg/kg      moles     mg/kg      L/kg
 -------------------------------------------------------------------------------
   H2O                 58.3       54.3  9.25e+05
   Al+++              0.747   2.91e-08  0.000743
   Ca++               0.654      0.389  1.48e+04
   Cl-                0.820      0.820  2.75e+04
   CrO4--          0.000571   1.15e-15  1.26e-10
   Fe++                1.31    0.00265      140.
   H+                 -6.23   0.000723     0.690
   HCO3-            0.00100    0.00100      57.7
   HPO4--             0.157   2.30e-07    0.0209
   K+                 0.103     0.0471  1.74e+03
   Mg++               0.654     0.0998  2.30e+03
   Mn++              0.0293     0.0293  1.52e+03
   Na+                0.556      0.552  1.20e+04
   O2(aq)         -0.000425  -0.000174     -5.27
   SO4--            0.00100   5.22e-07    0.0475
   SiO2(aq)            3.52   0.000818      46.5
   Ti(OH)4(aq)        0.132      0.132  1.45e+04

  Elemental composition               In fluid                  Sorbed
                  total moles     moles       mg/kg        moles       mg/kg
 -------------------------------------------------------------------------------
   Aluminum            0.7472    2.908e-08   0.0007425
   Calcium             0.6542       0.3894   1.477e+04
   Carbon            0.001000     0.001000       11.37
   Chlorine            0.8200       0.8200   2.751e+04
   Chromium         0.0005706    1.147e-15   5.643e-11
   Hydrogen             111.0        109.1   1.041e+05
   Iron                 1.308     0.002653       140.2
   Magnesium           0.6539      0.09981       2296.
   Manganese          0.02929      0.02929       1523.
   Oxygen               66.48        54.81   8.299e+05
   Phosphorus          0.1567    2.304e-07    0.006752
   Potassium           0.1030      0.04709       1742.
   Silicon              3.516    0.0008178       21.74
   Sodium              0.5555       0.5519   1.201e+04
   Sulfur            0.001000    5.221e-07     0.01584
   Titanium            0.1322       0.1322       5991.


          Step #    61             Xi = 0.5000

          Temperature = 100.0 C    Pressure =  1.013 bars
          pH =  5.320              log fO2 =  -56.156
          Eh =  -0.2138 volts      pe =  -2.8877
          Ionic strength      =    1.578208 molal
          Charge imbalance    =    0.778887 eq/kg (36.85% error)
          Activity of water   =    0.976531
          Solvent mass        =     0.97159 kg
          Solution mass       =      1.0541 kg
          Mineral mass        =     0.50481 kg
          Solution density    =    1.000    g/cm3
          Solution viscosity  =    0.003    poise
          Chlorinity          =    0.843981 molal
          Dissolved solids    =       78262 mg/kg sol'n
          Hardness            =    42128.98 mg/kg sol'n as CaCO3
            carbonate         =        5.71 mg/kg sol'n as CaCO3
            non-carbonate     =    42123.26 mg/kg sol'n as CaCO3
          Carbonate alkalinity=        5.71 mg/kg sol'n as CaCO3
          Water type          =    Ca-Cl
          Bulk volume         =    1.22e+03 cm3
          Fluid volume        =    1.05e+03 cm3
          Mineral volume      =        171. cm3
          Inert volume        =        0.00 cm3
          Porosity            =        86.1 %
          Permeability        =       0.802 cm2
          Mass reacted        =         503 g

                          moles          moles         grams          cm3      rxn rate
  Reactants             remaining       reacted       reacted       reacted  (mol/kg sec)
 ------------------------------------------------------------------------------------------
   Al2O3                   0.4556        0.4556         46.45          --            --  
   CaO                     0.2965        0.2965         16.63          --            --  
   Cr2O3                0.0003473     0.0003473       0.05279          --            --  
   FeO(ox)                  1.594         1.594         114.5          --            --  
   K2O(ox)                0.06221       0.06221         5.859          --            --  
   MgO                     0.2986        0.2986         12.04          --            --  
   MnO                    0.03572       0.03572         2.534          --            --  
   Na2O(ox)                0.3381        0.3381         20.96          --            --  
   P2O5                   0.09558       0.09558         13.57          --            --  
   SiO2                     4.288         4.288         257.7          --            --  
   TiO2                    0.1612        0.1612         12.88          --            --  

  Minerals in system     moles      log moles      grams        volume (cm3)
 ----------------------------------------------------------------------------
   Chromite             0.0003478     -3.459        0.07785         0.01531
   Diaspore                0.4728     -0.325          28.36           8.396
   Hydroxylapatite        0.06372     -1.196          32.01           12.08
   Mesolite               0.06995     -1.155          27.12           11.97
   Minnesotaite            0.5278     -0.278          250.1           78.04
   Muscovite              0.07825     -1.107          31.17           11.01
   Nontronite-Mg         0.003857     -2.414          1.626          0.5004
   Pyrite               0.0004997     -3.301        0.05996         0.01196
   Quartz                   1.014      0.006          60.91           23.00
   Saponite-Mg             0.1916     -0.718          73.35           25.60
                                               _____________   _____________
          (total)                                     504.8           170.6 

  Aqueous species       molality    mg/kg sol'n    act. coef.     log act.
 ---------------------------------------------------------------------------
   Cl-                     0.7240     2.366e+04      0.5541       -0.3966
   Na+                     0.5980     1.267e+04      0.6246       -0.4277
   Ca++                    0.3331     1.230e+04      0.1701       -1.2467
   Ti(OH)4(aq)             0.1660     1.773e+04      1.0000       -0.7800
   Mg++                   0.08342         1869.      0.2476       -1.6849
   NaCl(aq)               0.05043         2716.      1.0000       -1.2973
   K+                     0.04729         1704.      0.5541       -1.5816
   MnCl+                  0.02404         2003.      0.6246       -1.8235
   MgCl+                  0.02018         1111.      0.6246       -1.8996
   CaCl+                  0.01601         1115.      0.6246       -1.9999
   Mn++                   0.01273         644.6      0.1701       -2.6644
   CaCl2(aq)             0.003793         388.0      1.0000       -2.4210
   Fe++                  0.002323         119.6      0.1701       -3.4032
   KCl(aq)               0.001252         86.06      1.0000       -2.9023
   SiO2(aq)             0.0008352         46.26      1.0000       -3.0782
   CO2(aq)              0.0006611         26.82      1.0000       -3.1798
   FeCl+                0.0004079         34.33      0.6246       -3.5938
   CaHCO3+              0.0001310         12.21      0.6246       -4.0870
   Methane(aq)          9.032e-05         1.336      1.0000       -4.0442
   HCO3-                8.830e-05         4.966      0.6246       -4.2584
   MgHCO3+              4.972e-05         3.910      0.6246       -4.5079
   FeCl4--              1.760e-05         3.207      0.0922       -5.7897
   NaHCO3(aq)           7.999e-06        0.6194      1.0000       -5.0969
   H+                   5.785e-06      0.005374      0.8277       -5.3198
   FeCl2(aq)            1.068e-06        0.1248      1.0000       -5.9714
   NaHSiO3(aq)          9.430e-07       0.08699      1.0000       -6.0255
   CaCO3(aq)            7.098e-07       0.06548      1.0000       -6.1489
   H2S(aq)              4.780e-07       0.01502      1.0000       -6.3206
   HCl(aq)              4.608e-07       0.01549      1.0000       -6.3365
   H2(aq)               2.788e-07     0.0005181      1.0000       -6.5546
   H2PO4-               2.720e-07       0.02432      0.6246       -6.7698
   HSiO3-               2.245e-07       0.01596      0.6246       -6.8531
   OH-                  1.917e-07      0.003005      0.5914       -6.9456
   MgCO3(aq)            6.505e-08      0.005056      1.0000       -7.1867
   HS-                  5.555e-08      0.001693      0.5914       -7.4835
   Ca(For)+             2.036e-08      0.001597      0.6246       -7.8955
   HPO4--               1.985e-08      0.001756      0.0922       -8.7376
   AlO2-                1.485e-08     0.0008073      0.6246       -8.0327
   HAlO2(aq)            1.138e-08     0.0006295      1.0000       -7.9437
    (only species > 1e-8 molal listed)

  Mineral saturation states
                     log Q/K                          log Q/K
 ----------------------------------------------------------------
   Pyrite             0.0000 sat    Nontronite-H      -0.9363     
   Quartz             0.0000 sat    Greenalite        -0.9561     
   Muscovite          0.0000 sat    Calcite           -0.9596     
   Nontronite-Mg      0.0000 sat    Ferrosilite       -1.0307     
   Minnesotaite       0.0000 sat    Beidellite-Mg     -1.0401     
   Saponite-Mg        0.0000 sat    Goethite          -1.0531     
   Mesolite           0.0000 sat    Aragonite         -1.1032     
   Chromite           0.0000 sat    Beidellite-Ca     -1.1079     
   Hydroxylapatite    0.0000 sat    Smectite-low-Fe-  -1.1541     
   Diaspore          -0.0000 sat    Sanidine_high     -1.2075     
   Daphnite-14A      -0.0340        Magnesite         -1.2110     
   Saponite-Ca       -0.0610        Cronstedtite-7A   -1.2859     
   Nontronite-Ca     -0.0675        Troilite          -1.2908     
   Tridymite         -0.1718        Albite_low        -1.3367     
   Annite            -0.2106        Albite            -1.3367     
   Chalcedony        -0.2167        Whitlockite       -1.3378     
   Montmor-Mg        -0.2585        Scolecite         -1.3413     
   C                 -0.2856        Phlogopite        -1.3443     
   Boehmite          -0.2948        Beidellite-Na     -1.3493     
   Saponite-Na       -0.3026        Pyrrhotite        -1.3704     
   Nontronite-Na     -0.3091        Smectite-high-Fe  -1.4378     
   Stilbite          -0.3405        Analcime          -1.5037     
   Montmor-Ca        -0.3751        Beidellite-K      -1.5520     
   Celadonite        -0.3807        Pyrophyllite      -1.6570     
   Maximum_Microcli  -0.3987        Paragonite        -1.6982     
   K-Feldspar        -0.4115        Ripidolite-14A    -1.7241     
   Cristobalite(alp  -0.4177        Chamosite-7A      -1.9144     
   Ice               -0.4773        Beidellite-H      -1.9791     
   Saponite-K        -0.5050        Dolomite-dis      -2.0158     
   Nontronite-K      -0.5110        Corundum          -2.0714     
   Rhodochrosite     -0.5124        Fayalite          -2.1506     
   Montmor-Na        -0.5630        Monohydrocalcite  -2.1775     
   Talc              -0.5748        Eskolaite         -2.2403     
   Coesite           -0.6584        Albite_high       -2.2678     
   Kaolinite         -0.6620        Mordenite         -2.3036     
   Hematite          -0.7171        Enstatite         -2.3446     
   Cristobalite(bet  -0.7199        Rhodonite         -2.3498     
   Montmor-K         -0.7474        Halite            -2.4023     
   Gibbsite          -0.7788        Chrysotile        -2.5035     
   Magnetite         -0.7894        FeO               -2.5723     
   Siderite          -0.8451        Laumontite        -2.7272     
   SiO2(am)          -0.8939        Hercynite         -2.8621     
   Dolomite-ord      -0.9025        Daphnite-7A       -2.9092     
   Dolomite          -0.9032        Kalsilite         -2.9101     
   Illite            -0.9158        Jadeite           -2.9749     
   Saponite-H        -0.9316     
    (only minerals with log Q/K > -3 listed)

                         partial
  Gases               press. (bar)     fugacity     fug. coef.    log fug.
 ---------------------------------------------------------------------------
   H2O(g)                  0.8261        0.8139        0.9852     -0.0894
   CH4(g)                  0.1033        0.1033        0.9993     -0.9860
   CO2(g)                 0.06173       0.06158        0.9976     -1.2106
   H2(g)                0.0003489     0.0003491         1.001     -3.4570
   H2S(g)               1.431e-05     1.425e-05        0.9961     -4.8461
   CO(g)                6.035e-09     6.035e-09         1.000*    -8.2193
   HCl(g)               5.580e-10     5.580e-10         1.000*    -9.2534
   C2H4(g)              2.269e-18     2.269e-18         1.000*   -17.6442
   SO2(g)               2.833e-21     2.813e-21        0.9928    -20.5509
   S2(g)                3.720e-23     3.720e-23         1.000*   -22.4295
   Cl2(g)               1.245e-42     1.245e-42         1.000*   -41.9047
   Na(g)                9.378e-45     9.378e-45         1.000*   -44.0279
   K(g)                 8.076e-47     8.076e-47         1.000*   -46.0928
   O2(g)                6.981e-57     6.980e-57        0.9999    -56.1561
   Mg(g)                6.486e-73     6.486e-73         1.000*   -72.1880
   Ca(g)                1.747e-91     1.747e-91         1.000*   -90.7576
   C(g)                 2.184e-93     2.184e-93         1.000*   -92.6608
   Al(g)               4.101e-108    4.101e-108         1.000*  -107.3871
   Si(g)               9.905e-118    9.905e-118         1.000*  -117.0042
    *no data, gas taken to be ideal

                                  In fluid              Sorbed            Kd
  Original basis total moles   moles     mg/kg      moles     mg/kg      L/kg
 -------------------------------------------------------------------------------
   H2O                 58.9       53.9  9.22e+05
   Al+++              0.911   2.90e-08  0.000743
   Ca++               0.708      0.343  1.30e+04
   Cl-                0.820      0.820  2.76e+04
   CrO4--          0.000696   1.16e-15  1.28e-10
   Fe++                1.59    0.00267      142.
   H+                 -7.60   0.000735     0.703
   HCO3-            0.00100    0.00100      57.9
   HPO4--             0.191   2.84e-07    0.0258
   K+                 0.125     0.0472  1.75e+03
   Mg++               0.708      0.101  2.32e+03
   Mn++              0.0357     0.0357  1.86e+03
   Na+                0.677      0.630  1.37e+04
   O2(aq)         -0.000519  -0.000177     -5.36
   SO4--            0.00100   5.18e-07    0.0472
   SiO2(aq)            4.29   0.000813      46.3
   Ti(OH)4(aq)        0.161      0.161  1.77e+04

  Elemental composition               In fluid                  Sorbed
                  total moles     moles       mg/kg        moles       mg/kg
 -------------------------------------------------------------------------------
   Aluminum            0.9112    2.905e-08   0.0007435
   Calcium             0.7075       0.3430   1.304e+04
   Carbon            0.001000     0.001000       11.39
   Chlorine            0.8200       0.8200   2.758e+04
   Chromium         0.0006956    1.161e-15   5.728e-11
   Hydrogen             111.0        108.5   1.038e+05
   Iron                 1.595     0.002671       141.5
   Magnesium           0.7076       0.1007       2322.
   Manganese          0.03572      0.03572       1862.
   Oxygen               68.89        54.58   8.284e+05
   Phosphorus          0.1912    2.839e-07    0.008342
   Potassium           0.1254      0.04716       1749.
   Silicon              4.288    0.0008126       21.65
   Sodium              0.6773       0.6300   1.374e+04
   Sulfur            0.001000    5.184e-07     0.01577
   Titanium            0.1612       0.1612       7324.


          Step #    71             Xi = 0.6000

          Temperature = 100.0 C    Pressure =  1.013 bars
          pH =  5.321              log fO2 =  -56.156
          Eh =  -0.2139 volts      pe =  -2.8885
          Ionic strength      =    1.534400 molal
          Charge imbalance    =    0.780993 eq/kg (37.1% error)
          Activity of water   =    0.976620
          Solvent mass        =     0.96463 kg
          Solution mass       =      1.0512 kg
          Mineral mass        =     0.60828 kg
          Solution density    =    1.002    g/cm3
          Solution viscosity  =    0.003    poise
          Chlorinity          =    0.850067 molal
          Dissolved solids    =       82386 mg/kg sol'n
          Hardness            =    37377.59 mg/kg sol'n as CaCO3
            carbonate         =        5.74 mg/kg sol'n as CaCO3
            non-carbonate     =    37371.85 mg/kg sol'n as CaCO3
          Carbonate alkalinity=        5.74 mg/kg sol'n as CaCO3
          Water type          =    Na-Cl
          Bulk volume         =    1.26e+03 cm3
          Fluid volume        =    1.05e+03 cm3
          Mineral volume      =        208. cm3
          Inert volume        =        0.00 cm3
          Porosity            =        83.5 %
          Permeability        =       0.326 cm2
          Mass reacted        =         604 g

                          moles          moles         grams          cm3      rxn rate
  Reactants             remaining       reacted       reacted       reacted  (mol/kg sec)
 ------------------------------------------------------------------------------------------
   Al2O3                   0.3645        0.5467         55.74          --            --  
   CaO                     0.2372        0.3558         19.95          --            --  
   Cr2O3                0.0002779     0.0004168       0.06335          --            --  
   FeO(ox)                  1.275         1.912         137.4          --            --  
   K2O(ox)                0.04976       0.07465         7.031          --            --  
   MgO                     0.2389        0.3583         14.44          --            --  
   MnO                    0.02858       0.04286         3.041          --            --  
   Na2O(ox)                0.2705        0.4058         25.15          --            --  
   P2O5                   0.07646        0.1147         16.28          --            --  
   SiO2                     3.431         5.146         309.2          --            --  
   TiO2                    0.1290        0.1935         15.46          --            --  

  Minerals in system     moles      log moles      grams        volume (cm3)
 ----------------------------------------------------------------------------
   Chromite             0.0004173     -3.380        0.09340         0.01836
   Diaspore                0.4348     -0.362          26.08           7.722
   Hydroxylapatite        0.07646     -1.117          38.41           14.49
   Mesolite                0.1393     -0.856          54.00           23.84
   Minnesotaite            0.6340     -0.198          300.5           93.75
   Muscovite               0.1036     -0.985          41.25           14.57
   Nontronite-Mg         0.003862     -2.413          1.629          0.5012
   Pyrite               0.0004997     -3.301        0.05996         0.01196
   Quartz                   1.091      0.038          65.58           24.76
   Saponite-Mg             0.2108     -0.676          80.72           28.17
                                               _____________   _____________
          (total)                                     608.3           207.8 

  Aqueous species       molality    mg/kg sol'n    act. coef.     log act.
 ---------------------------------------------------------------------------
   Cl-                     0.7213     2.347e+04      0.5542       -0.3983
   Na+                     0.6871     1.449e+04      0.6238       -0.3680
   Ca++                    0.2866     1.054e+04      0.1706       -1.3106
   Ti(OH)4(aq)             0.2006     2.134e+04      1.0000       -0.6977
   Mg++                   0.08309         1853.      0.2477       -1.6865
   NaCl(aq)               0.05765         3091.      1.0000       -1.2392
   K+                     0.04720         1694.      0.5542       -1.5824
   MnCl+                  0.02906         2410.      0.6238       -1.7417
   MgCl+                  0.02005         1100.      0.6238       -1.9028
   Mn++                   0.01538         775.3      0.1706       -2.5810
   CaCl+                  0.01379         955.6      0.6238       -2.0655
   CaCl2(aq)             0.003249         330.9      1.0000       -2.4882
   Fe++                  0.002308         118.3      0.1706       -3.4048
   KCl(aq)               0.001246         85.20      1.0000       -2.9046
   SiO2(aq)             0.0008352         46.05      1.0000       -3.0782
   CO2(aq)              0.0006765         27.32      1.0000       -3.1698
   FeCl+                0.0004055         33.97      0.6238       -3.5970
   CaHCO3+              0.0001161         10.77      0.6238       -4.1401
   Methane(aq)          9.245e-05         1.361      1.0000       -4.0341
   HCO3-                9.064e-05         5.075      0.6238       -4.2476
   MgHCO3+              5.085e-05         3.982      0.6238       -4.4986
   FeCl4--              1.713e-05         3.107      0.0930       -5.7978
   NaHCO3(aq)           9.410e-06        0.7254      1.0000       -5.0264
   H+                   5.795e-06      0.005360      0.8247       -5.3206
   NaHSiO3(aq)          1.084e-06       0.09956      1.0000       -5.9649
   FeCl2(aq)            1.056e-06        0.1229      1.0000       -5.9762
   CaCO3(aq)            6.292e-07       0.05778      1.0000       -6.2012
   H2S(aq)              4.780e-07       0.01495      1.0000       -6.3206
   HCl(aq)              4.583e-07       0.01533      1.0000       -6.3388
   H2PO4-               3.467e-07       0.03085      0.6238       -6.6650
   H2(aq)               2.789e-07     0.0005159      1.0000       -6.5546
   HSiO3-               2.253e-07       0.01593      0.6238       -6.8523
   OH-                  1.922e-07      0.002999      0.5909       -6.9448
   MgCO3(aq)            6.657e-08      0.005150      1.0000       -7.1767
   HS-                  5.569e-08      0.001690      0.5909       -7.4827
   HPO4--               2.509e-08      0.002210      0.0930       -8.6320
   Ca(For)+             1.804e-08      0.001409      0.6238       -7.9487
   AlO2-                1.490e-08     0.0008062      0.6238       -8.0319
   NaOH(aq)             1.142e-08     0.0004190      1.0000       -7.9424
   HAlO2(aq)            1.138e-08     0.0006267      1.0000       -7.9437
   Formate              1.001e-08     0.0004136      0.5909       -8.2280
    (only species > 1e-8 molal listed)

  Mineral saturation states
                     log Q/K                          log Q/K
 ----------------------------------------------------------------
   Pyrite             0.0000 sat    Dolomite          -0.9456     
   Nontronite-Mg      0.0000 sat    Greenalite        -0.9561     
   Minnesotaite       0.0000 sat    Calcite           -1.0119     
   Quartz             0.0000 sat    Ferrosilite       -1.0307     
   Saponite-Mg        0.0000 sat    Beidellite-Mg     -1.0401     
   Hydroxylapatite    0.0000 sat    Goethite          -1.0531     
   Chromite           0.0000 sat    Beidellite-Ca     -1.1182     
   Muscovite          0.0000 sat    Smectite-low-Fe-  -1.1463     
   Mesolite           0.0000 sat    Aragonite         -1.1555     
   Diaspore          -0.0000 sat    Magnesite         -1.2010     
   Daphnite-14A      -0.0339        Sanidine_high     -1.2075     
   Saponite-Ca       -0.0713        Albite            -1.2762     
   Nontronite-Ca     -0.0778        Albite_low        -1.2762     
   Tridymite         -0.1718        Cronstedtite-7A   -1.2859     
   Annite            -0.2106        Troilite          -1.2908     
   Chalcedony        -0.2167        Whitlockite       -1.3170     
   Montmor-Mg        -0.2585        Beidellite-Na     -1.3293     
   C                 -0.2756        Phlogopite        -1.3443     
   Saponite-Na       -0.2827        Pyrrhotite        -1.3704     
   Nontronite-Na     -0.2892        Scolecite         -1.4036     
   Boehmite          -0.2948        Smectite-high-Fe  -1.4333     
   Celadonite        -0.3807        Analcime          -1.4456     
   Montmor-Ca        -0.3854        Beidellite-K      -1.5520     
   Stilbite          -0.3956        Paragonite        -1.6377     
   Maximum_Microcli  -0.3987        Pyrophyllite      -1.6570     
   K-Feldspar        -0.4115        Ripidolite-14A    -1.7241     
   Rhodochrosite     -0.4174        Chamosite-7A      -1.9144     
   Cristobalite(alp  -0.4177        Beidellite-H      -1.9791     
   Ice               -0.4773        Dolomite-dis      -2.0582     
   Saponite-K        -0.5050        Corundum          -2.0714     
   Nontronite-K      -0.5110        Fayalite          -2.1506     
   Montmor-Na        -0.5431        Albite_high       -2.2073     
   Talc              -0.5748        Monohydrocalcite  -2.2298     
   Coesite           -0.6584        Eskolaite         -2.2403     
   Kaolinite         -0.6620        Rhodonite         -2.2649     
   Hematite          -0.7172        Mordenite         -2.2997     
   Cristobalite(bet  -0.7199        Halite            -2.3442     
   Montmor-K         -0.7474        Enstatite         -2.3446     
   Gibbsite          -0.7788        Chrysotile        -2.5034     
   Magnetite         -0.7894        FeO               -2.5723     
   Siderite          -0.8351        Laumontite        -2.7894     
   SiO2(am)          -0.8939        Hercynite         -2.8622     
   Illite            -0.9158        Daphnite-7A       -2.9091     
   Saponite-H        -0.9316        Kalsilite         -2.9101     
   Nontronite-H      -0.9363        Jadeite           -2.9144     
   Dolomite-ord      -0.9449     
    (only minerals with log Q/K > -3 listed)

                         partial
  Gases               press. (bar)     fugacity     fug. coef.    log fug.
 ---------------------------------------------------------------------------
   H2O(g)                  0.8262        0.8140        0.9852     -0.0894
   CH4(g)                  0.1058        0.1057        0.9993     -0.9759
   CO2(g)                 0.06316       0.06302        0.9976     -1.2006
   H2(g)                0.0003489     0.0003491         1.001     -3.4570
   H2S(g)               1.431e-05     1.425e-05        0.9961     -4.8461
   CO(g)                6.176e-09     6.176e-09         1.000*    -8.2093
   HCl(g)               5.549e-10     5.549e-10         1.000*    -9.2557
   C2H4(g)              2.376e-18     2.376e-18         1.000*   -17.6241
   SO2(g)               2.833e-21     2.813e-21        0.9928    -20.5509
   S2(g)                3.720e-23     3.720e-23         1.000*   -22.4295
   Cl2(g)               1.232e-42     1.232e-42         1.000*   -41.9095
   Na(g)                1.078e-44     1.078e-44         1.000*   -43.9674
   K(g)                 8.076e-47     8.076e-47         1.000*   -46.0928
   O2(g)                6.981e-57     6.980e-57        0.9999    -56.1561
   Mg(g)                6.486e-73     6.486e-73         1.000*   -72.1880
   Ca(g)                1.514e-91     1.514e-91         1.000*   -90.8200
   C(g)                 2.235e-93     2.235e-93         1.000*   -92.6508
   Al(g)               4.101e-108    4.101e-108         1.000*  -107.3872
   Si(g)               9.905e-118    9.905e-118         1.000*  -117.0042
    *no data, gas taken to be ideal

                                  In fluid              Sorbed            Kd
  Original basis total moles   moles     mg/kg      moles     mg/kg      L/kg
 -------------------------------------------------------------------------------
   H2O                 59.6       53.5  9.18e+05
   Al+++               1.09   2.92e-08  0.000749
   Ca++               0.767      0.293  1.12e+04
   Cl-                0.820      0.820  2.77e+04
   CrO4--          0.000835   1.14e-15  1.26e-10
   Fe++                1.91    0.00263      140.
   H+                 -9.12   0.000747     0.716
   HCO3-            0.00100    0.00100      58.0
   HPO4--             0.229   3.59e-07    0.0328
   K+                 0.150     0.0467  1.74e+03
   Mg++               0.767     0.0995  2.30e+03
   Mn++              0.0429     0.0429  2.24e+03
   Na+                0.813      0.718  1.57e+04
   O2(aq)         -0.000623  -0.000180     -5.46
   SO4--            0.00100   5.15e-07    0.0470
   SiO2(aq)            5.15   0.000807      46.1
   Ti(OH)4(aq)        0.193      0.193  2.13e+04

  Elemental composition               In fluid                  Sorbed
                  total moles     moles       mg/kg        moles       mg/kg
 -------------------------------------------------------------------------------
   Aluminum             1.093    2.917e-08   0.0007486
   Calcium             0.7668       0.2930   1.117e+04
   Carbon            0.001000     0.001000       11.43
   Chlorine            0.8200       0.8200   2.765e+04
   Chromium         0.0008346    1.140e-15   5.641e-11
   Hydrogen             111.0        107.9   1.034e+05
   Iron                 1.913     0.002635       140.0
   Magnesium           0.7673      0.09954       2301.
   Manganese          0.04286      0.04286       2240.
   Oxygen               71.56        54.32   8.268e+05
   Phosphorus          0.2294    3.590e-07     0.01058
   Potassium           0.1503      0.04674       1738.
   Silicon              5.146    0.0008069       21.56
   Sodium              0.8125       0.7184   1.571e+04
   Sulfur            0.001000    5.148e-07     0.01570
   Titanium            0.1935       0.1935       8813.


          Step #    81             Xi = 0.7000

          Temperature = 100.0 C    Pressure =  1.013 bars
          pH =  5.326              log fO2 =  -56.156
          Eh =  -0.2143 volts      pe =  -2.8943
          Ionic strength      =    1.489774 molal
          Charge imbalance    =    0.783034 eq/kg (37.35% error)
          Activity of water   =    0.976703
          Solvent mass        =     0.95775 kg
          Solution mass       =      1.0485 kg
          Mineral mass        =     0.71164 kg
          Solution density    =    1.005    g/cm3
          Solution viscosity  =    0.003    poise
          Chlorinity          =    0.856177 molal
          Dissolved solids    =       86554 mg/kg sol'n
          Hardness            =    32544.32 mg/kg sol'n as CaCO3
            carbonate         =        5.83 mg/kg sol'n as CaCO3
            non-carbonate     =    32538.48 mg/kg sol'n as CaCO3
          Carbonate alkalinity=        5.83 mg/kg sol'n as CaCO3
          Water type          =    Na-Cl
          Bulk volume         =    1.29e+03 cm3
          Fluid volume        =    1.04e+03 cm3
          Mineral volume      =        245. cm3
          Inert volume        =        0.00 cm3
          Porosity            =        81.0 %
          Permeability        =       0.139 cm2
          Mass reacted        =         704 g

                          moles          moles         grams          cm3      rxn rate
  Reactants             remaining       reacted       reacted       reacted  (mol/kg sec)
 ------------------------------------------------------------------------------------------
   Al2O3                   0.2734        0.6378         65.04          --            --  
   CaO                     0.1779        0.4151         23.28          --            --  
   Cr2O3                0.0002084     0.0004862       0.07390          --            --  
   FeO(ox)                 0.9562         2.231         160.3          --            --  
   K2O(ox)                0.03732       0.08709         8.203          --            --  
   MgO                     0.1792        0.4181         16.85          --            --  
   MnO                    0.02143       0.05001         3.547          --            --  
   Na2O(ox)                0.2029        0.4734         29.34          --            --  
   P2O5                   0.05735        0.1338         18.99          --            --  
   SiO2                     2.573         6.004         360.7          --            --  
   TiO2                   0.09675        0.2257         18.03          --            --  

  Minerals in system     moles      log moles      grams        volume (cm3)
 ----------------------------------------------------------------------------
   Chromite             0.0004867     -3.313         0.1090         0.02142
   Diaspore                0.4002     -0.398          24.01           7.108
   Hydroxylapatite        0.08920     -1.050          44.81           16.91
   Mesolite                0.2059     -0.686          79.86           35.26
   Minnesotaite            0.7403     -0.131          350.8           109.5
   Muscovite               0.1294     -0.888          51.54           18.21
   Nontronite-Mg         0.003867     -2.413          1.631          0.5018
   Pyrite               0.0004997     -3.301        0.05996         0.01196
   Quartz                   1.173      0.069          70.45           26.60
   Saponite-Mg             0.2307     -0.637          88.36           30.84
                                               _____________   _____________
          (total)                                     711.6           244.9 

  Aqueous species       molality    mg/kg sol'n    act. coef.     log act.
 ---------------------------------------------------------------------------
   Na+                     0.7791     1.636e+04      0.6230       -0.3139
   Cl-                     0.7187     2.328e+04      0.5542       -0.3997
   Ca++                    0.2412         8829.      0.1712       -1.3841
   Ti(OH)4(aq)             0.2357     2.496e+04      1.0000       -0.6276
   Mg++                   0.08082         1794.      0.2479       -1.6983
   NaCl(aq)               0.06507         3474.      1.0000       -1.1866
   K+                     0.04656         1663.      0.5542       -1.5883
   MnCl+                  0.03416         2820.      0.6230       -1.6720
   MgCl+                  0.01948         1063.      0.6230       -1.9160
   Mn++                   0.01806         906.2      0.1712       -2.5098
   CaCl+                  0.01162         801.4      0.6230       -2.1405
   CaCl2(aq)             0.002725         276.2      1.0000       -2.5647
   Fe++                  0.002238         114.2      0.1712       -3.4165
   KCl(aq)               0.001225         83.40      1.0000       -2.9120
   SiO2(aq)             0.0008352         45.84      1.0000       -3.0782
   CO2(aq)              0.0006910         27.78      1.0000       -3.1605
   FeCl+                0.0003938         32.84      0.6230       -3.6103
   CaHCO3+              0.0001016         9.384      0.6230       -4.1985
   Methane(aq)          9.446e-05         1.384      1.0000       -4.0248
   HCO3-                9.398e-05         5.238      0.6230       -4.2325
   MgHCO3+              5.132e-05         3.999      0.6230       -4.4952
   FeCl4--              1.630e-05         2.943      0.0938       -5.8155
   NaHCO3(aq)           1.104e-05        0.8469      1.0000       -4.9572
   H+                   5.739e-06      0.005283      0.8218       -5.3265
   NaHSiO3(aq)          1.245e-06        0.1138      1.0000       -5.9050
   FeCl2(aq)            1.021e-06        0.1182      1.0000       -5.9909
   CaCO3(aq)            5.575e-07       0.05097      1.0000       -6.2538
   H2S(aq)              4.781e-07       0.01488      1.0000       -6.3205
   HCl(aq)              4.506e-07       0.01501      1.0000       -6.3462
   H2PO4-               4.460e-07       0.03951      0.6230       -6.5561
   H2(aq)               2.789e-07     0.0005136      1.0000       -6.5546
   HSiO3-               2.286e-07       0.01610      0.6230       -6.8464
   OH-                  1.949e-07      0.003028      0.5905       -6.9389
   MgCO3(aq)            6.800e-08      0.005237      1.0000       -7.1675
   HS-                  5.649e-08      0.001707      0.5905       -7.4768
   HPO4--               3.238e-08      0.002839      0.0938       -8.5173
   Ca(For)+             1.579e-08      0.001228      0.6230       -8.0070
   AlO2-                1.512e-08     0.0008144      0.6230       -8.0260
   NaOH(aq)             1.311e-08     0.0004789      1.0000       -7.8825
   HAlO2(aq)            1.138e-08     0.0006238      1.0000       -7.9437
   Formate              1.037e-08     0.0004266      0.5905       -8.2128
    (only species > 1e-8 molal listed)

  Mineral saturation states
                     log Q/K                          log Q/K
 ----------------------------------------------------------------
   Pyrite             0.0000 sat    Dolomite-ord      -0.9882     
   Minnesotaite       0.0000 sat    Dolomite          -0.9889     
   Muscovite          0.0000 sat    Ferrosilite       -1.0308     
   Saponite-Mg        0.0000 sat    Beidellite-Mg     -1.0401     
   Chromite           0.0000 sat    Goethite          -1.0531     
   Nontronite-Mg      0.0000 sat    Calcite           -1.0645     
   Mesolite           0.0000 sat    Beidellite-Ca     -1.1284     
   Hydroxylapatite    0.0000 sat    Smectite-low-Fe-  -1.1385     
   Quartz             0.0000 sat    Magnesite         -1.1918     
   Diaspore          -0.0000 sat    Sanidine_high     -1.2075     
   Daphnite-14A      -0.0339        Aragonite         -1.2081     
   Saponite-Ca       -0.0815        Albite_low        -1.2162     
   Nontronite-Ca     -0.0880        Albite            -1.2162     
   Tridymite         -0.1718        Cronstedtite-7A   -1.2859     
   Annite            -0.2106        Troilite          -1.2908     
   Chalcedony        -0.2167        Whitlockite       -1.2964     
   Montmor-Mg        -0.2585        Beidellite-Na     -1.3095     
   Saponite-Na       -0.2629        Phlogopite        -1.3443     
   C                 -0.2663        Pyrrhotite        -1.3704     
   Nontronite-Na     -0.2694        Analcime          -1.3880     
   Boehmite          -0.2948        Smectite-high-Fe  -1.4289     
   Rhodochrosite     -0.3252        Scolecite         -1.4653     
   Celadonite        -0.3806        Beidellite-K      -1.5520     
   Montmor-Ca        -0.3956        Paragonite        -1.5777     
   Maximum_Microcli  -0.3987        Pyrophyllite      -1.6570     
   K-Feldspar        -0.4115        Ripidolite-14A    -1.7240     
   Cristobalite(alp  -0.4177        Chamosite-7A      -1.9143     
   Stilbite          -0.4502        Beidellite-H      -1.9791     
   Ice               -0.4772        Corundum          -2.0715     
   Saponite-K        -0.5050        Dolomite-dis      -2.1015     
   Nontronite-K      -0.5110        Albite_high       -2.1473     
   Montmor-Na        -0.5233        Fayalite          -2.1506     
   Talc              -0.5748        Rhodonite         -2.1819     
   Coesite           -0.6584        Eskolaite         -2.2402     
   Kaolinite         -0.6619        Monohydrocalcite  -2.2823     
   Hematite          -0.7172        Halite            -2.2916     
   Cristobalite(bet  -0.7199        Mordenite         -2.2958     
   Montmor-K         -0.7474        Enstatite         -2.3446     
   Gibbsite          -0.7787        Chrysotile        -2.5034     
   Magnetite         -0.7894        FeO               -2.5724     
   Siderite          -0.8259        Laumontite        -2.8511     
   SiO2(am)          -0.8939        Jadeite           -2.8544     
   Illite            -0.9158        Hercynite         -2.8622     
   Saponite-H        -0.9316        Daphnite-7A       -2.9091     
   Nontronite-H      -0.9363        Kalsilite         -2.9101     
   Greenalite        -0.9560     
    (only minerals with log Q/K > -3 listed)

                         partial
  Gases               press. (bar)     fugacity     fug. coef.    log fug.
 ---------------------------------------------------------------------------
   H2O(g)                  0.8263        0.8141        0.9852     -0.0893
   CH4(g)                  0.1081        0.1080        0.9993     -0.9666
   CO2(g)                 0.06452       0.06437        0.9976     -1.1913
   H2(g)                0.0003489     0.0003492         1.001     -3.4570
   H2S(g)               1.431e-05     1.426e-05        0.9961     -4.8460
   CO(g)                6.309e-09     6.309e-09         1.000*    -8.2000
   HCl(g)               5.456e-10     5.456e-10         1.000*    -9.2631
   C2H4(g)              2.480e-18     2.480e-18         1.000*   -17.6055
   SO2(g)               2.833e-21     2.813e-21        0.9928    -20.5509
   S2(g)                3.720e-23     3.720e-23         1.000*   -22.4294
   Cl2(g)               1.191e-42     1.191e-42         1.000*   -41.9242
   Na(g)                1.238e-44     1.238e-44         1.000*   -43.9074
   K(g)                 8.076e-47     8.076e-47         1.000*   -46.0928
   O2(g)                6.981e-57     6.980e-57        0.9999    -56.1562
   Mg(g)                6.486e-73     6.486e-73         1.000*   -72.1880
   Ca(g)                1.313e-91     1.313e-91         1.000*   -90.8818
   C(g)                 2.283e-93     2.283e-93         1.000*   -92.6415
   Al(g)               4.100e-108    4.100e-108         1.000*  -107.3872
   Si(g)               9.905e-118    9.905e-118         1.000*  -117.0041
    *no data, gas taken to be ideal

                                  In fluid              Sorbed            Kd
  Original basis total moles   moles     mg/kg      moles     mg/kg      L/kg
 -------------------------------------------------------------------------------
   H2O                 60.2       53.2  9.13e+05
   Al+++               1.28   2.95e-08  0.000758
   Ca++               0.826      0.245  9.36e+03
   Cl-                0.820      0.820  2.77e+04
   CrO4--          0.000973   1.08e-15  1.20e-10
   Fe++                2.23    0.00254      135.
   H+                 -10.6   0.000757     0.728
   HCO3-            0.00100    0.00100      58.2
   HPO4--             0.268   4.59e-07    0.0420
   K+                 0.175     0.0458  1.71e+03
   Mg++               0.827     0.0961  2.23e+03
   Mn++              0.0500     0.0500  2.62e+03
   Na+                0.948      0.809  1.77e+04
   O2(aq)         -0.000728  -0.000182     -5.56
   SO4--            0.00100   5.12e-07    0.0469
   SiO2(aq)            6.00   0.000801      45.9
   Ti(OH)4(aq)        0.226      0.226  2.50e+04

  Elemental composition               In fluid                  Sorbed
                  total moles     moles       mg/kg        moles       mg/kg
 -------------------------------------------------------------------------------
   Aluminum             1.276    2.947e-08   0.0007583
   Calcium             0.8261       0.2448       9358.
   Carbon            0.001000     0.001000       11.46
   Chlorine            0.8200       0.8200   2.773e+04
   Chromium         0.0009735    1.082e-15   5.363e-11
   Hydrogen             111.0        107.2   1.031e+05
   Iron                 2.232     0.002538       135.2
   Magnesium           0.8271      0.09611       2228.
   Manganese          0.05001      0.05001       2620.
   Oxygen               74.23        54.07   8.251e+05
   Phosphorus          0.2676    4.587e-07     0.01355
   Potassium           0.1752      0.04577       1707.
   Silicon              6.004    0.0008013       21.46
   Sodium              0.9478       0.8085   1.773e+04
   Sulfur            0.001000    5.120e-07     0.01566
   Titanium            0.2257       0.2257   1.031e+04


          Step #    91             Xi = 0.8000

          Temperature = 100.0 C    Pressure =  1.013 bars
          pH =  5.338              log fO2 =  -56.156
          Eh =  -0.2152 volts      pe =  -2.9061
          Ionic strength      =    1.444317 molal
          Charge imbalance    =    0.785007 eq/kg (37.6% error)
          Activity of water   =    0.976782
          Solvent mass        =     0.95094 kg
          Solution mass       =      1.0459 kg
          Mineral mass        =     0.81491 kg
          Solution density    =    1.007    g/cm3
          Solution viscosity  =    0.003    poise
          Chlorinity          =    0.862308 molal
          Dissolved solids    =       90763 mg/kg sol'n
          Hardness            =    27628.58 mg/kg sol'n as CaCO3
            carbonate         =        6.00 mg/kg sol'n as CaCO3
            non-carbonate     =    27622.58 mg/kg sol'n as CaCO3
          Carbonate alkalinity=        6.00 mg/kg sol'n as CaCO3
          Water type          =    Na-Cl
          Bulk volume         =    1.32e+03 cm3
          Fluid volume        =    1.04e+03 cm3
          Mineral volume      =        282. cm3
          Inert volume        =        0.00 cm3
          Porosity            =        78.7 %
          Permeability        =      0.0619 cm2
          Mass reacted        =         805 g

                          moles          moles         grams          cm3      rxn rate
  Reactants             remaining       reacted       reacted       reacted  (mol/kg sec)
 ------------------------------------------------------------------------------------------
   Al2O3                   0.1822        0.7290         74.33          --            --  
   CaO                     0.1186        0.4744         26.61          --            --  
   Cr2O3                0.0001389     0.0005557       0.08446          --            --  
   FeO(ox)                 0.6375         2.550         183.2          --            --  
   K2O(ox)                0.02488       0.09953         9.375          --            --  
   MgO                     0.1194        0.4778         19.26          --            --  
   MnO                    0.01429       0.05715         4.054          --            --  
   Na2O(ox)                0.1353        0.5410         33.53          --            --  
   P2O5                   0.03823        0.1529         21.71          --            --  
   SiO2                     1.715         6.861         412.3          --            --  
   TiO2                   0.06450        0.2580         20.61          --            --  

  Minerals in system     moles      log moles      grams        volume (cm3)
 ----------------------------------------------------------------------------
   Chromite             0.0005562     -3.255         0.1245         0.02448
   Diaspore                0.3691     -0.433          22.14           6.555
   Hydroxylapatite         0.1019     -0.992          51.21           19.32
   Mesolite                0.2699     -0.569          104.7           46.21
   Minnesotaite            0.8466     -0.072          401.2           125.2
   Muscovite               0.1558     -0.807          62.07           21.93
   Nontronite-Mg         0.003872     -2.412          1.633          0.5024
   Pyrite               0.0004997     -3.301        0.05996         0.01196
   Quartz                   1.257      0.099          75.55           28.53
   Saponite-Mg             0.2515     -0.600          96.28           33.61
                                               _____________   _____________
          (total)                                     814.9           281.9 

  Aqueous species       molality    mg/kg sol'n    act. coef.     log act.
 ---------------------------------------------------------------------------
   Na+                     0.8743     1.828e+04      0.6223       -0.2643
   Cl-                     0.7163     2.309e+04      0.5544       -0.4011
   Ti(OH)4(aq)             0.2713     2.859e+04      1.0000       -0.5665
   Ca++                    0.1968         7172.      0.1719       -1.4708
   Mg++                   0.07651         1691.      0.2480       -1.7218
   NaCl(aq)               0.07271         3864.      1.0000       -1.1384
   K+                     0.04531         1611.      0.5544       -1.6000
   MnCl+                  0.03934         3233.      0.6223       -1.6112
   Mn++                   0.02076         1037.      0.1719       -2.4476
   MgCl+                  0.01842         1001.      0.6223       -1.9408
   CaCl+                 0.009496         652.2      0.6223       -2.2285
   CaCl2(aq)             0.002218         223.8      1.0000       -2.6540
   Fe++                  0.002113         107.3      0.1719       -3.4400
   KCl(aq)               0.001188         80.55      1.0000       -2.9250
   SiO2(aq)             0.0008352         45.63      1.0000       -3.0782
   CO2(aq)              0.0007048         28.20      1.0000       -3.1520
   FeCl+                0.0003723         30.91      0.6223       -3.6351
   HCO3-                9.859e-05         5.470      0.6223       -4.2122
   Methane(aq)          9.635e-05         1.405      1.0000       -4.0161
   CaHCO3+              8.732e-05         8.027      0.6223       -4.2649
   MgHCO3+              5.100e-05         3.956      0.6223       -4.4984
   FeCl4--              1.510e-05         2.714      0.0948       -5.8443
   NaHCO3(aq)           1.296e-05        0.9901      1.0000       -4.8873
   H+                   5.606e-06      0.005138      0.8188       -5.3382
   NaHSiO3(aq)          1.433e-06        0.1304      1.0000       -5.8437
   FeCl2(aq)            9.615e-07        0.1108      1.0000       -6.0171
   H2PO4-               5.846e-07       0.05156      0.6223       -6.4391
   CaCO3(aq)            4.916e-07       0.04474      1.0000       -6.3084
   H2S(aq)              4.781e-07       0.01482      1.0000       -6.3205
   HCl(aq)              4.373e-07       0.01450      1.0000       -6.3592
   H2(aq)               2.789e-07     0.0005112      1.0000       -6.5545
   HSiO3-               2.352e-07       0.01648      0.6223       -6.8346
   OH-                  2.004e-07      0.003099      0.5903       -6.9271
   MgCO3(aq)            6.935e-08      0.005316      1.0000       -7.1590
   HS-                  5.807e-08      0.001746      0.5903       -7.4650
   HPO4--               4.313e-08      0.003764      0.0948       -8.3885
   AlO2-                1.555e-08     0.0008338      0.6223       -8.0143
   NaOH(aq)             1.510e-08     0.0005490      1.0000       -7.8212
   Ca(For)+             1.357e-08      0.001050      0.6223       -8.0734
   HAlO2(aq)            1.138e-08     0.0006209      1.0000       -7.9437
   Formate              1.088e-08     0.0004452      0.5903       -8.1925
    (only species > 1e-8 molal listed)

  Mineral saturation states
                     log Q/K                          log Q/K
 ----------------------------------------------------------------
   Pyrite             0.0000 sat    Ferrosilite       -1.0308     
   Minnesotaite       0.0000 sat    Dolomite-ord      -1.0342     
   Quartz             0.0000 sat    Dolomite          -1.0349     
   Chromite           0.0000 sat    Beidellite-Mg     -1.0401     
   Hydroxylapatite    0.0000 sat    Goethite          -1.0531     
   Nontronite-Mg      0.0000 sat    Calcite           -1.1191     
   Mesolite           0.0000 sat    Smectite-low-Fe-  -1.1306     
   Muscovite          0.0000 sat    Beidellite-Ca     -1.1389     
   Saponite-Mg        0.0000 sat    Albite            -1.1550     
   Diaspore          -0.0000 sat    Albite_low        -1.1550     
   Daphnite-14A      -0.0338        Magnesite         -1.1833     
   Saponite-Ca       -0.0919        Sanidine_high     -1.2075     
   Nontronite-Ca     -0.0984        Aragonite         -1.2627     
   Tridymite         -0.1718        Whitlockite       -1.2754     
   Annite            -0.2106        Cronstedtite-7A   -1.2859     
   Chalcedony        -0.2167        Beidellite-Na     -1.2893     
   Rhodochrosite     -0.2310        Troilite          -1.2908     
   Saponite-Na       -0.2426        Analcime          -1.3291     
   Nontronite-Na     -0.2491        Phlogopite        -1.3443     
   C                 -0.2578        Pyrrhotite        -1.3704     
   Montmor-Mg        -0.2585        Smectite-high-Fe  -1.4243     
   Boehmite          -0.2948        Paragonite        -1.5165     
   Celadonite        -0.3806        Scolecite         -1.5284     
   Maximum_Microcli  -0.3987        Beidellite-K      -1.5520     
   Montmor-Ca        -0.4060        Pyrophyllite      -1.6570     
   K-Feldspar        -0.4115        Ripidolite-14A    -1.7240     
   Cristobalite(alp  -0.4177        Chamosite-7A      -1.9143     
   Ice               -0.4772        Beidellite-H      -1.9791     
   Montmor-Na        -0.5030        Corundum          -2.0715     
   Saponite-K        -0.5050        Albite_high       -2.0861     
   Stilbite          -0.5060        Rhodonite         -2.0962     
   Nontronite-K      -0.5110        Dolomite-dis      -2.1475     
   Talc              -0.5748        Fayalite          -2.1506     
   Coesite           -0.6584        Eskolaite         -2.2402     
   Kaolinite         -0.6619        Halite            -2.2434     
   Hematite          -0.7172        Mordenite         -2.2919     
   Cristobalite(bet  -0.7199        Monohydrocalcite  -2.3369     
   Montmor-K         -0.7474        Enstatite         -2.3446     
   Gibbsite          -0.7787        Chrysotile        -2.5033     
   Magnetite         -0.7895        FeO               -2.5724     
   Siderite          -0.8173        Jadeite           -2.7932     
   SiO2(am)          -0.8939        Hercynite         -2.8623     
   Illite            -0.9158        Daphnite-7A       -2.9090     
   Saponite-H        -0.9316        Kalsilite         -2.9101     
   Nontronite-H      -0.9363        Laumontite        -2.9141     
   Greenalite        -0.9560        Dawsonite         -2.9644     
    (only minerals with log Q/K > -3 listed)

                         partial
  Gases               press. (bar)     fugacity     fug. coef.    log fug.
 ---------------------------------------------------------------------------
   H2O(g)                  0.8264        0.8141        0.9852     -0.0893
   CH4(g)                  0.1102        0.1102        0.9993     -0.9579
   CO2(g)                 0.06581       0.06565        0.9976     -1.1828
   H2(g)                0.0003490     0.0003492         1.001     -3.4569
   H2S(g)               1.431e-05     1.426e-05        0.9961     -4.8460
   CO(g)                6.435e-09     6.435e-09         1.000*    -8.1915
   HCl(g)               5.295e-10     5.295e-10         1.000*    -9.2761
   C2H4(g)              2.580e-18     2.580e-18         1.000*   -17.5883
   SO2(g)               2.833e-21     2.812e-21        0.9928    -20.5509
   S2(g)                3.720e-23     3.720e-23         1.000*   -22.4294
   Cl2(g)               1.121e-42     1.121e-42         1.000*   -41.9504
   Na(g)                1.425e-44     1.425e-44         1.000*   -43.8461
   K(g)                 8.077e-47     8.077e-47         1.000*   -46.0928
   O2(g)                6.981e-57     6.980e-57        0.9999    -56.1562
   Mg(g)                6.486e-73     6.486e-73         1.000*   -72.1880
   Ca(g)                1.135e-91     1.135e-91         1.000*   -90.9449
   C(g)                 2.328e-93     2.328e-93         1.000*   -92.6330
   Al(g)               4.100e-108    4.100e-108         1.000*  -107.3872
   Si(g)               9.905e-118    9.905e-118         1.000*  -117.0041
    *no data, gas taken to be ideal

                                  In fluid              Sorbed            Kd
  Original basis total moles   moles     mg/kg      moles     mg/kg      L/kg
 -------------------------------------------------------------------------------
   H2O                 60.9       52.8  9.09e+05
   Al+++               1.46   3.00e-08  0.000774
   Ca++               0.885      0.198  7.60e+03
   Cl-                0.820      0.820  2.78e+04
   CrO4--           0.00111   9.85e-16  1.09e-10
   Fe++                2.55    0.00238      127.
   H+                 -12.2   0.000767     0.739
   HCO3-            0.00100    0.00100      58.3
   HPO4--             0.306   5.98e-07    0.0548
   K+                 0.200     0.0442  1.65e+03
   Mg++               0.887     0.0903  2.10e+03
   Mn++              0.0572     0.0572  3.00e+03
   Na+                 1.08      0.901  1.98e+04
   O2(aq)         -0.000832  -0.000184     -5.64
   SO4--            0.00100   5.10e-07    0.0468
   SiO2(aq)            6.86   0.000796      45.7
   Ti(OH)4(aq)        0.258      0.258  2.86e+04

  Elemental composition               In fluid                  Sorbed
                  total moles     moles       mg/kg        moles       mg/kg
 -------------------------------------------------------------------------------
   Aluminum             1.458    3.000e-08   0.0007739
   Calcium             0.8854       0.1984       7602.
   Carbon            0.001000     0.001000       11.48
   Chlorine            0.8200       0.8200   2.780e+04
   Chromium          0.001112    9.851e-16   4.898e-11
   Hydrogen             111.0        106.6   1.027e+05
   Iron                 2.551     0.002378       127.0
   Magnesium           0.8868      0.09032       2099.
   Manganese          0.05715      0.05715       3002.
   Oxygen               76.91        53.82   8.233e+05
   Phosphorus          0.3058    5.976e-07     0.01770
   Potassium           0.2001      0.04421       1653.
   Silicon              6.861    0.0007958       21.37
   Sodium               1.083       0.9006   1.980e+04
   Sulfur            0.001000    5.099e-07     0.01563
   Titanium            0.2580       0.2580   1.181e+04


          Step #   101             Xi = 0.9000

          Temperature = 100.0 C    Pressure =  1.013 bars
          pH =  5.357              log fO2 =  -56.156
          Eh =  -0.2166 volts      pe =  -2.9253
          Ionic strength      =    1.398016 molal
          Charge imbalance    =    0.786904 eq/kg (37.84% error)
          Activity of water   =    0.976857
          Solvent mass        =     0.94421 kg
          Solution mass       =      1.0433 kg
          Mineral mass        =     0.91805 kg
          Solution density    =    1.010    g/cm3
          Solution viscosity  =    0.003    poise
          Chlorinity          =    0.868453 molal
          Dissolved solids    =       95014 mg/kg sol'n
          Hardness            =    22629.01 mg/kg sol'n as CaCO3
            carbonate         =        6.25 mg/kg sol'n as CaCO3
            non-carbonate     =    22622.76 mg/kg sol'n as CaCO3
          Carbonate alkalinity=        6.25 mg/kg sol'n as CaCO3
          Water type          =    Na-Cl
          Bulk volume         =    1.35e+03 cm3
          Fluid volume        =    1.03e+03 cm3
          Mineral volume      =        319. cm3
          Inert volume        =        0.00 cm3
          Porosity            =        76.4 %
          Permeability        =      0.0288 cm2
          Mass reacted        =         906 g

                          moles          moles         grams          cm3      rxn rate
  Reactants             remaining       reacted       reacted       reacted  (mol/kg sec)
 ------------------------------------------------------------------------------------------
   Al2O3                  0.09112        0.8201         83.62          --            --  
   CaO                    0.05931        0.5337         29.93          --            --  
   Cr2O3                6.946e-05     0.0006252       0.09502          --            --  
   FeO(ox)                 0.3187         2.869         206.1          --            --  
   K2O(ox)                0.01244        0.1120         10.55          --            --  
   MgO                    0.05972        0.5375         21.66          --            --  
   MnO                   0.007144       0.06430         4.561          --            --  
   Na2O(ox)               0.06763        0.6086         37.72          --            --  
   P2O5                   0.01912        0.1720         24.42          --            --  
   SiO2                    0.8577         7.719         463.8          --            --  
   TiO2                   0.03225        0.2902         23.18          --            --  

  Minerals in system     moles      log moles      grams        volume (cm3)
 ----------------------------------------------------------------------------
   Chromite             0.0006257     -3.204         0.1400         0.02754
   Diaspore                0.3415     -0.467          20.48           6.064
   Hydroxylapatite         0.1147     -0.940          57.61           21.74
   Mesolite                0.3309     -0.480          128.3           56.65
   Minnesotaite            0.9528     -0.021          451.5           140.9
   Muscovite               0.1830     -0.738          72.87           25.74
   Nontronite-Mg         0.003876     -2.412          1.634          0.5029
   Pyrite               0.0004997     -3.301        0.05996         0.01196
   Quartz                   1.346      0.129          80.87           30.54
   Saponite-Mg             0.2730     -0.564          104.5           36.48
                                               _____________   _____________
          (total)                                     918.1           318.6 

  Aqueous species       molality    mg/kg sol'n    act. coef.     log act.
 ---------------------------------------------------------------------------
   Na+                     0.9727     2.024e+04      0.6217       -0.2185
   Cl-                     0.7140     2.291e+04      0.5547       -0.4022
   Ti(OH)4(aq)             0.3074     3.224e+04      1.0000       -0.5123
   Ca++                    0.1537         5576.      0.1726       -1.5763
   NaCl(aq)               0.08060         4263.      1.0000       -1.0937
   Mg++                   0.06996         1539.      0.2483       -1.7602
   MnCl+                  0.04461         3649.      0.6217       -1.5570
   K+                     0.04333         1533.      0.5547       -1.6192
   Mn++                   0.02348         1168.      0.1726       -2.3923
   MgCl+                  0.01683         910.0      0.6217       -1.9804
   CaCl+                 0.007436         508.3      0.6217       -2.3351
   Fe++                  0.001926         97.33      0.1726       -3.4784
   CaCl2(aq)             0.001731         173.8      1.0000       -2.7618
   KCl(aq)               0.001134         76.51      1.0000       -2.9454
   SiO2(aq)             0.0008352         45.42      1.0000       -3.0782
   CO2(aq)              0.0007174         28.57      1.0000       -3.1442
   FeCl+                0.0003402         28.11      0.6217       -3.6747
   HCO3-                0.0001050         5.799      0.6217       -4.1852
   Methane(aq)          9.810e-05         1.424      1.0000       -4.0083
   CaHCO3+              7.296e-05         6.675      0.6217       -4.3434
   MgHCO3+              4.972e-05         3.839      0.6217       -4.5099
   NaHCO3(aq)           1.533e-05         1.165      1.0000       -4.8145
   FeCl4--              1.353e-05         2.420      0.0958       -5.8874
   H+                   5.384e-06      0.004911      0.8157       -5.3574
   NaHSiO3(aq)          1.665e-06        0.1508      1.0000       -5.7786
   FeCl2(aq)            8.753e-07        0.1004      1.0000       -6.0578
   H2PO4-               7.913e-07       0.06945      0.6217       -6.3081
   H2S(aq)              4.782e-07       0.01475      1.0000       -6.3204
   CaCO3(aq)            4.288e-07       0.03884      1.0000       -6.3677
   HCl(aq)              4.172e-07       0.01377      1.0000       -6.3796
   H2(aq)               2.789e-07     0.0005089      1.0000       -6.5545
   HSiO3-               2.461e-07       0.01717      0.6217       -6.8154
   OH-                  2.095e-07      0.003225      0.5900       -6.9079
   MgCO3(aq)            7.059e-08      0.005386      1.0000       -7.1512
   HS-                  6.072e-08      0.001818      0.5900       -7.4458
   HPO4--               6.031e-08      0.005238      0.0958       -8.2383
   NaOH(aq)             1.754e-08     0.0006348      1.0000       -7.7561
   AlO2-                1.627e-08     0.0008683      0.6217       -7.9951
   Formate              1.158e-08     0.0004716      0.5900       -8.1655
   HAlO2(aq)            1.138e-08     0.0006180      1.0000       -7.9437
   Ca(For)+             1.134e-08     0.0008732      0.6217       -8.1519
   CO3--                1.071e-08     0.0005814      0.1145       -8.9115
    (only species > 1e-8 molal listed)

  Mineral saturation states
                     log Q/K                          log Q/K
 ----------------------------------------------------------------
   Pyrite             0.0000 sat    Ferrosilite       -1.0308     
   Nontronite-Mg      0.0000 sat    Beidellite-Mg     -1.0401     
   Minnesotaite       0.0000 sat    Goethite          -1.0531     
   Muscovite          0.0000 sat    Dolomite-ord      -1.0858     
   Chromite           0.0000 sat    Dolomite          -1.0865     
   Saponite-Mg        0.0000 sat    Albite            -1.0899     
   Quartz             0.0000 sat    Albite_low        -1.0899     
   Hydroxylapatite    0.0000 sat    Smectite-low-Fe-  -1.1222     
   Mesolite           0.0000 sat    Beidellite-Ca     -1.1499     
   Diaspore          -0.0000 sat    Magnesite         -1.1755     
   Daphnite-14A      -0.0338        Calcite           -1.1784     
   Saponite-Ca       -0.1030        Sanidine_high     -1.2075     
   Nontronite-Ca     -0.1095        Whitlockite       -1.2530     
   Rhodochrosite     -0.1295        Analcime          -1.2666     
   Tridymite         -0.1718        Beidellite-Na     -1.2678     
   Annite            -0.2106        Cronstedtite-7A   -1.2858     
   Chalcedony        -0.2167        Troilite          -1.2908     
   Saponite-Na       -0.2212        Aragonite         -1.3220     
   Nontronite-Na     -0.2277        Phlogopite        -1.3443     
   C                 -0.2501        Pyrrhotite        -1.3704     
   Montmor-Mg        -0.2585        Smectite-high-Fe  -1.4195     
   Boehmite          -0.2948        Paragonite        -1.4514     
   Celadonite        -0.3806        Beidellite-K      -1.5520     
   Maximum_Microcli  -0.3987        Scolecite         -1.5954     
   K-Feldspar        -0.4115        Pyrophyllite      -1.6570     
   Montmor-Ca        -0.4171        Ripidolite-14A    -1.7239     
   Cristobalite(alp  -0.4177        Chamosite-7A      -1.9143     
   Ice               -0.4772        Beidellite-H      -1.9791     
   Montmor-Na        -0.4816        Rhodonite         -2.0025     
   Saponite-K        -0.5050        Albite_high       -2.0210     
   Nontronite-K      -0.5110        Corundum          -2.0715     
   Stilbite          -0.5652        Fayalite          -2.1507     
   Talc              -0.5748        Halite            -2.1987     
   Coesite           -0.6584        Dolomite-dis      -2.1991     
   Kaolinite         -0.6619        Eskolaite         -2.2402     
   Hematite          -0.7172        Mordenite         -2.2877     
   Cristobalite(bet  -0.7199        Enstatite         -2.3446     
   Montmor-K         -0.7474        Monohydrocalcite  -2.3962     
   Gibbsite          -0.7787        Chrysotile        -2.5033     
   Magnetite         -0.7895        FeO               -2.5724     
   Siderite          -0.8096        Jadeite           -2.7281     
   SiO2(am)          -0.8939        Hercynite         -2.8623     
   Illite            -0.9158        Dawsonite         -2.8916     
   Saponite-H        -0.9316        Daphnite-7A       -2.9090     
   Nontronite-H      -0.9363        Kalsilite         -2.9101     
   Greenalite        -0.9560        Laumontite        -2.9811     
    (only minerals with log Q/K > -3 listed)

                         partial
  Gases               press. (bar)     fugacity     fug. coef.    log fug.
 ---------------------------------------------------------------------------
   H2O(g)                  0.8264        0.8142        0.9852     -0.0893
   CH4(g)                  0.1122        0.1122        0.9993     -0.9501
   CO2(g)                 0.06699       0.06683        0.9976     -1.1750
   H2(g)                0.0003490     0.0003492         1.001     -3.4569
   H2S(g)               1.431e-05     1.426e-05        0.9961     -4.8459
   CO(g)                6.550e-09     6.550e-09         1.000*    -8.1837
   HCl(g)               5.052e-10     5.052e-10         1.000*    -9.2965
   C2H4(g)              2.674e-18     2.674e-18         1.000*   -17.5728
   SO2(g)               2.833e-21     2.812e-21        0.9928    -20.5509
   S2(g)                3.720e-23     3.720e-23         1.000*   -22.4294
   Cl2(g)               1.021e-42     1.021e-42         1.000*   -41.9911
   Na(g)                1.656e-44     1.656e-44         1.000*   -43.7810
   K(g)                 8.077e-47     8.077e-47         1.000*   -46.0927
   O2(g)                6.980e-57     6.980e-57        0.9999    -56.1562
   Mg(g)                6.486e-73     6.486e-73         1.000*   -72.1880
   Ca(g)                9.728e-92     9.728e-92         1.000*   -91.0120
   C(g)                 2.370e-93     2.370e-93         1.000*   -92.6253
   Al(g)               4.100e-108    4.100e-108         1.000*  -107.3872
   Si(g)               9.905e-118    9.905e-118         1.000*  -117.0041
    *no data, gas taken to be ideal

                                  In fluid              Sorbed            Kd
  Original basis total moles   moles     mg/kg      moles     mg/kg      L/kg
 -------------------------------------------------------------------------------
   H2O                 61.6       52.4  9.05e+05
   Al+++               1.64   3.08e-08  0.000798
   Ca++               0.945      0.154  5.91e+03
   Cl-                0.820      0.820  2.79e+04
   CrO4--           0.00125   8.52e-16  9.48e-11
   Fe++                2.87    0.00215      115.
   H+                 -13.7   0.000775     0.748
   HCO3-            0.00100    0.00100      58.5
   HPO4--             0.344   8.05e-07    0.0740
   K+                 0.225     0.0420  1.57e+03
   Mg++               0.947     0.0820  1.91e+03
   Mn++              0.0643     0.0643  3.39e+03
   Na+                 1.22      0.995  2.19e+04
   O2(aq)         -0.000936  -0.000186     -5.72
   SO4--            0.00100   5.09e-07    0.0468
   SiO2(aq)            7.72   0.000790      45.5
   Ti(OH)4(aq)        0.290      0.290  3.22e+04

  Elemental composition               In fluid                  Sorbed
                  total moles     moles       mg/kg        moles       mg/kg
 -------------------------------------------------------------------------------
   Aluminum             1.640    3.085e-08   0.0007978
   Calcium             0.9447       0.1539       5912.
   Carbon            0.001000     0.001000       11.51
   Chlorine            0.8200       0.8200   2.786e+04
   Chromium          0.001251    8.524e-16   4.248e-11
   Hydrogen             111.0        106.0   1.024e+05
   Iron                 2.870     0.002153       115.3
   Magnesium           0.9465      0.08199       1910.
   Manganese          0.06430      0.06430       3386.
   Oxygen               79.58        53.58   8.216e+05
   Phosphorus          0.3441    8.049e-07     0.02389
   Potassium           0.2249      0.04198       1573.
   Silicon              7.719    0.0007904       21.28
   Sodium               1.218       0.9946   2.192e+04
   Sulfur            0.001000    5.088e-07     0.01564
   Titanium            0.2902       0.2902   1.332e+04


          Step #   111             Xi = 1.0000

          Temperature = 100.0 C    Pressure =  1.013 bars
          pH =  5.387              log fO2 =  -56.156
          Eh =  -0.2188 volts      pe =  -2.9552
          Ionic strength      =    1.350871 molal
          Charge imbalance    =    0.788715 eq/kg (38.08% error)
          Activity of water   =    0.976927
          Solvent mass        =     0.93757 kg
          Solution mass       =      1.0409 kg
          Mineral mass        =      1.0211 kg
          Solution density    =    1.012    g/cm3
          Solution viscosity  =    0.003    poise
          Chlorinity          =    0.874598 molal
          Dissolved solids    =       99305 mg/kg sol'n
          Hardness            =    17543.45 mg/kg sol'n as CaCO3
            carbonate         =        6.66 mg/kg sol'n as CaCO3
            non-carbonate     =    17536.80 mg/kg sol'n as CaCO3
          Carbonate alkalinity=        6.66 mg/kg sol'n as CaCO3
          Water type          =    Na-Cl
          Bulk volume         =    1.38e+03 cm3
          Fluid volume        =    1.03e+03 cm3
          Mineral volume      =        355. cm3
          Inert volume        =        0.00 cm3
          Porosity            =        74.3 %
          Permeability        =      0.0139 cm2
          Mass reacted        =    1.01e+03 g

                          moles          moles         grams          cm3      rxn rate
  Reactants             remaining       reacted       reacted       reacted  (mol/kg sec)
 ------------------------------------------------------------------------------------------
   Al2O3                1.532e-15        0.9112         92.91          --            --  
   CaO                 -1.164e-15        0.5931         33.26          --            --  
   Cr2O3                1.356e-18     0.0006946        0.1056          --            --  
   FeO(ox)              4.573e-15         3.187         229.0          --            --  
   K2O(ox)             -1.457e-16        0.1244         11.72          --            --  
   MgO                  2.420e-16        0.5972         24.07          --            --  
   MnO                 -4.554e-17       0.07144         5.068          --            --  
   Na2O(ox)             3.010e-16        0.6763         41.91          --            --  
   P2O5                 3.003e-16        0.1912         27.13          --            --  
   SiO2                 6.911e-15         8.577         515.3          --            --  
   TiO2                 2.450e-16        0.3225         25.76          --            --  

  Minerals in system     moles      log moles      grams        volume (cm3)
 ----------------------------------------------------------------------------
   Chromite             0.0006951     -3.158         0.1556         0.03059
   Diaspore                0.3176     -0.498          19.05           5.641
   Hydroxylapatite         0.1274     -0.895          64.01           24.16
   Mesolite                0.3886     -0.411          150.7           66.52
   Minnesotaite             1.059      0.025          501.9           156.6
   Muscovite               0.2109     -0.676          84.02           29.68
   Nontronite-Mg         0.003879     -2.411          1.636          0.5033
   Pyrite               0.0004997     -3.301        0.05996         0.01196
   Quartz                   1.439      0.158          86.44           32.64
   Saponite-Mg             0.2953     -0.530          113.1           39.47
                                               _____________   _____________
          (total)                                     1021.           355.3 

  Aqueous species       molality    mg/kg sol'n    act. coef.     log act.
 ---------------------------------------------------------------------------
   Na+                      1.075     2.225e+04      0.6211       -0.1756
   Cl-                     0.7118     2.273e+04      0.5551       -0.4032
   Ti(OH)4(aq)             0.3440     3.591e+04      1.0000       -0.4635
   Ca++                    0.1122         4052.      0.1734       -1.7109
   NaCl(aq)               0.08876         4672.      1.0000       -1.0518
   Mg++                   0.06090         1333.      0.2486       -1.8199
   MnCl+                  0.04997         4069.      0.6211       -1.5081
   K+                     0.04042         1423.      0.5551       -1.6490
   Mn++                   0.02622         1298.      0.1734       -2.3424
   MgCl+                  0.01465         788.3      0.6211       -2.0411
   CaCl+                 0.005446         370.5      0.6211       -2.4707
   Fe++                  0.001671         84.04      0.1734       -3.5382
   CaCl2(aq)             0.001263         126.3      1.0000       -2.8985
   KCl(aq)               0.001056         70.92      1.0000       -2.9762
   SiO2(aq)             0.0008352         45.20      1.0000       -3.0782
   CO2(aq)              0.0007284         28.87      1.0000       -3.1377
   FeCl+                0.0002961         24.35      0.6211       -3.7354
   HCO3-                0.0001143         6.282      0.6211       -4.1488
   Methane(aq)          9.962e-05         1.439      1.0000       -4.0017
   CaHCO3+              5.825e-05         5.304      0.6211       -4.4416
   MgHCO3+              4.717e-05         3.625      0.6211       -4.5332
   NaHCO3(aq)           1.840e-05         1.392      1.0000       -4.7351
   FeCl4--              1.155e-05         2.057      0.0969       -5.9511
   H+                   5.045e-06      0.004580      0.8127       -5.3872
   NaHSiO3(aq)          1.969e-06        0.1775      1.0000       -5.7058
   H2PO4-               1.131e-06       0.09881      0.6211       -6.1533
   FeCl2(aq)            7.594e-07       0.08670      1.0000       -6.1195
   H2S(aq)              4.782e-07       0.01468      1.0000       -6.3204
   HCl(aq)              3.887e-07       0.01276      1.0000       -6.4104
   CaCO3(aq)            3.664e-07       0.03303      1.0000       -6.4361
   H2(aq)               2.790e-07     0.0005065      1.0000       -6.5544
   HSiO3-               2.638e-07       0.01832      0.6211       -6.7855
   OH-                  2.245e-07      0.003439      0.5899       -6.8780
   HPO4--               9.121e-08      0.007885      0.0969       -8.0537
   MgCO3(aq)            7.167e-08      0.005443      1.0000       -7.1447
   HS-                  6.506e-08      0.001938      0.5899       -7.4159
   NaOH(aq)             2.074e-08     0.0007470      1.0000       -7.6833
   AlO2-                1.744e-08     0.0009265      0.6211       -7.9653
   Formate              1.259e-08     0.0005106      0.5899       -8.1291
   CO3--                1.236e-08     0.0006679      0.1156       -8.8452
   HAlO2(aq)            1.138e-08     0.0006151      1.0000       -7.9437
    (only species > 1e-8 molal listed)

  Mineral saturation states
                     log Q/K                          log Q/K
 ----------------------------------------------------------------
   Pyrite             0.0000 sat    Albite_low        -1.0171     
   Quartz             0.0000 sat    Albite            -1.0171     
   Muscovite          0.0000 sat    Ferrosilite       -1.0308     
   Minnesotaite       0.0000 sat    Beidellite-Mg     -1.0401     
   Chromite           0.0000 sat    Goethite          -1.0531     
   Nontronite-Mg      0.0000 sat    Smectite-low-Fe-  -1.1128     
   Saponite-Mg        0.0000 sat    Dolomite-ord      -1.1476     
   Mesolite           0.0000 sat    Dolomite          -1.1483     
   Hydroxylapatite    0.0000 sat    Beidellite-Ca     -1.1623     
   Diaspore          -0.0000 sat    Magnesite         -1.1690     
   Rhodochrosite     -0.0133        Analcime          -1.1968     
   Daphnite-14A      -0.0338        Sanidine_high     -1.2075     
   Saponite-Ca       -0.1153        Whitlockite       -1.2280     
   Nontronite-Ca     -0.1218        Beidellite-Na     -1.2438     
   Tridymite         -0.1718        Calcite           -1.2468     
   Saponite-Na       -0.1971        Cronstedtite-7A   -1.2858     
   Nontronite-Na     -0.2036        Troilite          -1.2908     
   Annite            -0.2106        Phlogopite        -1.3443     
   Chalcedony        -0.2167        Pyrrhotite        -1.3704     
   C                 -0.2435        Paragonite        -1.3786     
   Montmor-Mg        -0.2585        Aragonite         -1.3904     
   Boehmite          -0.2948        Smectite-high-Fe  -1.4141     
   Celadonite        -0.3806        Beidellite-K      -1.5520     
   Maximum_Microcli  -0.3987        Pyrophyllite      -1.6570     
   K-Feldspar        -0.4115        Scolecite         -1.6703     
   Cristobalite(alp  -0.4177        Ripidolite-14A    -1.7239     
   Montmor-Ca        -0.4294        Rhodonite         -1.8929     
   Montmor-Na        -0.4576        Chamosite-7A      -1.9143     
   Ice               -0.4771        Albite_high       -1.9482     
   Saponite-K        -0.5050        Beidellite-H      -1.9791     
   Nontronite-K      -0.5110        Corundum          -2.0716     
   Talc              -0.5748        Fayalite          -2.1507     
   Stilbite          -0.6315        Halite            -2.1568     
   Coesite           -0.6584        Eskolaite         -2.2402     
   Kaolinite         -0.6618        Dolomite-dis      -2.2609     
   Hematite          -0.7173        Mordenite         -2.2830     
   Cristobalite(bet  -0.7199        Enstatite         -2.3446     
   Montmor-K         -0.7474        Monohydrocalcite  -2.4645     
   Gibbsite          -0.7786        Chrysotile        -2.5032     
   Magnetite         -0.7896        FeO               -2.5724     
   Siderite          -0.8030        Jadeite           -2.6553     
   SiO2(am)          -0.8939        Dawsonite         -2.8122     
   Illite            -0.9158        Hercynite         -2.8623     
   Saponite-H        -0.9316        Daphnite-7A       -2.9090     
   Nontronite-H      -0.9363        Kalsilite         -2.9101     
   Greenalite        -0.9559        Alabandite        -2.9844     
    (only minerals with log Q/K > -3 listed)

                         partial
  Gases               press. (bar)     fugacity     fug. coef.    log fug.
 ---------------------------------------------------------------------------
   H2O(g)                  0.8265        0.8143        0.9852     -0.0892
   CH4(g)                  0.1140        0.1139        0.9993     -0.9435
   CO2(g)                 0.06801       0.06785        0.9976     -1.1685
   H2(g)                0.0003490     0.0003493         1.001     -3.4568
   H2S(g)               1.431e-05     1.426e-05        0.9961     -4.8459
   CO(g)                6.650e-09     6.650e-09         1.000*    -8.1772
   HCl(g)               4.706e-10     4.706e-10         1.000*    -9.3273
   C2H4(g)              2.757e-18     2.757e-18         1.000*   -17.5595
   SO2(g)               2.833e-21     2.812e-21        0.9928    -20.5509
   S2(g)                3.720e-23     3.720e-23         1.000*   -22.4294
   Cl2(g)               8.855e-43     8.855e-43         1.000*   -42.0528
   Na(g)                1.958e-44     1.958e-44         1.000*   -43.7083
   K(g)                 8.077e-47     8.077e-47         1.000*   -46.0927
   O2(g)                6.980e-57     6.979e-57        0.9999    -56.1562
   Mg(g)                6.486e-73     6.486e-73         1.000*   -72.1880
   Ca(g)                8.186e-92     8.186e-92         1.000*   -91.0869
   C(g)                 2.406e-93     2.406e-93         1.000*   -92.6187
   Al(g)               4.100e-108    4.100e-108         1.000*  -107.3872
   Si(g)               9.906e-118    9.906e-118         1.000*  -117.0041
    *no data, gas taken to be ideal

                                  In fluid              Sorbed            Kd
  Original basis total moles   moles     mg/kg      moles     mg/kg      L/kg
 -------------------------------------------------------------------------------
   H2O                 62.3       52.0  9.01e+05
   Al+++               1.82   3.22e-08  0.000835
   Ca++                1.00      0.112  4.30e+03
   Cl-                0.820      0.820  2.79e+04
   CrO4--           0.00139   6.85e-16  7.64e-11
   Fe++                3.19    0.00186      99.6
   H+                 -15.2   0.000781     0.756
   HCO3-            0.00100    0.00100      58.6
   HPO4--             0.382   1.15e-06     0.106
   K+                 0.250     0.0389  1.46e+03
   Mg++                1.01     0.0709  1.65e+03
   Mn++              0.0714     0.0714  3.77e+03
   Na+                 1.35       1.09  2.41e+04
   O2(aq)          -0.00104  -0.000188     -5.78
   SO4--            0.00100   5.09e-07    0.0470
   SiO2(aq)            8.58   0.000785      45.3
   Ti(OH)4(aq)        0.322      0.322  3.59e+04

  Elemental composition               In fluid                  Sorbed
                  total moles     moles       mg/kg        moles       mg/kg
 -------------------------------------------------------------------------------
   Aluminum             1.822    3.222e-08   0.0008353
   Calcium              1.004       0.1116       4296.
   Carbon            0.001000     0.001000       11.54
   Chlorine            0.8200       0.8200   2.793e+04
   Chromium          0.001390    6.854e-16   3.424e-11
   Hydrogen             111.0        105.4   1.020e+05
   Iron                 3.188     0.001856       99.55
   Magnesium            1.006      0.07087       1655.
   Manganese          0.07144      0.07144       3770.
   Oxygen               82.26        53.34   8.198e+05
   Phosphorus          0.3823    1.147e-06     0.03413
   Potassium           0.2498      0.03889       1461.
   Silicon              8.577    0.0007852       21.18
   Sodium               1.354        1.091   2.409e+04
   Sulfur            0.001000    5.094e-07     0.01569
   Titanium            0.3225       0.3225   1.483e+04
