# Supplementary material for: Mineral Indicators of Geologically Recent Past Habitability on Mars
Source: Life (Basel). 2023 Dec 15;13(12):2349. doi: 10.3390/life13122349 (PMC10744562; doi:10.3390/life13122349)
Supplement: Supplementary file 1 [file life-13-02349-s001.zip › Supplemental Files 1/CaMg(ClO4)2/CaMgClO42/Seitah_Ca+Mg ClO42_373.txt]

          Step #     0             Xi = 0.0000

          Temperature = 100.0 C    Pressure =  1.013 bars
          pH =  6.667              log fO2 =   -3.057
          Eh =   0.6693 volts      pe =   9.0396
          Ionic strength      =    1.844400 molal
          Charge imbalance    =    0.777644 eq/kg (36.47% error)
          Activity of water   =    0.976827
          Solvent mass        =      1.0000 kg
          Solution mass       =      1.0558 kg
          Mineral mass        =      0.0000 kg
          Solution density    =    0.985    g/cm3
          Solution viscosity  =    0.003    poise
          Chlorinity          =    0.820000 molal
          Dissolved solids    =       52819 mg/kg sol'n
          Hardness            =    77737.99 mg/kg sol'n as CaCO3
            carbonate         =       35.69 mg/kg sol'n as CaCO3
            non-carbonate     =    77702.30 mg/kg sol'n as CaCO3
          Carbonate alkalinity=       35.69 mg/kg sol'n as CaCO3
          Water type          =    Ca-Cl
          Bulk volume         =    1.07e+03 cm3
          Fluid volume        =    1.07e+03 cm3
          Mineral volume      =        0.00 cm3
          Inert volume        =        0.00 cm3
          Porosity            =        100. %
          Permeability        =        98.7 cm2
          Mass reacted        =           0 g

                          moles          moles         grams          cm3      rxn rate
  Reactants             remaining       reacted       reacted       reacted  (mol/kg sec)
 ------------------------------------------------------------------------------------------
   Al2O3                   0.2330         0.000         0.000          --            --  
   CaO                     0.5931         0.000         0.000          --            --  
   Cr2O3                  0.02084         0.000         0.000          --            --  
   FeO(ox)                  4.498         0.000         0.000          --            --  
   K2O(ox)                0.01681         0.000         0.000          --            --  
   MgO                      5.040         0.000         0.000          --            --  
   MnO                     0.1042         0.000         0.000          --            --  
   Na2O(ox)                0.2249         0.000         0.000          --            --  
   P2O5                   0.03124         0.000         0.000          --            --  
   SiO2                     7.102         0.000         0.000          --            --  
   TiO2                   0.05155         0.000         0.000          --            --  

  No minerals in system.

  Aqueous species       molality    mg/kg sol'n    act. coef.     log act.
 ---------------------------------------------------------------------------
   Cl-                     0.7149     2.401e+04      0.5556       -0.4010
   Ca++                    0.3882     1.474e+04      0.1679       -1.1859
   Mg++                    0.3295         7586.      0.2480       -1.0877
   MgCl+                  0.07821         4427.      0.6310       -1.3067
   CaCl+                  0.01805         1291.      0.6310       -1.9435
   CaCl2(aq)             0.004275         449.4      1.0000       -2.3690
   K+                   0.0009743         36.08      0.5556       -3.2666
   Na+                  0.0009222         20.08      0.6310       -3.2352
   MgSO4(aq)            0.0008484         96.72      1.0000       -3.0714
   Fe++                 0.0008456         44.73      0.1679       -3.8478
   MgHCO3+              0.0004010         32.41      0.6310       -3.5968
   CaHCO3+              0.0003073         29.43      0.6310       -3.7124
   HCO3-                0.0001800         10.41      0.6310       -3.9446
   FeCl+                0.0001436         12.42      0.6310       -4.0429
   CaSO4(aq)            9.867e-05         12.72      1.0000       -4.0058
   NaCl(aq)             7.777e-05         4.305      1.0000       -4.1092
   CO2(aq)              6.119e-05         2.551      1.0000       -4.2133
   SO4--                5.290e-05         4.814      0.0882       -5.3310
   CaCO3(aq)            3.741e-05         3.547      1.0000       -4.4270
   KCl(aq)              2.561e-05         1.808      1.0000       -4.5916
   MgCO3(aq)            1.179e-05        0.9417      1.0000       -4.9284
   FeCl4--              6.347e-06         1.188      0.0882       -6.2519
   OH-                  4.236e-06       0.06824      0.5954       -5.5982
   FeCl++               1.706e-06        0.1475      0.1074       -6.7368
   Fe+++                1.606e-06       0.08497      0.0468       -7.1235
   Ti(OH)4(aq)          1.000e-06        0.1098      1.0000       -6.0000
   SiO2(aq)             9.941e-07       0.05657      1.0000       -6.0026
   AlO2-                9.660e-07       0.05397      0.6310       -6.2150
   FeCO3+               7.917e-07       0.08688      0.6310       -6.3014
   CrO4--               7.888e-07       0.08666      0.0882       -7.1575
   O2(aq)               6.838e-07       0.02072      1.0000       -6.1651
   MnCl+                6.460e-07       0.05531      0.6310       -6.3898
   HPO4--               6.311e-07       0.05738      0.0882       -7.2544
   CO3--                4.053e-07       0.02304      0.1074       -7.3611
   FeCl2(aq)            3.760e-07       0.04515      1.0000       -6.4248
   H2PO4-               3.682e-07       0.03383      0.6310       -6.6339
   Mn++                 3.538e-07       0.01841      0.1679       -7.2262
   H+                   2.542e-07     0.0002427      0.8467       -6.6671
   HCrO4-               2.112e-07       0.02341      0.6310       -6.8752
   KSO4-                6.266e-08      0.008022      0.6310       -7.4030
   HAlO2(aq)            3.363e-08      0.001911      1.0000       -7.4733
   NaHCO3(aq)           2.567e-08      0.002043      1.0000       -7.5906
   HCl(aq)              2.051e-08     0.0007082      1.0000       -7.6881
    (only species > 1e-8 molal listed)

  Mineral saturation states
                     log Q/K                          log Q/K
 ----------------------------------------------------------------
   Magnetite         32.5100s/sat   Calcite            0.7623s/sat
   Cronstedtite-7A   31.3393s/sat   Aragonite          0.6187s/sat
   Hematite          30.3322s/sat   Chamosite-7A       0.6022s/sat
   Antigorite        29.3430s/sat   Wustite            0.5373s/sat
   Ferrite-Mg        26.9366s/sat   Daphnite-7A        0.5089s/sat
   Ferrite-Ca        25.8253s/sat   Diaspore           0.4704s/sat
   Andradite         22.2485s/sat   Siderite           0.3714s/sat
   Jarosite          21.1834s/sat   Hercynite          0.3285s/sat
   Nontronite-Mg     21.0153s/sat   Boehmite           0.1756s/sat
   Nontronite-Ca     20.8593s/sat   Greenalite        -0.0546     
   Nontronite-K      19.8497s/sat   Phlogopite        -0.1090     
   Nontronite-Na     19.6812s/sat   Saponite-Mg       -0.1584     
   Nontronite-H      19.5359s/sat   Brucite           -0.2253     
   Goethite          14.4716s/sat   Saponite-Ca       -0.3079     
   Fe(OH)3           10.1594s/sat   Gibbsite          -0.3083     
   Hydroxylapatite   10.1426s/sat   FeO               -0.3223     
   Ferrite-Dicalciu  10.0617s/sat   Monohydrocalcite  -0.4555     
   Epidote            8.0913s/sat   Ice               -0.4772     
   Epidote-ord        8.0859s/sat   Fayalite          -0.5749     
   Clinochlore-14A    5.3908s/sat   Fe(OH)2           -1.1121     
   Strengite          5.3637s/sat   Corundum          -1.1307     
   Ripidolite-14A     4.8195s/sat   Anhydrite         -1.1318     
   Amesite-14A        4.7843s/sat   Hydromagnesite    -1.1881     
   Whitlockite        4.5055s/sat   Artinite          -1.2714     
   Pyrolusite         4.0498s/sat   Saponite-K        -1.3180     
   Bixbyite           3.8818s/sat   Saponite-Na       -1.4860     
   Daphnite-14A       3.3841s/sat   Saponite-H        -1.6331     
   Dolomite-ord       3.0777s/sat   Gypsum            -1.6338     
   Dolomite           3.0770s/sat   Ferrosilite       -1.7051     
   Huntite            2.7514s/sat   Bassanite         -1.7890     
   Clinochlore-7A     2.4673s/sat   CaSO4:0.5H2O(bet  -1.8835     
   NaFeO2             2.0615s/sat   Enstatite         -1.9771     
   Dolomite-dis       1.9644s/sat   Forsterite        -1.9813     
   Ripidolite-7A      1.9123s/sat   Annite            -2.1009     
   Hausmannite        1.5469s/sat   Talc              -2.3966     
   Chrysotile         1.5237s/sat   Quartz            -2.9244     
   Magnesite          1.0473s/sat
    (only minerals with log Q/K > -3 listed)

                         partial
  Gases               press. (bar)     fugacity     fug. coef.    log fug.
 ---------------------------------------------------------------------------
   H2O(g)                  0.8264        0.8142        0.9852     -0.0893
   CO2(g)                0.005713      0.005700        0.9976     -2.2441
   O2(g)                0.0008761     0.0008760        0.9999     -3.0575
   HCl(g)               2.483e-11     2.483e-11         1.000*   -10.6050
   Cl2(g)               8.734e-19     8.734e-19         1.000*   -18.0588
   H2(g)                9.851e-31     9.857e-31         1.001    -30.0062
   CO(g)                1.577e-36     1.577e-36         1.000*   -35.8022
   SO2(g)               3.458e-42     3.433e-42        0.9928    -41.4643
   Na(g)                1.727e-59     1.727e-59         1.000*   -58.7627
   K(g)                 1.972e-60     1.972e-60         1.000*   -59.7051
   Mg(g)                3.585e-96     3.585e-96         1.000*   -95.4455
   H2S(g)              3.930e-106    3.915e-106        0.9961   -105.4073
   CH4(g)              6.077e-109    6.073e-109        0.9993   -108.2166
   Ca(g)               2.808e-115    2.808e-115         1.000*  -114.5515
   Al(g)               1.816e-147    1.816e-147         1.000*  -146.7408
   C(g)                1.611e-147    1.611e-147         1.000*  -146.7930
   S2(g)               3.520e-171    3.520e-171         1.000*  -170.4535
   Si(g)               9.393e-174    9.393e-174         1.000*  -173.0272
   C2H4(g)             9.839e-180    9.839e-180         1.000*  -179.0070
    *no data, gas taken to be ideal

                                  In fluid              Sorbed            Kd
  Original basis total moles   moles     mg/kg      moles     mg/kg      L/kg
 -------------------------------------------------------------------------------
   H2O                 55.5       55.5  9.47e+05
   Al+++           1.00e-06   1.00e-06    0.0256
   Ca++               0.411      0.411  1.56e+04
   Cl-                0.820      0.820  2.75e+04
   CrO4--          1.00e-06   1.00e-06     0.110
   Fe++             0.00100    0.00100      52.9
   H+              7.54e-06   7.54e-06   0.00720
   HCO3-            0.00100    0.00100      57.8
   HPO4--          1.00e-06   1.00e-06    0.0909
   K+               0.00100    0.00100      37.0
   Mg++               0.409      0.409  9.42e+03
   Mn++            1.00e-06   1.00e-06    0.0520
   Na+              0.00100    0.00100      21.8
   O2(aq)          1.71e-06   1.71e-06    0.0518
   SO4--            0.00100    0.00100      91.0
   SiO2(aq)        1.00e-06   1.00e-06    0.0569
   Ti(OH)4(aq)     1.00e-06   1.00e-06     0.110

  Elemental composition               In fluid                  Sorbed
                  total moles     moles       mg/kg        moles       mg/kg
 -------------------------------------------------------------------------------
   Aluminum         1.000e-06    1.000e-06     0.02556
   Calcium             0.4110       0.4110   1.560e+04
   Carbon            0.001000     0.001000       11.38
   Chlorine            0.8200       0.8200   2.754e+04
   Chromium         1.000e-06    1.000e-06     0.04925
   Hydrogen             111.0        111.0   1.060e+05
   Iron              0.001000     0.001000       52.90
   Magnesium           0.4090       0.4090       9416.
   Manganese        1.000e-06    1.000e-06     0.05204
   Oxygen               55.52        55.52   8.413e+05
   Phosphorus       1.000e-06    1.000e-06     0.02934
   Potassium         0.001000     0.001000       37.03
   Silicon          1.000e-06    1.000e-06     0.02660
   Sodium            0.001000     0.001000       21.78
   Sulfur            0.001000     0.001000       30.37
   Titanium         1.000e-06    1.000e-06     0.04535


          Step #     0             Xi = 0.0000

          Temperature = 100.0 C    Pressure =  1.013 bars
          pH =  5.245              log fO2 =  -51.549
          Eh =  -0.1229 volts      pe =  -1.6606
          Ionic strength      =    1.844386 molal
          Charge imbalance    =    0.777667 eq/kg (36.47% error)
          Activity of water   =    0.976827
          Solvent mass        =      1.0000 kg
          Solution mass       =      1.0557 kg
          Mineral mass        =  3.0661e-05 kg
          Solution density    =    0.985    g/cm3
          Solution viscosity  =    0.003    poise
          Chlorinity          =    0.819996 molal
          Dissolved solids    =       52787 mg/kg sol'n
          Hardness            =    77740.14 mg/kg sol'n as CaCO3
            carbonate         =        4.85 mg/kg sol'n as CaCO3
            non-carbonate     =    77735.30 mg/kg sol'n as CaCO3
          Carbonate alkalinity=        4.85 mg/kg sol'n as CaCO3
          Water type          =    Ca-Cl
          Bulk volume         =    1.07e+03 cm3
          Fluid volume        =    1.07e+03 cm3
          Mineral volume      =     0.00587 cm3
          Inert volume        =        0.00 cm3
          Porosity            =        100. %
          Permeability        =        98.7 cm2
          Mass reacted        =           0 g

                          moles          moles         grams          cm3      rxn rate
  Reactants             remaining       reacted       reacted       reacted  (mol/kg sec)
 ------------------------------------------------------------------------------------------
   Al2O3                   0.2330         0.000         0.000          --            --  
   CaO                     0.5931         0.000         0.000          --            --  
   Cr2O3                  0.02084         0.000         0.000          --            --  
   FeO(ox)                  4.498         0.000         0.000          --            --  
   K2O(ox)                0.01681         0.000         0.000          --            --  
   MgO                      5.040         0.000         0.000          --            --  
   MnO                     0.1042         0.000         0.000          --            --  
   Na2O(ox)                0.2249         0.000         0.000          --            --  
   P2O5                   0.03124         0.000         0.000          --            --  
   SiO2                     7.102         0.000         0.000          --            --  
   TiO2                   0.05155         0.000         0.000          --            --  

  Minerals in system     moles      log moles      grams        volume (cm3)
 ----------------------------------------------------------------------------
   Chromite             5.000e-07     -6.301      0.0001119       2.200e-05
   Diaspore             9.742e-07     -6.011      5.844e-05       1.730e-05
   Hematite             0.0001723     -3.764        0.02752        0.005217
   Hydroxylapatite      2.199e-07     -6.658      0.0001104       4.168e-05
   Pyrite               2.386e-05     -4.622       0.002863       0.0005712
                                               _____________   _____________
          (total)                                   0.03066        0.005869 

  Aqueous species       molality    mg/kg sol'n    act. coef.     log act.
 ---------------------------------------------------------------------------
   Cl-                     0.7149     2.401e+04      0.5556       -0.4010
   Ca++                    0.3884     1.475e+04      0.1679       -1.1857
   Mg++                    0.3298         7592.      0.2480       -1.0874
   MgCl+                  0.07827         4430.      0.6310       -1.3064
   CaCl+                  0.01806         1292.      0.6310       -1.9433
   CaCl2(aq)             0.004277         449.7      1.0000       -2.3688
   K+                   0.0009743         36.08      0.5556       -3.2666
   Na+                  0.0009222         20.08      0.6310       -3.2352
   MgSO4(aq)            0.0008078         92.10      1.0000       -3.0927
   CO2(aq)              0.0006451         26.89      1.0000       -3.1904
   Fe++                 0.0005358         28.34      0.1679       -4.0460
   MgHCO3+              0.0001599         12.92      0.6310       -3.9961
   CaHCO3+              0.0001225         11.73      0.6310       -4.1118
   CaSO4(aq)            9.394e-05         12.11      1.0000       -4.0272
   FeCl+                9.098e-05         7.868      0.6310       -4.2410
   NaCl(aq)             7.777e-05         4.305      1.0000       -4.1092
   HCO3-                7.174e-05         4.146      0.6310       -4.3442
   SO4--                5.034e-05         4.580      0.0882       -5.3526
   KCl(aq)              2.561e-05         1.808      1.0000       -4.5916
   H+                   6.726e-06      0.006421      0.8467       -5.2445
   FeCl4--              4.021e-06        0.7529      0.0882       -6.4501
   Ti(OH)4(aq)          1.000e-06        0.1098      1.0000       -6.0000
   SiO2(aq)             9.998e-07       0.05690      1.0000       -6.0001
   MnCl+                6.460e-07       0.05531      0.6310       -6.3898
   CaCO3(aq)            5.637e-07       0.05344      1.0000       -6.2489
   HCl(aq)              5.425e-07       0.01874      1.0000       -6.2656
   Mn++                 3.538e-07       0.01841      0.1679       -7.2262
   H2PO4-               3.193e-07       0.02933      0.6310       -6.6959
   FeCl2(aq)            2.383e-07       0.02860      1.0000       -6.6230
   MgCO3(aq)            1.777e-07       0.01419      1.0000       -6.7503
   OH-                  1.601e-07      0.002580      0.5954       -7.0207
   H2S(aq)              8.401e-08      0.002712      1.0000       -7.0757
   KSO4-                5.962e-08      0.007634      0.6310       -7.4246
   HSO4-                4.009e-08      0.003686      0.6310       -7.5969
   HPO4--               2.068e-08      0.001880      0.0882       -8.7389
   AlO2-                1.236e-08     0.0006905      0.6310       -8.1080
   HAlO2(aq)            1.138e-08     0.0006469      1.0000       -7.9437
   NaHCO3(aq)           1.023e-08     0.0008139      1.0000       -7.9902
    (only species > 1e-8 molal listed)

  Mineral saturation states
                     log Q/K                          log Q/K
 ----------------------------------------------------------------
   Chromite           0.0000 sat    Aragonite         -1.2032     
   Diaspore           0.0000 sat    Whitlockite       -1.3080     
   Hematite           0.0000 sat    Eskolaite         -1.4470     
   Pyrite             0.0000 sat    Siderite          -1.6490     
   Hydroxylapatite    0.0000 sat    Gypsum            -1.6551     
   Boehmite          -0.2948        Dolomite-dis      -1.6794     
   Ice               -0.4772        Bassanite         -1.8103     
   Dolomite-ord      -0.5661        CaSO4:0.5H2O(bet  -1.9048     
   Dolomite          -0.5668        Corundum          -2.0715     
   Goethite          -0.6945        Monohydrocalcite  -2.2774     
   Magnesite         -0.7746        Magnesiochromite  -2.5223     
   Gibbsite          -0.7787        Troilite          -2.8393     
   Magnetite         -0.8655        Pyrrhotite        -2.9189     
   Calcite           -1.0596        Quartz            -2.9219     
   Anhydrite         -1.1532     
    (only minerals with log Q/K > -3 listed)

                         partial
  Gases               press. (bar)     fugacity     fug. coef.    log fug.
 ---------------------------------------------------------------------------
   H2O(g)                  0.8264        0.8142        0.9852     -0.0893
   CO2(g)                 0.06023       0.06009        0.9976     -1.2212
   H2S(g)               2.515e-06     2.505e-06        0.9961     -5.6012
   H2(g)                1.734e-06     1.735e-06         1.001     -5.7606
   HCl(g)               6.569e-10     6.569e-10         1.000*    -9.1825
   CH4(g)               6.155e-11     6.151e-11        0.9993    -10.2110
   CO(g)                2.927e-11     2.927e-11         1.000*   -10.5336
   SO2(g)               4.055e-15     4.026e-15        0.9928    -14.3951
   S2(g)                4.650e-20     4.650e-20         1.000*   -19.3325
   C2H4(g)              3.257e-32     3.257e-32         1.000*   -31.4872
   Cl2(g)               3.472e-40     3.472e-40         1.000*   -39.4594
   Na(g)                8.662e-49     8.662e-49         1.000*   -48.0624
   K(g)                 9.890e-50     9.890e-50         1.000*   -49.0048
   O2(g)                2.826e-52     2.826e-52        0.9999    -51.5488
   Mg(g)                9.024e-75     9.024e-75         1.000*   -74.0446
   Ca(g)                7.067e-94     7.067e-94         1.000*   -93.1507
   C(g)                 5.263e-98     5.263e-98         1.000*   -97.2788
   Al(g)               1.436e-111    1.436e-111         1.000*  -110.8427
   Si(g)               2.928e-125    2.928e-125         1.000*  -124.5334
    *no data, gas taken to be ideal

                                  In fluid              Sorbed            Kd
  Original basis total moles   moles     mg/kg      moles     mg/kg      L/kg
 -------------------------------------------------------------------------------
   H2O                 55.5       55.5  9.47e+05
   Al+++           1.00e-06   2.58e-08  0.000659
   Ca++               0.411      0.411  1.56e+04
   Cl-                0.820      0.820  2.75e+04
   CrO4--          1.00e-06   4.96e-15  5.44e-10
   Fe++             0.00100   0.000631      33.4
   H+              7.54e-06   0.000652     0.622
   HCO3-            0.00100    0.00100      57.8
   HPO4--          1.00e-06   3.40e-07    0.0309
   K+               0.00100    0.00100      37.0
   Mg++               0.409      0.409  9.42e+03
   Mn++            1.00e-06   1.00e-06    0.0520
   Na+              0.00100    0.00100      21.8
   O2(aq)          1.71e-06  -1.85e-07  -0.00561
   SO4--            0.00100   0.000952      86.7
   SiO2(aq)        1.00e-06   1.00e-06    0.0569
   Ti(OH)4(aq)     1.00e-06   1.00e-06     0.110

  Elemental composition               In fluid                  Sorbed
                  total moles     moles       mg/kg        moles       mg/kg
 -------------------------------------------------------------------------------
   Aluminum         1.000e-06    2.580e-08   0.0006595
   Calcium             0.4110       0.4110   1.560e+04
   Carbon            0.001000     0.001000       11.38
   Chlorine            0.8200       0.8200   2.754e+04
   Chromium         1.000e-06    4.955e-15   2.441e-10
   Hydrogen             111.0        111.0   1.060e+05
   Iron              0.001000    0.0006310       33.38
   Magnesium           0.4090       0.4090       9416.
   Manganese        1.000e-06    1.000e-06     0.05204
   Oxygen               55.52        55.52   8.413e+05
   Phosphorus       1.000e-06    3.404e-07    0.009987
   Potassium         0.001000     0.001000       37.03
   Silicon          1.000e-06    1.000e-06     0.02660
   Sodium            0.001000     0.001000       21.78
   Sulfur            0.001000    0.0009523       28.92
   Titanium         1.000e-06    1.000e-06     0.04535


          Step #     1             Xi = 0.0100

          Temperature = 100.0 C    Pressure =  1.013 bars
          pH =  5.731              log fO2 =  -60.995
          Eh =  -0.3338 volts      pe =  -4.5089
          Ionic strength      =    1.844355 molal
          Charge imbalance    =    0.778096 eq/kg (36.47% error)
          Activity of water   =    0.976801
          Solvent mass        =     0.99921 kg
          Solution mass       =      1.0552 kg
          Mineral mass        =    0.011060 kg
          Solution density    =    0.985    g/cm3
          Solution viscosity  =    0.003    poise
          Chlorinity          =    0.820648 molal
          Dissolved solids    =       53017 mg/kg sol'n
          Hardness            =    76944.22 mg/kg sol'n as CaCO3
            carbonate         =       12.28 mg/kg sol'n as CaCO3
            non-carbonate     =    76931.94 mg/kg sol'n as CaCO3
          Carbonate alkalinity=       12.28 mg/kg sol'n as CaCO3
          Water type          =    Ca-Cl
          Bulk volume         =    1.07e+03 cm3
          Fluid volume        =    1.07e+03 cm3
          Mineral volume      =        3.59 cm3
          Inert volume        =        0.00 cm3
          Porosity            =        99.7 %
          Permeability        =        87.9 cm2
          Mass reacted        =        10.4 g

                          moles          moles         grams          cm3      rxn rate
  Reactants             remaining       reacted       reacted       reacted  (mol/kg sec)
 ------------------------------------------------------------------------------------------
   Al2O3                   0.2306      0.002330        0.2375          --            --  
   CaO                     0.5871      0.005931        0.3326          --            --  
   Cr2O3                  0.02063     0.0002084       0.03167          --            --  
   FeO(ox)                  4.453       0.04498         3.232          --            --  
   K2O(ox)                0.01664     0.0001681       0.01584          --            --  
   MgO                      4.990       0.05040         2.031          --            --  
   MnO                     0.1031      0.001042       0.07390          --            --  
   Na2O(ox)                0.2226      0.002249        0.1394          --            --  
   P2O5                   0.03093     0.0003124       0.04434          --            --  
   SiO2                     7.031       0.07102         4.267          --            --  
   TiO2                   0.05103     0.0005155       0.04117          --            --  

  Minerals in system     moles      log moles      grams        volume (cm3)
 ----------------------------------------------------------------------------
   Antigorite           0.0006301     -3.201          2.858           1.102
   Chromite             0.0002089     -3.680        0.04676        0.009193
   Daphnite-14A         0.0005637     -3.249         0.4022          0.1203
   Greenalite            0.004277     -2.369          1.590          0.4919
   Hydroxylapatite      0.0002086     -3.681         0.1048         0.03954
   Magnetite             0.008078     -2.093          1.870          0.3597
   Saponite-Mg            0.01071     -1.970          4.100           1.431
   Troilite             0.0009990     -3.000        0.08782         0.03314
                                               _____________   _____________
          (total)                                     11.06           3.587 

  Aqueous species       molality    mg/kg sol'n    act. coef.     log act.
 ---------------------------------------------------------------------------
   Cl-                     0.7157     2.403e+04      0.5556       -0.4005
   Ca++                    0.3936     1.494e+04      0.1679       -1.1800
   Mg++                    0.3196         7357.      0.2480       -1.1009
   MgCl+                  0.07595         4298.      0.6310       -1.3195
   CaCl+                  0.01832         1310.      0.6310       -1.9371
   Na+                   0.005073         110.4      0.6310       -2.4947
   CaCl2(aq)             0.004344         456.5      1.0000       -2.3621
   Fe++                  0.004153         219.6      0.1679       -3.1566
   K+                    0.001303         48.24      0.5556       -3.1403
   Methane(aq)           0.001001         15.20      1.0000       -2.9997
   FeCl+                0.0007060         61.04      0.6310       -3.3512
   MnCl+                0.0006746         57.75      0.6310       -3.3709
   Ti(OH)4(aq)          0.0005169         56.73      1.0000       -3.2866
   NaCl(aq)             0.0004283         23.70      1.0000       -3.3683
   Mn++                 0.0003690         19.20      0.1679       -4.2079
   H2(aq)               7.327e-05        0.1399      1.0000       -4.1351
   SiO2(aq)             6.242e-05         3.552      1.0000       -4.2047
   KCl(aq)              3.429e-05         2.421      1.0000       -4.4649
   FeCl4--              3.131e-05         5.861      0.0882       -5.5588
   H+                   2.193e-06      0.002093      0.8467       -5.7313
   FeCl2(aq)            1.851e-06        0.2222      1.0000       -5.7326
   H2S(aq)              7.957e-07       0.02568      1.0000       -6.0993
   OH-                  4.911e-07      0.007910      0.5954       -6.5340
   HS-                  2.369e-07      0.007419      0.5954       -6.8507
   HCl(aq)              1.771e-07      0.006114      1.0000       -6.7518
   HSiO3-               4.286e-08      0.003129      0.6310       -7.5680
   H2PO4-               2.285e-08      0.002099      0.6310       -7.8411
    (only species > 1e-8 molal listed)

  Mineral saturation states
                     log Q/K                          log Q/K
 ----------------------------------------------------------------
   Greenalite         0.0000 sat    Saponite-H        -1.1638     
   Troilite           0.0000 sat    Goethite          -1.1932     
   Daphnite-14A       0.0000 sat    Boehmite          -1.2623     
   Hydroxylapatite    0.0000 sat    Minnesotaite      -1.2969     
   Antigorite         0.0000 sat    Tridymite         -1.2983     
   Chromite           0.0000 sat    Chalcedony        -1.3432     
   Saponite-Mg        0.0000 sat    FeO               -1.5027     
   Magnetite          0.0000 sat    Clinochlore-14A   -1.5154     
   Pyrrhotite        -0.0796        Cristobalite(alp  -1.5442     
   Saponite-Ca       -0.1463        Whitlockite       -1.6344     
   Ice               -0.4772        Gibbsite          -1.7462     
   Chrysotile        -0.5350        Coesite           -1.7849     
   Cronstedtite-7A   -0.5532        Cristobalite(bet  -1.8464     
   Ripidolite-14A    -0.6778        SiO2(am)          -2.0204     
   Talc              -0.8594        Enstatite         -2.0640     
   Pyrite            -0.9074        Brucite           -2.1101     
   Diaspore          -0.9675        Wustite           -2.1159     
   Hematite          -0.9974        Fe(OH)2           -2.2925     
   Saponite-Na       -1.0811        Annite            -2.4958     
   Ferrosilite       -1.0876        Phlogopite        -2.6172     
   Saponite-K        -1.1158        Chamosite-7A      -2.8365     
   Quartz            -1.1265        Daphnite-7A       -2.8752     
   Fayalite          -1.1378     
    (only minerals with log Q/K > -3 listed)

                         partial
  Gases               press. (bar)     fugacity     fug. coef.    log fug.
 ---------------------------------------------------------------------------
   CH4(g)                   1.145         1.144        0.9993      0.0585
   H2O(g)                  0.8264        0.8142        0.9852     -0.0893
   H2(g)                  0.09167       0.09173         1.001     -1.0375
   H2S(g)               2.382e-05     2.373e-05        0.9961     -4.6248
   HCl(g)               2.144e-10     2.144e-10         1.000*    -9.6687
   CO2(g)               1.435e-10     1.432e-10        0.9976     -9.8441
   CO(g)                3.687e-15     3.687e-15         1.000*   -14.4333
   C2H4(g)              4.034e-21     4.034e-21         1.000*   -20.3943
   S2(g)                1.493e-27     1.493e-27         1.000*   -26.8259
   SO2(g)               2.601e-28     2.582e-28        0.9928    -27.5880
   Na(g)                3.360e-45     3.360e-45         1.000*   -44.4736
   Cl2(g)               6.998e-46     6.998e-46         1.000*   -45.1550
   K(g)                 9.327e-47     9.327e-47         1.000*   -46.0303
   O2(g)                1.012e-61     1.011e-61        0.9999    -60.9950
   Mg(g)                4.350e-69     4.350e-69         1.000*   -68.3615
   Ca(g)                3.561e-88     3.561e-88         1.000*   -87.4484
   C(g)                 3.504e-97     3.504e-97         1.000*   -96.4554
   Al(g)               1.881e-105    1.881e-105         1.000*  -104.7255
   Si(g)               5.108e-114    5.108e-114         1.000*  -113.2917
    *no data, gas taken to be ideal

                                  In fluid              Sorbed            Kd
  Original basis total moles   moles     mg/kg      moles     mg/kg      L/kg
 -------------------------------------------------------------------------------
   H2O                 55.6       55.5  9.47e+05
   Al+++            0.00466   5.37e-09  0.000137
   Ca++               0.417      0.416  1.58e+04
   Cl-                0.820      0.820  2.76e+04
   CrO4--          0.000418   2.44e-17  2.68e-12
   Fe++              0.0460    0.00489      259.
   H+                -0.221    0.00100     0.959
   HCO3-            0.00100    0.00100      57.8
   HPO4--          0.000626   2.74e-08   0.00249
   K+               0.00134    0.00134      49.5
   Mg++               0.459      0.395  9.10e+03
   Mn++             0.00104    0.00104      54.3
   Na+              0.00550    0.00550      120.
   O2(aq)         -0.000311   -0.00204     -61.8
   SO4--            0.00100   1.03e-06    0.0939
   SiO2(aq)          0.0710   6.24e-05      3.55
   Ti(OH)4(aq)     0.000516   0.000516      56.7

  Elemental composition               In fluid                  Sorbed
                  total moles     moles       mg/kg        moles       mg/kg
 -------------------------------------------------------------------------------
   Aluminum          0.004661    5.375e-09   0.0001374
   Calcium             0.4169       0.4159   1.580e+04
   Carbon            0.001000     0.001000       11.38
   Chlorine            0.8200       0.8200   2.755e+04
   Chromium         0.0004178    2.435e-17   1.200e-12
   Hydrogen             111.0        110.9   1.060e+05
   Iron               0.04598     0.004888       258.7
   Magnesium           0.4594       0.3953       9105.
   Manganese         0.001043     0.001043       54.30
   Oxygen               55.77        55.47   8.411e+05
   Phosphorus       0.0006258    2.738e-08   0.0008038
   Potassium         0.001336     0.001336       49.51
   Silicon            0.07102    6.242e-05       1.661
   Sodium            0.005497     0.005497       119.8
   Sulfur            0.001000    1.032e-06     0.03135
   Titanium         0.0005165    0.0005165       23.44


          Step #    10             Xi = 0.1000

          Temperature = 100.0 C    Pressure =  1.013 bars
          pH =  5.775              log fO2 =  -60.996
          Eh =  -0.3370 volts      pe =  -4.5525
          Ionic strength      =    1.849587 molal
          Charge imbalance    =    0.785070 eq/kg (36.43% error)
          Activity of water   =    0.976498
          Solvent mass        =     0.98783 kg
          Solution mass       =      1.0458 kg
          Mineral mass        =     0.11446 kg
          Solution density    =    0.987    g/cm3
          Solution viscosity  =    0.003    poise
          Chlorinity          =    0.830105 molal
          Dissolved solids    =       55414 mg/kg sol'n
          Hardness            =    74742.77 mg/kg sol'n as CaCO3
            carbonate         =       13.33 mg/kg sol'n as CaCO3
            non-carbonate     =    74729.44 mg/kg sol'n as CaCO3
          Carbonate alkalinity=       13.33 mg/kg sol'n as CaCO3
          Water type          =    Ca-Cl
          Bulk volume         =    1.10e+03 cm3
          Fluid volume        =    1.06e+03 cm3
          Mineral volume      =        39.2 cm3
          Inert volume        =        0.00 cm3
          Porosity            =        96.4 %
          Permeability        =        28.8 cm2
          Mass reacted        =         104 g

                          moles          moles         grams          cm3      rxn rate
  Reactants             remaining       reacted       reacted       reacted  (mol/kg sec)
 ------------------------------------------------------------------------------------------
   Al2O3                   0.2097       0.02330         2.375          --            --  
   CaO                     0.5337       0.05931         3.326          --            --  
   Cr2O3                  0.01875      0.002084        0.3167          --            --  
   FeO(ox)                  4.048        0.4498         32.32          --            --  
   K2O(ox)                0.01513      0.001681        0.1584          --            --  
   MgO                      4.536        0.5040         20.31          --            --  
   MnO                    0.09376       0.01042        0.7390          --            --  
   Na2O(ox)                0.2024       0.02249         1.394          --            --  
   P2O5                   0.02812      0.003124        0.4434          --            --  
   SiO2                     6.392        0.7102         42.67          --            --  
   TiO2                   0.04639      0.005155        0.4117          --            --  

  Minerals in system     moles      log moles      grams        volume (cm3)
 ----------------------------------------------------------------------------
   Antigorite             0.01149     -1.940          52.11           20.09
   Chromite              0.002084     -2.681         0.4666         0.09173
   Daphnite-14A           0.02119     -1.674          15.12           4.522
   Greenalite              0.1045     -0.981          38.86           12.02
   Hydroxylapatite       0.002083     -2.681          1.046          0.3948
   Magnetite             0.008077     -2.093          1.870          0.3596
   Saponite-Mg            0.01279     -1.893          4.899           1.710
   Troilite             0.0009990     -3.000        0.08782         0.03314
                                               _____________   _____________
          (total)                                     114.5           39.23 

  Aqueous species       molality    mg/kg sol'n    act. coef.     log act.
 ---------------------------------------------------------------------------
   Cl-                     0.7250     2.428e+04      0.5556       -0.3949
   Ca++                    0.4398     1.665e+04      0.1679       -1.1318
   Mg++                    0.2620         6014.      0.2480       -1.1873
   MgCl+                  0.06305         3559.      0.6311       -1.4002
   Na+                    0.04287         930.9      0.6311       -1.5677
   CaCl+                  0.02073         1479.      0.6311       -1.8832
   MnCl+                 0.006848         584.7      0.6311       -2.3643
   Ti(OH)4(aq)           0.005219         571.4      1.0000       -2.2824
   CaCl2(aq)             0.004982         522.2      1.0000       -2.3026
   K+                    0.004302         158.9      0.5556       -2.6216
   Mn++                  0.003699         192.0      0.1679       -3.2069
   NaCl(aq)              0.003668         202.5      1.0000       -2.4356
   Fe++                  0.003404         179.6      0.1679       -3.2430
   Methane(aq)           0.001012         15.34      1.0000       -2.9947
   FeCl+                0.0005861         50.55      0.6311       -3.4319
   KCl(aq)              0.0001147         8.076      1.0000       -3.9405
   H2(aq)               7.333e-05        0.1396      1.0000       -4.1347
   SiO2(aq)             6.241e-05         3.542      1.0000       -4.2048
   FeCl4--              2.706e-05         5.052      0.0881       -5.6225
   H+                   1.984e-06      0.001888      0.8470       -5.7746
   FeCl2(aq)            1.557e-06        0.1864      1.0000       -5.8077
   H2S(aq)              7.951e-07       0.02560      1.0000       -6.0996
   OH-                  5.424e-07      0.008714      0.5955       -6.4908
   HS-                  2.615e-07      0.008170      0.5955       -6.8076
   HCl(aq)              1.624e-07      0.005592      1.0000       -6.7895
   HSiO3-               4.732e-08      0.003446      0.6311       -7.5249
   H2PO4-               1.504e-08      0.001378      0.6311       -8.0225
   NaHSiO3(aq)          1.454e-08      0.001375      1.0000       -7.8373
    (only species > 1e-8 molal listed)

  Mineral saturation states
                     log Q/K                          log Q/K
 ----------------------------------------------------------------
   Saponite-Mg        0.0000 sat    Saponite-H        -1.1638     
   Antigorite         0.0000 sat    Goethite          -1.1933     
   Greenalite         0.0000 sat    Boehmite          -1.2623     
   Chromite           0.0000 sat    Minnesotaite      -1.2970     
   Daphnite-14A       0.0000 sat    Tridymite         -1.2984     
   Magnetite          0.0000 sat    Chalcedony        -1.3433     
   Hydroxylapatite    0.0000 sat    FeO               -1.5026     
   Troilite           0.0000 sat    Clinochlore-14A   -1.5154     
   Pyrrhotite        -0.0796        Cristobalite(alp  -1.5443     
   Saponite-Ca       -0.1241        Whitlockite       -1.6793     
   Ice               -0.4773        Gibbsite          -1.7464     
   Chrysotile        -0.5350        Coesite           -1.7850     
   Cronstedtite-7A   -0.5534        Cristobalite(bet  -1.8465     
   Ripidolite-14A    -0.6778        Annite            -1.9337     
   Saponite-Na       -0.7609        SiO2(am)          -2.0205     
   Talc              -0.8595        Phlogopite        -2.0551     
   Pyrite            -0.9081        Enstatite         -2.0639     
   Saponite-K        -0.9303        Brucite           -2.1101     
   Diaspore          -0.9675        Wustite           -2.1158     
   Hematite          -0.9975        Fe(OH)2           -2.2925     
   Ferrosilite       -1.0875        Chamosite-7A      -2.8365     
   Quartz            -1.1266        Alabandite        -2.8533     
   Fayalite          -1.1376        Daphnite-7A       -2.8752     
    (only minerals with log Q/K > -3 listed)

                         partial
  Gases               press. (bar)     fugacity     fug. coef.    log fug.
 ---------------------------------------------------------------------------
   CH4(g)                   1.158         1.157        0.9993      0.0635
   H2O(g)                  0.8261        0.8139        0.9852     -0.0894
   H2(g)                  0.09174       0.09181         1.001     -1.0371
   H2S(g)               2.380e-05     2.371e-05        0.9961     -4.6251
   HCl(g)               1.966e-10     1.966e-10         1.000*    -9.7064
   CO2(g)               1.446e-10     1.443e-10        0.9976     -9.8407
   CO(g)                3.719e-15     3.719e-15         1.000*   -14.4295
   C2H4(g)              4.121e-21     4.121e-21         1.000*   -20.3850
   S2(g)                1.489e-27     1.489e-27         1.000*   -26.8272
   SO2(g)               2.591e-28     2.573e-28        0.9928    -27.5896
   Na(g)                3.139e-44     3.139e-44         1.000*   -43.5032
   Cl2(g)               5.879e-46     5.879e-46         1.000*   -45.2307
   K(g)                 3.404e-46     3.404e-46         1.000*   -45.4680
   O2(g)                1.009e-61     1.009e-61        0.9999    -60.9960
   Mg(g)                4.356e-69     4.356e-69         1.000*   -68.3609
   Ca(g)                4.862e-88     4.862e-88         1.000*   -87.3132
   C(g)                 3.539e-97     3.539e-97         1.000*   -96.4511
   Al(g)               1.885e-105    1.885e-105         1.000*  -104.7248
   Si(g)               5.118e-114    5.118e-114         1.000*  -113.2909
    *no data, gas taken to be ideal

                                  In fluid              Sorbed            Kd
  Original basis total moles   moles     mg/kg      moles     mg/kg      L/kg
 -------------------------------------------------------------------------------
   H2O                 56.6       54.8  9.45e+05
   Al+++             0.0466   5.77e-09  0.000149
   Ca++               0.470      0.460  1.76e+04
   Cl-                0.820      0.820  2.78e+04
   CrO4--           0.00417   1.84e-17  2.04e-12
   Fe++               0.451    0.00397      212.
   H+                 -2.21    0.00100     0.967
   HCO3-            0.00100    0.00100      58.3
   HPO4--           0.00625   1.81e-08   0.00166
   K+               0.00436    0.00436      163.
   Mg++               0.913      0.321  7.46e+03
   Mn++              0.0104     0.0104      547.
   Na+               0.0460     0.0460  1.01e+03
   O2(aq)          -0.00312   -0.00204     -62.4
   SO4--            0.00100   1.04e-06    0.0959
   SiO2(aq)           0.710   6.17e-05      3.55
   Ti(OH)4(aq)      0.00516    0.00516      571.

  Elemental composition               In fluid                  Sorbed
                  total moles     moles       mg/kg        moles       mg/kg
 -------------------------------------------------------------------------------
   Aluminum           0.04660    5.768e-09   0.0001488
   Calcium             0.4703       0.4599   1.762e+04
   Carbon            0.001000     0.001000       11.49
   Chlorine            0.8200       0.8200   2.780e+04
   Chromium          0.004169    1.839e-17   9.142e-13
   Hydrogen             111.0        109.7   1.057e+05
   Iron                0.4508     0.003970       212.0
   Magnesium           0.9130       0.3211       7462.
   Manganese          0.01042      0.01042       547.4
   Oxygen               58.09        54.85   8.392e+05
   Phosphorus        0.006249    1.813e-08   0.0005371
   Potassium         0.004362     0.004362       163.1
   Silicon             0.7102    6.171e-05       1.657
   Sodium             0.04597      0.04597       1011.
   Sulfur            0.001000    1.044e-06     0.03201
   Titanium          0.005156     0.005156       236.0


          Step #    20             Xi = 0.2000

          Temperature = 100.0 C    Pressure =  1.013 bars
          pH =  5.837              log fO2 =  -60.997
          Eh =  -0.3417 volts      pe =  -4.6151
          Ionic strength      =    1.855781 molal
          Charge imbalance    =    0.792968 eq/kg (36.39% error)
          Activity of water   =    0.976152
          Solvent mass        =     0.97518 kg
          Solution mass       =      1.0354 kg
          Mineral mass        =     0.22934 kg
          Solution density    =    0.988    g/cm3
          Solution viscosity  =    0.003    poise
          Chlorinity          =    0.840872 molal
          Dissolved solids    =       58129 mg/kg sol'n
          Hardness            =    72249.93 mg/kg sol'n as CaCO3
            carbonate         =       14.90 mg/kg sol'n as CaCO3
            non-carbonate     =    72235.03 mg/kg sol'n as CaCO3
          Carbonate alkalinity=       14.90 mg/kg sol'n as CaCO3
          Water type          =    Ca-Cl
          Bulk volume         =    1.13e+03 cm3
          Fluid volume        =    1.05e+03 cm3
          Mineral volume      =        78.8 cm3
          Inert volume        =        0.00 cm3
          Porosity            =        93.0 %
          Permeability        =        8.80 cm2
          Mass reacted        =         209 g

                          moles          moles         grams          cm3      rxn rate
  Reactants             remaining       reacted       reacted       reacted  (mol/kg sec)
 ------------------------------------------------------------------------------------------
   Al2O3                   0.1864       0.04660         4.751          --            --  
   CaO                     0.4744        0.1186         6.651          --            --  
   Cr2O3                  0.01667      0.004168        0.6335          --            --  
   FeO(ox)                  3.598        0.8996         64.63          --            --  
   K2O(ox)                0.01345      0.003362        0.3167          --            --  
   MgO                      4.032         1.008         40.63          --            --  
   MnO                    0.08335       0.02084         1.478          --            --  
   Na2O(ox)                0.1799       0.04497         2.787          --            --  
   P2O5                   0.02499      0.006248        0.8868          --            --  
   SiO2                     5.682         1.420         85.35          --            --  
   TiO2                   0.04124       0.01031        0.8235          --            --  

  Minerals in system     moles      log moles      grams        volume (cm3)
 ----------------------------------------------------------------------------
   Antigorite             0.02355     -1.628          106.8           41.20
   Chromite              0.004168     -2.380         0.9330          0.1834
   Daphnite-14A           0.04410     -1.356          31.47           9.412
   Greenalite              0.2159     -0.666          80.27           24.83
   Hydroxylapatite       0.004166     -2.380          2.092          0.7896
   Magnetite             0.008076     -2.093          1.870          0.3596
   Saponite-Mg            0.01511     -1.821          5.787           2.020
   Troilite             0.0009989     -3.000        0.08782         0.03314
                                               _____________   _____________
          (total)                                     229.3           78.83 

  Aqueous species       molality    mg/kg sol'n    act. coef.     log act.
 ---------------------------------------------------------------------------
   Cl-                     0.7357     2.457e+04      0.5557       -0.3885
   Ca++                    0.4924     1.859e+04      0.1678       -1.0828
   Mg++                    0.1967         4502.      0.2480       -1.3118
   Na+                    0.08580         1858.      0.6313       -1.2663
   MgCl+                  0.04802         2703.      0.6313       -1.5183
   CaCl+                  0.02354         1675.      0.6313       -1.8279
   MnCl+                  0.01394         1187.      0.6313       -2.0554
   Ti(OH)4(aq)            0.01057         1154.      1.0000       -1.9758
   K+                    0.007713         284.0      0.5557       -2.3680
   NaCl(aq)              0.007451         410.2      1.0000       -2.1278
   Mn++                  0.007425         384.2      0.1678       -2.9044
   CaCl2(aq)             0.005743         600.3      1.0000       -2.2409
   Fe++                  0.002556         134.5      0.1678       -3.3675
   Methane(aq)           0.001025         15.49      1.0000       -2.9891
   FeCl+                0.0004464         38.39      0.6313       -3.5500
   KCl(aq)              0.0002087         14.65      1.0000       -3.6805
   H2(aq)               7.339e-05        0.1394      1.0000       -4.1343
   SiO2(aq)             6.239e-05         3.531      1.0000       -4.2049
   FeCl4--              2.156e-05         4.014      0.0881       -5.7215
   H+                   1.717e-06      0.001630      0.8475       -5.8371
   FeCl2(aq)            1.204e-06        0.1437      1.0000       -5.9194
   H2S(aq)              7.945e-07       0.02550      1.0000       -6.0999
   OH-                  6.259e-07       0.01003      0.5956       -6.4285
   HS-                  3.016e-07      0.009397      0.5956       -6.7455
   HCl(aq)              1.427e-07      0.004901      1.0000       -6.8456
   HSiO3-               5.458e-08      0.003963      0.6313       -7.4627
   NaHSiO3(aq)          3.360e-08      0.003167      1.0000       -7.4737
    (only species > 1e-8 molal listed)

  Mineral saturation states
                     log Q/K                          log Q/K
 ----------------------------------------------------------------
   Troilite           0.0000 sat    Goethite          -1.1935     
   Antigorite         0.0000 sat    Boehmite          -1.2624     
   Hydroxylapatite    0.0000 sat    Minnesotaite      -1.2971     
   Chromite           0.0000 sat    Tridymite         -1.2985     
   Greenalite         0.0000 sat    Chalcedony        -1.3434     
   Saponite-Mg        0.0000 sat    FeO               -1.5024     
   Magnetite          0.0000 sat    Clinochlore-14A   -1.5154     
   Daphnite-14A       0.0000 sat    Cristobalite(alp  -1.5444     
   Pyrrhotite        -0.0796        Annite            -1.6177     
   Saponite-Ca       -0.0955        Whitlockite       -1.7371     
   Ice               -0.4775        Phlogopite        -1.7391     
   Chrysotile        -0.5350        Gibbsite          -1.7466     
   Cronstedtite-7A   -0.5536        Coesite           -1.7851     
   Saponite-Na       -0.6409        Cristobalite(bet  -1.8466     
   Ripidolite-14A    -0.6778        SiO2(am)          -2.0206     
   Saponite-K        -0.8261        Enstatite         -2.0639     
   Talc              -0.8596        Brucite           -2.1101     
   Pyrite            -0.9088        Wustite           -2.1156     
   Diaspore          -0.9676        Fe(OH)2           -2.2925     
   Hematite          -0.9977        Alabandite        -2.4263     
   Ferrosilite       -1.0875        Rhodonite         -2.6823     
   Quartz            -1.1267        Chamosite-7A      -2.8365     
   Fayalite          -1.1374        Daphnite-7A       -2.8752     
   Saponite-H        -1.1639     
    (only minerals with log Q/K > -3 listed)

                         partial
  Gases               press. (bar)     fugacity     fug. coef.    log fug.
 ---------------------------------------------------------------------------
   CH4(g)                   1.173         1.173        0.9993      0.0691
   H2O(g)                  0.8258        0.8136        0.9852     -0.0896
   H2(g)                  0.09183       0.09189         1.001     -1.0367
   H2S(g)               2.378e-05     2.369e-05        0.9961     -4.6254
   HCl(g)               1.728e-10     1.728e-10         1.000*    -9.7625
   CO2(g)               1.459e-10     1.455e-10        0.9976     -9.8370
   CO(g)                3.756e-15     3.756e-15         1.000*   -14.4253
   C2H4(g)              4.221e-21     4.221e-21         1.000*   -20.3746
   S2(g)                1.484e-27     1.484e-27         1.000*   -26.8287
   SO2(g)               2.580e-28     2.562e-28        0.9928    -27.5915
   Na(g)                7.260e-44     7.260e-44         1.000*   -43.1391
   K(g)                 7.051e-46     7.051e-46         1.000*   -45.1518
   Cl2(g)               4.537e-46     4.537e-46         1.000*   -45.3432
   O2(g)                1.007e-61     1.007e-61        0.9999    -60.9971
   Mg(g)                4.364e-69     4.364e-69         1.000*   -68.3601
   Ca(g)                7.261e-88     7.261e-88         1.000*   -87.1390
   C(g)                 3.578e-97     3.578e-97         1.000*   -96.4463
   Al(g)               1.888e-105    1.888e-105         1.000*  -104.7239
   Si(g)               5.130e-114    5.130e-114         1.000*  -113.2899
    *no data, gas taken to be ideal

                                  In fluid              Sorbed            Kd
  Original basis total moles   moles     mg/kg      moles     mg/kg      L/kg
 -------------------------------------------------------------------------------
   H2O                 57.7       54.1  9.42e+05
   Al+++             0.0932   6.42e-09  0.000167
   Ca++               0.530      0.509  1.97e+04
   Cl-                0.820      0.820  2.81e+04
   CrO4--           0.00834   1.23e-17  1.38e-12
   Fe++               0.901    0.00295      159.
   H+                 -4.43    0.00100     0.976
   HCO3-            0.00100    0.00100      58.9
   HPO4--            0.0125   1.09e-08   0.00101
   K+               0.00772    0.00772      292.
   Mg++                1.42      0.239  5.60e+03
   Mn++              0.0208     0.0208  1.11e+03
   Na+               0.0909     0.0909  2.02e+03
   O2(aq)          -0.00625   -0.00204     -63.0
   SO4--            0.00100   1.07e-06    0.0992
   SiO2(aq)            1.42   6.09e-05      3.54
   Ti(OH)4(aq)       0.0103     0.0103  1.15e+03

  Elemental composition               In fluid                  Sorbed
                  total moles     moles       mg/kg        moles       mg/kg
 -------------------------------------------------------------------------------
   Aluminum           0.09319    6.422e-09   0.0001674
   Calcium             0.5296       0.5088   1.969e+04
   Carbon            0.001000     0.001000       11.60
   Chlorine            0.8200       0.8200   2.808e+04
   Chromium          0.008337    1.230e-17   6.175e-13
   Hydrogen             111.0        108.3   1.054e+05
   Iron                0.9006     0.002950       159.1
   Magnesium            1.417       0.2386       5601.
   Manganese          0.02084      0.02084       1106.
   Oxygen               60.66        54.17   8.371e+05
   Phosphorus         0.01250    1.090e-08   0.0003262
   Potassium         0.007725     0.007725       291.7
   Silicon              1.420    6.093e-05       1.653
   Sodium             0.09094      0.09094       2019.
   Sulfur            0.001000    1.069e-06     0.03311
   Titanium           0.01031      0.01031       476.8


          Step #    30             Xi = 0.3000

          Temperature = 100.0 C    Pressure =  1.013 bars
          pH =  5.927              log fO2 =  -60.998
          Eh =  -0.3484 volts      pe =  -4.7053
          Ionic strength      =    1.862400 molal
          Charge imbalance    =    0.801026 eq/kg (36.35% error)
          Activity of water   =    0.975795
          Solvent mass        =     0.96253 kg
          Solution mass       =      1.0249 kg
          Mineral mass        =     0.34422 kg
          Solution density    =    0.990    g/cm3
          Solution viscosity  =    0.003    poise
          Chlorinity          =    0.851922 molal
          Dissolved solids    =       60898 mg/kg sol'n
          Hardness            =    69706.44 mg/kg sol'n as CaCO3
            carbonate         =       17.29 mg/kg sol'n as CaCO3
            non-carbonate     =    69689.15 mg/kg sol'n as CaCO3
          Carbonate alkalinity=       17.29 mg/kg sol'n as CaCO3
          Water type          =    Ca-Cl
          Bulk volume         =    1.15e+03 cm3
          Fluid volume        =    1.04e+03 cm3
          Mineral volume      =        118. cm3
          Inert volume        =        0.00 cm3
          Porosity            =        89.7 %
          Permeability        =        2.85 cm2
          Mass reacted        =         313 g

                          moles          moles         grams          cm3      rxn rate
  Reactants             remaining       reacted       reacted       reacted  (mol/kg sec)
 ------------------------------------------------------------------------------------------
   Al2O3                   0.1631       0.06989         7.126          --            --  
   CaO                     0.4151        0.1779         9.977          --            --  
   Cr2O3                  0.01459      0.006252        0.9502          --            --  
   FeO(ox)                  3.149         1.349         96.95          --            --  
   K2O(ox)                0.01177      0.005044        0.4751          --            --  
   MgO                      3.528         1.512         60.94          --            --  
   MnO                    0.07293       0.03125         2.217          --            --  
   Na2O(ox)                0.1574       0.06746         4.181          --            --  
   P2O5                   0.02187      0.009372         1.330          --            --  
   SiO2                     4.972         2.131         128.0          --            --  
   TiO2                   0.03608       0.01546         1.235          --            --  

  Minerals in system     moles      log moles      grams        volume (cm3)
 ----------------------------------------------------------------------------
   Antigorite             0.03562     -1.448          161.6           62.30
   Chromite              0.006252     -2.204          1.399          0.2752
   Daphnite-14A           0.06702     -1.174          47.82           14.30
   Greenalite              0.3273     -0.485          121.7           37.64
   Hydroxylapatite       0.006248     -2.204          3.139           1.184
   Magnetite             0.008076     -2.093          1.870          0.3596
   Saponite-Mg            0.01743     -1.759          6.675           2.330
   Troilite             0.0009989     -3.000        0.08781         0.03314
                                               _____________   _____________
          (total)                                     344.2           118.4 

  Aqueous species       molality    mg/kg sol'n    act. coef.     log act.
 ---------------------------------------------------------------------------
   Cl-                     0.7467     2.486e+04      0.5557       -0.3820
   Ca++                    0.5463     2.056e+04      0.1678       -1.0378
   Mg++                    0.1300         2967.      0.2480       -1.4915
   Na+                     0.1298         2801.      0.6315       -1.0865
   MgCl+                  0.03222         1808.      0.6315       -1.6915
   CaCl+                  0.02650         1880.      0.6315       -1.7764
   MnCl+                  0.02129         1808.      0.6315       -1.8714
   Ti(OH)4(aq)            0.01607         1749.      1.0000       -1.7941
   NaCl(aq)               0.01144         628.0      1.0000       -1.9415
   K+                     0.01121         411.6      0.5557       -2.2055
   Mn++                   0.01118         576.7      0.1678       -2.7269
   CaCl2(aq)             0.006563         684.0      1.0000       -2.1829
   Fe++                  0.001691         88.66      0.1678       -3.5472
   Methane(aq)           0.001039         15.65      1.0000       -2.9834
   KCl(aq)              0.0003080         21.56      1.0000       -3.5115
   FeCl+                0.0002995         25.68      0.6315       -3.7232
   H2(aq)               7.346e-05        0.1391      1.0000       -4.1339
   SiO2(aq)             6.237e-05         3.519      1.0000       -4.2050
   FeCl4--              1.515e-05         2.812      0.0880       -5.8753
   H+                   1.395e-06      0.001320      0.8480       -5.9271
   FeCl2(aq)            8.201e-07       0.09762      1.0000       -6.0861
   H2S(aq)              7.939e-07       0.02541      1.0000       -6.1002
   OH-                  7.696e-07       0.01229      0.5958       -6.3387
   HS-                  3.707e-07       0.01152      0.5958       -6.6559
   HCl(aq)              1.177e-07      0.004031      1.0000       -6.9291
   HSiO3-               6.709e-08      0.004857      0.6315       -7.3730
   NaHSiO3(aq)          6.249e-08      0.005873      1.0000       -7.2042
    (only species > 1e-8 molal listed)

  Mineral saturation states
                     log Q/K                          log Q/K
 ----------------------------------------------------------------
   Hydroxylapatite    0.0000 sat    Goethite          -1.1937     
   Troilite           0.0000 sat    Boehmite          -1.2624     
   Greenalite         0.0000 sat    Minnesotaite      -1.2972     
   Chromite           0.0000 sat    Tridymite         -1.2986     
   Magnetite          0.0000 sat    Chalcedony        -1.3435     
   Antigorite         0.0000 sat    Annite            -1.3652     
   Daphnite-14A       0.0000 sat    Phlogopite        -1.4866     
   Saponite-Mg        0.0000 sat    FeO               -1.5022     
   Saponite-Ca       -0.0584        Clinochlore-14A   -1.5154     
   Pyrrhotite        -0.0796        Cristobalite(alp  -1.5445     
   Ice               -0.4776        Gibbsite          -1.7468     
   Chrysotile        -0.5350        Coesite           -1.7852     
   Saponite-Na       -0.5519        Whitlockite       -1.8120     
   Cronstedtite-7A   -0.5539        Cristobalite(bet  -1.8467     
   Ripidolite-14A    -0.6778        SiO2(am)          -2.0207     
   Saponite-K        -0.7428        Enstatite         -2.0638     
   Talc              -0.8597        Alabandite        -2.0691     
   Pyrite            -0.9095        Brucite           -2.1100     
   Diaspore          -0.9676        Wustite           -2.1155     
   Hematite          -0.9979        Fe(OH)2           -2.2924     
   Ferrosilite       -1.0874        Rhodonite         -2.3250     
   Quartz            -1.1268        Chamosite-7A      -2.8365     
   Fayalite          -1.1371        Daphnite-7A       -2.8752     
   Saponite-H        -1.1639        Mn(OH)2(am)       -2.9525     
    (only minerals with log Q/K > -3 listed)

                         partial
  Gases               press. (bar)     fugacity     fug. coef.    log fug.
 ---------------------------------------------------------------------------
   CH4(g)                   1.189         1.188        0.9993      0.0748
   H2O(g)                  0.8255        0.8133        0.9852     -0.0897
   H2(g)                  0.09191       0.09198         1.001     -1.0363
   H2S(g)               2.376e-05     2.367e-05        0.9961     -4.6257
   CO2(g)               1.471e-10     1.468e-10        0.9976     -9.8333
   HCl(g)               1.426e-10     1.426e-10         1.000*    -9.8460
   CO(g)                3.793e-15     3.793e-15         1.000*   -14.4210
   C2H4(g)              4.324e-21     4.324e-21         1.000*   -20.3641
   S2(g)                1.478e-27     1.478e-27         1.000*   -26.8302
   SO2(g)               2.569e-28     2.551e-28        0.9928    -27.5933
   Na(g)                1.352e-43     1.352e-43         1.000*   -42.8691
   K(g)                 1.262e-45     1.262e-45         1.000*   -44.8991
   Cl2(g)               3.086e-46     3.086e-46         1.000*   -45.5107
   O2(g)                1.004e-61     1.004e-61        0.9999    -60.9982
   Mg(g)                4.371e-69     4.371e-69         1.000*   -68.3594
   Ca(g)                1.220e-87     1.220e-87         1.000*   -86.9136
   C(g)                 3.619e-97     3.619e-97         1.000*   -96.4415
   Al(g)               1.892e-105    1.892e-105         1.000*  -104.7230
   Si(g)               5.142e-114    5.142e-114         1.000*  -113.2889
    *no data, gas taken to be ideal

                                  In fluid              Sorbed            Kd
  Original basis total moles   moles     mg/kg      moles     mg/kg      L/kg
 -------------------------------------------------------------------------------
   H2O                 58.8       53.4  9.39e+05
   Al+++              0.140   7.57e-09  0.000199
   Ca++               0.589      0.558  2.18e+04
   Cl-                0.820      0.820  2.84e+04
   CrO4--            0.0125   6.92e-18  7.83e-13
   Fe++                1.35    0.00193      105.
   H+                 -6.64    0.00100     0.986
   HCO3-            0.00100    0.00100      59.5
   HPO4--            0.0187   5.84e-09  0.000547
   K+                0.0111     0.0111      423.
   Mg++                1.92      0.156  3.70e+03
   Mn++              0.0313     0.0313  1.68e+03
   Na+                0.136      0.136  3.05e+03
   O2(aq)          -0.00938   -0.00204     -63.6
   SO4--            0.00100   1.12e-06     0.105
   SiO2(aq)            2.13   6.02e-05      3.53
   Ti(OH)4(aq)       0.0155     0.0155  1.75e+03

  Elemental composition               In fluid                  Sorbed
                  total moles     moles       mg/kg        moles       mg/kg
 -------------------------------------------------------------------------------
   Aluminum            0.1398    7.567e-09   0.0001992
   Calcium             0.5889       0.5577   2.181e+04
   Carbon            0.001000     0.001000       11.72
   Chlorine            0.8200       0.8200   2.836e+04
   Chromium           0.01250    6.918e-18   3.509e-13
   Hydrogen             111.0        106.9   1.051e+05
   Iron                 1.350     0.001931       105.2
   Magnesium            1.921       0.1561       3703.
   Manganese          0.03126      0.03126       1675.
   Oxygen               63.23        53.49   8.350e+05
   Phosphorus         0.01874    5.844e-09   0.0001766
   Potassium          0.01109      0.01109       422.9
   Silicon              2.131    6.016e-05       1.648
   Sodium              0.1359       0.1359       3049.
   Sulfur            0.001000    1.121e-06     0.03507
   Titanium           0.01546      0.01546       722.4


          Step #    40             Xi = 0.4000

          Temperature = 100.0 C    Pressure =  1.013 bars
          pH =  6.084              log fO2 =  -60.999
          Eh =  -0.3600 volts      pe =  -4.8624
          Ionic strength      =    1.869097 molal
          Charge imbalance    =    0.809266 eq/kg (36.32% error)
          Activity of water   =    0.975432
          Solvent mass        =     0.94988 kg
          Solution mass       =      1.0145 kg
          Mineral mass        =     0.45913 kg
          Solution density    =    0.992    g/cm3
          Solution viscosity  =    0.003    poise
          Chlorinity          =    0.863267 molal
          Dissolved solids    =       63705 mg/kg sol'n
          Hardness            =    67110.47 mg/kg sol'n as CaCO3
            carbonate         =       21.73 mg/kg sol'n as CaCO3
            non-carbonate     =    67088.75 mg/kg sol'n as CaCO3
          Carbonate alkalinity=       21.73 mg/kg sol'n as CaCO3
          Water type          =    Ca-Cl
          Bulk volume         =    1.18e+03 cm3
          Fluid volume        =    1.02e+03 cm3
          Mineral volume      =        158. cm3
          Inert volume        =        0.00 cm3
          Porosity            =        86.6 %
          Permeability        =       0.971 cm2
          Mass reacted        =         418 g

                          moles          moles         grams          cm3      rxn rate
  Reactants             remaining       reacted       reacted       reacted  (mol/kg sec)
 ------------------------------------------------------------------------------------------
   Al2O3                   0.1398       0.09319         9.502          --            --  
   CaO                     0.3558        0.2372         13.30          --            --  
   Cr2O3                  0.01250      0.008336         1.267          --            --  
   FeO(ox)                  2.699         1.799         129.3          --            --  
   K2O(ox)                0.01009      0.006725        0.6335          --            --  
   MgO                      3.024         2.016         81.25          --            --  
   MnO                    0.06251       0.04167         2.956          --            --  
   Na2O(ox)                0.1349       0.08994         5.574          --            --  
   P2O5                   0.01874       0.01250         1.774          --            --  
   SiO2                     4.261         2.841         170.7          --            --  
   TiO2                   0.03093       0.02062         1.647          --            --  

  Minerals in system     moles      log moles      grams        volume (cm3)
 ----------------------------------------------------------------------------
   Antigorite             0.04768     -1.322          216.3           83.40
   Chromite              0.008336     -2.079          1.866          0.3669
   Daphnite-14A           0.08993     -1.046          64.17           19.19
   Greenalite              0.4387     -0.358          163.1           50.45
   Hydroxylapatite       0.008331     -2.079          4.185           1.579
   Magnetite             0.008075     -2.093          1.870          0.3595
   Saponite-Ca           0.008574     -2.067          3.306           1.163
   Saponite-Mg            0.01118     -1.952          4.280           1.494
   Troilite             0.0009987     -3.001        0.08780         0.03313
                                               _____________   _____________
          (total)                                     459.1           158.0 

  Aqueous species       molality    mg/kg sol'n    act. coef.     log act.
 ---------------------------------------------------------------------------
   Cl-                     0.7578     2.516e+04      0.5558       -0.3755
   Ca++                    0.6001     2.252e+04      0.1677       -0.9971
   Na+                     0.1748         3762.      0.6317       -0.9570
   Mg++                   0.06316         1437.      0.2481       -1.8050
   CaCl+                  0.02953         2088.      0.6317       -1.7292
   MnCl+                  0.02891         2447.      0.6317       -1.7384
   Ti(OH)4(aq)            0.02171         2356.      1.0000       -1.6634
   MgCl+                  0.01589         888.8      0.6317       -1.9985
   NaCl(aq)               0.01565         856.3      1.0000       -1.8055
   Mn++                   0.01496         769.5      0.1677       -2.6004
   K+                     0.01480         541.8      0.5558       -2.0848
   CaCl2(aq)             0.007426         771.7      1.0000       -2.1292
   Methane(aq)           0.001053         15.81      1.0000       -2.9777
   Fe++                 0.0008216         42.96      0.1677       -3.8607
   KCl(aq)              0.0004127         28.81      1.0000       -3.3843
   FeCl+                0.0001477         12.62      0.6317       -4.0302
   H2(aq)               7.353e-05        0.1388      1.0000       -4.1335
   SiO2(aq)             6.235e-05         3.508      1.0000       -4.2051
   FeCl4--              7.822e-06         1.447      0.0879       -6.1627
   OH-                  1.104e-06       0.01758      0.5959       -6.1819
   H+                   9.713e-07     0.0009166      0.8485       -6.0840
   H2S(aq)              7.932e-07       0.02531      1.0000       -6.1006
   HS-                  5.315e-07       0.01646      0.5959       -6.4993
   FeCl2(aq)            4.106e-07       0.04873      1.0000       -6.3866
   NaHSiO3(aq)          1.208e-07       0.01132      1.0000       -6.9181
   HSiO3-               9.620e-08      0.006944      0.6317       -7.2163
   HCl(aq)              8.327e-08      0.002843      1.0000       -7.0795
   NaOH(aq)             1.704e-08     0.0006380      1.0000       -7.7686
    (only species > 1e-8 molal listed)

  Mineral saturation states
                     log Q/K                          log Q/K
 ----------------------------------------------------------------
   Greenalite         0.0000 sat    Phlogopite        -1.2090     
   Magnetite          0.0000 sat    Boehmite          -1.2625     
   Saponite-Ca        0.0000 sat    Minnesotaite      -1.2973     
   Troilite           0.0000 sat    Tridymite         -1.2987     
   Daphnite-14A       0.0000 sat    Chalcedony        -1.3436     
   Hydroxylapatite    0.0000 sat    FeO               -1.5020     
   Saponite-Mg        0.0000 sat    Clinochlore-14A   -1.5154     
   Antigorite         0.0000 sat    Cristobalite(alp  -1.5446     
   Chromite           0.0000 sat    Alabandite        -1.6291     
   Pyrrhotite        -0.0796        Gibbsite          -1.7470     
   Saponite-Na       -0.4575        Coesite           -1.7853     
   Ice               -0.4778        Cristobalite(bet  -1.8468     
   Chrysotile        -0.5350        Rhodonite         -1.8850     
   Cronstedtite-7A   -0.5542        Whitlockite       -1.9301     
   Saponite-K        -0.6513        SiO2(am)          -2.0208     
   Ripidolite-14A    -0.6778        Enstatite         -2.0637     
   Talc              -0.8598        Brucite           -2.1100     
   Pyrite            -0.9103        Wustite           -2.1153     
   Diaspore          -0.9677        Fe(OH)2           -2.2924     
   Hematite          -0.9981        Tephroite         -2.3996     
   Ferrosilite       -1.0873        Mn(OH)2(am)       -2.5125     
   Annite            -1.0876        Diopside          -2.7230     
   Quartz            -1.1269        Chamosite-7A      -2.8365     
   Fayalite          -1.1368        Daphnite-7A       -2.8752     
   Saponite-H        -1.1640        Halite            -2.9105     
   Goethite          -1.1938     
    (only minerals with log Q/K > -3 listed)

                         partial
  Gases               press. (bar)     fugacity     fug. coef.    log fug.
 ---------------------------------------------------------------------------
   CH4(g)                   1.205         1.204        0.9993      0.0805
   H2O(g)                  0.8252        0.8130        0.9852     -0.0899
   H2(g)                  0.09200       0.09206         1.001     -1.0359
   H2S(g)               2.375e-05     2.365e-05        0.9961     -4.6261
   CO2(g)               1.484e-10     1.481e-10        0.9976     -9.8295
   HCl(g)               1.008e-10     1.008e-10         1.000*    -9.9964
   CO(g)                3.832e-15     3.832e-15         1.000*   -14.4166
   C2H4(g)              4.432e-21     4.432e-21         1.000*   -20.3534
   S2(g)                1.473e-27     1.473e-27         1.000*   -26.8317
   SO2(g)               2.558e-28     2.539e-28        0.9928    -27.5953
   Na(g)                2.615e-43     2.615e-43         1.000*   -42.5825
   K(g)                 2.392e-45     2.392e-45         1.000*   -44.6213
   Cl2(g)               1.542e-46     1.542e-46         1.000*   -45.8119
   O2(g)                1.002e-61     1.001e-61        0.9999    -60.9994
   Mg(g)                4.379e-69     4.379e-69         1.000*   -68.3586
   Ca(g)                2.763e-87     2.763e-87         1.000*   -86.5586
   C(g)                 3.660e-97     3.660e-97         1.000*   -96.4365
   Al(g)               1.896e-105    1.896e-105         1.000*  -104.7221
   Si(g)               5.154e-114    5.154e-114         1.000*  -113.2879
    *no data, gas taken to be ideal

                                  In fluid              Sorbed            Kd
  Original basis total moles   moles     mg/kg      moles     mg/kg      L/kg
 -------------------------------------------------------------------------------
   H2O                 59.9       52.7  9.36e+05
   Al+++              0.186   1.03e-08  0.000273
   Ca++               0.648      0.605  2.39e+04
   Cl-                0.820      0.820  2.87e+04
   CrO4--            0.0167   2.58e-18  2.95e-13
   Fe++                1.80   0.000929      51.1
   H+                 -8.86    0.00100     0.995
   HCO3-            0.00100    0.00100      60.1
   HPO4--            0.0250   2.34e-09  0.000222
   K+                0.0144     0.0144      557.
   Mg++                2.42     0.0751  1.80e+03
   Mn++              0.0417     0.0417  2.26e+03
   Na+                0.181      0.181  4.10e+03
   O2(aq)           -0.0125   -0.00204     -64.3
   SO4--            0.00100   1.26e-06     0.119
   SiO2(aq)            2.84   5.94e-05      3.52
   Ti(OH)4(aq)       0.0206     0.0206  2.36e+03

  Elemental composition               In fluid                  Sorbed
                  total moles     moles       mg/kg        moles       mg/kg
 -------------------------------------------------------------------------------
   Aluminum            0.1864    1.027e-08   0.0002731
   Calcium             0.6482       0.6052   2.391e+04
   Carbon            0.001000     0.001000       11.84
   Chlorine            0.8200       0.8200   2.866e+04
   Chromium           0.01667    2.582e-18   1.324e-13
   Hydrogen             111.0        105.5   1.049e+05
   Iron                 1.800    0.0009285       51.11
   Magnesium            2.425      0.07508       1799.
   Manganese          0.04167      0.04167       2257.
   Oxygen               65.80        52.81   8.328e+05
   Phosphorus         0.02499    2.344e-09   7.156e-05
   Potassium          0.01445      0.01445       556.9
   Silicon              2.841    5.943e-05       1.645
   Sodium              0.1809       0.1809       4099.
   Sulfur            0.001000    1.258e-06     0.03977
   Titanium           0.02062      0.02062       973.1


          Step #    41             Xi = 0.4100

          Temperature = 100.0 C    Pressure =  1.013 bars
          pH =  6.105              log fO2 =  -61.018
          Eh =  -0.3619 volts      pe =  -4.8877
          Ionic strength      =    1.869332 molal
          Charge imbalance    =    0.810121 eq/kg (36.32% error)
          Activity of water   =    0.975402
          Solvent mass        =     0.94862 kg
          Solution mass       =      1.0134 kg
          Mineral mass        =     0.47065 kg
          Solution density    =    0.992    g/cm3
          Solution viscosity  =    0.003    poise
          Chlorinity          =    0.864418 molal
          Dissolved solids    =       63964 mg/kg sol'n
          Hardness            =    66847.64 mg/kg sol'n as CaCO3
            carbonate         =       22.33 mg/kg sol'n as CaCO3
            non-carbonate     =    66825.31 mg/kg sol'n as CaCO3
          Carbonate alkalinity=       22.33 mg/kg sol'n as CaCO3
          Water type          =    Ca-Cl
          Bulk volume         =    1.18e+03 cm3
          Fluid volume        =    1.02e+03 cm3
          Mineral volume      =        162. cm3
          Inert volume        =        0.00 cm3
          Porosity            =        86.3 %
          Permeability        =       0.874 cm2
          Mass reacted        =         428 g

                          moles          moles         grams          cm3      rxn rate
  Reactants             remaining       reacted       reacted       reacted  (mol/kg sec)
 ------------------------------------------------------------------------------------------
   Al2O3                   0.1375       0.09552         9.739          --            --  
   CaO                     0.3499        0.2432         13.64          --            --  
   Cr2O3                  0.01229      0.008544         1.299          --            --  
   FeO(ox)                  2.654         1.844         132.5          --            --  
   K2O(ox)               0.009919      0.006893        0.6493          --            --  
   MgO                      2.974         2.066         83.28          --            --  
   MnO                    0.06147       0.04271         3.030          --            --  
   Na2O(ox)                0.1327       0.09219         5.714          --            --  
   P2O5                   0.01843       0.01281         1.818          --            --  
   SiO2                     4.190         2.912         175.0          --            --  
   TiO2                   0.03041       0.02113         1.688          --            --  

  Minerals in system     moles      log moles      grams        volume (cm3)
 ----------------------------------------------------------------------------
   Antigorite             0.04889     -1.311          221.8           85.51
   Chromite              0.008544     -2.068          1.913          0.3760
   Daphnite-14A           0.09222     -1.035          65.80           19.68
   Greenalite              0.4498     -0.347          167.2           51.73
   Hydroxylapatite       0.008539     -2.069          4.289           1.619
   Magnetite             0.008076     -2.093          1.870          0.3596
   Saponite-Ca            0.01998     -1.699          7.704           2.711
   Troilite             0.0009987     -3.001        0.08780         0.03313
                                               _____________   _____________
          (total)                                     470.6           162.0 

  Aqueous species       molality    mg/kg sol'n    act. coef.     log act.
 ---------------------------------------------------------------------------
   Cl-                     0.7588     2.518e+04      0.5558       -0.3750
   Ca++                    0.6039     2.265e+04      0.1677       -0.9944
   Na+                     0.1793         3859.      0.6317       -0.9458
   Mg++                   0.05785         1316.      0.2481       -1.8431
   CaCl+                  0.02975         2103.      0.6317       -1.7260
   MnCl+                  0.02969         2512.      0.6317       -1.7269
   Ti(OH)4(aq)            0.02228         2417.      1.0000       -1.6521
   NaCl(aq)               0.01608         879.5      1.0000       -1.7938
   Mn++                   0.01534         789.0      0.1677       -2.5895
   K+                     0.01516         554.9      0.5558       -2.0743
   MgCl+                  0.01457         814.9      0.6317       -2.0361
   CaCl2(aq)             0.007491         778.2      1.0000       -2.1255
   Methane(aq)           0.001054         15.83      1.0000       -2.9771
   Fe++                 0.0007522         39.32      0.1677       -3.8990
   KCl(aq)              0.0004234         29.55      1.0000       -3.3733
   FeCl+                0.0001354         11.57      0.6317       -4.0680
   H2(aq)               7.509e-05        0.1417      1.0000       -4.1244
   SiO2(aq)             6.170e-05         3.470      1.0000       -4.2097
   FeCl4--              7.196e-06         1.331      0.0879       -6.1989
   OH-                  1.158e-06       0.01843      0.5959       -6.1612
   H+                   9.261e-07     0.0008737      0.8485       -6.1047
   H2S(aq)              7.877e-07       0.02513      1.0000       -6.1037
   HS-                  5.536e-07       0.01714      0.5959       -6.4817
   FeCl2(aq)            3.768e-07       0.04471      1.0000       -6.4239
   NaHSiO3(aq)          1.286e-07       0.01205      1.0000       -6.8908
   HSiO3-               9.984e-08      0.007204      0.6317       -7.2002
   HCl(aq)              7.949e-08      0.002713      1.0000       -7.0997
   NaOH(aq)             1.833e-08     0.0006864      1.0000       -7.7368
    (only species > 1e-8 molal listed)

  Mineral saturation states
                     log Q/K                          log Q/K
 ----------------------------------------------------------------
   Antigorite         0.0000 sat    Goethite          -1.1954     
   Chromite           0.0000 sat    Boehmite          -1.2632     
   Greenalite         0.0000 sat    Tridymite         -1.3033     
   Hydroxylapatite    0.0000 sat    Minnesotaite      -1.3064     
   Magnetite          0.0000 sat    Chalcedony        -1.3482     
   Troilite           0.0000 sat    FeO               -1.4990     
   Daphnite-14A       0.0000 sat    Clinochlore-14A   -1.5144     
   Saponite-Ca        0.0000 sat    Cristobalite(alp  -1.5492     
   Saponite-Mg       -0.0067        Alabandite        -1.5799     
   Pyrrhotite        -0.0796        Gibbsite          -1.7478     
   Saponite-Na       -0.4542        Coesite           -1.7899     
   Ice               -0.4778        Rhodonite         -1.8372     
   Chrysotile        -0.5344        Cristobalite(bet  -1.8514     
   Cronstedtite-7A   -0.5557        Whitlockite       -1.9447     
   Saponite-K        -0.6482        SiO2(am)          -2.0254     
   Ripidolite-14A    -0.6772        Enstatite         -2.0651     
   Talc              -0.8683        Brucite           -2.1068     
   Pyrite            -0.9225        Wustite           -2.1129     
   Diaspore          -0.9684        Fe(OH)2           -2.2894     
   Hematite          -1.0011        Tephroite         -2.2995     
   Annite            -1.0617        Mn(OH)2(am)       -2.4602     
   Ferrosilite       -1.0889        Diopside          -2.6848     
   Quartz            -1.1315        Chamosite-7A      -2.8365     
   Fayalite          -1.1353        Daphnite-7A       -2.8752     
   Saponite-H        -1.1713        Halite            -2.8988     
   Phlogopite        -1.1825     
    (only minerals with log Q/K > -3 listed)

                         partial
  Gases               press. (bar)     fugacity     fug. coef.    log fug.
 ---------------------------------------------------------------------------
   CH4(g)                   1.206         1.205        0.9993      0.0811
   H2O(g)                  0.8252        0.8130        0.9852     -0.0899
   H2(g)                  0.09395       0.09402         1.001     -1.0268
   H2S(g)               2.358e-05     2.349e-05        0.9961     -4.6292
   CO2(g)               1.366e-10     1.363e-10        0.9976     -9.8654
   HCl(g)               9.626e-11     9.626e-11         1.000*   -10.0166
   CO(g)                3.602e-15     3.602e-15         1.000*   -14.4434
   C2H4(g)              4.261e-21     4.261e-21         1.000*   -20.3705
   S2(g)                1.393e-27     1.393e-27         1.000*   -26.8561
   SO2(g)               2.385e-28     2.368e-28        0.9928    -27.6257
   Na(g)                2.844e-43     2.844e-43         1.000*   -42.5460
   K(g)                 2.597e-45     2.597e-45         1.000*   -44.5855
   Cl2(g)               1.376e-46     1.376e-46         1.000*   -45.8613
   O2(g)                9.603e-62     9.602e-62        0.9999    -61.0176
   Mg(g)                4.506e-69     4.506e-69         1.000*   -68.3462
   Ca(g)                3.123e-87     3.123e-87         1.000*   -86.5055
   C(g)                 3.514e-97     3.514e-97         1.000*   -96.4542
   Al(g)               1.953e-105    1.953e-105         1.000*  -104.7092
   Si(g)               5.319e-114    5.319e-114         1.000*  -113.2742
    *no data, gas taken to be ideal

                                  In fluid              Sorbed            Kd
  Original basis total moles   moles     mg/kg      moles     mg/kg      L/kg
 -------------------------------------------------------------------------------
   H2O                 60.0       52.7  9.36e+05
   Al+++              0.191   1.07e-08  0.000285
   Ca++               0.654      0.608  2.41e+04
   Cl-                0.820      0.820  2.87e+04
   CrO4--            0.0171   2.27e-18  2.60e-13
   Fe++                1.85   0.000849      46.8
   H+                 -9.08    0.00100     0.996
   HCO3-            0.00100    0.00100      60.2
   HPO4--            0.0256   2.10e-09  0.000199
   K+                0.0148     0.0148      570.
   Mg++                2.48     0.0687  1.65e+03
   Mn++              0.0427     0.0427  2.32e+03
   Na+                0.185      0.185  4.21e+03
   O2(aq)           -0.0128   -0.00204     -64.4
   SO4--            0.00100   1.27e-06     0.121
   SiO2(aq)            2.91   5.87e-05      3.48
   Ti(OH)4(aq)       0.0211     0.0211  2.42e+03

  Elemental composition               In fluid                  Sorbed
                  total moles     moles       mg/kg        moles       mg/kg
 -------------------------------------------------------------------------------
   Aluminum            0.1910    1.069e-08   0.0002845
   Calcium             0.6542       0.6082   2.405e+04
   Carbon            0.001000     0.001000       11.85
   Chlorine            0.8200       0.8200   2.869e+04
   Chromium           0.01709    2.271e-18   1.165e-13
   Hydrogen             111.0        105.4   1.048e+05
   Iron                 1.845    0.0008492       46.79
   Magnesium            2.475      0.06870       1648.
   Manganese          0.04272      0.04272       2316.
   Oxygen               66.05        52.74   8.326e+05
   Phosphorus         0.02562    2.104e-09   6.431e-05
   Potassium          0.01479      0.01479       570.4
   Silicon              2.912    5.875e-05       1.628
   Sodium              0.1854       0.1854       4205.
   Sulfur            0.001000    1.272e-06     0.04026
   Titanium           0.02114      0.02114       998.5


          Step #    49             Xi = 0.4900

          Temperature = 100.0 C    Pressure =  1.013 bars
          pH =  6.683              log fO2 =  -61.509
          Eh =  -0.4138 volts      pe =  -5.5887
          Ionic strength      =    1.877612 molal
          Charge imbalance    =    0.816875 eq/kg (36.25% error)
          Activity of water   =    0.975061
          Solvent mass        =     0.93854 kg
          Solution mass       =      1.0051 kg
          Mineral mass        =     0.56260 kg
          Solution density    =    0.993    g/cm3
          Solution viscosity  =    0.003    poise
          Chlorinity          =    0.873699 molal
          Dissolved solids    =       66187 mg/kg sol'n
          Hardness            =    64998.50 mg/kg sol'n as CaCO3
            carbonate         =       37.82 mg/kg sol'n as CaCO3
            non-carbonate     =    64960.68 mg/kg sol'n as CaCO3
          Carbonate alkalinity=       37.82 mg/kg sol'n as CaCO3
          Water type          =    Ca-Cl
          Bulk volume         =    1.21e+03 cm3
          Fluid volume        =    1.01e+03 cm3
          Mineral volume      =        194. cm3
          Inert volume        =        0.00 cm3
          Porosity            =        83.9 %
          Permeability        =       0.384 cm2
          Mass reacted        =         512 g

                          moles          moles         grams          cm3      rxn rate
  Reactants             remaining       reacted       reacted       reacted  (mol/kg sec)
 ------------------------------------------------------------------------------------------
   Al2O3                   0.1188        0.1142         11.64          --            --  
   CaO                     0.3025        0.2906         16.30          --            --  
   Cr2O3                  0.01063       0.01021         1.552          --            --  
   FeO(ox)                  2.294         2.204         158.4          --            --  
   K2O(ox)               0.008574      0.008238        0.7760          --            --  
   MgO                      2.570         2.470         99.53          --            --  
   MnO                    0.05313       0.05105         3.621          --            --  
   Na2O(ox)                0.1147        0.1102         6.829          --            --  
   P2O5                   0.01593       0.01531         2.173          --            --  
   SiO2                     3.622         3.480         209.1          --            --  
   TiO2                   0.02629       0.02526         2.018          --            --  

  Minerals in system     moles      log moles      grams        volume (cm3)
 ----------------------------------------------------------------------------
   Antigorite             0.05846     -1.233          265.1           102.2
   Chromite               0.01021     -1.991          2.286          0.4494
   Daphnite-14A            0.1105     -0.957          78.83           23.58
   Greenalite              0.5390     -0.268          200.4           61.98
   Hydroxylapatite        0.01021     -1.991          5.126           1.934
   Magnetite             0.008129     -2.090          1.882          0.3619
   Saponite-Ca            0.02230     -1.652          8.598           3.026
   Tephroite             0.001361     -2.866         0.2749          0.1037
   Troilite             0.0009978     -3.001        0.08772         0.03310
                                               _____________   _____________
          (total)                                     562.6           193.7 

  Aqueous species       molality    mg/kg sol'n    act. coef.     log act.
 ---------------------------------------------------------------------------
   Cl-                     0.7692     2.547e+04      0.5559       -0.3690
   Ca++                    0.6486     2.427e+04      0.1677       -0.9635
   Na+                     0.2162         4641.      0.6319       -0.8645
   MnCl+                  0.03410         2878.      0.6319       -1.6666
   CaCl+                  0.03238         2284.      0.6319       -1.6891
   Ti(OH)4(aq)            0.02691         2913.      1.0000       -1.5700
   NaCl(aq)               0.01966         1073.      1.0000       -1.7065
   K+                     0.01811         661.1      0.5559       -1.9972
   Mn++                   0.01739         892.2      0.1677       -2.5351
   CaCl2(aq)             0.008270         857.1      1.0000       -2.0825
   Mg++                  0.004926         111.8      0.2481       -2.9129
   MgCl+                 0.001257         70.17      0.6319       -3.0999
   Methane(aq)           0.001065         15.96      1.0000       -2.9725
   KCl(aq)              0.0005127         35.70      1.0000       -3.2901
   H2(aq)               0.0001321        0.2487      1.0000       -3.8791
   Fe++                 6.332e-05         3.302      0.1677       -4.9739
   SiO2(aq)             4.653e-05         2.611      1.0000       -4.3323
   FeCl+                1.155e-05        0.9845      0.6319       -5.1369
   OH-                  4.383e-06       0.06961      0.5961       -5.5830
   HS-                  1.736e-06       0.05361      0.5961       -5.9852
   H2S(aq)              6.522e-07       0.02076      1.0000       -6.1856
   FeCl4--              6.409e-07        0.1183      0.0878       -7.2497
   NaHSiO3(aq)          4.429e-07       0.04139      1.0000       -6.3537
   HSiO3-               2.850e-07       0.02052      0.6319       -6.7445
   H+                   2.443e-07     0.0002299      0.8491       -6.6831
   NaOH(aq)             8.372e-08      0.003127      1.0000       -7.0772
   AlO2-                3.476e-08      0.001914      0.6319       -7.6583
   FeCl2(aq)            3.260e-08      0.003859      1.0000       -7.4867
   HCl(aq)              2.128e-08     0.0007245      1.0000       -7.6721
    (only species > 1e-8 molal listed)

  Mineral saturation states
                     log Q/K                          log Q/K
 ----------------------------------------------------------------
   Tephroite          0.0000 sat    Pyrite            -1.2498     
   Saponite-Ca        0.0000 sat    Quartz            -1.2541     
   Chromite           0.0000 sat    Boehmite          -1.2837     
   Antigorite         0.0000 sat    Saponite-H        -1.3673     
   Troilite           0.0000 sat    FeO               -1.4171     
   Daphnite-14A       0.0000 sat    Tridymite         -1.4259     
   Magnetite          0.0000 sat    Chalcedony        -1.4708     
   Greenalite         0.0000 sat    Clinochlore-14A   -1.4889     
   Hydroxylapatite    0.0000 sat    Minnesotaite      -1.5514     
   Pyrrhotite        -0.0796        Diopside          -1.6554     
   Saponite-Mg       -0.1884        Cristobalite(alp  -1.6718     
   Saponite-Na       -0.4325        Gibbsite          -1.7684     
   Alabandite        -0.4506        Coesite           -1.9125     
   Ice               -0.4780        Cristobalite(bet  -1.9740     
   Chrysotile        -0.5191        Brucite           -2.0200     
   Annite            -0.5490        Wustite           -2.0485     
   Cronstedtite-7A   -0.5967        Enstatite         -2.1007     
   Saponite-K        -0.6279        SiO2(am)          -2.1480     
   Phlogopite        -0.6545        Fe(OH)2           -2.2077     
   Ripidolite-14A    -0.6619        Whitlockite       -2.3406     
   Rhodonite         -0.7487        Hedenbergite      -2.6520     
   Diaspore          -0.9889        Wollastonite      -2.7720     
   Hematite          -1.0830        Halite            -2.8115     
   Fayalite          -1.0943        Chamosite-7A      -2.8365     
   Talc              -1.0980        Manganosite       -2.8596     
   Ferrosilite       -1.1296        Daphnite-7A       -2.8752     
   Goethite          -1.2364        Pseudowollastoni  -2.9063     
   Mn(OH)2(am)       -1.2493        Tremolite         -2.9266     
    (only minerals with log Q/K > -3 listed)

                         partial
  Gases               press. (bar)     fugacity     fug. coef.    log fug.
 ---------------------------------------------------------------------------
   CH4(g)                   1.219         1.218        0.9993      0.0857
   H2O(g)                  0.8249        0.8127        0.9852     -0.0901
   H2(g)                   0.1653        0.1654         1.001     -0.7815
   H2S(g)               1.952e-05     1.945e-05        0.9961     -4.7111
   HCl(g)               2.576e-11     2.576e-11         1.000*   -10.5890
   CO2(g)               1.441e-11     1.438e-11        0.9976    -10.8423
   CO(g)                6.686e-16     6.686e-16         1.000*   -15.1748
   C2H4(g)              1.407e-21     1.407e-21         1.000*   -20.8518
   S2(g)                3.086e-28     3.086e-28         1.000*   -27.5106
   SO2(g)               3.625e-29     3.599e-29        0.9928    -28.4439
   Na(g)                1.723e-42     1.723e-42         1.000*   -41.7636
   K(g)                 1.559e-44     1.559e-44         1.000*   -43.8073
   Cl2(g)               5.605e-48     5.605e-48         1.000*   -47.2514
   O2(g)                3.101e-62     3.101e-62        0.9999    -61.5085
   Mg(g)                9.686e-69     9.686e-69         1.000*   -68.0139
   Ca(g)                8.465e-86     8.465e-86         1.000*   -85.0724
   C(g)                 1.148e-97     1.148e-97         1.000*   -96.9402
   Al(g)               4.351e-105    4.351e-105         1.000*  -104.3614
   Si(g)               1.242e-113    1.242e-113         1.000*  -112.9058
    *no data, gas taken to be ideal

                                  In fluid              Sorbed            Kd
  Original basis total moles   moles     mg/kg      moles     mg/kg      L/kg
 -------------------------------------------------------------------------------
   H2O                 60.9       52.1  9.34e+05
   Al+++              0.228   3.53e-08  0.000949
   Ca++               0.702      0.647  2.58e+04
   Cl-                0.820      0.820  2.89e+04
   CrO4--            0.0204   8.68e-20  1.00e-14
   Fe++                2.21   7.09e-05      3.94
   H+                 -10.9   0.000998      1.00
   HCO3-            0.00100    0.00100      60.7
   HPO4--            0.0306   1.57e-10  1.50e-05
   K+                0.0175     0.0175      680.
   Mg++                2.88    0.00580      140.
   Mn++              0.0511     0.0483  2.64e+03
   Na+                0.221      0.221  5.06e+03
   O2(aq)           -0.0153   -0.00207     -65.8
   SO4--            0.00100   2.24e-06     0.214
   SiO2(aq)            3.48   4.44e-05      2.65
   Ti(OH)4(aq)       0.0253     0.0253  2.91e+03

  Elemental composition               In fluid                  Sorbed
                  total moles     moles       mg/kg        moles       mg/kg
 -------------------------------------------------------------------------------
   Aluminum            0.2283    3.534e-08   0.0009488
   Calcium             0.7016       0.6469   2.580e+04
   Carbon            0.001000     0.001000       11.95
   Chlorine            0.8200       0.8200   2.892e+04
   Chromium           0.02042    8.681e-20   4.491e-15
   Hydrogen             111.0        104.3   1.046e+05
   Iron                 2.205    7.090e-05       3.940
   Magnesium            2.879     0.005803       140.3
   Manganese          0.05105      0.04833       2642.
   Oxygen               68.11        52.20   8.309e+05
   Phosphorus         0.03062    1.566e-10   4.826e-06
   Potassium          0.01748      0.01748       679.8
   Silicon              3.480    4.435e-05       1.239
   Sodium              0.2214       0.2214       5063.
   Sulfur            0.001000    2.242e-06     0.07152
   Titanium           0.02526      0.02526       1203.


          Step #    50             Xi = 0.5000

          Temperature = 100.0 C    Pressure =  1.013 bars
          pH =  6.716              log fO2 =  -61.537
          Eh =  -0.4167 volts      pe =  -5.6288
          Ionic strength      =    1.884756 molal
          Charge imbalance    =    0.817819 eq/kg (36.15% error)
          Activity of water   =    0.974920
          Solvent mass        =     0.93738 kg
          Solution mass       =      1.0039 kg
          Mineral mass        =     0.57421 kg
          Solution density    =    0.993    g/cm3
          Solution viscosity  =    0.003    poise
          Chlorinity          =    0.874777 molal
          Dissolved solids    =       66260 mg/kg sol'n
          Hardness            =    65464.82 mg/kg sol'n as CaCO3
            carbonate         =       38.55 mg/kg sol'n as CaCO3
            non-carbonate     =    65426.27 mg/kg sol'n as CaCO3
          Carbonate alkalinity=       38.55 mg/kg sol'n as CaCO3
          Water type          =    Ca-Cl
          Bulk volume         =    1.21e+03 cm3
          Fluid volume        =    1.01e+03 cm3
          Mineral volume      =        198. cm3
          Inert volume        =        0.00 cm3
          Porosity            =        83.6 %
          Permeability        =       0.347 cm2
          Mass reacted        =         522 g

                          moles          moles         grams          cm3      rxn rate
  Reactants             remaining       reacted       reacted       reacted  (mol/kg sec)
 ------------------------------------------------------------------------------------------
   Al2O3                   0.1165        0.1165         11.88          --            --  
   CaO                     0.2965        0.2965         16.63          --            --  
   Cr2O3                  0.01042       0.01042         1.584          --            --  
   FeO(ox)                  2.249         2.249         161.6          --            --  
   K2O(ox)               0.008406      0.008406        0.7918          --            --  
   MgO                      2.520         2.520         101.6          --            --  
   MnO                    0.05209       0.05209         3.695          --            --  
   Na2O(ox)                0.1124        0.1124         6.968          --            --  
   P2O5                   0.01562       0.01562         2.217          --            --  
   SiO2                     3.551         3.551         213.4          --            --  
   TiO2                   0.02577       0.02577         2.059          --            --  

  Minerals in system     moles      log moles      grams        volume (cm3)
 ----------------------------------------------------------------------------
   Antigorite             0.05944     -1.226          269.6           104.0
   Chromite               0.01042     -1.982          2.332          0.4586
   Daphnite-14A            0.1126     -0.948          80.34           24.03
   Greenalite              0.5504     -0.259          204.6           63.29
   Hydroxylapatite        0.01041     -1.982          5.231           1.974
   Magnetite             0.008133     -2.090          1.883          0.3621
   Saponite-Ca            0.02357     -1.628          9.088           3.199
   Tephroite             0.005047     -2.297          1.019          0.3847
   Troilite             0.0009977     -3.001        0.08771         0.03310
                                               _____________   _____________
          (total)                                     574.2           197.7 

  Aqueous species       molality    mg/kg sol'n    act. coef.     log act.
 ---------------------------------------------------------------------------
   Cl-                     0.7735     2.561e+04      0.5560       -0.3665
   Ca++                    0.6539     2.447e+04      0.1677       -0.9601
   Na+                     0.2207         4739.      0.6321       -0.8553
   CaCl+                  0.03281         2314.      0.6321       -1.6832
   MnCl+                  0.02972         2509.      0.6321       -1.7261
   Ti(OH)4(aq)            0.02750         2976.      1.0000       -1.5607
   NaCl(aq)               0.02019         1102.      1.0000       -1.6948
   K+                     0.01848         674.5      0.5560       -1.9883
   Mn++                   0.01508         773.6      0.1677       -2.5972
   CaCl2(aq)             0.008431         873.7      1.0000       -2.0741
   Mg++                  0.004285         97.24      0.2481       -2.9734
   MgCl+                 0.001100         61.37      0.6321       -3.1579
   Methane(aq)           0.001067         15.98      1.0000       -2.9719
   KCl(aq)              0.0005262         36.63      1.0000       -3.2788
   H2(aq)               0.0001365        0.2570      1.0000       -3.8647
   Fe++                 5.506e-05         2.871      0.1677       -5.0347
   SiO2(aq)             4.577e-05         2.568      1.0000       -4.3394
   FeCl+                1.009e-05        0.8605      0.6321       -5.1952
   OH-                  4.725e-06       0.07504      0.5962       -5.5502
   HS-                  1.851e-06       0.05716      0.5962       -5.9572
   H2S(aq)              6.449e-07       0.02052      1.0000       -6.1905
   FeCl4--              5.707e-07        0.1053      0.0877       -7.3006
   NaHSiO3(aq)          4.798e-07       0.04484      1.0000       -6.3189
   HSiO3-               3.022e-07       0.02175      0.6321       -6.7189
   H+                   2.264e-07     0.0002130      0.8496       -6.7160
   NaOH(aq)             9.222e-08      0.003444      1.0000       -7.0352
   AlO2-                3.737e-08      0.002058      0.6321       -7.6266
   FeCl2(aq)            2.867e-08      0.003393      1.0000       -7.5425
   HCl(aq)              1.984e-08     0.0006755      1.0000       -7.7024
    (only species > 1e-8 molal listed)

  Mineral saturation states
                     log Q/K                          log Q/K
 ----------------------------------------------------------------
   Hydroxylapatite    0.0000 sat    Quartz            -1.2612     
   Saponite-Ca        0.0000 sat    Pyrite            -1.2690     
   Daphnite-14A       0.0000 sat    Boehmite          -1.2849     
   Troilite           0.0000 sat    Saponite-H        -1.3786     
   Chromite           0.0000 sat    FeO               -1.4123     
   Tephroite          0.0000 sat    Tridymite         -1.4330     
   Magnetite          0.0000 sat    Chalcedony        -1.4779     
   Greenalite         0.0000 sat    Clinochlore-14A   -1.4874     
   Antigorite         0.0000 sat    Minnesotaite      -1.5656     
   Pyrrhotite        -0.0796        Diopside          -1.5956     
   Saponite-Mg       -0.1989        Cristobalite(alp  -1.6789     
   Saponite-Na       -0.4300        Gibbsite          -1.7696     
   Alabandite        -0.4519        Coesite           -1.9196     
   Ice               -0.4780        Cristobalite(bet  -1.9811     
   Annite            -0.5157        Brucite           -2.0150     
   Chrysotile        -0.5182        Wustite           -2.0447     
   Cronstedtite-7A   -0.5992        Enstatite         -2.1028     
   Phlogopite        -0.6203        SiO2(am)          -2.1551     
   Saponite-K        -0.6255        Fe(OH)2           -2.2030     
   Ripidolite-14A    -0.6610        Whitlockite       -2.3635     
   Rhodonite         -0.7523        Hedenbergite      -2.5925     
   Diaspore          -0.9901        Wollastonite      -2.7101     
   Hematite          -1.0878        Halite            -2.7998     
   Fayalite          -1.0918        Tremolite         -2.8203     
   Talc              -1.1113        Chamosite-7A      -2.8365     
   Ferrosilite       -1.1320        Pseudowollastoni  -2.8444     
   Goethite          -1.2388        Manganosite       -2.8560     
   Mn(OH)2(am)       -1.2458        Daphnite-7A       -2.8752     
    (only minerals with log Q/K > -3 listed)

                         partial
  Gases               press. (bar)     fugacity     fug. coef.    log fug.
 ---------------------------------------------------------------------------
   CH4(g)                   1.221         1.220        0.9993      0.0863
   H2O(g)                  0.8248        0.8126        0.9852     -0.0901
   H2(g)                   0.1708        0.1710         1.001     -0.7671
   H2S(g)               1.931e-05     1.923e-05        0.9961     -4.7160
   HCl(g)               2.403e-11     2.403e-11         1.000*   -10.6193
   CO2(g)               1.264e-11     1.261e-11        0.9976    -10.8994
   CO(g)                6.061e-16     6.061e-16         1.000*   -15.2175
   C2H4(g)              1.320e-21     1.320e-21         1.000*   -20.8795
   S2(g)                2.824e-28     2.824e-28         1.000*   -27.5491
   SO2(g)               3.244e-29     3.221e-29        0.9928    -28.4920
   Na(g)                1.930e-42     1.930e-42         1.000*   -41.7144
   K(g)                 1.744e-44     1.744e-44         1.000*   -43.7585
   Cl2(g)               4.715e-48     4.715e-48         1.000*   -47.3265
   O2(g)                2.902e-62     2.901e-62        0.9999    -61.5374
   Mg(g)                1.013e-68     1.013e-68         1.000*   -67.9943
   Ca(g)                1.026e-85     1.026e-85         1.000*   -84.9889
   C(g)                 1.076e-97     1.076e-97         1.000*   -96.9684
   Al(g)               4.561e-105    4.561e-105         1.000*  -104.3409
   Si(g)               1.306e-113    1.306e-113         1.000*  -112.8841
    *no data, gas taken to be ideal

                                  In fluid              Sorbed            Kd
  Original basis total moles   moles     mg/kg      moles     mg/kg      L/kg
 -------------------------------------------------------------------------------
   H2O                 61.0       52.0  9.34e+05
   Al+++              0.233   3.79e-08   0.00102
   Ca++               0.708      0.652  2.60e+04
   Cl-                0.820      0.820  2.90e+04
   CrO4--            0.0208   7.36e-20  8.50e-15
   Fe++                2.25   6.16e-05      3.43
   H+                 -11.1   0.000998      1.00
   HCO3-            0.00100    0.00100      60.8
   HPO4--            0.0312   1.36e-10  1.30e-05
   K+                0.0178     0.0178      694.
   Mg++                2.93    0.00505      122.
   Mn++              0.0521     0.0420  2.30e+03
   Na+                0.226      0.226  5.17e+03
   O2(aq)           -0.0156   -0.00207     -65.9
   SO4--            0.00100   2.34e-06     0.224
   SiO2(aq)            3.55   4.36e-05      2.61
   Ti(OH)4(aq)       0.0258     0.0258  2.98e+03

  Elemental composition               In fluid                  Sorbed
                  total moles     moles       mg/kg        moles       mg/kg
 -------------------------------------------------------------------------------
   Aluminum            0.2330    3.791e-08    0.001019
   Calcium             0.7075       0.6516   2.601e+04
   Carbon            0.001000     0.001000       11.96
   Chlorine            0.8200       0.8200   2.896e+04
   Chromium           0.02084    7.357e-20   3.810e-15
   Hydrogen             111.0        104.2   1.046e+05
   Iron                 2.250    6.164e-05       3.429
   Magnesium            2.929     0.005047       122.2
   Manganese          0.05209      0.04200       2298.
   Oxygen               68.37        52.14   8.309e+05
   Phosphorus         0.03124    1.360e-10   4.197e-06
   Potassium          0.01781      0.01781       693.7
   Silicon              3.551    4.364e-05       1.221
   Sodium              0.2259       0.2259       5172.
   Sulfur            0.001000    2.340e-06     0.07474
   Titanium           0.02577      0.02577       1229.


          Step #    57             Xi = 0.5700

          Temperature = 100.0 C    Pressure =  1.013 bars
          pH =  7.319              log fO2 =  -62.046
          Eh =  -0.4708 volts      pe =  -6.3592
          Ionic strength      =    1.929289 molal
          Charge imbalance    =    0.824491 eq/kg (35.55% error)
          Activity of water   =    0.974025
          Solvent mass        =     0.92921 kg
          Solution mass       =     0.99578 kg
          Mineral mass        =     0.65546 kg
          Solution density    =    0.993    g/cm3
          Solution viscosity  =    0.003    poise
          Chlorinity          =    0.882472 molal
          Dissolved solids    =       66851 mg/kg sol'n
          Hardness            =    68218.69 mg/kg sol'n as CaCO3
            carbonate         =       47.29 mg/kg sol'n as CaCO3
            non-carbonate     =    68171.39 mg/kg sol'n as CaCO3
          Carbonate alkalinity=       47.29 mg/kg sol'n as CaCO3
          Water type          =    Ca-Cl
          Bulk volume         =    1.23e+03 cm3
          Fluid volume        =    1.00e+03 cm3
          Mineral volume      =        226. cm3
          Inert volume        =        0.00 cm3
          Porosity            =        81.6 %
          Permeability        =       0.173 cm2
          Mass reacted        =         595 g

                          moles          moles         grams          cm3      rxn rate
  Reactants             remaining       reacted       reacted       reacted  (mol/kg sec)
 ------------------------------------------------------------------------------------------
   Al2O3                   0.1002        0.1328         13.54          --            --  
   CaO                     0.2550        0.3380         18.96          --            --  
   Cr2O3                 0.008961       0.01188         1.805          --            --  
   FeO(ox)                  1.934         2.564         184.2          --            --  
   K2O(ox)               0.007229      0.009583        0.9027          --            --  
   MgO                      2.167         2.873         115.8          --            --  
   MnO                    0.04480       0.05938         4.212          --            --  
   Na2O(ox)               0.09669        0.1282         7.944          --            --  
   P2O5                   0.01343       0.01781         2.527          --            --  
   SiO2                     3.054         4.048         243.2          --            --  
   TiO2                   0.02216       0.02938         2.347          --            --  

  Minerals in system     moles      log moles      grams        volume (cm3)
 ----------------------------------------------------------------------------
   Andradite             0.002163     -2.665          1.099          0.2852
   Antigorite             0.06651     -1.177          301.7           116.3
   Chromite               0.01188     -1.925          2.659          0.5228
   Daphnite-14A            0.1279     -0.893          91.27           27.30
   Greenalite              0.6300     -0.201          234.2           72.45
   Hydroxylapatite        0.01187     -1.926          5.963           2.250
   Magnetite             0.006070     -2.217          1.405          0.2702
   Saponite-Ca            0.02957     -1.529          11.40           4.012
   Tephroite              0.02816     -1.550          5.687           2.146
   Troilite             0.0009938     -3.003        0.08737         0.03297
                                               _____________   _____________
          (total)                                     655.5           225.6 

  Aqueous species       molality    mg/kg sol'n    act. coef.     log act.
 ---------------------------------------------------------------------------
   Cl-                     0.8011     2.650e+04      0.5565       -0.3509
   Ca++                    0.6850     2.562e+04      0.1674       -0.9405
   Na+                     0.2529         5426.      0.6334       -0.7954
   CaCl+                  0.03551         2503.      0.6334       -1.6480
   Ti(OH)4(aq)            0.03162         3420.      1.0000       -1.5000
   NaCl(aq)               0.02403         1310.      1.0000       -1.6193
   K+                     0.02108         769.1      0.5565       -1.9307
   CaCl2(aq)             0.009476         981.4      1.0000       -2.0234
   MnCl+                 0.002210         186.4      0.6334       -2.8539
   Mn++                  0.001086         55.66      0.1674       -3.7405
   Methane(aq)           0.001076         16.11      1.0000       -2.9681
   KCl(aq)              0.0006229         43.33      1.0000       -3.2056
   Mg++                 0.0003273         7.422      0.2483       -4.0901
   H2(aq)               0.0002450        0.4608      1.0000       -3.6109
   MgCl+                8.697e-05         4.850      0.6334       -4.2590
   SiO2(aq)             3.419e-05         1.917      1.0000       -4.4661
   OH-                  1.892e-05        0.3002      0.5971       -4.9470
   HS-                  6.096e-06        0.1882      0.5971       -5.4389
   Fe++                 4.164e-06        0.2170      0.1674       -6.1566
   NaHSiO3(aq)          1.650e-06        0.1541      1.0000       -5.7826
   HSiO3-               9.033e-07       0.06498      0.6334       -6.2425
   FeCl+                7.885e-07       0.06718      0.6334       -6.3015
   H2S(aq)              5.301e-07       0.01686      1.0000       -6.2756
   NaOH(aq)             4.245e-07       0.01584      1.0000       -6.3721
   AlO2-                1.426e-07      0.007847      0.6334       -7.0443
   H+                   5.618e-08     5.284e-05      0.8530       -7.3195
   FeCl4--              5.004e-08      0.009229      0.0872       -8.3602
    (only species > 1e-8 molal listed)

  Mineral saturation states
                     log Q/K                          log Q/K
 ----------------------------------------------------------------
   Troilite           0.0000 sat    FeO               -1.3276     
   Magnetite          0.0000 sat    Talc              -1.3486     
   Chromite           0.0000 sat    Quartz            -1.3879     
   Daphnite-14A       0.0000 sat    Clinochlore-14A   -1.4611     
   Greenalite         0.0000 sat    Hedenbergite      -1.5349     
   Tephroite          0.0000 sat    Tridymite         -1.5597     
   Hydroxylapatite    0.0000 sat    Saponite-H        -1.5811     
   Antigorite         0.0000 sat    Chalcedony        -1.6046     
   Andradite          0.0000 sat    Pyrite            -1.6080     
   Saponite-Ca        0.0000 sat    Wollastonite      -1.6106     
   Annite            -0.0020        Pseudowollastoni  -1.7449     
   Pyrrhotite        -0.0796        Gibbsite          -1.7912     
   Phlogopite        -0.0908        Cristobalite(alp  -1.8056     
   Saponite-Mg       -0.3864        Minnesotaite      -1.8187     
   Saponite-Na       -0.4135        Brucite           -1.9253     
   Alabandite        -0.4732        Wustite           -1.9779     
   Ice               -0.4784        Coesite           -2.0463     
   Chrysotile        -0.5024        Cristobalite(bet  -2.1078     
   Diopside          -0.5327        Fe(OH)2           -2.1186     
   Saponite-K        -0.6098        Enstatite         -2.1395     
   Cronstedtite-7A   -0.6420        Mesolite          -2.2612     
   Ripidolite-14A    -0.6452        SiO2(am)          -2.2818     
   Rhodonite         -0.8157        Halite            -2.7243     
   Tremolite         -0.9318        Monticellite      -2.7364     
   Diaspore          -1.0113        Prehnite          -2.7491     
   Fayalite          -1.0490        Whitlockite       -2.7722     
   Hematite          -1.1725        Manganosite       -2.7926     
   Ferrosilite       -1.1739        Chamosite-7A      -2.8365     
   Mn(OH)2(am)       -1.1829        Daphnite-7A       -2.8752     
   Goethite          -1.2814        Epidote           -2.9165     
   Boehmite          -1.3061        Epidote-ord       -2.9219     
    (only minerals with log Q/K > -3 listed)

                         partial
  Gases               press. (bar)     fugacity     fug. coef.    log fug.
 ---------------------------------------------------------------------------
   CH4(g)                   1.231         1.231        0.9993      0.0901
   H2O(g)                  0.8240        0.8118        0.9852     -0.0905
   H2(g)                   0.3065        0.3067         1.001     -0.5133
   H2S(g)               1.587e-05     1.581e-05        0.9961     -4.8011
   HCl(g)               6.205e-12     6.205e-12         1.000*   -11.2073
   CO2(g)               1.228e-12     1.225e-12        0.9976    -11.9118
   CO(g)                1.058e-16     1.058e-16         1.000*   -15.9756
   C2H4(g)              4.173e-22     4.173e-22         1.000*   -21.3796
   S2(g)                5.928e-29     5.928e-29         1.000*   -28.2271
   SO2(g)               4.609e-30     4.576e-30        0.9928    -29.3395
   Na(g)                1.191e-41     1.191e-41         1.000*   -40.9240
   K(g)                 1.071e-43     1.071e-43         1.000*   -42.9703
   Cl2(g)               1.753e-49     1.753e-49         1.000*   -48.7563
   O2(g)                8.998e-63     8.997e-63        0.9999    -62.0459
   Mg(g)                2.238e-68     2.238e-68         1.000*   -67.6501
   Ca(g)                3.102e-84     3.102e-84         1.000*   -83.5084
   C(g)                 3.371e-98     3.371e-98         1.000*   -97.4723
   Al(g)               1.046e-104    1.046e-104         1.000*  -103.9805
   Si(g)               3.145e-113    3.145e-113         1.000*  -112.5023
    *no data, gas taken to be ideal

                                  In fluid              Sorbed            Kd
  Original basis total moles   moles     mg/kg      moles     mg/kg      L/kg
 -------------------------------------------------------------------------------
   H2O                 61.7       51.6  9.33e+05
   Al+++              0.266   1.41e-07   0.00383
   Ca++               0.749      0.678  2.73e+04
   Cl-                0.820      0.820  2.92e+04
   CrO4--            0.0238   4.28e-21  4.98e-16
   Fe++                2.56   4.65e-06     0.261
   H+                 -12.6   0.000986     0.998
   HCO3-            0.00100    0.00100      61.3
   HPO4--            0.0356   1.47e-11  1.41e-06
   K+                0.0202     0.0202      792.
   Mg++                3.28   0.000385      9.39
   Mn++              0.0594    0.00306      169.
   Na+                0.257      0.257  5.94e+03
   O2(aq)           -0.0178   -0.00213     -68.3
   SO4--            0.00100   6.16e-06     0.594
   SiO2(aq)            4.05   3.41e-05      2.06
   Ti(OH)4(aq)       0.0294     0.0294  3.42e+03

  Elemental composition               In fluid                  Sorbed
                  total moles     moles       mg/kg        moles       mg/kg
 -------------------------------------------------------------------------------
   Aluminum            0.2656    1.412e-07    0.003827
   Calcium             0.7490       0.6783   2.730e+04
   Carbon            0.001000     0.001000       12.06
   Chlorine            0.8200       0.8200   2.919e+04
   Chromium           0.02376    4.277e-21   2.233e-16
   Hydrogen             111.0        103.3   1.045e+05
   Iron                 2.565    4.651e-06      0.2608
   Magnesium            3.282    0.0003849       9.395
   Manganese          0.05938     0.003063       169.0
   Oxygen               70.17        51.70   8.306e+05
   Phosphorus         0.03561    1.467e-11   4.562e-07
   Potassium          0.02017      0.02017       791.8
   Silicon              4.048    3.414e-05      0.9629
   Sodium              0.2573       0.2573       5941.
   Sulfur            0.001000    6.162e-06      0.1984
   Titanium           0.02938      0.02938       1413.


          Step #    58             Xi = 0.5800

          Temperature = 100.0 C    Pressure =  1.013 bars
          pH =  7.320              log fO2 =  -62.046
          Eh =  -0.4708 volts      pe =  -6.3597
          Ionic strength      =    1.929208 molal
          Charge imbalance    =    0.825458 eq/kg (35.55% error)
          Activity of water   =    0.974000
          Solvent mass        =     0.92797 kg
          Solution mass       =     0.99461 kg
          Mineral mass        =     0.66707 kg
          Solution density    =    0.994    g/cm3
          Solution viscosity  =    0.003    poise
          Chlorinity          =    0.883653 molal
          Dissolved solids    =       67004 mg/kg sol'n
          Hardness            =    68071.05 mg/kg sol'n as CaCO3
            carbonate         =       47.35 mg/kg sol'n as CaCO3
            non-carbonate     =    68023.70 mg/kg sol'n as CaCO3
          Carbonate alkalinity=       47.35 mg/kg sol'n as CaCO3
          Water type          =    Ca-Cl
          Bulk volume         =    1.23e+03 cm3
          Fluid volume        =    1.00e+03 cm3
          Mineral volume      =        230. cm3
          Inert volume        =        0.00 cm3
          Porosity            =        81.3 %
          Permeability        =       0.157 cm2
          Mass reacted        =         606 g

                          moles          moles         grams          cm3      rxn rate
  Reactants             remaining       reacted       reacted       reacted  (mol/kg sec)
 ------------------------------------------------------------------------------------------
   Al2O3                  0.09785        0.1351         13.78          --            --  
   CaO                     0.2491        0.3440         19.29          --            --  
   Cr2O3                 0.008752       0.01209         1.837          --            --  
   FeO(ox)                  1.889         2.609         187.4          --            --  
   K2O(ox)               0.007061      0.009751        0.9185          --            --  
   MgO                      2.117         2.923         117.8          --            --  
   MnO                    0.04376       0.06043         4.286          --            --  
   Na2O(ox)               0.09444        0.1304         8.083          --            --  
   P2O5                   0.01312       0.01812         2.572          --            --  
   SiO2                     2.983         4.119         247.5          --            --  
   TiO2                   0.02165       0.02990         2.388          --            --  

  Minerals in system     moles      log moles      grams        volume (cm3)
 ----------------------------------------------------------------------------
   Andradite             0.004678     -2.330          2.377          0.6168
   Annite               0.0002907     -3.537         0.1488         0.04487
   Antigorite             0.06771     -1.169          307.1           118.4
   Chromite               0.01209     -1.918          2.706          0.5319
   Daphnite-14A            0.1305     -0.884          93.11           27.85
   Greenalite              0.6411     -0.193          238.3           73.73
   Hydroxylapatite        0.01208     -1.918          6.068           2.290
   Magnetite             0.003554     -2.449         0.8229          0.1582
   Saponite-Ca            0.02717     -1.566          10.47           3.686
   Tephroite              0.02869     -1.542          5.793           2.186
   Troilite             0.0009938     -3.003        0.08737         0.03297
                                               _____________   _____________
          (total)                                     667.1           229.6 

  Aqueous species       molality    mg/kg sol'n    act. coef.     log act.
 ---------------------------------------------------------------------------
   Cl-                     0.8018     2.652e+04      0.5565       -0.3505
   Ca++                    0.6836     2.556e+04      0.1674       -0.9414
   Na+                     0.2576         5526.      0.6334       -0.7873
   CaCl+                  0.03547         2500.      0.6334       -1.6485
   Ti(OH)4(aq)            0.03222         3484.      1.0000       -1.4919
   NaCl(aq)               0.02450         1336.      1.0000       -1.6108
   K+                     0.02115         771.7      0.5565       -1.9292
   CaCl2(aq)             0.009474         981.1      1.0000       -2.0234
   MnCl+                 0.002208         186.2      0.6334       -2.8544
   Mn++                  0.001083         55.53      0.1674       -3.7414
   Methane(aq)           0.001078         16.13      1.0000       -2.9675
   KCl(aq)              0.0006257         43.52      1.0000       -3.2036
   Mg++                 0.0003266         7.406      0.2483       -4.0910
   H2(aq)               0.0002450        0.4608      1.0000       -3.6108
   MgCl+                8.687e-05         4.843      0.6334       -4.2595
   SiO2(aq)             3.419e-05         1.916      1.0000       -4.4662
   OH-                  1.894e-05        0.3005      0.5971       -4.9466
   HS-                  6.103e-06        0.1883      0.5971       -5.4384
   Fe++                 4.156e-06        0.2165      0.1674       -6.1575
   NaHSiO3(aq)          1.683e-06        0.1571      1.0000       -5.7740
   HSiO3-               9.042e-07       0.06504      0.6334       -6.2420
   FeCl+                7.876e-07       0.06709      0.6334       -6.3020
   H2S(aq)              5.301e-07       0.01686      1.0000       -6.2757
   NaOH(aq)             4.329e-07       0.01616      1.0000       -6.3636
   AlO2-                1.427e-07      0.007854      0.6334       -7.0438
   H+                   5.612e-08     5.277e-05      0.8530       -7.3200
   FeCl4--              5.012e-08      0.009243      0.0872       -8.3595
    (only species > 1e-8 molal listed)

  Mineral saturation states
                     log Q/K                          log Q/K
 ----------------------------------------------------------------
   Magnetite          0.0000 sat    FeO               -1.3276     
   Daphnite-14A       0.0000 sat    Talc              -1.3486     
   Chromite           0.0000 sat    Quartz            -1.3880     
   Andradite          0.0000 sat    Clinochlore-14A   -1.4611     
   Greenalite         0.0000 sat    Hedenbergite      -1.5349     
   Tephroite          0.0000 sat    Tridymite         -1.5598     
   Hydroxylapatite    0.0000 sat    Saponite-H        -1.5811     
   Annite             0.0000 sat    Chalcedony        -1.6047     
   Antigorite         0.0000 sat    Pyrite            -1.6081     
   Saponite-Ca        0.0000 sat    Wollastonite      -1.6106     
   Troilite           0.0000 sat    Pseudowollastoni  -1.7449     
   Pyrrhotite        -0.0796        Gibbsite          -1.7912     
   Phlogopite        -0.0888        Cristobalite(alp  -1.8057     
   Saponite-Mg       -0.3864        Minnesotaite      -1.8187     
   Saponite-Na       -0.4107        Brucite           -1.9253     
   Alabandite        -0.4733        Wustite           -1.9779     
   Ice               -0.4784        Coesite           -2.0464     
   Chrysotile        -0.5024        Cristobalite(bet  -2.1079     
   Diopside          -0.5327        Fe(OH)2           -2.1186     
   Saponite-K        -0.6091        Enstatite         -2.1395     
   Cronstedtite-7A   -0.6420        Mesolite          -2.2554     
   Ripidolite-14A    -0.6452        SiO2(am)          -2.2819     
   Rhodonite         -0.8157        Halite            -2.7158     
   Tremolite         -0.9318        Monticellite      -2.7364     
   Diaspore          -1.0113        Prehnite          -2.7491     
   Fayalite          -1.0490        Whitlockite       -2.7722     
   Hematite          -1.1725        Manganosite       -2.7926     
   Ferrosilite       -1.1739        Chamosite-7A      -2.8365     
   Mn(OH)2(am)       -1.1829        Daphnite-7A       -2.8752     
   Goethite          -1.2814        Epidote           -2.9165     
   Boehmite          -1.3061        Epidote-ord       -2.9219     
    (only minerals with log Q/K > -3 listed)

                         partial
  Gases               press. (bar)     fugacity     fug. coef.    log fug.
 ---------------------------------------------------------------------------
   CH4(g)                   1.233         1.232        0.9993      0.0907
   H2O(g)                  0.8240        0.8118        0.9852     -0.0905
   H2(g)                   0.3065        0.3067         1.001     -0.5132
   H2S(g)               1.587e-05     1.581e-05        0.9961     -4.8012
   HCl(g)               6.204e-12     6.204e-12         1.000*   -11.2073
   CO2(g)               1.229e-12     1.226e-12        0.9976    -11.9113
   CO(g)                1.059e-16     1.059e-16         1.000*   -15.9751
   C2H4(g)              4.183e-22     4.183e-22         1.000*   -21.3785
   S2(g)                5.926e-29     5.926e-29         1.000*   -28.2272
   SO2(g)               4.608e-30     4.575e-30        0.9928    -29.3396
   Na(g)                1.215e-41     1.215e-41         1.000*   -40.9155
   K(g)                 1.076e-43     1.076e-43         1.000*   -42.9683
   Cl2(g)               1.752e-49     1.752e-49         1.000*   -48.7564
   O2(g)                8.996e-63     8.995e-63        0.9999    -62.0460
   Mg(g)                2.239e-68     2.239e-68         1.000*   -67.6500
   Ca(g)                3.102e-84     3.102e-84         1.000*   -83.5083
   C(g)                 3.375e-98     3.375e-98         1.000*   -97.4717
   Al(g)               1.046e-104    1.046e-104         1.000*  -103.9805
   Si(g)               3.146e-113    3.146e-113         1.000*  -112.5023
    *no data, gas taken to be ideal

                                  In fluid              Sorbed            Kd
  Original basis total moles   moles     mg/kg      moles     mg/kg      L/kg
 -------------------------------------------------------------------------------
   H2O                 61.9       51.5  9.33e+05
   Al+++              0.270   1.41e-07   0.00383
   Ca++               0.755      0.676  2.72e+04
   Cl-                0.820      0.820  2.92e+04
   CrO4--            0.0242   4.26e-21  4.97e-16
   Fe++                2.61   4.64e-06     0.260
   H+                 -12.8   0.000986     0.999
   HCO3-            0.00100    0.00100      61.3
   HPO4--            0.0362   1.47e-11  1.42e-06
   K+                0.0205     0.0202      795.
   Mg++                3.33   0.000384      9.38
   Mn++              0.0604    0.00305      169.
   Na+                0.262      0.262  6.05e+03
   O2(aq)           -0.0181   -0.00213     -68.4
   SO4--            0.00100   6.16e-06     0.595
   SiO2(aq)            4.12   3.41e-05      2.06
   Ti(OH)4(aq)       0.0299     0.0299  3.48e+03

  Elemental composition               In fluid                  Sorbed
                  total moles     moles       mg/kg        moles       mg/kg
 -------------------------------------------------------------------------------
   Aluminum            0.2703    1.413e-07    0.003834
   Calcium             0.7550       0.6761   2.724e+04
   Carbon            0.001000     0.001000       12.08
   Chlorine            0.8200       0.8200   2.923e+04
   Chromium           0.02417    4.263e-21   2.228e-16
   Hydrogen             111.0        103.1   1.045e+05
   Iron                 2.610    4.636e-06      0.2603
   Magnesium            3.332    0.0003837       9.376
   Manganese          0.06043     0.003054       168.7
   Oxygen               70.42        51.63   8.305e+05
   Phosphorus         0.03624    1.468e-11   4.570e-07
   Potassium          0.02050      0.02021       794.5
   Silicon              4.119    3.412e-05      0.9636
   Sodium              0.2618       0.2618       6052.
   Sulfur            0.001000    6.159e-06      0.1986
   Titanium           0.02990      0.02990       1439.


          Step #    60             Xi = 0.5942

          Temperature = 100.0 C    Pressure =  1.013 bars
          pH =  7.321              log fO2 =  -62.046
          Eh =  -0.4709 volts      pe =  -6.3604
          Ionic strength      =    1.929155 molal
          Charge imbalance    =    0.826837 eq/kg (35.57% error)
          Activity of water   =    0.973965
          Solvent mass        =     0.92621 kg
          Solution mass       =     0.99295 kg
          Mineral mass        =     0.68357 kg
          Solution density    =    0.994    g/cm3
          Solution viscosity  =    0.003    poise
          Chlorinity          =    0.885332 molal
          Dissolved solids    =       67219 mg/kg sol'n
          Hardness            =    67867.41 mg/kg sol'n as CaCO3
            carbonate         =       47.44 mg/kg sol'n as CaCO3
            non-carbonate     =    67819.97 mg/kg sol'n as CaCO3
          Carbonate alkalinity=       47.44 mg/kg sol'n as CaCO3
          Water type          =    Ca-Cl
          Bulk volume         =    1.23e+03 cm3
          Fluid volume        =        999. cm3
          Mineral volume      =        235. cm3
          Inert volume        =        0.00 cm3
          Porosity            =        80.9 %
          Permeability        =       0.137 cm2
          Mass reacted        =         621 g

                          moles          moles         grams          cm3      rxn rate
  Reactants             remaining       reacted       reacted       reacted  (mol/kg sec)
 ------------------------------------------------------------------------------------------
   Al2O3                  0.09454        0.1384         14.12          --            --  
   CaO                     0.2407        0.3524         19.76          --            --  
   Cr2O3                 0.008456       0.01238         1.882          --            --  
   FeO(ox)                  1.825         2.673         192.0          --            --  
   K2O(ox)               0.006822      0.009990        0.9410          --            --  
   MgO                      2.045         2.995         120.7          --            --  
   MnO                    0.04228       0.06191         4.391          --            --  
   Na2O(ox)               0.09124        0.1336         8.281          --            --  
   P2O5                   0.01268       0.01856         2.635          --            --  
   SiO2                     2.882         4.220         253.6          --            --  
   TiO2                   0.02092       0.03063         2.447          --            --  

  Minerals in system     moles      log moles      grams        volume (cm3)
 ----------------------------------------------------------------------------
   Andradite             0.008232     -2.085          4.183           1.085
   Annite               0.0008357     -3.078         0.4278          0.1290
   Antigorite             0.06942     -1.159          314.9           121.4
   Chromite               0.01238     -1.907          2.772          0.5450
   Daphnite-14A            0.1341     -0.873          95.69           28.62
   Greenalite              0.6570     -0.182          244.2           75.55
   Hydroxylapatite        0.01238     -1.907          6.216           2.346
   Saponite-Ca            0.02371     -1.625          9.142           3.217
   Tephroite              0.02943     -1.531          5.944           2.243
   Troilite             0.0009938     -3.003        0.08737         0.03297
                                               _____________   _____________
          (total)                                     683.6           235.2 

  Aqueous species       molality    mg/kg sol'n    act. coef.     log act.
 ---------------------------------------------------------------------------
   Cl-                     0.8029     2.655e+04      0.5565       -0.3499
   Ca++                    0.6816     2.548e+04      0.1674       -0.9426
   Na+                     0.2644         5670.      0.6334       -0.7761
   CaCl+                  0.03542         2495.      0.6334       -1.6491
   Ti(OH)4(aq)            0.03307         3576.      1.0000       -1.4806
   NaCl(aq)               0.02518         1373.      1.0000       -1.5990
   K+                     0.02112         770.4      0.5565       -1.9298
   CaCl2(aq)             0.009472         980.6      1.0000       -2.0235
   MnCl+                 0.002204         185.8      0.6334       -2.8551
   Mn++                  0.001080         55.35      0.1674       -3.7427
   Methane(aq)           0.001080         16.16      1.0000       -2.9667
   KCl(aq)              0.0006256         43.50      1.0000       -3.2037
   Mg++                 0.0003256         7.383      0.2483       -4.0922
   H2(aq)               0.0002450        0.4608      1.0000       -3.6108
   MgCl+                8.673e-05         4.835      0.6334       -4.2601
   SiO2(aq)             3.418e-05         1.916      1.0000       -4.4662
   OH-                  1.897e-05        0.3009      0.5971       -4.9460
   HS-                  6.111e-06        0.1885      0.5971       -5.4378
   Fe++                 4.143e-06        0.2158      0.1674       -6.1588
   NaHSiO3(aq)          1.729e-06        0.1614      1.0000       -5.7622
   HSiO3-               9.055e-07       0.06512      0.6334       -6.2414
   FeCl+                7.864e-07       0.06697      0.6334       -6.3027
   H2S(aq)              5.300e-07       0.01685      1.0000       -6.2757
   NaOH(aq)             4.449e-07       0.01660      1.0000       -6.3517
   AlO2-                1.429e-07      0.007864      0.6334       -7.0432
   H+                   5.604e-08     5.268e-05      0.8530       -7.3206
   FeCl4--              5.024e-08      0.009263      0.0872       -8.3584
    (only species > 1e-8 molal listed)

  Mineral saturation states
                     log Q/K                          log Q/K
 ----------------------------------------------------------------
   Troilite           0.0000 sat    FeO               -1.3275     
   Daphnite-14A       0.0000 sat    Talc              -1.3486     
   Tephroite          0.0000 sat    Quartz            -1.3880     
   Andradite          0.0000 sat    Clinochlore-14A   -1.4611     
   Greenalite         0.0000 sat    Hedenbergite      -1.5349     
   Chromite           0.0000 sat    Tridymite         -1.5598     
   Hydroxylapatite    0.0000 sat    Saponite-H        -1.5811     
   Annite             0.0000 sat    Chalcedony        -1.6047     
   Antigorite         0.0000 sat    Pyrite            -1.6082     
   Saponite-Ca        0.0000 sat    Wollastonite      -1.6105     
   Magnetite         -0.0000        Pseudowollastoni  -1.7448     
   Pyrrhotite        -0.0796        Gibbsite          -1.7912     
   Phlogopite        -0.0888        Cristobalite(alp  -1.8057     
   Saponite-Mg       -0.3864        Minnesotaite      -1.8187     
   Saponite-Na       -0.4068        Brucite           -1.9253     
   Alabandite        -0.4733        Wustite           -1.9779     
   Ice               -0.4785        Coesite           -2.0464     
   Chrysotile        -0.5024        Cristobalite(bet  -2.1079     
   Diopside          -0.5327        Fe(OH)2           -2.1186     
   Saponite-K        -0.6091        Enstatite         -2.1395     
   Cronstedtite-7A   -0.6421        Mesolite          -2.2475     
   Ripidolite-14A    -0.6452        SiO2(am)          -2.2819     
   Rhodonite         -0.8157        Halite            -2.7040     
   Tremolite         -0.9318        Monticellite      -2.7363     
   Diaspore          -1.0113        Prehnite          -2.7491     
   Fayalite          -1.0490        Whitlockite       -2.7722     
   Hematite          -1.1726        Manganosite       -2.7926     
   Ferrosilite       -1.1739        Chamosite-7A      -2.8365     
   Mn(OH)2(am)       -1.1829        Daphnite-7A       -2.8752     
   Goethite          -1.2814        Epidote           -2.9165     
   Boehmite          -1.3061        Epidote-ord       -2.9219     
    (only minerals with log Q/K > -3 listed)

                         partial
  Gases               press. (bar)     fugacity     fug. coef.    log fug.
 ---------------------------------------------------------------------------
   CH4(g)                   1.235         1.235        0.9993      0.0915
   H2O(g)                  0.8240        0.8118        0.9852     -0.0906
   H2(g)                   0.3066        0.3068         1.001     -0.5132
   H2S(g)               1.587e-05     1.580e-05        0.9961     -4.8012
   HCl(g)               6.203e-12     6.203e-12         1.000*   -11.2074
   CO2(g)               1.231e-12     1.228e-12        0.9976    -11.9109
   CO(g)                1.060e-16     1.060e-16         1.000*   -15.9746
   C2H4(g)              4.198e-22     4.198e-22         1.000*   -21.3770
   S2(g)                5.923e-29     5.923e-29         1.000*   -28.2274
   SO2(g)               4.605e-30     4.572e-30        0.9928    -29.3399
   Na(g)                1.249e-41     1.249e-41         1.000*   -40.9035
   K(g)                 1.076e-43     1.076e-43         1.000*   -42.9683
   Cl2(g)               1.751e-49     1.751e-49         1.000*   -48.7567
   O2(g)                8.992e-63     8.991e-63        0.9999    -62.0462
   Mg(g)                2.239e-68     2.239e-68         1.000*   -67.6499
   Ca(g)                3.103e-84     3.103e-84         1.000*   -83.5082
   C(g)                 3.380e-98     3.380e-98         1.000*   -97.4711
   Al(g)               1.046e-104    1.046e-104         1.000*  -103.9803
   Si(g)               3.147e-113    3.147e-113         1.000*  -112.5021
    *no data, gas taken to be ideal

                                  In fluid              Sorbed            Kd
  Original basis total moles   moles     mg/kg      moles     mg/kg      L/kg
 -------------------------------------------------------------------------------
   H2O                 62.0       51.4  9.33e+05
   Al+++              0.277   1.41e-07   0.00384
   Ca++               0.763      0.673  2.72e+04
   Cl-                0.820      0.820  2.93e+04
   CrO4--            0.0248   4.24e-21  4.96e-16
   Fe++                2.67   4.61e-06     0.260
   H+                 -13.2   0.000986      1.00
   HCO3-            0.00100    0.00100      61.5
   HPO4--            0.0371   1.47e-11  1.42e-06
   K+                0.0210     0.0201      793.
   Mg++                3.40   0.000382      9.35
   Mn++              0.0619    0.00304      168.
   Na+                0.268      0.268  6.21e+03
   O2(aq)           -0.0186   -0.00213     -68.5
   SO4--            0.00100   6.16e-06     0.596
   SiO2(aq)            4.22   3.41e-05      2.06
   Ti(OH)4(aq)       0.0306     0.0306  3.58e+03

  Elemental composition               In fluid                  Sorbed
                  total moles     moles       mg/kg        moles       mg/kg
 -------------------------------------------------------------------------------
   Aluminum            0.2769    1.415e-07    0.003845
   Calcium             0.7634       0.6729   2.716e+04
   Carbon            0.001000     0.001000       12.10
   Chlorine            0.8200       0.8200   2.928e+04
   Chromium           0.02477    4.242e-21   2.222e-16
   Hydrogen             111.0        103.0   1.045e+05
   Iron                 2.674    4.615e-06      0.2595
   Magnesium            3.404    0.0003819       9.349
   Manganese          0.06191     0.003042       168.3
   Oxygen               70.79        51.54   8.304e+05
   Phosphorus         0.03713    1.469e-11   4.581e-07
   Potassium          0.02098      0.02014       793.2
   Silicon              4.220    3.410e-05      0.9646
   Sodium              0.2682       0.2682       6210.
   Sulfur            0.001000    6.156e-06      0.1988
   Titanium           0.03063      0.03063       1477.


          Step #    61             Xi = 0.6000

          Temperature = 100.0 C    Pressure =  1.013 bars
          pH =  7.415              log fO2 =  -63.118
          Eh =  -0.4977 volts      pe =  -6.7225
          Ionic strength      =    1.931735 molal
          Charge imbalance    =    0.827379 eq/kg (35.56% error)
          Activity of water   =    0.973935
          Solvent mass        =     0.92558 kg
          Solution mass       =     0.99230 kg
          Mineral mass        =     0.69027 kg
          Solution density    =    0.994    g/cm3
          Solution viscosity  =    0.003    poise
          Chlorinity          =    0.885928 molal
          Dissolved solids    =       67235 mg/kg sol'n
          Hardness            =    68038.93 mg/kg sol'n as CaCO3
            carbonate         =       48.23 mg/kg sol'n as CaCO3
            non-carbonate     =    67990.70 mg/kg sol'n as CaCO3
          Carbonate alkalinity=       48.23 mg/kg sol'n as CaCO3
          Water type          =    Ca-Cl
          Bulk volume         =    1.24e+03 cm3
          Fluid volume        =        999. cm3
          Mineral volume      =        237. cm3
          Inert volume        =        0.00 cm3
          Porosity            =        80.8 %
          Permeability        =       0.130 cm2
          Mass reacted        =         627 g

                          moles          moles         grams          cm3      rxn rate
  Reactants             remaining       reacted       reacted       reacted  (mol/kg sec)
 ------------------------------------------------------------------------------------------
   Al2O3                  0.09319        0.1398         14.25          --            --  
   CaO                     0.2372        0.3558         19.95          --            --  
   Cr2O3                 0.008336       0.01250         1.900          --            --  
   FeO(ox)                  1.799         2.699         193.9          --            --  
   K2O(ox)               0.006725       0.01009        0.9502          --            --  
   MgO                      2.016         3.024         121.9          --            --  
   MnO                    0.04167       0.06251         4.434          --            --  
   Na2O(ox)               0.08994        0.1349         8.362          --            --  
   P2O5                   0.01250       0.01874         2.661          --            --  
   SiO2                     2.841         4.261         256.0          --            --  
   TiO2                   0.02062       0.03093         2.470          --            --  

  Minerals in system     moles      log moles      grams        volume (cm3)
 ----------------------------------------------------------------------------
   Andradite             0.008784     -2.056          4.464           1.158
   Annite                0.004096     -2.388          2.096          0.6320
   Antigorite             0.07011     -1.154          318.0           122.6
   Chromite               0.01250     -1.903          2.799          0.5503
   Daphnite-14A            0.1340     -0.873          95.63           28.61
   Greenalite              0.6621     -0.179          246.1           76.14
   Hydroxylapatite        0.01250     -1.903          6.277           2.369
   Saponite-Ca            0.02246     -1.649          8.659           3.047
   Tephroite              0.03025     -1.519          6.109           2.305
   Troilite             0.0009927     -3.003        0.08727         0.03293
                                               _____________   _____________
          (total)                                     690.3           237.5 

  Aqueous species       molality    mg/kg sol'n    act. coef.     log act.
 ---------------------------------------------------------------------------
   Cl-                     0.8038     2.658e+04      0.5565       -0.3494
   Ca++                    0.6834     2.555e+04      0.1674       -0.9415
   Na+                     0.2671         5728.      0.6335       -0.7716
   CaCl+                  0.03555         2504.      0.6335       -1.6475
   Ti(OH)4(aq)            0.03342         3613.      1.0000       -1.4761
   NaCl(aq)               0.02547         1389.      1.0000       -1.5939
   K+                     0.01792         653.6      0.5565       -2.0012
   CaCl2(aq)             0.009520         985.6      1.0000       -2.0214
   MnCl+                 0.001463         123.3      0.6335       -3.0331
   Methane(aq)           0.001080         16.17      1.0000       -2.9664
   H2(aq)               0.0008414         1.582      1.0000       -3.0750
   Mn++                 0.0007161         36.70      0.1674       -3.9212
   KCl(aq)              0.0005314         36.95      1.0000       -3.2746
   Mg++                 0.0002179         4.940      0.2483       -4.2667
   MgCl+                5.810e-05         3.239      0.6335       -4.4341
   SiO2(aq)             3.268e-05         1.832      1.0000       -4.4857
   OH-                  2.356e-05        0.3737      0.5972       -4.8518
   HS-                  7.366e-06        0.2272      0.5972       -5.3567
   Fe++                 2.768e-06        0.1442      0.1674       -6.3341
   NaHSiO3(aq)          2.075e-06        0.1937      1.0000       -5.6831
   HSiO3-               1.075e-06       0.07731      0.6335       -6.1668
   NaOH(aq)             5.584e-07       0.02083      1.0000       -6.2531
   FeCl+                5.258e-07       0.04478      0.6335       -6.4775
   H2S(aq)              5.143e-07       0.01635      1.0000       -6.2888
   AlO2-                1.762e-07      0.009693      0.6335       -6.9523
   H+                   4.510e-08     4.240e-05      0.8532       -7.4148
   FeCl4--              3.373e-08      0.006219      0.0872       -8.5316
   NaAlO2(aq)           1.086e-08     0.0008302      1.0000       -7.9642
    (only species > 1e-8 molal listed)

  Mineral saturation states
                     log Q/K                          log Q/K
 ----------------------------------------------------------------
   Annite             0.0000 sat    Talc              -1.3852     
   Troilite           0.0000 sat    Quartz            -1.4075     
   Chromite           0.0000 sat    Wollastonite      -1.4406     
   Hydroxylapatite    0.0000 sat    Clinochlore-14A   -1.4570     
   Saponite-Ca        0.0000 sat    Goethite          -1.5363     
   Greenalite         0.0000 sat    Pseudowollastoni  -1.5749     
   Daphnite-14A       0.0000 sat    Tridymite         -1.5793     
   Tephroite          0.0000 sat    Saponite-H        -1.6123     
   Antigorite         0.0000 sat    Chalcedony        -1.6242     
   Andradite          0.0000 sat    Hematite          -1.6823     
   Pyrrhotite        -0.0796        Gibbsite          -1.7945     
   Phlogopite        -0.0864        Cristobalite(alp  -1.8252     
   Diopside          -0.3685        Minnesotaite      -1.8578     
   Saponite-Na       -0.4055        Brucite           -1.9115     
   Saponite-Mg       -0.4154        Wustite           -1.9939     
   Alabandite        -0.4765        Coesite           -2.0659     
   Ice               -0.4785        Fe(OH)2           -2.1056     
   Magnetite         -0.4967        Mesolite          -2.1217     
   Chrysotile        -0.5000        Cristobalite(bet  -2.1274     
   Saponite-K        -0.6328        Enstatite         -2.1451     
   Tremolite         -0.6400        Pyrite            -2.1570     
   Ripidolite-14A    -0.6428        SiO2(am)          -2.3014     
   Rhodonite         -0.8255        Prehnite          -2.4354     
   Diaspore          -1.0145        Monticellite      -2.5526     
   Fayalite          -1.0424        Halite            -2.6989     
   Cronstedtite-7A   -1.1453        Manganosite       -2.7828     
   Mn(OH)2(am)       -1.1731        Whitlockite       -2.8353     
   Ferrosilite       -1.1804        Chamosite-7A      -2.8365     
   Boehmite          -1.3093        Epidote           -2.8576     
   FeO               -1.3145        Epidote-ord       -2.8630     
   Hedenbergite      -1.3715        Daphnite-7A       -2.8752     
    (only minerals with log Q/K > -3 listed)

                         partial
  Gases               press. (bar)     fugacity     fug. coef.    log fug.
 ---------------------------------------------------------------------------
   CH4(g)                   1.236         1.235        0.9993      0.0918
   H2(g)                    1.053         1.053         1.001      0.0226
   H2O(g)                  0.8240        0.8118        0.9852     -0.0906
   H2S(g)               1.540e-05     1.534e-05        0.9961     -4.8143
   HCl(g)               5.000e-12     5.000e-12         1.000*   -11.3011
   CO2(g)               8.858e-15     8.837e-15        0.9976    -14.0537
   CO(g)                2.620e-18     2.620e-18         1.000*   -17.5816
   C2H4(g)              3.565e-23     3.565e-23         1.000*   -22.4480
   S2(g)                4.730e-30     4.730e-30         1.000*   -29.3251
   SO2(g)               1.104e-31     1.096e-31        0.9928    -30.9603
   Na(g)                2.904e-41     2.904e-41         1.000*   -40.5370
   K(g)                 2.101e-43     2.101e-43         1.000*   -42.6776
   Cl2(g)               3.313e-50     3.313e-50         1.000*   -49.4797
   O2(g)                7.626e-64     7.625e-64        0.9999    -63.1178
   Mg(g)                7.939e-68     7.939e-68         1.000*   -67.1002
   Ca(g)                1.648e-83     1.648e-83         1.000*   -82.7829
   C(g)                 2.869e-99     2.869e-99         1.000*   -98.5423
   Al(g)               6.609e-104    6.609e-104         1.000*  -103.1799
   Si(g)               3.548e-112    3.548e-112         1.000*  -111.4501
    *no data, gas taken to be ideal

                                  In fluid              Sorbed            Kd
  Original basis total moles   moles     mg/kg      moles     mg/kg      L/kg
 -------------------------------------------------------------------------------
   H2O                 62.1       51.4  9.33e+05
   Al+++              0.280   1.74e-07   0.00474
   Ca++               0.767      0.674  2.72e+04
   Cl-                0.820      0.820  2.93e+04
   CrO4--            0.0250   4.82e-21  5.63e-16
   Fe++                2.70   3.08e-06     0.173
   H+                 -13.3   0.000982     0.997
   HCO3-            0.00100    0.00100      61.5
   HPO4--            0.0375   1.07e-11  1.04e-06
   K+                0.0212     0.0171      673.
   Mg++                3.43   0.000255      6.26
   Mn++              0.0625    0.00202      112.
   Na+                0.271      0.271  6.27e+03
   O2(aq)           -0.0188   -0.00240     -77.5
   SO4--            0.00100   7.30e-06     0.707
   SiO2(aq)            4.26   3.32e-05      2.01
   Ti(OH)4(aq)       0.0309     0.0309  3.61e+03

  Elemental composition               In fluid                  Sorbed
                  total moles     moles       mg/kg        moles       mg/kg
 -------------------------------------------------------------------------------
   Aluminum            0.2796    1.742e-07    0.004735
   Calcium             0.7668       0.6743   2.723e+04
   Carbon            0.001000     0.001000       12.10
   Chlorine            0.8200       0.8200   2.930e+04
   Chromium           0.02501    4.818e-21   2.525e-16
   Hydrogen             111.0        102.9   1.045e+05
   Iron                 2.700    3.081e-06      0.1734
   Magnesium            3.433    0.0002555       6.257
   Manganese          0.06251     0.002017       111.7
   Oxygen               70.94        51.50   8.304e+05
   Phosphorus         0.03749    1.071e-11   3.342e-07
   Potassium          0.02117      0.01708       672.9
   Silicon              4.261    3.316e-05      0.9386
   Sodium              0.2708       0.2708       6274.
   Sulfur            0.001000    7.300e-06      0.2359
   Titanium           0.03093      0.03093       1492.


          Step #    67             Xi = 0.6573

          Temperature = 100.0 C    Pressure =  1.013 bars
          pH =  7.624              log fO2 =  -65.468
          Eh =  -0.5567 volts      pe =  -7.5193
          Ionic strength      =    1.934261 molal
          Charge imbalance    =    0.832514 eq/kg (35.59% error)
          Activity of water   =    0.973789
          Solvent mass        =     0.91914 kg
          Solution mass       =     0.98618 kg
          Mineral mass        =     0.75624 kg
          Solution density    =    0.994    g/cm3
          Solution viscosity  =    0.003    poise
          Chlorinity          =    0.892139 molal
          Dissolved solids    =       67980 mg/kg sol'n
          Hardness            =    67548.20 mg/kg sol'n as CaCO3
            carbonate         =       49.97 mg/kg sol'n as CaCO3
            non-carbonate     =    67498.23 mg/kg sol'n as CaCO3
          Carbonate alkalinity=       49.97 mg/kg sol'n as CaCO3
          Water type          =    Ca-Cl
          Bulk volume         =    1.25e+03 cm3
          Fluid volume        =        992. cm3
          Mineral volume      =        260. cm3
          Inert volume        =        0.00 cm3
          Porosity            =        79.3 %
          Permeability        =      0.0764 cm2
          Mass reacted        =         687 g

                          moles          moles         grams          cm3      rxn rate
  Reactants             remaining       reacted       reacted       reacted  (mol/kg sec)
 ------------------------------------------------------------------------------------------
   Al2O3                  0.07985        0.1531         15.61          --            --  
   CaO                     0.2032        0.3898         21.86          --            --  
   Cr2O3                 0.007142       0.01370         2.082          --            --  
   FeO(ox)                  1.542         2.957         212.4          --            --  
   K2O(ox)               0.005762       0.01105         1.041          --            --  
   MgO                      1.727         3.313         133.5          --            --  
   MnO                    0.03570       0.06848         4.858          --            --  
   Na2O(ox)               0.07706        0.1478         9.160          --            --  
   P2O5                   0.01071       0.02053         2.915          --            --  
   SiO2                     2.434         4.668         280.5          --            --  
   TiO2                   0.01767       0.03388         2.706          --            --  

  Minerals in system     moles      log moles      grams        volume (cm3)
 ----------------------------------------------------------------------------
   Andradite              0.01958     -1.708          9.950           2.582
   Annite                 0.01135     -1.945          5.808           1.751
   Antigorite             0.07608     -1.119          345.1           133.1
   Chromite               0.01370     -1.863          3.066          0.6028
   Daphnite-14A            0.1443     -0.841          103.0           30.80
   Greenalite              0.7160     -0.145          266.2           82.34
   Hydroxylapatite        0.01369     -1.864          6.876           2.595
   Saponite-Ca            0.01899     -1.722          7.319           2.576
   Tephroite              0.03384     -1.471          6.834           2.579
   Tremolite             0.002518     -2.599          2.046          0.6873
   Troilite             0.0009893     -3.005        0.08697         0.03282
                                               _____________   _____________
          (total)                                     756.2           259.6 

  Aqueous species       molality    mg/kg sol'n    act. coef.     log act.
 ---------------------------------------------------------------------------
   Cl-                     0.8083     2.671e+04      0.5565       -0.3469
   Ca++                    0.6789     2.536e+04      0.1674       -0.9444
   Na+                     0.2944         6309.      0.6335       -0.7292
   Ti(OH)4(aq)            0.03686         3982.      1.0000       -1.4334
   CaCl+                  0.03550         2499.      0.6335       -1.6479
   NaCl(aq)               0.02824         1538.      1.0000       -1.5492
   H2(aq)                 0.01259         23.66      1.0000       -1.8999
   K+                     0.01242         452.5      0.5565       -2.1604
   CaCl2(aq)             0.009563         989.2      1.0000       -2.0194
   Methane(aq)           0.001088         16.27      1.0000       -2.9634
   MnCl+                0.0005896         49.67      0.6335       -3.4277
   KCl(aq)              0.0003704         25.73      1.0000       -3.4314
   Mn++                 0.0002871         14.70      0.1674       -4.3182
   Mg++                 8.917e-05         2.020      0.2484       -4.6547
   OH-                  3.813e-05        0.6044      0.5972       -4.6426
   SiO2(aq)             2.961e-05         1.658      1.0000       -4.5286
   MgCl+                2.391e-05         1.332      0.6335       -4.8197
   HS-                  1.116e-05        0.3441      0.5972       -5.1761
   NaHSiO3(aq)          3.354e-06        0.3128      1.0000       -5.4745
   HSiO3-               1.577e-06        0.1133      0.6335       -6.0005
   Fe++                 1.128e-06       0.05872      0.1674       -6.7239
   NaOH(aq)             9.964e-07       0.03715      1.0000       -6.0015
   H2S(aq)              4.814e-07       0.01529      1.0000       -6.3175
   AlO2-                2.806e-07       0.01542      0.6335       -6.7502
   FeCl+                2.155e-07       0.01834      0.6335       -6.8648
   H+                   2.785e-08     2.616e-05      0.8533       -7.6240
   NaAlO2(aq)           1.906e-08      0.001456      1.0000       -7.7198
   S--                  1.754e-08     0.0005243      0.1265       -8.6539
   FeCl4--              1.406e-08      0.002591      0.0871       -8.9117
    (only species > 1e-8 molal listed)

  Mineral saturation states
                     log Q/K                          log Q/K
 ----------------------------------------------------------------
   Tremolite          0.0000 sat    Quartz            -1.4504     
   Annite             0.0000 sat    Talc              -1.4656     
   Chromite           0.0000 sat    Magnetite         -1.5860     
   Saponite-Ca        0.0000 sat    Tridymite         -1.6222     
   Antigorite         0.0000 sat    Chalcedony        -1.6671     
   Hydroxylapatite    0.0000 sat    Saponite-H        -1.6809     
   Andradite          0.0000 sat    Prehnite          -1.7473     
   Tephroite          0.0000 sat    Gibbsite          -1.8017     
   Troilite           0.0000 sat    Mesolite          -1.8221     
   Daphnite-14A       0.0000 sat    Cristobalite(alp  -1.8681     
   Greenalite         0.0000 sat    Brucite           -1.8811     
   Diopside          -0.0083        Minnesotaite      -1.9435     
   Pyrrhotite        -0.0796        Wustite           -2.0291     
   Phlogopite        -0.0810        Fe(OH)2           -2.0770     
   Saponite-Na       -0.3910        Goethite          -2.0953     
   Ice               -0.4785        Coesite           -2.1088     
   Saponite-Mg       -0.4789        Monticellite      -2.1495     
   Alabandite        -0.4837        Enstatite         -2.1576     
   Chrysotile        -0.4946        Cristobalite(bet  -2.1703     
   Ripidolite-14A    -0.6374        Grossular         -2.1817     
   Saponite-K        -0.6849        Cronstedtite-7A   -2.2489     
   Rhodonite         -0.8469        SiO2(am)          -2.3443     
   Hedenbergite      -1.0131        Halite            -2.6542     
   Diaspore          -1.0217        Epidote           -2.7285     
   Fayalite          -1.0280        Epidote-ord       -2.7339     
   Wollastonite      -1.0680        Manganosite       -2.7614     
   Mn(OH)2(am)       -1.1517        Hematite          -2.8002     
   Ferrosilite       -1.1947        Scolecite         -2.8290     
   Pseudowollastoni  -1.2023        Chamosite-7A      -2.8365     
   FeO               -1.2859        Daphnite-7A       -2.8752     
   Boehmite          -1.3165        Whitlockite       -2.9738     
   Clinochlore-14A   -1.4481     
    (only minerals with log Q/K > -3 listed)

                         partial
  Gases               press. (bar)     fugacity     fug. coef.    log fug.
 ---------------------------------------------------------------------------
   H2(g)                    15.76         15.77         1.001      1.1977
   CH4(g)                   1.245         1.244        0.9993      0.0948
   H2O(g)                  0.8238        0.8116        0.9852     -0.0906
   H2S(g)               1.441e-05     1.436e-05        0.9961     -4.8430
   HCl(g)               3.105e-12     3.105e-12         1.000*   -11.5079
   CO2(g)               1.777e-19     1.773e-19        0.9976    -18.7513
   CO(g)                7.870e-22     7.870e-22         1.000*   -21.1040
   C2H4(g)              1.614e-25     1.614e-25         1.000*   -24.7921
   S2(g)                1.850e-32     1.850e-32         1.000*   -31.7328
   SO2(g)               3.080e-35     3.058e-35        0.9928    -34.5145
   Na(g)                2.005e-40     2.005e-40         1.000*   -39.6978
   K(g)                 9.119e-43     9.119e-43         1.000*   -42.0400
   Cl2(g)               8.541e-52     8.541e-52         1.000*   -51.0685
   O2(g)                3.403e-66     3.403e-66        0.9999    -65.4681
   Mg(g)                1.275e-66     1.275e-66         1.000*   -65.8946
   Ca(g)                6.424e-82     6.424e-82         1.000*   -81.1922
   C(g)                1.290e-101    1.290e-101         1.000*  -100.8896
   Al(g)               3.765e-102    3.765e-102         1.000*  -101.4242
   Si(g)               7.202e-110    7.202e-110         1.000*  -109.1426
    *no data, gas taken to be ideal

                                  In fluid              Sorbed            Kd
  Original basis total moles   moles     mg/kg      moles     mg/kg      L/kg
 -------------------------------------------------------------------------------
   H2O                 62.7       51.0  9.32e+05
   Al+++              0.306   2.76e-07   0.00756
   Ca++               0.801      0.665  2.70e+04
   Cl-                0.820      0.820  2.95e+04
   CrO4--            0.0274   6.65e-21  7.83e-16
   Fe++                2.96   1.25e-06    0.0707
   H+                 -14.6   0.000970     0.991
   HCO3-            0.00100    0.00100      61.9
   HPO4--            0.0411   5.46e-12  5.31e-07
   K+                0.0231     0.0118      466.
   Mg++                3.72   0.000104      2.56
   Mn++              0.0685   0.000806      44.9
   Na+                0.297      0.297  6.91e+03
   O2(aq)           -0.0205   -0.00781     -253.
   SO4--            0.00100   1.07e-05      1.04
   SiO2(aq)            4.67   3.17e-05      1.93
   Ti(OH)4(aq)       0.0339     0.0339  3.98e+03

  Elemental composition               In fluid                  Sorbed
                  total moles     moles       mg/kg        moles       mg/kg
 -------------------------------------------------------------------------------
   Aluminum            0.3063    2.764e-07    0.007562
   Calcium             0.8008       0.6655   2.704e+04
   Carbon            0.001000     0.001000       12.18
   Chlorine            0.8200       0.8200   2.948e+04
   Chromium           0.02740    6.654e-21   3.508e-16
   Hydrogen             111.0        102.2   1.045e+05
   Iron                 2.958    1.248e-06     0.07070
   Magnesium            3.722    0.0001039       2.562
   Manganese          0.06848    0.0008058       44.89
   Oxygen               72.41        51.16   8.299e+05
   Phosphorus         0.04107    5.459e-12   1.714e-07
   Potassium          0.02310      0.01175       466.0
   Silicon              4.668    3.174e-05      0.9040
   Sodium              0.2966       0.2966       6914.
   Sulfur            0.001000    1.072e-05      0.3485
   Titanium           0.03388      0.03388       1645.


          Step #    70             Xi = 0.6793

          Temperature = 100.0 C    Pressure =  1.013 bars
          pH =  7.625              log fO2 =  -65.468
          Eh =  -0.5568 volts      pe =  -7.5203
          Ionic strength      =    1.933780 molal
          Charge imbalance    =    0.834527 eq/kg (35.61% error)
          Activity of water   =    0.973739
          Solvent mass        =     0.91660 kg
          Solution mass       =     0.98380 kg
          Mineral mass        =     0.78158 kg
          Solution density    =    0.994    g/cm3
          Solution viscosity  =    0.003    poise
          Chlorinity          =    0.894610 molal
          Dissolved solids    =       68306 mg/kg sol'n
          Hardness            =    67212.18 mg/kg sol'n as CaCO3
            carbonate         =       50.10 mg/kg sol'n as CaCO3
            non-carbonate     =    67162.08 mg/kg sol'n as CaCO3
          Carbonate alkalinity=       50.10 mg/kg sol'n as CaCO3
          Water type          =    Ca-Cl
          Bulk volume         =    1.26e+03 cm3
          Fluid volume        =        989. cm3
          Mineral volume      =        268. cm3
          Inert volume        =        0.00 cm3
          Porosity            =        78.7 %
          Permeability        =      0.0625 cm2
          Mass reacted        =         710 g

                          moles          moles         grams          cm3      rxn rate
  Reactants             remaining       reacted       reacted       reacted  (mol/kg sec)
 ------------------------------------------------------------------------------------------
   Al2O3                  0.07472        0.1583         16.14          --            --  
   CaO                     0.1902        0.4028         22.59          --            --  
   Cr2O3                 0.006684       0.01416         2.151          --            --  
   FeO(ox)                  1.443         3.055         219.5          --            --  
   K2O(ox)               0.005392       0.01142         1.076          --            --  
   MgO                      1.616         3.423         138.0          --            --  
   MnO                    0.03341       0.07077         5.020          --            --  
   Na2O(ox)               0.07212        0.1527         9.466          --            --  
   P2O5                   0.01002       0.02122         3.012          --            --  
   SiO2                     2.278         4.824         289.9          --            --  
   TiO2                   0.01653       0.03501         2.797          --            --  

  Minerals in system     moles      log moles      grams        volume (cm3)
 ----------------------------------------------------------------------------
   Andradite              0.01955     -1.709          9.934           2.577
   Annite                 0.01215     -1.916          6.217           1.874
   Antigorite             0.07859     -1.105          356.5           137.5
   Chromite               0.01416     -1.849          3.169          0.6230
   Daphnite-14A            0.1522     -0.818          108.6           32.48
   Greenalite              0.7349     -0.134          273.2           84.52
   Hydroxylapatite        0.01415     -1.849          7.106           2.682
   Tephroite              0.03498     -1.456          7.065           2.666
   Tremolite              0.01196     -1.922          9.716           3.264
   Troilite             0.0009893     -3.005        0.08697         0.03282
                                               _____________   _____________
          (total)                                     781.6           268.2 

  Aqueous species       molality    mg/kg sol'n    act. coef.     log act.
 ---------------------------------------------------------------------------
   Cl-                     0.8098     2.675e+04      0.5565       -0.3461
   Ca++                    0.6757     2.523e+04      0.1674       -0.9465
   Na+                     0.3050         6534.      0.6335       -0.7139
   Ti(OH)4(aq)            0.03820         4125.      1.0000       -1.4179
   CaCl+                  0.03540         2491.      0.6335       -1.6492
   NaCl(aq)               0.02931         1596.      1.0000       -1.5330
   H2(aq)                 0.01259         23.65      1.0000       -1.8999
   K+                     0.01239         451.3      0.5565       -2.1615
   CaCl2(aq)             0.009553         987.9      1.0000       -2.0198
   Methane(aq)           0.001091         16.31      1.0000       -2.9622
   MnCl+                0.0005879         49.51      0.6335       -3.4289
   KCl(aq)              0.0003701         25.71      1.0000       -3.4316
   Mn++                 0.0002857         14.62      0.1674       -4.3203
   Mg++                 8.875e-05         2.010      0.2484       -4.6568
   OH-                  3.822e-05        0.6056      0.5972       -4.6416
   SiO2(aq)             2.961e-05         1.657      1.0000       -4.5286
   MgCl+                2.384e-05         1.327      0.6335       -4.8209
   HS-                  1.119e-05        0.3447      0.5972       -5.1751
   NaHSiO3(aq)          3.483e-06        0.3247      1.0000       -5.4581
   HSiO3-               1.580e-06        0.1135      0.6335       -5.9995
   Fe++                 1.123e-06       0.05842      0.1674       -6.7259
   NaOH(aq)             1.035e-06       0.03856      1.0000       -5.9852
   H2S(aq)              4.814e-07       0.01529      1.0000       -6.3175
   AlO2-                2.812e-07       0.01546      0.6335       -6.7491
   FeCl+                2.149e-07       0.01828      0.6335       -6.8661
   H+                   2.779e-08     2.609e-05      0.8533       -7.6251
   NaAlO2(aq)           1.980e-08      0.001512      1.0000       -7.7034
   S--                  1.763e-08     0.0005266      0.1265       -8.6519
   FeCl4--              1.410e-08      0.002597      0.0871       -8.9105
    (only species > 1e-8 molal listed)

  Mineral saturation states
                     log Q/K                          log Q/K
 ----------------------------------------------------------------
   Greenalite         0.0000 sat    Quartz            -1.4504     
   Annite             0.0000 sat    Talc              -1.4656     
   Tremolite          0.0000 sat    Magnetite         -1.5859     
   Andradite          0.0000 sat    Tridymite         -1.6222     
   Antigorite         0.0000 sat    Chalcedony        -1.6671     
   Hydroxylapatite    0.0000 sat    Saponite-H        -1.6809     
   Chromite           0.0000 sat    Prehnite          -1.7474     
   Tephroite          0.0000 sat    Gibbsite          -1.8018     
   Troilite           0.0000 sat    Mesolite          -1.8111     
   Daphnite-14A       0.0000 sat    Cristobalite(alp  -1.8681     
   Saponite-Ca       -0.0000 sat    Brucite           -1.8811     
   Diopside          -0.0083        Minnesotaite      -1.9435     
   Pyrrhotite        -0.0796        Wustite           -2.0290     
   Phlogopite        -0.0810        Fe(OH)2           -2.0770     
   Saponite-Na       -0.3856        Goethite          -2.0953     
   Ice               -0.4786        Coesite           -2.1088     
   Saponite-Mg       -0.4789        Monticellite      -2.1495     
   Alabandite        -0.4837        Enstatite         -2.1576     
   Chrysotile        -0.4946        Cristobalite(bet  -2.1703     
   Ripidolite-14A    -0.6374        Grossular         -2.1817     
   Saponite-K        -0.6849        Cronstedtite-7A   -2.2489     
   Rhodonite         -0.8469        SiO2(am)          -2.3443     
   Hedenbergite      -1.0131        Halite            -2.6380     
   Diaspore          -1.0217        Epidote           -2.7285     
   Fayalite          -1.0280        Epidote-ord       -2.7339     
   Wollastonite      -1.0680        Manganosite       -2.7614     
   Mn(OH)2(am)       -1.1517        Hematite          -2.8002     
   Ferrosilite       -1.1947        Scolecite         -2.8291     
   Pseudowollastoni  -1.2023        Chamosite-7A      -2.8365     
   FeO               -1.2858        Daphnite-7A       -2.8752     
   Boehmite          -1.3165        Whitlockite       -2.9738     
   Clinochlore-14A   -1.4481     
    (only minerals with log Q/K > -3 listed)

                         partial
  Gases               press. (bar)     fugacity     fug. coef.    log fug.
 ---------------------------------------------------------------------------
   H2(g)                    15.76         15.77         1.001      1.1977
   CH4(g)                   1.248         1.247        0.9993      0.0960
   H2O(g)                  0.8238        0.8116        0.9852     -0.0907
   H2S(g)               1.441e-05     1.435e-05        0.9961     -4.8430
   HCl(g)               3.104e-12     3.104e-12         1.000*   -11.5081
   CO2(g)               1.782e-19     1.777e-19        0.9976    -18.7502
   CO(g)                7.891e-22     7.891e-22         1.000*   -21.1029
   C2H4(g)              1.623e-25     1.623e-25         1.000*   -24.7898
   S2(g)                1.850e-32     1.850e-32         1.000*   -31.7329
   SO2(g)               3.079e-35     3.057e-35        0.9928    -34.5147
   Na(g)                2.082e-40     2.082e-40         1.000*   -39.6814
   K(g)                 9.119e-43     9.119e-43         1.000*   -42.0400
   Cl2(g)               8.532e-52     8.532e-52         1.000*   -51.0690
   O2(g)                3.403e-66     3.402e-66        0.9999    -65.4682
   Mg(g)                1.275e-66     1.275e-66         1.000*   -65.8946
   Ca(g)                6.424e-82     6.424e-82         1.000*   -81.1922
   C(g)                1.293e-101    1.293e-101         1.000*  -100.8884
   Al(g)               3.766e-102    3.766e-102         1.000*  -101.4242
   Si(g)               7.203e-110    7.203e-110         1.000*  -109.1425
    *no data, gas taken to be ideal

                                  In fluid              Sorbed            Kd
  Original basis total moles   moles     mg/kg      moles     mg/kg      L/kg
 -------------------------------------------------------------------------------
   H2O                 62.9       50.9  9.32e+05
   Al+++              0.317   2.77e-07   0.00760
   Ca++               0.814      0.661  2.69e+04
   Cl-                0.820      0.820  2.95e+04
   CrO4--            0.0283   6.60e-21  7.79e-16
   Fe++                3.06   1.24e-06    0.0704
   H+                 -15.0   0.000969     0.993
   HCO3-            0.00100    0.00100      62.0
   HPO4--            0.0424   5.47e-12  5.33e-07
   K+                0.0238     0.0117      465.
   Mg++                3.83   0.000103      2.55
   Mn++              0.0708   0.000801      44.7
   Na+                0.306      0.306  7.16e+03
   O2(aq)           -0.0212   -0.00779     -253.
   SO4--            0.00100   1.07e-05      1.05
   SiO2(aq)            4.82   3.18e-05      1.94
   Ti(OH)4(aq)       0.0350     0.0350  4.13e+03

  Elemental composition               In fluid                  Sorbed
                  total moles     moles       mg/kg        moles       mg/kg
 -------------------------------------------------------------------------------
   Aluminum            0.3165    2.769e-07    0.007595
   Calcium             0.8138       0.6605   2.691e+04
   Carbon            0.001000     0.001000       12.21
   Chlorine            0.8200       0.8200   2.955e+04
   Chromium           0.02831    6.604e-21   3.490e-16
   Hydrogen             111.0        101.9   1.044e+05
   Iron                 3.056    1.240e-06     0.07037
   Magnesium            3.832    0.0001032       2.550
   Manganese          0.07077    0.0008008       44.72
   Oxygen               72.97        51.02   8.297e+05
   Phosphorus         0.04244    5.468e-12   1.722e-07
   Potassium          0.02384      0.01169       464.8
   Silicon              4.824    3.178e-05      0.9072
   Sodium              0.3065       0.3065       7162.
   Sulfur            0.001000    1.071e-05      0.3491
   Titanium           0.03501      0.03501       1704.


          Step #    72             Xi = 0.6867

          Temperature = 100.0 C    Pressure =  1.013 bars
          pH =  7.635              log fO2 =  -65.557
          Eh =  -0.5592 volts      pe =  -7.5528
          Ionic strength      =    1.933613 molal
          Charge imbalance    =    0.835194 eq/kg (35.61% error)
          Activity of water   =    0.973722
          Solvent mass        =     0.91576 kg
          Solution mass       =     0.98302 kg
          Mineral mass        =     0.79014 kg
          Solution density    =    0.994    g/cm3
          Solution viscosity  =    0.003    poise
          Chlorinity          =    0.895432 molal
          Dissolved solids    =       68418 mg/kg sol'n
          Hardness            =    67098.96 mg/kg sol'n as CaCO3
            carbonate         =       50.20 mg/kg sol'n as CaCO3
            non-carbonate     =    67048.76 mg/kg sol'n as CaCO3
          Carbonate alkalinity=       50.20 mg/kg sol'n as CaCO3
          Water type          =    Ca-Cl
          Bulk volume         =    1.26e+03 cm3
          Fluid volume        =        989. cm3
          Mineral volume      =        271. cm3
          Inert volume        =        0.00 cm3
          Porosity            =        78.5 %
          Permeability        =      0.0584 cm2
          Mass reacted        =         717 g

                          moles          moles         grams          cm3      rxn rate
  Reactants             remaining       reacted       reacted       reacted  (mol/kg sec)
 ------------------------------------------------------------------------------------------
   Al2O3                  0.07299        0.1600         16.31          --            --  
   CaO                     0.1858        0.4073         22.84          --            --  
   Cr2O3                 0.006529       0.01431         2.175          --            --  
   FeO(ox)                  1.409         3.089         221.9          --            --  
   K2O(ox)               0.005267       0.01155         1.088          --            --  
   MgO                      1.579         3.461         139.5          --            --  
   MnO                    0.03264       0.07154         5.075          --            --  
   Na2O(ox)               0.07044        0.1544         9.570          --            --  
   P2O5                  0.009787       0.02145         3.045          --            --  
   SiO2                     2.225         4.877         293.0          --            --  
   TiO2                   0.01615       0.03540         2.828          --            --  

  Minerals in system     moles      log moles      grams        volume (cm3)
 ----------------------------------------------------------------------------
   Andradite              0.02078     -1.682          10.56           2.740
   Annite                 0.01240     -1.906          6.349           1.914
   Antigorite             0.07935     -1.100          359.9           138.8
   Chromite               0.01431     -1.844          3.203          0.6298
   Daphnite-14A            0.1538     -0.813          109.7           32.82
   Diopside              0.001727     -2.763         0.3741          0.1142
   Greenalite              0.7423     -0.129          275.9           85.36
   Hydroxylapatite        0.01430     -1.845          7.184           2.711
   Tephroite              0.03539     -1.451          7.147           2.697
   Tremolite              0.01188     -1.925          9.654           3.243
   Troilite             0.0009892     -3.005        0.08696         0.03282
                                               _____________   _____________
          (total)                                     790.1           271.1 

  Aqueous species       molality    mg/kg sol'n    act. coef.     log act.
 ---------------------------------------------------------------------------
   Cl-                     0.8103     2.676e+04      0.5565       -0.3459
   Ca++                    0.6746     2.519e+04      0.1674       -0.9472
   Na+                     0.3086         6610.      0.6335       -0.7088
   Ti(OH)4(aq)            0.03865         4174.      1.0000       -1.4128
   CaCl+                  0.03537         2489.      0.6335       -1.6496
   NaCl(aq)               0.02967         1616.      1.0000       -1.5276
   H2(aq)                 0.01395         26.20      1.0000       -1.8554
   K+                     0.01239         451.4      0.5565       -2.1614
   CaCl2(aq)             0.009550         987.4      1.0000       -2.0200
   Methane(aq)           0.001092         16.32      1.0000       -2.9618
   MnCl+                0.0005670         47.74      0.6335       -3.4447
   KCl(aq)              0.0003705         25.73      1.0000       -3.4312
   Mn++                 0.0002754         14.09      0.1674       -4.3363
   Mg++                 8.590e-05         1.945      0.2484       -4.6709
   OH-                  3.913e-05        0.6200      0.5972       -4.6314
   SiO2(aq)             2.901e-05         1.624      1.0000       -4.5375
   MgCl+                2.309e-05         1.285      0.6335       -4.8348
   HS-                  1.130e-05        0.3481      0.5972       -5.1708
   NaHSiO3(aq)          3.535e-06        0.3296      1.0000       -5.4516
   HSiO3-               1.585e-06        0.1138      0.6335       -5.9982
   Fe++                 1.086e-06       0.05649      0.1674       -6.7405
   NaOH(aq)             1.072e-06       0.03994      1.0000       -5.9698
   H2S(aq)              4.749e-07       0.01508      1.0000       -6.3234
   AlO2-                2.870e-07       0.01577      0.6335       -6.7404
   FeCl+                2.079e-07       0.01768      0.6335       -6.8803
   H+                   2.714e-08     2.548e-05      0.8533       -7.6353
   NaAlO2(aq)           2.044e-08      0.001561      1.0000       -7.6896
   S--                  1.823e-08     0.0005445      0.1265       -8.6373
   FeCl4--              1.367e-08      0.002518      0.0871       -8.9239
    (only species > 1e-8 molal listed)

  Mineral saturation states
                     log Q/K                          log Q/K
 ----------------------------------------------------------------
   Daphnite-14A       0.0000 sat    Quartz            -1.4593     
   Hydroxylapatite    0.0000 sat    Talc              -1.4822     
   Chromite           0.0000 sat    Magnetite         -1.6127     
   Andradite          0.0000 sat    Tridymite         -1.6311     
   Annite             0.0000 sat    Chalcedony        -1.6760     
   Tephroite          0.0000 sat    Saponite-H        -1.6951     
   Antigorite         0.0000 sat    Prehnite          -1.7374     
   Greenalite         0.0000 sat    Gibbsite          -1.8033     
   Tremolite          0.0000 sat    Mesolite          -1.8174     
   Diopside           0.0000 sat    Brucite           -1.8749     
   Troilite           0.0000 sat    Cristobalite(alp  -1.8770     
   Saponite-Ca       -0.0109        Minnesotaite      -1.9612     
   Pyrrhotite        -0.0796        Wustite           -2.0258     
   Phlogopite        -0.0799        Fe(OH)2           -2.0711     
   Saponite-Na       -0.3947        Goethite          -2.1116     
   Ice               -0.4786        Coesite           -2.1177     
   Alabandite        -0.4852        Monticellite      -2.1323     
   Saponite-Mg       -0.4920        Grossular         -2.1520     
   Chrysotile        -0.4935        Enstatite         -2.1602     
   Ripidolite-14A    -0.6363        Cristobalite(bet  -2.1792     
   Saponite-K        -0.6957        Cronstedtite-7A   -2.2786     
   Rhodonite         -0.8513        SiO2(am)          -2.3532     
   Hedenbergite      -1.0051        Halite            -2.6326     
   Diaspore          -1.0232        Epidote           -2.7349     
   Fayalite          -1.0251        Epidote-ord       -2.7403     
   Wollastonite      -1.0571        Manganosite       -2.7570     
   Mn(OH)2(am)       -1.1473        Hematite          -2.8328     
   Pseudowollastoni  -1.1914        Chamosite-7A      -2.8365     
   Ferrosilite       -1.1976        Scolecite         -2.8389     
   FeO               -1.2799        Daphnite-7A       -2.8752     
   Boehmite          -1.3180        Whitlockite       -2.9804     
   Clinochlore-14A   -1.4462        Fe                -2.9859     
    (only minerals with log Q/K > -3 listed)

                         partial
  Gases               press. (bar)     fugacity     fug. coef.    log fug.
 ---------------------------------------------------------------------------
   H2(g)                    17.45         17.47         1.001      1.2422
   CH4(g)                   1.249         1.249        0.9993      0.0964
   H2O(g)                  0.8238        0.8116        0.9852     -0.0907
   H2S(g)               1.421e-05     1.416e-05        0.9961     -4.8489
   HCl(g)               3.033e-12     3.033e-12         1.000*   -11.5181
   CO2(g)               1.184e-19     1.181e-19        0.9976    -18.9277
   CO(g)                5.809e-22     5.809e-22         1.000*   -21.2359
   C2H4(g)              1.325e-25     1.325e-25         1.000*   -24.8779
   S2(g)                1.467e-32     1.467e-32         1.000*   -31.8337
   SO2(g)               2.234e-35     2.218e-35        0.9928    -34.6540
   Na(g)                2.271e-40     2.271e-40         1.000*   -39.6439
   K(g)                 9.829e-43     9.829e-43         1.000*   -42.0075
   Cl2(g)               7.356e-52     7.356e-52         1.000*   -51.1333
   O2(g)                2.773e-66     2.772e-66        0.9999    -65.5572
   Mg(g)                1.433e-66     1.433e-66         1.000*   -65.8438
   Ca(g)                7.448e-82     7.448e-82         1.000*   -81.1279
   C(g)                1.055e-101    1.055e-101         1.000*  -100.9769
   Al(g)               4.376e-102    4.376e-102         1.000*  -101.3589
   Si(g)               8.661e-110    8.661e-110         1.000*  -109.0624
    *no data, gas taken to be ideal

                                  In fluid              Sorbed            Kd
  Original basis total moles   moles     mg/kg      moles     mg/kg      L/kg
 -------------------------------------------------------------------------------
   H2O                 63.0       50.8  9.32e+05
   Al+++              0.320   2.83e-07   0.00775
   Ca++               0.818      0.659  2.69e+04
   Cl-                0.820      0.820  2.96e+04
   CrO4--            0.0286   6.58e-21  7.76e-16
   Fe++                3.09   1.20e-06    0.0681
   H+                 -15.2   0.000969     0.993
   HCO3-            0.00100    0.00100      62.1
   HPO4--            0.0429   5.30e-12  5.18e-07
   K+                0.0241     0.0117      465.
   Mg++                3.87   9.98e-05      2.47
   Mn++              0.0715   0.000771      43.1
   Na+                0.310      0.310  7.25e+03
   O2(aq)           -0.0215   -0.00841     -274.
   SO4--            0.00100   1.08e-05      1.06
   SiO2(aq)            4.88   3.13e-05      1.91
   Ti(OH)4(aq)       0.0354     0.0354  4.17e+03

  Elemental composition               In fluid                  Sorbed
                  total moles     moles       mg/kg        moles       mg/kg
 -------------------------------------------------------------------------------
   Aluminum            0.3200    2.825e-07    0.007754
   Calcium             0.8183       0.6589   2.686e+04
   Carbon            0.001000     0.001000       12.22
   Chlorine            0.8200       0.8200   2.957e+04
   Chromium           0.02862    6.577e-21   3.479e-16
   Hydrogen             111.0        101.8   1.044e+05
   Iron                 3.090    1.198e-06     0.06805
   Magnesium            3.870    9.981e-05       2.468
   Manganese          0.07154    0.0007714       43.11
   Oxygen               73.17        50.97   8.296e+05
   Phosphorus         0.04291    5.301e-12   1.670e-07
   Potassium          0.02409      0.01169       464.8
   Silicon              4.877    3.125e-05      0.8929
   Sodium              0.3098       0.3098       7246.
   Sulfur            0.001000    1.080e-05      0.3522
   Titanium           0.03540      0.03540       1724.


          Step #    75             Xi = 0.7000

          Temperature = 100.0 C    Pressure =  1.013 bars
          pH =  7.636              log fO2 =  -65.557
          Eh =  -0.5592 volts      pe =  -7.5534
          Ionic strength      =    1.933218 molal
          Charge imbalance    =    0.836374 eq/kg (35.63% error)
          Activity of water   =    0.973694
          Solvent mass        =     0.91428 kg
          Solution mass       =     0.98163 kg
          Mineral mass        =     0.80542 kg
          Solution density    =    0.994    g/cm3
          Solution viscosity  =    0.003    poise
          Chlorinity          =    0.896885 molal
          Dissolved solids    =       68613 mg/kg sol'n
          Hardness            =    66891.19 mg/kg sol'n as CaCO3
            carbonate         =       50.28 mg/kg sol'n as CaCO3
            non-carbonate     =    66840.91 mg/kg sol'n as CaCO3
          Carbonate alkalinity=       50.28 mg/kg sol'n as CaCO3
          Water type          =    Ca-Cl
          Bulk volume         =    1.26e+03 cm3
          Fluid volume        =        987. cm3
          Mineral volume      =        276. cm3
          Inert volume        =        0.00 cm3
          Porosity            =        78.1 %
          Permeability        =      0.0519 cm2
          Mass reacted        =         731 g

                          moles          moles         grams          cm3      rxn rate
  Reactants             remaining       reacted       reacted       reacted  (mol/kg sec)
 ------------------------------------------------------------------------------------------
   Al2O3                  0.06989        0.1631         16.63          --            --  
   CaO                     0.1779        0.4151         23.28          --            --  
   Cr2O3                 0.006252       0.01459         2.217          --            --  
   FeO(ox)                  1.349         3.149         226.2          --            --  
   K2O(ox)               0.005044       0.01177         1.109          --            --  
   MgO                      1.512         3.528         142.2          --            --  
   MnO                    0.03125       0.07293         5.173          --            --  
   Na2O(ox)               0.06746        0.1574         9.755          --            --  
   P2O5                  0.009372       0.02187         3.104          --            --  
   SiO2                     2.131         4.972         298.7          --            --  
   TiO2                   0.01546       0.03608         2.882          --            --  

  Minerals in system     moles      log moles      grams        volume (cm3)
 ----------------------------------------------------------------------------
   Andradite              0.02076     -1.683          10.55           2.737
   Annite                 0.01289     -1.890          6.596           1.989
   Antigorite             0.08072     -1.093          366.1           141.2
   Chromite               0.01459     -1.836          3.265          0.6420
   Daphnite-14A            0.1566     -0.805          111.8           33.43
   Diopside               0.01682     -1.774          3.643           1.112
   Greenalite              0.7569     -0.121          281.4           87.04
   Hydroxylapatite        0.01458     -1.836          7.323           2.763
   Tephroite              0.03608     -1.443          7.287           2.750
   Tremolite             0.009100     -2.041          7.393           2.484
   Troilite             0.0009892     -3.005        0.08696         0.03282
                                               _____________   _____________
          (total)                                     805.4           276.2 

  Aqueous species       molality    mg/kg sol'n    act. coef.     log act.
 ---------------------------------------------------------------------------
   Cl-                     0.8112     2.679e+04      0.5565       -0.3454
   Ca++                    0.6726     2.511e+04      0.1674       -0.9485
   Na+                     0.3151         6746.      0.6335       -0.6998
   Ti(OH)4(aq)            0.03947         4261.      1.0000       -1.4038
   CaCl+                  0.03530         2483.      0.6335       -1.6504
   NaCl(aq)               0.03032         1651.      1.0000       -1.5182
   H2(aq)                 0.01395         26.19      1.0000       -1.8554
   K+                     0.01237         450.6      0.5565       -2.1620
   CaCl2(aq)             0.009543         986.4      1.0000       -2.0203
   Methane(aq)           0.001094         16.34      1.0000       -2.9611
   MnCl+                0.0005659         47.65      0.6335       -3.4455
   KCl(aq)              0.0003703         25.71      1.0000       -3.4314
   Mn++                 0.0002746         14.05      0.1674       -4.3376
   Mg++                 8.565e-05         1.939      0.2484       -4.6722
   OH-                  3.919e-05        0.6207      0.5972       -4.6307
   SiO2(aq)             2.901e-05         1.623      1.0000       -4.5375
   MgCl+                2.305e-05         1.283      0.6335       -4.8356
   HS-                  1.132e-05        0.3486      0.5972       -5.1702
   NaHSiO3(aq)          3.614e-06        0.3368      1.0000       -5.4421
   HSiO3-               1.588e-06        0.1140      0.6335       -5.9975
   NaOH(aq)             1.096e-06       0.04082      1.0000       -5.9603
   Fe++                 1.083e-06       0.05631      0.1674       -6.7417
   H2S(aq)              4.748e-07       0.01507      1.0000       -6.3235
   AlO2-                2.874e-07       0.01579      0.6335       -6.7397
   FeCl+                2.075e-07       0.01765      0.6335       -6.8811
   H+                   2.710e-08     2.544e-05      0.8533       -7.6360
   NaAlO2(aq)           2.089e-08      0.001595      1.0000       -7.6800
   S--                  1.828e-08     0.0005459      0.1265       -8.6361
   FeCl4--              1.369e-08      0.002521      0.0871       -8.9233
    (only species > 1e-8 molal listed)

  Mineral saturation states
                     log Q/K                          log Q/K
 ----------------------------------------------------------------
   Daphnite-14A       0.0000 sat    Quartz            -1.4593     
   Hydroxylapatite    0.0000 sat    Talc              -1.4822     
   Chromite           0.0000 sat    Magnetite         -1.6126     
   Andradite          0.0000 sat    Tridymite         -1.6311     
   Annite             0.0000 sat    Chalcedony        -1.6760     
   Tephroite          0.0000 sat    Saponite-H        -1.6951     
   Antigorite         0.0000 sat    Prehnite          -1.7374     
   Greenalite         0.0000 sat    Gibbsite          -1.8033     
   Tremolite          0.0000 sat    Mesolite          -1.8109     
   Diopside           0.0000 sat    Brucite           -1.8749     
   Troilite           0.0000 sat    Cristobalite(alp  -1.8770     
   Saponite-Ca       -0.0109        Minnesotaite      -1.9612     
   Pyrrhotite        -0.0796        Wustite           -2.0258     
   Phlogopite        -0.0799        Fe(OH)2           -2.0711     
   Saponite-Na       -0.3916        Goethite          -2.1116     
   Ice               -0.4786        Coesite           -2.1177     
   Alabandite        -0.4852        Monticellite      -2.1323     
   Saponite-Mg       -0.4920        Grossular         -2.1520     
   Chrysotile        -0.4935        Enstatite         -2.1602     
   Ripidolite-14A    -0.6363        Cristobalite(bet  -2.1792     
   Saponite-K        -0.6957        Cronstedtite-7A   -2.2786     
   Rhodonite         -0.8513        SiO2(am)          -2.3532     
   Hedenbergite      -1.0051        Halite            -2.6232     
   Diaspore          -1.0232        Epidote           -2.7349     
   Fayalite          -1.0250        Epidote-ord       -2.7403     
   Wollastonite      -1.0571        Manganosite       -2.7570     
   Mn(OH)2(am)       -1.1473        Hematite          -2.8328     
   Pseudowollastoni  -1.1914        Chamosite-7A      -2.8365     
   Ferrosilite       -1.1976        Scolecite         -2.8390     
   FeO               -1.2799        Daphnite-7A       -2.8752     
   Boehmite          -1.3180        Whitlockite       -2.9804     
   Clinochlore-14A   -1.4462        Fe                -2.9859     
    (only minerals with log Q/K > -3 listed)

                         partial
  Gases               press. (bar)     fugacity     fug. coef.    log fug.
 ---------------------------------------------------------------------------
   H2(g)                    17.45         17.47         1.001      1.2422
   CH4(g)                   1.251         1.251        0.9993      0.0971
   H2O(g)                  0.8237        0.8116        0.9852     -0.0907
   H2S(g)               1.421e-05     1.416e-05        0.9961     -4.8490
   HCl(g)               3.032e-12     3.032e-12         1.000*   -11.5182
   CO2(g)               1.186e-19     1.183e-19        0.9976    -18.9270
   CO(g)                5.818e-22     5.818e-22         1.000*   -21.2352
   C2H4(g)              1.329e-25     1.329e-25         1.000*   -24.8765
   S2(g)                1.467e-32     1.467e-32         1.000*   -31.8337
   SO2(g)               2.234e-35     2.218e-35        0.9928    -34.6541
   Na(g)                2.321e-40     2.321e-40         1.000*   -39.6343
   K(g)                 9.829e-43     9.829e-43         1.000*   -42.0075
   Cl2(g)               7.350e-52     7.350e-52         1.000*   -51.1337
   O2(g)                2.772e-66     2.772e-66        0.9999    -65.5572
   Mg(g)                1.433e-66     1.433e-66         1.000*   -65.8438
   Ca(g)                7.448e-82     7.448e-82         1.000*   -81.1279
   C(g)                1.056e-101    1.056e-101         1.000*  -100.9762
   Al(g)               4.376e-102    4.376e-102         1.000*  -101.3589
   Si(g)               8.661e-110    8.661e-110         1.000*  -109.0624
    *no data, gas taken to be ideal

                                  In fluid              Sorbed            Kd
  Original basis total moles   moles     mg/kg      moles     mg/kg      L/kg
 -------------------------------------------------------------------------------
   H2O                 63.2       50.8  9.32e+05
   Al+++              0.326   2.83e-07   0.00777
   Ca++               0.826      0.656  2.68e+04
   Cl-                0.820      0.820  2.96e+04
   CrO4--            0.0292   6.55e-21  7.74e-16
   Fe++                3.15   1.19e-06    0.0679
   H+                 -15.5   0.000969     0.994
   HCO3-            0.00100    0.00100      62.2
   HPO4--            0.0437   5.31e-12  5.19e-07
   K+                0.0245     0.0117      464.
   Mg++                3.94   9.94e-05      2.46
   Mn++              0.0729   0.000768      43.0
   Na+                0.316      0.316  7.40e+03
   O2(aq)           -0.0219   -0.00840     -274.
   SO4--            0.00100   1.08e-05      1.06
   SiO2(aq)            4.97   3.13e-05      1.91
   Ti(OH)4(aq)       0.0361     0.0361  4.26e+03

  Elemental composition               In fluid                  Sorbed
                  total moles     moles       mg/kg        moles       mg/kg
 -------------------------------------------------------------------------------
   Aluminum            0.3262    2.829e-07    0.007775
   Calcium             0.8261       0.6559   2.678e+04
   Carbon            0.001000     0.001000       12.24
   Chlorine            0.8200       0.8200   2.962e+04
   Chromium           0.02918    6.547e-21   3.468e-16
   Hydrogen             111.0        101.7   1.044e+05
   Iron                 3.150    1.193e-06     0.06785
   Magnesium            3.937    9.938e-05       2.461
   Manganese          0.07293    0.0007685       43.01
   Oxygen               73.51        50.89   8.295e+05
   Phosphorus         0.04374    5.308e-12   1.675e-07
   Potassium          0.02454      0.01165       464.1
   Silicon              4.972    3.128e-05      0.8948
   Sodium              0.3158       0.3158       7396.
   Sulfur            0.001000    1.080e-05      0.3527
   Titanium           0.03608      0.03608       1760.


          Step #    80             Xi = 0.7435

          Temperature = 100.0 C    Pressure =  1.013 bars
          pH =  7.638              log fO2 =  -65.557
          Eh =  -0.5594 volts      pe =  -7.5556
          Ionic strength      =    1.931918 molal
          Charge imbalance    =    0.840255 eq/kg (35.67% error)
          Activity of water   =    0.973599
          Solvent mass        =     0.90943 kg
          Solution mass       =     0.97709 kg
          Mineral mass        =     0.85534 kg
          Solution density    =    0.995    g/cm3
          Solution viscosity  =    0.003    poise
          Chlorinity          =    0.901667 molal
          Dissolved solids    =       69253 mg/kg sol'n
          Hardness            =    66207.79 mg/kg sol'n as CaCO3
            carbonate         =       50.52 mg/kg sol'n as CaCO3
            non-carbonate     =    66157.27 mg/kg sol'n as CaCO3
          Carbonate alkalinity=       50.52 mg/kg sol'n as CaCO3
          Water type          =    Ca-Cl
          Bulk volume         =    1.28e+03 cm3
          Fluid volume        =        982. cm3
          Mineral volume      =        293. cm3
          Inert volume        =        0.00 cm3
          Porosity            =        77.0 %
          Permeability        =      0.0354 cm2
          Mass reacted        =         777 g

                          moles          moles         grams          cm3      rxn rate
  Reactants             remaining       reacted       reacted       reacted  (mol/kg sec)
 ------------------------------------------------------------------------------------------
   Al2O3                  0.05977        0.1732         17.66          --            --  
   CaO                     0.1521        0.4409         24.72          --            --  
   Cr2O3                 0.005346       0.01549         2.355          --            --  
   FeO(ox)                  1.154         3.344         240.3          --            --  
   K2O(ox)               0.004313       0.01250         1.177          --            --  
   MgO                      1.293         3.747         151.0          --            --  
   MnO                    0.02673       0.07745         5.494          --            --  
   Na2O(ox)               0.05769        0.1672         10.36          --            --  
   P2O5                  0.008014       0.02322         3.297          --            --  
   SiO2                     1.822         5.280         317.3          --            --  
   TiO2                   0.01322       0.03832         3.061          --            --  

  Minerals in system     moles      log moles      grams        volume (cm3)
 ----------------------------------------------------------------------------
   Andradite              0.02069     -1.684          10.52           2.728
   Annite                 0.01446     -1.840          7.404           2.232
   Antigorite             0.08520     -1.070          386.5           149.0
   Chromite               0.01549     -1.810          3.468          0.6819
   Daphnite-14A            0.1660     -0.780          118.4           35.42
   Diopside               0.06617     -1.179          14.33           4.373
   Greenalite              0.8047     -0.094          299.1           92.54
   Hydroxylapatite        0.01548     -1.810          7.778           2.935
   Tephroite              0.03835     -1.416          7.745           2.923
   Troilite             0.0009892     -3.005        0.08696         0.03282
                                               _____________   _____________
          (total)                                     855.3           292.9 

  Aqueous species       molality    mg/kg sol'n    act. coef.     log act.
 ---------------------------------------------------------------------------
   Cl-                     0.8141     2.686e+04      0.5565       -0.3438
   Ca++                    0.6660     2.484e+04      0.1674       -0.9527
   Na+                     0.3363         7195.      0.6335       -0.6716
   Ti(OH)4(aq)            0.04214         4546.      1.0000       -1.3753
   CaCl+                  0.03508         2466.      0.6335       -1.6532
   NaCl(aq)               0.03247         1766.      1.0000       -1.4885
   H2(aq)                 0.01395         26.18      1.0000       -1.8554
   K+                     0.01231         448.0      0.5565       -2.1642
   CaCl2(aq)             0.009517         983.1      1.0000       -2.0215
   Methane(aq)           0.001100         16.42      1.0000       -2.9588
   MnCl+                0.0005625         47.32      0.6335       -3.4482
   KCl(aq)              0.0003698         25.66      1.0000       -3.4320
   Mn++                 0.0002719         13.90      0.1674       -4.3418
   Mg++                 8.482e-05         1.919      0.2483       -4.6764
   OH-                  3.938e-05        0.6234      0.5972       -4.6286
   SiO2(aq)             2.901e-05         1.622      1.0000       -4.5375
   MgCl+                2.291e-05         1.274      0.6335       -4.8383
   HS-                  1.137e-05        0.3500      0.5972       -5.1681
   NaHSiO3(aq)          3.875e-06        0.3610      1.0000       -5.4117
   HSiO3-               1.595e-06        0.1145      0.6335       -5.9954
   NaOH(aq)             1.175e-06       0.04375      1.0000       -5.9299
   Fe++                 1.072e-06       0.05573      0.1674       -6.7460
   H2S(aq)              4.747e-07       0.01506      1.0000       -6.3235
   AlO2-                2.888e-07       0.01586      0.6335       -6.7376
   FeCl+                2.063e-07       0.01753      0.6335       -6.8838
   H+                   2.697e-08     2.530e-05      0.8532       -7.6381
   NaAlO2(aq)           2.241e-08      0.001710      1.0000       -7.6496
   S--                  1.846e-08     0.0005508      0.1265       -8.6318
   FeCl4--              1.375e-08      0.002530      0.0872       -8.9214
    (only species > 1e-8 molal listed)

  Mineral saturation states
                     log Q/K                          log Q/K
 ----------------------------------------------------------------
   Andradite          0.0000 sat    Quartz            -1.4593     
   Daphnite-14A       0.0000 sat    Talc              -1.4822     
   Annite             0.0000 sat    Magnetite         -1.6125     
   Antigorite         0.0000 sat    Tridymite         -1.6311     
   Hydroxylapatite    0.0000 sat    Chalcedony        -1.6760     
   Tephroite          0.0000 sat    Saponite-H        -1.6951     
   Chromite           0.0000 sat    Prehnite          -1.7375     
   Greenalite         0.0000 sat    Mesolite          -1.7906     
   Diopside           0.0000 sat    Gibbsite          -1.8033     
   Troilite           0.0000 sat    Brucite           -1.8749     
   Tremolite         -0.0000 sat    Cristobalite(alp  -1.8770     
   Saponite-Ca       -0.0109        Minnesotaite      -1.9612     
   Pyrrhotite        -0.0796        Wustite           -2.0258     
   Phlogopite        -0.0799        Fe(OH)2           -2.0711     
   Saponite-Na       -0.3815        Goethite          -2.1116     
   Ice               -0.4786        Coesite           -2.1177     
   Alabandite        -0.4853        Monticellite      -2.1323     
   Saponite-Mg       -0.4920        Grossular         -2.1520     
   Chrysotile        -0.4935        Enstatite         -2.1602     
   Ripidolite-14A    -0.6363        Cristobalite(bet  -2.1792     
   Saponite-K        -0.6957        Cronstedtite-7A   -2.2786     
   Rhodonite         -0.8514        SiO2(am)          -2.3532     
   Hedenbergite      -1.0051        Halite            -2.5935     
   Diaspore          -1.0232        Epidote           -2.7349     
   Fayalite          -1.0250        Epidote-ord       -2.7403     
   Wollastonite      -1.0571        Manganosite       -2.7569     
   Mn(OH)2(am)       -1.1474        Hematite          -2.8328     
   Pseudowollastoni  -1.1914        Chamosite-7A      -2.8365     
   Ferrosilite       -1.1976        Scolecite         -2.8391     
   FeO               -1.2799        Daphnite-7A       -2.8752     
   Boehmite          -1.3180        Whitlockite       -2.9804     
   Clinochlore-14A   -1.4462        Fe                -2.9859     
    (only minerals with log Q/K > -3 listed)

                         partial
  Gases               press. (bar)     fugacity     fug. coef.    log fug.
 ---------------------------------------------------------------------------
   H2(g)                    17.45         17.47         1.001      1.2422
   CH4(g)                   1.258         1.257        0.9993      0.0994
   H2O(g)                  0.8237        0.8115        0.9852     -0.0907
   H2S(g)               1.421e-05     1.416e-05        0.9961     -4.8490
   HCl(g)               3.028e-12     3.028e-12         1.000*   -11.5189
   CO2(g)               1.192e-19     1.189e-19        0.9976    -18.9247
   CO(g)                5.850e-22     5.850e-22         1.000*   -21.2329
   C2H4(g)              1.343e-25     1.343e-25         1.000*   -24.8718
   S2(g)                1.466e-32     1.466e-32         1.000*   -31.8338
   SO2(g)               2.233e-35     2.217e-35        0.9928    -34.6542
   Na(g)                2.489e-40     2.489e-40         1.000*   -39.6039
   K(g)                 9.829e-43     9.829e-43         1.000*   -42.0075
   Cl2(g)               7.330e-52     7.330e-52         1.000*   -51.1349
   O2(g)                2.772e-66     2.772e-66        0.9999    -65.5572
   Mg(g)                1.433e-66     1.433e-66         1.000*   -65.8437
   Ca(g)                7.449e-82     7.449e-82         1.000*   -81.1279
   C(g)                1.062e-101    1.062e-101         1.000*  -100.9739
   Al(g)               4.376e-102    4.376e-102         1.000*  -101.3589
   Si(g)               8.662e-110    8.662e-110         1.000*  -109.0624
    *no data, gas taken to be ideal

                                  In fluid              Sorbed            Kd
  Original basis total moles   moles     mg/kg      moles     mg/kg      L/kg
 -------------------------------------------------------------------------------
   H2O                 63.6       50.5  9.31e+05
   Al+++              0.346   2.84e-07   0.00784
   Ca++               0.852      0.646  2.65e+04
   Cl-                0.820      0.820  2.98e+04
   CrO4--            0.0310   6.45e-21  7.65e-16
   Fe++                3.35   1.18e-06    0.0672
   H+                 -16.5   0.000968     0.999
   HCO3-            0.00100    0.00100      62.4
   HPO4--            0.0465   5.33e-12  5.23e-07
   K+                0.0260     0.0115      462.
   Mg++                4.16   9.80e-05      2.44
   Mn++              0.0775   0.000759      42.7
   Na+                0.335      0.335  7.89e+03
   O2(aq)           -0.0232   -0.00837     -274.
   SO4--            0.00100   1.08e-05      1.06
   SiO2(aq)            5.28   3.14e-05      1.93
   Ti(OH)4(aq)       0.0383     0.0383  4.55e+03

  Elemental composition               In fluid                  Sorbed
                  total moles     moles       mg/kg        moles       mg/kg
 -------------------------------------------------------------------------------
   Aluminum            0.3464    2.840e-07    0.007844
   Calcium             0.8519       0.6462   2.651e+04
   Carbon            0.001000     0.001000       12.29
   Chlorine            0.8200       0.8200   2.975e+04
   Chromium           0.03099    6.448e-21   3.431e-16
   Hydrogen             111.0        101.1   1.043e+05
   Iron                 3.345    1.176e-06     0.06720
   Magnesium            4.156    9.797e-05       2.437
   Manganese          0.07746    0.0007588       42.66
   Oxygen               74.62        50.63   8.291e+05
   Phosphorus         0.04645    5.329e-12   1.689e-07
   Potassium          0.02600      0.01153       461.5
   Silicon              5.280    3.135e-05      0.9012
   Sodium              0.3353       0.3353       7890.
   Sulfur            0.001000    1.079e-05      0.3541
   Titanium           0.03832      0.03832       1878.


          Step #    87             Xi = 0.8000

          Temperature = 100.0 C    Pressure =  1.013 bars
          pH =  7.713              log fO2 =  -66.050
          Eh =  -0.5741 volts      pe =  -7.7539
          Ionic strength      =    1.929772 molal
          Charge imbalance    =    0.845413 eq/kg (35.72% error)
          Activity of water   =    0.973468
          Solvent mass        =     0.90301 kg
          Solution mass       =     0.97113 kg
          Mineral mass        =     0.92038 kg
          Solution density    =    0.995    g/cm3
          Solution viscosity  =    0.003    poise
          Chlorinity          =    0.908076 molal
          Dissolved solids    =       70150 mg/kg sol'n
          Hardness            =    65244.01 mg/kg sol'n as CaCO3
            carbonate         =       51.31 mg/kg sol'n as CaCO3
            non-carbonate     =    65192.71 mg/kg sol'n as CaCO3
          Carbonate alkalinity=       51.31 mg/kg sol'n as CaCO3
          Water type          =    Ca-Cl
          Bulk volume         =    1.29e+03 cm3
          Fluid volume        =        976. cm3
          Mineral volume      =        315. cm3
          Inert volume        =        0.00 cm3
          Porosity            =        75.6 %
          Permeability        =      0.0217 cm2
          Mass reacted        =         836 g

                          moles          moles         grams          cm3      rxn rate
  Reactants             remaining       reacted       reacted       reacted  (mol/kg sec)
 ------------------------------------------------------------------------------------------
   Al2O3                  0.04660        0.1864         19.00          --            --  
   CaO                     0.1186        0.4744         26.61          --            --  
   Cr2O3                 0.004168       0.01667         2.534          --            --  
   FeO(ox)                 0.8996         3.598         258.5          --            --  
   K2O(ox)               0.003362       0.01345         1.267          --            --  
   MgO                      1.008         4.032         162.5          --            --  
   MnO                    0.02084       0.08335         5.912          --            --  
   Na2O(ox)               0.04497        0.1799         11.15          --            --  
   P2O5                  0.006248       0.02499         3.547          --            --  
   SiO2                     1.420         5.682         341.4          --            --  
   TiO2                   0.01031       0.04124         3.294          --            --  

  Minerals in system     moles      log moles      grams        volume (cm3)
 ----------------------------------------------------------------------------
   Andradite              0.03022     -1.520          15.36           3.984
   Annite                 0.01490     -1.827          7.626           2.299
   Antigorite             0.09088     -1.042          412.2           159.0
   Chromite               0.01667     -1.778          3.732          0.7337
   Daphnite-14A            0.1789     -0.747          127.7           38.19
   Diopside               0.07852     -1.105          17.00           5.189
   Greenalite              0.8607     -0.065          319.9           98.98
   Hydroxylapatite        0.01666     -1.778          8.369           3.158
   Tephroite              0.04137     -1.383          8.355           3.153
   Troilite             0.0009893     -3.005        0.08698         0.03282
                                               _____________   _____________
          (total)                                     920.4           314.7 

  Aqueous species       molality    mg/kg sol'n    act. coef.     log act.
 ---------------------------------------------------------------------------
   Cl-                     0.8181     2.697e+04      0.5565       -0.3417
   Ca++                    0.6567     2.447e+04      0.1674       -0.9588
   Na+                     0.3642         7785.      0.6334       -0.6370
   Ti(OH)4(aq)            0.04567         4922.      1.0000       -1.3404
   NaCl(aq)               0.03534         1920.      1.0000       -1.4517
   CaCl+                  0.03477         2442.      0.6334       -1.6571
   H2(aq)                 0.02460         46.11      1.0000       -1.6091
   K+                     0.01398         508.1      0.5565       -2.1092
   CaCl2(aq)             0.009476         977.9      1.0000       -2.0234
   Methane(aq)           0.001107         16.52      1.0000       -2.9557
   MnCl+                0.0004548         38.23      0.6334       -3.5405
   KCl(aq)              0.0004218         29.24      1.0000       -3.3749
   Mn++                 0.0002188         11.17      0.1674       -4.4362
   Mg++                 7.202e-05         1.628      0.2483       -4.7475
   OH-                  4.681e-05        0.7403      0.5971       -4.5536
   SiO2(aq)             2.243e-05         1.253      1.0000       -4.6491
   MgCl+                1.955e-05         1.086      0.6334       -4.9073
   HS-                  1.139e-05        0.3502      0.5971       -5.1675
   NaHSiO3(aq)          3.858e-06        0.3590      1.0000       -5.4137
   NaOH(aq)             1.513e-06       0.05626      1.0000       -5.8203
   HSiO3-               1.467e-06        0.1051      0.6334       -6.0320
   Fe++                 9.004e-07       0.04676      0.1674       -6.8217
   H2S(aq)              3.999e-07       0.01267      1.0000       -6.3980
   AlO2-                3.290e-07       0.01804      0.6334       -6.6811
   FeCl+                1.741e-07       0.01478      0.6334       -6.9574
   NaAlO2(aq)           2.764e-08      0.002107      1.0000       -7.5585
   H+                   2.269e-08     2.126e-05      0.8530       -7.7132
   S--                  2.197e-08     0.0006551      0.1265       -8.5561
   FeCl4--              1.177e-08      0.002164      0.0872       -8.9887
    (only species > 1e-8 molal listed)

  Mineral saturation states
                     log Q/K                          log Q/K
 ----------------------------------------------------------------
   Greenalite         0.0000 sat    Clinochlore-14A   -1.4230     
   Daphnite-14A       0.0000 sat    Quartz            -1.5709     
   Andradite          0.0000 sat    Magnetite         -1.6356     
   Antigorite         0.0000 sat    Talc              -1.6914     
   Chromite           0.0000 sat    Tridymite         -1.7427     
   Diopside           0.0000 sat    Chalcedony        -1.7876     
   Troilite           0.0000 sat    Brucite           -1.7958     
   Annite             0.0000 sat    Prehnite          -1.8213     
   Hydroxylapatite    0.0000 sat    Gibbsite          -1.8220     
   Tephroite          0.0000 sat    Saponite-H        -1.8736     
   Phlogopite        -0.0659        Wustite           -1.9683     
   Pyrrhotite        -0.0796        Cristobalite(alp  -1.9886     
   Saponite-Ca       -0.1656        Mesolite          -1.9948     
   Tremolite         -0.2092        Fe(OH)2           -1.9967     
   Ice               -0.4787        Monticellite      -2.0207     
   Chrysotile        -0.4795        Grossular         -2.0917     
   Alabandite        -0.5039        Goethite          -2.1604     
   Saponite-Na       -0.5238        Minnesotaite      -2.1843     
   Ripidolite-14A    -0.6223        Enstatite         -2.1927     
   Saponite-Mg       -0.6574        Coesite           -2.2293     
   Saponite-K        -0.8312        Cristobalite(bet  -2.2908     
   Rhodonite         -0.9072        Cronstedtite-7A   -2.3389     
   Fayalite          -0.9877        SiO2(am)          -2.4648     
   Hedenbergite      -1.0098        Halite            -2.5567     
   Wollastonite      -1.0246        Fe                -2.6650     
   Diaspore          -1.0418        Manganosite       -2.7011     
   Mn(OH)2(am)       -1.0916        Chamosite-7A      -2.8365     
   Pseudowollastoni  -1.1589        Epidote           -2.8674     
   FeO               -1.2054        Epidote-ord       -2.8728     
   Ferrosilite       -1.2347        Daphnite-7A       -2.8752     
   Boehmite          -1.3366        Hematite          -2.9303     
    (only minerals with log Q/K > -3 listed)

                         partial
  Gases               press. (bar)     fugacity     fug. coef.    log fug.
 ---------------------------------------------------------------------------
   H2(g)                    30.78         30.80         1.001      1.4885
   CH4(g)                   1.267         1.266        0.9993      0.1025
   H2O(g)                  0.8236        0.8114        0.9852     -0.0908
   H2S(g)               1.197e-05     1.193e-05        0.9961     -4.9235
   HCl(g)               2.559e-12     2.559e-12         1.000*   -11.5919
   CO2(g)               1.242e-20     1.239e-20        0.9976    -19.9070
   CO(g)                1.074e-22     1.074e-22         1.000*   -21.9688
   C2H4(g)              4.382e-26     4.382e-26         1.000*   -25.3583
   S2(g)                3.346e-33     3.346e-33         1.000*   -32.4755
   SO2(g)               3.431e-36     3.406e-36        0.9928    -35.4678
   Na(g)                4.256e-40     4.256e-40         1.000*   -39.3710
   K(g)                 1.761e-42     1.761e-42         1.000*   -41.7542
   Cl2(g)               2.970e-52     2.970e-52         1.000*   -51.5272
   Mg(g)                3.032e-66     3.032e-66         1.000*   -65.5183
   O2(g)                8.913e-67     8.912e-67        0.9999    -66.0500
   Ca(g)                1.831e-81     1.831e-81         1.000*   -80.7374
   Al(g)               9.820e-102    9.820e-102         1.000*  -101.0079
   C(g)                3.440e-102    3.440e-102         1.000*  -101.4634
   Si(g)               2.084e-109    2.084e-109         1.000*  -108.6812
    *no data, gas taken to be ideal

                                  In fluid              Sorbed            Kd
  Original basis total moles   moles     mg/kg      moles     mg/kg      L/kg
 -------------------------------------------------------------------------------
   H2O                 64.3       50.1  9.30e+05
   Al+++              0.373   3.23e-07   0.00897
   Ca++               0.885      0.633  2.61e+04
   Cl-                0.820      0.820  2.99e+04
   CrO4--            0.0333   5.51e-21  6.58e-16
   Fe++                3.60   9.81e-07    0.0564
   H+                 -17.7   0.000961     0.998
   HCO3-            0.00100    0.00100      62.8
   HPO4--            0.0500   4.26e-12  4.21e-07
   K+                0.0279     0.0130      523.
   Mg++                4.44   8.27e-05      2.07
   Mn++              0.0833   0.000608      34.4
   Na+                0.361      0.361  8.54e+03
   O2(aq)           -0.0250    -0.0131     -433.
   SO4--            0.00100   1.07e-05      1.05
   SiO2(aq)            5.68   2.51e-05      1.55
   Ti(OH)4(aq)       0.0412     0.0412  4.92e+03

  Elemental composition               In fluid                  Sorbed
                  total moles     moles       mg/kg        moles       mg/kg
 -------------------------------------------------------------------------------
   Aluminum            0.3728    3.230e-07    0.008974
   Calcium             0.8854       0.6330   2.612e+04
   Carbon            0.001000     0.001000       12.37
   Chlorine            0.8200       0.8200   2.994e+04
   Chromium           0.03334    5.511e-21   2.951e-16
   Hydrogen             111.0        100.5   1.043e+05
   Iron                 3.599    9.814e-07     0.05644
   Magnesium            4.441    8.268e-05       2.069
   Manganese          0.08335    0.0006083       34.41
   Oxygen               76.08        50.29   8.285e+05
   Phosphorus         0.04998    4.261e-12   1.359e-07
   Potassium          0.02790      0.01300       523.4
   Silicon              5.682    2.507e-05      0.7249
   Sodium              0.3608       0.3608       8540.
   Sulfur            0.001000    1.066e-05      0.3521
   Titanium           0.04124      0.04124       2033.


          Step #    97             Xi = 0.9000

          Temperature = 100.0 C    Pressure =  1.013 bars
          pH =  7.793              log fO2 =  -66.558
          Eh =  -0.5894 volts      pe =  -7.9606
          Ionic strength      =    1.926224 molal
          Charge imbalance    =    0.854696 eq/kg (35.81% error)
          Activity of water   =    0.973237
          Solvent mass        =     0.89167 kg
          Solution mass       =     0.96059 kg
          Mineral mass        =      1.0354 kg
          Solution density    =    0.996    g/cm3
          Solution viscosity  =    0.003    poise
          Chlorinity          =    0.919625 molal
          Dissolved solids    =       71745 mg/kg sol'n
          Hardness            =    63550.66 mg/kg sol'n as CaCO3
            carbonate         =       52.37 mg/kg sol'n as CaCO3
            non-carbonate     =    63498.29 mg/kg sol'n as CaCO3
          Carbonate alkalinity=       52.37 mg/kg sol'n as CaCO3
          Water type          =    Ca-Cl
          Bulk volume         =    1.32e+03 cm3
          Fluid volume        =        964. cm3
          Mineral volume      =        353. cm3
          Inert volume        =        0.00 cm3
          Porosity            =        73.2 %
          Permeability        =     0.00939 cm2
          Mass reacted        =         940 g

                          moles          moles         grams          cm3      rxn rate
  Reactants             remaining       reacted       reacted       reacted  (mol/kg sec)
 ------------------------------------------------------------------------------------------
   Al2O3                  0.02330        0.2097         21.38          --            --  
   CaO                    0.05931        0.5337         29.93          --            --  
   Cr2O3                 0.002084       0.01875         2.851          --            --  
   FeO(ox)                 0.4498         4.048         290.9          --            --  
   K2O(ox)               0.001681       0.01513         1.425          --            --  
   MgO                     0.5040         4.536         182.8          --            --  
   MnO                    0.01042       0.09376         6.651          --            --  
   Na2O(ox)               0.02249        0.2024         12.54          --            --  
   P2O5                  0.003124       0.02812         3.991          --            --  
   SiO2                    0.7102         6.392         384.1          --            --  
   TiO2                  0.005155       0.04639         3.706          --            --  

  Minerals in system     moles      log moles      grams        volume (cm3)
 ----------------------------------------------------------------------------
   Andradite              0.04737     -1.325          24.07           6.245
   Annite                 0.01671     -1.777          8.552           2.578
   Antigorite              0.1010     -0.996          457.9           176.6
   Chromite               0.01876     -1.727          4.198          0.8254
   Daphnite-14A            0.2013     -0.696          143.6           42.97
   Diopside               0.09908     -1.004          21.46           6.548
   Greenalite              0.9593     -0.018          356.6           110.3
   Hydroxylapatite        0.01874     -1.727          9.415           3.553
   Tephroite              0.04664     -1.331          9.420           3.555
   Troilite             0.0009895     -3.005        0.08699         0.03282
                                               _____________   _____________
          (total)                                     1035.           353.2 

  Aqueous species       molality    mg/kg sol'n    act. coef.     log act.
 ---------------------------------------------------------------------------
   Cl-                     0.8252     2.716e+04      0.5564       -0.3380
   Ca++                    0.6403     2.382e+04      0.1674       -0.9697
   Na+                     0.4145         8845.      0.6333       -0.5809
   Ti(OH)4(aq)            0.05203         5598.      1.0000       -1.2838
   H2(aq)                 0.04414         82.61      1.0000       -1.3551
   NaCl(aq)               0.04056         2200.      1.0000       -1.3919
   CaCl+                  0.03420         2398.      0.6333       -1.6643
   K+                     0.01584         574.9      0.5564       -2.0548
   CaCl2(aq)             0.009400         968.4      1.0000       -2.0269
   Methane(aq)           0.001121         16.70      1.0000       -2.9502
   KCl(aq)              0.0004821         33.36      1.0000       -3.3168
   MnCl+                0.0003628         30.44      0.6333       -3.6387
   Mn++                 0.0001730         8.821      0.1674       -4.5382
   Mg++                 6.020e-05         1.358      0.2483       -4.8254
   OH-                  5.625e-05        0.8880      0.5971       -4.4739
   SiO2(aq)             1.721e-05        0.9600      1.0000       -4.7642
   MgCl+                1.648e-05        0.9141      0.6333       -4.9815
   HS-                  1.147e-05        0.3520      0.5971       -5.1646
   NaHSiO3(aq)          4.046e-06        0.3759      1.0000       -5.3929
   NaOH(aq)             2.068e-06       0.07678      1.0000       -5.6845
   HSiO3-               1.352e-06       0.09676      0.6333       -6.0673
   Fe++                 7.442e-07       0.03858      0.1674       -6.9044
   AlO2-                3.783e-07       0.02071      0.6333       -6.6205
   H2S(aq)              3.350e-07       0.01060      1.0000       -6.4749
   FeCl+                1.452e-07       0.01231      0.6333       -7.0364
   NaAlO2(aq)           3.616e-08      0.002751      1.0000       -7.4418
   S--                  2.657e-08     0.0007909      0.1265       -8.4734
   H+                   1.889e-08     1.767e-05      0.8527       -7.7930
   FeCl4--              1.007e-08      0.001847      0.0872       -9.0565
    (only species > 1e-8 molal listed)

  Mineral saturation states
                     log Q/K                          log Q/K
 ----------------------------------------------------------------
   Daphnite-14A       0.0000 sat    Boehmite          -1.3558     
   Diopside           0.0000 sat    Clinochlore-14A   -1.3990     
   Tephroite          0.0000 sat    Magnetite         -1.6593     
   Antigorite         0.0000 sat    Quartz            -1.6860     
   Troilite           0.0000 sat    Brucite           -1.7144     
   Chromite           0.0000 sat    Gibbsite          -1.8413     
   Hydroxylapatite    0.0000 sat    Tridymite         -1.8578     
   Annite             0.0000 sat    Chalcedony        -1.9027     
   Andradite          0.0000 sat    Monticellite      -1.9056     
   Greenalite         0.0000 sat    Talc              -1.9070     
   Phlogopite        -0.0516        Prehnite          -1.9078     
   Pyrrhotite        -0.0796        Wustite           -1.9091     
   Saponite-Ca       -0.3251        Fe(OH)2           -1.9200     
   Tremolite         -0.4248        Grossular         -2.0295     
   Chrysotile        -0.4652        Saponite-H        -2.0576     
   Ice               -0.4788        Cristobalite(alp  -2.1037     
   Alabandite        -0.5232        Mesolite          -2.1900     
   Ripidolite-14A    -0.6080        Goethite          -2.2107     
   Saponite-Na       -0.6630        Enstatite         -2.2262     
   Saponite-Mg       -0.8280        Fe                -2.3342     
   Fayalite          -0.9492        Coesite           -2.3444     
   Rhodonite         -0.9647        Cronstedtite-7A   -2.4011     
   Saponite-K        -0.9710        Cristobalite(bet  -2.4059     
   Wollastonite      -0.9911        Minnesotaite      -2.4144     
   Hedenbergite      -1.0146        Halite            -2.4969     
   Mn(OH)2(am)       -1.0342        SiO2(am)          -2.5799     
   Diaspore          -1.0610        Manganosite       -2.6436     
   Pseudowollastoni  -1.1254        Chamosite-7A      -2.8365     
   FeO               -1.1287        Daphnite-7A       -2.8752     
   Ferrosilite       -1.2730     
    (only minerals with log Q/K > -3 listed)

                         partial
  Gases               press. (bar)     fugacity     fug. coef.    log fug.
 ---------------------------------------------------------------------------
   H2(g)                    55.23         55.27         1.001      1.7425
   CH4(g)                   1.283         1.282        0.9993      0.1080
   H2O(g)                  0.8234        0.8112        0.9852     -0.0909
   H2S(g)               1.003e-05     9.990e-06        0.9961     -5.0004
   HCl(g)               2.148e-12     2.148e-12         1.000*   -11.6679
   CO2(g)               1.212e-21     1.209e-21        0.9976    -20.9176
   CO(g)                1.882e-23     1.882e-23         1.000*   -22.7253
   C2H4(g)              1.396e-26     1.396e-26         1.000*   -25.8553
   S2(g)                7.292e-34     7.292e-34         1.000*   -33.1371
   SO2(g)               4.971e-37     4.935e-37        0.9928    -36.3067
   Na(g)                7.796e-40     7.796e-40         1.000*   -39.1081
   K(g)                 3.213e-42     3.213e-42         1.000*   -41.4931
   Cl2(g)               1.166e-52     1.166e-52         1.000*   -51.9334
   Mg(g)                6.567e-66     6.567e-66         1.000*   -65.1826
   O2(g)                2.767e-67     2.766e-67        0.9999    -66.5581
   Ca(g)                4.626e-81     4.626e-81         1.000*   -80.3348
   Al(g)               2.260e-101    2.260e-101         1.000*  -100.6459
   C(g)                1.082e-102    1.082e-102         1.000*  -101.9658
   Si(g)               5.150e-109    5.150e-109         1.000*  -108.2882
    *no data, gas taken to be ideal

                                  In fluid              Sorbed            Kd
  Original basis total moles   moles     mg/kg      moles     mg/kg      L/kg
 -------------------------------------------------------------------------------
   H2O                 65.4       49.5  9.29e+05
   Al+++              0.419   3.70e-07    0.0104
   Ca++               0.945      0.610  2.54e+04
   Cl-                0.820      0.820  3.03e+04
   CrO4--            0.0375   4.62e-21  5.57e-16
   Fe++                4.05   8.02e-07    0.0467
   H+                 -19.9   0.000953     0.999
   HCO3-            0.00100    0.00100      63.5
   HPO4--            0.0562   3.41e-12  3.40e-07
   K+                0.0313     0.0146      592.
   Mg++                4.94   6.84e-05      1.73
   Mn++              0.0938   0.000478      27.3
   Na+                0.406      0.406  9.71e+03
   O2(aq)           -0.0281    -0.0217     -723.
   SO4--            0.00100   1.05e-05      1.05
   SiO2(aq)            6.39   2.02e-05      1.26
   Ti(OH)4(aq)       0.0464     0.0464  5.60e+03

  Elemental composition               In fluid                  Sorbed
                  total moles     moles       mg/kg        moles       mg/kg
 -------------------------------------------------------------------------------
   Aluminum            0.4194    3.705e-07     0.01041
   Calcium             0.9447       0.6098   2.544e+04
   Carbon            0.001000     0.001000       12.50
   Chlorine            0.8200       0.8200   3.026e+04
   Chromium           0.03751    4.616e-21   2.499e-16
   Hydrogen             111.0        99.26   1.041e+05
   Iron                 4.049    8.024e-07     0.04665
   Magnesium            4.945    6.837e-05       1.730
   Manganese          0.09376    0.0004777       27.32
   Oxygen               78.65        49.68   8.275e+05
   Phosphorus         0.05623    3.406e-12   1.098e-07
   Potassium          0.03126      0.01455       592.4
   Silicon              6.392    2.016e-05      0.5895
   Sodium              0.4057       0.4057       9710.
   Sulfur            0.001000    1.055e-05      0.3520
   Titanium           0.04639      0.04639       2312.


          Step #   107             Xi = 1.0000

          Temperature = 100.0 C    Pressure =  1.013 bars
          pH =  7.847              log fO2 =  -66.886
          Eh =  -0.5994 volts      pe =  -8.0962
          Ionic strength      =    1.922789 molal
          Charge imbalance    =    0.864188 eq/kg (35.9% error)
          Activity of water   =    0.973003
          Solvent mass        =     0.88033 kg
          Solution mass       =     0.95003 kg
          Mineral mass        =      1.1504 kg
          Solution density    =    0.997    g/cm3
          Solution viscosity  =    0.003    poise
          Chlorinity          =    0.931464 molal
          Dissolved solids    =       73366 mg/kg sol'n
          Hardness            =    61845.54 mg/kg sol'n as CaCO3
            carbonate         =       53.29 mg/kg sol'n as CaCO3
            non-carbonate     =    61792.24 mg/kg sol'n as CaCO3
          Carbonate alkalinity=       53.29 mg/kg sol'n as CaCO3
          Water type          =    Ca-Cl
          Bulk volume         =    1.34e+03 cm3
          Fluid volume        =        953. cm3
          Mineral volume      =        392. cm3
          Inert volume        =        0.00 cm3
          Porosity            =        70.9 %
          Permeability        =     0.00420 cm2
          Mass reacted        =    1.04e+03 g

                          moles          moles         grams          cm3      rxn rate
  Reactants             remaining       reacted       reacted       reacted  (mol/kg sec)
 ------------------------------------------------------------------------------------------
   Al2O3                4.202e-16        0.2330         23.75          --            --  
   CaO                 -1.344e-15        0.5931         33.26          --            --  
   Cr2O3               -3.822e-18       0.02084         3.167          --            --  
   FeO(ox)              3.622e-15         4.498         323.2          --            --  
   K2O(ox)              1.483e-17       0.01681         1.584          --            --  
   MgO                 -7.182e-15         5.040         203.1          --            --  
   MnO                 -1.052e-16        0.1042         7.390          --            --  
   Na2O(ox)             2.940e-16        0.2249         13.94          --            --  
   P2O5                -3.242e-17       0.03124         4.434          --            --  
   SiO2                 8.119e-15         7.102         426.7          --            --  
   TiO2                 9.617e-17       0.05155         4.117          --            --  

  Minerals in system     moles      log moles      grams        volume (cm3)
 ----------------------------------------------------------------------------
   Andradite              0.06468     -1.189          32.87           8.528
   Annite                 0.01912     -1.719          9.786           2.950
   Antigorite              0.1110     -0.955          503.7           194.2
   Chromite               0.02084     -1.681          4.665          0.9171
   Daphnite-14A            0.2234     -0.651          159.4           47.68
   Diopside                0.1189     -0.925          25.75           7.859
   Greenalite               1.058      0.024          393.2           121.6
   Hydroxylapatite        0.02083     -1.681          10.46           3.948
   Tephroite              0.05189     -1.285          10.48           3.955
   Troilite             0.0009895     -3.005        0.08699         0.03283
                                               _____________   _____________
          (total)                                     1150.           391.7 

  Aqueous species       molality    mg/kg sol'n    act. coef.     log act.
 ---------------------------------------------------------------------------
   Cl-                     0.8324     2.735e+04      0.5564       -0.3343
   Ca++                    0.6238     2.317e+04      0.1675       -0.9810
   Na+                     0.4660         9927.      0.6332       -0.5301
   H2(aq)                 0.06438         120.3      1.0000       -1.1913
   Ti(OH)4(aq)            0.05855         6289.      1.0000       -1.2324
   NaCl(aq)               0.04598         2490.      1.0000       -1.3374
   CaCl+                  0.03362         2353.      0.6332       -1.6719
   K+                     0.01709         619.2      0.5564       -2.0219
   CaCl2(aq)             0.009317         958.2      1.0000       -2.0307
   Methane(aq)           0.001136         16.89      1.0000       -2.9446
   KCl(aq)              0.0005246         36.24      1.0000       -3.2802
   MnCl+                0.0003115         26.09      0.6332       -3.7050
   Mn++                 0.0001472         7.493      0.1675       -4.6082
   OH-                  6.364e-05         1.003      0.5970       -4.4203
   Mg++                 5.310e-05         1.196      0.2483       -4.8799
   MgCl+                1.466e-05        0.8119      0.6332       -5.0322
   SiO2(aq)             1.451e-05        0.8076      1.0000       -4.8385
   HS-                  1.157e-05        0.3546      0.5970       -5.1607
   NaHSiO3(aq)          4.336e-06        0.4021      1.0000       -5.3629
   NaOH(aq)             2.630e-06       0.09746      1.0000       -5.5801
   HSiO3-               1.289e-06       0.09211      0.6332       -6.0881
   Fe++                 6.517e-07       0.03373      0.1675       -6.9620
   AlO2-                4.161e-07       0.02274      0.6332       -6.5792
   H2S(aq)              2.988e-07      0.009437      1.0000       -6.5246
   FeCl+                1.283e-07       0.01085      0.6332       -7.0903
   NaAlO2(aq)           4.470e-08      0.003395      1.0000       -7.3497
   S--                  3.033e-08     0.0009013      0.1266       -8.4158
   H+                   1.670e-08     1.559e-05      0.8525       -7.8467
    (only species > 1e-8 molal listed)

  Mineral saturation states
                     log Q/K                          log Q/K
 ----------------------------------------------------------------
   Greenalite         0.0000 sat    Boehmite          -1.3682     
   Chromite           0.0000 sat    Clinochlore-14A   -1.3835     
   Diopside           0.0000 sat    Brucite           -1.6618     
   Tephroite          0.0000 sat    Magnetite         -1.6745     
   Antigorite         0.0000 sat    Quartz            -1.7603     
   Daphnite-14A       0.0000 sat    Monticellite      -1.8313     
   Annite             0.0000 sat    Gibbsite          -1.8538     
   Hydroxylapatite    0.0000 sat    Fe(OH)2           -1.8706     
   Andradite          0.0000 sat    Wustite           -1.8708     
   Troilite           0.0000 sat    Tridymite         -1.9321     
   Phlogopite        -0.0423        Prehnite          -1.9637     
   Pyrrhotite        -0.0796        Chalcedony        -1.9770     
   Saponite-Ca       -0.4280        Grossular         -1.9894     
   Chrysotile        -0.4559        Talc              -2.0462     
   Ice               -0.4789        Fe                -2.1206     
   Alabandite        -0.5356        Saponite-H        -2.1763     
   Tremolite         -0.5640        Cristobalite(alp  -2.1780     
   Ripidolite-14A    -0.5987        Goethite          -2.2431     
   Saponite-Na       -0.7473        Enstatite         -2.2478     
   Fayalite          -0.9243        Mesolite          -2.3049     
   Saponite-Mg       -0.9380        Coesite           -2.4187     
   Wollastonite      -0.9695        Cronstedtite-7A   -2.4412     
   Mn(OH)2(am)       -0.9972        Halite            -2.4424     
   Rhodonite         -1.0018        Cristobalite(bet  -2.4802     
   Hedenbergite      -1.0177        Minnesotaite      -2.5628     
   Saponite-K        -1.0612        Manganosite       -2.6065     
   Diaspore          -1.0734        SiO2(am)          -2.6542     
   FeO               -1.0791        Chamosite-7A      -2.8365     
   Pseudowollastoni  -1.1038        Daphnite-7A       -2.8752     
   Ferrosilite       -1.2977     
    (only minerals with log Q/K > -3 listed)

                         partial
  Gases               press. (bar)     fugacity     fug. coef.    log fug.
 ---------------------------------------------------------------------------
   H2(g)                    80.55         80.60         1.001      1.9063
   CH4(g)                   1.300         1.299        0.9993      0.1136
   H2O(g)                  0.8232        0.8110        0.9852     -0.0910
   H2S(g)               8.945e-06     8.910e-06        0.9961     -5.0501
   HCl(g)               1.915e-12     1.915e-12         1.000*   -11.7179
   CO2(g)               2.712e-22     2.706e-22        0.9976    -21.5677
   CO(g)                6.145e-24     6.145e-24         1.000*   -23.2115
   C2H4(g)              6.731e-27     6.731e-27         1.000*   -26.1719
   S2(g)                2.727e-34     2.727e-34         1.000*   -33.5643
   SO2(g)               1.429e-37     1.418e-37        0.9928    -36.8482
   Na(g)                1.197e-39     1.197e-39         1.000*   -38.9218
   K(g)                 4.736e-42     4.736e-42         1.000*   -41.3245
   Cl2(g)               6.352e-53     6.352e-53         1.000*   -52.1971
   Mg(g)                1.082e-65     1.082e-65         1.000*   -64.9660
   O2(g)                1.300e-67     1.300e-67        0.9999    -66.8861
   Ca(g)                8.415e-81     8.415e-81         1.000*   -80.0749
   Al(g)               3.870e-101    3.870e-101         1.000*  -100.4123
   C(g)                5.152e-103    5.152e-103         1.000*  -102.2880
   Si(g)               9.236e-109    9.236e-109         1.000*  -108.0345
    *no data, gas taken to be ideal

                                  In fluid              Sorbed            Kd
  Original basis total moles   moles     mg/kg      moles     mg/kg      L/kg
 -------------------------------------------------------------------------------
   H2O                 66.4       48.9  9.28e+05
   Al+++              0.466   4.07e-07    0.0115
   Ca++                1.00      0.587  2.48e+04
   Cl-                0.820      0.820  3.06e+04
   CrO4--            0.0417   4.06e-21  4.96e-16
   Fe++                4.50   6.95e-07    0.0409
   H+                 -22.1   0.000946      1.00
   HCO3-            0.00100    0.00100      64.2
   HPO4--            0.0625   2.96e-12  2.99e-07
   K+                0.0346     0.0155      638.
   Mg++                5.45   5.97e-05      1.53
   Mn++               0.104   0.000404      23.4
   Na+                0.451      0.451  1.09e+04
   O2(aq)           -0.0313    -0.0304 -1.02e+03
   SO4--            0.00100   1.05e-05      1.06
   SiO2(aq)            7.10   1.77e-05      1.12
   Ti(OH)4(aq)       0.0515     0.0515  6.29e+03

  Elemental composition               In fluid                  Sorbed
                  total moles     moles       mg/kg        moles       mg/kg
 -------------------------------------------------------------------------------
   Aluminum            0.4660    4.065e-07     0.01155
   Calcium              1.004       0.5870   2.476e+04
   Carbon            0.001000     0.001000       12.64
   Chlorine            0.8200       0.8200   3.060e+04
   Chromium           0.04168    4.059e-21   2.221e-16
   Hydrogen             111.0        98.06   1.040e+05
   Iron                 4.499    6.951e-07     0.04086
   Magnesium            5.449    5.965e-05       1.526
   Manganese           0.1042    0.0004038       23.35
   Oxygen               81.22        49.07   8.264e+05
   Phosphorus         0.06248    2.963e-12   9.662e-08
   Potassium          0.03462      0.01551       638.2
   Silicon              7.102    1.772e-05      0.5239
   Sodium              0.4507       0.4507   1.091e+04
   Sulfur            0.001000    1.048e-05      0.3536
   Titanium           0.05155      0.05155       2598.
