# Supplementary material for: Mineral Indicators of Geologically Recent Past Habitability on Mars
Source: Life (Basel). 2023 Dec 15;13(12):2349. doi: 10.3390/life13122349 (PMC10744562; doi:10.3390/life13122349)
Supplement: Supplementary file 1 [file life-13-02349-s001.zip › Supplemental Files 1/CaNa2(ClO4)2/CaNa2CaClO42_373/ALH7005 CaNa2CaClO42_373.txt]

          Step #     0             Xi = 0.0000

          Temperature = 100.0 C    Pressure =  1.013 bars
          pH =  6.854              log fO2 =   -3.057
          Eh =   0.6557 volts      pe =   8.8566
          Ionic strength      =    1.905543 molal
          Charge imbalance    =    0.450609 eq/kg (16.85% error)
          Activity of water   =    0.960577
          Solvent mass        =      1.0000 kg
          Solution mass       =      1.0895 kg
          Mineral mass        =      0.0000 kg
          Solution density    =    1.002    g/cm3
          Solution viscosity  =    0.003    poise
          Chlorinity          =    1.385000 molal
          Dissolved solids    =       82176 mg/kg sol'n
          Hardness            =    45748.33 mg/kg sol'n as CaCO3
            carbonate         =       37.91 mg/kg sol'n as CaCO3
            non-carbonate     =    45710.42 mg/kg sol'n as CaCO3
          Carbonate alkalinity=       37.91 mg/kg sol'n as CaCO3
          Water type          =    Ca-Cl
          Bulk volume         =    1.09e+03 cm3
          Fluid volume        =    1.09e+03 cm3
          Mineral volume      =        0.00 cm3
          Inert volume        =        0.00 cm3
          Porosity            =        100. %
          Permeability        =        98.7 cm2
          Mass reacted        =           0 g

                          moles          moles         grams          cm3      rxn rate
  Reactants             remaining       reacted       reacted       reacted  (mol/kg sec)
 ------------------------------------------------------------------------------------------
   H2O                      0.000         0.000         0.000          --            --  
   Al2O3                   0.3067         0.000         0.000          --            --  
   CaO                     0.6140         0.000         0.000          --            --  
   Cr2O3                  0.07025         0.000         0.000          --            --  
   FeO(ox)                  3.048         0.000         0.000          --            --  
   K2O(ox)               0.003470         0.000         0.000          --            --  
   MgO                      7.623         0.000         0.000          --            --  
   MnO                    0.06912         0.000         0.000          --            --  
   Na2O(ox)               0.08262         0.000         0.000          --            --  
   P2O5                   0.03070         0.000         0.000          --            --  
   S                      0.01733         0.000         0.000         0.000          --  
   SiO2                     7.689         0.000         0.000          --            --  
   TiO2                   0.05320         0.000         0.000          --            --  

  No minerals in system.

  Aqueous species       molality    mg/kg sol'n    act. coef.     log act.
 ---------------------------------------------------------------------------
   Cl-                      1.211     3.939e+04      0.5562       -0.1717
   Na+                     0.7696     1.624e+04      0.6327       -0.3125
   Ca++                    0.4466     1.643e+04      0.1675       -1.1260
   NaCl(aq)                0.1103         5919.      1.0000       -0.9573
   CaCl+                  0.03503         2429.      0.6327       -1.6543
   CaCl2(aq)              0.01411         1437.      1.0000       -1.8506
   K+                   0.0009569         34.34      0.5562       -3.2739
   Fe++                 0.0007379         37.82      0.1675       -3.9079
   Mg++                 0.0007048         15.72      0.2482       -3.7571
   CaSO4(aq)            0.0006722         84.00      1.0000       -3.1725
   CaHCO3+              0.0005318         49.34      0.6327       -3.4731
   SO4--                0.0003166         27.92      0.0875       -4.5576
   MgCl+                0.0002831         15.53      0.6327       -3.7469
   HCO3-                0.0002714         15.20      0.6327       -3.7652
   FeCl+                0.0002114         17.72      0.6327       -3.8736
   CaCO3(aq)            9.978e-05         9.166      1.0000       -4.0010
   CO2(aq)              6.119e-05         2.472      1.0000       -4.2133
   FeCl4--              4.606e-05         8.356      0.0875       -5.3948
   KCl(aq)              4.269e-05         2.921      1.0000       -4.3696
   NaHCO3(aq)           3.247e-05         2.504      1.0000       -4.4885
   MgSO4(aq)            1.078e-05         1.191      1.0000       -4.9674
   OH-                  6.391e-06       0.09976      0.5966       -5.4188
   FeCl++               1.663e-06        0.1394      0.1068       -6.7507
   MgHCO3+              1.294e-06        0.1013      0.6327       -6.0868
   FeCO3+               1.048e-06        0.1115      0.6327       -6.1784
   Ti(OH)4(aq)          1.000e-06        0.1064      1.0000       -6.0000
   CO3--                9.476e-07       0.05219      0.1068       -6.9950
   SiO2(aq)             9.448e-07       0.05210      1.0000       -6.0247
   FeCl2(aq)            9.414e-07        0.1095      1.0000       -6.0262
   Fe+++                9.212e-07       0.04722      0.0467       -7.3666
   CrO4--               8.530e-07       0.09082      0.0875       -7.1272
   AlO2-                8.334e-07       0.04511      0.6327       -6.2779
   MnCl+                7.543e-07       0.06258      0.6327       -6.3213
   HPO4--               7.270e-07       0.06404      0.0875       -7.1966
   O2(aq)               6.838e-07       0.02008      1.0000       -6.1651
   NaOH(aq)             4.355e-07       0.01599      1.0000       -6.3610
   KSO4-                3.647e-07       0.04524      0.6327       -6.6369
   H2PO4-               2.729e-07       0.02429      0.6327       -6.7628
   Mn++                 2.448e-07       0.01234      0.1675       -7.3870
   H+                   1.645e-07     0.0001522      0.8512       -6.8538
   NaAlO2(aq)           1.476e-07       0.01111      1.0000       -6.8309
   HCrO4-               1.470e-07       0.01578      0.6327       -7.0316
   MgCO3(aq)            5.866e-08      0.004539      1.0000       -7.2317
   NaHSiO3(aq)          4.678e-08      0.004297      1.0000       -7.3299
   HCl(aq)              2.262e-08     0.0007569      1.0000       -7.6456
   NaCO3-               2.120e-08      0.001615      0.6327       -7.8724
   HAlO2(aq)            1.893e-08      0.001042      1.0000       -7.7230
    (only species > 1e-8 molal listed)

  Mineral saturation states
                     log Q/K                          log Q/K
 ----------------------------------------------------------------
   Magnetite         33.4283s/sat   Aragonite          1.0447s/sat
   Cronstedtite-7A   32.5271s/sat   Wustite            0.8272s/sat
   Hematite          30.9445s/sat   Greenalite         0.8050s/sat
   Ferrite-Ca        26.8636s/sat   Chamosite-7A       0.6857s/sat
   Ferrite-Mg        25.2456s/sat   Siderite           0.6775s/sat
   Andradite         24.0727s/sat   Diaspore           0.2207s/sat
   Jarosite          23.0701s/sat   Hercynite          0.1426s/sat
   Nontronite-Ca     21.3724s/sat   Dolomite-dis       0.0872s/sat
   Nontronite-Na     21.1488s/sat   Fayalite           0.0152s/sat
   Nontronite-Mg     21.0780s/sat   FeO               -0.0162     
   Nontronite-K      20.3505s/sat   Monohydrocalcite  -0.0367     
   Nontronite-H      19.9774s/sat   Boehmite          -0.0741     
   Goethite          14.7741s/sat   Anhydrite         -0.2985     
   Ferrite-Dicalciu  11.5261s/sat   Ice               -0.4845     
   Hydroxylapatite   11.3550s/sat   Gibbsite          -0.5652     
   Fe(OH)3           10.4546s/sat   Fe(OH)2           -0.8133     
   Epidote            8.6877s/sat   Gypsum            -0.8150     
   Epidote-ord        8.6823s/sat   Bassanite         -0.9593     
   NaFeO2             5.4734s/sat   CaSO4:0.5H2O(bet  -1.0538     
   Strengite          5.3504s/sat   Magnesite         -1.2560     
   Whitlockite        5.1741s/sat   Annite            -1.3263     
   Daphnite-14A       4.3273s/sat   Ferrosilite       -1.4211     
   Bixbyite           4.2925s/sat   Corundum          -1.6228     
   Pyrolusite         4.2551s/sat   Halite            -2.0623     
   Hausmannite        2.1630s/sat   Ripidolite-14A    -2.0654     
   Daphnite-7A        1.4521s/sat   Dawsonite         -2.3449     
   Dolomite-ord       1.2005s/sat   Brucite           -2.5358     
   Dolomite           1.1998s/sat   Quartz            -2.9465     
   Calcite            1.1883s/sat
    (only minerals with log Q/K > -3 listed)

                         partial
  Gases               press. (bar)     fugacity     fug. coef.    log fug.
 ---------------------------------------------------------------------------
   H2O(g)                  0.8126        0.8006        0.9852     -0.0966
   CO2(g)                0.005713      0.005700        0.9976     -2.2441
   O2(g)                0.0008761     0.0008760        0.9999     -3.0575
   HCl(g)               2.739e-11     2.739e-11         1.000*   -10.5625
   Cl2(g)               1.080e-18     1.080e-18         1.000*   -17.9664
   H2(g)                9.687e-31     9.693e-31         1.001    -30.0135
   CO(g)                1.577e-36     1.577e-36         1.000*   -35.8022
   SO2(g)               8.833e-42     8.770e-42        0.9928    -41.0570
   Na(g)                2.203e-56     2.203e-56         1.000*   -55.6570
   K(g)                 2.956e-60     2.956e-60         1.000*   -59.5293
   Mg(g)                1.784e-98     1.784e-98         1.000*   -97.7487
   H2S(g)              9.870e-106    9.832e-106        0.9961   -105.0073
   CH4(g)              5.877e-109    5.873e-109        0.9993   -108.2312
   Ca(g)               7.491e-115    7.491e-115         1.000*  -114.1255
   C(g)                1.611e-147    1.611e-147         1.000*  -146.7930
   Al(g)               1.031e-147    1.031e-147         1.000*  -146.9868
   S2(g)               2.296e-170    2.296e-170         1.000*  -169.6390
   Si(g)               8.927e-174    8.927e-174         1.000*  -173.0493
   C2H4(g)             9.515e-180    9.515e-180         1.000*  -179.0216
    *no data, gas taken to be ideal

                                  In fluid              Sorbed            Kd
  Original basis total moles   moles     mg/kg      moles     mg/kg      L/kg
 -------------------------------------------------------------------------------
   H2O                 55.5       55.5  9.18e+05
   Al+++           1.00e-06   1.00e-06    0.0248
   Ca++               0.497      0.497  1.83e+04
   Cl-                 1.39       1.38  4.51e+04
   CrO4--          1.00e-06   1.00e-06     0.106
   Fe++             0.00100    0.00100      51.3
   H+             -4.73e-05  -4.73e-05   -0.0437
   HCO3-            0.00100    0.00100      56.0
   HPO4--          1.00e-06   1.00e-06    0.0881
   K+               0.00100    0.00100      35.9
   Mg++             0.00100    0.00100      22.3
   Mn++            1.00e-06   1.00e-06    0.0504
   Na+                0.880      0.880  1.86e+04
   O2(aq)          1.59e-06   1.59e-06    0.0468
   SO4--            0.00100    0.00100      88.2
   SiO2(aq)        1.00e-06   1.00e-06    0.0551
   Ti(OH)4(aq)     1.00e-06   1.00e-06     0.106

  Elemental composition               In fluid                  Sorbed
                  total moles     moles       mg/kg        moles       mg/kg
 -------------------------------------------------------------------------------
   Aluminum         1.000e-06    1.000e-06     0.02476
   Calcium             0.4970       0.4970   1.828e+04
   Carbon            0.001000     0.001000       11.02
   Chlorine             1.385        1.385   4.507e+04
   Chromium         1.000e-06    1.000e-06     0.04772
   Hydrogen             111.0        111.0   1.027e+05
   Iron              0.001000     0.001000       51.26
   Magnesium         0.001000     0.001000       22.31
   Manganese        1.000e-06    1.000e-06     0.05042
   Oxygen               55.52        55.52   8.152e+05
   Phosphorus       1.000e-06    1.000e-06     0.02843
   Potassium         0.001000     0.001000       35.89
   Silicon          1.000e-06    1.000e-06     0.02578
   Sodium              0.8800       0.8800   1.857e+04
   Sulfur            0.001000     0.001000       29.43
   Titanium         1.000e-06    1.000e-06     0.04395


          Step #     0             Xi = 0.0000

          Temperature = 100.0 C    Pressure =  1.013 bars
          pH =  5.261              log fO2 =  -51.153
          Eh =  -0.1166 volts      pe =  -1.5743
          Ionic strength      =    1.905423 molal
          Charge imbalance    =    0.450625 eq/kg (16.85% error)
          Activity of water   =    0.960574
          Solvent mass        =      1.0000 kg
          Solution mass       =      1.0895 kg
          Mineral mass        =  3.7833e-05 kg
          Solution density    =    1.002    g/cm3
          Solution viscosity  =    0.003    poise
          Chlorinity          =    1.384993 molal
          Dissolved solids    =       82139 mg/kg sol'n
          Hardness            =    45749.80 mg/kg sol'n as CaCO3
            carbonate         =        4.85 mg/kg sol'n as CaCO3
            non-carbonate     =    45744.96 mg/kg sol'n as CaCO3
          Carbonate alkalinity=        4.85 mg/kg sol'n as CaCO3
          Water type          =    Ca-Cl
          Bulk volume         =    1.09e+03 cm3
          Fluid volume        =    1.09e+03 cm3
          Mineral volume      =     0.00724 cm3
          Inert volume        =        0.00 cm3
          Porosity            =        100. %
          Permeability        =        98.7 cm2
          Mass reacted        =           0 g

                          moles          moles         grams          cm3      rxn rate
  Reactants             remaining       reacted       reacted       reacted  (mol/kg sec)
 ------------------------------------------------------------------------------------------
   H2O                      0.000         0.000         0.000          --            --  
   Al2O3                   0.3067         0.000         0.000          --            --  
   CaO                     0.6140         0.000         0.000          --            --  
   Cr2O3                  0.07025         0.000         0.000          --            --  
   FeO(ox)                  3.048         0.000         0.000          --            --  
   K2O(ox)               0.003470         0.000         0.000          --            --  
   MgO                      7.623         0.000         0.000          --            --  
   MnO                    0.06912         0.000         0.000          --            --  
   Na2O(ox)               0.08262         0.000         0.000          --            --  
   P2O5                   0.03070         0.000         0.000          --            --  
   S                      0.01733         0.000         0.000         0.000          --  
   SiO2                     7.689         0.000         0.000          --            --  
   TiO2                   0.05320         0.000         0.000          --            --  

  Minerals in system     moles      log moles      grams        volume (cm3)
 ----------------------------------------------------------------------------
   Chromite             5.000e-07     -6.301      0.0001119       2.200e-05
   Diaspore             9.716e-07     -6.013      5.828e-05       1.726e-05
   Hematite             0.0002128     -3.672        0.03398        0.006441
   Hydroxylapatite      2.503e-07     -6.601      0.0001257       4.745e-05
   Pyrite               2.968e-05     -4.528       0.003561       0.0007105
                                               _____________   _____________
          (total)                                   0.03783        0.007238 

  Aqueous species       molality    mg/kg sol'n    act. coef.     log act.
 ---------------------------------------------------------------------------
   Cl-                      1.211     3.940e+04      0.5562       -0.1717
   Na+                     0.7696     1.624e+04      0.6327       -0.3125
   Ca++                    0.4470     1.644e+04      0.1675       -1.1255
   NaCl(aq)                0.1103         5919.      1.0000       -0.9572
   CaCl+                  0.03507         2431.      0.6327       -1.6539
   CaCl2(aq)              0.01412         1439.      1.0000       -1.8501
   K+                   0.0009570         34.34      0.5562       -3.2739
   CO2(aq)              0.0007404         29.91      1.0000       -3.1305
   Mg++                 0.0007059         15.75      0.2482       -3.7564
   CaSO4(aq)            0.0006323         79.01      1.0000       -3.1991
   Fe++                 0.0004031         20.66      0.1675       -4.1704
   SO4--                0.0002975         26.23      0.0875       -4.5846
   MgCl+                0.0002836         15.55      0.6327       -3.7461
   CaHCO3+              0.0001645         15.26      0.6327       -3.9827
   FeCl+                0.0001155         9.680      0.6327       -4.1362
   HCO3-                8.386e-05         4.696      0.6327       -4.2753
   KCl(aq)              4.270e-05         2.922      1.0000       -4.3696
   FeCl4--              2.517e-05         4.566      0.0875       -5.6573
   MgSO4(aq)            1.014e-05         1.121      1.0000       -4.9938
   NaHCO3(aq)           1.003e-05        0.7736      1.0000       -4.9986
   H+                   6.443e-06      0.005960      0.8512       -5.2609
   Ti(OH)4(aq)          1.000e-06        0.1064      1.0000       -6.0000
   SiO2(aq)             9.985e-07       0.05507      1.0000       -6.0006
   HCl(aq)              8.859e-07       0.02965      1.0000       -6.0526
   CaCO3(aq)            7.879e-07       0.07238      1.0000       -6.1035
   MnCl+                7.544e-07       0.06259      0.6327       -6.3212
   FeCl2(aq)            5.143e-07       0.05984      1.0000       -6.2888
   MgHCO3+              4.005e-07       0.03136      0.6327       -6.5962
   KSO4-                3.427e-07       0.04251      0.6327       -6.6639
   Mn++                 2.448e-07       0.01235      0.1675       -7.3870
   H2PO4-               2.328e-07       0.02073      0.6327       -6.8318
   HSO4-                2.257e-07       0.02011      0.6327       -6.8453
   OH-                  1.632e-07      0.002547      0.5966       -7.0117
   H2S(aq)              7.371e-08      0.002306      1.0000       -7.1325
   HPO4--               1.584e-08      0.001395      0.0875       -8.8585
   AlO2-                1.280e-08     0.0006929      0.6327       -8.0916
   HAlO2(aq)            1.138e-08     0.0006268      1.0000       -7.9437
   NaOH(aq)             1.112e-08     0.0004082      1.0000       -7.9539
    (only species > 1e-8 molal listed)

  Mineral saturation states
                     log Q/K                          log Q/K
 ----------------------------------------------------------------
   Hydroxylapatite    0.0000 sat    Magnetite         -0.9645     
   Hematite           0.0000 sat    Bassanite         -0.9859     
   Diaspore           0.0000 sat    Aragonite         -1.0578     
   Pyrite             0.0000 sat    CaSO4:0.5H2O(bet  -1.0804     
   Chromite           0.0000 sat    Whitlockite       -1.3341     
   Boehmite          -0.2948        Eskolaite         -1.3480     
   Anhydrite         -0.3251        Siderite          -1.6881     
   Ice               -0.4845        Halite            -2.0622     
   Goethite          -0.6981        Corundum          -2.0642     
   Gibbsite          -0.7860        Monohydrocalcite  -2.1393     
   Gypsum            -0.8416        Quartz            -2.9224     
   Calcite           -0.9142        Troilite          -2.9878     
    (only minerals with log Q/K > -3 listed)

                         partial
  Gases               press. (bar)     fugacity     fug. coef.    log fug.
 ---------------------------------------------------------------------------
   H2O(g)                  0.8126        0.8006        0.9852     -0.0966
   CO2(g)                 0.06914       0.06897        0.9976     -1.1613
   H2S(g)               2.207e-06     2.198e-06        0.9961     -5.6580
   H2(g)                1.081e-06     1.082e-06         1.001     -5.9659
   HCl(g)               1.073e-09     1.073e-09         1.000*    -8.9695
   CO(g)                2.130e-11     2.130e-11         1.000*   -10.6717
   CH4(g)               1.103e-11     1.102e-11        0.9993    -10.9578
   SO2(g)               1.421e-14     1.411e-14        0.9928    -13.8506
   S2(g)                9.215e-20     9.215e-20         1.000*   -19.0355
   C2H4(g)              2.691e-33     2.691e-33         1.000*   -32.5701
   Cl2(g)               1.485e-39     1.485e-39         1.000*   -38.8282
   Na(g)                5.942e-46     5.942e-46         1.000*   -45.2260
   K(g)                 7.972e-50     7.972e-50         1.000*   -49.0984
   O2(g)                7.035e-52     7.034e-52        0.9999    -51.1528
   Mg(g)                1.300e-77     1.300e-77         1.000*   -76.8862
   Ca(g)                5.455e-94     5.455e-94         1.000*   -93.2632
   C(g)                 2.427e-98     2.427e-98         1.000*   -97.6149
   Al(g)               7.310e-112    7.310e-112         1.000*  -111.1361
   Si(g)               1.175e-125    1.175e-125         1.000*  -124.9300
    *no data, gas taken to be ideal

                                  In fluid              Sorbed            Kd
  Original basis total moles   moles     mg/kg      moles     mg/kg      L/kg
 -------------------------------------------------------------------------------
   H2O                 55.5       55.5  9.18e+05
   Al+++           1.00e-06   2.84e-08  0.000704
   Ca++               0.497      0.497  1.83e+04
   Cl-                 1.39       1.38  4.51e+04
   CrO4--          1.00e-06   1.01e-14  1.08e-09
   Fe++             0.00100   0.000544      27.9
   H+             -4.73e-05   0.000747     0.691
   HCO3-            0.00100    0.00100      56.0
   HPO4--          1.00e-06   2.49e-07    0.0219
   K+               0.00100    0.00100      35.9
   Mg++             0.00100    0.00100      22.3
   Mn++            1.00e-06   1.00e-06    0.0504
   Na+                0.880      0.880  1.86e+04
   O2(aq)          1.59e-06  -1.63e-07  -0.00478
   SO4--            0.00100   0.000941      82.9
   SiO2(aq)        1.00e-06   1.00e-06    0.0551
   Ti(OH)4(aq)     1.00e-06   1.00e-06     0.106

  Elemental composition               In fluid                  Sorbed
                  total moles     moles       mg/kg        moles       mg/kg
 -------------------------------------------------------------------------------
   Aluminum         1.000e-06    2.842e-08   0.0007039
   Calcium             0.4970       0.4970   1.828e+04
   Carbon            0.001000     0.001000       11.02
   Chlorine             1.385        1.385   4.507e+04
   Chromium         1.000e-06    1.014e-14   4.841e-10
   Hydrogen             111.0        111.0   1.027e+05
   Iron              0.001000    0.0005443       27.90
   Magnesium         0.001000     0.001000       22.31
   Manganese        1.000e-06    1.000e-06     0.05043
   Oxygen               55.52        55.51   8.152e+05
   Phosphorus       1.000e-06    2.490e-07    0.007078
   Potassium         0.001000     0.001000       35.89
   Silicon          1.000e-06    1.000e-06     0.02578
   Sodium              0.8800       0.8800   1.857e+04
   Sulfur            0.001000    0.0009406       27.69
   Titanium         1.000e-06    1.000e-06     0.04395


          Step #     1             Xi = 0.0100

          Temperature = 100.0 C    Pressure =  1.013 bars
          pH =  7.454              log fO2 =  -61.291
          Eh =  -0.4666 volts      pe =  -6.3023
          Ionic strength      =    1.904507 molal
          Charge imbalance    =    0.451031 eq/kg (16.86% error)
          Activity of water   =    0.960549
          Solvent mass        =     0.99911 kg
          Solution mass       =      1.0885 kg
          Mineral mass        =    0.011860 kg
          Solution density    =    1.002    g/cm3
          Solution viscosity  =    0.003    poise
          Chlorinity          =    1.386241 molal
          Dissolved solids    =       82139 mg/kg sol'n
          Hardness            =    45602.10 mg/kg sol'n as CaCO3
            carbonate         =       44.24 mg/kg sol'n as CaCO3
            non-carbonate     =    45557.86 mg/kg sol'n as CaCO3
          Carbonate alkalinity=       44.24 mg/kg sol'n as CaCO3
          Water type          =    Ca-Cl
          Bulk volume         =    1.09e+03 cm3
          Fluid volume        =    1.09e+03 cm3
          Mineral volume      =        3.94 cm3
          Inert volume        =        0.00 cm3
          Porosity            =        99.6 %
          Permeability        =        87.1 cm2
          Mass reacted        =        10.8 g

                          moles          moles         grams          cm3      rxn rate
  Reactants             remaining       reacted       reacted       reacted  (mol/kg sec)
 ------------------------------------------------------------------------------------------
   H2O                      0.000         0.000         0.000          --            --  
   Al2O3                   0.3036      0.003067        0.3127          --            --  
   CaO                     0.6078      0.006140        0.3443          --            --  
   Cr2O3                  0.06955     0.0007025        0.1068          --            --  
   FeO(ox)                  3.018       0.03048         2.190          --            --  
   K2O(ox)               0.003435     3.470e-05      0.003269          --            --  
   MgO                      7.547       0.07623         3.072          --            --  
   MnO                    0.06843     0.0006912       0.04903          --            --  
   Na2O(ox)               0.08180     0.0008262       0.05121          --            --  
   P2O5                   0.03040     0.0003070       0.04358          --            --  
   S                      0.01716     0.0001733      0.005557      0.002688          --  
   SiO2                     7.612       0.07689         4.620          --            --  
   TiO2                   0.05266     0.0005320       0.04249          --            --  

  Minerals in system     moles      log moles      grams        volume (cm3)
 ----------------------------------------------------------------------------
   Andradite             0.001673     -2.776         0.8503          0.2206
   Antigorite            0.001017     -2.993          4.614           1.779
   Chromite             0.0007030     -3.153         0.1574         0.03094
   Daphnite-14A          0.001077     -2.968         0.7686          0.2299
   Hydroxylapatite      0.0002050     -3.688         0.1030         0.03886
   Magnetite             0.006606     -2.180          1.530          0.2941
   Ripidolite-14A       0.0005321     -3.274         0.3293          0.1115
   Saponite-Ca           0.008834     -2.054          3.406           1.199
   Troilite              0.001162     -2.935         0.1021         0.03854
                                               _____________   _____________
          (total)                                     11.86           3.942 

  Aqueous species       molality    mg/kg sol'n    act. coef.     log act.
 ---------------------------------------------------------------------------
   Cl-                      1.212     3.942e+04      0.5562       -0.1715
   Na+                     0.7717     1.628e+04      0.6327       -0.3114
   Ca++                    0.4469     1.644e+04      0.1676       -1.1257
   NaCl(aq)                0.1107         5939.      1.0000       -0.9558
   CaCl+                  0.03508         2432.      0.6327       -1.6537
   CaCl2(aq)              0.01414         1440.      1.0000       -1.8497
   K+                    0.001025         36.77      0.5562       -3.2442
   Methane(aq)           0.001001         14.74      1.0000       -2.9996
   Ti(OH)4(aq)          0.0005334         56.75      1.0000       -3.2729
   MnCl+                0.0005231         43.40      0.6327       -3.4802
   Mg++                 0.0002191         4.888      0.2482       -4.2645
   Mn++                 0.0001697         8.555      0.1676       -4.5463
   H2(aq)               0.0001013        0.1874      1.0000       -3.9945
   MgCl+                8.807e-05         4.831      0.6327       -4.2540
   KCl(aq)              4.574e-05         3.130      1.0000       -4.3397
   SiO2(aq)             2.591e-05         1.429      1.0000       -4.5866
   OH-                  2.547e-05        0.3977      0.5966       -4.8182
   HS-                  1.097e-05        0.3330      0.5966       -5.1842
   NaHSiO3(aq)          5.127e-06        0.4710      1.0000       -5.2902
   NaOH(aq)             1.741e-06       0.06390      1.0000       -5.7593
   Fe++                 1.697e-06       0.08699      0.1676       -6.5462
   HSiO3-               9.220e-07       0.06524      0.6327       -6.2341
   H2S(aq)              6.985e-07       0.02185      1.0000       -6.1558
   AlO2-                6.219e-07       0.03367      0.6327       -6.4051
   FeCl+                4.866e-07       0.04078      0.6327       -6.5116
   NaAlO2(aq)           1.105e-07      0.008310      1.0000       -6.9568
   FeCl4--              1.062e-07       0.01927      0.0875       -8.0320
   H+                   4.127e-08     3.818e-05      0.8511       -7.4544
   S--                  1.163e-08     0.0003423      0.1267       -8.8316
    (only species > 1e-8 molal listed)

  Mineral saturation states
                     log Q/K                          log Q/K
 ----------------------------------------------------------------
   Saponite-Ca        0.0000 sat    Rhodonite         -1.4782     
   Daphnite-14A       0.0000 sat    Quartz            -1.5084     
   Chromite           0.0000 sat    Talc              -1.5687     
   Andradite          0.0000 sat    Saponite-H        -1.5950     
   Antigorite         0.0000 sat    Wollastonite      -1.6525     
   Ripidolite-14A     0.0000 sat    Tridymite         -1.6802     
   Troilite           0.0000 sat    Chalcedony        -1.7251     
   Hydroxylapatite    0.0000 sat    Mn(OH)2(am)       -1.7310     
   Magnetite          0.0000 sat    Pseudowollastoni  -1.7868     
   Pyrrhotite        -0.0796        Hedenbergite      -1.8231     
   Saponite-Na       -0.2232        Brucite           -1.8422     
   Saponite-Mg       -0.3846        Cristobalite(alp  -1.9261     
   Clinochlore-14A   -0.3857        Prehnite          -1.9447     
   Ice               -0.4845        Epidote           -2.0461     
   Chrysotile        -0.4877        Epidote-ord       -2.0515     
   Diaspore          -0.5069        Halite            -2.0608     
   Diopside          -0.6059        Wustite           -2.0771     
   Greenalite        -0.6305        Coesite           -2.1668     
   Boehmite          -0.8017        Enstatite         -2.1707     
   Phlogopite        -0.8648        Chamosite-7A      -2.2060     
   Alabandite        -0.8895        Cristobalite(bet  -2.2283     
   Cronstedtite-7A   -0.9004        Fe(OH)2           -2.2505     
   Saponite-K        -1.0127        SiO2(am)          -2.4023     
   Hematite          -1.0467        Scolecite         -2.5118     
   Pyrite            -1.1046        Minnesotaite      -2.6840     
   Mesolite          -1.1621        Monticellite      -2.6891     
   Tephroite         -1.2046        Amesite-14A       -2.7459     
   Goethite          -1.2215        Hercynite         -2.7499     
   Gibbsite          -1.2929        Whitlockite       -2.7963     
   Tremolite         -1.2983        Daphnite-7A       -2.8752     
   Ferrosilite       -1.4202        Grossular         -2.8997     
   Fayalite          -1.4211        Ripidolite-7A     -2.9072     
   Annite            -1.4212        Analcime          -2.9137     
   FeO               -1.4534     
    (only minerals with log Q/K > -3 listed)

                         partial
  Gases               press. (bar)     fugacity     fug. coef.    log fug.
 ---------------------------------------------------------------------------
   CH4(g)                   1.145         1.144        0.9993      0.0586
   H2O(g)                  0.8126        0.8006        0.9852     -0.0966
   H2(g)                   0.1267        0.1268         1.001     -0.8969
   H2S(g)               2.091e-05     2.083e-05        0.9961     -4.6813
   CO2(g)               3.803e-11     3.794e-11        0.9976    -10.4209
   HCl(g)               6.875e-12     6.875e-12         1.000*   -11.1627
   CO(g)                1.373e-15     1.373e-15         1.000*   -14.8623
   C2H4(g)              2.112e-21     2.112e-21         1.000*   -20.6753
   S2(g)                6.022e-28     6.022e-28         1.000*   -27.2203
   SO2(g)               8.360e-29     8.300e-29        0.9928    -28.0809
   Na(g)                3.185e-41     3.185e-41         1.000*   -40.4969
   K(g)                 4.562e-45     4.562e-45         1.000*   -44.3408
   Cl2(g)               5.206e-49     5.206e-49         1.000*   -48.2835
   O2(g)                5.120e-62     5.119e-62        0.9999    -61.2908
   Mg(g)                1.152e-68     1.152e-68         1.000*   -67.9384
   Ca(g)                1.558e-84     1.558e-84         1.000*   -83.8075
   C(g)                 1.834e-97     1.834e-97         1.000*   -96.7365
   Al(g)               9.131e-105    9.131e-105         1.000*  -104.0395
   Si(g)               4.189e-114    4.189e-114         1.000*  -113.3779
    *no data, gas taken to be ideal

                                  In fluid              Sorbed            Kd
  Original basis total moles   moles     mg/kg      moles     mg/kg      L/kg
 -------------------------------------------------------------------------------
   H2O                 55.6       55.5  9.18e+05
   Al+++            0.00613   7.35e-07    0.0182
   Ca++               0.503      0.496  1.82e+04
   Cl-                 1.39       1.38  4.51e+04
   CrO4--           0.00141   2.00e-21  2.13e-16
   Fe++              0.0315   2.29e-06     0.117
   H+                -0.243   0.000976     0.904
   HCO3-            0.00100    0.00100      56.1
   HPO4--          0.000615   2.06e-11  1.82e-06
   K+               0.00107    0.00107      38.4
   Mg++              0.0772   0.000307      6.85
   Mn++            0.000692   0.000692      34.9
   Na+                0.882      0.882  1.86e+04
   O2(aq)          -0.00131   -0.00207     -61.0
   SO4--            0.00117   1.17e-05      1.03
   SiO2(aq)          0.0769   3.19e-05      1.76
   Ti(OH)4(aq)     0.000533   0.000533      56.8

  Elemental composition               In fluid                  Sorbed
                  total moles     moles       mg/kg        moles       mg/kg
 -------------------------------------------------------------------------------
   Aluminum          0.006135    7.353e-07     0.01823
   Calcium             0.5031       0.4956   1.825e+04
   Carbon            0.001000     0.001000       11.03
   Chlorine             1.385        1.385   4.511e+04
   Chromium          0.001406    2.003e-21   9.568e-17
   Hydrogen             111.0        110.9   1.027e+05
   Iron               0.03148    2.290e-06      0.1175
   Magnesium          0.07723    0.0003069       6.852
   Manganese        0.0006922    0.0006922       34.93
   Oxygen               55.80        55.46   8.152e+05
   Phosphorus       0.0006151    2.062e-11   5.866e-07
   Potassium         0.001069     0.001069       38.41
   Silicon            0.07689    3.193e-05      0.8238
   Sodium              0.8817       0.8817   1.862e+04
   Sulfur            0.001173    1.167e-05      0.3437
   Titanium         0.0005330    0.0005330       23.44


          Step #     2             Xi = 0.0200

          Temperature = 100.0 C    Pressure =  1.013 bars
          pH =  7.419              log fO2 =  -62.089
          Eh =  -0.4788 volts      pe =  -6.4666
          Ionic strength      =    1.905146 molal
          Charge imbalance    =    0.451565 eq/kg (16.87% error)
          Activity of water   =    0.960517
          Solvent mass        =     0.99774 kg
          Solution mass       =      1.0872 kg
          Mineral mass        =    0.023987 kg
          Solution density    =    1.002    g/cm3
          Solution viscosity  =    0.003    poise
          Chlorinity          =    1.388137 molal
          Dissolved solids    =       82308 mg/kg sol'n
          Hardness            =    45512.81 mg/kg sol'n as CaCO3
            carbonate         =       44.05 mg/kg sol'n as CaCO3
            non-carbonate     =    45468.76 mg/kg sol'n as CaCO3
          Carbonate alkalinity=       44.05 mg/kg sol'n as CaCO3
          Water type          =    Ca-Cl
          Bulk volume         =    1.09e+03 cm3
          Fluid volume        =    1.08e+03 cm3
          Mineral volume      =        8.21 cm3
          Inert volume        =        0.00 cm3
          Porosity            =        99.2 %
          Permeability        =        76.1 cm2
          Mass reacted        =        21.7 g

                          moles          moles         grams          cm3      rxn rate
  Reactants             remaining       reacted       reacted       reacted  (mol/kg sec)
 ------------------------------------------------------------------------------------------
   H2O                      0.000         0.000         0.000          --            --  
   Al2O3                   0.3005      0.006134        0.6254          --            --  
   CaO                     0.6017       0.01228        0.6886          --            --  
   Cr2O3                  0.06885      0.001405        0.2135          --            --  
   FeO(ox)                  2.987       0.06096         4.380          --            --  
   K2O(ox)               0.003401     6.940e-05      0.006537          --            --  
   MgO                      7.471        0.1525         6.145          --            --  
   MnO                    0.06773      0.001382       0.09806          --            --  
   Na2O(ox)               0.08097      0.001652        0.1024          --            --  
   P2O5                   0.03009     0.0006141       0.08716          --            --  
   S                      0.01698     0.0003466       0.01111      0.005376          --  
   SiO2                     7.535        0.1538         9.239          --            --  
   TiO2                   0.05213      0.001064       0.08498          --            --  

  Minerals in system     moles      log moles      grams        volume (cm3)
 ----------------------------------------------------------------------------
   Andradite             0.004028     -2.395          2.047          0.5311
   Antigorite            0.002791     -2.554          12.66           4.881
   Chromite              0.001406     -2.852         0.3146         0.06186
   Daphnite-14A          0.005077     -2.294          3.623           1.084
   Greenalite            0.004014     -2.396          1.492          0.4616
   Hydroxylapatite      0.0004097     -3.388         0.2058         0.07766
   Magnetite             0.004576     -2.339          1.060          0.2038
   Saponite-Ca           0.006404     -2.194          2.469          0.8688
   Troilite              0.001339     -2.873         0.1177         0.04441
                                               _____________   _____________
          (total)                                     23.99           8.214 

  Aqueous species       molality    mg/kg sol'n    act. coef.     log act.
 ---------------------------------------------------------------------------
   Cl-                      1.212     3.945e+04      0.5562       -0.1711
   Na+                     0.7741     1.633e+04      0.6327       -0.3100
   Ca++                    0.4460     1.640e+04      0.1676       -1.1265
   NaCl(aq)                0.1112         5961.      1.0000       -0.9541
   CaCl+                  0.03504         2429.      0.6327       -1.6542
   CaCl2(aq)              0.01413         1439.      1.0000       -1.8498
   K+                    0.001093         39.20      0.5562       -3.2163
   Ti(OH)4(aq)           0.001067         113.5      1.0000       -2.9717
   MnCl+                 0.001047         86.86      0.6327       -3.1788
   Methane(aq)           0.001002         14.76      1.0000       -2.9990
   Mn++                 0.0003393         17.11      0.1676       -4.2452
   H2(aq)               0.0002539        0.4696      1.0000       -3.5954
   Mg++                 0.0002134         4.760      0.2482       -4.2759
   MgCl+                8.586e-05         4.708      0.6327       -4.2650
   KCl(aq)              4.882e-05         3.340      1.0000       -4.3114
   SiO2(aq)             3.382e-05         1.865      1.0000       -4.4709
   OH-                  2.349e-05        0.3665      0.5966       -4.8535
   HS-                  7.444e-06        0.2259      0.5966       -5.3525
   NaHSiO3(aq)          6.189e-06        0.5685      1.0000       -5.2083
   Fe++                 2.712e-06        0.1390      0.1676       -6.3426
   NaOH(aq)             1.610e-06       0.05909      1.0000       -5.7932
   HSiO3-               1.110e-06       0.07850      0.6327       -6.1537
   FeCl+                7.783e-07       0.06521      0.6327       -6.3077
   H2S(aq)              5.142e-07       0.01608      1.0000       -6.2889
   AlO2-                1.788e-07      0.009677      0.6327       -6.9465
   FeCl4--              1.703e-07       0.03089      0.0875       -7.8270
   H+                   4.476e-08     4.140e-05      0.8512       -7.4191
   NaAlO2(aq)           3.185e-08      0.002396      1.0000       -7.4969
    (only species > 1e-8 molal listed)

  Mineral saturation states
                     log Q/K                          log Q/K
 ----------------------------------------------------------------
   Chromite           0.0000 sat    Talc              -1.3517     
   Greenalite         0.0000 sat    Quartz            -1.3927     
   Hydroxylapatite    0.0000 sat    Clinochlore-14A   -1.4607     
   Troilite           0.0000 sat    Mn(OH)2(am)       -1.5005     
   Daphnite-14A       0.0000 sat    Hedenbergite      -1.5300     
   Andradite          0.0000 sat    Tridymite         -1.5645     
   Antigorite         0.0000 sat    Saponite-H        -1.5832     
   Magnetite          0.0000 sat    Wollastonite      -1.6082     
   Saponite-Ca        0.0000 sat    Chalcedony        -1.6094     
   Pyrrhotite        -0.0796        Pyrite            -1.6367     
   Saponite-Na       -0.2226        Pseudowollastoni  -1.7425     
   Saponite-Mg       -0.3864        Gibbsite          -1.7991     
   Ice               -0.4845        Cristobalite(alp  -1.8104     
   Chrysotile        -0.5022        Minnesotaite      -1.8220     
   Diopside          -0.5278        Mesolite          -1.8909     
   Tephroite         -0.6279        Brucite           -1.9242     
   Ripidolite-14A    -0.6450        Wustite           -1.9722     
   Cronstedtite-7A   -0.6516        Coesite           -2.0511     
   Alabandite        -0.7920        Halite            -2.0591     
   Tremolite         -0.9251        Cristobalite(bet  -2.1126     
   Saponite-K        -1.0033        Fe(OH)2           -2.1175     
   Diaspore          -1.0131        Enstatite         -2.1369     
   Fayalite          -1.0394        SiO2(am)          -2.2866     
   Rhodonite         -1.1320        Monticellite      -2.7267     
   Ferrosilite       -1.1715        Prehnite          -2.7526     
   Hematite          -1.1797        Whitlockite       -2.7725     
   Annite            -1.1885        Chamosite-7A      -2.8365     
   Phlogopite        -1.2771        Daphnite-7A       -2.8752     
   Goethite          -1.2880        Epidote           -2.9205     
   Boehmite          -1.3079        Epidote-ord       -2.9259     
   FeO               -1.3204     
    (only minerals with log Q/K > -3 listed)

                         partial
  Gases               press. (bar)     fugacity     fug. coef.    log fug.
 ---------------------------------------------------------------------------
   CH4(g)                   1.147         1.146        0.9993      0.0592
   H2O(g)                  0.8126        0.8006        0.9852     -0.0966
   H2(g)                   0.3176        0.3178         1.001     -0.4978
   H2S(g)               1.539e-05     1.533e-05        0.9961     -4.8144
   HCl(g)               7.463e-12     7.463e-12         1.000*   -11.1271
   CO2(g)               9.645e-13     9.623e-13        0.9976    -12.0167
   CO(g)                8.730e-17     8.730e-17         1.000*   -16.0590
   C2H4(g)              3.370e-22     3.370e-22         1.000*   -21.4723
   S2(g)                5.194e-29     5.194e-29         1.000*   -28.2845
   SO2(g)               3.907e-30     3.879e-30        0.9928    -29.4113
   Na(g)                4.663e-41     4.663e-41         1.000*   -40.3313
   K(g)                 7.102e-45     7.102e-45         1.000*   -44.1486
   Cl2(g)               2.447e-49     2.447e-49         1.000*   -48.6114
   O2(g)                8.148e-63     8.147e-63        0.9999    -62.0890
   Mg(g)                2.392e-68     2.392e-68         1.000*   -67.6213
   Ca(g)                3.313e-84     3.313e-84         1.000*   -83.4797
   C(g)                 2.923e-98     2.923e-98         1.000*   -97.5341
   Al(g)               1.130e-104    1.130e-104         1.000*  -103.9470
   Si(g)               3.436e-113    3.436e-113         1.000*  -112.4640
    *no data, gas taken to be ideal

                                  In fluid              Sorbed            Kd
  Original basis total moles   moles     mg/kg      moles     mg/kg      L/kg
 -------------------------------------------------------------------------------
   H2O                 55.7       55.4  9.18e+05
   Al+++             0.0123   2.11e-07   0.00524
   Ca++               0.509      0.494  1.82e+04
   Cl-                 1.39       1.38  4.52e+04
   CrO4--           0.00281   3.06e-21  3.27e-16
   Fe++              0.0620   3.66e-06     0.188
   H+                -0.486   0.000975     0.904
   HCO3-            0.00100    0.00100      56.1
   HPO4--           0.00123   2.32e-11  2.05e-06
   K+               0.00114    0.00114      41.0
   Mg++               0.153   0.000299      6.68
   Mn++             0.00138    0.00138      69.9
   Na+                0.883      0.883  1.87e+04
   O2(aq)          -0.00263   -0.00214     -63.1
   SO4--            0.00135   7.95e-06     0.702
   SiO2(aq)           0.154   4.10e-05      2.27
   Ti(OH)4(aq)      0.00106    0.00106      114.

  Elemental composition               In fluid                  Sorbed
                  total moles     moles       mg/kg        moles       mg/kg
 -------------------------------------------------------------------------------
   Aluminum           0.01227    2.113e-07    0.005243
   Calcium             0.5093       0.4941   1.821e+04
   Carbon            0.001000     0.001000       11.05
   Chlorine             1.385        1.385   4.516e+04
   Chromium          0.002811    3.065e-21   1.466e-16
   Hydrogen             111.0        110.8   1.027e+05
   Iron               0.06196    3.656e-06      0.1878
   Magnesium           0.1535    0.0002986       6.675
   Manganese         0.001383     0.001383       69.90
   Oxygen               56.08        55.39   8.151e+05
   Phosphorus        0.001229    2.318e-11   6.605e-07
   Potassium         0.001139     0.001139       40.95
   Silicon             0.1538    4.102e-05       1.060
   Sodium              0.8833       0.8833   1.868e+04
   Sulfur            0.001347    7.947e-06      0.2344
   Titanium          0.001065     0.001065       46.90


          Step #     5             Xi = 0.0409

          Temperature = 100.0 C    Pressure =  1.013 bars
          pH =  7.420              log fO2 =  -62.089
          Eh =  -0.4788 volts      pe =  -6.4675
          Ionic strength      =    1.906521 molal
          Charge imbalance    =    0.452689 eq/kg (16.88% error)
          Activity of water   =    0.960449
          Solvent mass        =     0.99488 kg
          Solution mass       =      1.0845 kg
          Mineral mass        =    0.049317 kg
          Solution density    =    1.003    g/cm3
          Solution viscosity  =    0.003    poise
          Chlorinity          =    1.392132 molal
          Dissolved solids    =       82664 mg/kg sol'n
          Hardness            =    45327.11 mg/kg sol'n as CaCO3
            carbonate         =       44.17 mg/kg sol'n as CaCO3
            non-carbonate     =    45282.94 mg/kg sol'n as CaCO3
          Carbonate alkalinity=       44.17 mg/kg sol'n as CaCO3
          Water type          =    Ca-Cl
          Bulk volume         =    1.10e+03 cm3
          Fluid volume        =    1.08e+03 cm3
          Mineral volume      =        17.2 cm3
          Inert volume        =        0.00 cm3
          Porosity            =        98.4 %
          Permeability        =        57.6 cm2
          Mass reacted        =        44.3 g

                          moles          moles         grams          cm3      rxn rate
  Reactants             remaining       reacted       reacted       reacted  (mol/kg sec)
 ------------------------------------------------------------------------------------------
   H2O                      0.000         0.000         0.000          --            --  
   Al2O3                   0.2941       0.01254         1.278          --            --  
   CaO                     0.5889       0.02510         1.407          --            --  
   Cr2O3                  0.06738      0.002871        0.4364          --            --  
   FeO(ox)                  2.924        0.1246         8.951          --            --  
   K2O(ox)               0.003328     0.0001418       0.01336          --            --  
   MgO                      7.312        0.3116         12.56          --            --  
   MnO                    0.06629      0.002825        0.2004          --            --  
   Na2O(ox)               0.07924      0.003377        0.2093          --            --  
   P2O5                   0.02945      0.001255        0.1781          --            --  
   S                      0.01662     0.0007083       0.02271       0.01099          --  
   SiO2                     7.374        0.3143         18.88          --            --  
   TiO2                   0.05102      0.002174        0.1737          --            --  

  Minerals in system     moles      log moles      grams        volume (cm3)
 ----------------------------------------------------------------------------
   Andradite             0.008966     -2.047          4.556           1.182
   Antigorite            0.006445     -2.191          29.23           11.27
   Chromite              0.002872     -2.542         0.6429          0.1264
   Daphnite-14A           0.01237     -1.908          8.829           2.641
   Greenalite             0.01374     -1.862          5.107           1.580
   Hydroxylapatite      0.0008370     -3.077         0.4204          0.1587
   Saponite-Ca          0.0009839     -3.007         0.3793          0.1335
   Troilite              0.001700     -2.769         0.1495         0.05641
                                               _____________   _____________
          (total)                                     49.32           17.15 

  Aqueous species       molality    mg/kg sol'n    act. coef.     log act.
 ---------------------------------------------------------------------------
   Cl-                      1.215     3.950e+04      0.5562       -0.1704
   Na+                     0.7792     1.643e+04      0.6327       -0.3071
   Ca++                    0.4443     1.633e+04      0.1675       -1.1282
   NaCl(aq)                0.1121         6009.      1.0000       -0.9505
   CaCl+                  0.03496         2423.      0.6327       -1.6552
   CaCl2(aq)              0.01413         1438.      1.0000       -1.8500
   Ti(OH)4(aq)           0.002187         232.5      1.0000       -2.6602
   MnCl+                 0.002146         178.0      0.6327       -2.8671
   K+                    0.001235         44.29      0.5562       -3.1631
   Methane(aq)           0.001005         14.79      1.0000       -2.9978
   Mn++                 0.0006944         35.00      0.1675       -3.9343
   H2(aq)               0.0002539        0.4696      1.0000       -3.5953
   Mg++                 0.0002126         4.739      0.2482       -4.2777
   MgCl+                8.566e-05         4.696      0.6327       -4.2660
   KCl(aq)              5.528e-05         3.780      1.0000       -4.2575
   SiO2(aq)             3.382e-05         1.864      1.0000       -4.4709
   OH-                  2.353e-05        0.3671      0.5966       -4.8526
   HS-                  7.458e-06        0.2263      0.5966       -5.3517
   NaHSiO3(aq)          6.243e-06        0.5731      1.0000       -5.2046
   Fe++                 2.701e-06        0.1384      0.1675       -6.3443
   NaOH(aq)             1.624e-06       0.05958      1.0000       -5.7895
   HSiO3-               1.112e-06       0.07861      0.6327       -6.1528
   FeCl+                7.765e-07       0.06503      0.6327       -6.3087
   H2S(aq)              5.141e-07       0.01607      1.0000       -6.2890
   AlO2-                1.791e-07      0.009692      0.6327       -6.9456
   FeCl4--              1.708e-07       0.03097      0.0875       -7.8257
   H+                   4.466e-08     4.130e-05      0.8513       -7.4200
   NaAlO2(aq)           3.213e-08      0.002416      1.0000       -7.4931
    (only species > 1e-8 molal listed)

  Mineral saturation states
                     log Q/K                          log Q/K
 ----------------------------------------------------------------
   Chromite           0.0000 sat    FeO               -1.3204     
   Antigorite         0.0000 sat    Talc              -1.3517     
   Daphnite-14A       0.0000 sat    Quartz            -1.3927     
   Saponite-Ca        0.0000 sat    Clinochlore-14A   -1.4607     
   Greenalite         0.0000 sat    Hedenbergite      -1.5300     
   Andradite          0.0000 sat    Tridymite         -1.5645     
   Hydroxylapatite    0.0000 sat    Saponite-H        -1.5832     
   Troilite           0.0000 sat    Wollastonite      -1.6081     
   Magnetite         -0.0000        Chalcedony        -1.6094     
   Tephroite         -0.0025        Pyrite            -1.6369     
   Pyrrhotite        -0.0796        Pseudowollastoni  -1.7424     
   Saponite-Na       -0.2214        Gibbsite          -1.7991     
   Saponite-Mg       -0.3864        Cristobalite(alp  -1.8104     
   Alabandite        -0.4794        Minnesotaite      -1.8220     
   Ice               -0.4845        Mesolite          -1.8884     
   Chrysotile        -0.5022        Brucite           -1.9242     
   Diopside          -0.5278        Wustite           -1.9722     
   Ripidolite-14A    -0.6450        Coesite           -2.0511     
   Cronstedtite-7A   -0.6517        Halite            -2.0555     
   Rhodonite         -0.8193        Cristobalite(bet  -2.1126     
   Tremolite         -0.9250        Fe(OH)2           -2.1175     
   Saponite-K        -0.9855        Enstatite         -2.1369     
   Diaspore          -1.0131        SiO2(am)          -2.2866     
   Fayalite          -1.0393        Monticellite      -2.7267     
   Annite            -1.1344        Prehnite          -2.7526     
   Ferrosilite       -1.1714        Whitlockite       -2.7725     
   Hematite          -1.1798        Manganosite       -2.7915     
   Mn(OH)2(am)       -1.1878        Chamosite-7A      -2.8365     
   Phlogopite        -1.2229        Daphnite-7A       -2.8752     
   Goethite          -1.2880        Epidote           -2.9206     
   Boehmite          -1.3079        Epidote-ord       -2.9260     
    (only minerals with log Q/K > -3 listed)

                         partial
  Gases               press. (bar)     fugacity     fug. coef.    log fug.
 ---------------------------------------------------------------------------
   CH4(g)                   1.150         1.149        0.9993      0.0604
   H2O(g)                  0.8125        0.8005        0.9852     -0.0966
   H2(g)                   0.3177        0.3179         1.001     -0.4977
   H2S(g)               1.539e-05     1.533e-05        0.9961     -4.8145
   HCl(g)               7.460e-12     7.460e-12         1.000*   -11.1272
   CO2(g)               9.662e-13     9.640e-13        0.9976    -12.0159
   CO(g)                8.748e-17     8.748e-17         1.000*   -16.0581
   C2H4(g)              3.388e-22     3.388e-22         1.000*   -21.4700
   S2(g)                5.189e-29     5.189e-29         1.000*   -28.2849
   SO2(g)               3.903e-30     3.875e-30        0.9928    -29.4117
   Na(g)                4.705e-41     4.705e-41         1.000*   -40.3275
   K(g)                 8.045e-45     8.045e-45         1.000*   -44.0945
   Cl2(g)               2.445e-49     2.445e-49         1.000*   -48.6118
   O2(g)                8.143e-63     8.142e-63        0.9999    -62.0893
   Mg(g)                2.393e-68     2.393e-68         1.000*   -67.6211
   Ca(g)                3.315e-84     3.315e-84         1.000*   -83.4795
   C(g)                 2.930e-98     2.930e-98         1.000*   -97.5331
   Al(g)               1.130e-104    1.130e-104         1.000*  -103.9468
   Si(g)               3.438e-113    3.438e-113         1.000*  -112.4637
    *no data, gas taken to be ideal

                                  In fluid              Sorbed            Kd
  Original basis total moles   moles     mg/kg      moles     mg/kg      L/kg
 -------------------------------------------------------------------------------
   H2O                 56.0       55.2  9.17e+05
   Al+++             0.0251   2.11e-07   0.00526
   Ca++               0.522      0.491  1.81e+04
   Cl-                 1.39       1.38  4.53e+04
   CrO4--           0.00574   3.04e-21  3.26e-16
   Fe++               0.126   3.63e-06     0.187
   H+                -0.993   0.000975     0.906
   HCO3-            0.00100    0.00100      56.3
   HPO4--           0.00251   2.32e-11  2.05e-06
   K+               0.00128    0.00128      46.3
   Mg++               0.313   0.000297      6.65
   Mn++             0.00283    0.00283      143.
   Na+                0.887      0.887  1.88e+04
   O2(aq)          -0.00537   -0.00214     -63.2
   SO4--            0.00171   7.94e-06     0.703
   SiO2(aq)           0.314   4.10e-05      2.27
   Ti(OH)4(aq)      0.00218    0.00218      232.

  Elemental composition               In fluid                  Sorbed
                  total moles     moles       mg/kg        moles       mg/kg
 -------------------------------------------------------------------------------
   Aluminum           0.02507    2.113e-07    0.005256
   Calcium             0.5221       0.4909   1.814e+04
   Carbon            0.001000     0.001000       11.07
   Chlorine             1.385        1.385   4.527e+04
   Chromium          0.005744    3.044e-21   1.460e-16
   Hydrogen             111.0        110.5   1.027e+05
   Iron                0.1256    3.633e-06      0.1871
   Magnesium           0.3126    0.0002967       6.649
   Manganese         0.002826     0.002826       143.2
   Oxygen               56.67        55.23   8.148e+05
   Phosphorus        0.002511    2.321e-11   6.627e-07
   Potassium         0.001284     0.001284       46.28
   Silicon             0.3143    4.096e-05       1.061
   Sodium              0.8868       0.8868   1.880e+04
   Sulfur            0.001708    7.938e-06      0.2347
   Titanium          0.002175     0.002175       96.04


          Step #     6             Xi = 0.0422

          Temperature = 100.0 C    Pressure =  1.013 bars
          pH =  7.449              log fO2 =  -62.416
          Eh =  -0.4870 volts      pe =  -6.5778
          Ionic strength      =    1.907094 molal
          Charge imbalance    =    0.452757 eq/kg (16.88% error)
          Activity of water   =    0.960437
          Solvent mass        =     0.99471 kg
          Solution mass       =      1.0844 kg
          Mineral mass        =    0.050903 kg
          Solution density    =    1.003    g/cm3
          Solution viscosity  =    0.003    poise
          Chlorinity          =    1.392368 molal
          Dissolved solids    =       82681 mg/kg sol'n
          Hardness            =    45353.76 mg/kg sol'n as CaCO3
            carbonate         =       44.37 mg/kg sol'n as CaCO3
            non-carbonate     =    45309.39 mg/kg sol'n as CaCO3
          Carbonate alkalinity=       44.37 mg/kg sol'n as CaCO3
          Water type          =    Ca-Cl
          Bulk volume         =    1.10e+03 cm3
          Fluid volume        =    1.08e+03 cm3
          Mineral volume      =        17.7 cm3
          Inert volume        =        0.00 cm3
          Porosity            =        98.4 %
          Permeability        =        56.6 cm2
          Mass reacted        =        45.7 g

                          moles          moles         grams          cm3      rxn rate
  Reactants             remaining       reacted       reacted       reacted  (mol/kg sec)
 ------------------------------------------------------------------------------------------
   H2O                      0.000         0.000         0.000          --            --  
   Al2O3                   0.2937       0.01294         1.319          --            --  
   CaO                     0.5881       0.02590         1.452          --            --  
   Cr2O3                  0.06729      0.002964        0.4504          --            --  
   FeO(ox)                  2.920        0.1286         9.239          --            --  
   K2O(ox)               0.003324     0.0001464       0.01379          --            --  
   MgO                      7.302        0.3216         12.96          --            --  
   MnO                    0.06620      0.002916        0.2068          --            --  
   Na2O(ox)               0.07914      0.003486        0.2160          --            --  
   P2O5                   0.02941      0.001295        0.1839          --            --  
   S                      0.01660     0.0007310       0.02344       0.01134          --  
   SiO2                     7.364        0.3244         19.49          --            --  
   TiO2                   0.05095      0.002244        0.1793          --            --  

  Minerals in system     moles      log moles      grams        volume (cm3)
 ----------------------------------------------------------------------------
   Andradite             0.009104     -2.041          4.626           1.200
   Antigorite            0.006651     -2.177          30.17           11.63
   Chromite              0.002964     -2.528         0.6635          0.1305
   Daphnite-14A           0.01277     -1.894          9.109           2.725
   Greenalite             0.01429     -1.845          5.311           1.643
   Hydroxylapatite      0.0008638     -3.064         0.4339          0.1637
   Saponite-Ca           0.001037     -2.984         0.3997          0.1407
   Tephroite            0.0002082     -3.681        0.04205         0.01587
   Troilite              0.001723     -2.764         0.1514         0.05715
                                               _____________   _____________
          (total)                                     50.90           17.71 

  Aqueous species       molality    mg/kg sol'n    act. coef.     log act.
 ---------------------------------------------------------------------------
   Cl-                      1.215     3.951e+04      0.5562       -0.1702
   Na+                     0.7795     1.644e+04      0.6327       -0.3069
   Ca++                    0.4446     1.634e+04      0.1675       -1.1279
   NaCl(aq)                0.1122         6013.      1.0000       -0.9502
   CaCl+                  0.03500         2425.      0.6327       -1.6548
   CaCl2(aq)              0.01414         1440.      1.0000       -1.8495
   Ti(OH)4(aq)           0.002257         240.0      1.0000       -2.6465
   MnCl+                 0.001899         157.5      0.6327       -2.9202
   K+                    0.001244         44.62      0.5562       -3.1600
   Methane(aq)           0.001005         14.79      1.0000       -2.9977
   Mn++                 0.0006144         30.96      0.1675       -3.9875
   H2(aq)               0.0003697        0.6837      1.0000       -3.4321
   Mg++                 0.0001880         4.193      0.2482       -4.3309
   MgCl+                7.580e-05         4.155      0.6327       -4.3191
   KCl(aq)              5.570e-05         3.809      1.0000       -4.2542
   SiO2(aq)             3.336e-05         1.838      1.0000       -4.4768
   OH-                  2.514e-05        0.3922      0.5967       -4.8239
   HS-                  7.895e-06        0.2395      0.5967       -5.3269
   NaHSiO3(aq)          6.581e-06        0.6042      1.0000       -5.1817
   Fe++                 2.388e-06        0.1224      0.1675       -6.3978
   NaOH(aq)             1.736e-06       0.06368      1.0000       -5.7606
   HSiO3-               1.171e-06       0.08284      0.6327       -6.1301
   FeCl+                6.867e-07       0.05751      0.6327       -6.3620
   H2S(aq)              5.094e-07       0.01593      1.0000       -6.2929
   AlO2-                1.909e-07       0.01033      0.6327       -6.9179
   FeCl4--              1.512e-07       0.02742      0.0874       -7.8787
   H+                   4.180e-08     3.865e-05      0.8513       -7.4487
   NaAlO2(aq)           3.426e-08      0.002576      1.0000       -7.4652
    (only species > 1e-8 molal listed)

  Mineral saturation states
                     log Q/K                          log Q/K
 ----------------------------------------------------------------
   Daphnite-14A       0.0000 sat    Talc              -1.3629     
   Hydroxylapatite    0.0000 sat    Goethite          -1.3657     
   Saponite-Ca        0.0000 sat    Quartz            -1.3986     
   Tephroite          0.0000 sat    Clinochlore-14A   -1.4595     
   Andradite          0.0000 sat    Hedenbergite      -1.4802     
   Antigorite         0.0000 sat    Wollastonite      -1.5564     
   Troilite           0.0000 sat    Tridymite         -1.5704     
   Chromite           0.0000 sat    Saponite-H        -1.5928     
   Greenalite         0.0000 sat    Chalcedony        -1.6153     
   Pyrrhotite        -0.0796        Pseudowollastoni  -1.6907     
   Magnetite         -0.1513        Gibbsite          -1.8001     
   Saponite-Na       -0.2214        Pyrite            -1.8041     
   Saponite-Mg       -0.3952        Cristobalite(alp  -1.8163     
   Diopside          -0.4777        Minnesotaite      -1.8339     
   Alabandite        -0.4791        Mesolite          -1.8509     
   Ice               -0.4845        Brucite           -1.9199     
   Chrysotile        -0.5014        Wustite           -1.9771     
   Ripidolite-14A    -0.6442        Halite            -2.0552     
   Cronstedtite-7A   -0.8050        Coesite           -2.0570     
   Rhodonite         -0.8210        Fe(OH)2           -2.1135     
   Tremolite         -0.8361        Cristobalite(bet  -2.1185     
   Saponite-K        -0.9845        Enstatite         -2.1386     
   Diaspore          -1.0141        SiO2(am)          -2.2925     
   Fayalite          -1.0373        Prehnite          -2.6571     
   Annite            -1.1094        Monticellite      -2.6707     
   Ferrosilite       -1.1734        Manganosite       -2.7873     
   Mn(OH)2(am)       -1.1836        Whitlockite       -2.7918     
   Phlogopite        -1.1973        Chamosite-7A      -2.8365     
   Boehmite          -1.3089        Daphnite-7A       -2.8752     
   FeO               -1.3164        Epidote           -2.9026     
   Hematite          -1.3350        Epidote-ord       -2.9080     
    (only minerals with log Q/K > -3 listed)

                         partial
  Gases               press. (bar)     fugacity     fug. coef.    log fug.
 ---------------------------------------------------------------------------
   CH4(g)                   1.150         1.149        0.9993      0.0605
   H2O(g)                  0.8125        0.8005        0.9852     -0.0966
   H2(g)                   0.4626        0.4629         1.001     -0.3345
   H2S(g)               1.525e-05     1.519e-05        0.9961     -4.8184
   HCl(g)               6.985e-12     6.985e-12         1.000*   -11.1558
   CO2(g)               2.150e-13     2.144e-13        0.9976    -12.6687
   CO(g)                2.834e-17     2.834e-17         1.000*   -16.5476
   C2H4(g)              1.598e-22     1.598e-22         1.000*   -21.7963
   S2(g)                2.403e-29     2.403e-29         1.000*   -28.6192
   SO2(g)               1.253e-30     1.244e-30        0.9928    -29.9053
   Na(g)                6.068e-41     6.068e-41         1.000*   -40.2170
   K(g)                 1.045e-44     1.045e-44         1.000*   -43.9810
   Cl2(g)               1.472e-49     1.472e-49         1.000*   -48.8322
   O2(g)                3.840e-63     3.840e-63        0.9999    -62.4157
   Mg(g)                3.518e-68     3.518e-68         1.000*   -67.4537
   Ca(g)                5.513e-84     5.513e-84         1.000*   -83.2586
   C(g)                 1.382e-98     1.382e-98         1.000*   -97.8594
   Al(g)               1.982e-104    1.982e-104         1.000*  -103.7030
   Si(g)               7.190e-113    7.190e-113         1.000*  -112.1433
    *no data, gas taken to be ideal

                                  In fluid              Sorbed            Kd
  Original basis total moles   moles     mg/kg      moles     mg/kg      L/kg
 -------------------------------------------------------------------------------
   H2O                 56.0       55.2  9.17e+05
   Al+++             0.0259   2.25e-07   0.00560
   Ca++               0.523      0.491  1.82e+04
   Cl-                 1.39       1.38  4.53e+04
   CrO4--           0.00593   3.14e-21  3.35e-16
   Fe++               0.130   3.21e-06     0.165
   H+                 -1.02   0.000974     0.905
   HCO3-            0.00100    0.00100      56.3
   HPO4--           0.00259   2.11e-11  1.87e-06
   K+               0.00129    0.00129      46.6
   Mg++               0.323   0.000262      5.88
   Mn++             0.00292    0.00250      127.
   Na+                0.887      0.887  1.88e+04
   O2(aq)          -0.00554   -0.00220     -64.9
   SO4--            0.00173   8.37e-06     0.741
   SiO2(aq)           0.324   4.09e-05      2.27
   Ti(OH)4(aq)      0.00225    0.00225      240.

  Elemental composition               In fluid                  Sorbed
                  total moles     moles       mg/kg        moles       mg/kg
 -------------------------------------------------------------------------------
   Aluminum           0.02588    2.251e-07    0.005601
   Calcium             0.5229       0.4911   1.815e+04
   Carbon            0.001000     0.001000       11.08
   Chlorine             1.385        1.385   4.528e+04
   Chromium          0.005928    3.136e-21   1.504e-16
   Hydrogen             111.0        110.4   1.027e+05
   Iron                0.1296    3.212e-06      0.1654
   Magnesium           0.3226    0.0002625       5.883
   Manganese         0.002917     0.002500       126.7
   Oxygen               56.71        55.22   8.148e+05
   Phosphorus        0.002592    2.110e-11   6.026e-07
   Potassium         0.001293     0.001293       46.61
   Silicon             0.3244    4.089e-05       1.059
   Sodium              0.8870       0.8870   1.880e+04
   Sulfur            0.001731    8.368e-06      0.2474
   Titanium          0.002245     0.002245       99.13


          Step #    16             Xi = 0.1000

          Temperature = 100.0 C    Pressure =  1.013 bars
          pH =  7.704              log fO2 =  -65.304
          Eh =  -0.5594 volts      pe =  -7.5553
          Ionic strength      =    1.916864 molal
          Charge imbalance    =    0.455703 eq/kg (16.89% error)
          Activity of water   =    0.960163
          Solvent mass        =     0.98731 kg
          Solution mass       =      1.0774 kg
          Mineral mass        =     0.12059 kg
          Solution density    =    1.003    g/cm3
          Solution viscosity  =    0.003    poise
          Chlorinity          =    1.402804 molal
          Dissolved solids    =       83581 mg/kg sol'n
          Hardness            =    45344.37 mg/kg sol'n as CaCO3
            carbonate         =       46.20 mg/kg sol'n as CaCO3
            non-carbonate     =    45298.17 mg/kg sol'n as CaCO3
          Carbonate alkalinity=       46.20 mg/kg sol'n as CaCO3
          Water type          =    Ca-Cl
          Bulk volume         =    1.12e+03 cm3
          Fluid volume        =    1.07e+03 cm3
          Mineral volume      =        42.0 cm3
          Inert volume        =        0.00 cm3
          Porosity            =        96.2 %
          Permeability        =        26.9 cm2
          Mass reacted        =         108 g

                          moles          moles         grams          cm3      rxn rate
  Reactants             remaining       reacted       reacted       reacted  (mol/kg sec)
 ------------------------------------------------------------------------------------------
   H2O                      0.000         0.000         0.000          --            --  
   Al2O3                   0.2760       0.03067         3.127          --            --  
   CaO                     0.5526       0.06140         3.443          --            --  
   Cr2O3                  0.06323      0.007025         1.068          --            --  
   FeO(ox)                  2.743        0.3048         21.90          --            --  
   K2O(ox)               0.003123     0.0003470       0.03269          --            --  
   MgO                      6.861        0.7623         30.72          --            --  
   MnO                    0.06220      0.006912        0.4903          --            --  
   Na2O(ox)               0.07436      0.008262        0.5121          --            --  
   P2O5                   0.02763      0.003070        0.4358          --            --  
   S                      0.01560      0.001733       0.05557       0.02688          --  
   SiO2                     6.920        0.7689         46.20          --            --  
   TiO2                   0.04788      0.005320        0.4249          --            --  

  Minerals in system     moles      log moles      grams        volume (cm3)
 ----------------------------------------------------------------------------
   Andradite              0.01989     -1.701          10.11           2.622
   Antigorite             0.01571     -1.804          71.27           27.48
   Chromite              0.007026     -2.153          1.573          0.3092
   Daphnite-14A           0.03017     -1.520          21.53           6.439
   Greenalite             0.03515     -1.454          13.07           4.042
   Hydroxylapatite       0.002047     -2.689          1.028          0.3880
   Saponite-Ca           0.003027     -2.519          1.167          0.4107
   Tephroite             0.003047     -2.516         0.6155          0.2322
   Troilite              0.002719     -2.566         0.2391         0.09022
                                               _____________   _____________
          (total)                                     120.6           42.02 

  Aqueous species       molality    mg/kg sol'n    act. coef.     log act.
 ---------------------------------------------------------------------------
   Cl-                      1.223     3.974e+04      0.5563       -0.1672
   Na+                     0.7931     1.671e+04      0.6330       -0.2993
   Ca++                    0.4447     1.633e+04      0.1675       -1.1279
   NaCl(aq)                0.1150         6157.      1.0000       -0.9394
   CaCl+                  0.03523         2438.      0.6330       -1.6517
   CaCl2(aq)              0.01434         1459.      1.0000       -1.8434
   H2(aq)                 0.01028         18.99      1.0000       -1.9880
   Ti(OH)4(aq)           0.005389         572.4      1.0000       -2.2685
   K+                    0.001642         58.82      0.5563       -3.0394
   Methane(aq)           0.001013         14.89      1.0000       -2.9945
   MnCl+                0.0006268         51.92      0.6330       -3.4014
   Mn++                 0.0002015         10.14      0.1675       -4.4717
   KCl(aq)              7.404e-05         5.058      1.0000       -4.1305
   Mg++                 6.324e-05         1.409      0.2483       -4.8041
   OH-                  4.523e-05        0.7050      0.5969       -4.5687
   SiO2(aq)             2.954e-05         1.627      1.0000       -4.5296
   MgCl+                2.566e-05         1.405      0.6330       -4.7893
   HS-                  1.310e-05        0.3970      0.5969       -5.1069
   NaHSiO3(aq)          1.068e-05        0.9794      1.0000       -4.9715
   NaOH(aq)             3.180e-06        0.1165      1.0000       -5.4976
   HSiO3-               1.867e-06        0.1319      0.6330       -5.9275
   Fe++                 7.995e-07       0.04092      0.1675       -6.8732
   H2S(aq)              4.696e-07       0.01467      1.0000       -6.3283
   AlO2-                3.367e-07       0.01820      0.6330       -6.6713
   FeCl+                2.313e-07       0.01935      0.6330       -6.8344
   NaAlO2(aq)           6.152e-08      0.004622      1.0000       -7.2110
   FeCl4--              5.211e-08      0.009439      0.0873       -8.3419
   S--                  2.471e-08     0.0007262      0.1266       -8.5046
   H+                   2.320e-08     2.143e-05      0.8520       -7.7041
    (only species > 1e-8 molal listed)

  Mineral saturation states
                     log Q/K                          log Q/K
 ----------------------------------------------------------------
   Tephroite          0.0000 sat    Quartz            -1.4514     
   Antigorite         0.0000 sat    Talc              -1.4617     
   Saponite-Ca        0.0000 sat    Magnetite         -1.4898     
   Andradite          0.0000 sat    Mesolite          -1.5141     
   Daphnite-14A       0.0000 sat    Tridymite         -1.6232     
   Greenalite         0.0000 sat    Chalcedony        -1.6681     
   Hydroxylapatite    0.0000 sat    Saponite-H        -1.6770     
   Troilite           0.0000 sat    Gibbsite          -1.8090     
   Chromite           0.0000 sat    Prehnite          -1.8116     
   Diopside          -0.0351        Cristobalite(alp  -1.8691     
   Tremolite         -0.0497        Brucite           -1.8826     
   Pyrrhotite        -0.0796        Minnesotaite      -1.9393     
   Saponite-Na       -0.2188        Wustite           -2.0203     
   Saponite-Mg       -0.4733        Halite            -2.0444     
   Ice               -0.4847        Goethite          -2.0526     
   Alabandite        -0.4880        Fe(OH)2           -2.0784     
   Chrysotile        -0.4949        Coesite           -2.1098     
   Ripidolite-14A    -0.6377        Enstatite         -2.1539     
   Annite            -0.7949        Cronstedtite-7A   -2.1612     
   Rhodonite         -0.8474        Cristobalite(bet  -2.1713     
   Phlogopite        -0.8761        Monticellite      -2.1753     
   Saponite-K        -0.9447        Grossular         -2.2694     
   Fayalite          -1.0196        SiO2(am)          -2.3453     
   Diaspore          -1.0229        Hematite          -2.7088     
   Hedenbergite      -1.0398        Epidote           -2.7440     
   Wollastonite      -1.0985        Epidote-ord       -2.7494     
   Mn(OH)2(am)       -1.1574        Manganosite       -2.7609     
   Ferrosilite       -1.1909        Chamosite-7A      -2.8365     
   Pseudowollastoni  -1.2328        Daphnite-7A       -2.8752     
   FeO               -1.2811        Scolecite         -2.8760     
   Boehmite          -1.3177        Whitlockite       -2.9619     
   Clinochlore-14A   -1.4485     
    (only minerals with log Q/K > -3 listed)

                         partial
  Gases               press. (bar)     fugacity     fug. coef.    log fug.
 ---------------------------------------------------------------------------
   H2(g)                    12.86         12.87         1.001      1.1096
   CH4(g)                   1.159         1.158        0.9993      0.0637
   H2O(g)                  0.8123        0.8003        0.9852     -0.0968
   H2S(g)               1.406e-05     1.400e-05        0.9961     -4.8538
   HCl(g)               3.907e-12     3.907e-12         1.000*   -11.4082
   CO2(g)               3.621e-19     3.613e-19        0.9976    -18.4421
   CO(g)                1.328e-21     1.328e-21         1.000*   -20.8769
   C2H4(g)              2.099e-25     2.099e-25         1.000*   -24.6780
   S2(g)                2.641e-32     2.641e-32         1.000*   -31.5782
   SO2(g)               5.368e-35     5.330e-35        0.9928    -34.2733
   Na(g)                5.863e-40     5.863e-40         1.000*   -39.2319
   K(g)                 1.309e-43     1.309e-43         1.000*   -42.8830
   Cl2(g)               1.656e-51     1.656e-51         1.000*   -50.7810
   O2(g)                4.965e-66     4.964e-66        0.9999    -65.3042
   Mg(g)                1.067e-66     1.067e-66         1.000*   -65.9720
   Ca(g)                4.969e-82     4.969e-82         1.000*   -81.3037
   C(g)                1.801e-101    1.801e-101         1.000*  -100.7444
   Al(g)               2.849e-102    2.849e-102         1.000*  -101.5453
   Si(g)               4.926e-110    4.926e-110         1.000*  -109.3075
    *no data, gas taken to be ideal

                                  In fluid              Sorbed            Kd
  Original basis total moles   moles     mg/kg      moles     mg/kg      L/kg
 -------------------------------------------------------------------------------
   H2O                 56.7       54.8  9.17e+05
   Al+++             0.0613   3.94e-07   0.00987
   Ca++               0.558      0.488  1.82e+04
   Cl-                 1.39       1.38  4.56e+04
   CrO4--            0.0141   4.54e-21  4.89e-16
   Fe++               0.306   1.07e-06    0.0555
   H+                 -2.43   0.000952     0.891
   HCO3-            0.00100    0.00100      56.6
   HPO4--           0.00614   9.21e-12  8.20e-07
   K+               0.00169    0.00169      61.5
   Mg++               0.763   8.78e-05      1.98
   Mn++             0.00691   0.000818      41.7
   Na+                0.897      0.897  1.91e+04
   O2(aq)           -0.0131   -0.00710     -211.
   SO4--            0.00273   1.34e-05      1.20
   SiO2(aq)           0.769   4.16e-05      2.32
   Ti(OH)4(aq)      0.00532    0.00532      572.

  Elemental composition               In fluid                  Sorbed
                  total moles     moles       mg/kg        moles       mg/kg
 -------------------------------------------------------------------------------
   Aluminum           0.06134    3.943e-07    0.009874
   Calcium             0.5584       0.4880   1.815e+04
   Carbon            0.001000     0.001000       11.15
   Chlorine             1.385        1.385   4.558e+04
   Chromium           0.01405    4.544e-21   2.193e-16
   Hydrogen             111.0        109.7   1.026e+05
   Iron                0.3058    1.070e-06     0.05548
   Magnesium           0.7633    8.777e-05       1.980
   Manganese         0.006913    0.0008178       41.70
   Oxygen               58.34        54.83   8.142e+05
   Phosphorus        0.006142    9.207e-12   2.647e-07
   Potassium         0.001694     0.001694       61.48
   Silicon             0.7689    4.155e-05       1.083
   Sodium              0.8965       0.8965   1.913e+04
   Sulfur            0.002733    1.342e-05      0.3994
   Titanium          0.005321     0.005321       236.5


          Step #    18             Xi = 0.1200

          Temperature = 100.0 C    Pressure =  1.013 bars
          pH =  7.723              log fO2 =  -65.509
          Eh =  -0.5646 volts      pe =  -7.6254
          Ionic strength      =    1.919641 molal
          Charge imbalance    =    0.456731 eq/kg (16.9% error)
          Activity of water   =    0.960076
          Solvent mass        =     0.98474 kg
          Solution mass       =      1.0749 kg
          Mineral mass        =     0.14470 kg
          Solution density    =    1.003    g/cm3
          Solution viscosity  =    0.003    poise
          Chlorinity          =    1.406460 molal
          Dissolved solids    =       83901 mg/kg sol'n
          Hardness            =    45292.50 mg/kg sol'n as CaCO3
            carbonate         =       46.41 mg/kg sol'n as CaCO3
            non-carbonate     =    45246.09 mg/kg sol'n as CaCO3
          Carbonate alkalinity=       46.41 mg/kg sol'n as CaCO3
          Water type          =    Ca-Cl
          Bulk volume         =    1.12e+03 cm3
          Fluid volume        =    1.07e+03 cm3
          Mineral volume      =        50.4 cm3
          Inert volume        =        0.00 cm3
          Porosity            =        95.5 %
          Permeability        =        20.9 cm2
          Mass reacted        =         130 g

                          moles          moles         grams          cm3      rxn rate
  Reactants             remaining       reacted       reacted       reacted  (mol/kg sec)
 ------------------------------------------------------------------------------------------
   H2O                      0.000         0.000         0.000          --            --  
   Al2O3                   0.2699       0.03680         3.752          --            --  
   CaO                     0.5403       0.07368         4.132          --            --  
   Cr2O3                  0.06182      0.008430         1.281          --            --  
   FeO(ox)                  2.682        0.3658         26.28          --            --  
   K2O(ox)               0.003054     0.0004164       0.03922          --            --  
   MgO                      6.708        0.9148         36.87          --            --  
   MnO                    0.06082      0.008294        0.5883          --            --  
   Na2O(ox)               0.07271      0.009915        0.6145          --            --  
   P2O5                   0.02702      0.003684        0.5230          --            --  
   S                      0.01525      0.002079       0.06668       0.03225          --  
   SiO2                     6.766        0.9226         55.44          --            --  
   TiO2                   0.04681      0.006383        0.5099          --            --  

  Minerals in system     moles      log moles      grams        volume (cm3)
 ----------------------------------------------------------------------------
   Andradite              0.02290     -1.640          11.64           3.020
   Antigorite             0.01890     -1.723          85.75           33.06
   Chromite              0.008431     -2.074          1.887          0.3710
   Daphnite-14A           0.03680     -1.434          26.26           7.854
   Greenalite             0.04182     -1.379          15.55           4.809
   Hydroxylapatite       0.002457     -2.610          1.234          0.4656
   Tephroite             0.003771     -2.424         0.7615          0.2874
   Tremolite             0.001668     -2.778          1.355          0.4552
   Troilite              0.003066     -2.513         0.2695          0.1017
                                               _____________   _____________
          (total)                                     144.7           50.43 

  Aqueous species       molality    mg/kg sol'n    act. coef.     log act.
 ---------------------------------------------------------------------------
   Cl-                      1.226     3.981e+04      0.5564       -0.1662
   Na+                     0.7978     1.680e+04      0.6331       -0.2966
   Ca++                    0.4442     1.631e+04      0.1675       -1.1284
   NaCl(aq)                0.1159         6206.      1.0000       -0.9358
   CaCl+                  0.03526         2440.      0.6331       -1.6513
   CaCl2(aq)              0.01439         1463.      1.0000       -1.8420
   H2(aq)                 0.01302         24.04      1.0000       -1.8855
   Ti(OH)4(aq)           0.006483         688.4      1.0000       -2.1882
   K+                    0.001781         63.78      0.5564       -3.0041
   Methane(aq)           0.001015         14.92      1.0000       -2.9933
   MnCl+                0.0005795         47.99      0.6331       -3.4354
   Mn++                 0.0001859         9.357      0.1675       -4.5067
   KCl(aq)              8.049e-05         5.497      1.0000       -4.0943
   Mg++                 5.850e-05         1.303      0.2483       -4.8379
   OH-                  4.724e-05        0.7360      0.5969       -4.5498
   SiO2(aq)             2.916e-05         1.605      1.0000       -4.5352
   MgCl+                2.379e-05         1.302      0.6331       -4.8221
   HS-                  1.356e-05        0.4109      0.5969       -5.0918
   NaHSiO3(aq)          1.108e-05         1.016      1.0000       -4.9556
   NaOH(aq)             3.341e-06        0.1224      1.0000       -5.4761
   HSiO3-               1.924e-06        0.1359      0.6331       -5.9143
   Fe++                 7.394e-07       0.03783      0.1675       -6.9072
   H2S(aq)              4.655e-07       0.01453      1.0000       -6.3321
   AlO2-                3.509e-07       0.01896      0.6331       -6.6533
   FeCl+                2.143e-07       0.01793      0.6331       -6.8674
   NaAlO2(aq)           6.452e-08      0.004845      1.0000       -7.1903
   FeCl4--              4.863e-08      0.008805      0.0873       -8.3721
   S--                  2.673e-08     0.0007852      0.1266       -8.4706
   H+                   2.220e-08     2.050e-05      0.8523       -7.7230
    (only species > 1e-8 molal listed)

  Mineral saturation states
                     log Q/K                          log Q/K
 ----------------------------------------------------------------
   Tremolite          0.0000 sat    Quartz            -1.4570     
   Greenalite         0.0000 sat    Talc              -1.4721     
   Tephroite          0.0000 sat    Mesolite          -1.4938     
   Hydroxylapatite    0.0000 sat    Magnetite         -1.5811     
   Andradite          0.0000 sat    Tridymite         -1.6288     
   Daphnite-14A       0.0000 sat    Chalcedony        -1.6737     
   Chromite           0.0000 sat    Saponite-H        -1.6860     
   Troilite           0.0000 sat    Prehnite          -1.7557     
   Antigorite         0.0000 sat    Gibbsite          -1.8100     
   Saponite-Ca       -0.0028        Cristobalite(alp  -1.8747     
   Diopside          -0.0050        Brucite           -1.8787     
   Pyrrhotite        -0.0796        Minnesotaite      -1.9504     
   Saponite-Na       -0.2207        Wustite           -2.0221     
   Saponite-Mg       -0.4815        Halite            -2.0408     
   Ice               -0.4847        Fe(OH)2           -2.0747     
   Alabandite        -0.4889        Goethite          -2.1001     
   Chrysotile        -0.4942        Coesite           -2.1154     
   Ripidolite-14A    -0.6370        Monticellite      -2.1397     
   Annite            -0.7472        Enstatite         -2.1555     
   Phlogopite        -0.8277        Grossular         -2.1762     
   Rhodonite         -0.8502        Cristobalite(bet  -2.1769     
   Saponite-K        -0.9357        Cronstedtite-7A   -2.2544     
   Hedenbergite      -1.0100        SiO2(am)          -2.3509     
   Fayalite          -1.0177        Epidote           -2.7356     
   Diaspore          -1.0238        Epidote-ord       -2.7410     
   Wollastonite      -1.0668        Manganosite       -2.7581     
   Mn(OH)2(am)       -1.1546        Hematite          -2.8038     
   Ferrosilite       -1.1928        Chamosite-7A      -2.8365     
   Pseudowollastoni  -1.2011        Scolecite         -2.8575     
   FeO               -1.2774        Daphnite-7A       -2.8752     
   Boehmite          -1.3186        Whitlockite       -2.9744     
   Clinochlore-14A   -1.4473     
    (only minerals with log Q/K > -3 listed)

                         partial
  Gases               press. (bar)     fugacity     fug. coef.    log fug.
 ---------------------------------------------------------------------------
   H2(g)                    16.29         16.30         1.001      1.2121
   CH4(g)                   1.162         1.161        0.9993      0.0649
   H2O(g)                  0.8122        0.8002        0.9852     -0.0968
   H2S(g)               1.393e-05     1.388e-05        0.9961     -4.8576
   HCl(g)               3.749e-12     3.749e-12         1.000*   -11.4261
   CO2(g)               1.412e-19     1.409e-19        0.9976    -18.8511
   CO(g)                6.557e-22     6.557e-22         1.000*   -21.1833
   C2H4(g)              1.316e-25     1.316e-25         1.000*   -24.8808
   S2(g)                1.619e-32     1.619e-32         1.000*   -31.7908
   SO2(g)               2.621e-35     2.602e-35        0.9928    -34.5847
   Na(g)                6.934e-40     6.934e-40         1.000*   -39.1590
   K(g)                 1.669e-43     1.669e-43         1.000*   -42.7775
   Cl2(g)               1.204e-51     1.204e-51         1.000*   -50.9194
   O2(g)                3.096e-66     3.096e-66        0.9999    -65.5092
   Mg(g)                1.363e-66     1.363e-66         1.000*   -65.8655
   Ca(g)                6.856e-82     6.856e-82         1.000*   -81.1639
   C(g)                1.126e-101    1.126e-101         1.000*  -100.9483
   Al(g)               4.051e-102    4.051e-102         1.000*  -101.3924
   Si(g)               7.798e-110    7.798e-110         1.000*  -109.1080
    *no data, gas taken to be ideal

                                  In fluid              Sorbed            Kd
  Original basis total moles   moles     mg/kg      moles     mg/kg      L/kg
 -------------------------------------------------------------------------------
   H2O                 56.9       54.7  9.16e+05
   Al+++             0.0736   4.10e-07    0.0103
   Ca++               0.571      0.486  1.81e+04
   Cl-                 1.39       1.39  4.57e+04
   CrO4--            0.0169   4.65e-21  5.02e-16
   Fe++               0.367   9.88e-07    0.0513
   H+                 -2.91   0.000950     0.891
   HCO3-            0.00100    0.00100      56.8
   HPO4--           0.00737   8.67e-12  7.74e-07
   K+               0.00183    0.00183      66.7
   Mg++               0.916   8.10e-05      1.83
   Mn++             0.00829   0.000754      38.5
   Na+                0.900      0.900  1.92e+04
   O2(aq)           -0.0158   -0.00844     -251.
   SO4--            0.00308   1.38e-05      1.24
   SiO2(aq)           0.923   4.15e-05      2.32
   Ti(OH)4(aq)      0.00638    0.00638      688.

  Elemental composition               In fluid                  Sorbed
                  total moles     moles       mg/kg        moles       mg/kg
 -------------------------------------------------------------------------------
   Aluminum           0.07360    4.101e-07     0.01029
   Calcium             0.5707       0.4863   1.813e+04
   Carbon            0.001000     0.001000       11.17
   Chlorine             1.385        1.385   4.568e+04
   Chromium           0.01686    4.651e-21   2.250e-16
   Hydrogen             111.0        109.4   1.026e+05
   Iron                0.3668    9.880e-07     0.05133
   Magnesium           0.9158    8.104e-05       1.832
   Manganese         0.008295    0.0007538       38.52
   Oxygen               58.90        54.69   8.140e+05
   Phosphorus        0.007370    8.667e-12   2.497e-07
   Potassium         0.001833     0.001833       66.66
   Silicon             0.9226    4.152e-05       1.085
   Sodium              0.8998       0.8998   1.924e+04
   Sulfur            0.003079    1.384e-05      0.4128
   Titanium          0.006384     0.006384       284.4


          Step #    19             Xi = 0.1300

          Temperature = 100.0 C    Pressure =  1.013 bars
          pH =  7.729              log fO2 =  -65.563
          Eh =  -0.5660 volts      pe =  -7.6451
          Ionic strength      =    1.920995 molal
          Charge imbalance    =    0.457243 eq/kg (16.9% error)
          Activity of water   =    0.960033
          Solvent mass        =     0.98347 kg
          Solution mass       =      1.0737 kg
          Mineral mass        =     0.15674 kg
          Solution density    =    1.003    g/cm3
          Solution viscosity  =    0.003    poise
          Chlorinity          =    1.408279 molal
          Dissolved solids    =       84059 mg/kg sol'n
          Hardness            =    45264.57 mg/kg sol'n as CaCO3
            carbonate         =       46.49 mg/kg sol'n as CaCO3
            non-carbonate     =    45218.08 mg/kg sol'n as CaCO3
          Carbonate alkalinity=       46.49 mg/kg sol'n as CaCO3
          Water type          =    Ca-Cl
          Bulk volume         =    1.12e+03 cm3
          Fluid volume        =    1.07e+03 cm3
          Mineral volume      =        54.6 cm3
          Inert volume        =        0.00 cm3
          Porosity            =        95.1 %
          Permeability        =        18.4 cm2
          Mass reacted        =         141 g

                          moles          moles         grams          cm3      rxn rate
  Reactants             remaining       reacted       reacted       reacted  (mol/kg sec)
 ------------------------------------------------------------------------------------------
   H2O                      0.000         0.000         0.000          --            --  
   Al2O3                   0.2668       0.03987         4.065          --            --  
   CaO                     0.5341       0.07982         4.476          --            --  
   Cr2O3                  0.06112      0.009133         1.388          --            --  
   FeO(ox)                  2.652        0.3963         28.47          --            --  
   K2O(ox)               0.003019     0.0004511       0.04249          --            --  
   MgO                      6.632        0.9910         39.94          --            --  
   MnO                    0.06013      0.008985        0.6374          --            --  
   Na2O(ox)               0.07188       0.01074        0.6657          --            --  
   P2O5                   0.02671      0.003991        0.5666          --            --  
   S                      0.01508      0.002253       0.07224       0.03494          --  
   SiO2                     6.689        0.9995         60.06          --            --  
   TiO2                   0.04628      0.006915        0.5524          --            --  

  Minerals in system     moles      log moles      grams        volume (cm3)
 ----------------------------------------------------------------------------
   Andradite              0.02388     -1.622          12.14           3.149
   Antigorite             0.02049     -1.689          92.92           35.83
   Chromite              0.009133     -2.039          2.044          0.4019
   Daphnite-14A           0.03987     -1.399          28.45           8.509
   Diopside              0.004854     -2.314          1.051          0.3208
   Greenalite             0.04593     -1.338          17.07           5.281
   Hydroxylapatite       0.002661     -2.575          1.337          0.5044
   Tephroite             0.004125     -2.385         0.8330          0.3143
   Tremolite            0.0007520     -3.124         0.6109          0.2052
   Troilite              0.003239     -2.490         0.2847          0.1074
                                               _____________   _____________
          (total)                                     156.7           54.63 

  Aqueous species       molality    mg/kg sol'n    act. coef.     log act.
 ---------------------------------------------------------------------------
   Cl-                      1.227     3.985e+04      0.5564       -0.1658
   Na+                     0.8002     1.685e+04      0.6332       -0.2953
   Ca++                    0.4440     1.630e+04      0.1675       -1.1287
   NaCl(aq)                0.1164         6231.      1.0000       -0.9340
   CaCl+                  0.03527         2440.      0.6332       -1.6510
   CaCl2(aq)              0.01441         1465.      1.0000       -1.8413
   H2(aq)                 0.01385         25.58      1.0000       -1.8585
   Ti(OH)4(aq)           0.007033         746.6      1.0000       -2.1529
   K+                    0.001850         66.27      0.5564       -2.9874
   Methane(aq)           0.001017         14.94      1.0000       -2.9928
   MnCl+                0.0005675         46.98      0.6332       -3.4445
   Mn++                 0.0001819         9.152      0.1675       -4.5163
   KCl(aq)              8.373e-05         5.717      1.0000       -4.0771
   Mg++                 5.738e-05         1.277      0.2483       -4.8463
   OH-                  4.791e-05        0.7463      0.5970       -4.5437
   SiO2(aq)             2.880e-05         1.585      1.0000       -4.5406
   MgCl+                2.336e-05         1.278      0.6332       -4.8301
   HS-                  1.364e-05        0.4132      0.5970       -5.0893
   NaHSiO3(aq)          1.113e-05         1.020      1.0000       -4.9535
   NaOH(aq)             3.399e-06        0.1245      1.0000       -5.4687
   HSiO3-               1.927e-06        0.1361      0.6332       -5.9135
   Fe++                 7.248e-07       0.03707      0.1675       -6.9158
   H2S(aq)              4.616e-07       0.01441      1.0000       -6.3357
   AlO2-                3.551e-07       0.01919      0.6332       -6.6481
   FeCl+                2.103e-07       0.01759      0.6332       -6.8756
   NaAlO2(aq)           6.550e-08      0.004918      1.0000       -7.1838
   FeCl4--              4.788e-08      0.008669      0.0873       -8.3789
   S--                  2.727e-08     0.0008010      0.1266       -8.4620
   H+                   2.189e-08     2.021e-05      0.8524       -7.7291
    (only species > 1e-8 molal listed)

  Mineral saturation states
                     log Q/K                          log Q/K
 ----------------------------------------------------------------
   Andradite          0.0000 sat    Quartz            -1.4624     
   Antigorite         0.0000 sat    Talc              -1.4822     
   Troilite           0.0000 sat    Mesolite          -1.4990     
   Daphnite-14A       0.0000 sat    Magnetite         -1.5973     
   Diopside           0.0000 sat    Tridymite         -1.6342     
   Tremolite          0.0000 sat    Chalcedony        -1.6791     
   Greenalite         0.0000 sat    Saponite-H        -1.6946     
   Tephroite          0.0000 sat    Prehnite          -1.7497     
   Chromite           0.0000 sat    Gibbsite          -1.8109     
   Hydroxylapatite    0.0000 sat    Brucite           -1.8749     
   Saponite-Ca       -0.0094        Cristobalite(alp  -1.8801     
   Pyrrhotite        -0.0796        Minnesotaite      -1.9612     
   Saponite-Na       -0.2268        Wustite           -2.0201     
   Ice               -0.4847        Halite            -2.0390     
   Saponite-Mg       -0.4895        Fe(OH)2           -2.0711     
   Alabandite        -0.4898        Goethite          -2.1101     
   Chrysotile        -0.4935        Coesite           -2.1208     
   Ripidolite-14A    -0.6363        Monticellite      -2.1292     
   Annite            -0.7306        Enstatite         -2.1571     
   Phlogopite        -0.8105        Grossular         -2.1581     
   Rhodonite         -0.8529        Cristobalite(bet  -2.1823     
   Saponite-K        -0.9368        Cronstedtite-7A   -2.2725     
   Hedenbergite      -1.0051        SiO2(am)          -2.3563     
   Fayalite          -1.0158        Epidote           -2.7395     
   Diaspore          -1.0247        Epidote-ord       -2.7449     
   Wollastonite      -1.0602        Manganosite       -2.7554     
   Mn(OH)2(am)       -1.1519        Hematite          -2.8236     
   Pseudowollastoni  -1.1945        Chamosite-7A      -2.8365     
   Ferrosilite       -1.1945        Scolecite         -2.8635     
   FeO               -1.2738        Daphnite-7A       -2.8752     
   Boehmite          -1.3195        Fe                -2.9767     
   Clinochlore-14A   -1.4462        Whitlockite       -2.9784     
    (only minerals with log Q/K > -3 listed)

                         partial
  Gases               press. (bar)     fugacity     fug. coef.    log fug.
 ---------------------------------------------------------------------------
   H2(g)                    17.33         17.34         1.001      1.2391
   CH4(g)                   1.163         1.163        0.9993      0.0654
   H2O(g)                  0.8122        0.8002        0.9852     -0.0968
   H2S(g)               1.382e-05     1.376e-05        0.9961     -4.8612
   HCl(g)               3.700e-12     3.700e-12         1.000*   -11.4318
   CO2(g)               1.102e-19     1.100e-19        0.9976    -18.9587
   CO(g)                5.447e-22     5.447e-22         1.000*   -21.2638
   C2H4(g)              1.165e-25     1.165e-25         1.000*   -24.9337
   S2(g)                1.406e-32     1.406e-32         1.000*   -31.8521
   SO2(g)               2.156e-35     2.141e-35        0.9928    -34.6694
   Na(g)                7.277e-40     7.277e-40         1.000*   -39.1381
   K(g)                 1.815e-43     1.815e-43         1.000*   -42.7412
   Cl2(g)               1.102e-51     1.102e-51         1.000*   -50.9577
   O2(g)                2.734e-66     2.733e-66        0.9999    -65.5633
   Mg(g)                1.464e-66     1.464e-66         1.000*   -65.8346
   Ca(g)                7.501e-82     7.501e-82         1.000*   -81.1249
   C(g)                9.960e-102    9.960e-102         1.000*  -101.0018
   Al(g)               4.438e-102    4.438e-102         1.000*  -101.3528
   Si(g)               8.723e-110    8.723e-110         1.000*  -109.0593
    *no data, gas taken to be ideal

                                  In fluid              Sorbed            Kd
  Original basis total moles   moles     mg/kg      moles     mg/kg      L/kg
 -------------------------------------------------------------------------------
   H2O                 57.1       54.6  9.16e+05
   Al+++             0.0797   4.15e-07    0.0104
   Ca++               0.577      0.486  1.81e+04
   Cl-                 1.39       1.39  4.57e+04
   CrO4--            0.0183   4.64e-21  5.01e-16
   Fe++               0.397   9.68e-07    0.0503
   H+                 -3.16   0.000949     0.891
   HCO3-            0.00100    0.00100      56.8
   HPO4--           0.00798   8.50e-12  7.60e-07
   K+               0.00190    0.00190      69.3
   Mg++               0.992   7.94e-05      1.80
   Mn++             0.00899   0.000737      37.7
   Na+                0.901      0.901  1.93e+04
   O2(aq)           -0.0171   -0.00884     -263.
   SO4--            0.00325   1.39e-05      1.24
   SiO2(aq)            1.00   4.12e-05      2.30
   Ti(OH)4(aq)      0.00692    0.00692      747.

  Elemental composition               In fluid                  Sorbed
                  total moles     moles       mg/kg        moles       mg/kg
 -------------------------------------------------------------------------------
   Aluminum           0.07974    4.147e-07     0.01042
   Calcium             0.5768       0.4855   1.812e+04
   Carbon            0.001000     0.001000       11.19
   Chlorine             1.385        1.385   4.573e+04
   Chromium           0.01827    4.638e-21   2.246e-16
   Hydrogen             111.0        109.2   1.025e+05
   Iron                0.3973    9.677e-07     0.05033
   Magnesium           0.9920    7.940e-05       1.797
   Manganese         0.008986    0.0007370       37.71
   Oxygen               59.18        54.62   8.139e+05
   Phosphorus        0.007984    8.498e-12   2.452e-07
   Potassium         0.001902     0.001902       69.27
   Silicon             0.9995    4.117e-05       1.077
   Sodium              0.9015       0.9015   1.930e+04
   Sulfur            0.003253    1.389e-05      0.4149
   Titanium          0.006916     0.006916       308.4


          Step #    20             Xi = 0.1382

          Temperature = 100.0 C    Pressure =  1.013 bars
          pH =  7.735              log fO2 =  -65.605
          Eh =  -0.5673 volts      pe =  -7.6619
          Ionic strength      =    1.922108 molal
          Charge imbalance    =    0.457664 eq/kg (16.9% error)
          Activity of water   =    0.959998
          Solvent mass        =     0.98243 kg
          Solution mass       =      1.0727 kg
          Mineral mass        =     0.16663 kg
          Solution density    =    1.003    g/cm3
          Solution viscosity  =    0.003    poise
          Chlorinity          =    1.409776 molal
          Dissolved solids    =       84189 mg/kg sol'n
          Hardness            =    45241.54 mg/kg sol'n as CaCO3
            carbonate         =       46.57 mg/kg sol'n as CaCO3
            non-carbonate     =    45194.97 mg/kg sol'n as CaCO3
          Carbonate alkalinity=       46.57 mg/kg sol'n as CaCO3
          Water type          =    Ca-Cl
          Bulk volume         =    1.13e+03 cm3
          Fluid volume        =    1.07e+03 cm3
          Mineral volume      =        58.1 cm3
          Inert volume        =        0.00 cm3
          Porosity            =        94.8 %
          Permeability        =        16.7 cm2
          Mass reacted        =         150 g

                          moles          moles         grams          cm3      rxn rate
  Reactants             remaining       reacted       reacted       reacted  (mol/kg sec)
 ------------------------------------------------------------------------------------------
   H2O                      0.000         0.000         0.000          --            --  
   Al2O3                   0.2643       0.04239         4.322          --            --  
   CaO                     0.5291       0.08486         4.759          --            --  
   Cr2O3                  0.06054      0.009710         1.476          --            --  
   FeO(ox)                  2.627        0.4213         30.27          --            --  
   K2O(ox)               0.002990     0.0004796       0.04518          --            --  
   MgO                      6.570         1.054         42.47          --            --  
   MnO                    0.05956      0.009553        0.6776          --            --  
   Na2O(ox)               0.07120       0.01142        0.7078          --            --  
   P2O5                   0.02646      0.004244        0.6023          --            --  
   S                      0.01493      0.002395       0.07680       0.03715          --  
   SiO2                     6.626         1.063         63.85          --            --  
   TiO2                   0.04584      0.007352        0.5873          --            --  

  Minerals in system     moles      log moles      grams        volume (cm3)
 ----------------------------------------------------------------------------
   Andradite              0.02469     -1.608          12.54           3.255
   Antigorite             0.02179     -1.662          98.82           38.11
   Chromite              0.009710     -2.013          2.173          0.4273
   Daphnite-14A           0.04239     -1.373          30.24           9.046
   Diopside              0.008841     -2.053          1.915          0.5843
   Greenalite             0.04930     -1.307          18.33           5.669
   Hydroxylapatite       0.002829     -2.548          1.421          0.5363
   Tephroite             0.004415     -2.355         0.8917          0.3365
   Troilite              0.003381     -2.471         0.2972          0.1122
                                               _____________   _____________
          (total)                                     166.6           58.07 

  Aqueous species       molality    mg/kg sol'n    act. coef.     log act.
 ---------------------------------------------------------------------------
   Cl-                      1.228     3.988e+04      0.5564       -0.1654
   Na+                     0.8022     1.689e+04      0.6332       -0.2942
   Ca++                    0.4438     1.629e+04      0.1675       -1.1289
   NaCl(aq)                0.1168         6251.      1.0000       -0.9326
   CaCl+                  0.03528         2441.      0.6332       -1.6509
   H2(aq)                 0.01454         26.85      1.0000       -1.8374
   CaCl2(aq)              0.01443         1467.      1.0000       -1.8408
   Ti(OH)4(aq)           0.007485         794.5      1.0000       -2.1258
   K+                    0.001908         68.31      0.5564       -2.9741
   Methane(aq)           0.001018         14.95      1.0000       -2.9923
   MnCl+                0.0005579         46.18      0.6332       -3.4519
   Mn++                 0.0001787         8.989      0.1675       -4.5240
   KCl(aq)              8.641e-05         5.899      1.0000       -4.0635
   Mg++                 5.662e-05         1.260      0.2483       -4.8521
   OH-                  4.860e-05        0.7570      0.5970       -4.5374
   SiO2(aq)             2.818e-05         1.550      1.0000       -4.5501
   MgCl+                2.307e-05         1.262      0.6332       -4.8354
   HS-                  1.363e-05        0.4130      0.5970       -5.0894
   NaHSiO3(aq)          1.107e-05         1.015      1.0000       -4.9557
   NaOH(aq)             3.457e-06        0.1266      1.0000       -5.4613
   HSiO3-               1.913e-06        0.1350      0.6332       -5.9168
   Fe++                 7.146e-07       0.03655      0.1675       -6.9220
   H2S(aq)              4.549e-07       0.01420      1.0000       -6.3421
   AlO2-                3.590e-07       0.01939      0.6332       -6.6434
   FeCl+                2.075e-07       0.01735      0.6332       -6.8814
   NaAlO2(aq)           6.637e-08      0.004983      1.0000       -7.1780
   FeCl4--              4.738e-08      0.008577      0.0873       -8.3835
   S--                  2.766e-08     0.0008124      0.1266       -8.4558
   H+                   2.157e-08     1.991e-05      0.8524       -7.7354
    (only species > 1e-8 molal listed)

  Mineral saturation states
                     log Q/K                          log Q/K
 ----------------------------------------------------------------
   Hydroxylapatite    0.0000 sat    Quartz            -1.4719     
   Daphnite-14A       0.0000 sat    Talc              -1.5001     
   Diopside           0.0000 sat    Mesolite          -1.5178     
   Andradite          0.0000 sat    Magnetite         -1.5993     
   Antigorite         0.0000 sat    Tridymite         -1.6437     
   Tephroite          0.0000 sat    Chalcedony        -1.6886     
   Chromite           0.0000 sat    Saponite-H        -1.7098     
   Greenalite         0.0000 sat    Prehnite          -1.7569     
   Troilite           0.0000 sat    Gibbsite          -1.8126     
   Tremolite         -0.0179        Brucite           -1.8681     
   Saponite-Ca       -0.0226        Cristobalite(alp  -1.8896     
   Pyrrhotite        -0.0796        Minnesotaite      -1.9803     
   Saponite-Na       -0.2396        Wustite           -2.0152     
   Ice               -0.4847        Halite            -2.0376     
   Alabandite        -0.4914        Fe(OH)2           -2.0647     
   Chrysotile        -0.4923        Goethite          -2.1142     
   Saponite-Mg       -0.5036        Monticellite      -2.1197     
   Ripidolite-14A    -0.6351        Coesite           -2.1303     
   Annite            -0.7222        Grossular         -2.1530     
   Phlogopite        -0.8009        Enstatite         -2.1599     
   Rhodonite         -0.8577        Cristobalite(bet  -2.1918     
   Saponite-K        -0.9456        Cronstedtite-7A   -2.2776     
   Hedenbergite      -1.0055        SiO2(am)          -2.3658     
   Fayalite          -1.0126        Manganosite       -2.7506     
   Diaspore          -1.0263        Epidote           -2.7508     
   Wollastonite      -1.0574        Epidote-ord       -2.7562     
   Mn(OH)2(am)       -1.1472        Hematite          -2.8319     
   Pseudowollastoni  -1.1917        Chamosite-7A      -2.8365     
   Ferrosilite       -1.1977        Daphnite-7A       -2.8752     
   FeO               -1.2674        Scolecite         -2.8830     
   Boehmite          -1.3211        Fe                -2.9493     
   Clinochlore-14A   -1.4442        Whitlockite       -2.9825     
    (only minerals with log Q/K > -3 listed)

                         partial
  Gases               press. (bar)     fugacity     fug. coef.    log fug.
 ---------------------------------------------------------------------------
   H2(g)                    18.19         18.21         1.001      1.2602
   CH4(g)                   1.165         1.164        0.9993      0.0659
   H2O(g)                  0.8122        0.8001        0.9852     -0.0968
   H2S(g)               1.362e-05     1.356e-05        0.9961     -4.8676
   HCl(g)               3.650e-12     3.650e-12         1.000*   -11.4377
   CO2(g)               9.091e-20     9.069e-20        0.9976    -19.0424
   CO(g)                4.715e-22     4.715e-22         1.000*   -21.3265
   C2H4(g)              1.060e-25     1.060e-25         1.000*   -24.9749
   S2(g)                1.239e-32     1.239e-32         1.000*   -31.9070
   SO2(g)               1.837e-35     1.824e-35        0.9928    -34.7390
   Na(g)                7.583e-40     7.583e-40         1.000*   -39.1202
   K(g)                 1.945e-43     1.945e-43         1.000*   -42.7111
   Cl2(g)               1.022e-51     1.022e-51         1.000*   -50.9906
   O2(g)                2.481e-66     2.481e-66        0.9999    -65.6054
   Mg(g)                1.560e-66     1.560e-66         1.000*   -65.8068
   Ca(g)                8.100e-82     8.100e-82         1.000*   -81.0915
   C(g)                9.049e-102    9.049e-102         1.000*  -101.0434
   Al(g)               4.756e-102    4.756e-102         1.000*  -101.3228
   Si(g)               9.402e-110    9.402e-110         1.000*  -109.0268
    *no data, gas taken to be ideal

                                  In fluid              Sorbed            Kd
  Original basis total moles   moles     mg/kg      moles     mg/kg      L/kg
 -------------------------------------------------------------------------------
   H2O                 57.2       54.5  9.16e+05
   Al+++             0.0848   4.19e-07    0.0105
   Ca++               0.582      0.485  1.81e+04
   Cl-                 1.39       1.38  4.58e+04
   CrO4--            0.0194   4.58e-21  4.95e-16
   Fe++               0.422   9.53e-07    0.0496
   H+                 -3.36   0.000949     0.891
   HCO3-            0.00100    0.00100      56.9
   HPO4--           0.00849   8.33e-12  7.45e-07
   K+               0.00196    0.00196      71.4
   Mg++                1.05   7.83e-05      1.77
   Mn++             0.00955   0.000724      37.1
   Na+                0.903      0.903  1.93e+04
   O2(aq)           -0.0182   -0.00917     -274.
   SO4--            0.00340   1.39e-05      1.24
   SiO2(aq)            1.06   4.04e-05      2.27
   Ti(OH)4(aq)      0.00735    0.00735      795.

  Elemental composition               In fluid                  Sorbed
                  total moles     moles       mg/kg        moles       mg/kg
 -------------------------------------------------------------------------------
   Aluminum           0.08478    4.189e-07     0.01054
   Calcium             0.5819       0.4848   1.811e+04
   Carbon            0.001000     0.001000       11.20
   Chlorine             1.385        1.385   4.577e+04
   Chromium           0.01942    4.578e-21   2.219e-16
   Hydrogen             111.0        109.1   1.025e+05
   Iron                0.4223    9.534e-07     0.04963
   Magnesium            1.055    7.829e-05       1.774
   Manganese         0.009554    0.0007236       37.06
   Oxygen               59.41        54.56   8.138e+05
   Phosphorus        0.008488    8.330e-12   2.405e-07
   Potassium         0.001959     0.001959       71.41
   Silicon              1.063    4.044e-05       1.059
   Sodium              0.9028       0.9028   1.935e+04
   Sulfur            0.003395    1.387e-05      0.4146
   Titanium          0.007353     0.007353       328.2


          Step #    27             Xi = 0.2000

          Temperature = 100.0 C    Pressure =  1.013 bars
          pH =  7.803              log fO2 =  -66.065
          Eh =  -0.5808 volts      pe =  -7.8449
          Ionic strength      =    1.930663 molal
          Charge imbalance    =    0.460870 eq/kg (16.93% error)
          Activity of water   =    0.959730
          Solvent mass        =     0.97453 kg
          Solution mass       =      1.0653 kg
          Mineral mass        =     0.24108 kg
          Solution density    =    1.004    g/cm3
          Solution viscosity  =    0.003    poise
          Chlorinity          =    1.421205 molal
          Dissolved solids    =       85190 mg/kg sol'n
          Hardness            =    45071.22 mg/kg sol'n as CaCO3
            carbonate         =       47.28 mg/kg sol'n as CaCO3
            non-carbonate     =    45023.94 mg/kg sol'n as CaCO3
          Carbonate alkalinity=       47.28 mg/kg sol'n as CaCO3
          Water type          =    Ca-Cl
          Bulk volume         =    1.15e+03 cm3
          Fluid volume        =    1.06e+03 cm3
          Mineral volume      =        84.0 cm3
          Inert volume        =        0.00 cm3
          Porosity            =        92.7 %
          Permeability        =        7.83 cm2
          Mass reacted        =         217 g

                          moles          moles         grams          cm3      rxn rate
  Reactants             remaining       reacted       reacted       reacted  (mol/kg sec)
 ------------------------------------------------------------------------------------------
   H2O                      0.000         0.000         0.000          --            --  
   Al2O3                   0.2453       0.06134         6.254          --            --  
   CaO                     0.4912        0.1228         6.886          --            --  
   Cr2O3                  0.05620       0.01405         2.135          --            --  
   FeO(ox)                  2.439        0.6096         43.80          --            --  
   K2O(ox)               0.002776     0.0006940       0.06537          --            --  
   MgO                      6.099         1.525         61.45          --            --  
   MnO                    0.05529       0.01382        0.9806          --            --  
   Na2O(ox)               0.06610       0.01652         1.024          --            --  
   P2O5                   0.02456      0.006141        0.8716          --            --  
   S                      0.01386      0.003466        0.1111       0.05376          --  
   SiO2                     6.151         1.538         92.39          --            --  
   TiO2                   0.04256       0.01064        0.8498          --            --  

  Minerals in system     moles      log moles      grams        volume (cm3)
 ----------------------------------------------------------------------------
   Andradite              0.03552     -1.449          18.05           4.684
   Antigorite             0.03151     -1.502          142.9           55.11
   Chromite               0.01405     -1.852          3.145          0.6184
   Daphnite-14A           0.06134     -1.212          43.76           13.09
   Diopside               0.01312     -1.882          2.840          0.8668
   Greenalite             0.07146     -1.146          26.57           8.218
   Hydroxylapatite       0.004094     -2.388          2.056          0.7760
   Tephroite             0.006615     -2.179          1.336          0.5041
   Troilite              0.004452     -2.351         0.3914          0.1477
                                               _____________   _____________
          (total)                                     241.1           84.02 

  Aqueous species       molality    mg/kg sol'n    act. coef.     log act.
 ---------------------------------------------------------------------------
   Cl-                      1.236     4.010e+04      0.5565       -0.1624
   Na+                     0.8171     1.718e+04      0.6334       -0.2860
   Ca++                    0.4422     1.621e+04      0.1674       -1.1305
   NaCl(aq)                0.1198         6406.      1.0000       -0.9215
   CaCl+                  0.03538         2444.      0.6334       -1.6496
   H2(aq)                 0.02468         45.52      1.0000       -1.6076
   CaCl2(aq)              0.01457         1479.      1.0000       -1.8365
   Ti(OH)4(aq)            0.01092         1158.      1.0000       -1.9618
   K+                    0.002344         83.82      0.5565       -2.8847
   Methane(aq)           0.001026         15.06      1.0000       -2.9888
   MnCl+                0.0004627         38.26      0.6334       -3.5330
   Mn++                 0.0001473         7.402      0.1674       -4.6080
   KCl(aq)              0.0001069         7.289      1.0000       -3.9711
   OH-                  5.681e-05        0.8839      0.5972       -4.4695
   Mg++                 4.905e-05         1.091      0.2483       -4.9143
   SiO2(aq)             2.217e-05         1.219      1.0000       -4.6542
   MgCl+                2.012e-05         1.100      0.6334       -4.8947
   HS-                  1.358e-05        0.4109      0.5972       -5.0909
   NaHSiO3(aq)          1.038e-05        0.9505      1.0000       -4.9837
   NaOH(aq)             4.119e-06        0.1507      1.0000       -5.3852
   HSiO3-               1.759e-06        0.1241      0.6334       -5.9530
   Fe++                 6.132e-07       0.03133      0.1674       -6.9886
   AlO2-                4.033e-07       0.02176      0.6334       -6.5927
   H2S(aq)              3.875e-07       0.01208      1.0000       -6.4117
   FeCl+                1.792e-07       0.01497      0.6334       -6.9450
   NaAlO2(aq)           7.601e-08      0.005700      1.0000       -7.1191
   FeCl4--              4.181e-08      0.007561      0.0872       -8.4383
   S--                  3.226e-08     0.0009464      0.1265       -8.3892
   H+                   1.843e-08     1.699e-05      0.8531       -7.8035
    (only species > 1e-8 molal listed)

  Mineral saturation states
                     log Q/K                          log Q/K
 ----------------------------------------------------------------
   Greenalite         0.0000 sat    Clinochlore-14A   -1.4225     
   Tephroite          0.0000 sat    Quartz            -1.5760     
   Troilite           0.0000 sat    Magnetite         -1.6206     
   Andradite          0.0000 sat    Talc              -1.6952     
   Daphnite-14A       0.0000 sat    Mesolite          -1.7262     
   Antigorite         0.0000 sat    Tridymite         -1.7478     
   Hydroxylapatite    0.0000 sat    Chalcedony        -1.7927     
   Diopside           0.0000 sat    Brucite           -1.7944     
   Chromite           0.0000 sat    Gibbsite          -1.8300     
   Pyrrhotite        -0.0796        Prehnite          -1.8352     
   Saponite-Ca       -0.1669        Saponite-H        -1.8763     
   Tremolite         -0.2130        Wustite           -1.9616     
   Saponite-Na       -0.3810        Cristobalite(alp  -1.9937     
   Chrysotile        -0.4793        Fe(OH)2           -1.9954     
   Ice               -0.4849        Monticellite      -2.0156     
   Alabandite        -0.5089        Halite            -2.0265     
   Ripidolite-14A    -0.6221        Grossular         -2.0967     
   Saponite-Mg       -0.6579        Goethite          -2.1597     
   Annite            -0.6861        Minnesotaite      -2.1884     
   Phlogopite        -0.7517        Enstatite         -2.1902     
   Rhodonite         -0.9097        Coesite           -2.2344     
   Fayalite          -0.9778        Cristobalite(bet  -2.2959     
   Hedenbergite      -1.0099        Cronstedtite-7A   -2.3339     
   Wollastonite      -1.0271        SiO2(am)          -2.4699     
   Diaspore          -1.0437        Fe                -2.6499     
   Saponite-K        -1.0601        Manganosite       -2.6986     
   Mn(OH)2(am)       -1.0952        Chamosite-7A      -2.8365     
   Pseudowollastoni  -1.1614        Epidote           -2.8745     
   FeO               -1.1979        Daphnite-7A       -2.8752     
   Ferrosilite       -1.2323        Epidote-ord       -2.8799     
   Boehmite          -1.3385        Hematite          -2.9228     
    (only minerals with log Q/K > -3 listed)

                         partial
  Gases               press. (bar)     fugacity     fug. coef.    log fug.
 ---------------------------------------------------------------------------
   H2(g)                    30.88         30.90         1.001      1.4900
   CH4(g)                   1.174         1.173        0.9993      0.0694
   H2O(g)                  0.8119        0.7999        0.9852     -0.0970
   H2S(g)               1.160e-05     1.155e-05        0.9961     -4.9372
   HCl(g)               3.142e-12     3.142e-12         1.000*   -11.5028
   CO2(g)               1.104e-20     1.101e-20        0.9976    -19.9582
   CO(g)                9.718e-23     9.718e-23         1.000*   -22.0124
   C2H4(g)              3.738e-26     3.738e-26         1.000*   -25.4274
   S2(g)                3.121e-33     3.121e-33         1.000*   -32.5058
   SO2(g)               3.199e-36     3.176e-36        0.9928    -35.4981
   Na(g)                1.177e-39     1.177e-39         1.000*   -38.9290
   K(g)                 3.642e-43     3.642e-43         1.000*   -42.4387
   Cl2(g)               4.460e-52     4.460e-52         1.000*   -51.3506
   Mg(g)                3.140e-66     3.140e-66         1.000*   -65.5030
   O2(g)                8.606e-67     8.605e-67        0.9999    -66.0652
   Ca(g)                1.874e-81     1.874e-81         1.000*   -80.7272
   Al(g)               1.011e-101    1.011e-101         1.000*  -100.9953
   C(g)                3.167e-102    3.167e-102         1.000*  -101.4994
   Si(g)               2.132e-109    2.132e-109         1.000*  -108.6711
    *no data, gas taken to be ideal

                                  In fluid              Sorbed            Kd
  Original basis total moles   moles     mg/kg      moles     mg/kg      L/kg
 -------------------------------------------------------------------------------
   H2O                 57.9       54.1  9.15e+05
   Al+++              0.123   4.68e-07    0.0119
   Ca++               0.620      0.480  1.80e+04
   Cl-                 1.39       1.38  4.61e+04
   CrO4--            0.0281   3.99e-21  4.34e-16
   Fe++               0.611   8.14e-07    0.0427
   H+                 -4.86   0.000941     0.890
   HCO3-            0.00100    0.00100      57.3
   HPO4--            0.0123   6.71e-12  6.05e-07
   K+               0.00239    0.00239      87.6
   Mg++                1.53   6.74e-05      1.54
   Mn++              0.0138   0.000594      30.7
   Na+                0.913      0.913  1.97e+04
   O2(aq)           -0.0263    -0.0141     -422.
   SO4--            0.00447   1.36e-05      1.23
   SiO2(aq)            1.54   3.34e-05      1.89
   Ti(OH)4(aq)       0.0106     0.0106  1.16e+03

  Elemental composition               In fluid                  Sorbed
                  total moles     moles       mg/kg        moles       mg/kg
 -------------------------------------------------------------------------------
   Aluminum            0.1227    4.681e-07     0.01186
   Calcium             0.6198       0.4796   1.805e+04
   Carbon            0.001000     0.001000       11.28
   Chlorine             1.385        1.385   4.609e+04
   Chromium           0.02810    3.987e-21   1.946e-16
   Hydrogen             111.0        108.3   1.025e+05
   Iron                0.6106    8.138e-07     0.04266
   Magnesium            1.526    6.741e-05       1.538
   Manganese          0.01382    0.0005945       30.66
   Oxygen               61.16        54.14   8.131e+05
   Phosphorus         0.01228    6.710e-12   1.951e-07
   Potassium         0.002388     0.002388       87.65
   Silicon              1.538    3.344e-05      0.8815
   Sodium              0.9130       0.9130   1.970e+04
   Sulfur            0.004466    1.365e-05      0.4107
   Titanium           0.01064      0.01064       478.2


          Step #    37             Xi = 0.3000

          Temperature = 100.0 C    Pressure =  1.013 bars
          pH =  7.871              log fO2 =  -66.517
          Eh =  -0.5941 volts      pe =  -8.0251
          Ionic strength      =    1.944628 molal
          Charge imbalance    =    0.466155 eq/kg (16.96% error)
          Activity of water   =    0.959290
          Solvent mass        =     0.96174 kg
          Solution mass       =      1.0532 kg
          Mineral mass        =     0.36157 kg
          Solution density    =    1.005    g/cm3
          Solution viscosity  =    0.003    poise
          Chlorinity          =    1.440101 molal
          Dissolved solids    =       86840 mg/kg sol'n
          Hardness            =    44780.47 mg/kg sol'n as CaCO3
            carbonate         =       48.22 mg/kg sol'n as CaCO3
            non-carbonate     =    44732.25 mg/kg sol'n as CaCO3
          Carbonate alkalinity=       48.22 mg/kg sol'n as CaCO3
          Water type          =    Ca-Cl
          Bulk volume         =    1.17e+03 cm3
          Fluid volume        =    1.05e+03 cm3
          Mineral volume      =        126. cm3
          Inert volume        =        0.00 cm3
          Porosity            =        89.3 %
          Permeability        =        2.42 cm2
          Mass reacted        =         325 g

                          moles          moles         grams          cm3      rxn rate
  Reactants             remaining       reacted       reacted       reacted  (mol/kg sec)
 ------------------------------------------------------------------------------------------
   H2O                      0.000         0.000         0.000          --            --  
   Al2O3                   0.2147       0.09200         9.381          --            --  
   CaO                     0.4298        0.1842         10.33          --            --  
   Cr2O3                  0.04918       0.02108         3.203          --            --  
   FeO(ox)                  2.134        0.9144         65.70          --            --  
   K2O(ox)               0.002429      0.001041       0.09806          --            --  
   MgO                      5.336         2.287         92.17          --            --  
   MnO                    0.04838       0.02073         1.471          --            --  
   Na2O(ox)               0.05784       0.02479         1.536          --            --  
   P2O5                   0.02149      0.009211         1.307          --            --  
   S                      0.01213      0.005199        0.1667       0.08064          --  
   SiO2                     5.382         2.307         138.6          --            --  
   TiO2                   0.03724       0.01596         1.275          --            --  

  Minerals in system     moles      log moles      grams        volume (cm3)
 ----------------------------------------------------------------------------
   Andradite              0.05311     -1.275          26.99           7.002
   Antigorite             0.04725     -1.326          214.3           82.64
   Chromite               0.02108     -1.676          4.718          0.9275
   Daphnite-14A           0.09200     -1.036          65.65           19.64
   Diopside               0.02002     -1.699          4.335           1.323
   Greenalite              0.1073     -0.969          39.89           12.34
   Hydroxylapatite       0.006141     -2.212          3.085           1.164
   Tephroite              0.01012     -1.995          2.045          0.7716
   Troilite              0.006185     -2.209         0.5438          0.2052
                                               _____________   _____________
          (total)                                     361.6           126.0 

  Aqueous species       molality    mg/kg sol'n    act. coef.     log act.
 ---------------------------------------------------------------------------
   Cl-                      1.250     4.045e+04      0.5567       -0.1577
   Na+                     0.8417     1.767e+04      0.6339       -0.2729
   Ca++                    0.4396     1.609e+04      0.1674       -1.1333
   NaCl(aq)                0.1249         6664.      1.0000       -0.9035
   H2(aq)                 0.04149         76.38      1.0000       -1.3821
   CaCl+                  0.03552         2450.      0.6339       -1.6476
   Ti(OH)4(aq)            0.01659         1756.      1.0000       -1.7800
   CaCl2(aq)              0.01480         1500.      1.0000       -1.8297
   K+                    0.003063         109.4      0.5567       -2.7682
   Methane(aq)           0.001040         15.23      1.0000       -2.9831
   MnCl+                0.0003857         31.83      0.6339       -3.6118
   KCl(aq)              0.0001413         9.619      1.0000       -3.8499
   Mn++                 0.0001215         6.097      0.1674       -4.6917
   OH-                  6.630e-05         1.030      0.5975       -4.4022
   Mg++                 4.250e-05        0.9432      0.2484       -4.9765
   MgCl+                1.761e-05        0.9612      0.6339       -4.9521
   SiO2(aq)             1.752e-05        0.9611      1.0000       -4.7565
   HS-                  1.354e-05        0.4090      0.5975       -5.0920
   NaHSiO3(aq)          9.873e-06        0.9023      1.0000       -5.0056
   NaOH(aq)             4.958e-06        0.1811      1.0000       -5.3047
   HSiO3-               1.622e-06        0.1142      0.6339       -5.9880
   Fe++                 5.264e-07       0.02685      0.1674       -7.0550
   AlO2-                4.526e-07       0.02438      0.6339       -6.5423
   H2S(aq)              3.309e-07       0.01030      1.0000       -6.4803
   FeCl+                1.554e-07       0.01295      0.6339       -7.0067
   NaAlO2(aq)           8.799e-08      0.006586      1.0000       -7.0556
   S--                  3.763e-08      0.001102      0.1264       -8.3228
   FeCl4--              3.756e-08      0.006780      0.0870       -8.4856
   H+                   1.576e-08     1.450e-05      0.8541       -7.8710
    (only species > 1e-8 molal listed)

  Mineral saturation states
                     log Q/K                          log Q/K
 ----------------------------------------------------------------
   Tephroite          0.0000 sat    Boehmite          -1.3556     
   Daphnite-14A       0.0000 sat    Clinochlore-14A   -1.4013     
   Diopside           0.0000 sat    Magnetite         -1.6414     
   Greenalite         0.0000 sat    Quartz            -1.6783     
   Antigorite         0.0000 sat    Brucite           -1.7220     
   Troilite           0.0000 sat    Gibbsite          -1.8473     
   Chromite           0.0000 sat    Tridymite         -1.8501     
   Andradite          0.0000 sat    Talc              -1.8868     
   Hydroxylapatite    0.0000 sat    Chalcedony        -1.8950     
   Pyrrhotite        -0.0796        Wustite           -1.9089     
   Saponite-Ca       -0.3086        Prehnite          -1.9122     
   Tremolite         -0.4046        Monticellite      -1.9133     
   Chrysotile        -0.4665        Fe(OH)2           -1.9272     
   Ice               -0.4851        Mesolite          -1.9273     
   Saponite-Na       -0.5178        Halite            -2.0085     
   Alabandite        -0.5261        Saponite-H        -2.0398     
   Ripidolite-14A    -0.6093        Grossular         -2.0416     
   Annite            -0.6213        Cristobalite(alp  -2.0960     
   Phlogopite        -0.6742        Goethite          -2.2044     
   Saponite-Mg       -0.8094        Enstatite         -2.2199     
   Fayalite          -0.9434        Coesite           -2.3367     
   Rhodonite         -0.9609        Fe                -2.3558     
   Wollastonite      -0.9974        Cronstedtite-7A   -2.3890     
   Hedenbergite      -1.0141        Minnesotaite      -2.3928     
   Mn(OH)2(am)       -1.0443        Cristobalite(bet  -2.3982     
   Diaspore          -1.0608        SiO2(am)          -2.5722     
   FeO               -1.1296        Manganosite       -2.6474     
   Pseudowollastoni  -1.1317        Chamosite-7A      -2.8365     
   Saponite-K        -1.1629        Daphnite-7A       -2.8752     
   Ferrosilite       -1.2663        Epidote           -2.9960     
    (only minerals with log Q/K > -3 listed)

                         partial
  Gases               press. (bar)     fugacity     fug. coef.    log fug.
 ---------------------------------------------------------------------------
   H2(g)                    51.91         51.94         1.001      1.7155
   CH4(g)                   1.190         1.189        0.9993      0.0751
   H2O(g)                  0.8116        0.7996        0.9852     -0.0972
   H2S(g)               9.906e-06     9.868e-06        0.9961     -5.0058
   HCl(g)               2.719e-12     2.719e-12         1.000*   -11.5655
   CO2(g)               1.399e-21     1.396e-21        0.9976    -20.8552
   CO(g)                2.072e-23     2.072e-23         1.000*   -22.6836
   C2H4(g)              1.358e-26     1.358e-26         1.000*   -25.8671
   S2(g)                8.054e-34     8.054e-34         1.000*   -33.0940
   SO2(g)               5.746e-37     5.705e-37        0.9928    -36.2438
   Na(g)                1.838e-39     1.838e-39         1.000*   -38.7356
   K(g)                 7.212e-43     7.212e-43         1.000*   -42.1420
   Cl2(g)               1.988e-52     1.988e-52         1.000*   -51.7016
   Mg(g)                6.242e-66     6.242e-66         1.000*   -65.2047
   O2(g)                3.043e-67     3.042e-67        0.9999    -66.5168
   Ca(g)                4.272e-81     4.272e-81         1.000*   -80.3694
   Al(g)               2.120e-101    2.120e-101         1.000*  -100.6736
   C(g)                1.135e-102    1.135e-102         1.000*  -101.9448
   Si(g)               4.766e-109    4.766e-109         1.000*  -108.3219
    *no data, gas taken to be ideal

                                  In fluid              Sorbed            Kd
  Original basis total moles   moles     mg/kg      moles     mg/kg      L/kg
 -------------------------------------------------------------------------------
   H2O                 59.1       53.4  9.14e+05
   Al+++              0.184   5.21e-07    0.0133
   Ca++               0.681      0.471  1.79e+04
   Cl-                 1.39       1.39  4.66e+04
   CrO4--            0.0422   3.46e-21  3.81e-16
   Fe++               0.915   6.93e-07    0.0367
   H+                 -7.28   0.000932     0.892
   HCO3-            0.00100    0.00100      57.9
   HPO4--            0.0184   5.42e-12  4.94e-07
   K+               0.00308    0.00308      114.
   Mg++                2.29   5.78e-05      1.33
   Mn++              0.0207   0.000488      25.4
   Na+                0.930      0.930  2.03e+04
   O2(aq)           -0.0394    -0.0220     -668.
   SO4--            0.00620   1.34e-05      1.22
   SiO2(aq)            2.31   2.79e-05      1.59
   Ti(OH)4(aq)       0.0160     0.0160  1.76e+03

  Elemental composition               In fluid                  Sorbed
                  total moles     moles       mg/kg        moles       mg/kg
 -------------------------------------------------------------------------------
   Aluminum            0.1840    5.209e-07     0.01334
   Calcium             0.6812       0.4711   1.793e+04
   Carbon            0.001000     0.001000       11.40
   Chlorine             1.385        1.385   4.662e+04
   Chromium           0.04215    3.458e-21   1.707e-16
   Hydrogen             111.0        106.9   1.023e+05
   Iron                0.9154    6.925e-07     0.03672
   Magnesium            2.288    5.781e-05       1.334
   Manganese          0.02074    0.0004878       25.44
   Oxygen               63.98        53.45   8.120e+05
   Phosphorus         0.01842    5.420e-12   1.594e-07
   Potassium         0.003082     0.003082       114.4
   Silicon              2.307    2.790e-05      0.7441
   Sodium              0.9296       0.9296   2.029e+04
   Sulfur            0.006199    1.338e-05      0.4073
   Titanium           0.01596      0.01596       725.5


          Step #    47             Xi = 0.4000

          Temperature = 100.0 C    Pressure =  1.013 bars
          pH =  7.917              log fO2 =  -66.820
          Eh =  -0.6031 volts      pe =  -8.1465
          Ionic strength      =    1.958850 molal
          Charge imbalance    =    0.471563 eq/kg (17% error)
          Activity of water   =    0.958840
          Solvent mass        =     0.94895 kg
          Solution mass       =      1.0411 kg
          Mineral mass        =     0.48205 kg
          Solution density    =    1.006    g/cm3
          Solution viscosity  =    0.003    poise
          Chlorinity          =    1.459505 molal
          Dissolved solids    =       88529 mg/kg sol'n
          Hardness            =    44478.56 mg/kg sol'n as CaCO3
            carbonate         =       49.06 mg/kg sol'n as CaCO3
            non-carbonate     =    44429.50 mg/kg sol'n as CaCO3
          Carbonate alkalinity=       49.06 mg/kg sol'n as CaCO3
          Water type          =    Ca-Cl
          Bulk volume         =    1.20e+03 cm3
          Fluid volume        =    1.04e+03 cm3
          Mineral volume      =        168. cm3
          Inert volume        =        0.00 cm3
          Porosity            =        86.0 %
          Permeability        =       0.793 cm2
          Mass reacted        =         434 g

                          moles          moles         grams          cm3      rxn rate
  Reactants             remaining       reacted       reacted       reacted  (mol/kg sec)
 ------------------------------------------------------------------------------------------
   H2O                      0.000         0.000         0.000          --            --  
   Al2O3                   0.1840        0.1227         12.51          --            --  
   CaO                     0.3684        0.2456         13.77          --            --  
   Cr2O3                  0.04215       0.02810         4.271          --            --  
   FeO(ox)                  1.829         1.219         87.60          --            --  
   K2O(ox)               0.002082      0.001388        0.1307          --            --  
   MgO                      4.574         3.049         122.9          --            --  
   MnO                    0.04147       0.02765         1.961          --            --  
   Na2O(ox)               0.04957       0.03305         2.048          --            --  
   P2O5                   0.01842       0.01228         1.743          --            --  
   S                      0.01040      0.006931        0.2223        0.1075          --  
   SiO2                     4.613         3.075         184.8          --            --  
   TiO2                   0.03192       0.02128         1.700          --            --  

  Minerals in system     moles      log moles      grams        volume (cm3)
 ----------------------------------------------------------------------------
   Andradite              0.07071     -1.151          35.93           9.323
   Antigorite             0.06299     -1.201          285.7           110.2
   Chromite               0.02810     -1.551          6.290           1.237
   Daphnite-14A            0.1227     -0.911          87.53           26.18
   Diopside               0.02692     -1.570          5.829           1.779
   Greenalite              0.1432     -0.844          53.22           16.46
   Hydroxylapatite       0.008188     -2.087          4.113           1.552
   Tephroite              0.01361     -1.866          2.749           1.037
   Troilite              0.007918     -2.101         0.6961          0.2627
                                               _____________   _____________
          (total)                                     482.1           168.0 

  Aqueous species       molality    mg/kg sol'n    act. coef.     log act.
 ---------------------------------------------------------------------------
   Cl-                      1.263     4.082e+04      0.5568       -0.1528
   Na+                     0.8668     1.816e+04      0.6343       -0.2598
   Ca++                    0.4368     1.596e+04      0.1673       -1.1362
   NaCl(aq)                0.1301         6932.      1.0000       -0.8856
   H2(aq)                 0.05877         108.0      1.0000       -1.2308
   CaCl+                  0.03565         2454.      0.6343       -1.6456
   Ti(OH)4(aq)            0.02242         2369.      1.0000       -1.6493
   CaCl2(aq)              0.01503         1521.      1.0000       -1.8230
   K+                    0.003802         135.5      0.5568       -2.6743
   Methane(aq)           0.001054         15.41      1.0000       -2.9772
   MnCl+                0.0003417         28.15      0.6343       -3.6641
   KCl(aq)              0.0001774         12.05      1.0000       -3.7511
   Mn++                 0.0001066         5.338      0.1673       -4.7488
   OH-                  7.360e-05         1.141      0.5978       -4.3566
   Mg++                 3.851e-05        0.8531      0.2485       -5.0191
   MgCl+                1.613e-05        0.8788      0.6343       -4.9900
   SiO2(aq)             1.496e-05        0.8191      1.0000       -4.8252
   HS-                  1.353e-05        0.4078      0.5978       -5.0923
   NaHSiO3(aq)          9.650e-06        0.8802      1.0000       -5.0155
   NaOH(aq)             5.675e-06        0.2069      1.0000       -5.2460
   HSiO3-               1.537e-06        0.1080      0.6343       -6.0110
   AlO2-                4.895e-07       0.02632      0.6343       -6.5080
   Fe++                 4.742e-07       0.02414      0.1673       -7.1005
   H2S(aq)              2.976e-07      0.009245      1.0000       -6.5264
   FeCl+                1.414e-07       0.01176      0.6343       -7.0474
   NaAlO2(aq)           9.814e-08      0.007333      1.0000       -7.0081
   S--                  4.183e-08      0.001223      0.1263       -8.2773
   FeCl4--              3.543e-08      0.006382      0.0869       -8.5119
   H+                   1.416e-08     1.301e-05      0.8552       -7.9168
    (only species > 1e-8 molal listed)

  Mineral saturation states
                     log Q/K                          log Q/K
 ----------------------------------------------------------------
   Daphnite-14A       0.0000 sat    Boehmite          -1.3671     
   Greenalite         0.0000 sat    Clinochlore-14A   -1.3870     
   Hydroxylapatite    0.0000 sat    Magnetite         -1.6552     
   Antigorite         0.0000 sat    Brucite           -1.6735     
   Diopside           0.0000 sat    Quartz            -1.7470     
   Chromite           0.0000 sat    Monticellite      -1.8446     
   Andradite          0.0000 sat    Gibbsite          -1.8590     
   Tephroite          0.0000 sat    Wustite           -1.8734     
   Troilite           0.0000 sat    Fe(OH)2           -1.8815     
   Pyrrhotite        -0.0796        Tridymite         -1.9188     
   Saponite-Ca       -0.4036        Chalcedony        -1.9637     
   Chrysotile        -0.4579        Prehnite          -1.9640     
   Ice               -0.4853        Halite            -1.9906     
   Tremolite         -0.5331        Grossular         -2.0047     
   Alabandite        -0.5376        Talc              -2.0153     
   Annite            -0.5615        Mesolite          -2.0591     
   Ripidolite-14A    -0.6007        Saponite-H        -2.1494     
   Phlogopite        -0.6058        Fe                -2.1585     
   Saponite-Na       -0.6080        Cristobalite(alp  -2.1647     
   Saponite-Mg       -0.9110        Goethite          -2.2343     
   Fayalite          -0.9202        Enstatite         -2.2398     
   Wollastonite      -0.9775        Coesite           -2.4054     
   Rhodonite         -0.9952        Cronstedtite-7A   -2.4259     
   Mn(OH)2(am)       -1.0102        Cristobalite(bet  -2.4669     
   Hedenbergite      -1.0170        Minnesotaite      -2.5299     
   Diaspore          -1.0723        Manganosite       -2.6131     
   FeO               -1.0837        SiO2(am)          -2.6409     
   Pseudowollastoni  -1.1118        Chamosite-7A      -2.8365     
   Saponite-K        -1.2264        Daphnite-7A       -2.8752     
   Ferrosilite       -1.2890     
    (only minerals with log Q/K > -3 listed)

                         partial
  Gases               press. (bar)     fugacity     fug. coef.    log fug.
 ---------------------------------------------------------------------------
   H2(g)                    73.53         73.58         1.001      1.8668
   CH4(g)                   1.206         1.205        0.9993      0.0810
   H2O(g)                  0.8112        0.7992        0.9852     -0.0974
   H2S(g)               8.909e-06     8.874e-06        0.9961     -5.0519
   HCl(g)               2.474e-12     2.474e-12         1.000*   -11.6065
   CO2(g)               3.518e-22     3.510e-22        0.9976    -21.4547
   CO(g)                7.385e-24     7.385e-24         1.000*   -23.1317
   C2H4(g)              6.952e-27     6.952e-27         1.000*   -26.1579
   S2(g)                3.246e-34     3.246e-34         1.000*   -33.4886
   SO2(g)               1.816e-37     1.803e-37        0.9928    -36.7439
   Na(g)                2.506e-39     2.506e-39         1.000*   -38.6011
   K(g)                 1.184e-42     1.184e-42         1.000*   -41.9266
   Cl2(g)               1.162e-52     1.162e-52         1.000*   -51.9348
   Mg(g)                9.897e-66     9.897e-66         1.000*   -65.0045
   O2(g)                1.515e-67     1.515e-67        0.9999    -66.8196
   Ca(g)                7.422e-81     7.422e-81         1.000*   -80.1295
   Al(g)               3.485e-101    3.485e-101         1.000*  -100.4578
   C(g)                5.735e-103    5.735e-103         1.000*  -102.2415
   Si(g)               8.173e-109    8.173e-109         1.000*  -108.0876
    *no data, gas taken to be ideal

                                  In fluid              Sorbed            Kd
  Original basis total moles   moles     mg/kg      moles     mg/kg      L/kg
 -------------------------------------------------------------------------------
   H2O                 60.3       52.7  9.12e+05
   Al+++              0.245   5.59e-07    0.0145
   Ca++               0.743      0.463  1.78e+04
   Cl-                 1.39       1.39  4.72e+04
   CrO4--            0.0562   3.12e-21  3.48e-16
   Fe++                1.22   6.18e-07    0.0332
   H+                 -9.71   0.000925     0.896
   HCO3-            0.00100    0.00100      58.6
   HPO4--            0.0246   4.69e-12  4.33e-07
   K+               0.00378    0.00378      142.
   Mg++                3.05   5.19e-05      1.21
   Mn++              0.0276   0.000425      22.4
   Na+                0.946      0.946  2.09e+04
   O2(aq)           -0.0525    -0.0299     -919.
   SO4--            0.00793   1.32e-05      1.21
   SiO2(aq)            3.08   2.48e-05      1.43
   Ti(OH)4(aq)       0.0213     0.0213  2.37e+03

  Elemental composition               In fluid                  Sorbed
                  total moles     moles       mg/kg        moles       mg/kg
 -------------------------------------------------------------------------------
   Aluminum            0.2453    5.586e-07     0.01448
   Calcium             0.7426       0.4626   1.781e+04
   Carbon            0.001000     0.001000       11.54
   Chlorine             1.385        1.385   4.716e+04
   Chromium           0.05620    3.123e-21   1.560e-16
   Hydrogen             111.0        105.6   1.022e+05
   Iron                 1.220    6.184e-07     0.03317
   Magnesium            3.050    5.185e-05       1.211
   Manganese          0.02765    0.0004254       22.45
   Oxygen               66.80        52.76   8.108e+05
   Phosphorus         0.02456    4.692e-12   1.396e-07
   Potassium         0.003776     0.003776       141.8
   Silicon              3.075    2.481e-05      0.6693
   Sodium              0.9461       0.9461   2.089e+04
   Sulfur            0.007931    1.316e-05      0.4053
   Titanium           0.02128      0.02128       978.6


          Step #    57             Xi = 0.5000

          Temperature = 100.0 C    Pressure =  1.013 bars
          pH =  7.952              log fO2 =  -67.049
          Eh =  -0.6100 volts      pe =  -8.2391
          Ionic strength      =    1.973372 molal
          Charge imbalance    =    0.477097 eq/kg (17.03% error)
          Activity of water   =    0.958381
          Solvent mass        =     0.93617 kg
          Solution mass       =      1.0290 kg
          Mineral mass        =     0.60254 kg
          Solution density    =    1.007    g/cm3
          Solution viscosity  =    0.003    poise
          Chlorinity          =    1.479440 molal
          Dissolved solids    =       90258 mg/kg sol'n
          Hardness            =    44167.63 mg/kg sol'n as CaCO3
            carbonate         =       49.86 mg/kg sol'n as CaCO3
            non-carbonate     =    44117.77 mg/kg sol'n as CaCO3
          Carbonate alkalinity=       49.86 mg/kg sol'n as CaCO3
          Water type          =    Na-Cl
          Bulk volume         =    1.23e+03 cm3
          Fluid volume        =    1.02e+03 cm3
          Mineral volume      =        210. cm3
          Inert volume        =        0.00 cm3
          Porosity            =        83.0 %
          Permeability        =       0.274 cm2
          Mass reacted        =         542 g

                          moles          moles         grams          cm3      rxn rate
  Reactants             remaining       reacted       reacted       reacted  (mol/kg sec)
 ------------------------------------------------------------------------------------------
   H2O                      0.000         0.000         0.000          --            --  
   Al2O3                   0.1533        0.1533         15.63          --            --  
   CaO                     0.3070        0.3070         17.21          --            --  
   Cr2O3                  0.03513       0.03513         5.339          --            --  
   FeO(ox)                  1.524         1.524         109.5          --            --  
   K2O(ox)               0.001735      0.001735        0.1634          --            --  
   MgO                      3.812         3.812         153.6          --            --  
   MnO                    0.03456       0.03456         2.451          --            --  
   Na2O(ox)               0.04131       0.04131         2.560          --            --  
   P2O5                   0.01535       0.01535         2.179          --            --  
   S                     0.008664      0.008664        0.2778        0.1344          --  
   SiO2                     3.844         3.844         231.0          --            --  
   TiO2                   0.02660       0.02660         2.125          --            --  

  Minerals in system     moles      log moles      grams        volume (cm3)
 ----------------------------------------------------------------------------
   Andradite              0.08832     -1.054          44.88           11.64
   Antigorite             0.07872     -1.104          357.1           137.7
   Chromite               0.03513     -1.454          7.862           1.546
   Daphnite-14A            0.1533     -0.814          109.4           32.73
   Diopside               0.03381     -1.471          7.321           2.234
   Greenalite              0.1790     -0.747          66.54           20.58
   Hydroxylapatite        0.01023     -1.990          5.141           1.940
   Tephroite              0.01709     -1.767          3.451           1.302
   Troilite              0.009651     -2.015         0.8485          0.3202
                                               _____________   _____________
          (total)                                     602.5           210.0 

  Aqueous species       molality    mg/kg sol'n    act. coef.     log act.
 ---------------------------------------------------------------------------
   Cl-                      1.277     4.119e+04      0.5570       -0.1480
   Na+                     0.8926     1.867e+04      0.6347       -0.2467
   Ca++                    0.4340     1.582e+04      0.1672       -1.1392
   NaCl(aq)                0.1356         7210.      1.0000       -0.8677
   H2(aq)                 0.07653         140.4      1.0000       -1.1162
   CaCl+                  0.03578         2459.      0.6347       -1.6438
   Ti(OH)4(aq)            0.02841         2996.      1.0000       -1.5465
   CaCl2(aq)              0.01527         1542.      1.0000       -1.8162
   K+                    0.004560         162.2      0.5570       -2.5952
   Methane(aq)           0.001068         15.59      1.0000       -2.9714
   MnCl+                0.0003120         25.65      0.6347       -3.7033
   KCl(aq)              0.0002152         14.60      1.0000       -3.6672
   Mn++                 9.634e-05         4.815      0.1672       -4.7929
   OH-                  7.973e-05         1.234      0.5981       -4.3216
   Mg++                 3.567e-05        0.7887      0.2486       -5.0523
   MgCl+                1.511e-05        0.8213      0.6347       -5.0182
   HS-                  1.352e-05        0.4069      0.5981       -5.0922
   SiO2(aq)             1.327e-05        0.7252      1.0000       -4.8772
   NaHSiO3(aq)          9.559e-06        0.8704      1.0000       -5.0196
   NaOH(aq)             6.338e-06        0.2306      1.0000       -5.1980
   HSiO3-               1.477e-06        0.1036      0.6347       -6.0281
   AlO2-                5.199e-07       0.02790      0.6347       -6.4815
   Fe++                 4.374e-07       0.02222      0.1672       -7.1358
   H2S(aq)              2.745e-07      0.008512      1.0000       -6.5614
   FeCl+                1.317e-07       0.01094      0.6347       -7.0778
   NaAlO2(aq)           1.075e-07      0.008016      1.0000       -6.9686
   S--                  4.541e-08      0.001325      0.1261       -8.2420
   FeCl4--              3.423e-08      0.006154      0.0867       -8.5276
   H+                   1.304e-08     1.196e-05      0.8563       -7.9520
    (only species > 1e-8 molal listed)

  Mineral saturation states
                     log Q/K                          log Q/K
 ----------------------------------------------------------------
   Chromite           0.0000 sat    Boehmite          -1.3758     
   Andradite          0.0000 sat    Clinochlore-14A   -1.3761     
   Tephroite          0.0000 sat    Brucite           -1.6366     
   Antigorite         0.0000 sat    Magnetite         -1.6655     
   Hydroxylapatite    0.0000 sat    Monticellite      -1.7926     
   Troilite           0.0000 sat    Quartz            -1.7990     
   Greenalite         0.0000 sat    Wustite           -1.8465     
   Daphnite-14A       0.0000 sat    Fe(OH)2           -1.8469     
   Diopside           0.0000 sat    Gibbsite          -1.8679     
   Pyrrhotite        -0.0796        Tridymite         -1.9708     
   Chrysotile        -0.4514        Halite            -1.9727     
   Saponite-Ca       -0.4756        Grossular         -1.9767     
   Ice               -0.4855        Prehnite          -2.0034     
   Annite            -0.5078        Fe                -2.0087     
   Phlogopite        -0.5456        Chalcedony        -2.0157     
   Alabandite        -0.5464        Talc              -2.1128     
   Ripidolite-14A    -0.5942        Mesolite          -2.1569     
   Tremolite         -0.6306        Cristobalite(alp  -2.2167     
   Saponite-Na       -0.6753        Saponite-H        -2.2326     
   Fayalite          -0.9026        Enstatite         -2.2548     
   Wollastonite      -0.9625        Goethite          -2.2570     
   Mn(OH)2(am)       -0.9843        Cronstedtite-7A   -2.4539     
   Saponite-Mg       -0.9880        Coesite           -2.4574     
   Hedenbergite      -1.0192        Cristobalite(bet  -2.5189     
   Rhodonite         -1.0212        Manganosite       -2.5871     
   FeO               -1.0488        Minnesotaite      -2.6338     
   Diaspore          -1.0810        SiO2(am)          -2.6929     
   Pseudowollastoni  -1.0968        Chamosite-7A      -2.8365     
   Saponite-K        -1.2719        Daphnite-7A       -2.8752     
   Ferrosilite       -1.3063     
    (only minerals with log Q/K > -3 listed)

                         partial
  Gases               press. (bar)     fugacity     fug. coef.    log fug.
 ---------------------------------------------------------------------------
   H2(g)                    95.75         95.82         1.001      1.9814
   CH4(g)                   1.222         1.221        0.9993      0.0868
   H2O(g)                  0.8108        0.7988        0.9852     -0.0976
   H2S(g)               8.218e-06     8.186e-06        0.9961     -5.0869
   HCl(g)               2.308e-12     2.308e-12         1.000*   -11.6368
   CO2(g)               1.239e-22     1.236e-22        0.9976    -21.9079
   CO(g)                3.388e-24     3.388e-24         1.000*   -23.4700
   C2H4(g)              4.212e-27     4.212e-27         1.000*   -26.3755
   S2(g)                1.629e-34     1.629e-34         1.000*   -33.7881
   SO2(g)               7.580e-38     7.525e-38        0.9928    -37.1235
   Na(g)                3.195e-39     3.195e-39         1.000*   -38.4956
   K(g)                 1.758e-42     1.758e-42         1.000*   -41.7550
   Cl2(g)               7.761e-53     7.761e-53         1.000*   -52.1101
   Mg(g)                1.404e-65     1.404e-65         1.000*   -64.8526
   O2(g)                8.926e-68     8.925e-68        0.9999    -67.0494
   Ca(g)                1.129e-80     1.129e-80         1.000*   -79.9474
   Al(g)               5.081e-101    5.081e-101         1.000*  -100.2941
   C(g)                3.428e-103    3.428e-103         1.000*  -102.4649
   Si(g)               1.230e-108    1.230e-108         1.000*  -107.9099
    *no data, gas taken to be ideal

                                  In fluid              Sorbed            Kd
  Original basis total moles   moles     mg/kg      moles     mg/kg      L/kg
 -------------------------------------------------------------------------------
   H2O                 61.5       52.0  9.11e+05
   Al+++              0.307   5.88e-07    0.0154
   Ca++               0.804      0.454  1.77e+04
   Cl-                 1.39       1.39  4.77e+04
   CrO4--            0.0703   2.88e-21  3.24e-16
   Fe++                1.53   5.65e-07    0.0307
   H+                 -12.1   0.000920     0.901
   HCO3-            0.00100    0.00100      59.3
   HPO4--            0.0307   4.20e-12  3.92e-07
   K+               0.00447    0.00447      170.
   Mg++                3.81   4.75e-05      1.12
   Mn++              0.0346   0.000382      20.4
   Na+                0.963      0.963  2.15e+04
   O2(aq)           -0.0657    -0.0378 -1.18e+03
   SO4--            0.00966   1.30e-05      1.21
   SiO2(aq)            3.84   2.28e-05      1.33
   Ti(OH)4(aq)       0.0266     0.0266  3.00e+03

  Elemental composition               In fluid                  Sorbed
                  total moles     moles       mg/kg        moles       mg/kg
 -------------------------------------------------------------------------------
   Aluminum            0.3067    5.882e-07     0.01542
   Calcium             0.8040       0.4541   1.768e+04
   Carbon            0.001000     0.001000       11.67
   Chlorine             1.385        1.385   4.772e+04
   Chromium           0.07025    2.877e-21   1.454e-16
   Hydrogen             111.0        104.2   1.020e+05
   Iron                 1.525    5.654e-07     0.03068
   Magnesium            3.813    4.754e-05       1.123
   Manganese          0.03456    0.0003822       20.41
   Oxygen               69.62        52.07   8.096e+05
   Phosphorus         0.03070    4.201e-12   1.265e-07
   Potassium         0.004470     0.004470       169.8
   Silicon              3.844    2.275e-05      0.6209
   Sodium              0.9626       0.9626   2.151e+04
   Sulfur            0.009664    1.296e-05      0.4038
   Titanium           0.02660      0.02660       1238.


          Step #    67             Xi = 0.6000

          Temperature = 100.0 C    Pressure =  1.013 bars
          pH =  7.981              log fO2 =  -67.236
          Eh =  -0.6156 volts      pe =  -8.3144
          Ionic strength      =    1.988216 molal
          Charge imbalance    =    0.482762 eq/kg (17.07% error)
          Activity of water   =    0.957912
          Solvent mass        =     0.92338 kg
          Solution mass       =      1.0170 kg
          Mineral mass        =     0.72303 kg
          Solution density    =    1.008    g/cm3
          Solution viscosity  =    0.003    poise
          Chlorinity          =    1.499926 molal
          Dissolved solids    =       92028 mg/kg sol'n
          Hardness            =    43848.24 mg/kg sol'n as CaCO3
            carbonate         =       50.65 mg/kg sol'n as CaCO3
            non-carbonate     =    43797.59 mg/kg sol'n as CaCO3
          Carbonate alkalinity=       50.65 mg/kg sol'n as CaCO3
          Water type          =    Na-Cl
          Bulk volume         =    1.26e+03 cm3
          Fluid volume        =    1.01e+03 cm3
          Mineral volume      =        252. cm3
          Inert volume        =        0.00 cm3
          Porosity            =        80.0 %
          Permeability        =      0.0993 cm2
          Mass reacted        =         650 g

                          moles          moles         grams          cm3      rxn rate
  Reactants             remaining       reacted       reacted       reacted  (mol/kg sec)
 ------------------------------------------------------------------------------------------
   H2O                      0.000         0.000         0.000          --            --  
   Al2O3                   0.1227        0.1840         18.76          --            --  
   CaO                     0.2456        0.3684         20.66          --            --  
   Cr2O3                  0.02810       0.04215         6.406          --            --  
   FeO(ox)                  1.219         1.829         131.4          --            --  
   K2O(ox)               0.001388      0.002082        0.1961          --            --  
   MgO                      3.049         4.574         184.3          --            --  
   MnO                    0.02765       0.04147         2.942          --            --  
   Na2O(ox)               0.03305       0.04957         3.072          --            --  
   P2O5                   0.01228       0.01842         2.615          --            --  
   S                     0.006931       0.01040        0.3334        0.1613          --  
   SiO2                     3.075         4.613         277.2          --            --  
   TiO2                   0.02128       0.03192         2.550          --            --  

  Minerals in system     moles      log moles      grams        volume (cm3)
 ----------------------------------------------------------------------------
   Andradite               0.1059     -0.975          53.83           13.97
   Antigorite             0.09446     -1.025          428.5           165.2
   Chromite               0.04215     -1.375          9.435           1.855
   Daphnite-14A            0.1840     -0.735          131.3           39.27
   Diopside               0.04070     -1.390          8.814           2.690
   Greenalite              0.2148     -0.668          79.85           24.70
   Hydroxylapatite        0.01228     -1.911          6.169           2.328
   Tephroite              0.02056     -1.687          4.152           1.567
   Troilite               0.01138     -1.944          1.001          0.3777
                                               _____________   _____________
          (total)                                     723.0           252.0 

  Aqueous species       molality    mg/kg sol'n    act. coef.     log act.
 ---------------------------------------------------------------------------
   Cl-                      1.291     4.156e+04      0.5572       -0.1430
   Na+                     0.9190     1.918e+04      0.6352       -0.2338
   Ca++                    0.4310     1.569e+04      0.1672       -1.1423
   NaCl(aq)                0.1413         7500.      1.0000       -0.8498
   H2(aq)                 0.09479         173.5      1.0000       -1.0232
   CaCl+                  0.03591         2462.      0.6352       -1.6419
   Ti(OH)4(aq)            0.03457         3638.      1.0000       -1.4613
   CaCl2(aq)              0.01551         1563.      1.0000       -1.8094
   K+                    0.005338         189.5      0.5572       -2.5266
   Methane(aq)           0.001083         15.78      1.0000       -2.9654
   MnCl+                0.0002900         23.80      0.6352       -3.7348
   KCl(aq)              0.0002549         17.25      1.0000       -3.5936
   Mn++                 8.863e-05         4.421      0.1672       -4.8292
   OH-                  8.512e-05         1.314      0.5984       -4.2929
   Mg++                 3.347e-05        0.7387      0.2486       -5.0797
   MgCl+                1.433e-05        0.7777      0.6352       -5.0407
   HS-                  1.353e-05        0.4062      0.5984       -5.0918
   SiO2(aq)             1.204e-05        0.6567      1.0000       -4.9195
   NaHSiO3(aq)          9.546e-06        0.8675      1.0000       -5.0202
   NaOH(aq)             6.976e-06        0.2533      1.0000       -5.1564
   HSiO3-               1.430e-06        0.1001      0.6352       -6.0417
   AlO2-                5.462e-07       0.02925      0.6352       -6.4597
   Fe++                 4.091e-07       0.02074      0.1672       -7.1650
   H2S(aq)              2.571e-07      0.007955      1.0000       -6.5899
   FeCl+                1.245e-07       0.01032      0.6352       -7.1020
   NaAlO2(aq)           1.164e-07      0.008667      1.0000       -6.9339
   S--                  4.862e-08      0.001415      0.1260       -8.2128
   FeCl4--              3.355e-08      0.006021      0.0865       -8.5371
   H+                   1.219e-08     1.115e-05      0.8574       -7.9808
    (only species > 1e-8 molal listed)

  Mineral saturation states
                     log Q/K                          log Q/K
 ----------------------------------------------------------------
   Antigorite         0.0000 sat    Clinochlore-14A   -1.3674     
   Daphnite-14A       0.0000 sat    Boehmite          -1.3828     
   Chromite           0.0000 sat    Brucite           -1.6068     
   Andradite          0.0000 sat    Magnetite         -1.6737     
   Hydroxylapatite    0.0000 sat    Monticellite      -1.7503     
   Greenalite         0.0000 sat    Fe(OH)2           -1.8188     
   Diopside           0.0000 sat    Wustite           -1.8246     
   Tephroite          0.0000 sat    Quartz            -1.8413     
   Troilite           0.0000 sat    Gibbsite          -1.8752     
   Pyrrhotite        -0.0796        Fe                -1.8873     
   Chrysotile        -0.4462        Grossular         -1.9541     
   Annite            -0.4594        Halite            -1.9548     
   Ice               -0.4857        Tridymite         -2.0131     
   Phlogopite        -0.4920        Prehnite          -2.0355     
   Saponite-Ca       -0.5340        Chalcedony        -2.0580     
   Alabandite        -0.5536        Talc              -2.1918     
   Ripidolite-14A    -0.5890        Mesolite          -2.2345     
   Tremolite         -0.7096        Cristobalite(alp  -2.2590     
   Saponite-Na       -0.7288        Enstatite         -2.2670     
   Fayalite          -0.8882        Goethite          -2.2754     
   Wollastonite      -0.9503        Saponite-H        -2.3000     
   Mn(OH)2(am)       -0.9634        Cronstedtite-7A   -2.4765     
   FeO               -1.0205        Coesite           -2.4997     
   Hedenbergite      -1.0209        Cristobalite(bet  -2.5612     
   Rhodonite         -1.0423        Manganosite       -2.5660     
   Saponite-Mg       -1.0504        Minnesotaite      -2.7181     
   Pseudowollastoni  -1.0846        SiO2(am)          -2.7352     
   Diaspore          -1.0880        Chamosite-7A      -2.8365     
   Saponite-K        -1.3071        Daphnite-7A       -2.8752     
   Ferrosilite       -1.3202     
    (only minerals with log Q/K > -3 listed)

                         partial
  Gases               press. (bar)     fugacity     fug. coef.    log fug.
 ---------------------------------------------------------------------------
   H2(g)                    118.6         118.7         1.001      2.0744
   CH4(g)                   1.239         1.238        0.9993      0.0928
   H2O(g)                  0.8104        0.7984        0.9852     -0.0978
   H2S(g)               7.695e-06     7.666e-06        0.9961     -5.1154
   HCl(g)               2.184e-12     2.184e-12         1.000*   -11.6607
   CO2(g)               5.333e-23     5.320e-23        0.9976    -22.2741
   CO(g)                1.807e-24     1.807e-24         1.000*   -23.7430
   C2H4(g)              2.822e-27     2.822e-27         1.000*   -26.5494
   S2(g)                9.312e-35     9.312e-35         1.000*   -34.0310
   SO2(g)               3.732e-38     3.705e-38        0.9928    -37.4312
   Na(g)                3.915e-39     3.915e-39         1.000*   -38.4072
   K(g)                 2.448e-42     2.448e-42         1.000*   -41.6111
   Cl2(g)               5.612e-53     5.612e-53         1.000*   -52.2508
   Mg(g)                1.865e-65     1.865e-65         1.000*   -64.7294
   O2(g)                5.813e-68     5.812e-68        0.9999    -67.2357
   Ca(g)                1.585e-80     1.585e-80         1.000*   -79.7999
   Al(g)               6.897e-101    6.897e-101         1.000*  -100.1613
   C(g)                2.266e-103    2.266e-103         1.000*  -102.6448
   Si(g)               1.714e-108    1.714e-108         1.000*  -107.7659
    *no data, gas taken to be ideal

                                  In fluid              Sorbed            Kd
  Original basis total moles   moles     mg/kg      moles     mg/kg      L/kg
 -------------------------------------------------------------------------------
   H2O                 62.7       51.3  9.10e+05
   Al+++              0.368   6.13e-07    0.0163
   Ca++               0.865      0.445  1.76e+04
   Cl-                 1.39       1.39  4.83e+04
   CrO4--            0.0843   2.68e-21  3.06e-16
   Fe++                1.83   5.24e-07    0.0288
   H+                 -14.6   0.000915     0.907
   HCO3-            0.00100    0.00100      60.0
   HPO4--            0.0368   3.84e-12  3.62e-07
   K+               0.00516    0.00516      199.
   Mg++                4.57   4.41e-05      1.06
   Mn++              0.0415   0.000350      18.9
   Na+                0.979      0.979  2.21e+04
   O2(aq)           -0.0788    -0.0458 -1.44e+03
   SO4--             0.0114   1.28e-05      1.21
   SiO2(aq)            4.61   2.13e-05      1.26
   Ti(OH)4(aq)       0.0319     0.0319  3.64e+03

  Elemental composition               In fluid                  Sorbed
                  total moles     moles       mg/kg        moles       mg/kg
 -------------------------------------------------------------------------------
   Aluminum            0.3680    6.128e-07     0.01626
   Calcium             0.8654       0.4455   1.756e+04
   Carbon            0.001000     0.001000       11.81
   Chlorine             1.385        1.385   4.828e+04
   Chromium           0.08430    2.682e-21   1.371e-16
   Hydrogen             111.0        102.8   1.019e+05
   Iron                 1.830    5.242e-07     0.02879
   Magnesium            4.575    4.415e-05       1.055
   Manganese          0.04147    0.0003496       18.88
   Oxygen               72.44        51.38   8.084e+05
   Phosphorus         0.03684    3.839e-12   1.169e-07
   Potassium         0.005164     0.005164       198.5
   Silicon              4.613    2.125e-05      0.5869
   Sodium              0.9791       0.9791   2.213e+04
   Sulfur             0.01140    1.277e-05      0.4027
   Titanium           0.03192      0.03192       1503.


          Step #    77             Xi = 0.7000

          Temperature = 100.0 C    Pressure =  1.013 bars
          pH =  8.006              log fO2 =  -67.393
          Eh =  -0.6203 volts      pe =  -8.3783
          Ionic strength      =    2.003399 molal
          Charge imbalance    =    0.488564 eq/kg (17.11% error)
          Activity of water   =    0.957432
          Solvent mass        =     0.91059 kg
          Solution mass       =      1.0049 kg
          Mineral mass        =     0.84351 kg
          Solution density    =    1.009    g/cm3
          Solution viscosity  =    0.003    poise
          Chlorinity          =    1.520988 molal
          Dissolved solids    =       93840 mg/kg sol'n
          Hardness            =    43520.48 mg/kg sol'n as CaCO3
            carbonate         =       51.43 mg/kg sol'n as CaCO3
            non-carbonate     =    43469.05 mg/kg sol'n as CaCO3
          Carbonate alkalinity=       51.43 mg/kg sol'n as CaCO3
          Water type          =    Na-Cl
          Bulk volume         =    1.29e+03 cm3
          Fluid volume        =        996. cm3
          Mineral volume      =        294. cm3
          Inert volume        =        0.00 cm3
          Porosity            =        77.2 %
          Permeability        =      0.0377 cm2
          Mass reacted        =         759 g

                          moles          moles         grams          cm3      rxn rate
  Reactants             remaining       reacted       reacted       reacted  (mol/kg sec)
 ------------------------------------------------------------------------------------------
   H2O                      0.000         0.000         0.000          --            --  
   Al2O3                  0.09200        0.2147         21.89          --            --  
   CaO                     0.1842        0.4298         24.10          --            --  
   Cr2O3                  0.02108       0.04918         7.474          --            --  
   FeO(ox)                 0.9144         2.134         153.3          --            --  
   K2O(ox)               0.001041      0.002429        0.2288          --            --  
   MgO                      2.287         5.336         215.1          --            --  
   MnO                    0.02073       0.04838         3.432          --            --  
   Na2O(ox)               0.02479       0.05784         3.585          --            --  
   P2O5                  0.009211       0.02149         3.051          --            --  
   S                     0.005199       0.01213        0.3890        0.1881          --  
   SiO2                     2.307         5.382         323.4          --            --  
   TiO2                   0.01596       0.03724         2.974          --            --  

  Minerals in system     moles      log moles      grams        volume (cm3)
 ----------------------------------------------------------------------------
   Andradite               0.1235     -0.908          62.78           16.29
   Antigorite              0.1102     -0.958          499.9           192.8
   Chromite               0.04918     -1.308          11.01           2.164
   Daphnite-14A            0.2147     -0.668          153.2           45.82
   Diopside               0.04759     -1.322          10.31           3.145
   Greenalite              0.2506     -0.601          93.17           28.82
   Hydroxylapatite        0.01433     -1.844          7.197           2.716
   Tephroite              0.02403     -1.619          4.853           1.831
   Troilite               0.01312     -1.882          1.153          0.4352
                                               _____________   _____________
          (total)                                     843.5           294.0 

  Aqueous species       molality    mg/kg sol'n    act. coef.     log act.
 ---------------------------------------------------------------------------
   Cl-                      1.306     4.194e+04      0.5574       -0.1380
   Na+                     0.9461     1.971e+04      0.6357       -0.2208
   Ca++                    0.4280     1.554e+04      0.1671       -1.1455
   NaCl(aq)                0.1473         7800.      1.0000       -0.8318
   H2(aq)                  0.1136         207.5      1.0000       -0.9448
   Ti(OH)4(aq)            0.04089         4295.      1.0000       -1.3883
   CaCl+                  0.03603         2466.      0.6357       -1.6401
   CaCl2(aq)              0.01575         1584.      1.0000       -1.8026
   K+                    0.006137         217.4      0.5574       -2.4659
   Methane(aq)           0.001098         15.96      1.0000       -2.9593
   KCl(aq)              0.0002966         20.03      1.0000       -3.5279
   MnCl+                0.0002727         22.34      0.6357       -3.7611
   OH-                  9.000e-05         1.387      0.5988       -4.2685
   Mn++                 8.249e-05         4.107      0.1671       -4.8606
   Mg++                 3.168e-05        0.6978      0.2487       -5.1034
   MgCl+                1.372e-05        0.7429      0.6357       -5.0595
   HS-                  1.353e-05        0.4056      0.5988       -5.0913
   SiO2(aq)             1.109e-05        0.6037      1.0000       -4.9552
   NaHSiO3(aq)          9.584e-06        0.8691      1.0000       -5.0185
   NaOH(aq)             7.603e-06        0.2756      1.0000       -5.1190
   HSiO3-               1.393e-06       0.09728      0.6357       -6.0529
   AlO2-                5.699e-07       0.03046      0.6357       -6.4410
   Fe++                 3.861e-07       0.01954      0.1671       -7.1902
   H2S(aq)              2.432e-07      0.007510      1.0000       -6.6141
   NaAlO2(aq)           1.252e-07      0.009303      1.0000       -6.9022
   FeCl+                1.187e-07      0.009822      0.6357       -7.1222
   S--                  5.157e-08      0.001499      0.1259       -8.1876
   FeCl4--              3.321e-08      0.005948      0.0864       -8.5423
   H+                   1.150e-08     1.050e-05      0.8586       -8.0055
    (only species > 1e-8 molal listed)

  Mineral saturation states
                     log Q/K                          log Q/K
 ----------------------------------------------------------------
   Troilite           0.0000 sat    Clinochlore-14A   -1.3600     
   Chromite           0.0000 sat    Boehmite          -1.3888     
   Andradite          0.0000 sat    Brucite           -1.5816     
   Hydroxylapatite    0.0000 sat    Magnetite         -1.6806     
   Antigorite         0.0000 sat    Monticellite      -1.7146     
   Daphnite-14A       0.0000 sat    Fe                -1.7847     
   Tephroite          0.0000 sat    Fe(OH)2           -1.7951     
   Greenalite         0.0000 sat    Wustite           -1.8061     
   Diopside           0.0000 sat    Quartz            -1.8770     
   Pyrrhotite        -0.0796        Gibbsite          -1.8814     
   Annite            -0.4155        Grossular         -1.9350     
   Chrysotile        -0.4417        Halite            -1.9368     
   Phlogopite        -0.4436        Tridymite         -2.0488     
   Ice               -0.4859        Prehnite          -2.0626     
   Alabandite        -0.5597        Chalcedony        -2.0937     
   Saponite-Ca       -0.5833        Talc              -2.2585     
   Ripidolite-14A    -0.5845        Enstatite         -2.2773     
   Saponite-Na       -0.7734        Goethite          -2.2909     
   Tremolite         -0.7763        Cristobalite(alp  -2.2947     
   Fayalite          -0.8761        Mesolite          -2.2987     
   Wollastonite      -0.9400        Saponite-H        -2.3569     
   Mn(OH)2(am)       -0.9458        Cronstedtite-7A   -2.4956     
   FeO               -0.9966        Coesite           -2.5354     
   Hedenbergite      -1.0224        Manganosite       -2.5481     
   Rhodonite         -1.0602        Cristobalite(bet  -2.5969     
   Pseudowollastoni  -1.0743        SiO2(am)          -2.7709     
   Diaspore          -1.0940        Minnesotaite      -2.7892     
   Saponite-Mg       -1.1031        Chamosite-7A      -2.8365     
   Ferrosilite       -1.3320        Daphnite-7A       -2.8752     
   Saponite-K        -1.3358     
    (only minerals with log Q/K > -3 listed)

                         partial
  Gases               press. (bar)     fugacity     fug. coef.    log fug.
 ---------------------------------------------------------------------------
   H2(g)                    142.1         142.2         1.001      2.1528
   CH4(g)                   1.257         1.256        0.9993      0.0989
   H2O(g)                  0.8100        0.7980        0.9852     -0.0980
   H2S(g)               7.279e-06     7.251e-06        0.9961     -5.1396
   HCl(g)               2.087e-12     2.087e-12         1.000*   -11.6804
   CO2(g)               2.622e-23     2.616e-23        0.9976    -22.5824
   CO(g)                1.065e-24     1.065e-24         1.000*   -23.9726
   C2H4(g)              2.022e-27     2.022e-27         1.000*   -26.6942
   S2(g)                5.804e-35     5.804e-35         1.000*   -34.2362
   SO2(g)               2.051e-38     2.036e-38        0.9928    -37.6912
   Na(g)                4.673e-39     4.673e-39         1.000*   -38.3304
   K(g)                 3.263e-42     3.263e-42         1.000*   -41.4864
   Cl2(g)               4.279e-53     4.279e-53         1.000*   -52.3687
   Mg(g)                2.370e-65     2.370e-65         1.000*   -64.6253
   O2(g)                4.046e-68     4.045e-68        0.9999    -67.3931
   Ca(g)                2.112e-80     2.112e-80         1.000*   -79.6752
   Al(g)               8.929e-101    8.929e-101         1.000*  -100.0492
   C(g)                1.601e-103    1.601e-103         1.000*  -102.7957
   Si(g)               2.269e-108    2.269e-108         1.000*  -107.6442
    *no data, gas taken to be ideal

                                  In fluid              Sorbed            Kd
  Original basis total moles   moles     mg/kg      moles     mg/kg      L/kg
 -------------------------------------------------------------------------------
   H2O                 63.9       50.7  9.08e+05
   Al+++              0.429   6.34e-07    0.0170
   Ca++               0.927      0.437  1.74e+04
   Cl-                 1.39       1.39  4.89e+04
   CrO4--            0.0984   2.52e-21  2.91e-16
   Fe++                2.13   4.90e-07    0.0273
   H+                 -17.0   0.000911     0.914
   HCO3-            0.00100    0.00100      60.7
   HPO4--            0.0430   3.55e-12  3.40e-07
   K+               0.00586    0.00586      228.
   Mg++                5.34   4.13e-05      1.00
   Mn++              0.0484   0.000323      17.7
   Na+                0.996      0.996  2.28e+04
   O2(aq)           -0.0920    -0.0537 -1.71e+03
   SO4--             0.0131   1.26e-05      1.20
   SiO2(aq)            5.38   2.01e-05      1.20
   Ti(OH)4(aq)       0.0372     0.0372  4.30e+03

  Elemental composition               In fluid                  Sorbed
                  total moles     moles       mg/kg        moles       mg/kg
 -------------------------------------------------------------------------------
   Aluminum            0.4294    6.338e-07     0.01702
   Calcium             0.9268       0.4369   1.742e+04
   Carbon            0.001000     0.001000       11.95
   Chlorine             1.385        1.385   4.886e+04
   Chromium           0.09835    2.518e-21   1.303e-16
   Hydrogen             111.0        101.5   1.018e+05
   Iron                 2.135    4.905e-07     0.02726
   Magnesium            5.337    4.134e-05      0.9999
   Manganese          0.04838    0.0003234       17.68
   Oxygen               75.26        50.69   8.071e+05
   Phosphorus         0.04299    3.555e-12   1.096e-07
   Potassium         0.005858     0.005858       227.9
   Silicon              5.382    2.009e-05      0.5615
   Sodium              0.9957       0.9957   2.278e+04
   Sulfur             0.01313    1.259e-05      0.4018
   Titanium           0.03724      0.03724       1774.


          Step #    87             Xi = 0.8000

          Temperature = 100.0 C    Pressure =  1.013 bars
          pH =  8.027              log fO2 =  -67.530
          Eh =  -0.6244 volts      pe =  -8.4342
          Ionic strength      =    2.018936 molal
          Charge imbalance    =    0.494507 eq/kg (17.15% error)
          Activity of water   =    0.956940
          Solvent mass        =     0.89781 kg
          Solution mass       =     0.99282 kg
          Mineral mass        =     0.96400 kg
          Solution density    =    1.010    g/cm3
          Solution viscosity  =    0.003    poise
          Chlorinity          =    1.542650 molal
          Dissolved solids    =       95697 mg/kg sol'n
          Hardness            =    43184.28 mg/kg sol'n as CaCO3
            carbonate         =       52.21 mg/kg sol'n as CaCO3
            non-carbonate     =    43132.06 mg/kg sol'n as CaCO3
          Carbonate alkalinity=       52.21 mg/kg sol'n as CaCO3
          Water type          =    Na-Cl
          Bulk volume         =    1.32e+03 cm3
          Fluid volume        =        983. cm3
          Mineral volume      =        336. cm3
          Inert volume        =        0.00 cm3
          Porosity            =        74.5 %
          Permeability        =      0.0149 cm2
          Mass reacted        =         867 g

                          moles          moles         grams          cm3      rxn rate
  Reactants             remaining       reacted       reacted       reacted  (mol/kg sec)
 ------------------------------------------------------------------------------------------
   H2O                      0.000         0.000         0.000          --            --  
   Al2O3                  0.06134        0.2453         25.02          --            --  
   CaO                     0.1228        0.4912         27.54          --            --  
   Cr2O3                  0.01405       0.05620         8.542          --            --  
   FeO(ox)                 0.6096         2.439         175.2          --            --  
   K2O(ox)              0.0006940      0.002776        0.2615          --            --  
   MgO                      1.525         6.099         245.8          --            --  
   MnO                    0.01382       0.05529         3.922          --            --  
   Na2O(ox)               0.01652       0.06610         4.097          --            --  
   P2O5                  0.006141       0.02456         3.487          --            --  
   S                     0.003466       0.01386        0.4445        0.2150          --  
   SiO2                     1.538         6.151         369.6          --            --  
   TiO2                   0.01064       0.04256         3.399          --            --  

  Minerals in system     moles      log moles      grams        volume (cm3)
 ----------------------------------------------------------------------------
   Andradite               0.1412     -0.850          71.74           18.61
   Antigorite              0.1259     -0.900          571.3           220.3
   Chromite               0.05620     -1.250          12.58           2.473
   Daphnite-14A            0.2453     -0.610          175.1           52.36
   Diopside               0.05448     -1.264          11.80           3.601
   Greenalite              0.2865     -0.543          106.5           32.94
   Hydroxylapatite        0.01638     -1.786          8.225           3.104
   Tephroite              0.02750     -1.561          5.553           2.096
   Troilite               0.01485     -1.828          1.306          0.4927
                                               _____________   _____________
          (total)                                     964.0           336.0 

  Aqueous species       molality    mg/kg sol'n    act. coef.     log act.
 ---------------------------------------------------------------------------
   Cl-                      1.320     4.233e+04      0.5576       -0.1329
   Na+                     0.9739     2.025e+04      0.6362       -0.2079
   Ca++                    0.4249     1.540e+04      0.1671       -1.1488
   NaCl(aq)                0.1535         8113.      1.0000       -0.8139
   H2(aq)                  0.1329         242.2      1.0000       -0.8766
   Ti(OH)4(aq)            0.04740         4968.      1.0000       -1.3242
   CaCl+                  0.03615         2469.      0.6362       -1.6383
   CaCl2(aq)              0.01600         1606.      1.0000       -1.7958
   K+                    0.006957         246.0      0.5576       -2.4112
   Methane(aq)           0.001114         16.16      1.0000       -2.9532
   KCl(aq)              0.0003403         22.94      1.0000       -3.4681
   MnCl+                0.0002586         21.14      0.6362       -3.7837
   OH-                  9.452e-05         1.454      0.5991       -4.2470
   Mn++                 7.741e-05         3.846      0.1671       -4.8883
   Mg++                 3.017e-05        0.6630      0.2488       -5.1246
   HS-                  1.355e-05        0.4052      0.5991       -5.0906
   MgCl+                1.321e-05        0.7139      0.6362       -5.0755
   SiO2(aq)             1.032e-05        0.5609      1.0000       -4.9862
   NaHSiO3(aq)          9.658e-06        0.8741      1.0000       -5.0151
   NaOH(aq)             8.230e-06        0.2977      1.0000       -5.0846
   HSiO3-               1.361e-06       0.09490      0.6362       -6.0625
   AlO2-                5.915e-07       0.03155      0.6362       -6.4245
   Fe++                 3.668e-07       0.01853      0.1671       -7.2126
   H2S(aq)              2.316e-07      0.007140      1.0000       -6.6352
   NaAlO2(aq)           1.340e-07      0.009935      1.0000       -6.8728
   FeCl+                1.140e-07      0.009411      0.6362       -7.1396
   S--                  5.435e-08      0.001576      0.1258       -8.1652
   FeCl4--              3.311e-08      0.005918      0.0862       -8.5444
   H+                   1.092e-08     9.956e-06      0.8598       -8.0273
    (only species > 1e-8 molal listed)

  Mineral saturation states
                     log Q/K                          log Q/K
 ----------------------------------------------------------------
   Antigorite         0.0000 sat    Saponite-K        -1.3601     
   Andradite          0.0000 sat    Boehmite          -1.3940     
   Tephroite          0.0000 sat    Brucite           -1.5597     
   Troilite           0.0000 sat    Monticellite      -1.6836     
   Greenalite         0.0000 sat    Magnetite         -1.6865     
   Hydroxylapatite    0.0000 sat    Fe                -1.6954     
   Daphnite-14A       0.0000 sat    Fe(OH)2           -1.7745     
   Chromite           0.0000 sat    Wustite           -1.7900     
   Diopside           0.0000 sat    Gibbsite          -1.8869     
   Pyrrhotite        -0.0796        Quartz            -1.9080     
   Annite            -0.3751        Grossular         -1.9185     
   Phlogopite        -0.3993        Halite            -1.9189     
   Chrysotile        -0.4379        Tridymite         -2.0798     
   Ice               -0.4861        Prehnite          -2.0862     
   Alabandite        -0.5650        Chalcedony        -2.1247     
   Ripidolite-14A    -0.5807        Enstatite         -2.2862     
   Saponite-Ca       -0.6261        Goethite          -2.3044     
   Saponite-Na       -0.8114        Talc              -2.3165     
   Tremolite         -0.8343        Cristobalite(alp  -2.3257     
   Fayalite          -0.8654        Mesolite          -2.3533     
   Mn(OH)2(am)       -0.9305        Saponite-H        -2.4064     
   Wollastonite      -0.9311        Cronstedtite-7A   -2.5121     
   FeO               -0.9757        Manganosite       -2.5326     
   Hedenbergite      -1.0237        Coesite           -2.5664     
   Pseudowollastoni  -1.0654        Cristobalite(bet  -2.6279     
   Rhodonite         -1.0757        SiO2(am)          -2.8019     
   Diaspore          -1.0992        Chamosite-7A      -2.8365     
   Saponite-Mg       -1.1488        Minnesotaite      -2.8511     
   Ferrosilite       -1.3422        Daphnite-7A       -2.8752     
   Clinochlore-14A   -1.3535     
    (only minerals with log Q/K > -3 listed)

                         partial
  Gases               press. (bar)     fugacity     fug. coef.    log fug.
 ---------------------------------------------------------------------------
   H2(g)                    166.2         166.4         1.001      2.2210
   CH4(g)                   1.274         1.274        0.9993      0.1050
   H2O(g)                  0.8096        0.7976        0.9852     -0.0982
   H2S(g)               6.934e-06     6.908e-06        0.9961     -5.1607
   HCl(g)               2.009e-12     2.009e-12         1.000*   -11.6971
   CO2(g)               1.418e-23     1.414e-23        0.9976    -22.8495
   CO(g)                6.740e-25     6.740e-25         1.000*   -24.1713
   C2H4(g)              1.519e-27     1.519e-27         1.000*   -26.8184
   S2(g)                3.848e-35     3.848e-35         1.000*   -34.4148
   SO2(g)               1.218e-38     1.210e-38        0.9928    -37.9173
   Na(g)                5.475e-39     5.475e-39         1.000*   -38.2616
   K(g)                 4.208e-42     4.208e-42         1.000*   -41.3759
   Cl2(g)               3.386e-53     3.386e-53         1.000*   -52.4703
   Mg(g)                2.919e-65     2.919e-65         1.000*   -64.5347
   O2(g)                2.952e-68     2.952e-68        0.9999    -67.5299
   Ca(g)                2.711e-80     2.711e-80         1.000*   -79.5668
   Al(g)               1.118e-100    1.118e-100         1.000*   -99.9516
   C(g)                1.186e-103    1.186e-103         1.000*  -102.9260
   Si(g)               2.895e-108    2.895e-108         1.000*  -107.5384
    *no data, gas taken to be ideal

                                  In fluid              Sorbed            Kd
  Original basis total moles   moles     mg/kg      moles     mg/kg      L/kg
 -------------------------------------------------------------------------------
   H2O                 65.1       50.0  9.06e+05
   Al+++              0.491   6.52e-07    0.0177
   Ca++               0.988      0.428  1.73e+04
   Cl-                 1.39       1.39  4.95e+04
   CrO4--             0.112   2.38e-21  2.78e-16
   Fe++                2.44   4.62e-07    0.0260
   H+                 -19.4   0.000908     0.922
   HCO3-            0.00100    0.00100      61.5
   HPO4--            0.0491   3.32e-12  3.21e-07
   K+               0.00655    0.00655      258.
   Mg++                6.10   3.89e-05     0.953
   Mn++              0.0553   0.000302      16.7
   Na+                 1.01       1.01  2.34e+04
   O2(aq)            -0.105    -0.0617 -1.99e+03
   SO4--             0.0149   1.24e-05      1.20
   SiO2(aq)            6.15   1.92e-05      1.16
   Ti(OH)4(aq)       0.0426     0.0426  4.97e+03

  Elemental composition               In fluid                  Sorbed
                  total moles     moles       mg/kg        moles       mg/kg
 -------------------------------------------------------------------------------
   Aluminum            0.4907    6.522e-07     0.01772
   Calcium             0.9882       0.4283   1.729e+04
   Carbon            0.001000     0.001000       12.10
   Chlorine             1.385        1.385   4.946e+04
   Chromium            0.1124    2.377e-21   1.245e-16
   Hydrogen             111.0        100.1   1.016e+05
   Iron                 2.440    4.619e-07     0.02598
   Magnesium            6.100    3.894e-05      0.9534
   Manganese          0.05529    0.0003017       16.70
   Oxygen               78.08        50.01   8.059e+05
   Phosphorus         0.04913    3.323e-12   1.037e-07
   Potassium         0.006552     0.006552       258.0
   Silicon              6.151    1.916e-05      0.5420
   Sodium               1.012        1.012   2.344e+04
   Sulfur             0.01486    1.242e-05      0.4011
   Titanium           0.04256      0.04256       2052.


          Step #    97             Xi = 0.9000

          Temperature = 100.0 C    Pressure =  1.013 bars
          pH =  8.047              log fO2 =  -67.651
          Eh =  -0.6281 volts      pe =  -8.4840
          Ionic strength      =    2.034843 molal
          Charge imbalance    =    0.500596 eq/kg (17.2% error)
          Activity of water   =    0.956437
          Solvent mass        =     0.88502 kg
          Solution mass       =     0.98074 kg
          Mineral mass        =      1.0845 kg
          Solution density    =    1.011    g/cm3
          Solution viscosity  =    0.003    poise
          Chlorinity          =    1.564938 molal
          Dissolved solids    =       97600 mg/kg sol'n
          Hardness            =    42839.45 mg/kg sol'n as CaCO3
            carbonate         =       53.01 mg/kg sol'n as CaCO3
            non-carbonate     =    42786.45 mg/kg sol'n as CaCO3
          Carbonate alkalinity=       53.01 mg/kg sol'n as CaCO3
          Water type          =    Na-Cl
          Bulk volume         =    1.35e+03 cm3
          Fluid volume        =        970. cm3
          Mineral volume      =        378. cm3
          Inert volume        =        0.00 cm3
          Porosity            =        72.0 %
          Permeability        =     0.00614 cm2
          Mass reacted        =         976 g

                          moles          moles         grams          cm3      rxn rate
  Reactants             remaining       reacted       reacted       reacted  (mol/kg sec)
 ------------------------------------------------------------------------------------------
   H2O                      0.000         0.000         0.000          --            --  
   Al2O3                  0.03067        0.2760         28.14          --            --  
   CaO                    0.06140        0.5526         30.99          --            --  
   Cr2O3                 0.007025       0.06323         9.610          --            --  
   FeO(ox)                 0.3048         2.743         197.1          --            --  
   K2O(ox)              0.0003470      0.003123        0.2942          --            --  
   MgO                     0.7623         6.861         276.5          --            --  
   MnO                   0.006912       0.06220         4.413          --            --  
   Na2O(ox)              0.008262       0.07436         4.609          --            --  
   P2O5                  0.003070       0.02763         3.922          --            --  
   S                     0.001733       0.01560        0.5001        0.2419          --  
   SiO2                    0.7689         6.920         415.8          --            --  
   TiO2                  0.005320       0.04788         3.824          --            --  

  Minerals in system     moles      log moles      grams        volume (cm3)
 ----------------------------------------------------------------------------
   Andradite               0.1588     -0.799          80.69           20.94
   Antigorite              0.1417     -0.849          642.6           247.8
   Chromite               0.06323     -1.199          14.15           2.783
   Daphnite-14A            0.2760     -0.559          196.9           58.91
   Diopside               0.06137     -1.212          13.29           4.056
   Greenalite              0.3223     -0.492          119.8           37.06
   Hydroxylapatite        0.01842     -1.735          9.254           3.492
   Tephroite              0.03096     -1.509          6.253           2.360
   Troilite               0.01658     -1.780          1.458          0.5502
                                               _____________   _____________
          (total)                                     1084.           378.0 

  Aqueous species       molality    mg/kg sol'n    act. coef.     log act.
 ---------------------------------------------------------------------------
   Cl-                      1.336     4.273e+04      0.5579       -0.1278
   Na+                      1.002     2.079e+04      0.6367       -0.1951
   Ca++                    0.4217     1.525e+04      0.1670       -1.1522
   NaCl(aq)                0.1600         8438.      1.0000       -0.7959
   H2(aq)                  0.1527         277.9      1.0000       -0.8160
   Ti(OH)4(aq)            0.05410         5658.      1.0000       -1.2668
   CaCl+                  0.03626         2472.      0.6367       -1.6366
   CaCl2(aq)              0.01626         1628.      1.0000       -1.7889
   K+                    0.007801         275.2      0.5579       -2.3613
   Methane(aq)           0.001130         16.36      1.0000       -2.9470
   KCl(aq)              0.0003863         25.99      1.0000       -3.4131
   MnCl+                0.0002468         20.13      0.6367       -3.8037
   OH-                  9.875e-05         1.516      0.5995       -4.2276
   Mn++                 7.309e-05         3.624      0.1670       -4.9134
   Mg++                 2.885e-05        0.6328      0.2489       -5.1438
   HS-                  1.356e-05        0.4048      0.5995       -5.0898
   MgCl+                1.278e-05        0.6891      0.6367       -5.0896
   NaHSiO3(aq)          9.761e-06        0.8816      1.0000       -5.0105
   SiO2(aq)             9.687e-06        0.5253      1.0000       -5.0138
   NaOH(aq)             8.863e-06        0.3199      1.0000       -5.0524
   HSiO3-               1.335e-06       0.09285      0.6367       -6.0707
   AlO2-                6.117e-07       0.03256      0.6367       -6.4096
   Fe++                 3.502e-07       0.01765      0.1670       -7.2330
   H2S(aq)              2.219e-07      0.006823      1.0000       -6.6539
   NaAlO2(aq)           1.429e-07       0.01057      1.0000       -6.8450
   FeCl+                1.100e-07      0.009061      0.6367       -7.1548
   S--                  5.701e-08      0.001650      0.1257       -8.1448
   FeCl4--              3.318e-08      0.005919      0.0861       -8.5442
   H+                   1.043e-08     9.484e-06      0.8610       -8.0468
    (only species > 1e-8 molal listed)

  Mineral saturation states
                     log Q/K                          log Q/K
 ----------------------------------------------------------------
   Greenalite         0.0000 sat    Saponite-K        -1.3811     
   Troilite           0.0000 sat    Boehmite          -1.3987     
   Tephroite          0.0000 sat    Brucite           -1.5402     
   Daphnite-14A       0.0000 sat    Fe                -1.6161     
   Chromite           0.0000 sat    Monticellite      -1.6560     
   Antigorite         0.0000 sat    Magnetite         -1.6916     
   Andradite          0.0000 sat    Fe(OH)2           -1.7562     
   Diopside           0.0000 sat    Wustite           -1.7757     
   Hydroxylapatite    0.0000 sat    Gibbsite          -1.8917     
   Pyrrhotite        -0.0796        Halite            -1.9009     
   Annite            -0.3376        Grossular         -1.9039     
   Phlogopite        -0.3585        Quartz            -1.9356     
   Chrysotile        -0.4344        Prehnite          -2.1073     
   Ice               -0.4863        Tridymite         -2.1074     
   Alabandite        -0.5698        Chalcedony        -2.1523     
   Ripidolite-14A    -0.5772        Enstatite         -2.2941     
   Saponite-Ca       -0.6642        Goethite          -2.3163     
   Saponite-Na       -0.8446        Cristobalite(alp  -2.3533     
   Fayalite          -0.8559        Talc              -2.3680     
   Tremolite         -0.8858        Mesolite          -2.4007     
   Mn(OH)2(am)       -0.9169        Saponite-H        -2.4503     
   Wollastonite      -0.9232        Manganosite       -2.5188     
   FeO               -0.9572        Cronstedtite-7A   -2.5267     
   Hedenbergite      -1.0248        Coesite           -2.5940     
   Pseudowollastoni  -1.0575        Cristobalite(bet  -2.6555     
   Rhodonite         -1.0895        SiO2(am)          -2.8295     
   Diaspore          -1.1039        Chamosite-7A      -2.8365     
   Saponite-Mg       -1.1895        Daphnite-7A       -2.8752     
   Clinochlore-14A   -1.3478        Minnesotaite      -2.9060     
   Ferrosilite       -1.3512     
    (only minerals with log Q/K > -3 listed)

                         partial
  Gases               press. (bar)     fugacity     fug. coef.    log fug.
 ---------------------------------------------------------------------------
   H2(g)                    191.1         191.2         1.001      2.2816
   CH4(g)                   1.293         1.292        0.9993      0.1112
   H2O(g)                  0.8091        0.7972        0.9852     -0.0984
   H2S(g)               6.641e-06     6.616e-06        0.9961     -5.1794
   HCl(g)               1.943e-12     1.943e-12         1.000*   -11.7115
   CO2(g)               8.226e-24     8.207e-24        0.9976    -23.0858
   CO(g)                4.499e-25     4.499e-25         1.000*   -24.3469
   C2H4(g)              1.183e-27     1.183e-27         1.000*   -26.9269
   S2(g)                2.671e-35     2.671e-35         1.000*   -34.5734
   SO2(g)               7.674e-39     7.618e-39        0.9928    -38.1181
   Na(g)                6.324e-39     6.324e-39         1.000*   -38.1990
   K(g)                 5.294e-42     5.294e-42         1.000*   -41.2762
   Cl2(g)               2.757e-53     2.757e-53         1.000*   -52.5596
   Mg(g)                3.513e-65     3.513e-65         1.000*   -64.4543
   O2(g)                2.232e-68     2.231e-68        0.9999    -67.6514
   Ca(g)                3.384e-80     3.384e-80         1.000*   -79.4706
   Al(g)               1.364e-100    1.364e-100         1.000*   -99.8650
   C(g)                9.103e-104    9.103e-104         1.000*  -103.0408
   Si(g)               3.594e-108    3.594e-108         1.000*  -107.4445
    *no data, gas taken to be ideal

                                  In fluid              Sorbed            Kd
  Original basis total moles   moles     mg/kg      moles     mg/kg      L/kg
 -------------------------------------------------------------------------------
   H2O                 66.3       49.3  9.05e+05
   Al+++              0.552   6.69e-07    0.0184
   Ca++                1.05      0.420  1.72e+04
   Cl-                 1.39       1.39  5.01e+04
   CrO4--             0.126   2.25e-21  2.66e-16
   Fe++                2.74   4.37e-07    0.0249
   H+                 -21.9   0.000905     0.930
   HCO3-            0.00100    0.00100      62.2
   HPO4--            0.0553   3.13e-12  3.06e-07
   K+               0.00725    0.00725      289.
   Mg++                6.86   3.68e-05     0.913
   Mn++              0.0622   0.000283      15.9
   Na+                 1.03       1.03  2.41e+04
   O2(aq)            -0.118    -0.0696 -2.27e+03
   SO4--             0.0166   1.23e-05      1.20
   SiO2(aq)            6.92   1.84e-05      1.13
   Ti(OH)4(aq)       0.0479     0.0479  5.66e+03

  Elemental composition               In fluid                  Sorbed
                  total moles     moles       mg/kg        moles       mg/kg
 -------------------------------------------------------------------------------
   Aluminum            0.5520    6.686e-07     0.01839
   Calcium              1.050       0.4197   1.715e+04
   Carbon            0.001000     0.001000       12.25
   Chlorine             1.385        1.385   5.007e+04
   Chromium            0.1265    2.252e-21   1.194e-16
   Hydrogen             111.0        98.72   1.015e+05
   Iron                 2.744    4.371e-07     0.02489
   Magnesium            6.862    3.684e-05      0.9131
   Manganese          0.06221    0.0002831       15.86
   Oxygen               80.90        49.32   8.046e+05
   Phosphorus         0.05527    3.129e-12   9.881e-08
   Potassium         0.007246     0.007246       288.9
   Silicon              6.920    1.839e-05      0.5267
   Sodium               1.029        1.029   2.411e+04
   Sulfur             0.01660    1.225e-05      0.4005
   Titanium           0.04788      0.04788       2337.


          Step #   107             Xi = 1.0000

          Temperature = 100.0 C    Pressure =  1.013 bars
          pH =  8.065              log fO2 =  -67.761
          Eh =  -0.6315 volts      pe =  -8.5291
          Ionic strength      =    2.051134 molal
          Charge imbalance    =    0.506836 eq/kg (17.24% error)
          Activity of water   =    0.955922
          Solvent mass        =     0.87223 kg
          Solution mass       =     0.96866 kg
          Mineral mass        =      1.2050 kg
          Solution density    =    1.012    g/cm3
          Solution viscosity  =    0.003    poise
          Chlorinity          =    1.587879 molal
          Dissolved solids    =       99550 mg/kg sol'n
          Hardness            =    42485.77 mg/kg sol'n as CaCO3
            carbonate         =       53.81 mg/kg sol'n as CaCO3
            non-carbonate     =    42431.96 mg/kg sol'n as CaCO3
          Carbonate alkalinity=       53.81 mg/kg sol'n as CaCO3
          Water type          =    Na-Cl
          Bulk volume         =    1.38e+03 cm3
          Fluid volume        =        957. cm3
          Mineral volume      =        420. cm3
          Inert volume        =        0.00 cm3
          Porosity            =        69.5 %
          Permeability        =     0.00263 cm2
          Mass reacted        =    1.08e+03 g

                          moles          moles         grams          cm3      rxn rate
  Reactants             remaining       reacted       reacted       reacted  (mol/kg sec)
 ------------------------------------------------------------------------------------------
   H2O                      0.000         0.000         0.000          --            --  
   Al2O3               -5.083e-16        0.3067         31.27          --            --  
   CaO                  3.391e-16        0.6140         34.43          --            --  
   Cr2O3                9.780e-17       0.07025         10.68          --            --  
   FeO(ox)             -2.959e-15         3.048         219.0          --            --  
   K2O(ox)             -1.016e-19      0.003470        0.3269          --            --  
   MgO                 -2.595e-15         7.623         307.2          --            --  
   MnO                  3.990e-17       0.06912         4.903          --            --  
   Na2O(ox)             9.433e-18       0.08262         5.121          --            --  
   P2O5                -3.724e-17       0.03070         4.358          --            --  
   S                    2.171e-17       0.01733        0.5557        0.2688          --  
   SiO2                -9.590e-15         7.689         462.0          --            --  
   TiO2                 1.019e-16       0.05320         4.249          --            --  

  Minerals in system     moles      log moles      grams        volume (cm3)
 ----------------------------------------------------------------------------
   Andradite               0.1764     -0.753          89.65           23.26
   Antigorite              0.1574     -0.803          714.0           275.3
   Chromite               0.07025     -1.153          15.72           3.092
   Daphnite-14A            0.3067     -0.513          218.8           65.45
   Diopside               0.06826     -1.166          14.78           4.511
   Greenalite              0.3581     -0.446          133.1           41.18
   Hydroxylapatite        0.02047     -1.689          10.28           3.880
   Tephroite              0.03443     -1.463          6.952           2.624
   Troilite               0.01832     -1.737          1.610          0.6076
                                               _____________   _____________
          (total)                                     1205.           419.9 

  Aqueous species       molality    mg/kg sol'n    act. coef.     log act.
 ---------------------------------------------------------------------------
   Cl-                      1.351     4.313e+04      0.5581       -0.1226
   Na+                      1.032     2.135e+04      0.6372       -0.1822
   Ca++                    0.4185     1.510e+04      0.1670       -1.1557
   H2(aq)                  0.1732         314.4      1.0000       -0.7614
   NaCl(aq)                0.1668         8777.      1.0000       -0.7779
   Ti(OH)4(aq)            0.06099         6365.      1.0000       -1.2148
   CaCl+                  0.03637         2474.      0.6372       -1.6349
   CaCl2(aq)              0.01652         1651.      1.0000       -1.7821
   K+                    0.008669         305.2      0.5581       -2.3153
   Methane(aq)           0.001146         16.56      1.0000       -2.9406
   KCl(aq)              0.0004346         29.17      1.0000       -3.3620
   MnCl+                0.0002367         19.26      0.6372       -3.8216
   OH-                  0.0001028         1.574      0.5999       -4.2100
   Mn++                 6.933e-05         3.430      0.1670       -4.9364
   Mg++                 2.769e-05        0.6059      0.2490       -5.1615
   HS-                  1.358e-05        0.4045      0.5999       -5.0889
   MgCl+                1.241e-05        0.6675      0.6372       -5.1021
   NaHSiO3(aq)          9.887e-06        0.8910      1.0000       -5.0049
   NaOH(aq)             9.507e-06        0.3424      1.0000       -5.0219
   SiO2(aq)             9.148e-06        0.4949      1.0000       -5.0387
   HSiO3-               1.311e-06       0.09104      0.6372       -6.0780
   AlO2-                6.307e-07       0.03350      0.6372       -6.3959
   Fe++                 3.355e-07       0.01687      0.1670       -7.2517
   H2S(aq)              2.133e-07      0.006547      1.0000       -6.6709
   NaAlO2(aq)           1.519e-07       0.01121      1.0000       -6.8185
   FeCl+                1.065e-07      0.008756      0.6372       -7.1684
   S--                  5.958e-08      0.001720      0.1255       -8.1261
   FeCl4--              3.340e-08      0.005945      0.0859       -8.5422
    (only species > 1e-8 molal listed)

  Mineral saturation states
                     log Q/K                          log Q/K
 ----------------------------------------------------------------
   Hydroxylapatite    0.0000 sat    Saponite-K        -1.3996     
   Diopside           0.0000 sat    Boehmite          -1.4029     
   Tephroite          0.0000 sat    Brucite           -1.5227     
   Troilite           0.0000 sat    Fe                -1.5445     
   Antigorite         0.0000 sat    Monticellite      -1.6311     
   Greenalite         0.0000 sat    Magnetite         -1.6962     
   Andradite          0.0000 sat    Fe(OH)2           -1.7396     
   Chromite           0.0000 sat    Wustite           -1.7627     
   Daphnite-14A       0.0000 sat    Halite            -1.8829     
   Pyrrhotite        -0.0796        Grossular         -1.8907     
   Annite            -0.3026        Gibbsite          -1.8961     
   Phlogopite        -0.3204        Quartz            -1.9605     
   Chrysotile        -0.4313        Prehnite          -2.1263     
   Ice               -0.4866        Tridymite         -2.1323     
   Alabandite        -0.5741        Chalcedony        -2.1772     
   Ripidolite-14A    -0.5741        Enstatite         -2.3012     
   Saponite-Ca       -0.6985        Goethite          -2.3271     
   Fayalite          -0.8473        Cristobalite(alp  -2.3782     
   Saponite-Na       -0.8741        Talc              -2.4144     
   Mn(OH)2(am)       -0.9047        Mesolite          -2.4427     
   Wollastonite      -0.9161        Saponite-H        -2.4899     
   Tremolite         -0.9322        Manganosite       -2.5064     
   FeO               -0.9405        Cronstedtite-7A   -2.5399     
   Hedenbergite      -1.0259        Coesite           -2.6189     
   Pseudowollastoni  -1.0504        Cristobalite(bet  -2.6804     
   Rhodonite         -1.1019        Chamosite-7A      -2.8365     
   Diaspore          -1.1081        SiO2(am)          -2.8544     
   Saponite-Mg       -1.2261        Daphnite-7A       -2.8752     
   Clinochlore-14A   -1.3426        Minnesotaite      -2.9556     
   Ferrosilite       -1.3593     
    (only minerals with log Q/K > -3 listed)

                         partial
  Gases               press. (bar)     fugacity     fug. coef.    log fug.
 ---------------------------------------------------------------------------
   H2(g)                    216.7         216.8         1.001      2.3362
   CH4(g)                   1.312         1.311        0.9993      0.1176
   H2O(g)                  0.8087        0.7968        0.9852     -0.0987
   H2S(g)               6.386e-06     6.362e-06        0.9961     -5.1964
   HCl(g)               1.887e-12     1.887e-12         1.000*   -11.7242
   CO2(g)               5.043e-24     5.032e-24        0.9976    -23.2983
   CO(g)                3.129e-25     3.129e-25         1.000*   -24.5046
   C2H4(g)              9.474e-28     9.474e-28         1.000*   -27.0235
   S2(g)                1.921e-35     1.921e-35         1.000*   -34.7165
   Na(g)                7.228e-39     7.228e-39         1.000*   -38.1410
   SO2(g)               5.056e-39     5.020e-39        0.9928    -38.2993
   K(g)                 6.530e-42     6.530e-42         1.000*   -41.1851
   Cl2(g)               2.293e-53     2.293e-53         1.000*   -52.6395
   Mg(g)                4.153e-65     4.153e-65         1.000*   -64.3817
   O2(g)                1.734e-68     1.734e-68        0.9999    -67.7611
   Ca(g)                4.132e-80     4.132e-80         1.000*   -79.3838
   Al(g)               1.634e-100    1.634e-100         1.000*   -99.7869
   C(g)                7.184e-104    7.184e-104         1.000*  -103.1436
   Si(g)               4.368e-108    4.368e-108         1.000*  -107.3597
    *no data, gas taken to be ideal

                                  In fluid              Sorbed            Kd
  Original basis total moles   moles     mg/kg      moles     mg/kg      L/kg
 -------------------------------------------------------------------------------
   H2O                 67.5       48.6  9.03e+05
   Al+++              0.613   6.83e-07    0.0190
   Ca++                1.11      0.411  1.70e+04
   Cl-                 1.39       1.39  5.07e+04
   CrO4--             0.141   2.14e-21  2.56e-16
   Fe++                3.05   4.15e-07    0.0239
   H+                 -24.3   0.000902     0.938
   HCO3-            0.00100    0.00100      63.0
   HPO4--            0.0614   2.96e-12  2.94e-07
   K+               0.00794    0.00794      320.
   Mg++                7.62   3.50e-05     0.877
   Mn++              0.0691   0.000267      15.1
   Na+                 1.05       1.05  2.48e+04
   O2(aq)            -0.131    -0.0776 -2.56e+03
   SO4--             0.0183   1.21e-05      1.20
   SiO2(aq)            7.69   1.77e-05      1.10
   Ti(OH)4(aq)       0.0532     0.0532  6.37e+03

  Elemental composition               In fluid                  Sorbed
                  total moles     moles       mg/kg        moles       mg/kg
 -------------------------------------------------------------------------------
   Aluminum            0.6134    6.834e-07     0.01904
   Calcium              1.111       0.4111   1.701e+04
   Carbon            0.001000     0.001000       12.40
   Chlorine             1.385        1.385   5.069e+04
   Chromium            0.1405    2.139e-21   1.148e-16
   Hydrogen             111.0        97.35   1.013e+05
   Iron                 3.049    4.151e-07     0.02393
   Magnesium            7.624    3.497e-05      0.8774
   Manganese          0.06912    0.0002669       15.14
   Oxygen               83.72        48.63   8.032e+05
   Phosphorus         0.06141    2.962e-12   9.472e-08
   Potassium         0.007940     0.007940       320.5
   Silicon              7.689    1.775e-05      0.5146
   Sodium               1.045        1.045   2.481e+04
   Sulfur             0.01833    1.208e-05      0.4001
   Titanium           0.05320      0.05320       2629.
