# Supplementary material for: Mineral Indicators of Geologically Recent Past Habitability on Mars
Source: Life (Basel). 2023 Dec 15;13(12):2349. doi: 10.3390/life13122349 (PMC10744562; doi:10.3390/life13122349)
Supplement: Supplementary file 1 [file life-13-02349-s001.zip › Supplemental Files 1/CaNa2(ClO4)2/CaNa2CaClO42_373/Chassigny CaNa2CaClO42_373.txt]

          Step #     0             Xi = 0.0000

          Temperature = 100.0 C    Pressure =  1.013 bars
          pH =  6.854              log fO2 =   -3.057
          Eh =   0.6557 volts      pe =   8.8566
          Ionic strength      =    1.905543 molal
          Charge imbalance    =    0.450609 eq/kg (16.85% error)
          Activity of water   =    0.960577
          Solvent mass        =      1.0000 kg
          Solution mass       =      1.0895 kg
          Mineral mass        =      0.0000 kg
          Solution density    =    1.002    g/cm3
          Solution viscosity  =    0.003    poise
          Chlorinity          =    1.385000 molal
          Dissolved solids    =       82176 mg/kg sol'n
          Hardness            =    45748.33 mg/kg sol'n as CaCO3
            carbonate         =       37.91 mg/kg sol'n as CaCO3
            non-carbonate     =    45710.42 mg/kg sol'n as CaCO3
          Carbonate alkalinity=       37.91 mg/kg sol'n as CaCO3
          Water type          =    Ca-Cl
          Bulk volume         =    1.09e+03 cm3
          Fluid volume        =    1.09e+03 cm3
          Mineral volume      =        0.00 cm3
          Inert volume        =        0.00 cm3
          Porosity            =        100. %
          Permeability        =        98.7 cm2
          Mass reacted        =           0 g

                          moles          moles         grams          cm3      rxn rate
  Reactants             remaining       reacted       reacted       reacted  (mol/kg sec)
 ------------------------------------------------------------------------------------------
   H2O                    0.04233         0.000         0.000          --            --  
   Al2O3                  0.07694         0.000         0.000          --            --  
   CaO                     0.1282         0.000         0.000          --            --  
   Cr2O3                  0.05520         0.000         0.000          --            --  
   FeO(ox)                  4.140         0.000         0.000          --            --  
   K2O(ox)               0.004164         0.000         0.000          --            --  
   MgO                      8.596         0.000         0.000          --            --  
   MnO                    0.08140         0.000         0.000          --            --  
   Na2O(ox)               0.02109         0.000         0.000          --            --  
   P2O5                  0.005450         0.000         0.000          --            --  
   S                      0.08834         0.000         0.000         0.000          --  
   SiO2                     6.782         0.000         0.000          --            --  
   TiO2                   0.01091         0.000         0.000          --            --  

  No minerals in system.

  Aqueous species       molality    mg/kg sol'n    act. coef.     log act.
 ---------------------------------------------------------------------------
   Cl-                      1.211     3.939e+04      0.5562       -0.1717
   Na+                     0.7696     1.624e+04      0.6327       -0.3125
   Ca++                    0.4466     1.643e+04      0.1675       -1.1260
   NaCl(aq)                0.1103         5919.      1.0000       -0.9573
   CaCl+                  0.03503         2429.      0.6327       -1.6543
   CaCl2(aq)              0.01411         1437.      1.0000       -1.8506
   K+                   0.0009569         34.34      0.5562       -3.2739
   Fe++                 0.0007379         37.82      0.1675       -3.9079
   Mg++                 0.0007048         15.72      0.2482       -3.7571
   CaSO4(aq)            0.0006722         84.00      1.0000       -3.1725
   CaHCO3+              0.0005318         49.34      0.6327       -3.4731
   SO4--                0.0003166         27.92      0.0875       -4.5576
   MgCl+                0.0002831         15.53      0.6327       -3.7469
   HCO3-                0.0002714         15.20      0.6327       -3.7652
   FeCl+                0.0002114         17.72      0.6327       -3.8736
   CaCO3(aq)            9.978e-05         9.166      1.0000       -4.0010
   CO2(aq)              6.119e-05         2.472      1.0000       -4.2133
   FeCl4--              4.606e-05         8.356      0.0875       -5.3948
   KCl(aq)              4.269e-05         2.921      1.0000       -4.3696
   NaHCO3(aq)           3.247e-05         2.504      1.0000       -4.4885
   MgSO4(aq)            1.078e-05         1.191      1.0000       -4.9674
   OH-                  6.391e-06       0.09976      0.5966       -5.4188
   FeCl++               1.663e-06        0.1394      0.1068       -6.7507
   MgHCO3+              1.294e-06        0.1013      0.6327       -6.0868
   FeCO3+               1.048e-06        0.1115      0.6327       -6.1784
   Ti(OH)4(aq)          1.000e-06        0.1064      1.0000       -6.0000
   CO3--                9.476e-07       0.05219      0.1068       -6.9950
   SiO2(aq)             9.448e-07       0.05210      1.0000       -6.0247
   FeCl2(aq)            9.414e-07        0.1095      1.0000       -6.0262
   Fe+++                9.212e-07       0.04722      0.0467       -7.3666
   CrO4--               8.530e-07       0.09082      0.0875       -7.1272
   AlO2-                8.334e-07       0.04511      0.6327       -6.2779
   MnCl+                7.543e-07       0.06258      0.6327       -6.3213
   HPO4--               7.270e-07       0.06404      0.0875       -7.1966
   O2(aq)               6.838e-07       0.02008      1.0000       -6.1651
   NaOH(aq)             4.355e-07       0.01599      1.0000       -6.3610
   KSO4-                3.647e-07       0.04524      0.6327       -6.6369
   H2PO4-               2.729e-07       0.02429      0.6327       -6.7628
   Mn++                 2.448e-07       0.01234      0.1675       -7.3870
   H+                   1.645e-07     0.0001522      0.8512       -6.8538
   NaAlO2(aq)           1.476e-07       0.01111      1.0000       -6.8309
   HCrO4-               1.470e-07       0.01578      0.6327       -7.0316
   MgCO3(aq)            5.866e-08      0.004539      1.0000       -7.2317
   NaHSiO3(aq)          4.678e-08      0.004297      1.0000       -7.3299
   HCl(aq)              2.262e-08     0.0007569      1.0000       -7.6456
   NaCO3-               2.120e-08      0.001615      0.6327       -7.8724
   HAlO2(aq)            1.893e-08      0.001042      1.0000       -7.7230
    (only species > 1e-8 molal listed)

  Mineral saturation states
                     log Q/K                          log Q/K
 ----------------------------------------------------------------
   Magnetite         33.4283s/sat   Aragonite          1.0447s/sat
   Cronstedtite-7A   32.5271s/sat   Wustite            0.8272s/sat
   Hematite          30.9445s/sat   Greenalite         0.8050s/sat
   Ferrite-Ca        26.8636s/sat   Chamosite-7A       0.6857s/sat
   Ferrite-Mg        25.2456s/sat   Siderite           0.6775s/sat
   Andradite         24.0727s/sat   Diaspore           0.2207s/sat
   Jarosite          23.0701s/sat   Hercynite          0.1426s/sat
   Nontronite-Ca     21.3724s/sat   Dolomite-dis       0.0872s/sat
   Nontronite-Na     21.1488s/sat   Fayalite           0.0152s/sat
   Nontronite-Mg     21.0780s/sat   FeO               -0.0162     
   Nontronite-K      20.3505s/sat   Monohydrocalcite  -0.0367     
   Nontronite-H      19.9774s/sat   Boehmite          -0.0741     
   Goethite          14.7741s/sat   Anhydrite         -0.2985     
   Ferrite-Dicalciu  11.5261s/sat   Ice               -0.4845     
   Hydroxylapatite   11.3550s/sat   Gibbsite          -0.5652     
   Fe(OH)3           10.4546s/sat   Fe(OH)2           -0.8133     
   Epidote            8.6877s/sat   Gypsum            -0.8150     
   Epidote-ord        8.6823s/sat   Bassanite         -0.9593     
   NaFeO2             5.4734s/sat   CaSO4:0.5H2O(bet  -1.0538     
   Strengite          5.3504s/sat   Magnesite         -1.2560     
   Whitlockite        5.1741s/sat   Annite            -1.3263     
   Daphnite-14A       4.3273s/sat   Ferrosilite       -1.4211     
   Bixbyite           4.2925s/sat   Corundum          -1.6228     
   Pyrolusite         4.2551s/sat   Halite            -2.0623     
   Hausmannite        2.1630s/sat   Ripidolite-14A    -2.0654     
   Daphnite-7A        1.4521s/sat   Dawsonite         -2.3449     
   Dolomite-ord       1.2005s/sat   Brucite           -2.5358     
   Dolomite           1.1998s/sat   Quartz            -2.9465     
   Calcite            1.1883s/sat
    (only minerals with log Q/K > -3 listed)

                         partial
  Gases               press. (bar)     fugacity     fug. coef.    log fug.
 ---------------------------------------------------------------------------
   H2O(g)                  0.8126        0.8006        0.9852     -0.0966
   CO2(g)                0.005713      0.005700        0.9976     -2.2441
   O2(g)                0.0008761     0.0008760        0.9999     -3.0575
   HCl(g)               2.739e-11     2.739e-11         1.000*   -10.5625
   Cl2(g)               1.080e-18     1.080e-18         1.000*   -17.9664
   H2(g)                9.687e-31     9.693e-31         1.001    -30.0135
   CO(g)                1.577e-36     1.577e-36         1.000*   -35.8022
   SO2(g)               8.833e-42     8.770e-42        0.9928    -41.0570
   Na(g)                2.203e-56     2.203e-56         1.000*   -55.6570
   K(g)                 2.956e-60     2.956e-60         1.000*   -59.5293
   Mg(g)                1.784e-98     1.784e-98         1.000*   -97.7487
   H2S(g)              9.870e-106    9.832e-106        0.9961   -105.0073
   CH4(g)              5.877e-109    5.873e-109        0.9993   -108.2312
   Ca(g)               7.491e-115    7.491e-115         1.000*  -114.1255
   C(g)                1.611e-147    1.611e-147         1.000*  -146.7930
   Al(g)               1.031e-147    1.031e-147         1.000*  -146.9868
   S2(g)               2.296e-170    2.296e-170         1.000*  -169.6390
   Si(g)               8.927e-174    8.927e-174         1.000*  -173.0493
   C2H4(g)             9.515e-180    9.515e-180         1.000*  -179.0216
    *no data, gas taken to be ideal

                                  In fluid              Sorbed            Kd
  Original basis total moles   moles     mg/kg      moles     mg/kg      L/kg
 -------------------------------------------------------------------------------
   H2O                 55.5       55.5  9.18e+05
   Al+++           1.00e-06   1.00e-06    0.0248
   Ca++               0.497      0.497  1.83e+04
   Cl-                 1.39       1.38  4.51e+04
   CrO4--          1.00e-06   1.00e-06     0.106
   Fe++             0.00100    0.00100      51.3
   H+             -4.73e-05  -4.73e-05   -0.0437
   HCO3-            0.00100    0.00100      56.0
   HPO4--          1.00e-06   1.00e-06    0.0881
   K+               0.00100    0.00100      35.9
   Mg++             0.00100    0.00100      22.3
   Mn++            1.00e-06   1.00e-06    0.0504
   Na+                0.880      0.880  1.86e+04
   O2(aq)          1.59e-06   1.59e-06    0.0468
   SO4--            0.00100    0.00100      88.2
   SiO2(aq)        1.00e-06   1.00e-06    0.0551
   Ti(OH)4(aq)     1.00e-06   1.00e-06     0.106

  Elemental composition               In fluid                  Sorbed
                  total moles     moles       mg/kg        moles       mg/kg
 -------------------------------------------------------------------------------
   Aluminum         1.000e-06    1.000e-06     0.02476
   Calcium             0.4970       0.4970   1.828e+04
   Carbon            0.001000     0.001000       11.02
   Chlorine             1.385        1.385   4.507e+04
   Chromium         1.000e-06    1.000e-06     0.04772
   Hydrogen             111.0        111.0   1.027e+05
   Iron              0.001000     0.001000       51.26
   Magnesium         0.001000     0.001000       22.31
   Manganese        1.000e-06    1.000e-06     0.05042
   Oxygen               55.52        55.52   8.152e+05
   Phosphorus       1.000e-06    1.000e-06     0.02843
   Potassium         0.001000     0.001000       35.89
   Silicon          1.000e-06    1.000e-06     0.02578
   Sodium              0.8800       0.8800   1.857e+04
   Sulfur            0.001000     0.001000       29.43
   Titanium         1.000e-06    1.000e-06     0.04395


          Step #     0             Xi = 0.0000

          Temperature = 100.0 C    Pressure =  1.013 bars
          pH =  5.261              log fO2 =  -51.153
          Eh =  -0.1166 volts      pe =  -1.5743
          Ionic strength      =    1.905423 molal
          Charge imbalance    =    0.450625 eq/kg (16.85% error)
          Activity of water   =    0.960574
          Solvent mass        =      1.0000 kg
          Solution mass       =      1.0895 kg
          Mineral mass        =  3.7833e-05 kg
          Solution density    =    1.002    g/cm3
          Solution viscosity  =    0.003    poise
          Chlorinity          =    1.384993 molal
          Dissolved solids    =       82139 mg/kg sol'n
          Hardness            =    45749.80 mg/kg sol'n as CaCO3
            carbonate         =        4.85 mg/kg sol'n as CaCO3
            non-carbonate     =    45744.96 mg/kg sol'n as CaCO3
          Carbonate alkalinity=        4.85 mg/kg sol'n as CaCO3
          Water type          =    Ca-Cl
          Bulk volume         =    1.09e+03 cm3
          Fluid volume        =    1.09e+03 cm3
          Mineral volume      =     0.00724 cm3
          Inert volume        =        0.00 cm3
          Porosity            =        100. %
          Permeability        =        98.7 cm2
          Mass reacted        =           0 g

                          moles          moles         grams          cm3      rxn rate
  Reactants             remaining       reacted       reacted       reacted  (mol/kg sec)
 ------------------------------------------------------------------------------------------
   H2O                    0.04233         0.000         0.000          --            --  
   Al2O3                  0.07694         0.000         0.000          --            --  
   CaO                     0.1282         0.000         0.000          --            --  
   Cr2O3                  0.05520         0.000         0.000          --            --  
   FeO(ox)                  4.140         0.000         0.000          --            --  
   K2O(ox)               0.004164         0.000         0.000          --            --  
   MgO                      8.596         0.000         0.000          --            --  
   MnO                    0.08140         0.000         0.000          --            --  
   Na2O(ox)               0.02109         0.000         0.000          --            --  
   P2O5                  0.005450         0.000         0.000          --            --  
   S                      0.08834         0.000         0.000         0.000          --  
   SiO2                     6.782         0.000         0.000          --            --  
   TiO2                   0.01091         0.000         0.000          --            --  

  Minerals in system     moles      log moles      grams        volume (cm3)
 ----------------------------------------------------------------------------
   Chromite             5.000e-07     -6.301      0.0001119       2.200e-05
   Diaspore             9.716e-07     -6.013      5.828e-05       1.726e-05
   Hematite             0.0002128     -3.672        0.03398        0.006441
   Hydroxylapatite      2.503e-07     -6.601      0.0001257       4.745e-05
   Pyrite               2.968e-05     -4.528       0.003561       0.0007105
                                               _____________   _____________
          (total)                                   0.03783        0.007238 

  Aqueous species       molality    mg/kg sol'n    act. coef.     log act.
 ---------------------------------------------------------------------------
   Cl-                      1.211     3.940e+04      0.5562       -0.1717
   Na+                     0.7696     1.624e+04      0.6327       -0.3125
   Ca++                    0.4470     1.644e+04      0.1675       -1.1255
   NaCl(aq)                0.1103         5919.      1.0000       -0.9572
   CaCl+                  0.03507         2431.      0.6327       -1.6539
   CaCl2(aq)              0.01412         1439.      1.0000       -1.8501
   K+                   0.0009570         34.34      0.5562       -3.2739
   CO2(aq)              0.0007404         29.91      1.0000       -3.1305
   Mg++                 0.0007059         15.75      0.2482       -3.7564
   CaSO4(aq)            0.0006323         79.01      1.0000       -3.1991
   Fe++                 0.0004031         20.66      0.1675       -4.1704
   SO4--                0.0002975         26.23      0.0875       -4.5846
   MgCl+                0.0002836         15.55      0.6327       -3.7461
   CaHCO3+              0.0001645         15.26      0.6327       -3.9827
   FeCl+                0.0001155         9.680      0.6327       -4.1362
   HCO3-                8.386e-05         4.696      0.6327       -4.2753
   KCl(aq)              4.270e-05         2.922      1.0000       -4.3696
   FeCl4--              2.517e-05         4.566      0.0875       -5.6573
   MgSO4(aq)            1.014e-05         1.121      1.0000       -4.9938
   NaHCO3(aq)           1.003e-05        0.7736      1.0000       -4.9986
   H+                   6.443e-06      0.005960      0.8512       -5.2609
   Ti(OH)4(aq)          1.000e-06        0.1064      1.0000       -6.0000
   SiO2(aq)             9.985e-07       0.05507      1.0000       -6.0006
   HCl(aq)              8.859e-07       0.02965      1.0000       -6.0526
   CaCO3(aq)            7.879e-07       0.07238      1.0000       -6.1035
   MnCl+                7.544e-07       0.06259      0.6327       -6.3212
   FeCl2(aq)            5.143e-07       0.05984      1.0000       -6.2888
   MgHCO3+              4.005e-07       0.03136      0.6327       -6.5962
   KSO4-                3.427e-07       0.04251      0.6327       -6.6639
   Mn++                 2.448e-07       0.01235      0.1675       -7.3870
   H2PO4-               2.328e-07       0.02073      0.6327       -6.8318
   HSO4-                2.257e-07       0.02011      0.6327       -6.8453
   OH-                  1.632e-07      0.002547      0.5966       -7.0117
   H2S(aq)              7.371e-08      0.002306      1.0000       -7.1325
   HPO4--               1.584e-08      0.001395      0.0875       -8.8585
   AlO2-                1.280e-08     0.0006929      0.6327       -8.0916
   HAlO2(aq)            1.138e-08     0.0006268      1.0000       -7.9437
   NaOH(aq)             1.112e-08     0.0004082      1.0000       -7.9539
    (only species > 1e-8 molal listed)

  Mineral saturation states
                     log Q/K                          log Q/K
 ----------------------------------------------------------------
   Hydroxylapatite    0.0000 sat    Magnetite         -0.9645     
   Hematite           0.0000 sat    Bassanite         -0.9859     
   Diaspore           0.0000 sat    Aragonite         -1.0578     
   Pyrite             0.0000 sat    CaSO4:0.5H2O(bet  -1.0804     
   Chromite           0.0000 sat    Whitlockite       -1.3341     
   Boehmite          -0.2948        Eskolaite         -1.3480     
   Anhydrite         -0.3251        Siderite          -1.6881     
   Ice               -0.4845        Halite            -2.0622     
   Goethite          -0.6981        Corundum          -2.0642     
   Gibbsite          -0.7860        Monohydrocalcite  -2.1393     
   Gypsum            -0.8416        Quartz            -2.9224     
   Calcite           -0.9142        Troilite          -2.9878     
    (only minerals with log Q/K > -3 listed)

                         partial
  Gases               press. (bar)     fugacity     fug. coef.    log fug.
 ---------------------------------------------------------------------------
   H2O(g)                  0.8126        0.8006        0.9852     -0.0966
   CO2(g)                 0.06914       0.06897        0.9976     -1.1613
   H2S(g)               2.207e-06     2.198e-06        0.9961     -5.6580
   H2(g)                1.081e-06     1.082e-06         1.001     -5.9659
   HCl(g)               1.073e-09     1.073e-09         1.000*    -8.9695
   CO(g)                2.130e-11     2.130e-11         1.000*   -10.6717
   CH4(g)               1.103e-11     1.102e-11        0.9993    -10.9578
   SO2(g)               1.421e-14     1.411e-14        0.9928    -13.8506
   S2(g)                9.215e-20     9.215e-20         1.000*   -19.0355
   C2H4(g)              2.691e-33     2.691e-33         1.000*   -32.5701
   Cl2(g)               1.485e-39     1.485e-39         1.000*   -38.8282
   Na(g)                5.942e-46     5.942e-46         1.000*   -45.2260
   K(g)                 7.972e-50     7.972e-50         1.000*   -49.0984
   O2(g)                7.035e-52     7.034e-52        0.9999    -51.1528
   Mg(g)                1.300e-77     1.300e-77         1.000*   -76.8862
   Ca(g)                5.455e-94     5.455e-94         1.000*   -93.2632
   C(g)                 2.427e-98     2.427e-98         1.000*   -97.6149
   Al(g)               7.310e-112    7.310e-112         1.000*  -111.1361
   Si(g)               1.175e-125    1.175e-125         1.000*  -124.9300
    *no data, gas taken to be ideal

                                  In fluid              Sorbed            Kd
  Original basis total moles   moles     mg/kg      moles     mg/kg      L/kg
 -------------------------------------------------------------------------------
   H2O                 55.5       55.5  9.18e+05
   Al+++           1.00e-06   2.84e-08  0.000704
   Ca++               0.497      0.497  1.83e+04
   Cl-                 1.39       1.38  4.51e+04
   CrO4--          1.00e-06   1.01e-14  1.08e-09
   Fe++             0.00100   0.000544      27.9
   H+             -4.73e-05   0.000747     0.691
   HCO3-            0.00100    0.00100      56.0
   HPO4--          1.00e-06   2.49e-07    0.0219
   K+               0.00100    0.00100      35.9
   Mg++             0.00100    0.00100      22.3
   Mn++            1.00e-06   1.00e-06    0.0504
   Na+                0.880      0.880  1.86e+04
   O2(aq)          1.59e-06  -1.63e-07  -0.00478
   SO4--            0.00100   0.000941      82.9
   SiO2(aq)        1.00e-06   1.00e-06    0.0551
   Ti(OH)4(aq)     1.00e-06   1.00e-06     0.106

  Elemental composition               In fluid                  Sorbed
                  total moles     moles       mg/kg        moles       mg/kg
 -------------------------------------------------------------------------------
   Aluminum         1.000e-06    2.842e-08   0.0007039
   Calcium             0.4970       0.4970   1.828e+04
   Carbon            0.001000     0.001000       11.02
   Chlorine             1.385        1.385   4.507e+04
   Chromium         1.000e-06    1.014e-14   4.841e-10
   Hydrogen             111.0        111.0   1.027e+05
   Iron              0.001000    0.0005443       27.90
   Magnesium         0.001000     0.001000       22.31
   Manganese        1.000e-06    1.000e-06     0.05043
   Oxygen               55.52        55.51   8.152e+05
   Phosphorus       1.000e-06    2.490e-07    0.007078
   Potassium         0.001000     0.001000       35.89
   Silicon          1.000e-06    1.000e-06     0.02578
   Sodium              0.8800       0.8800   1.857e+04
   Sulfur            0.001000    0.0009406       27.69
   Titanium         1.000e-06    1.000e-06     0.04395


          Step #     1             Xi = 0.0100

          Temperature = 100.0 C    Pressure =  1.013 bars
          pH =  7.709              log fO2 =  -63.990
          Eh =  -0.5354 volts      pe =  -7.2317
          Ionic strength      =    1.905506 molal
          Charge imbalance    =    0.451164 eq/kg (16.86% error)
          Activity of water   =    0.960539
          Solvent mass        =     0.99883 kg
          Solution mass       =      1.0882 kg
          Mineral mass        =    0.012215 kg
          Solution density    =    1.002    g/cm3
          Solution viscosity  =    0.003    poise
          Chlorinity          =    1.386624 molal
          Dissolved solids    =       82122 mg/kg sol'n
          Hardness            =    45660.95 mg/kg sol'n as CaCO3
            carbonate         =       45.76 mg/kg sol'n as CaCO3
            non-carbonate     =    45615.19 mg/kg sol'n as CaCO3
          Carbonate alkalinity=       45.76 mg/kg sol'n as CaCO3
          Water type          =    Ca-Cl
          Bulk volume         =    1.09e+03 cm3
          Fluid volume        =    1.09e+03 cm3
          Mineral volume      =        4.10 cm3
          Inert volume        =        0.00 cm3
          Porosity            =        99.6 %
          Permeability        =        86.7 cm2
          Mass reacted        =        10.9 g

                          moles          moles         grams          cm3      rxn rate
  Reactants             remaining       reacted       reacted       reacted  (mol/kg sec)
 ------------------------------------------------------------------------------------------
   H2O                    0.04191     0.0004233      0.007627          --            --  
   Al2O3                  0.07617     0.0007694       0.07845          --            --  
   CaO                     0.1270      0.001282       0.07191          --            --  
   Cr2O3                  0.05465     0.0005520       0.08389          --            --  
   FeO(ox)                  4.099       0.04140         2.974          --            --  
   K2O(ox)               0.004122     4.164e-05      0.003922          --            --  
   MgO                      8.510       0.08596         3.465          --            --  
   MnO                    0.08059     0.0008140       0.05775          --            --  
   Na2O(ox)               0.02088     0.0002109       0.01307          --            --  
   P2O5                  0.005395     5.450e-05      0.007736          --            --  
   S                      0.08746     0.0008834       0.02833       0.01370          --  
   SiO2                     6.714       0.06782         4.075          --            --  
   TiO2                   0.01080     0.0001091      0.008716          --            --  

  Minerals in system     moles      log moles      grams        volume (cm3)
 ----------------------------------------------------------------------------
   Andradite            0.0006107     -3.214         0.3104         0.08052
   Antigorite            0.001808     -2.743          8.202           3.163
   Chromite             0.0005525     -3.258         0.1237         0.02431
   Daphnite-14A         0.0007697     -3.114         0.5492          0.1643
   Greenalite            0.001092     -2.962         0.4060          0.1256
   Hydroxylapatite      3.667e-05     -4.436        0.01842        0.006950
   Magnetite              0.01054     -1.977          2.441          0.4693
   Troilite              0.001876     -2.727         0.1649         0.06224
                                               _____________   _____________
          (total)                                     12.22           4.096 

  Aqueous species       molality    mg/kg sol'n    act. coef.     log act.
 ---------------------------------------------------------------------------
   Cl-                      1.212     3.943e+04      0.5562       -0.1713
   Na+                     0.7708     1.627e+04      0.6327       -0.3118
   Ca++                    0.4475     1.646e+04      0.1675       -1.1250
   NaCl(aq)                0.1106         5934.      1.0000       -0.9562
   CaCl+                  0.03514         2436.      0.6327       -1.6530
   CaCl2(aq)              0.01416         1443.      1.0000       -1.8488
   H2(aq)                0.002266         4.194      1.0000       -2.6447
   K+                    0.001038         37.26      0.5562       -3.2385
   Methane(aq)           0.001001         14.74      1.0000       -2.9995
   MnCl+                0.0006162         51.12      0.6327       -3.4091
   Mn++                 0.0001998         10.08      0.1675       -4.4753
   Mg++                 0.0001220         2.722      0.2482       -4.5188
   Ti(OH)4(aq)          0.0001102         11.73      1.0000       -3.9576
   MgCl+                4.906e-05         2.691      0.6327       -4.5081
   KCl(aq)              4.636e-05         3.173      1.0000       -4.3338
   OH-                  4.577e-05        0.7145      0.5966       -4.5637
   SiO2(aq)             1.132e-05        0.6242      1.0000       -4.9462
   HS-                  6.993e-06        0.2123      0.5966       -5.3796
   NaHSiO3(aq)          4.020e-06        0.3693      1.0000       -5.3958
   NaOH(aq)             3.124e-06        0.1147      1.0000       -5.5053
   Fe++                 1.481e-06       0.07593      0.1675       -6.6052
   HSiO3-               7.237e-07       0.05121      0.6327       -6.3393
   FeCl+                4.249e-07       0.03560      0.6327       -6.5705
   AlO2-                2.903e-07       0.01572      0.6327       -6.7360
   H2S(aq)              2.479e-07      0.007754      1.0000       -6.6058
   FeCl4--              9.281e-08       0.01684      0.0875       -8.0906
   NaAlO2(aq)           5.150e-08      0.003875      1.0000       -7.2882
   H+                   2.297e-08     2.125e-05      0.8512       -7.7089
   S--                  1.332e-08     0.0003921      0.1267       -8.7726
    (only species > 1e-8 molal listed)

  Mineral saturation states
                     log Q/K                          log Q/K
 ----------------------------------------------------------------
   Hydroxylapatite    0.0000 sat    Wollastonite      -1.5025     
   Greenalite         0.0000 sat    Phlogopite        -1.5047     
   Troilite           0.0000 sat    Hedenbergite      -1.5828     
   Magnetite          0.0000 sat    Brucite           -1.5874     
   Andradite          0.0000 sat    Pseudowollastoni  -1.6368     
   Chromite           0.0000 sat    Saponite-K        -1.6756     
   Daphnite-14A       0.0000 sat    Wustite           -1.7225     
   Antigorite         0.0000 sat    Fe(OH)2           -1.8006     
   Pyrrhotite        -0.0796        Quartz            -1.8680     
   Tephroite         -0.4043        Gibbsite          -1.8783     
   Chrysotile        -0.4428        Tremolite         -1.8824     
   Ice               -0.4845        Tridymite         -2.0398     
   Diopside          -0.5608        Halite            -2.0612     
   Ripidolite-14A    -0.5856        Chalcedony        -2.0847     
   Saponite-Ca       -0.6647        Talc              -2.2430     
   Alabandite        -0.7594        Enstatite         -2.2756     
   Cronstedtite-7A   -0.8101        Monticellite      -2.2844     
   Fayalite          -0.8809        Cristobalite(alp  -2.2857     
   Saponite-Na       -0.8882        Saponite-H        -2.3438     
   FeO               -1.0035        Coesite           -2.5264     
   Saponite-Mg       -1.0914        Cristobalite(bet  -2.5879     
   Diaspore          -1.0923        Manganosite       -2.7547     
   Mn(OH)2(am)       -1.1510        SiO2(am)          -2.7619     
   Rhodonite         -1.2579        Minnesotaite      -2.7728     
   Ferrosilite       -1.3299        Chamosite-7A      -2.8365     
   Clinochlore-14A   -1.3617        Daphnite-7A       -2.8752     
   Boehmite          -1.3871        Mesolite          -2.9030     
   Goethite          -1.4464        Pyrite            -2.9043     
   Annite            -1.4755        Whitlockite       -2.9662     
   Hematite          -1.4966     
    (only minerals with log Q/K > -3 listed)

                         partial
  Gases               press. (bar)     fugacity     fug. coef.    log fug.
 ---------------------------------------------------------------------------
   H2(g)                    2.835         2.837         1.001      0.4529
   CH4(g)                   1.146         1.145        0.9993      0.0587
   H2O(g)                  0.8126        0.8006        0.9852     -0.0966
   H2S(g)               7.420e-06     7.391e-06        0.9961     -5.1313
   HCl(g)               3.827e-12     3.827e-12         1.000*   -11.4171
   CO2(g)               1.517e-16     1.513e-16        0.9976    -15.8201
   CO(g)                1.226e-19     1.226e-19         1.000*   -18.9117
   C2H4(g)              4.219e-24     4.219e-24         1.000*   -23.3747
   S2(g)                1.514e-31     1.514e-31         1.000*   -30.8198
   SO2(g)               2.647e-33     2.628e-33        0.9928    -32.5803
   Na(g)                2.704e-40     2.704e-40         1.000*   -39.5680
   K(g)                 3.929e-44     3.929e-44         1.000*   -43.4057
   Cl2(g)               7.209e-51     7.209e-51         1.000*   -50.1421
   O2(g)                1.022e-64     1.022e-64        0.9999    -63.9904
   Mg(g)                4.636e-67     4.636e-67         1.000*   -66.3338
   Ca(g)                1.127e-82     1.127e-82         1.000*   -81.9480
   C(g)                3.664e-100    3.664e-100         1.000*   -99.4360
   Al(g)               2.511e-103    2.511e-103         1.000*  -102.6001
   Si(g)               9.164e-112    9.164e-112         1.000*  -111.0379
    *no data, gas taken to be ideal

                                  In fluid              Sorbed            Kd
  Original basis total moles   moles     mg/kg      moles     mg/kg      L/kg
 -------------------------------------------------------------------------------
   H2O                 55.6       55.4  9.18e+05
   Al+++            0.00154   3.42e-07   0.00849
   Ca++               0.498      0.496  1.83e+04
   Cl-                 1.39       1.38  4.51e+04
   CrO4--           0.00110   1.55e-21  1.65e-16
   Fe++              0.0424   2.00e-06     0.103
   H+                -0.260   0.000953     0.882
   HCO3-            0.00100    0.00100      56.1
   HPO4--          0.000110   9.06e-12  7.99e-07
   K+               0.00108    0.00108      38.9
   Mg++              0.0870   0.000171      3.82
   Mn++            0.000815   0.000815      41.1
   Na+                0.880      0.880  1.86e+04
   O2(aq)          -0.00215   -0.00315     -92.5
   SO4--            0.00188   7.25e-06     0.640
   SiO2(aq)          0.0678   1.60e-05     0.886
   Ti(OH)4(aq)     0.000110   0.000110      11.7

  Elemental composition               In fluid                  Sorbed
                  total moles     moles       mg/kg        moles       mg/kg
 -------------------------------------------------------------------------------
   Aluminum          0.001540    3.423e-07    0.008488
   Calcium             0.4983       0.4963   1.828e+04
   Carbon            0.001000     0.001000       11.04
   Chlorine             1.385        1.385   4.512e+04
   Chromium          0.001105    1.545e-21   7.384e-17
   Hydrogen             111.0        110.9   1.027e+05
   Iron               0.04240    1.999e-06      0.1026
   Magnesium          0.08696    0.0001709       3.816
   Manganese        0.0008150    0.0008150       41.15
   Oxygen               55.79        55.44   8.152e+05
   Phosphorus       0.0001100    9.059e-12   2.578e-07
   Potassium         0.001083     0.001083       38.92
   Silicon            0.06782    1.604e-05      0.4141
   Sodium              0.8804       0.8804   1.860e+04
   Sulfur            0.001883    7.246e-06      0.2135
   Titanium         0.0001101    0.0001101       4.845


          Step #     2             Xi = 0.0200

          Temperature = 100.0 C    Pressure =  1.013 bars
          pH =  7.931              log fO2 =  -65.446
          Eh =  -0.5788 volts      pe =  -7.8176
          Ionic strength      =    1.907624 molal
          Charge imbalance    =    0.451682 eq/kg (16.86% error)
          Activity of water   =    0.960493
          Solvent mass        =     0.99755 kg
          Solution mass       =      1.0869 kg
          Mineral mass        =    0.024338 kg
          Solution density    =    1.002    g/cm3
          Solution viscosity  =    0.003    poise
          Chlorinity          =    1.388407 molal
          Dissolved solids    =       82249 mg/kg sol'n
          Hardness            =    45701.35 mg/kg sol'n as CaCO3
            carbonate         =       47.07 mg/kg sol'n as CaCO3
            non-carbonate     =    45654.28 mg/kg sol'n as CaCO3
          Carbonate alkalinity=       47.07 mg/kg sol'n as CaCO3
          Water type          =    Ca-Cl
          Bulk volume         =    1.09e+03 cm3
          Fluid volume        =    1.08e+03 cm3
          Mineral volume      =        8.17 cm3
          Inert volume        =        0.00 cm3
          Porosity            =        99.3 %
          Permeability        =        76.2 cm2
          Mass reacted        =        21.8 g

                          moles          moles         grams          cm3      rxn rate
  Reactants             remaining       reacted       reacted       reacted  (mol/kg sec)
 ------------------------------------------------------------------------------------------
   H2O                    0.04149     0.0008467       0.01525          --            --  
   Al2O3                  0.07540      0.001539        0.1569          --            --  
   CaO                     0.1257      0.002565        0.1438          --            --  
   Cr2O3                  0.05409      0.001104        0.1678          --            --  
   FeO(ox)                  4.057       0.08280         5.949          --            --  
   K2O(ox)               0.004081     8.328e-05      0.007845          --            --  
   MgO                      8.425        0.1719         6.929          --            --  
   MnO                    0.07978      0.001628        0.1155          --            --  
   Na2O(ox)               0.02067     0.0004219       0.02615          --            --  
   P2O5                  0.005341     0.0001090       0.01547          --            --  
   S                      0.08658      0.001767       0.05666       0.02741          --  
   SiO2                     6.646        0.1356         8.150          --            --  
   TiO2                   0.01069     0.0002182       0.01743          --            --  

  Minerals in system     moles      log moles      grams        volume (cm3)
 ----------------------------------------------------------------------------
   Andradite             0.001001     -2.999         0.5088          0.1320
   Antigorite            0.003600     -2.444          16.33           6.298
   Chromite              0.001104     -2.957         0.2472         0.04861
   Daphnite-14A          0.001539     -2.813          1.098          0.3285
   Greenalite            0.002569     -2.590         0.9550          0.2954
   Hydroxylapatite      7.300e-05     -4.137        0.03667         0.01384
   Magnetite              0.02084     -1.681          4.826          0.9280
   Tephroite            0.0004599     -3.337        0.09288         0.03505
   Troilite              0.002760     -2.559         0.2426         0.09156
                                               _____________   _____________
          (total)                                     24.34           8.171 

  Aqueous species       molality    mg/kg sol'n    act. coef.     log act.
 ---------------------------------------------------------------------------
   Cl-                      1.213     3.947e+04      0.5562       -0.1708
   Na+                     0.7721     1.629e+04      0.6328       -0.3111
   Ca++                    0.4480     1.648e+04      0.1675       -1.1246
   NaCl(aq)                0.1109         5950.      1.0000       -0.9549
   CaCl+                  0.03521         2441.      0.6328       -1.6520
   CaCl2(aq)              0.01421         1448.      1.0000       -1.8474
   H2(aq)                 0.01210         22.39      1.0000       -1.9171
   K+                    0.001119         40.17      0.5562       -3.2058
   Methane(aq)           0.001002         14.76      1.0000       -2.9989
   MnCl+                0.0005371         44.55      0.6328       -3.4687
   Ti(OH)4(aq)          0.0002198         23.38      1.0000       -3.6580
   Mn++                 0.0001740         8.771      0.1675       -4.5354
   Mg++                 7.941e-05         1.771      0.2482       -4.7053
   OH-                  7.632e-05         1.191      0.5967       -4.3416
   KCl(aq)              5.005e-05         3.424      1.0000       -4.3006
   MgCl+                3.196e-05         1.753      0.6328       -4.6941
   HS-                  6.671e-06        0.2025      0.5967       -5.4001
   NaOH(aq)             5.219e-06        0.1916      1.0000       -5.2824
   SiO2(aq)             4.898e-06        0.2701      1.0000       -5.3100
   NaHSiO3(aq)          2.906e-06        0.2669      1.0000       -5.5367
   Fe++                 9.311e-07       0.04772      0.1675       -6.8069
   HSiO3-               5.222e-07       0.03695      0.6328       -6.4809
   AlO2-                4.210e-07       0.02279      0.6328       -6.5745
   FeCl+                2.673e-07       0.02240      0.6328       -6.7717
   H2S(aq)              1.418e-07      0.004435      1.0000       -6.8483
   NaAlO2(aq)           7.482e-08      0.005629      1.0000       -7.1260
   FeCl4--              5.863e-08       0.01064      0.0874       -8.2902
   S--                  2.120e-08     0.0006239      0.1267       -8.5709
   H+                   1.377e-08     1.274e-05      0.8514       -7.9310
    (only species > 1e-8 molal listed)

  Mineral saturation states
                     log Q/K                          log Q/K
 ----------------------------------------------------------------
   Magnetite          0.0000 sat    Wustite           -1.5314     
   Greenalite         0.0000 sat    Pseudowollastoni  -1.5560     
   Tephroite          0.0000 sat    Fe(OH)2           -1.5581     
   Antigorite         0.0000 sat    Goethite          -1.5677     
   Troilite           0.0000 sat    Hedenbergite      -1.6232     
   Hydroxylapatite    0.0000 sat    Phlogopite        -1.6287     
   Daphnite-14A       0.0000 sat    Saponite-Mg       -1.6309     
   Andradite          0.0000 sat    Annite            -1.6450     
   Chromite           0.0000 sat    Hematite          -1.7391     
   Pyrrhotite        -0.0796        Gibbsite          -1.9389     
   Chrysotile        -0.3973        Monticellite      -1.9459     
   Ice               -0.4845        Halite            -2.0599     
   Ripidolite-14A    -0.5401        Saponite-K        -2.1735     
   Diopside          -0.5860        Quartz            -2.2318     
   Alabandite        -0.6179        Manganosite       -2.3707     
   Fayalite          -0.7596        Enstatite         -2.3817     
   FeO               -0.7610        Tridymite         -2.4036     
   Mn(OH)2(am)       -0.7670        Chalcedony        -2.4485     
   Cronstedtite-7A   -0.9314        Fe                -2.5228     
   Diaspore          -1.1529        Tremolite         -2.6150     
   Saponite-Ca       -1.1734        Cristobalite(alp  -2.6495     
   Rhodonite         -1.2376        Chamosite-7A      -2.8365     
   Clinochlore-14A   -1.2859        Daphnite-7A       -2.8752     
   Brucite           -1.3298        Coesite           -2.8902     
   Saponite-Na       -1.3967        Talc              -2.9251     
   Wollastonite      -1.4217        Saponite-H        -2.9258     
   Boehmite          -1.4477        Cristobalite(bet  -2.9517     
   Ferrosilite       -1.4512     
    (only minerals with log Q/K > -3 listed)

                         partial
  Gases               press. (bar)     fugacity     fug. coef.    log fug.
 ---------------------------------------------------------------------------
   H2(g)                    15.14         15.15         1.001      1.1805
   CH4(g)                   1.147         1.146        0.9993      0.0593
   H2O(g)                  0.8126        0.8006        0.9852     -0.0966
   H2S(g)               4.245e-06     4.228e-06        0.9961     -5.3738
   HCl(g)               2.298e-12     2.298e-12         1.000*   -11.6387
   CO2(g)               1.867e-19     1.863e-19        0.9976    -18.7298
   CO(g)                8.058e-22     8.058e-22         1.000*   -21.0938
   C2H4(g)              1.483e-25     1.483e-25         1.000*   -24.8287
   S2(g)                1.738e-33     1.738e-33         1.000*   -32.7600
   SO2(g)               9.943e-36     9.872e-36        0.9928    -35.0056
   Na(g)                1.044e-39     1.044e-39         1.000*   -38.9814
   K(g)                 1.633e-43     1.633e-43         1.000*   -42.7871
   Cl2(g)               4.866e-52     4.866e-52         1.000*   -51.3128
   Mg(g)                4.481e-66     4.481e-66         1.000*   -65.3486
   O2(g)                3.585e-66     3.584e-66        0.9999    -65.4456
   Ca(g)                1.676e-81     1.676e-81         1.000*   -80.7758
   C(g)                1.286e-101    1.286e-101         1.000*  -100.8906
   Al(g)               2.695e-102    2.695e-102         1.000*  -101.5694
   Si(g)               1.131e-110    1.131e-110         1.000*  -109.9465
    *no data, gas taken to be ideal

                                  In fluid              Sorbed            Kd
  Original basis total moles   moles     mg/kg      moles     mg/kg      L/kg
 -------------------------------------------------------------------------------
   H2O                 55.8       55.4  9.18e+05
   Al+++            0.00308   4.95e-07    0.0123
   Ca++               0.500      0.496  1.83e+04
   Cl-                 1.39       1.38  4.52e+04
   CrO4--           0.00221   9.58e-22  1.02e-16
   Fe++              0.0838   1.26e-06    0.0645
   H+                -0.520   0.000920     0.853
   HCO3-            0.00100    0.00100      56.1
   HPO4--          0.000219   4.48e-12  3.96e-07
   K+               0.00117    0.00117      42.0
   Mg++               0.173   0.000111      2.48
   Mn++             0.00163   0.000709      35.8
   Na+                0.881      0.881  1.86e+04
   O2(aq)          -0.00430   -0.00805     -237.
   SO4--            0.00277   6.82e-06     0.603
   SiO2(aq)           0.136   8.31e-06     0.459
   Ti(OH)4(aq)     0.000219   0.000219      23.4

  Elemental composition               In fluid                  Sorbed
                  total moles     moles       mg/kg        moles       mg/kg
 -------------------------------------------------------------------------------
   Aluminum          0.003079    4.954e-07     0.01230
   Calcium             0.4996       0.4962   1.830e+04
   Carbon            0.001000     0.001000       11.05
   Chlorine             1.385        1.385   4.517e+04
   Chromium          0.002209    9.577e-22   4.581e-17
   Hydrogen             111.0        110.8   1.027e+05
   Iron               0.08380    1.255e-06     0.06449
   Magnesium           0.1729    0.0001111       2.484
   Manganese         0.001629    0.0007093       35.85
   Oxygen               56.06        55.37   8.151e+05
   Phosphorus       0.0002190    4.481e-12   1.277e-07
   Potassium         0.001167     0.001167       41.96
   Silicon             0.1356    8.305e-06      0.2146
   Sodium              0.8808       0.8808   1.863e+04
   Sulfur            0.002767    6.817e-06      0.2011
   Titanium         0.0002192    0.0002192       9.657


          Step #    10             Xi = 0.1000

          Temperature = 100.0 C    Pressure =  1.013 bars
          pH =  8.199              log fO2 =  -67.209
          Eh =  -0.6313 volts      pe =  -8.5264
          Ionic strength      =    1.923758 molal
          Charge imbalance    =    0.455866 eq/kg (16.88% error)
          Activity of water   =    0.960132
          Solvent mass        =     0.98729 kg
          Solution mass       =      1.0770 kg
          Mineral mass        =     0.12132 kg
          Solution density    =    1.003    g/cm3
          Solution viscosity  =    0.003    poise
          Chlorinity          =    1.402830 molal
          Dissolved solids    =       83271 mg/kg sol'n
          Hardness            =    45974.20 mg/kg sol'n as CaCO3
            carbonate         =       49.36 mg/kg sol'n as CaCO3
            non-carbonate     =    45924.84 mg/kg sol'n as CaCO3
          Carbonate alkalinity=       49.36 mg/kg sol'n as CaCO3
          Water type          =    Ca-Cl
          Bulk volume         =    1.11e+03 cm3
          Fluid volume        =    1.07e+03 cm3
          Mineral volume      =        40.7 cm3
          Inert volume        =        0.00 cm3
          Porosity            =        96.3 %
          Permeability        =        27.9 cm2
          Mass reacted        =         109 g

                          moles          moles         grams          cm3      rxn rate
  Reactants             remaining       reacted       reacted       reacted  (mol/kg sec)
 ------------------------------------------------------------------------------------------
   H2O                    0.03810      0.004233       0.07627          --            --  
   Al2O3                  0.06924      0.007694        0.7845          --            --  
   CaO                     0.1154       0.01282        0.7191          --            --  
   Cr2O3                  0.04968      0.005520        0.8389          --            --  
   FeO(ox)                  3.726        0.4140         29.74          --            --  
   K2O(ox)               0.003748     0.0004164       0.03922          --            --  
   MgO                      7.737        0.8596         34.65          --            --  
   MnO                    0.07326      0.008140        0.5775          --            --  
   Na2O(ox)               0.01899      0.002109        0.1307          --            --  
   P2O5                  0.004905     0.0005450       0.07736          --            --  
   S                      0.07951      0.008834        0.2833        0.1370          --  
   SiO2                     6.104        0.6782         40.75          --            --  
   TiO2                  0.009821      0.001091       0.08716          --            --  

  Minerals in system     moles      log moles      grams        volume (cm3)
 ----------------------------------------------------------------------------
   Andradite             0.004461     -2.351          2.267          0.5882
   Antigorite             0.01793     -1.746          81.32           31.36
   Chromite              0.005520     -2.258          1.236          0.2429
   Daphnite-14A          0.007694     -2.114          5.490           1.642
   Greenalite             0.01412     -1.850          5.250           1.624
   Hydroxylapatite      0.0003637     -3.439         0.1827         0.06893
   Magnetite               0.1033     -0.986          23.92           4.599
   Tephroite             0.003900     -2.409         0.7876          0.2972
   Troilite              0.009828     -2.008         0.8640          0.3260
                                               _____________   _____________
          (total)                                     121.3           40.75 

  Aqueous species       molality    mg/kg sol'n    act. coef.     log act.
 ---------------------------------------------------------------------------
   Cl-                      1.224     3.978e+04      0.5564       -0.1668
   Na+                     0.7821     1.648e+04      0.6332       -0.3052
   Ca++                    0.4507     1.656e+04      0.1675       -1.1222
   NaCl(aq)                0.1135         6081.      1.0000       -0.9450
   H2(aq)                 0.09209         170.2      1.0000       -1.0358
   CaCl+                  0.03572         2473.      0.6332       -1.6456
   CaCl2(aq)              0.01456         1481.      1.0000       -1.8369
   K+                    0.001776         63.66      0.5564       -3.0051
   Ti(OH)4(aq)           0.001106         117.5      1.0000       -2.9561
   Methane(aq)           0.001013         14.90      1.0000       -2.9944
   MnCl+                0.0002618         21.69      0.6332       -3.7805
   OH-                  0.0001414         2.204      0.5970       -4.0737
   Mn++                 8.411e-05         4.236      0.1675       -4.8512
   KCl(aq)              8.019e-05         5.480      1.0000       -4.0959
   Mg++                 4.740e-05         1.056      0.2483       -4.9292
   MgCl+                1.925e-05         1.055      0.6332       -4.9140
   NaOH(aq)             9.805e-06        0.3595      1.0000       -5.0086
   HS-                  6.282e-06        0.1905      0.5970       -5.4259
   NaHSiO3(aq)          1.980e-06        0.1816      1.0000       -5.7034
   SiO2(aq)             1.776e-06       0.09782      1.0000       -5.7506
   AlO2-                6.586e-07       0.03561      0.6332       -6.3798
   Fe++                 5.333e-07       0.02730      0.1675       -7.0492
   HSiO3-               3.507e-07       0.02478      0.6332       -6.6535
   FeCl+                1.543e-07       0.01292      0.6332       -7.0099
   NaAlO2(aq)           1.187e-07      0.008923      1.0000       -6.9254
   H2S(aq)              7.206e-08      0.002251      1.0000       -7.1423
   S--                  3.708e-08      0.001090      0.1266       -8.3286
   FeCl4--              3.491e-08      0.006325      0.0873       -8.5163
    (only species > 1e-8 molal listed)

  Mineral saturation states
                     log Q/K                          log Q/K
 ----------------------------------------------------------------
   Tephroite          0.0000 sat    Fe                -1.3475     
   Chromite           0.0000 sat    Rhodonite         -1.4579     
   Greenalite         0.0000 sat    Pseudowollastoni  -1.4580     
   Troilite           0.0000 sat    Boehmite          -1.5212     
   Daphnite-14A       0.0000 sat    Monticellite      -1.5357     
   Andradite          0.0000 sat    Ferrosilite       -1.5979     
   Hydroxylapatite    0.0000 sat    Phlogopite        -1.6187     
   Magnetite          0.0000 sat    Hedenbergite      -1.6721     
   Antigorite         0.0000 sat    Annite            -1.6901     
   Pyrrhotite        -0.0796        Goethite          -1.7147     
   Chrysotile        -0.3422        Saponite-Ca       -1.7893     
   FeO               -0.4671        Saponite-Na       -2.0110     
   Ice               -0.4847        Gibbsite          -2.0126     
   Ripidolite-14A    -0.4850        Hematite          -2.0330     
   Mn(OH)2(am)       -0.5469        Halite            -2.0500     
   Fayalite          -0.6126        Manganosite       -2.1504     
   Diopside          -0.6165        Saponite-Mg       -2.2841     
   Alabandite        -0.6915        Enstatite         -2.5101     
   Brucite           -1.0178        Quartz            -2.6724     
   Cronstedtite-7A   -1.0784        Saponite-K        -2.7236     
   Clinochlore-14A   -1.1941        Portlandite       -2.8201     
   Diaspore          -1.2264        Chamosite-7A      -2.8365     
   Fe(OH)2           -1.2644        Tridymite         -2.8442     
   Wustite           -1.2999        Daphnite-7A       -2.8752     
   Wollastonite      -1.3237        Chalcedony        -2.8891     
    (only minerals with log Q/K > -3 listed)

                         partial
  Gases               press. (bar)     fugacity     fug. coef.    log fug.
 ---------------------------------------------------------------------------
   H2(g)                    115.2         115.3         1.001      2.0618
   CH4(g)                   1.159         1.158        0.9993      0.0638
   H2O(g)                  0.8123        0.8003        0.9852     -0.0968
   H2S(g)               2.157e-06     2.149e-06        0.9961     -5.6678
   HCl(g)               1.251e-12     1.251e-12         1.000*   -11.9028
   CO2(g)               5.625e-23     5.612e-23        0.9976    -22.2509
   CO(g)                1.847e-24     1.847e-24         1.000*   -23.7334
   C2H4(g)              2.616e-27     2.616e-27         1.000*   -26.5824
   S2(g)                7.752e-36     7.752e-36         1.000*   -35.1106
   SO2(g)               1.146e-38     1.138e-38        0.9928    -37.9439
   Na(g)                5.411e-39     5.411e-39         1.000*   -38.2667
   K(g)                 1.325e-42     1.325e-42         1.000*   -41.8776
   Cl2(g)               1.895e-53     1.895e-53         1.000*   -52.7224
   Mg(g)                7.000e-65     7.000e-65         1.000*   -64.1549
   O2(g)                6.187e-68     6.187e-68        0.9999    -67.2085
   Ca(g)                4.408e-80     4.408e-80         1.000*   -79.3558
   Al(g)               4.780e-101    4.780e-101         1.000*  -100.3205
   C(g)                2.245e-103    2.245e-103         1.000*  -102.6488
   Si(g)               2.376e-109    2.376e-109         1.000*  -108.6241
    *no data, gas taken to be ideal

                                  In fluid              Sorbed            Kd
  Original basis total moles   moles     mg/kg      moles     mg/kg      L/kg
 -------------------------------------------------------------------------------
   H2O                 56.8       54.9  9.18e+05
   Al+++             0.0154   7.68e-07    0.0192
   Ca++               0.510      0.495  1.84e+04
   Cl-                 1.39       1.38  4.56e+04
   CrO4--            0.0110   5.41e-22  5.83e-17
   Fe++               0.415   7.14e-07    0.0370
   H+                 -2.60   0.000852     0.797
   HCO3-            0.00100    0.00100      56.7
   HPO4--           0.00109   1.91e-12  1.70e-07
   K+               0.00183    0.00183      66.5
   Mg++               0.861   6.58e-05      1.49
   Mn++             0.00814   0.000341      17.4
   Na+                0.884      0.884  1.89e+04
   O2(aq)           -0.0215    -0.0475 -1.41e+03
   SO4--            0.00983   6.31e-06     0.563
   SiO2(aq)           0.678   4.05e-06     0.226
   Ti(OH)4(aq)      0.00109    0.00109      118.

  Elemental composition               In fluid                  Sorbed
                  total moles     moles       mg/kg        moles       mg/kg
 -------------------------------------------------------------------------------
   Aluminum           0.01539    7.682e-07     0.01924
   Calcium             0.5098       0.4946   1.841e+04
   Carbon            0.001000     0.001000       11.15
   Chlorine             1.385        1.385   4.559e+04
   Chromium           0.01104    5.414e-22   2.614e-17
   Hydrogen             111.0        109.8   1.028e+05
   Iron                0.4150    7.140e-07     0.03703
   Magnesium           0.8606    6.581e-05       1.485
   Manganese         0.008141    0.0003415       17.42
   Oxygen               58.22        54.81   8.142e+05
   Phosphorus        0.001091    1.909e-12   5.491e-08
   Potassium         0.001833     0.001833       66.54
   Silicon             0.6782    4.054e-06      0.1057
   Sodium              0.8842       0.8842   1.888e+04
   Sulfur            0.009834    6.310e-06      0.1879
   Titanium          0.001092     0.001092       48.56


          Step #    20             Xi = 0.2000

          Temperature = 100.0 C    Pressure =  1.013 bars
          pH =  8.297              log fO2 =  -67.859
          Eh =  -0.6505 volts      pe =  -8.7868
          Ionic strength      =    1.943798 molal
          Charge imbalance    =    0.461203 eq/kg (16.91% error)
          Activity of water   =    0.959679
          Solvent mass        =     0.97447 kg
          Solution mass       =      1.0645 kg
          Mineral mass        =     0.24254 kg
          Solution density    =    1.004    g/cm3
          Solution viscosity  =    0.003    poise
          Chlorinity          =    1.421282 molal
          Dissolved solids    =       84578 mg/kg sol'n
          Hardness            =    46284.22 mg/kg sol'n as CaCO3
            carbonate         =       50.82 mg/kg sol'n as CaCO3
            non-carbonate     =    46233.40 mg/kg sol'n as CaCO3
          Carbonate alkalinity=       50.82 mg/kg sol'n as CaCO3
          Water type          =    Ca-Cl
          Bulk volume         =    1.14e+03 cm3
          Fluid volume        =    1.06e+03 cm3
          Mineral volume      =        81.5 cm3
          Inert volume        =        0.00 cm3
          Porosity            =        92.9 %
          Permeability        =        8.40 cm2
          Mass reacted        =         218 g

                          moles          moles         grams          cm3      rxn rate
  Reactants             remaining       reacted       reacted       reacted  (mol/kg sec)
 ------------------------------------------------------------------------------------------
   H2O                    0.03387      0.008467        0.1525          --            --  
   Al2O3                  0.06155       0.01539         1.569          --            --  
   CaO                     0.1026       0.02565         1.438          --            --  
   Cr2O3                  0.04416       0.01104         1.678          --            --  
   FeO(ox)                  3.312        0.8280         59.49          --            --  
   K2O(ox)               0.003331     0.0008328       0.07845          --            --  
   MgO                      6.877         1.719         69.29          --            --  
   MnO                    0.06512       0.01628         1.155          --            --  
   Na2O(ox)               0.01688      0.004219        0.2615          --            --  
   P2O5                  0.004360      0.001090        0.1547          --            --  
   S                      0.07067       0.01767        0.5666        0.2741          --  
   SiO2                     5.426         1.356         81.50          --            --  
   TiO2                  0.008729      0.002182        0.1743          --            --  

  Minerals in system     moles      log moles      grams        volume (cm3)
 ----------------------------------------------------------------------------
   Andradite             0.008935     -2.049          4.541           1.178
   Antigorite             0.03584     -1.446          162.6           62.69
   Chromite               0.01104     -1.957          2.471          0.4859
   Daphnite-14A           0.01539     -1.813          10.98           3.284
   Greenalite             0.02845     -1.546          10.58           3.272
   Hydroxylapatite      0.0007270     -3.138         0.3652          0.1378
   Magnetite               0.2064     -0.685          47.78           9.189
   Tephroite             0.008010     -2.096          1.618          0.6105
   Troilite               0.01866     -1.729          1.641          0.6191
                                               _____________   _____________
          (total)                                     242.5           81.46 

  Aqueous species       molality    mg/kg sol'n    act. coef.     log act.
 ---------------------------------------------------------------------------
   Cl-                      1.238     4.017e+04      0.5566       -0.1618
   Na+                     0.7949     1.673e+04      0.6338       -0.2977
   Ca++                    0.4538     1.665e+04      0.1674       -1.1195
   H2(aq)                  0.1946         359.1      1.0000       -0.7108
   NaCl(aq)                0.1168         6250.      1.0000       -0.9325
   CaCl+                  0.03632         2511.      0.6338       -1.6379
   CaCl2(aq)              0.01499         1523.      1.0000       -1.8241
   K+                    0.002616         93.63      0.5566       -2.8368
   Ti(OH)4(aq)           0.002241         237.7      1.0000       -2.6496
   Methane(aq)           0.001026         15.07      1.0000       -2.9888
   MnCl+                0.0002032         16.81      0.6338       -3.8901
   OH-                  0.0001769         2.755      0.5974       -3.9759
   KCl(aq)              0.0001195         8.157      1.0000       -3.9226
   Mn++                 6.464e-05         3.251      0.1674       -4.9658
   Mg++                 3.935e-05        0.8756      0.2484       -5.0098
   MgCl+                1.616e-05        0.8839      0.6338       -4.9896
   NaOH(aq)             1.249e-05        0.4574      1.0000       -4.9033
   HS-                  6.126e-06        0.1855      0.5974       -5.4365
   NaHSiO3(aq)          1.736e-06        0.1590      1.0000       -5.7605
   SiO2(aq)             1.222e-06       0.06721      1.0000       -5.9129
   AlO2-                7.747e-07       0.04183      0.6338       -6.3089
   Fe++                 4.363e-07       0.02230      0.1674       -7.1366
   HSiO3-               3.019e-07       0.02131      0.6338       -6.7181
   NaAlO2(aq)           1.422e-07       0.01067      1.0000       -6.8470
   FeCl+                1.276e-07       0.01066      0.6338       -7.0923
   H2S(aq)              5.612e-08      0.001751      1.0000       -7.2509
   S--                  4.540e-08      0.001333      0.1264       -8.2412
   FeCl4--              2.997e-08      0.005423      0.0870       -8.5836
    (only species > 1e-8 molal listed)

  Mineral saturation states
                     log Q/K                          log Q/K
 ----------------------------------------------------------------
   Andradite          0.0000 sat    Diaspore          -1.2535     
   Greenalite         0.0000 sat    Wollastonite      -1.2876     
   Troilite           0.0000 sat    Monticellite      -1.3845     
   Hydroxylapatite    0.0000 sat    Pseudowollastoni  -1.4219     
   Tephroite          0.0000 sat    Phlogopite        -1.5214     
   Magnetite          0.0000 sat    Rhodonite         -1.5391     
   Antigorite         0.0000 sat    Boehmite          -1.5483     
   Daphnite-14A       0.0000 sat    Annite            -1.6131     
   Chromite           0.0000 sat    Ferrosilite       -1.6519     
   Pyrrhotite        -0.0796        Hedenbergite      -1.6899     
   Chrysotile        -0.3219        Goethite          -1.7690     
   FeO               -0.3588        Saponite-Ca       -2.0161     
   Ripidolite-14A    -0.4647        Halite            -2.0375     
   Mn(OH)2(am)       -0.4659        Gibbsite          -2.0399     
   Ice               -0.4849        Manganosite       -2.0692     
   Fayalite          -0.5582        Hematite          -2.1413     
   Diopside          -0.6276        Saponite-Na       -2.2358     
   Alabandite        -0.7187        Saponite-Mg       -2.5247     
   Brucite           -0.9028        Enstatite         -2.5573     
   Fe                -0.9139        Portlandite       -2.6218     
   Cronstedtite-7A   -1.1328        Quartz            -2.8347     
   Fe(OH)2           -1.1562        Chamosite-7A      -2.8365     
   Clinochlore-14A   -1.1603        Daphnite-7A       -2.8752     
   Wustite           -1.2144        Saponite-K        -2.8953     
    (only minerals with log Q/K > -3 listed)

                         partial
  Gases               press. (bar)     fugacity     fug. coef.    log fug.
 ---------------------------------------------------------------------------
   H2(g)                    243.5         243.6         1.001      2.3868
   CH4(g)                   1.174         1.173        0.9993      0.0694
   H2O(g)                  0.8119        0.7999        0.9852     -0.0970
   H2S(g)               1.680e-06     1.673e-06        0.9961     -5.7764
   HCl(g)               1.010e-12     1.010e-12         1.000*   -11.9958
   CO2(g)               2.855e-24     2.848e-24        0.9976    -23.5455
   CO(g)                1.982e-25     1.982e-25         1.000*   -24.7028
   C2H4(g)              6.012e-28     6.012e-28         1.000*   -27.2210
   S2(g)                1.053e-36     1.053e-36         1.000*   -35.9777
   Na(g)                1.003e-38     1.003e-38         1.000*   -37.9988
   SO2(g)               9.449e-40     9.381e-40        0.9928    -39.0277
   K(g)                 3.558e-42     3.558e-42         1.000*   -41.4488
   Cl2(g)               5.844e-54     5.844e-54         1.000*   -53.2333
   Mg(g)                1.929e-64     1.929e-64         1.000*   -63.7146
   O2(g)                1.384e-68     1.384e-68        0.9999    -67.8589
   Ca(g)                1.472e-79     1.472e-79         1.000*   -78.8321
   Al(g)               1.381e-100    1.381e-100         1.000*   -99.8598
   C(g)                5.093e-104    5.093e-104         1.000*  -103.2930
   Si(g)               7.308e-109    7.308e-109         1.000*  -108.1362
    *no data, gas taken to be ideal

                                  In fluid              Sorbed            Kd
  Original basis total moles   moles     mg/kg      moles     mg/kg      L/kg
 -------------------------------------------------------------------------------
   H2O                 58.1       54.3  9.19e+05
   Al+++             0.0308   8.94e-07    0.0227
   Ca++               0.523      0.492  1.85e+04
   Cl-                 1.39       1.39  4.61e+04
   CrO4--            0.0221   4.38e-22  4.77e-17
   Fe++               0.829   5.79e-07    0.0304
   H+                 -5.20   0.000816     0.773
   HCO3-            0.00100    0.00100      57.3
   HPO4--           0.00218   1.38e-12  1.25e-07
   K+               0.00267    0.00267      97.9
   Mg++                1.72   5.41e-05      1.24
   Mn++              0.0163   0.000261      13.5
   Na+                0.888      0.888  1.92e+04
   O2(aq)           -0.0431    -0.0968 -2.91e+03
   SO4--             0.0187   6.07e-06     0.548
   SiO2(aq)            1.36   3.18e-06     0.179
   Ti(OH)4(aq)      0.00218    0.00218      238.

  Elemental composition               In fluid                  Sorbed
                  total moles     moles       mg/kg        moles       mg/kg
 -------------------------------------------------------------------------------
   Aluminum           0.03078    8.941e-07     0.02266
   Calcium             0.5226       0.4922   1.853e+04
   Carbon            0.001000     0.001000       11.28
   Chlorine             1.385        1.385   4.613e+04
   Chromium           0.02208    4.376e-22   2.138e-17
   Hydrogen             111.0        108.6   1.028e+05
   Iron                0.8290    5.792e-07     0.03039
   Magnesium            1.720    5.410e-05       1.235
   Manganese          0.01628    0.0002610       13.47
   Oxygen               60.92        54.10   8.131e+05
   Phosphorus        0.002181    1.381e-12   4.018e-08
   Potassium         0.002666     0.002666       97.90
   Silicon              1.356    3.176e-06     0.08380
   Sodium              0.8884       0.8884   1.919e+04
   Sulfur             0.01867    6.069e-06      0.1828
   Titanium          0.002183     0.002183       98.20


          Step #    30             Xi = 0.3000

          Temperature = 100.0 C    Pressure =  1.013 bars
          pH =  8.353              log fO2 =  -68.235
          Eh =  -0.6616 volts      pe =  -8.9368
          Ionic strength      =    1.964226 molal
          Charge imbalance    =    0.466667 eq/kg (16.94% error)
          Activity of water   =    0.959216
          Solvent mass        =     0.96165 kg
          Solution mass       =      1.0520 kg
          Mineral mass        =     0.36375 kg
          Solution density    =    1.004    g/cm3
          Solution viscosity  =    0.003    poise
          Chlorinity          =    1.440226 molal
          Dissolved solids    =       85917 mg/kg sol'n
          Hardness            =    46596.86 mg/kg sol'n as CaCO3
            carbonate         =       52.01 mg/kg sol'n as CaCO3
            non-carbonate     =    46544.86 mg/kg sol'n as CaCO3
          Carbonate alkalinity=       52.01 mg/kg sol'n as CaCO3
          Water type          =    Ca-Cl
          Bulk volume         =    1.17e+03 cm3
          Fluid volume        =    1.05e+03 cm3
          Mineral volume      =        122. cm3
          Inert volume        =        0.00 cm3
          Porosity            =        89.6 %
          Permeability        =        2.68 cm2
          Mass reacted        =         326 g

                          moles          moles         grams          cm3      rxn rate
  Reactants             remaining       reacted       reacted       reacted  (mol/kg sec)
 ------------------------------------------------------------------------------------------
   H2O                    0.02963       0.01270        0.2288          --            --  
   Al2O3                  0.05386       0.02308         2.353          --            --  
   CaO                    0.08976       0.03847         2.157          --            --  
   Cr2O3                  0.03864       0.01656         2.517          --            --  
   FeO(ox)                  2.898         1.242         89.23          --            --  
   K2O(ox)               0.002915      0.001249        0.1177          --            --  
   MgO                      6.018         2.579         103.9          --            --  
   MnO                    0.05698       0.02442         1.732          --            --  
   Na2O(ox)               0.01477      0.006328        0.3922          --            --  
   P2O5                  0.003815      0.001635        0.2321          --            --  
   S                      0.06184       0.02650        0.8498        0.4111          --  
   SiO2                     4.747         2.035         122.2          --            --  
   TiO2                  0.007638      0.003274        0.2615          --            --  

  Minerals in system     moles      log moles      grams        volume (cm3)
 ----------------------------------------------------------------------------
   Andradite              0.01343     -1.872          6.824           1.770
   Antigorite             0.05375     -1.270          243.8           94.01
   Chromite               0.01656     -1.781          3.707          0.7288
   Daphnite-14A           0.02308     -1.637          16.47           4.926
   Greenalite             0.04276     -1.369          15.90           4.918
   Hydroxylapatite       0.001090     -2.962         0.5477          0.2067
   Magnetite               0.3095     -0.509          71.65           13.78
   Tephroite              0.01210     -1.917          2.444          0.9221
   Troilite               0.02750     -1.561          2.417          0.9122
                                               _____________   _____________
          (total)                                     363.8           122.2 

  Aqueous species       molality    mg/kg sol'n    act. coef.     log act.
 ---------------------------------------------------------------------------
   Cl-                      1.252     4.057e+04      0.5569       -0.1567
   Na+                     0.8080     1.698e+04      0.6345       -0.2902
   Ca++                    0.4569     1.674e+04      0.1673       -1.1168
   H2(aq)                  0.2999         552.6      1.0000       -0.5230
   NaCl(aq)                0.1203         6424.      1.0000       -0.9199
   CaCl+                  0.03694         2551.      0.6345       -1.6301
   CaCl2(aq)              0.01544         1567.      1.0000       -1.8113
   K+                    0.003477         124.3      0.5569       -2.7130
   Ti(OH)4(aq)           0.003405         360.8      1.0000       -2.4679
   Methane(aq)           0.001040         15.25      1.0000       -2.9830
   OH-                  0.0002011         3.126      0.5979       -3.9200
   MnCl+                0.0001768         14.61      0.6345       -3.9501
   KCl(aq)              0.0001608         10.96      1.0000       -3.7937
   Mn++                 5.568e-05         2.796      0.1673       -5.0309
   Mg++                 3.543e-05        0.7872      0.2485       -5.0552
   MgCl+                1.471e-05        0.8036      0.6345       -5.0299
   NaOH(aq)             1.446e-05        0.5286      1.0000       -4.8399
   HS-                  6.026e-06        0.1822      0.5979       -5.4433
   NaHSiO3(aq)          1.618e-06        0.1480      1.0000       -5.7909
   SiO2(aq)             9.846e-07       0.05408      1.0000       -6.0067
   AlO2-                8.494e-07       0.04580      0.6345       -6.2685
   Fe++                 3.897e-07       0.01989      0.1673       -7.1859
   HSiO3-               2.764e-07       0.01948      0.6345       -6.7560
   NaAlO2(aq)           1.588e-07       0.01190      1.0000       -6.7991
   FeCl+                1.151e-07      0.009605      0.6345       -7.1366
   S--                  5.093e-08      0.001493      0.1262       -8.1919
   H2S(aq)              4.855e-08      0.001513      1.0000       -7.3138
   FeCl4--              2.811e-08      0.005079      0.0868       -8.6126
    (only species > 1e-8 molal listed)

  Mineral saturation states
                     log Q/K                          log Q/K
 ----------------------------------------------------------------
   Magnetite          0.0000 sat    Wollastonite      -1.2667     
   Hydroxylapatite    0.0000 sat    Diaspore          -1.2692     
   Daphnite-14A       0.0000 sat    Monticellite      -1.2970     
   Chromite           0.0000 sat    Pseudowollastoni  -1.4010     
   Tephroite          0.0000 sat    Phlogopite        -1.4391     
   Andradite          0.0000 sat    Annite            -1.5424     
   Greenalite         0.0000 sat    Boehmite          -1.5640     
   Troilite           0.0000 sat    Rhodonite         -1.5860     
   Antigorite         0.0000 sat    Ferrosilite       -1.6830     
   Pyrrhotite        -0.0796        Hedenbergite      -1.7002     
   FeO               -0.2961        Goethite          -1.8004     
   Chrysotile        -0.3102        Manganosite       -2.0223     
   Mn(OH)2(am)       -0.4192        Halite            -2.0249     
   Ripidolite-14A    -0.4530        Gibbsite          -2.0557     
   Ice               -0.4851        Saponite-Ca       -2.1470     
   Fayalite          -0.5266        Hematite          -2.2040     
   Diopside          -0.6339        Saponite-Na       -2.3647     
   Fe                -0.6633        Portlandite       -2.5074     
   Alabandite        -0.7344        Enstatite         -2.5845     
   Brucite           -0.8365        Saponite-Mg       -2.6636     
   Fe(OH)2           -1.0938        Chamosite-7A      -2.8365     
   Clinochlore-14A   -1.1408        Daphnite-7A       -2.8752     
   Cronstedtite-7A   -1.1644        Quartz            -2.9285     
   Wustite           -1.1651        Saponite-K        -2.9859     
    (only minerals with log Q/K > -3 listed)

                         partial
  Gases               press. (bar)     fugacity     fug. coef.    log fug.
 ---------------------------------------------------------------------------
   H2(g)                    375.2         375.4         1.001      2.5746
   CH4(g)                   1.190         1.189        0.9993      0.0752
   H2O(g)                  0.8115        0.7995        0.9852     -0.0972
   H2S(g)               1.453e-06     1.448e-06        0.9961     -5.8393
   HCl(g)               8.979e-13     8.979e-13         1.000*   -12.0468
   CO2(g)               5.125e-25     5.113e-25        0.9976    -24.2913
   CO(g)                5.487e-26     5.487e-26         1.000*   -25.2607
   C2H4(g)              2.600e-28     2.600e-28         1.000*   -27.5850
   S2(g)                3.319e-37     3.319e-37         1.000*   -36.4790
   Na(g)                1.441e-38     1.441e-38         1.000*   -37.8412
   SO2(g)               2.232e-40     2.216e-40        0.9928    -39.6544
   K(g)                 6.683e-42     6.683e-42         1.000*   -41.1751
   Cl2(g)               2.999e-54     2.999e-54         1.000*   -53.5231
   Mg(g)                3.467e-64     3.467e-64         1.000*   -63.4600
   O2(g)                5.824e-69     5.823e-69        0.9999    -68.2349
   Ca(g)                2.955e-79     2.955e-79         1.000*   -78.5295
   Al(g)               2.551e-100    2.551e-100         1.000*   -99.5934
   C(g)                2.174e-104    2.174e-104         1.000*  -103.6628
   Si(g)               1.400e-108    1.400e-108         1.000*  -107.8540
    *no data, gas taken to be ideal

                                  In fluid              Sorbed            Kd
  Original basis total moles   moles     mg/kg      moles     mg/kg      L/kg
 -------------------------------------------------------------------------------
   H2O                 59.4       53.7  9.19e+05
   Al+++             0.0462   9.70e-07    0.0249
   Ca++               0.535      0.490  1.87e+04
   Cl-                 1.39       1.39  4.67e+04
   CrO4--            0.0331   3.86e-22  4.26e-17
   Fe++                1.24   5.13e-07    0.0272
   H+                 -7.80   0.000793     0.760
   HCO3-            0.00100    0.00100      58.0
   HPO4--           0.00327   1.14e-12  1.04e-07
   K+               0.00350    0.00350      130.
   Mg++                2.58   4.82e-05      1.11
   Mn++              0.0244   0.000224      11.7
   Na+                0.893      0.893  1.95e+04
   O2(aq)           -0.0646     -0.146 -4.45e+03
   SO4--             0.0275   5.89e-06     0.538
   SiO2(aq)            2.03   2.77e-06     0.158
   Ti(OH)4(aq)      0.00327    0.00327      361.

  Elemental composition               In fluid                  Sorbed
                  total moles     moles       mg/kg        moles       mg/kg
 -------------------------------------------------------------------------------
   Aluminum           0.04616    9.702e-07     0.02488
   Calcium             0.5355       0.4897   1.866e+04
   Carbon            0.001000     0.001000       11.42
   Chlorine             1.385        1.385   4.667e+04
   Chromium           0.03312    3.862e-22   1.909e-17
   Hydrogen             111.0        107.4   1.028e+05
   Iron                 1.243    5.130e-07     0.02723
   Magnesium            2.580    4.822e-05       1.114
   Manganese          0.02442    0.0002236       11.67
   Oxygen               63.62        53.39   8.120e+05
   Phosphorus        0.003271    1.137e-12   3.348e-08
   Potassium         0.003498     0.003498       130.0
   Silicon              2.035    2.769e-06     0.07392
   Sodium              0.8927       0.8927   1.951e+04
   Sulfur             0.02750    5.891e-06      0.1796
   Titanium          0.003275     0.003275       149.0


          Step #    40             Xi = 0.4000

          Temperature = 100.0 C    Pressure =  1.013 bars
          pH =  8.393              log fO2 =  -68.503
          Eh =  -0.6695 volts      pe =  -9.0432
          Ionic strength      =    1.985102 molal
          Charge imbalance    =    0.472262 eq/kg (16.96% error)
          Activity of water   =    0.958743
          Solvent mass        =     0.94884 kg
          Solution mass       =      1.0396 kg
          Mineral mass        =     0.48497 kg
          Solution density    =    1.005    g/cm3
          Solution viscosity  =    0.003    poise
          Chlorinity          =    1.459681 molal
          Dissolved solids    =       87287 mg/kg sol'n
          Hardness            =    46915.35 mg/kg sol'n as CaCO3
            carbonate         =       53.08 mg/kg sol'n as CaCO3
            non-carbonate     =    46862.27 mg/kg sol'n as CaCO3
          Carbonate alkalinity=       53.08 mg/kg sol'n as CaCO3
          Water type          =    Ca-Cl
          Bulk volume         =    1.20e+03 cm3
          Fluid volume        =    1.03e+03 cm3
          Mineral volume      =        163. cm3
          Inert volume        =        0.00 cm3
          Porosity            =        86.4 %
          Permeability        =       0.898 cm2
          Mass reacted        =         435 g

                          moles          moles         grams          cm3      rxn rate
  Reactants             remaining       reacted       reacted       reacted  (mol/kg sec)
 ------------------------------------------------------------------------------------------
   H2O                    0.02540       0.01693        0.3051          --            --  
   Al2O3                  0.04616       0.03078         3.138          --            --  
   CaO                    0.07694       0.05129         2.876          --            --  
   Cr2O3                  0.03312       0.02208         3.356          --            --  
   FeO(ox)                  2.484         1.656         119.0          --            --  
   K2O(ox)               0.002498      0.001666        0.1569          --            --  
   MgO                      5.158         3.439         138.6          --            --  
   MnO                    0.04884       0.03256         2.310          --            --  
   Na2O(ox)               0.01266      0.008438        0.5230          --            --  
   P2O5                  0.003270      0.002180        0.3094          --            --  
   S                      0.05301       0.03534         1.133        0.5481          --  
   SiO2                     4.069         2.713         163.0          --            --  
   TiO2                  0.006547      0.004365        0.3487          --            --  

  Minerals in system     moles      log moles      grams        volume (cm3)
 ----------------------------------------------------------------------------
   Andradite              0.01793     -1.746          9.110           2.364
   Antigorite             0.07166     -1.145          325.0           125.3
   Chromite               0.02208     -1.656          4.942          0.9717
   Daphnite-14A           0.03078     -1.512          21.96           6.568
   Greenalite             0.05707     -1.244          21.22           6.563
   Hydroxylapatite       0.001454     -2.838         0.7302          0.2755
   Magnetite               0.4125     -0.385          95.52           18.37
   Tephroite              0.01618     -1.791          3.268           1.233
   Troilite               0.03633     -1.440          3.194           1.205
                                               _____________   _____________
          (total)                                     485.0           162.9 

  Aqueous species       molality    mg/kg sol'n    act. coef.     log act.
 ---------------------------------------------------------------------------
   Cl-                      1.266     4.097e+04      0.5572       -0.1516
   Na+                     0.8214     1.724e+04      0.6351       -0.2826
   Ca++                    0.4600     1.683e+04      0.1672       -1.1140
   H2(aq)                  0.4080         750.7      1.0000       -0.3893
   NaCl(aq)                0.1238         6605.      1.0000       -0.9072
   CaCl+                  0.03758         2591.      0.6351       -1.6222
   CaCl2(aq)              0.01591         1612.      1.0000       -1.7982
   Ti(OH)4(aq)           0.004601         486.8      1.0000       -2.3371
   K+                    0.004361         155.6      0.5572       -2.6145
   Methane(aq)           0.001054         15.43      1.0000       -2.9772
   OH-                  0.0002200         3.415      0.5984       -3.8807
   KCl(aq)              0.0002042         13.89      1.0000       -3.6900
   MnCl+                0.0001610         13.28      0.6351       -3.9905
   Mn++                 5.016e-05         2.515      0.1672       -5.0764
   Mg++                 3.294e-05        0.7308      0.2486       -5.0867
   NaOH(aq)             1.611e-05        0.5880      1.0000       -4.7930
   MgCl+                1.383e-05        0.7545      0.6351       -5.0562
   HS-                  5.948e-06        0.1796      0.5984       -5.4486
   NaHSiO3(aq)          1.546e-06        0.1412      1.0000       -5.8108
   AlO2-                9.059e-07       0.04877      0.6351       -6.2401
   SiO2(aq)             8.443e-07       0.04630      1.0000       -6.0735
   Fe++                 3.603e-07       0.01837      0.1672       -7.2201
   HSiO3-               2.592e-07       0.01824      0.6351       -6.7835
   NaAlO2(aq)           1.725e-07       0.01291      1.0000       -6.7631
   FeCl+                1.075e-07      0.008960      0.6351       -7.1656
   S--                  5.518e-08      0.001615      0.1260       -8.1577
   H2S(aq)              4.379e-08      0.001362      1.0000       -7.3587
   FeCl4--              2.731e-08      0.004926      0.0866       -8.6263
    (only species > 1e-8 molal listed)

  Mineral saturation states
                     log Q/K                          log Q/K
 ----------------------------------------------------------------
   Troilite           0.0000 sat    Monticellite      -1.2347     
   Magnetite          0.0000 sat    Wollastonite      -1.2518     
   Daphnite-14A       0.0000 sat    Diaspore          -1.2803     
   Greenalite         0.0000 sat    Phlogopite        -1.3704     
   Andradite          0.0000 sat    Pseudowollastoni  -1.3861     
   Tephroite          0.0000 sat    Annite            -1.4820     
   Chromite           0.0000 sat    Boehmite          -1.5751     
   Antigorite         0.0000 sat    Rhodonite         -1.6193     
   Hydroxylapatite    0.0000 sat    Ferrosilite       -1.7051     
   Pyrrhotite        -0.0796        Hedenbergite      -1.7074     
   FeO               -0.2514        Goethite          -1.8229     
   Chrysotile        -0.3019        Manganosite       -1.9890     
   Mn(OH)2(am)       -0.3861        Halite            -2.0122     
   Ripidolite-14A    -0.4447        Gibbsite          -2.0671     
   Fe                -0.4847        Saponite-Ca       -2.2401     
   Ice               -0.4853        Hematite          -2.2487     
   Fayalite          -0.5041        Portlandite       -2.4260     
   Diopside          -0.6384        Saponite-Na       -2.4558     
   Alabandite        -0.7457        Enstatite         -2.6038     
   Brucite           -0.7892        Saponite-Mg       -2.7623     
   Fe(OH)2           -1.0493        Chamosite-7A      -2.8365     
   Clinochlore-14A   -1.1269        Daphnite-7A       -2.8752     
   Wustite           -1.1299        Quartz            -2.9953     
   Cronstedtite-7A   -1.1869     
    (only minerals with log Q/K > -3 listed)

                         partial
  Gases               press. (bar)     fugacity     fug. coef.    log fug.
 ---------------------------------------------------------------------------
   H2(g)                    510.5         510.8         1.001      2.7083
   CH4(g)                   1.206         1.205        0.9993      0.0810
   H2O(g)                  0.8111        0.7991        0.9852     -0.0974
   H2S(g)               1.311e-06     1.306e-06        0.9961     -5.8842
   HCl(g)               8.295e-13     8.295e-13         1.000*   -12.0812
   CO2(g)               1.514e-25     1.511e-25        0.9976    -24.8208
   CO(g)                2.207e-26     2.207e-26         1.000*   -25.6562
   C2H4(g)              1.443e-28     1.443e-28         1.000*   -27.8408
   S2(g)                1.458e-37     1.458e-37         1.000*   -36.8362
   Na(g)                1.874e-38     1.874e-38         1.000*   -37.7273
   SO2(g)               7.985e-41     7.928e-41        0.9928    -40.1009
   K(g)                 1.071e-41     1.071e-41         1.000*   -40.9701
   Cl2(g)               1.881e-54     1.881e-54         1.000*   -53.7256
   Mg(g)                5.264e-64     5.264e-64         1.000*   -63.2787
   O2(g)                3.143e-69     3.142e-69        0.9999    -68.5027
   Ca(g)                4.854e-79     4.854e-79         1.000*   -78.3139
   Al(g)               3.949e-100    3.949e-100         1.000*   -99.4035
   C(g)                1.190e-104    1.190e-104         1.000*  -103.9244
   Si(g)               2.224e-108    2.224e-108         1.000*  -107.6529
    *no data, gas taken to be ideal

                                  In fluid              Sorbed            Kd
  Original basis total moles   moles     mg/kg      moles     mg/kg      L/kg
 -------------------------------------------------------------------------------
   H2O                 60.7       53.1  9.19e+05
   Al+++             0.0616   1.02e-06    0.0266
   Ca++               0.548      0.487  1.88e+04
   Cl-                 1.39       1.39  4.72e+04
   CrO4--            0.0442   3.53e-22  3.94e-17
   Fe++                1.66   4.70e-07    0.0253
   H+                 -10.4   0.000776     0.752
   HCO3-            0.00100    0.00100      58.7
   HPO4--           0.00436   9.86e-13  9.10e-08
   K+               0.00433    0.00433      163.
   Mg++                3.44   4.44e-05      1.04
   Mn++              0.0326   0.000200      10.6
   Na+                0.897      0.897  1.98e+04
   O2(aq)           -0.0861     -0.196 -6.02e+03
   SO4--             0.0363   5.74e-06     0.530
   SiO2(aq)            2.71   2.51e-06     0.145
   Ti(OH)4(aq)      0.00437    0.00437      487.

  Elemental composition               In fluid                  Sorbed
                  total moles     moles       mg/kg        moles       mg/kg
 -------------------------------------------------------------------------------
   Aluminum           0.06155    1.024e-06     0.02657
   Calcium             0.5483       0.4872   1.878e+04
   Carbon            0.001000     0.001000       11.55
   Chlorine             1.385        1.385   4.723e+04
   Chromium           0.04416    3.528e-22   1.765e-17
   Hydrogen             111.1        106.1   1.029e+05
   Iron                 1.657    4.703e-07     0.02527
   Magnesium            3.440    4.438e-05       1.038
   Manganese          0.03256    0.0002003       10.59
   Oxygen               66.32        52.69   8.109e+05
   Phosphorus        0.004361    9.856e-13   2.936e-08
   Potassium         0.004331     0.004331       162.9
   Silicon              2.713    2.514e-06     0.06792
   Sodium              0.8969       0.8969   1.983e+04
   Sulfur             0.03634    5.738e-06      0.1770
   Titanium          0.004366     0.004366       201.1


          Step #    50             Xi = 0.5000

          Temperature = 100.0 C    Pressure =  1.013 bars
          pH =  8.423              log fO2 =  -68.712
          Eh =  -0.6757 volts      pe =  -9.1261
          Ionic strength      =    2.006453 molal
          Charge imbalance    =    0.477992 eq/kg (16.99% error)
          Activity of water   =    0.958259
          Solvent mass        =     0.93602 kg
          Solution mass       =      1.0271 kg
          Mineral mass        =     0.60619 kg
          Solution density    =    1.006    g/cm3
          Solution viscosity  =    0.003    poise
          Chlorinity          =    1.479669 molal
          Dissolved solids    =       88691 mg/kg sol'n
          Hardness            =    47240.72 mg/kg sol'n as CaCO3
            carbonate         =       54.10 mg/kg sol'n as CaCO3
            non-carbonate     =    47186.61 mg/kg sol'n as CaCO3
          Carbonate alkalinity=       54.10 mg/kg sol'n as CaCO3
          Water type          =    Ca-Cl
          Bulk volume         =    1.22e+03 cm3
          Fluid volume        =    1.02e+03 cm3
          Mineral volume      =        204. cm3
          Inert volume        =        0.00 cm3
          Porosity            =        83.4 %
          Permeability        =       0.317 cm2
          Mass reacted        =         544 g

                          moles          moles         grams          cm3      rxn rate
  Reactants             remaining       reacted       reacted       reacted  (mol/kg sec)
 ------------------------------------------------------------------------------------------
   H2O                    0.02117       0.02117        0.3813          --            --  
   Al2O3                  0.03847       0.03847         3.922          --            --  
   CaO                    0.06412       0.06412         3.595          --            --  
   Cr2O3                  0.02760       0.02760         4.195          --            --  
   FeO(ox)                  2.070         2.070         148.7          --            --  
   K2O(ox)               0.002082      0.002082        0.1961          --            --  
   MgO                      4.298         4.298         173.2          --            --  
   MnO                    0.04070       0.04070         2.887          --            --  
   Na2O(ox)               0.01055       0.01055        0.6537          --            --  
   P2O5                  0.002725      0.002725        0.3868          --            --  
   S                      0.04417       0.04417         1.416        0.6851          --  
   SiO2                     3.391         3.391         203.7          --            --  
   TiO2                  0.005456      0.005456        0.4358          --            --  

  Minerals in system     moles      log moles      grams        volume (cm3)
 ----------------------------------------------------------------------------
   Andradite              0.02243     -1.649          11.40           2.957
   Antigorite             0.08957     -1.048          406.3           156.7
   Chromite               0.02760     -1.559          6.178           1.215
   Daphnite-14A           0.03847     -1.415          27.45           8.210
   Greenalite             0.07138     -1.146          26.53           8.208
   Hydroxylapatite       0.001817     -2.741         0.9127          0.3444
   Magnetite               0.5156     -0.288          119.4           22.96
   Tephroite              0.02026     -1.693          4.092           1.544
   Troilite               0.04517     -1.345          3.971           1.498
                                               _____________   _____________
          (total)                                     606.2           203.6 

  Aqueous species       molality    mg/kg sol'n    act. coef.     log act.
 ---------------------------------------------------------------------------
   Cl-                      1.281     4.138e+04      0.5575       -0.1464
   Na+                     0.8351     1.750e+04      0.6358       -0.2750
   H2(aq)                  0.5191         953.6      1.0000       -0.2847
   Ca++                    0.4632     1.692e+04      0.1671       -1.1112
   NaCl(aq)                0.1276         6793.      1.0000       -0.8943
   CaCl+                  0.03824         2632.      0.6358       -1.6142
   CaCl2(aq)              0.01641         1659.      1.0000       -1.7850
   Ti(OH)4(aq)           0.005830         615.8      1.0000       -2.2343
   K+                    0.005267         187.7      0.5575       -2.5322
   Methane(aq)           0.001068         15.62      1.0000       -2.9713
   KCl(aq)              0.0002497         16.97      1.0000       -3.6025
   OH-                  0.0002357         3.653      0.5989       -3.8503
   MnCl+                0.0001502         12.37      0.6358       -4.0202
   Mn++                 4.631e-05         2.318      0.1671       -5.1113
   Mg++                 3.116e-05        0.6902      0.2488       -5.1106
   NaOH(aq)             1.758e-05        0.6409      1.0000       -4.7549
   MgCl+                1.324e-05        0.7208      0.6358       -5.0750
   HS-                  5.882e-06        0.1773      0.5989       -5.4532
   NaHSiO3(aq)          1.497e-06        0.1365      1.0000       -5.8249
   AlO2-                9.517e-07       0.05115      0.6358       -6.2182
   SiO2(aq)             7.487e-07       0.04100      1.0000       -6.1257
   Fe++                 3.395e-07       0.01728      0.1671       -7.2462
   HSiO3-               2.463e-07       0.01730      0.6358       -6.8052
   NaAlO2(aq)           1.847e-07       0.01380      1.0000       -6.7336
   FeCl+                1.024e-07      0.008518      0.6358       -7.1865
   S--                  5.867e-08      0.001715      0.1259       -8.1316
   H2S(aq)              4.038e-08      0.001254      1.0000       -7.3938
   FeCl4--              2.705e-08      0.004872      0.0864       -8.6316
    (only species > 1e-8 molal listed)

  Mineral saturation states
                     log Q/K                          log Q/K
 ----------------------------------------------------------------
   Magnetite          0.0000 sat    Monticellite      -1.1859     
   Hydroxylapatite    0.0000 sat    Cronstedtite-7A   -1.2046     
   Troilite           0.0000 sat    Wollastonite      -1.2402     
   Tephroite          0.0000 sat    Diaspore          -1.2890     
   Greenalite         0.0000 sat    Phlogopite        -1.3117     
   Daphnite-14A       0.0000 sat    Pseudowollastoni  -1.3745     
   Chromite           0.0000 sat    Annite            -1.4299     
   Andradite          0.0000 sat    Boehmite          -1.5838     
   Antigorite         0.0000 sat    Rhodonite         -1.6454     
   Pyrrhotite        -0.0796        Hedenbergite      -1.7130     
   FeO               -0.2165        Ferrosilite       -1.7224     
   Chrysotile        -0.2954        Goethite          -1.8405     
   Fe                -0.3449        Manganosite       -1.9629     
   Mn(OH)2(am)       -0.3602        Halite            -1.9993     
   Ripidolite-14A    -0.4382        Gibbsite          -2.0761     
   Ice               -0.4855        Hematite          -2.2836     
   Fayalite          -0.4864        Saponite-Ca       -2.3129     
   Diopside          -0.6418        Portlandite       -2.3624     
   Brucite           -0.7524        Saponite-Na       -2.5265     
   Alabandite        -0.7546        Enstatite         -2.6189     
   Fe(OH)2           -1.0146        Chamosite-7A      -2.8365     
   Wustite           -1.1024        Saponite-Mg       -2.8395     
   Clinochlore-14A   -1.1161        Daphnite-7A       -2.8752     
    (only minerals with log Q/K > -3 listed)

                         partial
  Gases               press. (bar)     fugacity     fug. coef.    log fug.
 ---------------------------------------------------------------------------
   H2(g)                    649.5         649.9         1.001      2.8129
   CH4(g)                   1.222         1.222        0.9993      0.0869
   H2O(g)                  0.8107        0.7987        0.9852     -0.0976
   H2S(g)               1.209e-06     1.204e-06        0.9961     -5.9193
   HCl(g)               7.824e-13     7.824e-13         1.000*   -12.1066
   CO2(g)               5.853e-26     5.840e-26        0.9976    -25.2336
   CO(g)                1.086e-26     1.086e-26         1.000*   -25.9643
   C2H4(g)              9.159e-29     9.159e-29         1.000*   -28.0382
   S2(g)                7.662e-38     7.662e-38         1.000*   -37.1157
   Na(g)                2.308e-38     2.308e-38         1.000*   -37.6367
   SO2(g)               3.572e-41     3.547e-41        0.9928    -40.4502
   K(g)                 1.567e-41     1.567e-41         1.000*   -40.8049
   Cl2(g)               1.315e-54     1.315e-54         1.000*   -53.8810
   Mg(g)                7.298e-64     7.298e-64         1.000*   -63.1368
   O2(g)                1.940e-69     1.939e-69        0.9999    -68.7123
   Ca(g)                7.157e-79     7.157e-79         1.000*   -78.1453
   Al(g)               5.560e-100    5.560e-100         1.000*   -99.2549
   C(g)                7.453e-105    7.453e-105         1.000*  -104.1277
   Si(g)               3.196e-108    3.196e-108         1.000*  -107.4954
    *no data, gas taken to be ideal

                                  In fluid              Sorbed            Kd
  Original basis total moles   moles     mg/kg      moles     mg/kg      L/kg
 -------------------------------------------------------------------------------
   H2O                 62.0       52.4  9.20e+05
   Al+++             0.0769   1.06e-06    0.0280
   Ca++               0.561      0.485  1.89e+04
   Cl-                 1.39       1.39  4.78e+04
   CrO4--            0.0552   3.28e-22  3.71e-17
   Fe++                2.07   4.39e-07    0.0239
   H+                 -13.0   0.000763     0.748
   HCO3-            0.00100    0.00100      59.4
   HPO4--           0.00545   8.78e-13  8.20e-08
   K+               0.00516    0.00516      197.
   Mg++                4.30   4.16e-05     0.983
   Mn++              0.0407   0.000184      9.84
   Na+                0.901      0.901  2.02e+04
   O2(aq)            -0.108     -0.245 -7.63e+03
   SO4--             0.0452   5.60e-06     0.524
   SiO2(aq)            3.39   2.33e-06     0.136
   Ti(OH)4(aq)      0.00546    0.00546      616.

  Elemental composition               In fluid                  Sorbed
                  total moles     moles       mg/kg        moles       mg/kg
 -------------------------------------------------------------------------------
   Aluminum           0.07694    1.064e-06     0.02796
   Calcium             0.5611       0.4847   1.891e+04
   Carbon            0.001000     0.001000       11.69
   Chlorine             1.385        1.385   4.781e+04
   Chromium           0.05520    3.284e-22   1.662e-17
   Hydrogen             111.1        104.9   1.029e+05
   Iron                 2.071    4.394e-07     0.02389
   Magnesium            4.299    4.156e-05      0.9834
   Manganese          0.04070    0.0001839       9.836
   Oxygen               69.03        51.98   8.097e+05
   Phosphorus        0.005451    8.777e-13   2.647e-08
   Potassium         0.005164     0.005164       196.6
   Silicon              3.391    2.332e-06     0.06377
   Sodium              0.9011       0.9011   2.017e+04
   Sulfur             0.04517    5.598e-06      0.1748
   Titanium          0.005457     0.005457       254.4


          Step #    60             Xi = 0.6000

          Temperature = 100.0 C    Pressure =  1.013 bars
          pH =  8.448              log fO2 =  -68.885
          Eh =  -0.6807 volts      pe =  -9.1943
          Ionic strength      =    2.028303 molal
          Charge imbalance    =    0.483863 eq/kg (17.03% error)
          Activity of water   =    0.957764
          Solvent mass        =     0.92320 kg
          Solution mass       =      1.0147 kg
          Mineral mass        =     0.72741 kg
          Solution density    =    1.007    g/cm3
          Solution viscosity  =    0.003    poise
          Chlorinity          =    1.500211 molal
          Dissolved solids    =       90130 mg/kg sol'n
          Hardness            =    47573.56 mg/kg sol'n as CaCO3
            carbonate         =       55.10 mg/kg sol'n as CaCO3
            non-carbonate     =    47518.47 mg/kg sol'n as CaCO3
          Carbonate alkalinity=       55.10 mg/kg sol'n as CaCO3
          Water type          =    Ca-Cl
          Bulk volume         =    1.25e+03 cm3
          Fluid volume        =    1.01e+03 cm3
          Mineral volume      =        244. cm3
          Inert volume        =        0.00 cm3
          Porosity            =        80.5 %
          Permeability        =       0.117 cm2
          Mass reacted        =         653 g

                          moles          moles         grams          cm3      rxn rate
  Reactants             remaining       reacted       reacted       reacted  (mol/kg sec)
 ------------------------------------------------------------------------------------------
   H2O                    0.01693       0.02540        0.4576          --            --  
   Al2O3                  0.03078       0.04616         4.707          --            --  
   CaO                    0.05129       0.07694         4.315          --            --  
   Cr2O3                  0.02208       0.03312         5.034          --            --  
   FeO(ox)                  1.656         2.484         178.5          --            --  
   K2O(ox)               0.001666      0.002498        0.2353          --            --  
   MgO                      3.439         5.158         207.9          --            --  
   MnO                    0.03256       0.04884         3.465          --            --  
   Na2O(ox)              0.008438       0.01266        0.7845          --            --  
   P2O5                  0.002180      0.003270        0.4641          --            --  
   S                      0.03534       0.05301         1.700        0.8222          --  
   SiO2                     2.713         4.069         244.5          --            --  
   TiO2                  0.004365      0.006547        0.5230          --            --  

  Minerals in system     moles      log moles      grams        volume (cm3)
 ----------------------------------------------------------------------------
   Andradite              0.02693     -1.570          13.69           3.551
   Antigorite              0.1075     -0.969          487.5           188.0
   Chromite               0.03312     -1.480          7.413           1.458
   Daphnite-14A           0.04616     -1.336          32.94           9.852
   Greenalite             0.08568     -1.067          31.85           9.853
   Hydroxylapatite       0.002180     -2.661          1.095          0.4133
   Magnetite               0.6187     -0.209          143.3           27.55
   Tephroite              0.02434     -1.614          4.915           1.855
   Troilite               0.05400     -1.268          4.747           1.791
                                               _____________   _____________
          (total)                                     727.4           244.3 

  Aqueous species       molality    mg/kg sol'n    act. coef.     log act.
 ---------------------------------------------------------------------------
   Cl-                      1.296     4.179e+04      0.5578       -0.1411
   Na+                     0.8492     1.776e+04      0.6365       -0.2672
   H2(aq)                  0.6333         1162.      1.0000       -0.1984
   Ca++                    0.4665     1.701e+04      0.1670       -1.1083
   NaCl(aq)                0.1314         6989.      1.0000       -0.8813
   CaCl+                  0.03892         2675.      0.6365       -1.6060
   CaCl2(aq)              0.01692         1709.      1.0000       -1.7716
   Ti(OH)4(aq)           0.007093         748.0      1.0000       -2.1492
   K+                    0.006198         220.5      0.5578       -2.4613
   Methane(aq)           0.001083         15.81      1.0000       -2.9653
   KCl(aq)              0.0002976         20.19      1.0000       -3.5264
   OH-                  0.0002494         3.859      0.5994       -3.8255
   MnCl+                0.0001422         11.70      0.6365       -4.0432
   Mn++                 4.341e-05         2.170      0.1670       -5.1396
   Mg++                 2.980e-05        0.6590      0.2489       -5.1298
   NaOH(aq)             1.895e-05        0.6896      1.0000       -4.7224
   MgCl+                1.281e-05        0.6962      0.6365       -5.0889
   HS-                  5.822e-06        0.1752      0.5994       -5.4572
   NaHSiO3(aq)          1.461e-06        0.1330      1.0000       -5.8354
   AlO2-                9.904e-07       0.05315      0.6365       -6.2004
   SiO2(aq)             6.781e-07       0.03707      1.0000       -6.1687
   Fe++                 3.236e-07       0.01645      0.1670       -7.2671
   HSiO3-               2.359e-07       0.01655      0.6365       -6.8235
   NaAlO2(aq)           1.959e-07       0.01461      1.0000       -6.7080
   FeCl+                9.863e-08      0.008194      0.6365       -7.2022
   S--                  6.165e-08      0.001799      0.1257       -8.1107
   H2S(aq)              3.777e-08      0.001171      1.0000       -7.4229
   FeCl4--              2.713e-08      0.004879      0.0861       -8.6314
    (only species > 1e-8 molal listed)

  Mineral saturation states
                     log Q/K                          log Q/K
 ----------------------------------------------------------------
   Magnetite          0.0000 sat    Monticellite      -1.1457     
   Hydroxylapatite    0.0000 sat    Cronstedtite-7A   -1.2193     
   Greenalite         0.0000 sat    Wollastonite      -1.2306     
   Troilite           0.0000 sat    Phlogopite        -1.2604     
   Andradite          0.0000 sat    Diaspore          -1.2963     
   Chromite           0.0000 sat    Pseudowollastoni  -1.3649     
   Tephroite          0.0000 sat    Annite            -1.3840     
   Antigorite         0.0000 sat    Boehmite          -1.5911     
   Daphnite-14A       0.0000 sat    Rhodonite         -1.6670     
   Pyrrhotite        -0.0796        Hedenbergite      -1.7176     
   FeO               -0.1877        Ferrosilite       -1.7366     
   Fe                -0.2295        Goethite          -1.8550     
   Chrysotile        -0.2900        Manganosite       -1.9413     
   Mn(OH)2(am)       -0.3389        Halite            -1.9863     
   Ripidolite-14A    -0.4328        Gibbsite          -2.0835     
   Fayalite          -0.4717        Portlandite       -2.3099     
   Ice               -0.4857        Hematite          -2.3124     
   Diopside          -0.6446        Saponite-Ca       -2.3728     
   Brucite           -0.7219        Saponite-Na       -2.5844     
   Alabandite        -0.7619        Enstatite         -2.6313     
   Fe(OH)2           -0.9860        Chamosite-7A      -2.8365     
   Wustite           -1.0796        Daphnite-7A       -2.8752     
   Clinochlore-14A   -1.1071        Saponite-Mg       -2.9031     
    (only minerals with log Q/K > -3 listed)

                         partial
  Gases               press. (bar)     fugacity     fug. coef.    log fug.
 ---------------------------------------------------------------------------
   H2(g)                    792.3         792.9         1.001      2.8992
   CH4(g)                   1.239         1.239        0.9993      0.0929
   H2O(g)                  0.8103        0.7983        0.9852     -0.0978
   H2S(g)               1.131e-06     1.126e-06        0.9961     -5.9484
   HCl(g)               7.476e-13     7.476e-13         1.000*   -12.1263
   CO2(g)               2.676e-26     2.670e-26        0.9976    -25.5735
   CO(g)                6.060e-27     6.060e-27         1.000*   -26.2175
   C2H4(g)              6.326e-29     6.326e-29         1.000*   -28.1989
   S2(g)                4.503e-38     4.503e-38         1.000*   -37.3465
   Na(g)                2.749e-38     2.749e-38         1.000*   -37.5608
   K(g)                 2.159e-41     2.159e-41         1.000*   -40.6658
   SO2(g)               1.838e-41     1.825e-41        0.9928    -40.7388
   Cl2(g)               9.843e-55     9.843e-55         1.000*   -54.0069
   Mg(g)                9.560e-64     9.560e-64         1.000*   -63.0196
   O2(g)                1.302e-69     1.302e-69        0.9999    -68.8855
   Ca(g)                9.862e-79     9.862e-79         1.000*   -78.0060
   Al(g)               7.376e-100    7.376e-100         1.000*   -99.1322
   C(g)                5.077e-105    5.077e-105         1.000*  -104.2944
   Si(g)               4.312e-108    4.312e-108         1.000*  -107.3654
    *no data, gas taken to be ideal

                                  In fluid              Sorbed            Kd
  Original basis total moles   moles     mg/kg      moles     mg/kg      L/kg
 -------------------------------------------------------------------------------
   H2O                 63.3       51.8  9.20e+05
   Al+++             0.0923   1.10e-06    0.0291
   Ca++               0.574      0.482  1.90e+04
   Cl-                 1.39       1.39  4.84e+04
   CrO4--            0.0662   3.09e-22  3.53e-17
   Fe++                2.49   4.15e-07    0.0229
   H+                 -15.6   0.000752     0.747
   HCO3-            0.00100    0.00100      60.1
   HPO4--           0.00654   7.95e-13  7.52e-08
   K+               0.00600    0.00600      231.
   Mg++                5.16   3.93e-05     0.942
   Mn++              0.0488   0.000171      9.28
   Na+                0.905      0.905  2.05e+04
   O2(aq)            -0.129     -0.294 -9.28e+03
   SO4--             0.0540   5.47e-06     0.518
   SiO2(aq)            4.07   2.19e-06     0.130
   Ti(OH)4(aq)      0.00655    0.00655      748.

  Elemental composition               In fluid                  Sorbed
                  total moles     moles       mg/kg        moles       mg/kg
 -------------------------------------------------------------------------------
   Aluminum           0.09233    1.096e-06     0.02914
   Calcium             0.5739       0.4822   1.905e+04
   Carbon            0.001000     0.001000       11.84
   Chlorine             1.385        1.385   4.839e+04
   Chromium           0.06624    3.092e-22   1.584e-17
   Hydrogen             111.1        103.7   1.030e+05
   Iron                 2.485    4.153e-07     0.02286
   Magnesium            5.159    3.933e-05      0.9422
   Manganese          0.04884    0.0001714       9.280
   Oxygen               71.73        51.27   8.085e+05
   Phosphorus        0.006541    7.949e-13   2.427e-08
   Potassium         0.005997     0.005997       231.1
   Silicon              4.069    2.192e-06     0.06068
   Sodium              0.9053       0.9053   2.051e+04
   Sulfur             0.05401    5.467e-06      0.1728
   Titanium          0.006548     0.006548       309.0


          Step #    70             Xi = 0.7000

          Temperature = 100.0 C    Pressure =  1.013 bars
          pH =  8.470              log fO2 =  -69.034
          Eh =  -0.6850 volts      pe =  -9.2524
          Ionic strength      =    2.050670 molal
          Charge imbalance    =    0.489881 eq/kg (17.06% error)
          Activity of water   =    0.957257
          Solvent mass        =     0.91039 kg
          Solution mass       =      1.0022 kg
          Mineral mass        =     0.84863 kg
          Solution density    =    1.008    g/cm3
          Solution viscosity  =    0.003    poise
          Chlorinity          =    1.521333 molal
          Dissolved solids    =       91604 mg/kg sol'n
          Hardness            =    47914.35 mg/kg sol'n as CaCO3
            carbonate         =       56.08 mg/kg sol'n as CaCO3
            non-carbonate     =    47858.27 mg/kg sol'n as CaCO3
          Carbonate alkalinity=       56.08 mg/kg sol'n as CaCO3
          Water type          =    Ca-Cl
          Bulk volume         =    1.28e+03 cm3
          Fluid volume        =        995. cm3
          Mineral volume      =        285. cm3
          Inert volume        =        0.00 cm3
          Porosity            =        77.7 %
          Permeability        =      0.0450 cm2
          Mass reacted        =         761 g

                          moles          moles         grams          cm3      rxn rate
  Reactants             remaining       reacted       reacted       reacted  (mol/kg sec)
 ------------------------------------------------------------------------------------------
   H2O                    0.01270       0.02963        0.5339          --            --  
   Al2O3                  0.02308       0.05386         5.491          --            --  
   CaO                    0.03847       0.08976         5.034          --            --  
   Cr2O3                  0.01656       0.03864         5.873          --            --  
   FeO(ox)                  1.242         2.898         208.2          --            --  
   K2O(ox)               0.001249      0.002915        0.2746          --            --  
   MgO                      2.579         6.018         242.5          --            --  
   MnO                    0.02442       0.05698         4.042          --            --  
   Na2O(ox)              0.006328       0.01477        0.9152          --            --  
   P2O5                  0.001635      0.003815        0.5415          --            --  
   S                      0.02650       0.06184         1.983        0.9592          --  
   SiO2                     2.035         4.747         285.2          --            --  
   TiO2                  0.003274      0.007638        0.6101          --            --  

  Minerals in system     moles      log moles      grams        volume (cm3)
 ----------------------------------------------------------------------------
   Andradite              0.03144     -1.503          15.98           4.145
   Antigorite              0.1254     -0.902          568.7           219.3
   Chromite               0.03864     -1.413          8.649           1.700
   Daphnite-14A           0.05386     -1.269          38.43           11.49
   Greenalite             0.09998     -1.000          37.17           11.50
   Hydroxylapatite       0.002544     -2.595          1.278          0.4821
   Magnetite               0.7218     -0.142          167.1           32.14
   Tephroite              0.02841     -1.547          5.738           2.165
   Troilite               0.06283     -1.202          5.524           2.085
                                               _____________   _____________
          (total)                                     848.6           285.0 

  Aqueous species       molality    mg/kg sol'n    act. coef.     log act.
 ---------------------------------------------------------------------------
   Cl-                      1.311     4.222e+04      0.5581       -0.1357
   Na+                     0.8636     1.803e+04      0.6372       -0.2594
   H2(aq)                  0.7507         1375.      1.0000       -0.1245
   Ca++                    0.4699     1.711e+04      0.1670       -1.1054
   NaCl(aq)                0.1355         7192.      1.0000       -0.8682
   CaCl+                  0.03963         2719.      0.6372       -1.5977
   CaCl2(aq)              0.01746         1760.      1.0000       -1.7580
   Ti(OH)4(aq)           0.008391         883.5      1.0000       -2.0762
   K+                    0.007154         254.1      0.5581       -2.3987
   Methane(aq)           0.001098         16.01      1.0000       -2.9592
   KCl(aq)              0.0003480         23.56      1.0000       -3.4585
   OH-                  0.0002614         4.039      0.5999       -3.8045
   MnCl+                0.0001362         11.18      0.6372       -4.0616
   Mn++                 4.112e-05         2.052      0.1670       -5.1633
   Mg++                 2.871e-05        0.6340      0.2490       -5.1457
   NaOH(aq)             2.025e-05        0.7356      1.0000       -4.6937
   MgCl+                1.248e-05        0.6777      0.6372       -5.0994
   HS-                  5.767e-06        0.1733      0.5999       -5.4610
   NaHSiO3(aq)          1.434e-06        0.1303      1.0000       -5.8435
   AlO2-                1.024e-06       0.05487      0.6372       -6.1854
   SiO2(aq)             6.230e-07       0.03400      1.0000       -6.2055
   Fe++                 3.110e-07       0.01578      0.1670       -7.2846
   HSiO3-               2.272e-07       0.01591      0.6372       -6.8394
   NaAlO2(aq)           2.064e-07       0.01537      1.0000       -6.6852
   FeCl+                9.582e-08      0.007947      0.6372       -7.2143
   S--                  6.426e-08      0.001872      0.1256       -8.0932
   H2S(aq)              3.566e-08      0.001104      1.0000       -7.4478
   FeCl4--              2.744e-08      0.004928      0.0859       -8.6275
    (only species > 1e-8 molal listed)

  Mineral saturation states
                     log Q/K                          log Q/K
 ----------------------------------------------------------------
   Antigorite         0.0000 sat    Monticellite      -1.1112     
   Magnetite          0.0000 sat    Phlogopite        -1.2149     
   Andradite          0.0000 sat    Wollastonite      -1.2224     
   Greenalite         0.0000 sat    Cronstedtite-7A   -1.2318     
   Chromite           0.0000 sat    Diaspore          -1.3024     
   Hydroxylapatite    0.0000 sat    Annite            -1.3430     
   Tephroite          0.0000 sat    Pseudowollastoni  -1.3567     
   Troilite           0.0000 sat    Boehmite          -1.5972     
   Daphnite-14A       0.0000 sat    Rhodonite         -1.6854     
   Pyrrhotite        -0.0796        Hedenbergite      -1.7215     
   Fe                -0.1307        Ferrosilite       -1.7487     
   FeO               -0.1630        Goethite          -1.8675     
   Chrysotile        -0.2854        Manganosite       -1.9229     
   Mn(OH)2(am)       -0.3207        Halite            -1.9732     
   Ripidolite-14A    -0.4282        Gibbsite          -2.0899     
   Fayalite          -0.4592        Portlandite       -2.2651     
   Ice               -0.4860        Hematite          -2.3371     
   Diopside          -0.6470        Saponite-Ca       -2.4241     
   Brucite           -0.6959        Saponite-Na       -2.6335     
   Alabandite        -0.7682        Enstatite         -2.6419     
   Fe(OH)2           -0.9615        Chamosite-7A      -2.8365     
   Wustite           -1.0602        Daphnite-7A       -2.8752     
   Clinochlore-14A   -1.0995        Saponite-Mg       -2.9574     
    (only minerals with log Q/K > -3 listed)

                         partial
  Gases               press. (bar)     fugacity     fug. coef.    log fug.
 ---------------------------------------------------------------------------
   H2(g)                    939.2         939.8         1.001      2.9731
   CH4(g)                   1.257         1.256        0.9993      0.0990
   H2O(g)                  0.8098        0.7979        0.9852     -0.0981
   H2S(g)               1.067e-06     1.063e-06        0.9961     -5.9733
   HCl(g)               7.208e-13     7.208e-13         1.000*   -12.1422
   CO2(g)               1.373e-26     1.370e-26        0.9976    -25.8633
   CO(g)                3.688e-27     3.688e-27         1.000*   -26.4333
   C2H4(g)              4.630e-29     4.630e-29         1.000*   -28.3345
   Na(g)                3.200e-38     3.200e-38         1.000*   -37.4949
   S2(g)                2.857e-38     2.857e-38         1.000*   -37.5441
   K(g)                 2.850e-41     2.850e-41         1.000*   -40.5452
   SO2(g)               1.041e-41     1.033e-41        0.9928    -40.9857
   Cl2(g)               7.720e-55     7.720e-55         1.000*   -54.1124
   Mg(g)                1.204e-63     1.204e-63         1.000*   -62.9193
   O2(g)                9.256e-70     9.255e-70        0.9999    -69.0336
   Ca(g)                1.298e-78     1.298e-78         1.000*   -77.8869
   Al(g)               9.395e-100    9.395e-100         1.000*   -99.0271
   C(g)                3.664e-105    3.664e-105         1.000*  -104.4360
   Si(g)               5.572e-108    5.572e-108         1.000*  -107.2540
    *no data, gas taken to be ideal

                                  In fluid              Sorbed            Kd
  Original basis total moles   moles     mg/kg      moles     mg/kg      L/kg
 -------------------------------------------------------------------------------
   H2O                 64.6       51.2  9.21e+05
   Al+++              0.108   1.12e-06    0.0302
   Ca++               0.587      0.480  1.92e+04
   Cl-                 1.39       1.39  4.90e+04
   CrO4--            0.0773   2.93e-22  3.40e-17
   Fe++                2.90   3.96e-07    0.0221
   H+                 -18.2   0.000743     0.747
   HCO3-            0.00100    0.00100      60.9
   HPO4--           0.00763   7.28e-13  6.97e-08
   K+               0.00683    0.00683      266.
   Mg++                6.02   3.75e-05     0.910
   Mn++              0.0570   0.000161      8.85
   Na+                0.910      0.910  2.09e+04
   O2(aq)            -0.151     -0.344 -1.10e+04
   SO4--             0.0628   5.34e-06     0.512
   SiO2(aq)            4.75   2.08e-06     0.125
   Ti(OH)4(aq)      0.00764    0.00764      884.

  Elemental composition               In fluid                  Sorbed
                  total moles     moles       mg/kg        moles       mg/kg
 -------------------------------------------------------------------------------
   Aluminum            0.1077    1.121e-06     0.03017
   Calcium             0.5868       0.4797   1.918e+04
   Carbon            0.001000     0.001000       11.98
   Chlorine             1.385        1.385   4.899e+04
   Chromium           0.07728    2.934e-22   1.522e-17
   Hydrogen             111.1        102.5   1.031e+05
   Iron                 2.899    3.958e-07     0.02206
   Magnesium            6.019    3.751e-05      0.9096
   Manganese          0.05698    0.0001614       8.849
   Oxygen               74.43        50.57   8.072e+05
   Phosphorus        0.007631    7.283e-13   2.251e-08
   Potassium         0.006830     0.006830       266.4
   Silicon              4.747    2.079e-06     0.05827
   Sodium              0.9095       0.9095   2.086e+04
   Sulfur             0.06284    5.341e-06      0.1709
   Titanium          0.007639     0.007639       365.0


          Step #    80             Xi = 0.8000

          Temperature = 100.0 C    Pressure =  1.013 bars
          pH =  8.488              log fO2 =  -69.164
          Eh =  -0.6888 volts      pe =  -9.3032
          Ionic strength      =    2.073576 molal
          Charge imbalance    =    0.496049 eq/kg (17.09% error)
          Activity of water   =    0.956739
          Solvent mass        =     0.89757 kg
          Solution mass       =     0.98973 kg
          Mineral mass        =     0.96984 kg
          Solution density    =    1.009    g/cm3
          Solution viscosity  =    0.003    poise
          Chlorinity          =    1.543057 molal
          Dissolved solids    =       93115 mg/kg sol'n
          Hardness            =    48263.46 mg/kg sol'n as CaCO3
            carbonate         =       57.06 mg/kg sol'n as CaCO3
            non-carbonate     =    48206.41 mg/kg sol'n as CaCO3
          Carbonate alkalinity=       57.06 mg/kg sol'n as CaCO3
          Water type          =    Ca-Cl
          Bulk volume         =    1.31e+03 cm3
          Fluid volume        =        981. cm3
          Mineral volume      =        326. cm3
          Inert volume        =        0.00 cm3
          Porosity            =        75.1 %
          Permeability        =      0.0180 cm2
          Mass reacted        =         870 g

                          moles          moles         grams          cm3      rxn rate
  Reactants             remaining       reacted       reacted       reacted  (mol/kg sec)
 ------------------------------------------------------------------------------------------
   H2O                   0.008467       0.03387        0.6101          --            --  
   Al2O3                  0.01539       0.06155         6.276          --            --  
   CaO                    0.02565        0.1026         5.753          --            --  
   Cr2O3                  0.01104       0.04416         6.712          --            --  
   FeO(ox)                 0.8280         3.312         238.0          --            --  
   K2O(ox)              0.0008328      0.003331        0.3138          --            --  
   MgO                      1.719         6.877         277.2          --            --  
   MnO                    0.01628       0.06512         4.620          --            --  
   Na2O(ox)              0.004219       0.01688         1.046          --            --  
   P2O5                  0.001090      0.004360        0.6189          --            --  
   S                      0.01767       0.07067         2.266         1.096          --  
   SiO2                     1.356         5.426         326.0          --            --  
   TiO2                  0.002182      0.008729        0.6973          --            --  

  Minerals in system     moles      log moles      grams        volume (cm3)
 ----------------------------------------------------------------------------
   Andradite              0.03595     -1.444          18.27           4.739
   Antigorite              0.1433     -0.844          650.0           250.6
   Chromite               0.04416     -1.355          9.884           1.943
   Daphnite-14A           0.06155     -1.211          43.92           13.14
   Greenalite              0.1143     -0.942          42.48           13.14
   Hydroxylapatite       0.002907     -2.537          1.460          0.5510
   Magnetite               0.8249     -0.084          191.0           36.73
   Tephroite              0.03249     -1.488          6.561           2.476
   Troilite               0.07167     -1.145          6.301           2.378
                                               _____________   _____________
          (total)                                     969.8           325.7 

  Aqueous species       molality    mg/kg sol'n    act. coef.     log act.
 ---------------------------------------------------------------------------
   Cl-                      1.326     4.265e+04      0.5585       -0.1303
   Na+                     0.8783     1.831e+04      0.6379       -0.2516
   H2(aq)                  0.8714         1593.      1.0000       -0.0598
   Ca++                    0.4733     1.720e+04      0.1669       -1.1024
   NaCl(aq)                0.1397         7403.      1.0000       -0.8549
   CaCl+                  0.04035         2764.      0.6379       -1.5893
   CaCl2(aq)              0.01802         1814.      1.0000       -1.7442
   Ti(OH)4(aq)           0.009727         1022.      1.0000       -2.0120
   K+                    0.008136         288.5      0.5585       -2.3426
   Methane(aq)           0.001114         16.21      1.0000       -2.9531
   KCl(aq)              0.0004009         27.11      1.0000       -3.3969
   OH-                  0.0002723         4.200      0.6005       -3.7864
   MnCl+                0.0001314         10.77      0.6379       -4.0765
   Mn++                 3.925e-05         1.956      0.1669       -5.1837
   Mg++                 2.782e-05        0.6132      0.2492       -5.1592
   NaOH(aq)             2.149e-05        0.7797      1.0000       -4.6677
   MgCl+                1.224e-05        0.6633      0.6379       -5.1075
   HS-                  5.715e-06        0.1714      0.6005       -5.4645
   NaHSiO3(aq)          1.413e-06        0.1283      1.0000       -5.8498
   AlO2-                1.054e-06       0.05637      0.6379       -6.1724
   SiO2(aq)             5.783e-07       0.03151      1.0000       -6.2378
   Fe++                 3.007e-07       0.01523      0.1669       -7.2994
   HSiO3-               2.196e-07       0.01536      0.6379       -6.8535
   NaAlO2(aq)           2.166e-07       0.01610      1.0000       -6.6644
   FeCl+                9.365e-08      0.007754      0.6379       -7.2237
   S--                  6.658e-08      0.001936      0.1254       -8.0784
   H2S(aq)              3.391e-08      0.001048      1.0000       -7.4697
   FeCl4--              2.795e-08      0.005010      0.0857       -8.6207
    (only species > 1e-8 molal listed)

  Mineral saturation states
                     log Q/K                          log Q/K
 ----------------------------------------------------------------
   Greenalite         0.0000 sat    Clinochlore-14A   -1.0928     
   Troilite           0.0000 sat    Phlogopite        -1.1738     
   Antigorite         0.0000 sat    Wollastonite      -1.2151     
   Daphnite-14A       0.0000 sat    Cronstedtite-7A   -1.2429     
   Magnetite          0.0000 sat    Annite            -1.3060     
   Andradite          0.0000 sat    Diaspore          -1.3079     
   Hydroxylapatite    0.0000 sat    Pseudowollastoni  -1.3494     
   Chromite           0.0000 sat    Boehmite          -1.6027     
   Tephroite          0.0000 sat    Rhodonite         -1.7015     
   Fe                -0.0441        Hedenbergite      -1.7248     
   Pyrrhotite        -0.0796        Ferrosilite       -1.7593     
   FeO               -0.1413        Goethite          -1.8784     
   Chrysotile        -0.2814        Manganosite       -1.9068     
   Mn(OH)2(am)       -0.3048        Halite            -1.9599     
   Ripidolite-14A    -0.4242        Gibbsite          -2.0956     
   Fayalite          -0.4481        Portlandite       -2.2258     
   Ice               -0.4862        Hematite          -2.3588     
   Diopside          -0.6490        Saponite-Ca       -2.4689     
   Brucite           -0.6732        Enstatite         -2.6512     
   Alabandite        -0.7737        Saponite-Na       -2.6763     
   Fe(OH)2           -0.9401        Chamosite-7A      -2.8365     
   Wustite           -1.0431        Daphnite-7A       -2.8752     
   Monticellite      -1.0810     
    (only minerals with log Q/K > -3 listed)

                         partial
  Gases               press. (bar)     fugacity     fug. coef.    log fug.
 ---------------------------------------------------------------------------
   H2(g)                    1090.         1091.         1.001      3.0378
   CH4(g)                   1.275         1.274        0.9993      0.1051
   H2O(g)                  0.8094        0.7974        0.9852     -0.0983
   H2S(g)               1.015e-06     1.011e-06        0.9961     -5.9952
   HCl(g)               6.996e-13     6.996e-13         1.000*   -12.1551
   CO2(g)               7.662e-27     7.644e-27        0.9976    -26.1167
   CO(g)                2.390e-27     2.390e-27         1.000*   -26.6217
   C2H4(g)              3.534e-29     3.534e-29         1.000*   -28.4517
   Na(g)                3.662e-38     3.662e-38         1.000*   -37.4363
   S2(g)                1.917e-38     1.917e-38         1.000*   -37.7174
   K(g)                 3.645e-41     3.645e-41         1.000*   -40.4383
   SO2(g)               6.320e-42     6.275e-42        0.9928    -41.2024
   Cl2(g)               6.265e-55     6.265e-55         1.000*   -54.2031
   Mg(g)                1.475e-63     1.475e-63         1.000*   -62.8312
   O2(g)                6.861e-70     6.860e-70        0.9999    -69.1637
   Ca(g)                1.651e-78     1.651e-78         1.000*   -77.7824
   Al(g)                1.162e-99     1.162e-99         1.000*   -98.9349
   C(g)                2.758e-105    2.758e-105         1.000*  -104.5594
   Si(g)               6.978e-108    6.978e-108         1.000*  -107.1562
    *no data, gas taken to be ideal

                                  In fluid              Sorbed            Kd
  Original basis total moles   moles     mg/kg      moles     mg/kg      L/kg
 -------------------------------------------------------------------------------
   H2O                 65.9       50.6  9.21e+05
   Al+++              0.123   1.14e-06    0.0311
   Ca++               0.600      0.477  1.93e+04
   Cl-                 1.39       1.39  4.96e+04
   CrO4--            0.0883   2.80e-22  3.28e-17
   Fe++                3.31   3.79e-07    0.0214
   H+                 -20.8   0.000735     0.749
   HCO3-            0.00100    0.00100      61.7
   HPO4--           0.00872   6.73e-13  6.52e-08
   K+               0.00766    0.00766      303.
   Mg++                6.88   3.60e-05     0.883
   Mn++              0.0651   0.000153      8.50
   Na+                0.914      0.914  2.12e+04
   O2(aq)            -0.172     -0.393 -1.27e+04
   SO4--             0.0717   5.22e-06     0.507
   SiO2(aq)            5.43   1.98e-06     0.120
   Ti(OH)4(aq)      0.00873    0.00873  1.02e+03

  Elemental composition               In fluid                  Sorbed
                  total moles     moles       mg/kg        moles       mg/kg
 -------------------------------------------------------------------------------
   Aluminum            0.1231    1.141e-06     0.03110
   Calcium             0.5996       0.4772   1.932e+04
   Carbon            0.001000     0.001000       12.14
   Chlorine             1.385        1.385   4.961e+04
   Chromium           0.08832    2.801e-22   1.472e-17
   Hydrogen             111.1        101.2   1.031e+05
   Iron                 3.313    3.795e-07     0.02141
   Magnesium            6.878    3.595e-05      0.8829
   Manganese          0.06512    0.0001532       8.504
   Oxygen               77.13        49.86   8.060e+05
   Phosphorus        0.008721    6.728e-13   2.105e-08
   Potassium         0.007662     0.007662       302.7
   Silicon              5.426    1.985e-06     0.05632
   Sodium              0.9138       0.9138   2.123e+04
   Sulfur             0.07167    5.220e-06      0.1691
   Titanium          0.008730     0.008730       422.4


          Step #    86             Xi = 0.8600

          Temperature = 100.0 C    Pressure =  1.013 bars
          pH =  8.497              log fO2 =  -69.230
          Eh =  -0.6907 volts      pe =  -9.3288
          Ionic strength      =    2.087406 molal
          Charge imbalance    =    0.499786 eq/kg (17.11% error)
          Activity of water   =    0.956425
          Solvent mass        =     0.88997 kg
          Solution mass       =     0.98233 kg
          Mineral mass        =      1.0425 kg
          Solution density    =    1.009    g/cm3
          Solution viscosity  =    0.003    poise
          Chlorinity          =    1.556239 molal
          Dissolved solids    =       94023 mg/kg sol'n
          Hardness            =    48473.21 mg/kg sol'n as CaCO3
            carbonate         =       57.63 mg/kg sol'n as CaCO3
            non-carbonate     =    48415.58 mg/kg sol'n as CaCO3
          Carbonate alkalinity=       57.63 mg/kg sol'n as CaCO3
          Water type          =    Ca-Cl
          Bulk volume         =    1.32e+03 cm3
          Fluid volume        =        974. cm3
          Mineral volume      =        350. cm3
          Inert volume        =        0.00 cm3
          Porosity            =        73.5 %
          Permeability        =      0.0106 cm2
          Mass reacted        =         935 g

                          moles          moles         grams          cm3      rxn rate
  Reactants             remaining       reacted       reacted       reacted  (mol/kg sec)
 ------------------------------------------------------------------------------------------
   H2O                   0.005927       0.03641        0.6559          --            --  
   Al2O3                  0.01077       0.06617         6.746          --            --  
   CaO                    0.01795        0.1103         6.184          --            --  
   Cr2O3                 0.007728       0.04747         7.215          --            --  
   FeO(ox)                 0.5796         3.560         255.8          --            --  
   K2O(ox)              0.0005830      0.003581        0.3373          --            --  
   MgO                      1.204         7.393         298.0          --            --  
   MnO                    0.01140       0.07001         4.966          --            --  
   Na2O(ox)              0.002953       0.01814         1.124          --            --  
   P2O5                 0.0007630      0.004687        0.6653          --            --  
   S                      0.01237       0.07597         2.436         1.178          --  
   SiO2                    0.9495         5.832         350.4          --            --  
   TiO2                  0.001528      0.009384        0.7496          --            --  

  Minerals in system     moles      log moles      grams        volume (cm3)
 ----------------------------------------------------------------------------
   Andradite              0.03865     -1.413          19.64           5.096
   Antigorite              0.1540     -0.812          698.7           269.4
   Chromite               0.04747     -1.324          10.63           2.089
   Daphnite-14A           0.06617     -1.179          47.21           14.12
   Fe                    0.003641     -2.439         0.2033         0.02582
   Greenalite              0.1229     -0.911          45.67           14.13
   Hydroxylapatite       0.003125     -2.505          1.570          0.5923
   Magnetite               0.8855     -0.053          205.0           39.43
   Tephroite              0.03493     -1.457          7.054           2.662
   Troilite               0.07697     -1.114          6.767           2.553
                                               _____________   _____________
          (total)                                     1042.           350.1 

  Aqueous species       molality    mg/kg sol'n    act. coef.     log act.
 ---------------------------------------------------------------------------
   Cl-                      1.336     4.291e+04      0.5587       -0.1271
   H2(aq)                  0.9400         1717.      1.0000       -0.0269
   Na+                     0.8873     1.848e+04      0.6384       -0.2469
   Ca++                    0.4754     1.726e+04      0.1669       -1.1006
   NaCl(aq)                0.1423         7532.      1.0000       -0.8469
   CaCl+                  0.04080         2792.      0.6384       -1.5843
   CaCl2(aq)              0.01837         1847.      1.0000       -1.7359
   Ti(OH)4(aq)            0.01055         1107.      1.0000       -1.9769
   K+                    0.008737         309.5      0.5587       -2.3115
   Methane(aq)           0.001124         16.33      1.0000       -2.9494
   KCl(aq)              0.0004340         29.31      1.0000       -3.3625
   OH-                  0.0002779         4.282      0.6008       -3.7773
   MnCl+                0.0001293         10.59      0.6384       -4.0833
   Mn++                 3.836e-05         1.909      0.1669       -5.1938
   Mg++                 2.739e-05        0.6031      0.2493       -5.1657
   NaOH(aq)             2.219e-05        0.8040      1.0000       -4.6539
   MgCl+                1.214e-05        0.6571      0.6384       -5.1108
   HS-                  5.686e-06        0.1704      0.6008       -5.4665
   NaHSiO3(aq)          1.405e-06        0.1274      1.0000       -5.8524
   AlO2-                1.069e-06       0.05711      0.6384       -6.1660
   SiO2(aq)             5.569e-07       0.03032      1.0000       -6.2542
   Fe++                 2.958e-07       0.01497      0.1669       -7.3066
   NaAlO2(aq)           2.222e-07       0.01650      1.0000       -6.6533
   HSiO3-               2.158e-07       0.01507      0.6384       -6.8608
   FeCl+                9.273e-08      0.007670      0.6384       -7.2277
   S--                  6.775e-08      0.001968      0.1253       -8.0712
   H2S(aq)              3.305e-08      0.001020      1.0000       -7.4809
   FeCl4--              2.837e-08      0.005080      0.0856       -8.6149
    (only species > 1e-8 molal listed)

  Mineral saturation states
                     log Q/K                          log Q/K
 ----------------------------------------------------------------
   Antigorite         0.0000 sat    Clinochlore-14A   -1.0894     
   Troilite           0.0000 sat    Phlogopite        -1.1504     
   Fe                 0.0000 sat    Wollastonite      -1.2115     
   Daphnite-14A       0.0000 sat    Cronstedtite-7A   -1.2486     
   Magnetite          0.0000 sat    Annite            -1.2846     
   Andradite          0.0000 sat    Diaspore          -1.3106     
   Hydroxylapatite    0.0000 sat    Pseudowollastoni  -1.3458     
   Chromite           0.0000 sat    Boehmite          -1.6054     
   Tephroite          0.0000 sat    Rhodonite         -1.7097     
   Greenalite         0.0000 sat    Hedenbergite      -1.7265     
   Pyrrhotite        -0.0796        Ferrosilite       -1.7647     
   FeO               -0.1303        Goethite          -1.8840     
   Chrysotile        -0.2794        Manganosite       -1.8986     
   Mn(OH)2(am)       -0.2968        Halite            -1.9519     
   Ripidolite-14A    -0.4222        Gibbsite          -2.0985     
   Fayalite          -0.4424        Portlandite       -2.2059     
   Ice               -0.4863        Hematite          -2.3698     
   Diopside          -0.6500        Saponite-Ca       -2.4917     
   Brucite           -0.6616        Enstatite         -2.6559     
   Alabandite        -0.7765        Saponite-Na       -2.6977     
   Fe(OH)2           -0.9292        Chamosite-7A      -2.8365     
   Wustite           -1.0344        Daphnite-7A       -2.8752     
   Monticellite      -1.0656     
    (only minerals with log Q/K > -3 listed)

                         partial
  Gases               press. (bar)     fugacity     fug. coef.    log fug.
 ---------------------------------------------------------------------------
   H2(g)                    1176.         1177.         1.001      3.0707
   CH4(g)                   1.286         1.285        0.9993      0.1088
   H2O(g)                  0.8091        0.7972        0.9852     -0.0984
   H2S(g)               9.892e-07     9.854e-07        0.9961     -6.0064
   HCl(g)               6.901e-13     6.901e-13         1.000*   -12.1611
   CO2(g)               5.704e-27     5.690e-27        0.9976    -26.2449
   CO(g)                1.920e-27     1.920e-27         1.000*   -26.7168
   C2H4(g)              3.090e-29     3.090e-29         1.000*   -28.5101
   Na(g)                3.927e-38     3.927e-38         1.000*   -37.4059
   S2(g)                1.565e-38     1.565e-38         1.000*   -37.8055
   K(g)                 4.154e-41     4.154e-41         1.000*   -40.3815
   SO2(g)               4.904e-42     4.869e-42        0.9928    -41.3126
   Cl2(g)               5.651e-55     5.651e-55         1.000*   -54.2479
   Mg(g)                1.635e-63     1.635e-63         1.000*   -62.7865
   O2(g)                5.893e-70     5.892e-70        0.9999    -69.2298
   Ca(g)                1.865e-78     1.865e-78         1.000*   -77.7293
   Al(g)                1.294e-99     1.294e-99         1.000*   -98.8880
   C(g)                2.390e-105    2.390e-105         1.000*  -104.6215
   Si(g)               7.825e-108    7.825e-108         1.000*  -107.1065
    *no data, gas taken to be ideal

                                  In fluid              Sorbed            Kd
  Original basis total moles   moles     mg/kg      moles     mg/kg      L/kg
 -------------------------------------------------------------------------------
   H2O                 66.7       50.2  9.21e+05
   Al+++              0.132   1.15e-06    0.0316
   Ca++               0.607      0.476  1.94e+04
   Cl-                 1.39       1.38  5.00e+04
   CrO4--            0.0949   2.73e-22  3.23e-17
   Fe++                3.56   3.71e-07    0.0211
   H+                 -22.3   0.000732     0.751
   HCO3-            0.00100    0.00100      62.1
   HPO4--           0.00937   6.45e-13  6.30e-08
   K+               0.00816    0.00816      325.
   Mg++                7.39   3.52e-05     0.870
   Mn++              0.0700   0.000149      8.34
   Na+                0.916      0.916  2.14e+04
   O2(aq)            -0.185     -0.420 -1.37e+04
   SO4--             0.0770   5.15e-06     0.504
   SiO2(aq)            5.83   1.94e-06     0.119
   Ti(OH)4(aq)      0.00939    0.00939  1.11e+03

  Elemental composition               In fluid                  Sorbed
                  total moles     moles       mg/kg        moles       mg/kg
 -------------------------------------------------------------------------------
   Aluminum            0.1323    1.149e-06     0.03157
   Calcium             0.6073       0.4757   1.941e+04
   Carbon            0.001000     0.001000       12.23
   Chlorine             1.385        1.385   4.999e+04
   Chromium           0.09494    2.734e-22   1.447e-17
   Hydrogen             111.1        100.5   1.031e+05
   Iron                 3.561    3.714e-07     0.02112
   Magnesium            7.394    3.518e-05      0.8704
   Manganese          0.07001    0.0001492       8.345
   Oxygen               78.76        49.44   8.052e+05
   Phosphorus        0.009375    6.451e-13   2.034e-08
   Potassium         0.008162     0.008162       324.9
   Silicon              5.832    1.938e-06     0.05541
   Sodium              0.9163       0.9163   2.144e+04
   Sulfur             0.07697    5.150e-06      0.1681
   Titanium          0.009385     0.009385       457.4


          Step #    90             Xi = 0.9000

          Temperature = 100.0 C    Pressure =  1.013 bars
          pH =  8.497              log fO2 =  -69.230
          Eh =  -0.6906 volts      pe =  -9.3284
          Ionic strength      =    2.095222 molal
          Charge imbalance    =    0.501976 eq/kg (17.12% error)
          Activity of water   =    0.956245
          Solvent mass        =     0.88563 kg
          Solution mass       =     0.97804 kg
          Mineral mass        =      1.0903 kg
          Solution density    =    1.009    g/cm3
          Solution viscosity  =    0.003    poise
          Chlorinity          =    1.563863 molal
          Dissolved solids    =       94489 mg/kg sol'n
          Hardness            =    48582.12 mg/kg sol'n as CaCO3
            carbonate         =       57.88 mg/kg sol'n as CaCO3
            non-carbonate     =    48524.24 mg/kg sol'n as CaCO3
          Carbonate alkalinity=       57.88 mg/kg sol'n as CaCO3
          Water type          =    Ca-Cl
          Bulk volume         =    1.34e+03 cm3
          Fluid volume        =        969. cm3
          Mineral volume      =        366. cm3
          Inert volume        =        0.00 cm3
          Porosity            =        72.6 %
          Permeability        =     0.00760 cm2
          Mass reacted        =         979 g

                          moles          moles         grams          cm3      rxn rate
  Reactants             remaining       reacted       reacted       reacted  (mol/kg sec)
 ------------------------------------------------------------------------------------------
   H2O                   0.004233       0.03810        0.6864          --            --  
   Al2O3                 0.007694       0.06924         7.060          --            --  
   CaO                    0.01282        0.1154         6.472          --            --  
   Cr2O3                 0.005520       0.04968         7.550          --            --  
   FeO(ox)                 0.4140         3.726         267.7          --            --  
   K2O(ox)              0.0004164      0.003748        0.3530          --            --  
   MgO                     0.8596         7.737         311.8          --            --  
   MnO                   0.008140       0.07326         5.197          --            --  
   Na2O(ox)              0.002109       0.01899         1.177          --            --  
   P2O5                 0.0005450      0.004905        0.6962          --            --  
   S                     0.008834       0.07951         2.550         1.233          --  
   SiO2                    0.6782         6.104         366.7          --            --  
   TiO2                  0.001091      0.009821        0.7845          --            --  

  Minerals in system     moles      log moles      grams        volume (cm3)
 ----------------------------------------------------------------------------
   Andradite              0.04045     -1.393          20.56           5.334
   Antigorite              0.1612     -0.793          731.2           282.0
   Chromite               0.04968     -1.304          11.12           2.186
   Daphnite-14A           0.06924     -1.160          49.41           14.78
   Fe                     0.03645     -1.438          2.035          0.2585
   Greenalite              0.1286     -0.891          47.80           14.79
   Hydroxylapatite       0.003270     -2.485          1.643          0.6199
   Magnetite               0.9158     -0.038          212.1           40.78
   Tephroite              0.03656     -1.437          7.383           2.786
   Troilite               0.08050     -1.094          7.077           2.671
                                               _____________   _____________
          (total)                                     1090.           366.2 

  Aqueous species       molality    mg/kg sol'n    act. coef.     log act.
 ---------------------------------------------------------------------------
   Cl-                      1.341     4.306e+04      0.5588       -0.1252
   H2(aq)                  0.9398         1716.      1.0000       -0.0270
   Na+                     0.8927     1.858e+04      0.6386       -0.2440
   Ca++                    0.4764     1.729e+04      0.1668       -1.0997
   NaCl(aq)                0.1438         7610.      1.0000       -0.8423
   CaCl+                  0.04104         2807.      0.6386       -1.5816
   CaCl2(aq)              0.01857         1866.      1.0000       -1.7313
   Ti(OH)4(aq)            0.01109         1164.      1.0000       -1.9551
   K+                    0.009136         323.5      0.5588       -2.2920
   Methane(aq)           0.001129         16.40      1.0000       -2.9473
   KCl(aq)              0.0004558         30.77      1.0000       -3.3412
   OH-                  0.0002775         4.273      0.6010       -3.7779
   MnCl+                0.0001301         10.65      0.6386       -4.0805
   Mn++                 3.845e-05         1.913      0.1668       -5.1928
   Mg++                 2.745e-05        0.6040      0.2493       -5.1648
   NaOH(aq)             2.230e-05        0.8078      1.0000       -4.6516
   MgCl+                1.221e-05        0.6608      0.6386       -5.1080
   HS-                  5.677e-06        0.1700      0.6010       -5.4670
   NaHSiO3(aq)          1.412e-06        0.1280      1.0000       -5.8500
   AlO2-                1.067e-06       0.05700      0.6386       -6.1664
   SiO2(aq)             5.570e-07       0.03031      1.0000       -6.2541
   Fe++                 2.965e-07       0.01499      0.1668       -7.3057
   NaAlO2(aq)           2.234e-07       0.01658      1.0000       -6.6509
   HSiO3-               2.155e-07       0.01504      0.6386       -6.8613
   FeCl+                9.330e-08      0.007713      0.6386       -7.2249
   S--                  6.762e-08      0.001963      0.1252       -8.0721
   H2S(aq)              3.304e-08      0.001020      1.0000       -7.4810
   FeCl4--              2.895e-08      0.005181      0.0855       -8.6065
    (only species > 1e-8 molal listed)

  Mineral saturation states
                     log Q/K                          log Q/K
 ----------------------------------------------------------------
   Antigorite         0.0000 sat    Clinochlore-14A   -1.0894     
   Troilite           0.0000 sat    Phlogopite        -1.1312     
   Fe                 0.0000 sat    Wollastonite      -1.2115     
   Daphnite-14A       0.0000 sat    Cronstedtite-7A   -1.2486     
   Magnetite          0.0000 sat    Annite            -1.2654     
   Andradite          0.0000 sat    Diaspore          -1.3106     
   Hydroxylapatite    0.0000 sat    Pseudowollastoni  -1.3458     
   Chromite           0.0000 sat    Boehmite          -1.6054     
   Tephroite          0.0000 sat    Rhodonite         -1.7097     
   Greenalite         0.0000 sat    Hedenbergite      -1.7264     
   Pyrrhotite        -0.0796        Ferrosilite       -1.7646     
   FeO               -0.1303        Goethite          -1.8840     
   Chrysotile        -0.2794        Manganosite       -1.8986     
   Mn(OH)2(am)       -0.2969        Halite            -1.9473     
   Ripidolite-14A    -0.4222        Gibbsite          -2.0985     
   Fayalite          -0.4424        Portlandite       -2.2061     
   Ice               -0.4864        Hematite          -2.3698     
   Diopside          -0.6499        Saponite-Ca       -2.4915     
   Brucite           -0.6617        Enstatite         -2.6558     
   Alabandite        -0.7766        Saponite-Na       -2.6968     
   Fe(OH)2           -0.9293        Chamosite-7A      -2.8365     
   Wustite           -1.0344        Daphnite-7A       -2.8752     
   Monticellite      -1.0656     
    (only minerals with log Q/K > -3 listed)

                         partial
  Gases               press. (bar)     fugacity     fug. coef.    log fug.
 ---------------------------------------------------------------------------
   H2(g)                    1176.         1177.         1.001      3.0706
   CH4(g)                   1.292         1.291        0.9993      0.1109
   H2O(g)                  0.8090        0.7970        0.9852     -0.0985
   H2S(g)               9.891e-07     9.852e-07        0.9961     -6.0065
   HCl(g)               6.938e-13     6.938e-13         1.000*   -12.1588
   CO2(g)               5.734e-27     5.720e-27        0.9976    -26.2426
   CO(g)                1.930e-27     1.930e-27         1.000*   -26.7145
   C2H4(g)              3.121e-29     3.121e-29         1.000*   -28.5057
   Na(g)                3.949e-38     3.949e-38         1.000*   -37.4036
   S2(g)                1.565e-38     1.565e-38         1.000*   -37.8055
   K(g)                 4.340e-41     4.340e-41         1.000*   -40.3625
   SO2(g)               4.904e-42     4.869e-42        0.9928    -41.3126
   Cl2(g)               5.712e-55     5.712e-55         1.000*   -54.2432
   Mg(g)                1.635e-63     1.635e-63         1.000*   -62.7865
   O2(g)                5.893e-70     5.892e-70        0.9999    -69.2298
   Ca(g)                1.865e-78     1.865e-78         1.000*   -77.7294
   Al(g)                1.294e-99     1.294e-99         1.000*   -98.8880
   C(g)                2.403e-105    2.403e-105         1.000*  -104.6192
   Si(g)               7.826e-108    7.826e-108         1.000*  -107.1065
    *no data, gas taken to be ideal

                                  In fluid              Sorbed            Kd
  Original basis total moles   moles     mg/kg      moles     mg/kg      L/kg
 -------------------------------------------------------------------------------
   H2O                 67.2       50.0  9.21e+05
   Al+++              0.138   1.14e-06    0.0315
   Ca++               0.612      0.475  1.95e+04
   Cl-                 1.39       1.39  5.02e+04
   CrO4--            0.0994   2.73e-22  3.24e-17
   Fe++                3.73   3.71e-07    0.0212
   H+                 -23.4   0.000734     0.756
   HCO3-            0.00100    0.00100      62.4
   HPO4--           0.00981   6.41e-13  6.29e-08
   K+               0.00850    0.00850      340.
   Mg++                7.74   3.51e-05     0.873
   Mn++              0.0733   0.000149      8.38
   Na+                0.918      0.918  2.16e+04
   O2(aq)            -0.194     -0.418 -1.37e+04
   SO4--             0.0805   5.12e-06     0.503
   SiO2(aq)            6.10   1.94e-06     0.119
   Ti(OH)4(aq)      0.00982    0.00982  1.16e+03

  Elemental composition               In fluid                  Sorbed
                  total moles     moles       mg/kg        moles       mg/kg
 -------------------------------------------------------------------------------
   Aluminum            0.1385    1.144e-06     0.03155
   Calcium             0.6124       0.4747   1.945e+04
   Carbon            0.001000     0.001000       12.28
   Chlorine             1.385        1.385   5.020e+04
   Chromium           0.09936    2.729e-22   1.451e-17
   Hydrogen             111.1        100.0   1.031e+05
   Iron                 3.727    3.713e-07     0.02120
   Magnesium            7.738    3.512e-05      0.8728
   Manganese          0.07326    0.0001492       8.384
   Oxygen               79.84        49.20   8.048e+05
   Phosphorus        0.009811    6.412e-13   2.031e-08
   Potassium         0.008495     0.008495       339.6
   Silicon              6.104    1.935e-06     0.05557
   Sodium              0.9180       0.9180   2.158e+04
   Sulfur             0.08051    5.117e-06      0.1678
   Titanium          0.009822     0.009822       480.8


          Step #   100             Xi = 1.0000

          Temperature = 100.0 C    Pressure =  1.013 bars
          pH =  8.496              log fO2 =  -69.230
          Eh =  -0.6905 volts      pe =  -9.3271
          Ionic strength      =    2.115049 molal
          Charge imbalance    =    0.507536 eq/kg (17.15% error)
          Activity of water   =    0.955787
          Solvent mass        =     0.87478 kg
          Solution mass       =     0.96733 kg
          Mineral mass        =      1.2098 kg
          Solution density    =    1.010    g/cm3
          Solution viscosity  =    0.003    poise
          Chlorinity          =    1.583254 molal
          Dissolved solids    =       95673 mg/kg sol'n
          Hardness            =    48858.61 mg/kg sol'n as CaCO3
            carbonate         =       58.52 mg/kg sol'n as CaCO3
            non-carbonate     =    48800.09 mg/kg sol'n as CaCO3
          Carbonate alkalinity=       58.52 mg/kg sol'n as CaCO3
          Water type          =    Ca-Cl
          Bulk volume         =    1.36e+03 cm3
          Fluid volume        =        958. cm3
          Mineral volume      =        406. cm3
          Inert volume        =        0.00 cm3
          Porosity            =        70.2 %
          Permeability        =     0.00336 cm2
          Mass reacted        =    1.09e+03 g

                          moles          moles         grams          cm3      rxn rate
  Reactants             remaining       reacted       reacted       reacted  (mol/kg sec)
 ------------------------------------------------------------------------------------------
   H2O                 -5.117e-17       0.04233        0.7627          --            --  
   Al2O3               -1.657e-16       0.07694         7.845          --            --  
   CaO                 -2.689e-17        0.1282         7.191          --            --  
   Cr2O3                1.100e-16       0.05520         8.389          --            --  
   FeO(ox)              2.220e-15         4.140         297.4          --            --  
   K2O(ox)              7.467e-18      0.004164        0.3922          --            --  
   MgO                 -4.233e-15         8.596         346.5          --            --  
   MnO                  5.562e-17       0.08140         5.775          --            --  
   Na2O(ox)             1.119e-17       0.02109         1.307          --            --  
   P2O5                 8.667e-18      0.005450        0.7736          --            --  
   S                    1.388e-16       0.08834         2.833         1.370          --  
   SiO2                -5.662e-15         6.782         407.5          --            --  
   TiO2                -2.381e-17       0.01091        0.8716          --            --  

  Minerals in system     moles      log moles      grams        volume (cm3)
 ----------------------------------------------------------------------------
   Andradite              0.04497     -1.347          22.85           5.929
   Antigorite              0.1791     -0.747          812.4           313.3
   Chromite               0.05520     -1.258          12.36           2.429
   Daphnite-14A           0.07694     -1.114          54.90           16.42
   Fe                      0.1185     -0.926          6.616          0.8401
   Greenalite              0.1429     -0.845          53.11           16.43
   Hydroxylapatite       0.003634     -2.440          1.825          0.6887
   Magnetite               0.9916     -0.004          229.6           44.15
   Tephroite              0.04063     -1.391          8.205           3.096
   Troilite               0.08934     -1.049          7.854           2.964
                                               _____________   _____________
          (total)                                     1210.           406.2 

  Aqueous species       molality    mg/kg sol'n    act. coef.     log act.
 ---------------------------------------------------------------------------
   Cl-                      1.355     4.344e+04      0.5591       -0.1205
   H2(aq)                  0.9394         1712.      1.0000       -0.0272
   Na+                     0.9064     1.884e+04      0.6393       -0.2370
   Ca++                    0.4790     1.736e+04      0.1668       -1.0975
   NaCl(aq)                0.1477         7808.      1.0000       -0.8305
   CaCl+                  0.04166         2845.      0.6393       -1.5746
   CaCl2(aq)              0.01907         1914.      1.0000       -1.7196
   Ti(OH)4(aq)            0.01247         1308.      1.0000       -1.9040
   K+                     0.01015         358.9      0.5591       -2.2460
   Methane(aq)           0.001143         16.58      1.0000       -2.9419
   KCl(aq)              0.0005122         34.53      1.0000       -3.2905
   OH-                  0.0002764         4.251      0.6015       -3.7792
   MnCl+                0.0001321         10.80      0.6393       -4.0735
   Mn++                 3.867e-05         1.921      0.1668       -5.1905
   Mg++                 2.759e-05        0.6063      0.2495       -5.1623
   NaOH(aq)             2.260e-05        0.8175      1.0000       -4.6459
   MgCl+                1.240e-05        0.6702      0.6393       -5.1008
   HS-                  5.655e-06        0.1691      0.6015       -5.4683
   NaHSiO3(aq)          1.432e-06        0.1296      1.0000       -5.8441
   AlO2-                1.063e-06       0.05672      0.6393       -6.1676
   SiO2(aq)             5.573e-07       0.03028      1.0000       -6.2539
   Fe++                 2.983e-07       0.01507      0.1668       -7.3032
   NaAlO2(aq)           2.265e-07       0.01679      1.0000       -6.6449
   HSiO3-               2.147e-07       0.01497      0.6393       -6.8624
   FeCl+                9.475e-08      0.007823      0.6393       -7.2177
   S--                  6.730e-08      0.001952      0.1251       -8.0746
   H2S(aq)              3.302e-08      0.001018      1.0000       -7.4812
   FeCl4--              3.046e-08      0.005445      0.0853       -8.5853
    (only species > 1e-8 molal listed)

  Mineral saturation states
                     log Q/K                          log Q/K
 ----------------------------------------------------------------
   Antigorite         0.0000 sat    Phlogopite        -1.0860     
   Troilite           0.0000 sat    Clinochlore-14A   -1.0895     
   Fe                 0.0000 sat    Wollastonite      -1.2115     
   Daphnite-14A       0.0000 sat    Annite            -1.2201     
   Magnetite          0.0000 sat    Cronstedtite-7A   -1.2489     
   Hydroxylapatite    0.0000 sat    Diaspore          -1.3106     
   Tephroite          0.0000 sat    Pseudowollastoni  -1.3458     
   Chromite           0.0000 sat    Boehmite          -1.6054     
   Greenalite         0.0000 sat    Rhodonite         -1.7095     
   Andradite          0.0000 sat    Hedenbergite      -1.7262     
   Pyrrhotite        -0.0796        Ferrosilite       -1.7644     
   FeO               -0.1303        Goethite          -1.8841     
   Chrysotile        -0.2794        Manganosite       -1.8988     
   Mn(OH)2(am)       -0.2972        Halite            -1.9355     
   Ripidolite-14A    -0.4222        Gibbsite          -2.0987     
   Fayalite          -0.4421        Portlandite       -2.2065     
   Ice               -0.4866        Hematite          -2.3698     
   Diopside          -0.6497        Saponite-Ca       -2.4910     
   Brucite           -0.6619        Enstatite         -2.6556     
   Alabandite        -0.7767        Saponite-Na       -2.6943     
   Fe(OH)2           -0.9295        Chamosite-7A      -2.8365     
   Wustite           -1.0344        Daphnite-7A       -2.8752     
   Monticellite      -1.0656     
    (only minerals with log Q/K > -3 listed)

                         partial
  Gases               press. (bar)     fugacity     fug. coef.    log fug.
 ---------------------------------------------------------------------------
   H2(g)                    1175.         1176.         1.001      3.0704
   CH4(g)                   1.308         1.307        0.9993      0.1163
   H2O(g)                  0.8086        0.7966        0.9852     -0.0987
   H2S(g)               9.886e-07     9.848e-07        0.9961     -6.0067
   HCl(g)               7.031e-13     7.031e-13         1.000*   -12.1530
   CO2(g)               5.810e-27     5.797e-27        0.9976    -26.2368
   CO(g)                1.955e-27     1.955e-27         1.000*   -26.7087
   C2H4(g)              3.202e-29     3.202e-29         1.000*   -28.4946
   Na(g)                4.002e-38     4.002e-38         1.000*   -37.3977
   S2(g)                1.565e-38     1.565e-38         1.000*   -37.8055
   K(g)                 4.811e-41     4.811e-41         1.000*   -40.3177
   SO2(g)               4.904e-42     4.869e-42        0.9928    -41.3126
   Cl2(g)               5.870e-55     5.870e-55         1.000*   -54.2314
   Mg(g)                1.635e-63     1.635e-63         1.000*   -62.7865
   O2(g)                5.893e-70     5.892e-70        0.9999    -69.2298
   Ca(g)                1.864e-78     1.864e-78         1.000*   -77.7296
   Al(g)                1.295e-99     1.295e-99         1.000*   -98.8879
   C(g)                2.435e-105    2.435e-105         1.000*  -104.6135
   Si(g)               7.830e-108    7.830e-108         1.000*  -107.1062
    *no data, gas taken to be ideal

                                  In fluid              Sorbed            Kd
  Original basis total moles   moles     mg/kg      moles     mg/kg      L/kg
 -------------------------------------------------------------------------------
   H2O                 68.5       49.4  9.20e+05
   Al+++              0.154   1.13e-06    0.0315
   Ca++               0.625      0.472  1.96e+04
   Cl-                 1.39       1.39  5.08e+04
   CrO4--             0.110   2.71e-22  3.26e-17
   Fe++                4.14   3.71e-07    0.0214
   H+                 -26.0   0.000737     0.768
   HCO3-            0.00100    0.00100      63.1
   HPO4--            0.0109   6.32e-13  6.27e-08
   K+               0.00933    0.00933      377.
   Mg++                8.60   3.50e-05     0.879
   Mn++              0.0814   0.000149      8.48
   Na+                0.922      0.922  2.19e+04
   O2(aq)            -0.215     -0.413 -1.37e+04
   SO4--             0.0893   5.03e-06     0.500
   SiO2(aq)            6.78   1.93e-06     0.120
   Ti(OH)4(aq)       0.0109     0.0109  1.31e+03

  Elemental composition               In fluid                  Sorbed
                  total moles     moles       mg/kg        moles       mg/kg
 -------------------------------------------------------------------------------
   Aluminum            0.1539    1.129e-06     0.03149
   Calcium             0.6252       0.4722   1.956e+04
   Carbon            0.001000     0.001000       12.42
   Chlorine             1.385        1.385   5.076e+04
   Chromium            0.1104    2.715e-22   1.459e-17
   Hydrogen             111.1        98.81   1.030e+05
   Iron                 4.141    3.709e-07     0.02141
   Magnesium            8.597    3.498e-05      0.8789
   Manganese          0.08140    0.0001494       8.483
   Oxygen               82.54        48.60   8.039e+05
   Phosphorus         0.01090    6.315e-13   2.022e-08
   Potassium         0.009328     0.009328       377.0
   Silicon              6.782    1.928e-06     0.05598
   Sodium              0.9222       0.9222   2.192e+04
   Sulfur             0.08934    5.034e-06      0.1669
   Titanium           0.01091      0.01091       540.2
