# Supplementary material for: Mineral Indicators of Geologically Recent Past Habitability on Mars
Source: Life (Basel). 2023 Dec 15;13(12):2349. doi: 10.3390/life13122349 (PMC10744562; doi:10.3390/life13122349)
Supplement: Supplementary file 1 [file life-13-02349-s001.zip › Supplemental Files 1/CaNa2(ClO4)2/CaNa2CaClO42_373/Nahklite CaNa2CaClO42_373.txt]

          Step #     0             Xi = 0.0000

          Temperature = 100.0 C    Pressure =  1.013 bars
          pH =  6.854              log fO2 =   -3.057
          Eh =   0.6557 volts      pe =   8.8566
          Ionic strength      =    1.905543 molal
          Charge imbalance    =    0.450609 eq/kg (16.85% error)
          Activity of water   =    0.960577
          Solvent mass        =      1.0000 kg
          Solution mass       =      1.0895 kg
          Mineral mass        =      0.0000 kg
          Solution density    =    1.002    g/cm3
          Solution viscosity  =    0.003    poise
          Chlorinity          =    1.385000 molal
          Dissolved solids    =       82176 mg/kg sol'n
          Hardness            =    45748.33 mg/kg sol'n as CaCO3
            carbonate         =       37.91 mg/kg sol'n as CaCO3
            non-carbonate     =    45710.42 mg/kg sol'n as CaCO3
          Carbonate alkalinity=       37.91 mg/kg sol'n as CaCO3
          Water type          =    Ca-Cl
          Bulk volume         =    1.09e+03 cm3
          Fluid volume        =    1.09e+03 cm3
          Mineral volume      =        0.00 cm3
          Inert volume        =        0.00 cm3
          Porosity            =        100. %
          Permeability        =        98.7 cm2
          Mass reacted        =           0 g

                          moles          moles         grams          cm3      rxn rate
  Reactants             remaining       reacted       reacted       reacted  (mol/kg sec)
 ------------------------------------------------------------------------------------------
   H2O                    0.03447         0.000         0.000          --            --  
   Al2O3                   0.1795         0.000         0.000          --            --  
   CaO                      2.856         0.000         0.000          --            --  
   Cr2O3                  0.01864         0.000         0.000          --            --  
   FeO(ox)                  3.124         0.000         0.000          --            --  
   K2O(ox)                0.01504         0.000         0.000          --            --  
   MgO                      3.271         0.000         0.000          --            --  
   MnO                    0.07526         0.000         0.000          --            --  
   Na2O(ox)               0.08086         0.000         0.000          --            --  
   P2O5                  0.009978         0.000         0.000          --            --  
   S                     0.008834         0.000         0.000         0.000          --  
   SiO2                     8.813         0.000         0.000          --            --  
   TiO2                   0.04638         0.000         0.000          --            --  

  No minerals in system.

  Aqueous species       molality    mg/kg sol'n    act. coef.     log act.
 ---------------------------------------------------------------------------
   Cl-                      1.211     3.939e+04      0.5562       -0.1717
   Na+                     0.7696     1.624e+04      0.6327       -0.3125
   Ca++                    0.4466     1.643e+04      0.1675       -1.1260
   NaCl(aq)                0.1103         5919.      1.0000       -0.9573
   CaCl+                  0.03503         2429.      0.6327       -1.6543
   CaCl2(aq)              0.01411         1437.      1.0000       -1.8506
   K+                   0.0009569         34.34      0.5562       -3.2739
   Fe++                 0.0007379         37.82      0.1675       -3.9079
   Mg++                 0.0007048         15.72      0.2482       -3.7571
   CaSO4(aq)            0.0006722         84.00      1.0000       -3.1725
   CaHCO3+              0.0005318         49.34      0.6327       -3.4731
   SO4--                0.0003166         27.92      0.0875       -4.5576
   MgCl+                0.0002831         15.53      0.6327       -3.7469
   HCO3-                0.0002714         15.20      0.6327       -3.7652
   FeCl+                0.0002114         17.72      0.6327       -3.8736
   CaCO3(aq)            9.978e-05         9.166      1.0000       -4.0010
   CO2(aq)              6.119e-05         2.472      1.0000       -4.2133
   FeCl4--              4.606e-05         8.356      0.0875       -5.3948
   KCl(aq)              4.269e-05         2.921      1.0000       -4.3696
   NaHCO3(aq)           3.247e-05         2.504      1.0000       -4.4885
   MgSO4(aq)            1.078e-05         1.191      1.0000       -4.9674
   OH-                  6.391e-06       0.09976      0.5966       -5.4188
   FeCl++               1.663e-06        0.1394      0.1068       -6.7507
   MgHCO3+              1.294e-06        0.1013      0.6327       -6.0868
   FeCO3+               1.048e-06        0.1115      0.6327       -6.1784
   Ti(OH)4(aq)          1.000e-06        0.1064      1.0000       -6.0000
   CO3--                9.476e-07       0.05219      0.1068       -6.9950
   SiO2(aq)             9.448e-07       0.05210      1.0000       -6.0247
   FeCl2(aq)            9.414e-07        0.1095      1.0000       -6.0262
   Fe+++                9.212e-07       0.04722      0.0467       -7.3666
   CrO4--               8.530e-07       0.09082      0.0875       -7.1272
   AlO2-                8.334e-07       0.04511      0.6327       -6.2779
   MnCl+                7.543e-07       0.06258      0.6327       -6.3213
   HPO4--               7.270e-07       0.06404      0.0875       -7.1966
   O2(aq)               6.838e-07       0.02008      1.0000       -6.1651
   NaOH(aq)             4.355e-07       0.01599      1.0000       -6.3610
   KSO4-                3.647e-07       0.04524      0.6327       -6.6369
   H2PO4-               2.729e-07       0.02429      0.6327       -6.7628
   Mn++                 2.448e-07       0.01234      0.1675       -7.3870
   H+                   1.645e-07     0.0001522      0.8512       -6.8538
   NaAlO2(aq)           1.476e-07       0.01111      1.0000       -6.8309
   HCrO4-               1.470e-07       0.01578      0.6327       -7.0316
   MgCO3(aq)            5.866e-08      0.004539      1.0000       -7.2317
   NaHSiO3(aq)          4.678e-08      0.004297      1.0000       -7.3299
   HCl(aq)              2.262e-08     0.0007569      1.0000       -7.6456
   NaCO3-               2.120e-08      0.001615      0.6327       -7.8724
   HAlO2(aq)            1.893e-08      0.001042      1.0000       -7.7230
    (only species > 1e-8 molal listed)

  Mineral saturation states
                     log Q/K                          log Q/K
 ----------------------------------------------------------------
   Magnetite         33.4283s/sat   Aragonite          1.0447s/sat
   Cronstedtite-7A   32.5271s/sat   Wustite            0.8272s/sat
   Hematite          30.9445s/sat   Greenalite         0.8050s/sat
   Ferrite-Ca        26.8636s/sat   Chamosite-7A       0.6857s/sat
   Ferrite-Mg        25.2456s/sat   Siderite           0.6775s/sat
   Andradite         24.0727s/sat   Diaspore           0.2207s/sat
   Jarosite          23.0701s/sat   Hercynite          0.1426s/sat
   Nontronite-Ca     21.3724s/sat   Dolomite-dis       0.0872s/sat
   Nontronite-Na     21.1488s/sat   Fayalite           0.0152s/sat
   Nontronite-Mg     21.0780s/sat   FeO               -0.0162     
   Nontronite-K      20.3505s/sat   Monohydrocalcite  -0.0367     
   Nontronite-H      19.9774s/sat   Boehmite          -0.0741     
   Goethite          14.7741s/sat   Anhydrite         -0.2985     
   Ferrite-Dicalciu  11.5261s/sat   Ice               -0.4845     
   Hydroxylapatite   11.3550s/sat   Gibbsite          -0.5652     
   Fe(OH)3           10.4546s/sat   Fe(OH)2           -0.8133     
   Epidote            8.6877s/sat   Gypsum            -0.8150     
   Epidote-ord        8.6823s/sat   Bassanite         -0.9593     
   NaFeO2             5.4734s/sat   CaSO4:0.5H2O(bet  -1.0538     
   Strengite          5.3504s/sat   Magnesite         -1.2560     
   Whitlockite        5.1741s/sat   Annite            -1.3263     
   Daphnite-14A       4.3273s/sat   Ferrosilite       -1.4211     
   Bixbyite           4.2925s/sat   Corundum          -1.6228     
   Pyrolusite         4.2551s/sat   Halite            -2.0623     
   Hausmannite        2.1630s/sat   Ripidolite-14A    -2.0654     
   Daphnite-7A        1.4521s/sat   Dawsonite         -2.3449     
   Dolomite-ord       1.2005s/sat   Brucite           -2.5358     
   Dolomite           1.1998s/sat   Quartz            -2.9465     
   Calcite            1.1883s/sat
    (only minerals with log Q/K > -3 listed)

                         partial
  Gases               press. (bar)     fugacity     fug. coef.    log fug.
 ---------------------------------------------------------------------------
   H2O(g)                  0.8126        0.8006        0.9852     -0.0966
   CO2(g)                0.005713      0.005700        0.9976     -2.2441
   O2(g)                0.0008761     0.0008760        0.9999     -3.0575
   HCl(g)               2.739e-11     2.739e-11         1.000*   -10.5625
   Cl2(g)               1.080e-18     1.080e-18         1.000*   -17.9664
   H2(g)                9.687e-31     9.693e-31         1.001    -30.0135
   CO(g)                1.577e-36     1.577e-36         1.000*   -35.8022
   SO2(g)               8.833e-42     8.770e-42        0.9928    -41.0570
   Na(g)                2.203e-56     2.203e-56         1.000*   -55.6570
   K(g)                 2.956e-60     2.956e-60         1.000*   -59.5293
   Mg(g)                1.784e-98     1.784e-98         1.000*   -97.7487
   H2S(g)              9.870e-106    9.832e-106        0.9961   -105.0073
   CH4(g)              5.877e-109    5.873e-109        0.9993   -108.2312
   Ca(g)               7.491e-115    7.491e-115         1.000*  -114.1255
   C(g)                1.611e-147    1.611e-147         1.000*  -146.7930
   Al(g)               1.031e-147    1.031e-147         1.000*  -146.9868
   S2(g)               2.296e-170    2.296e-170         1.000*  -169.6390
   Si(g)               8.927e-174    8.927e-174         1.000*  -173.0493
   C2H4(g)             9.515e-180    9.515e-180         1.000*  -179.0216
    *no data, gas taken to be ideal

                                  In fluid              Sorbed            Kd
  Original basis total moles   moles     mg/kg      moles     mg/kg      L/kg
 -------------------------------------------------------------------------------
   H2O                 55.5       55.5  9.18e+05
   Al+++           1.00e-06   1.00e-06    0.0248
   Ca++               0.497      0.497  1.83e+04
   Cl-                 1.39       1.38  4.51e+04
   CrO4--          1.00e-06   1.00e-06     0.106
   Fe++             0.00100    0.00100      51.3
   H+             -4.73e-05  -4.73e-05   -0.0437
   HCO3-            0.00100    0.00100      56.0
   HPO4--          1.00e-06   1.00e-06    0.0881
   K+               0.00100    0.00100      35.9
   Mg++             0.00100    0.00100      22.3
   Mn++            1.00e-06   1.00e-06    0.0504
   Na+                0.880      0.880  1.86e+04
   O2(aq)          1.59e-06   1.59e-06    0.0468
   SO4--            0.00100    0.00100      88.2
   SiO2(aq)        1.00e-06   1.00e-06    0.0551
   Ti(OH)4(aq)     1.00e-06   1.00e-06     0.106

  Elemental composition               In fluid                  Sorbed
                  total moles     moles       mg/kg        moles       mg/kg
 -------------------------------------------------------------------------------
   Aluminum         1.000e-06    1.000e-06     0.02476
   Calcium             0.4970       0.4970   1.828e+04
   Carbon            0.001000     0.001000       11.02
   Chlorine             1.385        1.385   4.507e+04
   Chromium         1.000e-06    1.000e-06     0.04772
   Hydrogen             111.0        111.0   1.027e+05
   Iron              0.001000     0.001000       51.26
   Magnesium         0.001000     0.001000       22.31
   Manganese        1.000e-06    1.000e-06     0.05042
   Oxygen               55.52        55.52   8.152e+05
   Phosphorus       1.000e-06    1.000e-06     0.02843
   Potassium         0.001000     0.001000       35.89
   Silicon          1.000e-06    1.000e-06     0.02578
   Sodium              0.8800       0.8800   1.857e+04
   Sulfur            0.001000     0.001000       29.43
   Titanium         1.000e-06    1.000e-06     0.04395


          Step #     0             Xi = 0.0000

          Temperature = 100.0 C    Pressure =  1.013 bars
          pH =  5.261              log fO2 =  -51.153
          Eh =  -0.1166 volts      pe =  -1.5743
          Ionic strength      =    1.905423 molal
          Charge imbalance    =    0.450625 eq/kg (16.85% error)
          Activity of water   =    0.960574
          Solvent mass        =      1.0000 kg
          Solution mass       =      1.0895 kg
          Mineral mass        =  3.7833e-05 kg
          Solution density    =    1.002    g/cm3
          Solution viscosity  =    0.003    poise
          Chlorinity          =    1.384993 molal
          Dissolved solids    =       82139 mg/kg sol'n
          Hardness            =    45749.80 mg/kg sol'n as CaCO3
            carbonate         =        4.85 mg/kg sol'n as CaCO3
            non-carbonate     =    45744.96 mg/kg sol'n as CaCO3
          Carbonate alkalinity=        4.85 mg/kg sol'n as CaCO3
          Water type          =    Ca-Cl
          Bulk volume         =    1.09e+03 cm3
          Fluid volume        =    1.09e+03 cm3
          Mineral volume      =     0.00724 cm3
          Inert volume        =        0.00 cm3
          Porosity            =        100. %
          Permeability        =        98.7 cm2
          Mass reacted        =           0 g

                          moles          moles         grams          cm3      rxn rate
  Reactants             remaining       reacted       reacted       reacted  (mol/kg sec)
 ------------------------------------------------------------------------------------------
   H2O                    0.03447         0.000         0.000          --            --  
   Al2O3                   0.1795         0.000         0.000          --            --  
   CaO                      2.856         0.000         0.000          --            --  
   Cr2O3                  0.01864         0.000         0.000          --            --  
   FeO(ox)                  3.124         0.000         0.000          --            --  
   K2O(ox)                0.01504         0.000         0.000          --            --  
   MgO                      3.271         0.000         0.000          --            --  
   MnO                    0.07526         0.000         0.000          --            --  
   Na2O(ox)               0.08086         0.000         0.000          --            --  
   P2O5                  0.009978         0.000         0.000          --            --  
   S                     0.008834         0.000         0.000         0.000          --  
   SiO2                     8.813         0.000         0.000          --            --  
   TiO2                   0.04638         0.000         0.000          --            --  

  Minerals in system     moles      log moles      grams        volume (cm3)
 ----------------------------------------------------------------------------
   Chromite             5.000e-07     -6.301      0.0001119       2.200e-05
   Diaspore             9.716e-07     -6.013      5.828e-05       1.726e-05
   Hematite             0.0002128     -3.672        0.03398        0.006441
   Hydroxylapatite      2.503e-07     -6.601      0.0001257       4.745e-05
   Pyrite               2.968e-05     -4.528       0.003561       0.0007105
                                               _____________   _____________
          (total)                                   0.03783        0.007238 

  Aqueous species       molality    mg/kg sol'n    act. coef.     log act.
 ---------------------------------------------------------------------------
   Cl-                      1.211     3.940e+04      0.5562       -0.1717
   Na+                     0.7696     1.624e+04      0.6327       -0.3125
   Ca++                    0.4470     1.644e+04      0.1675       -1.1255
   NaCl(aq)                0.1103         5919.      1.0000       -0.9572
   CaCl+                  0.03507         2431.      0.6327       -1.6539
   CaCl2(aq)              0.01412         1439.      1.0000       -1.8501
   K+                   0.0009570         34.34      0.5562       -3.2739
   CO2(aq)              0.0007404         29.91      1.0000       -3.1305
   Mg++                 0.0007059         15.75      0.2482       -3.7564
   CaSO4(aq)            0.0006323         79.01      1.0000       -3.1991
   Fe++                 0.0004031         20.66      0.1675       -4.1704
   SO4--                0.0002975         26.23      0.0875       -4.5846
   MgCl+                0.0002836         15.55      0.6327       -3.7461
   CaHCO3+              0.0001645         15.26      0.6327       -3.9827
   FeCl+                0.0001155         9.680      0.6327       -4.1362
   HCO3-                8.386e-05         4.696      0.6327       -4.2753
   KCl(aq)              4.270e-05         2.922      1.0000       -4.3696
   FeCl4--              2.517e-05         4.566      0.0875       -5.6573
   MgSO4(aq)            1.014e-05         1.121      1.0000       -4.9938
   NaHCO3(aq)           1.003e-05        0.7736      1.0000       -4.9986
   H+                   6.443e-06      0.005960      0.8512       -5.2609
   Ti(OH)4(aq)          1.000e-06        0.1064      1.0000       -6.0000
   SiO2(aq)             9.985e-07       0.05507      1.0000       -6.0006
   HCl(aq)              8.859e-07       0.02965      1.0000       -6.0526
   CaCO3(aq)            7.879e-07       0.07238      1.0000       -6.1035
   MnCl+                7.544e-07       0.06259      0.6327       -6.3212
   FeCl2(aq)            5.143e-07       0.05984      1.0000       -6.2888
   MgHCO3+              4.005e-07       0.03136      0.6327       -6.5962
   KSO4-                3.427e-07       0.04251      0.6327       -6.6639
   Mn++                 2.448e-07       0.01235      0.1675       -7.3870
   H2PO4-               2.328e-07       0.02073      0.6327       -6.8318
   HSO4-                2.257e-07       0.02011      0.6327       -6.8453
   OH-                  1.632e-07      0.002547      0.5966       -7.0117
   H2S(aq)              7.371e-08      0.002306      1.0000       -7.1325
   HPO4--               1.584e-08      0.001395      0.0875       -8.8585
   AlO2-                1.280e-08     0.0006929      0.6327       -8.0916
   HAlO2(aq)            1.138e-08     0.0006268      1.0000       -7.9437
   NaOH(aq)             1.112e-08     0.0004082      1.0000       -7.9539
    (only species > 1e-8 molal listed)

  Mineral saturation states
                     log Q/K                          log Q/K
 ----------------------------------------------------------------
   Hydroxylapatite    0.0000 sat    Magnetite         -0.9645     
   Hematite           0.0000 sat    Bassanite         -0.9859     
   Diaspore           0.0000 sat    Aragonite         -1.0578     
   Pyrite             0.0000 sat    CaSO4:0.5H2O(bet  -1.0804     
   Chromite           0.0000 sat    Whitlockite       -1.3341     
   Boehmite          -0.2948        Eskolaite         -1.3480     
   Anhydrite         -0.3251        Siderite          -1.6881     
   Ice               -0.4845        Halite            -2.0622     
   Goethite          -0.6981        Corundum          -2.0642     
   Gibbsite          -0.7860        Monohydrocalcite  -2.1393     
   Gypsum            -0.8416        Quartz            -2.9224     
   Calcite           -0.9142        Troilite          -2.9878     
    (only minerals with log Q/K > -3 listed)

                         partial
  Gases               press. (bar)     fugacity     fug. coef.    log fug.
 ---------------------------------------------------------------------------
   H2O(g)                  0.8126        0.8006        0.9852     -0.0966
   CO2(g)                 0.06914       0.06897        0.9976     -1.1613
   H2S(g)               2.207e-06     2.198e-06        0.9961     -5.6580
   H2(g)                1.081e-06     1.082e-06         1.001     -5.9659
   HCl(g)               1.073e-09     1.073e-09         1.000*    -8.9695
   CO(g)                2.130e-11     2.130e-11         1.000*   -10.6717
   CH4(g)               1.103e-11     1.102e-11        0.9993    -10.9578
   SO2(g)               1.421e-14     1.411e-14        0.9928    -13.8506
   S2(g)                9.215e-20     9.215e-20         1.000*   -19.0355
   C2H4(g)              2.691e-33     2.691e-33         1.000*   -32.5701
   Cl2(g)               1.485e-39     1.485e-39         1.000*   -38.8282
   Na(g)                5.942e-46     5.942e-46         1.000*   -45.2260
   K(g)                 7.972e-50     7.972e-50         1.000*   -49.0984
   O2(g)                7.035e-52     7.034e-52        0.9999    -51.1528
   Mg(g)                1.300e-77     1.300e-77         1.000*   -76.8862
   Ca(g)                5.455e-94     5.455e-94         1.000*   -93.2632
   C(g)                 2.427e-98     2.427e-98         1.000*   -97.6149
   Al(g)               7.310e-112    7.310e-112         1.000*  -111.1361
   Si(g)               1.175e-125    1.175e-125         1.000*  -124.9300
    *no data, gas taken to be ideal

                                  In fluid              Sorbed            Kd
  Original basis total moles   moles     mg/kg      moles     mg/kg      L/kg
 -------------------------------------------------------------------------------
   H2O                 55.5       55.5  9.18e+05
   Al+++           1.00e-06   2.84e-08  0.000704
   Ca++               0.497      0.497  1.83e+04
   Cl-                 1.39       1.38  4.51e+04
   CrO4--          1.00e-06   1.01e-14  1.08e-09
   Fe++             0.00100   0.000544      27.9
   H+             -4.73e-05   0.000747     0.691
   HCO3-            0.00100    0.00100      56.0
   HPO4--          1.00e-06   2.49e-07    0.0219
   K+               0.00100    0.00100      35.9
   Mg++             0.00100    0.00100      22.3
   Mn++            1.00e-06   1.00e-06    0.0504
   Na+                0.880      0.880  1.86e+04
   O2(aq)          1.59e-06  -1.63e-07  -0.00478
   SO4--            0.00100   0.000941      82.9
   SiO2(aq)        1.00e-06   1.00e-06    0.0551
   Ti(OH)4(aq)     1.00e-06   1.00e-06     0.106

  Elemental composition               In fluid                  Sorbed
                  total moles     moles       mg/kg        moles       mg/kg
 -------------------------------------------------------------------------------
   Aluminum         1.000e-06    2.842e-08   0.0007039
   Calcium             0.4970       0.4970   1.828e+04
   Carbon            0.001000     0.001000       11.02
   Chlorine             1.385        1.385   4.507e+04
   Chromium         1.000e-06    1.014e-14   4.841e-10
   Hydrogen             111.0        111.0   1.027e+05
   Iron              0.001000    0.0005443       27.90
   Magnesium         0.001000     0.001000       22.31
   Manganese        1.000e-06    1.000e-06     0.05043
   Oxygen               55.52        55.51   8.152e+05
   Phosphorus       1.000e-06    2.490e-07    0.007078
   Potassium         0.001000     0.001000       35.89
   Silicon          1.000e-06    1.000e-06     0.02578
   Sodium              0.8800       0.8800   1.857e+04
   Sulfur            0.001000    0.0009406       27.69
   Titanium         1.000e-06    1.000e-06     0.04395


          Step #     1             Xi = 0.0006

          Temperature = 100.0 C    Pressure =  1.013 bars
          pH =  6.541              log fO2 =  -52.618
          Eh =  -0.2385 volts      pe =  -3.2213
          Ionic strength      =    1.905152 molal
          Charge imbalance    =    0.450649 eq/kg (16.85% error)
          Activity of water   =    0.960568
          Solvent mass        =     0.99999 kg
          Solution mass       =      1.0894 kg
          Mineral mass        =  0.00077446 kg
          Solution density    =    1.002    g/cm3
          Solution viscosity  =    0.003    poise
          Chlorinity          =    1.385020 molal
          Dissolved solids    =       82108 mg/kg sol'n
          Hardness            =    45757.06 mg/kg sol'n as CaCO3
            carbonate         =        4.28 mg/kg sol'n as CaCO3
            non-carbonate     =    45752.78 mg/kg sol'n as CaCO3
          Carbonate alkalinity=        4.28 mg/kg sol'n as CaCO3
          Water type          =    Ca-Cl
          Bulk volume         =    1.09e+03 cm3
          Fluid volume        =    1.09e+03 cm3
          Mineral volume      =       0.235 cm3
          Inert volume        =        0.00 cm3
          Porosity            =        100. %
          Permeability        =        98.0 cm2
          Mass reacted        =       0.678 g

                          moles          moles         grams          cm3      rxn rate
  Reactants             remaining       reacted       reacted       reacted  (mol/kg sec)
 ------------------------------------------------------------------------------------------
   H2O                    0.03445     2.155e-05     0.0003881          --            --  
   Al2O3                   0.1794     0.0001122       0.01144          --            --  
   CaO                      2.854      0.001785        0.1001          --            --  
   Cr2O3                  0.01863     1.165e-05      0.001770          --            --  
   FeO(ox)                  3.122      0.001952        0.1403          --            --  
   K2O(ox)                0.01503     9.398e-06     0.0008852          --            --  
   MgO                      3.269      0.002044       0.08240          --            --  
   MnO                    0.07521     4.704e-05      0.003337          --            --  
   Na2O(ox)               0.08081     5.054e-05      0.003132          --            --  
   P2O5                  0.009972     6.237e-06     0.0008852          --            --  
   S                     0.008829     5.521e-06     0.0001770     8.564e-05          --  
   SiO2                     8.807      0.005508        0.3309          --            --  
   TiO2                   0.04635     2.898e-05      0.002315          --            --  

  Minerals in system     moles      log moles      grams        volume (cm3)
 ----------------------------------------------------------------------------
   Andradite            0.0001586     -3.800        0.08059         0.02091
   Calcite              0.0008656     -3.063        0.08663         0.03197
   Chromite             1.215e-05     -4.915       0.002719       0.0005347
   Hematite             0.0008633     -3.064         0.1379         0.02614
   Hydroxylapatite      4.491e-06     -5.348       0.002256       0.0008512
   Nontronite-Ca        0.0003479     -3.459         0.1476         0.04561
   Pyrite               0.0001972     -3.705        0.02366        0.004721
   Saponite-Ca          0.0003351     -3.475         0.1292         0.04547
   Talc                 0.0004322     -3.364         0.1639         0.05889
                                               _____________   _____________
          (total)                                    0.7745          0.2351 

  Aqueous species       molality    mg/kg sol'n    act. coef.     log act.
 ---------------------------------------------------------------------------
   Cl-                      1.211     3.941e+04      0.5562       -0.1717
   Na+                     0.7697     1.624e+04      0.6327       -0.3125
   Ca++                    0.4476     1.646e+04      0.1676       -1.1250
   NaCl(aq)                0.1104         5921.      1.0000       -0.9571
   CaCl+                  0.03512         2435.      0.6327       -1.6533
   CaCl2(aq)              0.01414         1441.      1.0000       -1.8494
   K+                   0.0009751         34.99      0.5562       -3.2657
   SiO2(aq)             0.0007756         42.78      1.0000       -3.1104
   Mg++                 0.0005260         11.74      0.2482       -3.8842
   CaSO4(aq)            0.0004120         51.49      1.0000       -3.3851
   MgCl+                0.0002113         11.59      0.6327       -3.8738
   SO4--                0.0001936         17.07      0.0875       -4.7712
   CaHCO3+              7.075e-05         6.565      0.6327       -4.3491
   KCl(aq)              4.351e-05         2.977      1.0000       -4.3614
   MnCl+                3.625e-05         3.008      0.6327       -4.6395
   HCO3-                3.603e-05         2.018      0.6327       -4.6422
   Ti(OH)4(aq)          2.998e-05         3.190      1.0000       -4.5231
   NaHSiO3(aq)          1.871e-05         1.719      1.0000       -4.7279
   CO2(aq)              1.667e-05        0.6736      1.0000       -4.7780
   Mn++                 1.176e-05        0.5932      0.1676       -5.7053
   CaCO3(aq)            6.467e-06        0.5941      1.0000       -5.1893
   MgSO4(aq)            4.920e-06        0.5436      1.0000       -5.3081
   NaHCO3(aq)           4.311e-06        0.3324      1.0000       -5.3654
   HSiO3-               3.373e-06        0.2387      0.6327       -5.6708
   OH-                  3.113e-06       0.04860      0.5966       -5.7311
   Fe++                 2.574e-06        0.1320      0.1676       -6.3652
   FeCl+                7.378e-07       0.06183      0.6327       -6.3309
   H+                   3.377e-07     0.0003124      0.8512       -6.5415
   KSO4-                2.272e-07       0.02819      0.6327       -6.8423
   HS-                  2.157e-07      0.006547      0.5966       -6.8905
   NaOH(aq)             2.122e-07      0.007790      1.0000       -6.6733
   FeCl4--              1.608e-07       0.02918      0.0875       -7.8518
   MgHCO3+              1.282e-07       0.01004      0.6327       -7.0908
   H2S(aq)              1.124e-07      0.003516      1.0000       -6.9493
   CO3--                6.127e-08      0.003375      0.1068       -8.1843
   HCl(aq)              4.644e-08      0.001554      1.0000       -7.3331
   MnSO4(aq)            2.518e-08      0.003490      1.0000       -7.5989
    (only species > 1e-8 molal listed)

  Mineral saturation states
                     log Q/K                          log Q/K
 ----------------------------------------------------------------
   Hydroxylapatite    0.0000 sat    Bassanite         -1.1719     
   Nontronite-Ca      0.0000 sat    Monohydrocalcite  -1.2251     
   Saponite-Ca        0.0000 sat    CaSO4:0.5H2O(bet  -1.2664     
   Chromite           0.0000 sat    Nontronite-H      -1.2921     
   Talc               0.0000 sat    Saponite-H        -1.2939     
   Calcite            0.0000 sat    Dolomite-ord      -1.3043     
   Andradite          0.0000 sat    Dolomite          -1.3050     
   Hematite          -0.0000 sat    Ferrosilite       -1.5888     
   Pyrite            -0.0000 sat    Cronstedtite-7A   -1.6671     
   Quartz            -0.0322        Minnesotaite      -1.7135     
   Aragonite         -0.1436        Eskolaite         -1.7144     
   Tridymite         -0.2040        Chrysotile        -1.8715     
   Nontronite-Na     -0.2237        Wollastonite      -2.0014     
   Saponite-Na       -0.2237        Halite            -2.0621     
   Chalcedony        -0.2489        Pseudowollastoni  -2.1357     
   Nontronite-Mg     -0.3155        Enstatite         -2.1399     
   Saponite-Mg       -0.3220        Whitlockite       -2.1880     
   Tremolite         -0.3657        Hedenbergite      -2.3406     
   Cristobalite(alp  -0.4499        Dolomite-dis      -2.4176     
   Ice               -0.4845        Troilite          -2.4383     
   Anhydrite         -0.5111        Pyrrhotite        -2.5179     
   Magnetite         -0.5981        Magnesite         -2.5724     
   Coesite           -0.6906        Greenalite        -2.6125     
   Goethite          -0.6981        Rhodochrosite     -2.7154     
   Cristobalite(bet  -0.7521        Diaspore          -2.8718     
   Diopside          -0.9240        Albite_low        -2.9680     
   SiO2(am)          -0.9261        Albite            -2.9680     
   Nontronite-K      -1.0194        Siderite          -2.9692     
   Saponite-K        -1.0199        Rhodonite         -2.9868     
   Gypsum            -1.0276        Magnesiochromite  -2.9999     
    (only minerals with log Q/K > -3 listed)

                         partial
  Gases               press. (bar)     fugacity     fug. coef.    log fug.
 ---------------------------------------------------------------------------
   H2O(g)                  0.8126        0.8006        0.9852     -0.0966
   CO2(g)                0.001557      0.001553        0.9976     -2.8088
   H2(g)                5.842e-06     5.846e-06         1.001     -5.2332
   H2S(g)               3.364e-06     3.351e-06        0.9961     -5.4748
   CH4(g)               2.118e-10     2.117e-10        0.9993     -9.6744
   HCl(g)               5.623e-11     5.623e-11         1.000*   -10.2500
   CO(g)                2.592e-12     2.592e-12         1.000*   -11.5864
   SO2(g)               1.373e-16     1.363e-16        0.9928    -15.8655
   S2(g)                7.335e-21     7.335e-21         1.000*   -20.1346
   C2H4(g)              3.399e-32     3.399e-32         1.000*   -31.4687
   Cl2(g)               7.553e-43     7.553e-43         1.000*   -42.1219
   Na(g)                2.636e-44     2.636e-44         1.000*   -43.5791
   K(g)                 3.603e-48     3.603e-48         1.000*   -47.4434
   O2(g)                2.409e-53     2.409e-53        0.9999    -52.6182
   Mg(g)                1.905e-74     1.905e-74         1.000*   -73.7201
   Ca(g)                1.074e-90     1.074e-90         1.000*   -89.9688
   C(g)                 1.596e-98     1.596e-98         1.000*   -97.7969
   Al(g)               1.234e-113    1.234e-113         1.000*  -112.9087
   Si(g)               2.665e-121    2.665e-121         1.000*  -120.5742
    *no data, gas taken to be ideal

                                  In fluid              Sorbed            Kd
  Original basis total moles   moles     mg/kg      moles     mg/kg      L/kg
 -------------------------------------------------------------------------------
   H2O                 55.5       55.5  9.18e+05
   Al+++           0.000225   4.02e-10  9.95e-06
   Ca++               0.499      0.497  1.83e+04
   Cl-                 1.39       1.39  4.51e+04
   CrO4--          2.43e-05   9.63e-19  1.03e-13
   Fe++             0.00295   3.48e-06     0.178
   H+               -0.0124  -1.44e-05   -0.0134
   HCO3-            0.00100   0.000134      7.53
   HPO4--          1.35e-05   5.49e-10  4.84e-05
   K+               0.00102    0.00102      36.6
   Mg++             0.00304   0.000742      16.6
   Mn++            4.80e-05   4.80e-05      2.42
   Na+                0.880      0.880  1.86e+04
   O2(aq)         -2.42e-05  -6.59e-07   -0.0193
   SO4--            0.00101   0.000611      53.9
   SiO2(aq)         0.00551   0.000798      44.0
   Ti(OH)4(aq)     3.00e-05   3.00e-05      3.19

  Elemental composition               In fluid                  Sorbed
                  total moles     moles       mg/kg        moles       mg/kg
 -------------------------------------------------------------------------------
   Aluminum         0.0002254    4.016e-10   9.947e-06
   Calcium             0.4988       0.4973   1.829e+04
   Carbon            0.001000    0.0001344       1.482
   Chlorine             1.385        1.385   4.507e+04
   Chromium         2.430e-05    9.632e-19   4.597e-14
   Hydrogen             111.0        111.0   1.027e+05
   Iron              0.002952    3.476e-06      0.1782
   Magnesium         0.003044    0.0007424       16.56
   Manganese        4.804e-05    4.804e-05       2.422
   Oxygen               55.53        55.51   8.153e+05
   Phosphorus       1.347e-05    5.489e-10   1.561e-05
   Potassium         0.001019     0.001019       36.56
   Silicon           0.005509    0.0007977       20.56
   Sodium              0.8801       0.8801   1.857e+04
   Sulfur            0.001006    0.0006111       17.99
   Titanium         2.998e-05    2.998e-05       1.318


          Step #     4             Xi = 0.0026

          Temperature = 100.0 C    Pressure =  1.013 bars
          pH =  6.542              log fO2 =  -54.903
          Eh =  -0.2808 volts      pe =  -3.7927
          Ionic strength      =    1.904147 molal
          Charge imbalance    =    0.450701 eq/kg (16.86% error)
          Activity of water   =    0.960569
          Solvent mass        =     0.99993 kg
          Solution mass       =      1.0893 kg
          Mineral mass        =   0.0030794 kg
          Solution density    =    1.002    g/cm3
          Solution viscosity  =    0.003    poise
          Chlorinity          =    1.385099 molal
          Dissolved solids    =       82055 mg/kg sol'n
          Hardness            =    45673.72 mg/kg sol'n as CaCO3
            carbonate         =        4.29 mg/kg sol'n as CaCO3
            non-carbonate     =    45669.43 mg/kg sol'n as CaCO3
          Carbonate alkalinity=        4.29 mg/kg sol'n as CaCO3
          Water type          =    Ca-Cl
          Bulk volume         =    1.09e+03 cm3
          Fluid volume        =    1.09e+03 cm3
          Mineral volume      =       0.933 cm3
          Inert volume        =        0.00 cm3
          Porosity            =        99.9 %
          Permeability        =        95.8 cm2
          Mass reacted        =        2.86 g

                          moles          moles         grams          cm3      rxn rate
  Reactants             remaining       reacted       reacted       reacted  (mol/kg sec)
 ------------------------------------------------------------------------------------------
   H2O                    0.03438     9.082e-05      0.001636          --            --  
   Al2O3                   0.1790     0.0004730       0.04822          --            --  
   CaO                      2.849      0.007525        0.4220          --            --  
   Cr2O3                  0.01859     4.910e-05      0.007463          --            --  
   FeO(ox)                  3.116      0.008231        0.5913          --            --  
   K2O(ox)                0.01500     3.962e-05      0.003732          --            --  
   MgO                      3.262      0.008618        0.3473          --            --  
   MnO                    0.07506     0.0001983       0.01407          --            --  
   Na2O(ox)               0.08065     0.0002130       0.01320          --            --  
   P2O5                  0.009952     2.629e-05      0.003732          --            --  
   S                     0.008811     2.328e-05     0.0007463     0.0003610          --  
   SiO2                     8.790       0.02322         1.395          --            --  
   TiO2                   0.04625     0.0001222      0.009760          --            --  

  Minerals in system     moles      log moles      grams        volume (cm3)
 ----------------------------------------------------------------------------
   Andradite             0.002249     -2.648          1.143          0.2965
   Calcite              0.0008656     -3.063        0.08663         0.03197
   Chromite             4.960e-05     -4.304        0.01110        0.002183
   Hematite             0.0006137     -3.212        0.09800         0.01858
   Hydroxylapatite      1.786e-05     -4.748       0.008971        0.003385
   Minnesotaite         0.0005411     -3.267         0.2564         0.08001
   Nontronite-Ca        0.0006542     -3.184         0.2776         0.08576
   Pyrite               0.0005113     -3.291        0.06135         0.01224
   Saponite-Ca           0.002215     -2.655         0.8540          0.3006
   Talc                 0.0007450     -3.128         0.2826          0.1015
                                               _____________   _____________
          (total)                                     3.079          0.9327 

  Aqueous species       molality    mg/kg sol'n    act. coef.     log act.
 ---------------------------------------------------------------------------
   Cl-                      1.211     3.941e+04      0.5562       -0.1717
   Na+                     0.7701     1.625e+04      0.6327       -0.3123
   Ca++                    0.4471     1.645e+04      0.1676       -1.1254
   NaCl(aq)                0.1104         5923.      1.0000       -0.9570
   CaCl+                  0.03508         2433.      0.6327       -1.6537
   CaCl2(aq)              0.01413         1439.      1.0000       -1.8499
   K+                    0.001033         37.08      0.5562       -3.2406
   SiO2(aq)             0.0007756         42.78      1.0000       -3.1104
   Mg++                 0.0005255         11.72      0.2482       -3.8846
   MgCl+                0.0002111         11.58      0.6327       -3.8743
   MnCl+                0.0001505         12.49      0.6327       -4.0214
   Ti(OH)4(aq)          0.0001232         13.11      1.0000       -3.9094
   CaHCO3+              7.072e-05         6.563      0.6327       -4.3493
   Mn++                 4.882e-05         2.462      0.1676       -5.0872
   KCl(aq)              4.610e-05         3.155      1.0000       -4.3363
   HCO3-                3.605e-05         2.019      0.6327       -4.6419
   NaHSiO3(aq)          1.873e-05         1.720      1.0000       -4.7276
   CO2(aq)              1.667e-05        0.6736      1.0000       -4.7780
   Fe++                 9.580e-06        0.4911      0.1676       -5.7945
   CaCO3(aq)            6.467e-06        0.5941      1.0000       -5.1893
   NaHCO3(aq)           4.315e-06        0.3327      1.0000       -5.3651
   HSiO3-               3.375e-06        0.2388      0.6327       -5.6705
   OH-                  3.115e-06       0.04863      0.5966       -5.7309
   FeCl+                2.746e-06        0.2301      0.6327       -5.7601
   FeCl4--              5.983e-07        0.1086      0.0875       -7.2811
   HS-                  4.165e-07       0.01264      0.5966       -6.6047
   H+                   3.375e-07     0.0003123      0.8511       -6.5417
   H2S(aq)              2.169e-07      0.006787      1.0000       -6.6637
   NaOH(aq)             2.124e-07      0.007797      1.0000       -6.6729
   MgHCO3+              1.282e-07       0.01004      0.6327       -7.0910
   H2(aq)               6.480e-08     0.0001199      1.0000       -7.1884
   CO3--                6.133e-08      0.003378      0.1068       -8.1839
   HCl(aq)              4.641e-08      0.001553      1.0000       -7.3334
   CaSO4(aq)            2.143e-08      0.002678      1.0000       -7.6689
   FeCl2(aq)            1.223e-08      0.001423      1.0000       -7.9127
   SO4--                1.008e-08     0.0008889      0.0875       -9.0546
    (only species > 1e-8 molal listed)

  Mineral saturation states
                     log Q/K                          log Q/K
 ----------------------------------------------------------------
   Hematite           0.0000 sat    Nontronite-K      -1.0110     
   Saponite-Ca        0.0000 sat    Saponite-K        -1.0115     
   Nontronite-Ca      0.0000 sat    Ferrosilite       -1.0176     
   Hydroxylapatite    0.0000 sat    Monohydrocalcite  -1.2251     
   Talc               0.0000 sat    Nontronite-H      -1.2921     
   Andradite          0.0000 sat    Saponite-H        -1.2939     
   Minnesotaite       0.0000 sat    Dolomite-ord      -1.3043     
   Calcite            0.0000 sat    Dolomite          -1.3050     
   Chromite           0.0000 sat    Troilite          -1.5815     
   Pyrite            -0.0000 sat    Pyrrhotite        -1.6611     
   Magnetite         -0.0270        Hedenbergite      -1.7694     
   Quartz            -0.0322        Chrysotile        -1.8715     
   Aragonite         -0.1436        Wollastonite      -2.0014     
   Tridymite         -0.2040        Halite            -2.0620     
   Nontronite-Na     -0.2236        Fayalite          -2.0922     
   Saponite-Na       -0.2236        Rhodochrosite     -2.0969     
   Chalcedony        -0.2489        Pseudowollastoni  -2.1357     
   Nontronite-Mg     -0.3155        Enstatite         -2.1399     
   Saponite-Mg       -0.3220        Whitlockite       -2.1880     
   Tremolite         -0.3657        Eskolaite         -2.2855     
   Cristobalite(alp  -0.4499        Rhodonite         -2.3683     
   Ice               -0.4845        Siderite          -2.3980     
   Cronstedtite-7A   -0.5247        Dolomite-dis      -2.4176     
   Coesite           -0.6906        FeO               -2.5271     
   Goethite          -0.6981        Magnesite         -2.5724     
   Cristobalite(bet  -0.7521        Diaspore          -2.8718     
   Greenalite        -0.8990        Wustite           -2.9245     
   Diopside          -0.9240        Albite_low        -2.9676     
   SiO2(am)          -0.9261        Albite            -2.9676     
    (only minerals with log Q/K > -3 listed)

                         partial
  Gases               press. (bar)     fugacity     fug. coef.    log fug.
 ---------------------------------------------------------------------------
   H2O(g)                  0.8126        0.8006        0.9852     -0.0966
   CO2(g)                0.001557      0.001553        0.9976     -2.8088
   H2(g)                8.108e-05     8.113e-05         1.001     -4.0908
   CH4(g)               7.859e-06     7.854e-06        0.9993     -5.1049
   H2S(g)               6.494e-06     6.469e-06        0.9961     -5.1892
   HCl(g)               5.620e-11     5.620e-11         1.000*   -10.2503
   CO(g)                3.597e-11     3.597e-11         1.000*   -10.4441
   SO2(g)               9.911e-20     9.840e-20        0.9928    -19.0070
   S2(g)                1.419e-22     1.419e-22         1.000*   -21.8481
   C2H4(g)              2.429e-25     2.429e-25         1.000*   -24.6146
   Na(g)                9.828e-44     9.828e-44         1.000*   -43.0075
   Cl2(g)               5.436e-44     5.436e-44         1.000*   -43.2647
   K(g)                 1.423e-47     1.423e-47         1.000*   -46.8468
   O2(g)                1.251e-55     1.250e-55        0.9999    -54.9029
   Mg(g)                2.644e-73     2.644e-73         1.000*   -72.5777
   Ca(g)                1.491e-89     1.491e-89         1.000*   -88.8265
   C(g)                 3.075e-96     3.075e-96         1.000*   -95.5122
   Al(g)               6.379e-112    6.379e-112         1.000*  -111.1952
   Si(g)               5.134e-119    5.134e-119         1.000*  -118.2895
    *no data, gas taken to be ideal

                                  In fluid              Sorbed            Kd
  Original basis total moles   moles     mg/kg      moles     mg/kg      L/kg
 -------------------------------------------------------------------------------
   H2O                 55.5       55.5  9.18e+05
   Al+++           0.000947   4.02e-10  9.95e-06
   Ca++               0.505      0.496  1.83e+04
   Cl-                 1.39       1.38  4.51e+04
   CrO4--          9.92e-05   5.06e-19  5.38e-14
   Fe++             0.00923   1.29e-05     0.663
   H+               -0.0522  -1.40e-05   -0.0130
   HCO3-            0.00100   0.000134      7.53
   HPO4--          5.36e-05   5.49e-10  4.84e-05
   K+               0.00108    0.00108      38.7
   Mg++             0.00962   0.000737      16.4
   Mn++            0.000199   0.000199      10.1
   Na+                0.880      0.880  1.86e+04
   O2(aq)         -0.000107  -1.31e-06   -0.0386
   SO4--            0.00102   6.65e-07    0.0587
   SiO2(aq)          0.0232   0.000798      44.0
   Ti(OH)4(aq)     0.000123   0.000123      13.1

  Elemental composition               In fluid                  Sorbed
                  total moles     moles       mg/kg        moles       mg/kg
 -------------------------------------------------------------------------------
   Aluminum         0.0009469    4.018e-10   9.953e-06
   Calcium             0.5045       0.4964   1.826e+04
   Carbon            0.001000    0.0001344       1.482
   Chlorine             1.385        1.385   4.508e+04
   Chromium         9.921e-05    5.057e-19   2.414e-14
   Hydrogen             111.0        111.0   1.027e+05
   Iron              0.009231    1.294e-05      0.6632
   Magnesium         0.009618    0.0007367       16.44
   Manganese        0.0001993    0.0001993       10.05
   Oxygen               55.59        55.51   8.153e+05
   Phosphorus       5.358e-05    5.493e-10   1.562e-05
   Potassium         0.001079     0.001079       38.74
   Silicon            0.02322    0.0007977       20.57
   Sodium              0.8804       0.8804   1.858e+04
   Sulfur            0.001023    6.652e-07     0.01958
   Titanium         0.0001232    0.0001232       5.414


          Step #     6             Xi = 0.0039

          Temperature = 100.0 C    Pressure =  1.013 bars
          pH =  6.542              log fO2 =  -54.903
          Eh =  -0.2808 volts      pe =  -3.7928
          Ionic strength      =    1.903985 molal
          Charge imbalance    =    0.450712 eq/kg (16.86% error)
          Activity of water   =    0.960569
          Solvent mass        =     0.99989 kg
          Solution mass       =      1.0893 kg
          Mineral mass        =   0.0044417 kg
          Solution density    =    1.002    g/cm3
          Solution viscosity  =    0.003    poise
          Chlorinity          =    1.385150 molal
          Dissolved solids    =       82066 mg/kg sol'n
          Hardness            =    45655.51 mg/kg sol'n as CaCO3
            carbonate         =        4.29 mg/kg sol'n as CaCO3
            non-carbonate     =    45651.23 mg/kg sol'n as CaCO3
          Carbonate alkalinity=        4.29 mg/kg sol'n as CaCO3
          Water type          =    Ca-Cl
          Bulk volume         =    1.09e+03 cm3
          Fluid volume        =    1.09e+03 cm3
          Mineral volume      =        1.36 cm3
          Inert volume        =        0.00 cm3
          Porosity            =        99.9 %
          Permeability        =        94.5 cm2
          Mass reacted        =        4.19 g

                          moles          moles         grams          cm3      rxn rate
  Reactants             remaining       reacted       reacted       reacted  (mol/kg sec)
 ------------------------------------------------------------------------------------------
   H2O                    0.03434     0.0001332      0.002400          --            --  
   Al2O3                   0.1788     0.0006939       0.07075          --            --  
   CaO                      2.845       0.01104        0.6190          --            --  
   Cr2O3                  0.01857     7.204e-05       0.01095          --            --  
   FeO(ox)                  3.112       0.01207        0.8675          --            --  
   K2O(ox)                0.01498     5.812e-05      0.005475          --            --  
   MgO                      3.258       0.01264        0.5096          --            --  
   MnO                    0.07497     0.0002909       0.02063          --            --  
   Na2O(ox)               0.08055     0.0003125       0.01937          --            --  
   P2O5                  0.009940     3.857e-05      0.005475          --            --  
   S                     0.008800     3.415e-05      0.001095     0.0005296          --  
   SiO2                     8.779       0.03406         2.047          --            --  
   TiO2                   0.04620     0.0001792       0.01432          --            --  

  Minerals in system     moles      log moles      grams        volume (cm3)
 ----------------------------------------------------------------------------
   Andradite             0.003403     -2.468          1.729          0.4487
   Calcite              0.0008656     -3.063        0.08663         0.03197
   Chromite             7.254e-05     -4.139        0.01624        0.003192
   Hematite             0.0001190     -3.924        0.01901        0.003604
   Hydroxylapatite      2.605e-05     -4.584        0.01308        0.004937
   Minnesotaite          0.001809     -2.742         0.8574          0.2675
   Pyrite               0.0005167     -3.287        0.06200         0.01237
   Saponite-Ca           0.004208     -2.376          1.622          0.5710
   Talc                 9.379e-05     -4.028        0.03557         0.01278
                                               _____________   _____________
          (total)                                     4.442           1.356 

  Aqueous species       molality    mg/kg sol'n    act. coef.     log act.
 ---------------------------------------------------------------------------
   Cl-                      1.211     3.941e+04      0.5562       -0.1717
   Na+                     0.7703     1.625e+04      0.6327       -0.3122
   Ca++                    0.4469     1.644e+04      0.1676       -1.1256
   NaCl(aq)                0.1104         5925.      1.0000       -0.9569
   CaCl+                  0.03507         2432.      0.6327       -1.6539
   CaCl2(aq)              0.01412         1439.      1.0000       -1.8501
   K+                    0.001069         38.35      0.5562       -3.2259
   SiO2(aq)             0.0007756         42.77      1.0000       -3.1104
   Mg++                 0.0005253         11.72      0.2482       -3.8848
   MnCl+                0.0002204         18.29      0.6327       -3.8556
   MgCl+                0.0002111         11.58      0.6327       -3.8744
   Ti(OH)4(aq)          0.0001803         19.18      1.0000       -3.7441
   Mn++                 7.152e-05         3.607      0.1676       -4.9214
   CaHCO3+              7.070e-05         6.561      0.6327       -4.3494
   KCl(aq)              4.768e-05         3.263      1.0000       -4.3216
   HCO3-                3.605e-05         2.019      0.6327       -4.6419
   NaHSiO3(aq)          1.873e-05         1.721      1.0000       -4.7274
   CO2(aq)              1.667e-05        0.6736      1.0000       -4.7780
   Fe++                 9.577e-06        0.4909      0.1676       -5.7946
   CaCO3(aq)            6.467e-06        0.5941      1.0000       -5.1893
   NaHCO3(aq)           4.316e-06        0.3329      1.0000       -5.3649
   HSiO3-               3.376e-06        0.2389      0.6327       -5.6705
   OH-                  3.116e-06       0.04864      0.5966       -5.7308
   FeCl+                2.745e-06        0.2300      0.6327       -5.7603
   FeCl4--              5.981e-07        0.1085      0.0875       -7.2813
   HS-                  4.166e-07       0.01265      0.5966       -6.6046
   H+                   3.375e-07     0.0003122      0.8511       -6.5418
   H2S(aq)              2.169e-07      0.006787      1.0000       -6.6637
   NaOH(aq)             2.125e-07      0.007801      1.0000       -6.6727
   MgHCO3+              1.281e-07       0.01004      0.6327       -7.0911
   H2(aq)               6.482e-08     0.0001199      1.0000       -7.1883
   CO3--                6.135e-08      0.003380      0.1068       -8.1837
   HCl(aq)              4.640e-08      0.001553      1.0000       -7.3335
   CaSO4(aq)            2.142e-08      0.002677      1.0000       -7.6692
   FeCl2(aq)            1.222e-08      0.001422      1.0000       -7.9129
   SO4--                1.008e-08     0.0008887      0.0875       -9.0547
    (only species > 1e-8 molal listed)

  Mineral saturation states
                     log Q/K                          log Q/K
 ----------------------------------------------------------------
   Hematite           0.0000 sat    Nontronite-K      -1.0063     
   Chromite           0.0000 sat    Saponite-K        -1.0066     
   Andradite          0.0000 sat    Ferrosilite       -1.0176     
   Talc               0.0000 sat    Monohydrocalcite  -1.2251     
   Minnesotaite       0.0000 sat    Nontronite-H      -1.2922     
   Saponite-Ca        0.0000 sat    Saponite-H        -1.2939     
   Calcite            0.0000 sat    Dolomite-ord      -1.3042     
   Hydroxylapatite    0.0000 sat    Dolomite          -1.3049     
   Pyrite            -0.0000 sat    Troilite          -1.5814     
   Nontronite-Ca     -0.0001        Pyrrhotite        -1.6610     
   Magnetite         -0.0269        Hedenbergite      -1.7694     
   Quartz            -0.0322        Chrysotile        -1.8714     
   Aragonite         -0.1436        Rhodochrosite     -1.9309     
   Tridymite         -0.2040        Wollastonite      -2.0014     
   Saponite-Na       -0.2235        Halite            -2.0619     
   Nontronite-Na     -0.2236        Fayalite          -2.0921     
   Chalcedony        -0.2489        Pseudowollastoni  -2.1357     
   Nontronite-Mg     -0.3156        Enstatite         -2.1398     
   Saponite-Mg       -0.3220        Whitlockite       -2.1880     
   Tremolite         -0.3657        Rhodonite         -2.2023     
   Cristobalite(alp  -0.4499        Eskolaite         -2.2856     
   Ice               -0.4845        Siderite          -2.3980     
   Cronstedtite-7A   -0.5247        Dolomite-dis      -2.4175     
   Coesite           -0.6906        FeO               -2.5270     
   Goethite          -0.6981        Magnesite         -2.5723     
   Cristobalite(bet  -0.7521        Diaspore          -2.8718     
   Greenalite        -0.8989        Wustite           -2.9245     
   Diopside          -0.9239        Albite_low        -2.9676     
   SiO2(am)          -0.9261        Albite            -2.9676     
    (only minerals with log Q/K > -3 listed)

                         partial
  Gases               press. (bar)     fugacity     fug. coef.    log fug.
 ---------------------------------------------------------------------------
   H2O(g)                  0.8126        0.8006        0.9852     -0.0966
   CO2(g)                0.001557      0.001553        0.9976     -2.8088
   H2(g)                8.109e-05     8.115e-05         1.001     -4.0907
   CH4(g)               7.864e-06     7.859e-06        0.9993     -5.1046
   H2S(g)               6.494e-06     6.469e-06        0.9961     -5.1892
   HCl(g)               5.619e-11     5.619e-11         1.000*   -10.2504
   CO(g)                3.597e-11     3.597e-11         1.000*   -10.4440
   SO2(g)               9.906e-20     9.835e-20        0.9928    -19.0072
   S2(g)                1.418e-22     1.418e-22         1.000*   -21.8482
   C2H4(g)              2.432e-25     2.432e-25         1.000*   -24.6141
   Na(g)                9.834e-44     9.834e-44         1.000*   -43.0073
   Cl2(g)               5.432e-44     5.432e-44         1.000*   -43.2650
   K(g)                 1.472e-47     1.472e-47         1.000*   -46.8320
   O2(g)                1.250e-55     1.250e-55        0.9999    -54.9031
   Mg(g)                2.645e-73     2.645e-73         1.000*   -72.5776
   Ca(g)                1.492e-89     1.492e-89         1.000*   -88.8264
   C(g)                 3.075e-96     3.075e-96         1.000*   -95.5121
   Al(g)               6.381e-112    6.381e-112         1.000*  -111.1951
   Si(g)               5.136e-119    5.136e-119         1.000*  -118.2894
    *no data, gas taken to be ideal

                                  In fluid              Sorbed            Kd
  Original basis total moles   moles     mg/kg      moles     mg/kg      L/kg
 -------------------------------------------------------------------------------
   H2O                 55.5       55.5  9.18e+05
   Al+++            0.00139   4.02e-10  9.95e-06
   Ca++               0.508      0.496  1.83e+04
   Cl-                 1.39       1.39  4.51e+04
   CrO4--          0.000145   5.05e-19  5.38e-14
   Fe++              0.0131   1.29e-05     0.663
   H+               -0.0765  -1.41e-05   -0.0130
   HCO3-            0.00100   0.000134      7.53
   HPO4--          7.81e-05   5.49e-10  4.84e-05
   K+               0.00112    0.00112      40.1
   Mg++              0.0136   0.000736      16.4
   Mn++            0.000292   0.000292      14.7
   Na+                0.881      0.881  1.86e+04
   O2(aq)         -0.000158  -1.32e-06   -0.0386
   SO4--            0.00103   6.65e-07    0.0587
   SiO2(aq)          0.0341   0.000798      44.0
   Ti(OH)4(aq)     0.000180   0.000180      19.2

  Elemental composition               In fluid                  Sorbed
                  total moles     moles       mg/kg        moles       mg/kg
 -------------------------------------------------------------------------------
   Aluminum          0.001389    4.019e-10   9.955e-06
   Calcium             0.5080       0.4961   1.825e+04
   Carbon            0.001000    0.0001344       1.482
   Chlorine             1.385        1.385   4.508e+04
   Chromium         0.0001451    5.053e-19   2.412e-14
   Hydrogen             111.0        111.0   1.027e+05
   Iron               0.01307    1.293e-05      0.6629
   Magnesium          0.01364    0.0007364       16.43
   Manganese        0.0002919    0.0002919       14.72
   Oxygen               55.62        55.51   8.153e+05
   Phosphorus       7.814e-05    5.494e-10   1.562e-05
   Potassium         0.001116     0.001116       40.07
   Silicon            0.03406    0.0007976       20.56
   Sodium              0.8806       0.8806   1.859e+04
   Sulfur            0.001034    6.653e-07     0.01958
   Titanium         0.0001802    0.0001802       7.923


          Step #     7             Xi = 0.0040

          Temperature = 100.0 C    Pressure =  1.013 bars
          pH =  6.691              log fO2 =  -56.552
          Eh =  -0.3224 volts      pe =  -4.3540
          Ionic strength      =    1.903970 molal
          Charge imbalance    =    0.450723 eq/kg (16.86% error)
          Activity of water   =    0.960569
          Solvent mass        =     0.99989 kg
          Solution mass       =      1.0893 kg
          Mineral mass        =   0.0046596 kg
          Solution density    =    1.002    g/cm3
          Solution viscosity  =    0.003    poise
          Chlorinity          =    1.385159 molal
          Dissolved solids    =       82050 mg/kg sol'n
          Hardness            =    45652.34 mg/kg sol'n as CaCO3
            carbonate         =        3.53 mg/kg sol'n as CaCO3
            non-carbonate     =    45648.81 mg/kg sol'n as CaCO3
          Carbonate alkalinity=        3.53 mg/kg sol'n as CaCO3
          Water type          =    Ca-Cl
          Bulk volume         =    1.09e+03 cm3
          Fluid volume        =    1.09e+03 cm3
          Mineral volume      =        1.43 cm3
          Inert volume        =        0.00 cm3
          Porosity            =        99.9 %
          Permeability        =        94.3 cm2
          Mass reacted        =        4.39 g

                          moles          moles         grams          cm3      rxn rate
  Reactants             remaining       reacted       reacted       reacted  (mol/kg sec)
 ------------------------------------------------------------------------------------------
   H2O                    0.03433     0.0001394      0.002510          --            --  
   Al2O3                   0.1788     0.0007257       0.07399          --            --  
   CaO                      2.845       0.01155        0.6474          --            --  
   Cr2O3                  0.01856     7.534e-05       0.01145          --            --  
   FeO(ox)                  3.111       0.01263        0.9073          --            --  
   K2O(ox)                0.01498     6.078e-05      0.005726          --            --  
   MgO                      3.258       0.01322        0.5329          --            --  
   MnO                    0.07496     0.0003042       0.02158          --            --  
   Na2O(ox)               0.08054     0.0003269       0.02026          --            --  
   P2O5                  0.009938     4.034e-05      0.005726          --            --  
   S                     0.008799     3.571e-05      0.001145     0.0005539          --  
   SiO2                     8.777       0.03562         2.140          --            --  
   TiO2                   0.04619     0.0001875       0.01497          --            --  

  Minerals in system     moles      log moles      grams        volume (cm3)
 ----------------------------------------------------------------------------
   Andradite             0.003551     -2.450          1.805          0.4682
   Calcite              0.0008993     -3.046        0.09000         0.03321
   Chromite             7.584e-05     -4.120        0.01698        0.003338
   Hydroxylapatite      2.722e-05     -4.565        0.01368        0.005160
   Minnesotaite          0.001973     -2.705         0.9352          0.2918
   Pyrite               0.0005171     -3.286        0.06204         0.01238
   Saponite-Ca           0.004401     -2.356          1.697          0.5971
   Talc                 0.0001063     -3.974        0.04031         0.01448
                                               _____________   _____________
          (total)                                     4.660           1.426 

  Aqueous species       molality    mg/kg sol'n    act. coef.     log act.
 ---------------------------------------------------------------------------
   Cl-                      1.211     3.941e+04      0.5562       -0.1717
   Na+                     0.7703     1.626e+04      0.6327       -0.3122
   Ca++                    0.4469     1.644e+04      0.1676       -1.1256
   NaCl(aq)                0.1104         5925.      1.0000       -0.9569
   CaCl+                  0.03507         2432.      0.6327       -1.6539
   CaCl2(aq)              0.01412         1439.      1.0000       -1.8501
   K+                    0.001074         38.54      0.5562       -3.2239
   Mg++                 0.0004995         11.14      0.2482       -3.9066
   SiO2(aq)             0.0004815         26.56      1.0000       -3.3174
   MnCl+                0.0002305         19.12      0.6327       -3.8362
   MgCl+                0.0002007         11.01      0.6327       -3.8963
   Ti(OH)4(aq)          0.0001885         20.05      1.0000       -3.7247
   Mn++                 7.478e-05         3.771      0.1676       -4.9020
   CaHCO3+              5.018e-05         4.657      0.6327       -4.4983
   KCl(aq)              4.791e-05         3.279      1.0000       -4.3196
   HCO3-                2.559e-05         1.433      0.6327       -4.7908
   NaHSiO3(aq)          1.639e-05         1.506      1.0000       -4.7854
   Fe++                 9.106e-06        0.4668      0.1676       -5.8165
   CO2(aq)              8.397e-06        0.3392      1.0000       -5.0759
   Methane(aq)          6.884e-06        0.1014      1.0000       -5.1622
   CaCO3(aq)            6.467e-06        0.5942      1.0000       -5.1893
   OH-                  4.390e-06       0.06854      0.5966       -5.5819
   NaHCO3(aq)           3.063e-06        0.2362      1.0000       -5.5138
   HSiO3-               2.953e-06        0.2090      0.6327       -5.7285
   FeCl+                2.610e-06        0.2187      0.6327       -5.7822
   HS-                  1.104e-06       0.03352      0.5966       -6.1813
   FeCl4--              5.687e-07        0.1032      0.0875       -7.3032
   H2(aq)               4.328e-07     0.0008009      1.0000       -6.3637
   H2S(aq)              4.080e-07       0.01276      1.0000       -6.3893
   NaOH(aq)             2.994e-07       0.01099      1.0000       -6.5237
   H+                   2.395e-07     0.0002216      0.8511       -6.6907
   MgHCO3+              8.647e-08      0.006772      0.6327       -7.2620
   CO3--                6.135e-08      0.003380      0.1068       -8.1837
   HCl(aq)              3.293e-08      0.001102      1.0000       -7.4824
   Ca(For)+             1.231e-08     0.0009612      0.6327       -8.1087
   FeCl2(aq)            1.162e-08      0.001352      1.0000       -7.9348
    (only species > 1e-8 molal listed)

  Mineral saturation states
                     log Q/K                          log Q/K
 ----------------------------------------------------------------
   Minnesotaite       0.0000 sat    Nontronite-Ca     -1.1007     
   Chromite           0.0000 sat    Pyrrhotite        -1.1107     
   Hydroxylapatite    0.0000 sat    SiO2(am)          -1.1331     
   Saponite-Ca        0.0000 sat    Monohydrocalcite  -1.2251     
   Calcite            0.0000 sat    Nontronite-Na     -1.3242     
   Andradite          0.0000 sat    Dolomite-ord      -1.3262     
   Talc               0.0000 sat    Dolomite          -1.3269     
   Pyrite            -0.0000 sat    Saponite-H        -1.3430     
   Magnetite         -0.0236        Nontronite-Mg     -1.4198     
   Tremolite         -0.0459        Chrysotile        -1.4574     
   Aragonite         -0.1436        Hedenbergite      -1.6095     
   Saponite-Na       -0.2235        Fayalite          -1.7472     
   Quartz            -0.2392        C                 -1.7855     
   Hematite          -0.2727        Wollastonite      -1.9105     
   Saponite-Mg       -0.3256        Rhodochrosite     -1.9115     
   Tridymite         -0.4110        Pseudowollastoni  -2.0448     
   Cronstedtite-7A   -0.4524        Halite            -2.0619     
   Chalcedony        -0.4559        Enstatite         -2.0709     
   Ice               -0.4845        Rhodonite         -2.0920     
   Greenalite        -0.4849        Nontronite-K      -2.1062     
   Cristobalite(alp  -0.6569        FeO               -2.2511     
   Diopside          -0.7641        Whitlockite       -2.2873     
   Goethite          -0.8345        Siderite          -2.4199     
   Coesite           -0.8976        Dolomite-dis      -2.4395     
   Ferrosilite       -0.9486        Nontronite-H      -2.4419     
   Cristobalite(bet  -0.9591        Eskolaite         -2.5615     
   Saponite-K        -1.0060        Magnesite         -2.5943     
   Troilite          -1.0311        Wustite           -2.7068     
    (only minerals with log Q/K > -3 listed)

                         partial
  Gases               press. (bar)     fugacity     fug. coef.    log fug.
 ---------------------------------------------------------------------------
   H2O(g)                  0.8126        0.8006        0.9852     -0.0966
   CH4(g)                0.007876      0.007871        0.9993     -2.1040
   CO2(g)               0.0007841     0.0007822        0.9976     -3.1067
   H2(g)                0.0005415     0.0005419         1.001     -3.2661
   H2S(g)               1.221e-05     1.217e-05        0.9961     -4.9148
   CO(g)                1.210e-10     1.210e-10         1.000*    -9.9173
   HCl(g)               3.988e-11     3.988e-11         1.000*   -10.3993
   C2H4(g)              5.469e-21     5.469e-21         1.000*   -20.2621
   SO2(g)               6.256e-22     6.211e-22        0.9928    -21.2068
   S2(g)                1.125e-23     1.125e-23         1.000*   -22.9489
   Na(g)                3.581e-43     3.581e-43         1.000*   -42.4460
   Cl2(g)               4.097e-45     4.097e-45         1.000*   -44.3875
   K(g)                 5.386e-47     5.386e-47         1.000*   -46.2687
   O2(g)                2.803e-57     2.803e-57        0.9999    -56.5524
   Mg(g)                3.334e-72     3.334e-72         1.000*   -71.4770
   Ca(g)                1.978e-88     1.978e-88         1.000*   -87.7039
   C(g)                 6.907e-95     6.907e-95         1.000*   -94.1607
   Al(g)               4.852e-111    4.852e-111         1.000*  -110.3141
   Si(g)               1.422e-117    1.422e-117         1.000*  -116.8471
    *no data, gas taken to be ideal

                                  In fluid              Sorbed            Kd
  Original basis total moles   moles     mg/kg      moles     mg/kg      L/kg
 -------------------------------------------------------------------------------
   H2O                 55.5       55.5  9.18e+05
   Al+++            0.00145   2.47e-10  6.11e-06
   Ca++               0.509      0.496  1.83e+04
   Cl-                 1.39       1.38  4.51e+04
   CrO4--          0.000152   1.38e-19  1.47e-14
   Fe++              0.0136   1.23e-05     0.630
   H+               -0.0800  -1.31e-05   -0.0121
   HCO3-            0.00100   0.000101      5.64
   HPO4--          8.17e-05   3.04e-10  2.68e-05
   K+               0.00112    0.00112      40.3
   Mg++              0.0142   0.000700      15.6
   Mn++            0.000305   0.000305      15.4
   Na+                0.881      0.881  1.86e+04
   O2(aq)         -0.000165  -1.70e-05    -0.500
   SO4--            0.00104   1.51e-06     0.133
   SiO2(aq)          0.0356   0.000501      27.6
   Ti(OH)4(aq)     0.000188   0.000188      20.1

  Elemental composition               In fluid                  Sorbed
                  total moles     moles       mg/kg        moles       mg/kg
 -------------------------------------------------------------------------------
   Aluminum          0.001452    2.467e-10   6.112e-06
   Calcium             0.5085       0.4961   1.825e+04
   Carbon            0.001000    0.0001007       1.111
   Chlorine             1.385        1.385   4.508e+04
   Chromium         0.0001517    1.384e-19   6.607e-15
   Hydrogen             111.0        111.0   1.027e+05
   Iron               0.01363    1.229e-05      0.6304
   Magnesium          0.01422    0.0007002       15.62
   Manganese        0.0003052    0.0003052       15.39
   Oxygen               55.63        55.50   8.153e+05
   Phosphorus       8.167e-05    3.038e-10   8.640e-06
   Potassium         0.001122     0.001122       40.26
   Silicon            0.03563    0.0005008       12.91
   Sodium              0.8807       0.8807   1.859e+04
   Sulfur            0.001036    1.512e-06     0.04452
   Titanium         0.0001885    0.0001885       8.284


          Step #     8             Xi = 0.0043

          Temperature = 100.0 C    Pressure =  1.013 bars
          pH =  6.735              log fO2 =  -57.051
          Eh =  -0.3349 volts      pe =  -4.5231
          Ionic strength      =    1.903953 molal
          Charge imbalance    =    0.450727 eq/kg (16.86% error)
          Activity of water   =    0.960569
          Solvent mass        =     0.99988 kg
          Solution mass       =      1.0892 kg
          Mineral mass        =   0.0049576 kg
          Solution density    =    1.002    g/cm3
          Solution viscosity  =    0.003    poise
          Chlorinity          =    1.385172 molal
          Dissolved solids    =       82051 mg/kg sol'n
          Hardness            =    45648.29 mg/kg sol'n as CaCO3
            carbonate         =        5.04 mg/kg sol'n as CaCO3
            non-carbonate     =    45643.25 mg/kg sol'n as CaCO3
          Carbonate alkalinity=        5.04 mg/kg sol'n as CaCO3
          Water type          =    Ca-Cl
          Bulk volume         =    1.09e+03 cm3
          Fluid volume        =    1.09e+03 cm3
          Mineral volume      =        1.52 cm3
          Inert volume        =        0.00 cm3
          Porosity            =        99.9 %
          Permeability        =        94.1 cm2
          Mass reacted        =        4.67 g

                          moles          moles         grams          cm3      rxn rate
  Reactants             remaining       reacted       reacted       reacted  (mol/kg sec)
 ------------------------------------------------------------------------------------------
   H2O                    0.03432     0.0001485      0.002676          --            --  
   Al2O3                   0.1787     0.0007734       0.07886          --            --  
   CaO                      2.844       0.01230        0.6900          --            --  
   Cr2O3                  0.01856     8.030e-05       0.01220          --            --  
   FeO(ox)                  3.110       0.01346        0.9670          --            --  
   K2O(ox)                0.01497     6.478e-05      0.006102          --            --  
   MgO                      3.257       0.01409        0.5680          --            --  
   MnO                    0.07494     0.0003242       0.02300          --            --  
   Na2O(ox)               0.08052     0.0003484       0.02159          --            --  
   P2O5                  0.009935     4.299e-05      0.006102          --            --  
   S                     0.008796     3.806e-05      0.001220     0.0005903          --  
   SiO2                     8.775       0.03797         2.281          --            --  
   TiO2                   0.04618     0.0001998       0.01596          --            --  

  Minerals in system     moles      log moles      grams        volume (cm3)
 ----------------------------------------------------------------------------
   Andradite             0.003748     -2.426          1.905          0.4942
   Calcite              0.0008597     -3.066        0.08604         0.03175
   Chromite             8.080e-05     -4.093        0.01809        0.003556
   Hydroxylapatite      2.899e-05     -4.538        0.01456        0.005496
   Minnesotaite          0.002117     -2.674          1.003          0.3130
   Pyrite               0.0005180     -3.286        0.06215         0.01240
   Saponite-Ca           0.004690     -2.329          1.808          0.6364
   Tremolite            7.433e-05     -4.129        0.06039         0.02029
                                               _____________   _____________
          (total)                                     4.958           1.517 

  Aqueous species       molality    mg/kg sol'n    act. coef.     log act.
 ---------------------------------------------------------------------------
   Cl-                      1.211     3.941e+04      0.5562       -0.1717
   Na+                     0.7703     1.626e+04      0.6327       -0.3122
   Ca++                    0.4469     1.644e+04      0.1676       -1.1256
   NaCl(aq)                0.1105         5925.      1.0000       -0.9568
   CaCl+                  0.03507         2432.      0.6327       -1.6539
   CaCl2(aq)              0.01412         1439.      1.0000       -1.8500
   K+                    0.001081         38.81      0.5562       -3.2208
   Mg++                 0.0004631         10.33      0.2482       -3.9395
   SiO2(aq)             0.0004278         23.59      1.0000       -3.3688
   MnCl+                0.0002456         20.38      0.6327       -3.8086
   Ti(OH)4(aq)          0.0002008         21.37      1.0000       -3.6972
   MgCl+                0.0001861         10.21      0.6327       -3.9291
   Mn++                 7.969e-05         4.019      0.1676       -4.8744
   Methane(aq)          5.571e-05        0.8205      1.0000       -4.2540
   KCl(aq)              4.825e-05         3.302      1.0000       -4.3165
   CaHCO3+              4.530e-05         4.204      0.6327       -4.5427
   HCO3-                2.310e-05         1.294      0.6327       -4.8352
   NaHSiO3(aq)          1.613e-05         1.482      1.0000       -4.7924
   Fe++                 8.692e-06        0.4456      0.1676       -5.8367
   CO2(aq)              6.845e-06        0.2765      1.0000       -5.1647
   CaCO3(aq)            6.467e-06        0.5942      1.0000       -5.1893
   OH-                  4.862e-06       0.07591      0.5966       -5.5375
   HSiO3-               2.906e-06        0.2056      0.6327       -5.7356
   NaHCO3(aq)           2.766e-06        0.2133      1.0000       -5.5582
   FeCl+                2.491e-06        0.2088      0.6327       -5.8024
   HS-                  1.506e-06       0.04571      0.5966       -6.0466
   H2(aq)               7.683e-07      0.001422      1.0000       -6.1145
   FeCl4--              5.428e-07       0.09849      0.0875       -7.3234
   H2S(aq)              5.023e-07       0.01572      1.0000       -6.2990
   NaOH(aq)             3.317e-07       0.01218      1.0000       -6.4793
   H+                   2.162e-07     0.0002001      0.8511       -6.7351
   MgHCO3+              7.238e-08      0.005669      0.6327       -7.3392
   CO3--                6.135e-08      0.003379      0.1068       -8.1837
   HCl(aq)              2.973e-08     0.0009951      1.0000       -7.5268
   Ca(For)+             1.972e-08      0.001541      0.6327       -7.9039
   FeCl2(aq)            1.109e-08      0.001291      1.0000       -7.9550
    (only species > 1e-8 molal listed)

  Mineral saturation states
                     log Q/K                          log Q/K
 ----------------------------------------------------------------
   Chromite           0.0000 sat    Monohydrocalcite  -1.2251     
   Calcite            0.0000 sat    Saponite-H        -1.3577     
   Minnesotaite       0.0000 sat    Dolomite-ord      -1.3590     
   Tremolite          0.0000 sat    Dolomite          -1.3597     
   Hydroxylapatite    0.0000 sat    C                 -1.3758     
   Saponite-Ca        0.0000 sat    Nontronite-Ca     -1.3807     
   Andradite          0.0000 sat    Chrysotile        -1.3924     
   Pyrite            -0.0000 sat    Hedenbergite      -1.5550     
   Talc              -0.0379        Nontronite-Na     -1.6042     
   Magnetite         -0.0671        Fayalite          -1.6614     
   Aragonite         -0.1436        Nontronite-Mg     -1.7052     
   Saponite-Na       -0.2235        Wollastonite      -1.8731     
   Quartz            -0.2906        Rhodochrosite     -1.8840     
   Saponite-Mg       -0.3310        Pseudowollastoni  -2.0074     
   Greenalite        -0.3821        Rhodonite         -2.0271     
   Hematite          -0.3848        Halite            -2.0618     
   Tridymite         -0.4624        Enstatite         -2.0663     
   Cronstedtite-7A   -0.4787        FeO               -2.1825     
   Ice               -0.4845        Whitlockite       -2.3169     
   Chalcedony        -0.5073        Nontronite-K      -2.3851     
   Cristobalite(alp  -0.7083        Siderite          -2.4401     
   Diopside          -0.7222        Dolomite-dis      -2.4723     
   Troilite          -0.8722        Magnesite         -2.6271     
   Goethite          -0.8905        Eskolaite         -2.6301     
   Ferrosilite       -0.9315        Wustite           -2.6551     
   Coesite           -0.9490        Nontronite-H      -2.7366     
   Pyrrhotite        -0.9518        Alabandite        -2.7994     
   Saponite-K        -1.0049        Brucite           -2.9556     
   Cristobalite(bet  -1.0105        Fe(OH)2           -2.9795     
   SiO2(am)          -1.1845     
    (only minerals with log Q/K > -3 listed)

                         partial
  Gases               press. (bar)     fugacity     fug. coef.    log fug.
 ---------------------------------------------------------------------------
   H2O(g)                  0.8126        0.8006        0.9852     -0.0966
   CH4(g)                 0.06375       0.06370        0.9993     -1.1958
   H2(g)                0.0009613     0.0009619         1.001     -3.0169
   CO2(g)               0.0006391     0.0006376        0.9976     -3.1955
   H2S(g)               1.504e-05     1.498e-05        0.9961     -4.8245
   CO(g)                1.750e-10     1.750e-10         1.000*    -9.7568
   HCl(g)               3.600e-11     3.600e-11         1.000*   -10.4437
   C2H4(g)              1.137e-19     1.137e-19         1.000*   -18.9443
   SO2(g)               1.377e-22     1.367e-22        0.9928    -21.8642
   S2(g)                5.412e-24     5.412e-24         1.000*   -23.2667
   Na(g)                5.285e-43     5.285e-43         1.000*   -42.2770
   Cl2(g)               1.881e-45     1.881e-45         1.000*   -44.7255
   K(g)                 8.006e-47     8.006e-47         1.000*   -46.0966
   O2(g)                8.897e-58     8.895e-58        0.9999    -57.0508
   Mg(g)                6.733e-72     6.733e-72         1.000*   -71.1718
   Ca(g)                4.307e-88     4.307e-88         1.000*   -87.3658
   C(g)                 1.774e-94     1.774e-94         1.000*   -93.7510
   Al(g)               1.198e-110    1.198e-110         1.000*  -109.9214
   Si(g)               3.980e-117    3.980e-117         1.000*  -116.4001
    *no data, gas taken to be ideal

                                  In fluid              Sorbed            Kd
  Original basis total moles   moles     mg/kg      moles     mg/kg      L/kg
 -------------------------------------------------------------------------------
   H2O                 55.6       55.5  9.18e+05
   Al+++            0.00155   2.85e-10  7.05e-06
   Ca++               0.509      0.496  1.83e+04
   Cl-                 1.39       1.38  4.51e+04
   CrO4--          0.000162   9.72e-20  1.04e-14
   Fe++              0.0145   1.17e-05     0.602
   H+               -0.0853   3.45e-05    0.0320
   HCO3-            0.00100   0.000140      7.86
   HPO4--          8.70e-05   2.56e-10  2.26e-05
   K+               0.00113    0.00113      40.5
   Mg++              0.0151   0.000649      14.5
   Mn++            0.000325   0.000325      16.4
   Na+                0.881      0.881  1.86e+04
   O2(aq)         -0.000176  -0.000116     -3.40
   SO4--            0.00104   2.01e-06     0.177
   SiO2(aq)          0.0380   0.000447      24.6
   Ti(OH)4(aq)     0.000201   0.000201      21.4

  Elemental composition               In fluid                  Sorbed
                  total moles     moles       mg/kg        moles       mg/kg
 -------------------------------------------------------------------------------
   Aluminum          0.001548    2.847e-10   7.051e-06
   Calcium             0.5093       0.4961   1.825e+04
   Carbon            0.001000    0.0001403       1.548
   Chlorine             1.385        1.385   4.508e+04
   Chromium         0.0001616    9.723e-20   4.641e-15
   Hydrogen             111.0        111.0   1.027e+05
   Iron               0.01446    1.174e-05      0.6017
   Magnesium          0.01509    0.0006492       14.49
   Manganese        0.0003252    0.0003252       16.40
   Oxygen               55.64        55.50   8.153e+05
   Phosphorus       8.698e-05    2.560e-10   7.280e-06
   Potassium         0.001130     0.001130       40.55
   Silicon            0.03797    0.0004467       11.52
   Sodium              0.8807       0.8807   1.859e+04
   Sulfur            0.001038    2.008e-06     0.05911
   Titanium         0.0002008    0.0002008       8.826


          Step #    13             Xi = 0.0078

          Temperature = 100.0 C    Pressure =  1.013 bars
          pH =  6.772              log fO2 =  -57.688
          Eh =  -0.3494 volts      pe =  -4.7194
          Ionic strength      =    1.903703 molal
          Charge imbalance    =    0.450750 eq/kg (16.86% error)
          Activity of water   =    0.960568
          Solvent mass        =     0.99975 kg
          Solution mass       =      1.0892 kg
          Mineral mass        =   0.0088177 kg
          Solution density    =    1.002    g/cm3
          Solution viscosity  =    0.003    poise
          Chlorinity          =    1.385352 molal
          Dissolved solids    =       82122 mg/kg sol'n
          Hardness            =    45597.06 mg/kg sol'n as CaCO3
            carbonate         =       35.17 mg/kg sol'n as CaCO3
            non-carbonate     =    45561.88 mg/kg sol'n as CaCO3
          Carbonate alkalinity=       35.17 mg/kg sol'n as CaCO3
          Water type          =    Ca-Cl
          Bulk volume         =    1.09e+03 cm3
          Fluid volume        =    1.09e+03 cm3
          Mineral volume      =        2.69 cm3
          Inert volume        =        0.00 cm3
          Porosity            =        99.8 %
          Permeability        =        90.6 cm2
          Mass reacted        =        8.48 g

                          moles          moles         grams          cm3      rxn rate
  Reactants             remaining       reacted       reacted       reacted  (mol/kg sec)
 ------------------------------------------------------------------------------------------
   H2O                    0.03420     0.0002694      0.004853          --            --  
   Al2O3                   0.1781      0.001403        0.1430          --            --  
   CaO                      2.834       0.02232         1.252          --            --  
   Cr2O3                  0.01849     0.0001456       0.02214          --            --  
   FeO(ox)                  3.100       0.02441         1.754          --            --  
   K2O(ox)                0.01492     0.0001175       0.01107          --            --  
   MgO                      3.245       0.02556         1.030          --            --  
   MnO                    0.07467     0.0005881       0.04172          --            --  
   Na2O(ox)               0.08023     0.0006319       0.03916          --            --  
   P2O5                  0.009900     7.797e-05       0.01107          --            --  
   S                     0.008765     6.903e-05      0.002214      0.001071          --  
   SiO2                     8.744       0.06887         4.138          --            --  
   TiO2                   0.04601     0.0003624       0.02895          --            --  

  Minerals in system     moles      log moles      grams        volume (cm3)
 ----------------------------------------------------------------------------
   Andradite             0.007082     -2.150          3.599          0.9337
   Calcite              3.771e-05     -4.424       0.003774        0.001393
   Chromite             0.0001461     -3.835        0.03271        0.006432
   Hydroxylapatite      5.232e-05     -4.281        0.02628        0.009917
   Minnesotaite          0.003522     -2.453          1.669          0.5208
   Pyrite               0.0005321     -3.274        0.06384         0.01274
   Quartz               5.368e-05     -4.270       0.003225        0.001218
   Saponite-Ca           0.008505     -2.070          3.279           1.154
   Tremolite            0.0001740     -3.759         0.1414         0.04749
                                               _____________   _____________
          (total)                                     8.818           2.688 

  Aqueous species       molality    mg/kg sol'n    act. coef.     log act.
 ---------------------------------------------------------------------------
   Cl-                      1.211     3.941e+04      0.5562       -0.1717
   Na+                     0.7709     1.627e+04      0.6326       -0.3118
   Ca++                    0.4469     1.644e+04      0.1676       -1.1256
   NaCl(aq)                0.1105         5929.      1.0000       -0.9565
   CaCl+                  0.03507         2431.      0.6326       -1.6539
   CaCl2(aq)              0.01412         1439.      1.0000       -1.8501
   K+                    0.001183         42.44      0.5562       -3.1820
   Methane(aq)          0.0008848         13.03      1.0000       -3.0532
   SiO2(aq)             0.0008352         46.06      1.0000       -3.0782
   MnCl+                0.0004449         36.91      0.6326       -3.5506
   Ti(OH)4(aq)          0.0003635         38.67      1.0000       -3.4395
   Mn++                 0.0001444         7.279      0.1676       -4.6164
   Mg++                 0.0001251         2.790      0.2482       -4.5080
   KCl(aq)              5.277e-05         3.611      1.0000       -4.2776
   MgCl+                5.026e-05         2.757      0.6326       -4.4977
   CaHCO3+              4.160e-05         3.861      0.6326       -4.5797
   NaHSiO3(aq)          3.432e-05         3.152      1.0000       -4.4645
   HCO3-                2.122e-05         1.188      0.6326       -4.8722
   CaCO3(aq)            6.467e-06        0.5941      1.0000       -5.1893
   HSiO3-               6.178e-06        0.4372      0.6326       -5.4080
   CO2(aq)              5.773e-06        0.2332      1.0000       -5.2386
   OH-                  5.295e-06       0.08266      0.5966       -5.5005
   HS-                  3.697e-06        0.1122      0.5966       -5.6565
   Fe++                 3.004e-06        0.1540      0.1676       -6.2982
   NaHCO3(aq)           2.542e-06        0.1960      1.0000       -5.5948
   H2(aq)               1.600e-06      0.002961      1.0000       -5.7957
   H2S(aq)              1.133e-06       0.03543      1.0000       -5.9459
   FeCl+                8.610e-07       0.07215      0.6326       -6.2638
   NaOH(aq)             3.614e-07       0.01327      1.0000       -6.4420
   H+                   1.986e-07     0.0001837      0.8511       -6.7721
   FeCl4--              1.876e-07       0.03404      0.0875       -7.7848
   CO3--                6.135e-08      0.003379      0.1068       -8.1837
   Ca(For)+             3.773e-08      0.002947      0.6326       -7.6222
   HCl(aq)              2.730e-08     0.0009138      1.0000       -7.5638
   MgHCO3+              1.795e-08      0.001406      0.6326       -7.9447
   Formate              1.374e-08     0.0005676      0.5966       -8.0865
    (only species > 1e-8 molal listed)

  Mineral saturation states
                     log Q/K                          log Q/K
 ----------------------------------------------------------------
   Saponite-Ca        0.0000 sat    Stilbite          -1.4179     
   Hydroxylapatite    0.0000 sat    Goethite          -1.4373     
   Chromite           0.0000 sat    Hematite          -1.4784     
   Calcite            0.0000 sat    Wollastonite      -1.5086     
   Quartz             0.0000 sat    Magnetite         -1.5483     
   Minnesotaite       0.0000 sat    Rhodochrosite     -1.6259     
   Andradite          0.0000 sat    Pseudowollastoni  -1.6429     
   Tremolite          0.0000 sat    Albite_low        -1.7504     
   Pyrite            -0.0000 sat    Albite            -1.7504     
   Aragonite         -0.1436        Analcime          -1.9080     
   Tridymite         -0.1718        Dolomite-ord      -1.9275     
   Chalcedony        -0.2167        Dolomite          -1.9282     
   Saponite-Na       -0.2234        Diaspore          -1.9818     
   Talc              -0.3591        Nontronite-K      -1.9823     
   Cristobalite(alp  -0.4177        Cronstedtite-7A   -2.0567     
   Saponite-Mg       -0.4248        Halite            -2.0615     
   Ice               -0.4845        Alabandite        -2.1142     
   Diopside          -0.5616        Fayalite          -2.1458     
   Coesite           -0.6584        Eskolaite         -2.2427     
   Cristobalite(bet  -0.7199        Enstatite         -2.2703     
   C                 -0.8124        Boehmite          -2.2766     
   SiO2(am)          -0.8939        Chrysotile        -2.2948     
   Troilite          -0.9066        Scolecite         -2.3009     
   Mesolite          -0.9149        Annite            -2.3405     
   Greenalite        -0.9633        Whitlockite       -2.3415     
   Pyrrhotite        -0.9862        Nontronite-H      -2.3588     
   Nontronite-Ca     -0.9907        Celadonite        -2.4434     
   Saponite-K        -0.9921        Maximum_Microcli  -2.5286     
   Ferrosilite       -1.0283        K-Feldspar        -2.5414     
   Nontronite-Na     -1.2141        Tephroite         -2.5656     
   Monohydrocalcite  -1.2251        FeO               -2.5699     
   Hedenbergite      -1.2873        Albite_high       -2.6815     
   Saponite-H        -1.3699        Mordenite         -2.7493     
   Rhodonite         -1.4045        Gibbsite          -2.7678     
   Nontronite-Mg     -1.4090        Siderite          -2.9015     
    (only minerals with log Q/K > -3 listed)

                         partial
  Gases               press. (bar)     fugacity     fug. coef.    log fug.
 ---------------------------------------------------------------------------
   CH4(g)                   1.012         1.012        0.9993      0.0050
   H2O(g)                  0.8126        0.8006        0.9852     -0.0966
   H2(g)                 0.002002      0.002004         1.001     -2.6981
   CO2(g)               0.0005390     0.0005378        0.9976     -3.2694
   H2S(g)               3.390e-05     3.377e-05        0.9961     -4.4714
   CO(g)                3.076e-10     3.076e-10         1.000*    -9.5121
   HCl(g)               3.306e-11     3.306e-11         1.000*   -10.4807
   C2H4(g)              6.608e-18     6.608e-18         1.000*   -17.1799
   SO2(g)               3.435e-23     3.410e-23        0.9928    -22.4672
   S2(g)                6.340e-24     6.340e-24         1.000*   -23.1979
   Na(g)                8.312e-43     8.312e-43         1.000*   -42.0803
   Cl2(g)               7.618e-46     7.618e-46         1.000*   -45.1182
   K(g)                 1.376e-46     1.376e-46         1.000*   -45.8615
   O2(g)                2.050e-58     2.050e-58        0.9999    -57.6882
   Mg(g)                4.491e-72     4.491e-72         1.000*   -71.3476
   Ca(g)                1.064e-87     1.064e-87         1.000*   -86.9732
   C(g)                 6.493e-94     6.493e-94         1.000*   -93.1876
   Al(g)               6.077e-109    6.077e-109         1.000*  -108.2163
   Si(g)               3.372e-116    3.372e-116         1.000*  -115.4721
    *no data, gas taken to be ideal

                                  In fluid              Sorbed            Kd
  Original basis total moles   moles     mg/kg      moles     mg/kg      L/kg
 -------------------------------------------------------------------------------
   H2O                 55.6       55.5  9.18e+05
   Al+++            0.00281   5.22e-09  0.000129
   Ca++               0.519      0.496  1.83e+04
   Cl-                 1.39       1.38  4.51e+04
   CrO4--          0.000292   1.24e-19  1.32e-14
   Fe++              0.0254   4.06e-06     0.208
   H+                -0.155   0.000844     0.781
   HCO3-            0.00100   0.000962      53.9
   HPO4--          0.000157   2.22e-10  1.96e-05
   K+               0.00124    0.00124      44.3
   Mg++              0.0266   0.000175      3.91
   Mn++            0.000589   0.000589      29.7
   Na+                0.881      0.881  1.86e+04
   O2(aq)         -0.000320   -0.00178     -52.3
   SO4--            0.00107   4.83e-06     0.426
   SiO2(aq)          0.0689   0.000875      48.3
   Ti(OH)4(aq)     0.000363   0.000363      38.7

  Elemental composition               In fluid                  Sorbed
                  total moles     moles       mg/kg        moles       mg/kg
 -------------------------------------------------------------------------------
   Aluminum          0.002807    5.217e-09   0.0001292
   Calcium             0.5193       0.4960   1.825e+04
   Carbon            0.001000    0.0009623       10.61
   Chlorine             1.385        1.385   4.508e+04
   Chromium         0.0002923    1.243e-19   5.933e-15
   Hydrogen             111.0        111.0   1.027e+05
   Iron               0.02541    4.055e-06      0.2079
   Magnesium          0.02656    0.0001753       3.912
   Manganese        0.0005891    0.0005891       29.71
   Oxygen               55.73        55.50   8.152e+05
   Phosphorus       0.0001569    2.224e-10   6.323e-06
   Potassium         0.001235     0.001235       44.33
   Silicon            0.06887    0.0008755       22.58
   Sodium              0.8813       0.8813   1.860e+04
   Sulfur            0.001069    4.829e-06      0.1422
   Titanium         0.0003634    0.0003634       15.97


          Step #    14             Xi = 0.0080

          Temperature = 100.0 C    Pressure =  1.013 bars
          pH =  6.773              log fO2 =  -57.703
          Eh =  -0.3498 volts      pe =  -4.7242
          Ionic strength      =    1.903684 molal
          Charge imbalance    =    0.450752 eq/kg (16.86% error)
          Activity of water   =    0.960568
          Solvent mass        =     0.99974 kg
          Solution mass       =      1.0892 kg
          Mineral mass        =   0.0089901 kg
          Solution density    =    1.002    g/cm3
          Solution viscosity  =    0.003    poise
          Chlorinity          =    1.385359 molal
          Dissolved solids    =       82124 mg/kg sol'n
          Hardness            =    45594.72 mg/kg sol'n as CaCO3
            carbonate         =       36.57 mg/kg sol'n as CaCO3
            non-carbonate     =    45558.15 mg/kg sol'n as CaCO3
          Carbonate alkalinity=       36.57 mg/kg sol'n as CaCO3
          Water type          =    Ca-Cl
          Bulk volume         =    1.09e+03 cm3
          Fluid volume        =    1.09e+03 cm3
          Mineral volume      =        2.74 cm3
          Inert volume        =        0.00 cm3
          Porosity            =        99.7 %
          Permeability        =        90.5 cm2
          Mass reacted        =        8.65 g

                          moles          moles         grams          cm3      rxn rate
  Reactants             remaining       reacted       reacted       reacted  (mol/kg sec)
 ------------------------------------------------------------------------------------------
   H2O                    0.03420     0.0002747      0.004949          --            --  
   Al2O3                   0.1781      0.001431        0.1459          --            --  
   CaO                      2.833       0.02276         1.276          --            --  
   Cr2O3                  0.01849     0.0001485       0.02258          --            --  
   FeO(ox)                  3.099       0.02490         1.789          --            --  
   K2O(ox)                0.01492     0.0001198       0.01129          --            --  
   MgO                      3.245       0.02607         1.051          --            --  
   MnO                    0.07466     0.0005998       0.04255          --            --  
   Na2O(ox)               0.08022     0.0006444       0.03994          --            --  
   P2O5                  0.009899     7.952e-05       0.01129          --            --  
   S                     0.008764     7.040e-05      0.002258      0.001092          --  
   SiO2                     8.743       0.07023         4.220          --            --  
   TiO2                   0.04601     0.0003696       0.02952          --            --  

  Minerals in system     moles      log moles      grams        volume (cm3)
 ----------------------------------------------------------------------------
   Andradite             0.007239     -2.140          3.679          0.9545
   Chromite             0.0001490     -3.827        0.03336        0.006559
   Hydroxylapatite      5.335e-05     -4.273        0.02680         0.01011
   Minnesotaite          0.003577     -2.446          1.695          0.5290
   Pyrite               0.0005328     -3.273        0.06392         0.01275
   Quartz               0.0001035     -3.985       0.006217        0.002347
   Saponite-Ca           0.008674     -2.062          3.344           1.177
   Tremolite            0.0001745     -3.758         0.1417         0.04762
                                               _____________   _____________
          (total)                                     8.990           2.740 

  Aqueous species       molality    mg/kg sol'n    act. coef.     log act.
 ---------------------------------------------------------------------------
   Cl-                      1.211     3.941e+04      0.5562       -0.1717
   Na+                     0.7709     1.627e+04      0.6326       -0.3118
   Ca++                    0.4469     1.644e+04      0.1676       -1.1256
   NaCl(aq)                0.1105         5930.      1.0000       -0.9565
   CaCl+                  0.03507         2431.      0.6326       -1.6539
   CaCl2(aq)              0.01412         1439.      1.0000       -1.8501
   K+                    0.001187         42.60      0.5562       -3.1803
   Methane(aq)          0.0009240         13.61      1.0000       -3.0343
   SiO2(aq)             0.0008352         46.06      1.0000       -3.0782
   MnCl+                0.0004537         37.64      0.6326       -3.5420
   Ti(OH)4(aq)          0.0003707         39.44      1.0000       -3.4310
   Mn++                 0.0001472         7.424      0.1676       -4.6079
   Mg++                 0.0001241         2.769      0.2482       -4.5114
   KCl(aq)              5.297e-05         3.624      1.0000       -4.2760
   MgCl+                4.987e-05         2.735      0.6326       -4.5010
   CaHCO3+              4.079e-05         3.785      0.6326       -4.5883
   NaHSiO3(aq)          3.441e-05         3.161      1.0000       -4.4633
   HCO3-                2.080e-05         1.165      0.6326       -4.8808
   CaCO3(aq)            6.357e-06        0.5840      1.0000       -5.1967
   HSiO3-               6.195e-06        0.4384      0.6326       -5.4068
   CO2(aq)              5.644e-06        0.2280      1.0000       -5.2484
   OH-                  5.310e-06       0.08288      0.5966       -5.4993
   HS-                  3.738e-06        0.1135      0.5966       -5.6517
   Fe++                 2.987e-06        0.1531      0.1676       -6.3006
   NaHCO3(aq)           2.492e-06        0.1922      1.0000       -5.6034
   H2(aq)               1.627e-06      0.003011      1.0000       -5.7886
   H2S(aq)              1.142e-06       0.03572      1.0000       -5.9423
   FeCl+                8.562e-07       0.07175      0.6326       -6.2662
   NaOH(aq)             3.624e-07       0.01331      1.0000       -6.4408
   H+                   1.980e-07     0.0001832      0.8511       -6.7733
   FeCl4--              1.866e-07       0.03385      0.0875       -7.7872
   CO3--                6.031e-08      0.003322      0.1068       -8.1911
   Ca(For)+             3.760e-08      0.002937      0.6326       -7.6236
   HCl(aq)              2.723e-08     0.0009113      1.0000       -7.5650
   MgHCO3+              1.747e-08      0.001368      0.6326       -7.9566
   Formate              1.369e-08     0.0005657      0.5966       -8.0879
    (only species > 1e-8 molal listed)

  Mineral saturation states
                     log Q/K                          log Q/K
 ----------------------------------------------------------------
   Tremolite          0.0000 sat    Nontronite-Mg     -1.4139     
   Hydroxylapatite    0.0000 sat    Goethite          -1.4409     
   Quartz             0.0000 sat    Hematite          -1.4856     
   Andradite          0.0000 sat    Wollastonite      -1.5062     
   Chromite           0.0000 sat    Magnetite         -1.5554     
   Minnesotaite       0.0000 sat    Rhodochrosite     -1.6248     
   Saponite-Ca        0.0000 sat    Pseudowollastoni  -1.6405     
   Pyrite            -0.0000 sat    Albite            -1.7416     
   Calcite           -0.0074        Albite_low        -1.7416     
   Aragonite         -0.1510        Analcime          -1.8996     
   Tridymite         -0.1718        Dolomite-ord      -1.9457     
   Chalcedony        -0.2167        Dolomite          -1.9464     
   Saponite-Na       -0.2234        Diaspore          -1.9743     
   Talc              -0.3619        Nontronite-K      -1.9861     
   Cristobalite(alp  -0.4177        Halite            -2.0615     
   Saponite-Mg       -0.4253        Cronstedtite-7A   -2.0639     
   Ice               -0.4845        Alabandite        -2.0997     
   Diopside          -0.5601        Fayalite          -2.1458     
   Coesite           -0.6584        Eskolaite         -2.2427     
   Cristobalite(bet  -0.7199        Boehmite          -2.2691     
   C                 -0.8078        Enstatite         -2.2712     
   SiO2(am)          -0.8939        Scolecite         -2.2835     
   Mesolite          -0.8976        Chrysotile        -2.2977     
   Troilite          -0.9030        Annite            -2.3302     
   Greenalite        -0.9633        Whitlockite       -2.3423     
   Pyrrhotite        -0.9826        Nontronite-H      -2.3635     
   Saponite-K        -0.9916        Celadonite        -2.4341     
   Nontronite-Ca     -0.9950        Maximum_Microcli  -2.5183     
   Ferrosilite       -1.0283        K-Feldspar        -2.5311     
   Nontronite-Na     -1.2184        Tephroite         -2.5437     
   Monohydrocalcite  -1.2325        FeO               -2.5699     
   Hedenbergite      -1.2850        Albite_high       -2.6727     
   Saponite-H        -1.3703        Mordenite         -2.7412     
   Rhodonite         -1.3935        Gibbsite          -2.7603     
   Stilbite          -1.3990        Siderite          -2.9114     
    (only minerals with log Q/K > -3 listed)

                         partial
  Gases               press. (bar)     fugacity     fug. coef.    log fug.
 ---------------------------------------------------------------------------
   CH4(g)                   1.057         1.057        0.9993      0.0239
   H2O(g)                  0.8126        0.8006        0.9852     -0.0966
   H2(g)                 0.002036      0.002037         1.001     -2.6910
   CO2(g)               0.0005270     0.0005257        0.9976     -3.2792
   H2S(g)               3.418e-05     3.405e-05        0.9961     -4.4678
   CO(g)                3.057e-10     3.057e-10         1.000*    -9.5147
   HCl(g)               3.297e-11     3.297e-11         1.000*   -10.4819
   C2H4(g)              6.973e-18     6.973e-18         1.000*   -17.1565
   SO2(g)               3.296e-23     3.272e-23        0.9928    -22.4851
   S2(g)                6.236e-24     6.236e-24         1.000*   -23.2051
   Na(g)                8.404e-43     8.404e-43         1.000*   -42.0755
   Cl2(g)               7.452e-46     7.452e-46         1.000*   -45.1278
   K(g)                 1.396e-46     1.396e-46         1.000*   -45.8550
   O2(g)                1.984e-58     1.983e-58        0.9999    -57.7026
   Mg(g)                4.556e-72     4.556e-72         1.000*   -71.3414
   Ca(g)                1.087e-87     1.087e-87         1.000*   -86.9636
   C(g)                 6.561e-94     6.561e-94         1.000*   -93.1830
   Al(g)               6.338e-109    6.338e-109         1.000*  -108.1981
   Si(g)               3.486e-116    3.486e-116         1.000*  -115.4577
    *no data, gas taken to be ideal

                                  In fluid              Sorbed            Kd
  Original basis total moles   moles     mg/kg      moles     mg/kg      L/kg
 -------------------------------------------------------------------------------
   H2O                 55.6       55.5  9.18e+05
   Al+++            0.00286   5.32e-09  0.000132
   Ca++               0.520      0.496  1.83e+04
   Cl-                 1.39       1.38  4.51e+04
   CrO4--          0.000298   1.23e-19  1.31e-14
   Fe++              0.0259   4.03e-06     0.207
   H+                -0.158   0.000883     0.817
   HCO3-            0.00100    0.00100      56.0
   HPO4--          0.000160   2.21e-10  1.95e-05
   K+               0.00124    0.00124      44.5
   Mg++              0.0271   0.000174      3.88
   Mn++            0.000601   0.000601      30.3
   Na+                0.881      0.881  1.86e+04
   O2(aq)         -0.000327   -0.00186     -54.6
   SO4--            0.00107   4.88e-06     0.430
   SiO2(aq)          0.0702   0.000876      48.3
   Ti(OH)4(aq)     0.000371   0.000371      39.4

  Elemental composition               In fluid                  Sorbed
                  total moles     moles       mg/kg        moles       mg/kg
 -------------------------------------------------------------------------------
   Aluminum          0.002862    5.323e-09   0.0001319
   Calcium             0.5198       0.4960   1.825e+04
   Carbon            0.001000     0.001000       11.03
   Chlorine             1.385        1.385   4.508e+04
   Chromium         0.0002981    1.235e-19   5.894e-15
   Hydrogen             111.0        111.0   1.027e+05
   Iron               0.02590    4.033e-06      0.2068
   Magnesium          0.02707    0.0001740       3.882
   Manganese        0.0006008    0.0006008       30.30
   Oxygen               55.74        55.50   8.152e+05
   Phosphorus       0.0001600    2.214e-10   6.295e-06
   Potassium         0.001240     0.001240       44.50
   Silicon            0.07024    0.0008756       22.58
   Sodium              0.8813       0.8813   1.860e+04
   Sulfur            0.001070    4.879e-06      0.1436
   Titanium         0.0003706    0.0003706       16.29


          Step #    16             Xi = 0.0086

          Temperature = 100.0 C    Pressure =  1.013 bars
          pH =  7.027              log fO2 =  -60.561
          Eh =  -0.4215 volts      pe =  -5.6926
          Ionic strength      =    1.903679 molal
          Charge imbalance    =    0.450770 eq/kg (16.86% error)
          Activity of water   =    0.960568
          Solvent mass        =     0.99972 kg
          Solution mass       =      1.0891 kg
          Mineral mass        =   0.0096664 kg
          Solution density    =    1.002    g/cm3
          Solution viscosity  =    0.003    poise
          Chlorinity          =    1.385390 molal
          Dissolved solids    =       82107 mg/kg sol'n
          Hardness            =    45586.97 mg/kg sol'n as CaCO3
            carbonate         =       40.35 mg/kg sol'n as CaCO3
            non-carbonate     =    45546.61 mg/kg sol'n as CaCO3
          Carbonate alkalinity=       40.35 mg/kg sol'n as CaCO3
          Water type          =    Ca-Cl
          Bulk volume         =    1.09e+03 cm3
          Fluid volume        =    1.09e+03 cm3
          Mineral volume      =        2.95 cm3
          Inert volume        =        0.00 cm3
          Porosity            =        99.7 %
          Permeability        =        89.9 cm2
          Mass reacted        =        9.28 g

                          moles          moles         grams          cm3      rxn rate
  Reactants             remaining       reacted       reacted       reacted  (mol/kg sec)
 ------------------------------------------------------------------------------------------
   H2O                    0.03418     0.0002948      0.005311          --            --  
   Al2O3                   0.1780      0.001535        0.1565          --            --  
   CaO                      2.832       0.02442         1.370          --            --  
   Cr2O3                  0.01848     0.0001594       0.02423          --            --  
   FeO(ox)                  3.097       0.02672         1.919          --            --  
   K2O(ox)                0.01491     0.0001286       0.01211          --            --  
   MgO                      3.243       0.02797         1.127          --            --  
   MnO                    0.07462     0.0006436       0.04566          --            --  
   Na2O(ox)               0.08017     0.0006915       0.04286          --            --  
   P2O5                  0.009893     8.533e-05       0.01211          --            --  
   S                     0.008759     7.555e-05      0.002423      0.001172          --  
   SiO2                     8.738       0.07537         4.528          --            --  
   TiO2                   0.04598     0.0003966       0.03168          --            --  

  Minerals in system     moles      log moles      grams        volume (cm3)
 ----------------------------------------------------------------------------
   Andradite             0.007601     -2.119          3.862           1.002
   Chromite             0.0001599     -3.796        0.03579        0.007037
   Hydroxylapatite      5.722e-05     -4.242        0.02874         0.01085
   Mesolite             6.501e-05     -4.187        0.02521         0.01113
   Minnesotaite          0.003942     -2.404          1.868          0.5828
   Pyrite               0.0005233     -3.281        0.06278         0.01253
   Saponite-Ca           0.008915     -2.050          3.437           1.210
   Tremolite            0.0004262     -3.370         0.3462          0.1163
   Troilite             2.686e-06     -5.571      0.0002361       8.911e-05
                                               _____________   _____________
          (total)                                     9.666           2.953 

  Aqueous species       molality    mg/kg sol'n    act. coef.     log act.
 ---------------------------------------------------------------------------
   Cl-                      1.211     3.941e+04      0.5562       -0.1717
   Na+                     0.7710     1.627e+04      0.6326       -0.3118
   Ca++                    0.4469     1.644e+04      0.1676       -1.1256
   NaCl(aq)                0.1105         5930.      1.0000       -0.9564
   CaCl+                  0.03507         2432.      0.6326       -1.6539
   CaCl2(aq)              0.01412         1439.      1.0000       -1.8500
   K+                    0.001204         43.20      0.5562       -3.1742
   Methane(aq)           0.001000         14.73      1.0000       -2.9999
   MnCl+                0.0004868         40.39      0.6326       -3.5115
   SiO2(aq)             0.0004356         24.03      1.0000       -3.3609
   Ti(OH)4(aq)          0.0003977         42.31      1.0000       -3.4004
   Mn++                 0.0001580         7.965      0.1676       -4.5773
   Mg++                 6.842e-05         1.527      0.2482       -4.7700
   KCl(aq)              5.372e-05         3.676      1.0000       -4.2699
   H2(aq)               4.371e-05       0.08088      1.0000       -4.3594
   NaHSiO3(aq)          3.221e-05         2.959      1.0000       -4.4920
   MgCl+                2.749e-05         1.508      0.6326       -4.7596
   HS-                  2.252e-05        0.6837      0.5966       -4.8717
   OH-                  9.527e-06        0.1487      0.5966       -5.2454
   HSiO3-               5.798e-06        0.4103      0.6326       -5.4356
   H2S(aq)              3.835e-06        0.1200      1.0000       -5.4162
   Fe++                 2.210e-06        0.1133      0.1676       -6.4314
   NaOH(aq)             6.503e-07       0.02388      1.0000       -6.1869
   FeCl+                6.335e-07       0.05309      0.6326       -6.3971
   FeCl4--              1.380e-07       0.02504      0.0875       -7.9181
   H+                   1.104e-07     0.0001021      0.8511       -7.0272
   AlO2-                3.341e-08      0.001809      0.6326       -7.6749
   HCl(aq)              1.518e-08     0.0005079      1.0000       -7.8188
    (only species > 1e-8 molal listed)

  Mineral saturation states
                     log Q/K                          log Q/K
 ----------------------------------------------------------------
   Saponite-Ca        0.0000 sat    Saponite-H        -1.4540     
   Hydroxylapatite    0.0000 sat    Analcime          -1.6328     
   Troilite           0.0000 sat    Boehmite          -1.6444     
   Chromite           0.0000 sat    Prehnite          -1.6616     
   Andradite          0.0000 sat    Fayalite          -1.6747     
   Mesolite           0.0000 sat    Daphnite-14A      -1.7064     
   Tremolite          0.0000 sat    Albite            -1.7110     
   Minnesotaite       0.0000 sat    Albite_low        -1.7110     
   Pyrite            -0.0000 sat    Tephroite         -1.7497     
   Pyrrhotite        -0.0796        Goethite          -1.7786     
   Saponite-Na       -0.2234        Magnetite         -1.8539     
   Quartz            -0.2827        Halite            -2.0614     
   Diopside          -0.3685        Chrysotile        -2.1156     
   Greenalite        -0.3979        Gibbsite          -2.1356     
   Tridymite         -0.4545        Hematite          -2.1609     
   Saponite-Mg       -0.4680        FeO               -2.1931     
   Ice               -0.4845        Cronstedtite-7A   -2.2682     
   Chalcedony        -0.4994        Enstatite         -2.3047     
   Cristobalite(alp  -0.7004        Epidote           -2.3201     
   Talc              -0.7452        Epidote-ord       -2.3255     
   Ferrosilite       -0.9341        Nontronite-Ca     -2.4178     
   Coesite           -0.9411        Celadonite        -2.4309     
   Hedenbergite      -0.9656        Phlogopite        -2.4669     
   Saponite-K        -0.9896        Maximum_Microcli  -2.4816     
   Cristobalite(bet  -1.0026        K-Feldspar        -2.4944     
   Alabandite        -1.0352        Whitlockite       -2.5116     
   Rhodonite         -1.1379        Mn(OH)2(am)       -2.6164     
   Annite            -1.1628        Eskolaite         -2.6195     
   SiO2(am)          -1.1766        Nontronite-Na     -2.6412     
   Wollastonite      -1.2811        Albite_high       -2.6421     
   Diaspore          -1.3496        Wustite           -2.7581     
   Scolecite         -1.3743        Nontronite-Mg     -2.8793     
   Stilbite          -1.4113        Fe(OH)2           -2.9901     
   Pseudowollastoni  -1.4154     
    (only minerals with log Q/K > -3 listed)

                         partial
  Gases               press. (bar)     fugacity     fug. coef.    log fug.
 ---------------------------------------------------------------------------
   CH4(g)                   1.145         1.144        0.9993      0.0583
   H2O(g)                  0.8126        0.8006        0.9852     -0.0966
   H2(g)                  0.05468       0.05472         1.001     -1.2618
   H2S(g)               0.0001148     0.0001144        0.9961     -3.9417
   CO2(g)               1.096e-09     1.093e-09        0.9976     -8.9614
   HCl(g)               1.838e-11     1.838e-11         1.000*   -10.7357
   CO(g)                1.707e-14     1.707e-14         1.000*   -13.7677
   C2H4(g)              1.132e-20     1.132e-20         1.000*   -19.9460
   S2(g)                9.748e-26     9.748e-26         1.000*   -25.0111
   SO2(g)               5.711e-27     5.670e-27        0.9928    -26.2464
   Na(g)                7.816e-42     7.816e-42         1.000*   -41.1070
   K(g)                 1.317e-45     1.317e-45         1.000*   -44.8805
   Cl2(g)               8.617e-48     8.617e-48         1.000*   -47.0647
   O2(g)                2.749e-61     2.749e-61        0.9999    -60.5609
   Mg(g)                2.172e-70     2.172e-70         1.000*   -69.6631
   Ca(g)                9.404e-86     9.404e-86         1.000*   -85.0267
   C(g)                 9.842e-97     9.842e-97         1.000*   -96.0069
   Al(g)               3.718e-106    3.718e-106         1.000*  -105.4296
   Si(g)               1.312e-113    1.312e-113         1.000*  -112.8821
    *no data, gas taken to be ideal

                                  In fluid              Sorbed            Kd
  Original basis total moles   moles     mg/kg      moles     mg/kg      L/kg
 -------------------------------------------------------------------------------
   H2O                 55.6       55.5  9.18e+05
   Al+++            0.00307   3.98e-08  0.000987
   Ca++               0.521      0.496  1.83e+04
   Cl-                 1.39       1.38  4.51e+04
   CrO4--          0.000320   3.09e-20  3.30e-15
   Fe++              0.0277   2.98e-06     0.153
   H+                -0.169   0.000982     0.909
   HCO3-            0.00100    0.00100      56.0
   HPO4--          0.000172   8.75e-11  7.71e-06
   K+               0.00126    0.00126      45.1
   Mg++              0.0290   9.59e-05      2.14
   Mn++            0.000645   0.000645      32.5
   Na+                0.881      0.881  1.86e+04
   O2(aq)         -0.000351   -0.00207     -61.0
   SO4--            0.00108   2.64e-05      2.32
   SiO2(aq)          0.0754   0.000474      26.1
   Ti(OH)4(aq)     0.000398   0.000398      42.3

  Elemental composition               In fluid                  Sorbed
                  total moles     moles       mg/kg        moles       mg/kg
 -------------------------------------------------------------------------------
   Aluminum          0.003071    3.984e-08   0.0009869
   Calcium             0.5214       0.4960   1.825e+04
   Carbon            0.001000     0.001000       11.03
   Chlorine             1.385        1.385   4.508e+04
   Chromium         0.0003198    3.095e-20   1.478e-15
   Hydrogen             111.0        111.0   1.027e+05
   Iron               0.02772    2.983e-06      0.1530
   Magnesium          0.02897    9.589e-05       2.140
   Manganese        0.0006446    0.0006446       32.51
   Oxygen               55.75        55.50   8.152e+05
   Phosphorus       0.0001717    8.754e-11   2.489e-06
   Potassium         0.001257     0.001257       45.13
   Silicon            0.07537    0.0004735       12.21
   Sodium              0.8814       0.8813   1.860e+04
   Sulfur            0.001076    2.636e-05      0.7760
   Titanium         0.0003976    0.0003976       17.48


          Step #    19             Xi = 0.0094

          Temperature = 100.0 C    Pressure =  1.013 bars
          pH =  7.027              log fO2 =  -60.561
          Eh =  -0.4215 volts      pe =  -5.6927
          Ionic strength      =    1.903603 molal
          Charge imbalance    =    0.450778 eq/kg (16.86% error)
          Activity of water   =    0.960568
          Solvent mass        =     0.99969 kg
          Solution mass       =      1.0891 kg
          Mineral mass        =    0.010613 kg
          Solution density    =    1.002    g/cm3
          Solution viscosity  =    0.003    poise
          Chlorinity          =    1.385424 molal
          Dissolved solids    =       82114 mg/kg sol'n
          Hardness            =    45577.77 mg/kg sol'n as CaCO3
            carbonate         =       40.36 mg/kg sol'n as CaCO3
            non-carbonate     =    45537.41 mg/kg sol'n as CaCO3
          Carbonate alkalinity=       40.36 mg/kg sol'n as CaCO3
          Water type          =    Ca-Cl
          Bulk volume         =    1.09e+03 cm3
          Fluid volume        =    1.09e+03 cm3
          Mineral volume      =        3.26 cm3
          Inert volume        =        0.00 cm3
          Porosity            =        99.7 %
          Permeability        =        89.0 cm2
          Mass reacted        =        10.2 g

                          moles          moles         grams          cm3      rxn rate
  Reactants             remaining       reacted       reacted       reacted  (mol/kg sec)
 ------------------------------------------------------------------------------------------
   H2O                    0.03415     0.0003243      0.005842          --            --  
   Al2O3                   0.1778      0.001689        0.1722          --            --  
   CaO                      2.829       0.02687         1.507          --            --  
   Cr2O3                  0.01846     0.0001753       0.02665          --            --  
   FeO(ox)                  3.095       0.02939         2.111          --            --  
   K2O(ox)                0.01490     0.0001414       0.01332          --            --  
   MgO                      3.240       0.03077         1.240          --            --  
   MnO                    0.07455     0.0007080       0.05022          --            --  
   Na2O(ox)               0.08010     0.0007607       0.04715          --            --  
   P2O5                  0.009885     9.387e-05       0.01332          --            --  
   S                     0.008751     8.310e-05      0.002665      0.001289          --  
   SiO2                     8.730       0.08290         4.981          --            --  
   TiO2                   0.04594     0.0004363       0.03485          --            --  

  Minerals in system     moles      log moles      grams        volume (cm3)
 ----------------------------------------------------------------------------
   Andradite             0.008131     -2.090          4.132           1.072
   Chromite             0.0001758     -3.755        0.03936        0.007738
   Hydroxylapatite      6.291e-05     -4.201        0.03160         0.01192
   Mesolite             0.0001772     -3.751        0.06872         0.03034
   Minnesotaite          0.004296     -2.367          2.036          0.6352
   Saponite-Ca           0.009169     -2.038          3.535           1.244
   Tremolite            0.0008334     -3.079         0.6770          0.2274
   Troilite              0.001057     -2.976        0.09290         0.03506
                                               _____________   _____________
          (total)                                     10.61           3.264 

  Aqueous species       molality    mg/kg sol'n    act. coef.     log act.
 ---------------------------------------------------------------------------
   Cl-                      1.211     3.941e+04      0.5562       -0.1717
   Na+                     0.7711     1.627e+04      0.6326       -0.3117
   Ca++                    0.4468     1.644e+04      0.1676       -1.1257
   NaCl(aq)                0.1106         5931.      1.0000       -0.9564
   CaCl+                  0.03507         2431.      0.6326       -1.6540
   CaCl2(aq)              0.01412         1439.      1.0000       -1.8501
   K+                    0.001228         44.09      0.5562       -3.1654
   Methane(aq)           0.001000         14.73      1.0000       -2.9999
   MnCl+                0.0005355         44.43      0.6326       -3.4701
   Ti(OH)4(aq)          0.0004374         46.53      1.0000       -3.3591
   SiO2(aq)             0.0004356         24.02      1.0000       -3.3609
   Mn++                 0.0001737         8.761      0.1676       -4.5359
   Mg++                 6.841e-05         1.526      0.2482       -4.7700
   KCl(aq)              5.482e-05         3.751      1.0000       -4.2611
   H2(aq)               4.371e-05       0.08089      1.0000       -4.3594
   NaHSiO3(aq)          3.221e-05         2.959      1.0000       -4.4920
   MgCl+                2.749e-05         1.508      0.6326       -4.7597
   HS-                  2.252e-05        0.6837      0.5966       -4.8717
   OH-                  9.528e-06        0.1487      0.5966       -5.2453
   HSiO3-               5.798e-06        0.4103      0.6326       -5.4355
   H2S(aq)              3.835e-06        0.1200      1.0000       -5.4162
   Fe++                 2.210e-06        0.1133      0.1676       -6.4315
   NaOH(aq)             6.505e-07       0.02388      1.0000       -6.1868
   FeCl+                6.334e-07       0.05308      0.6326       -6.3972
   FeCl4--              1.380e-07       0.02504      0.0875       -7.9182
   H+                   1.104e-07     0.0001021      0.8511       -7.0272
   AlO2-                3.342e-08      0.001809      0.6326       -7.6749
   HCl(aq)              1.517e-08     0.0005078      1.0000       -7.8189
    (only species > 1e-8 molal listed)

  Mineral saturation states
                     log Q/K                          log Q/K
 ----------------------------------------------------------------
   Saponite-Ca        0.0000 sat    Saponite-H        -1.4540     
   Andradite          0.0000 sat    Analcime          -1.6327     
   Hydroxylapatite    0.0000 sat    Boehmite          -1.6444     
   Chromite           0.0000 sat    Prehnite          -1.6616     
   Minnesotaite       0.0000 sat    Tephroite         -1.6668     
   Mesolite           0.0000 sat    Fayalite          -1.6746     
   Tremolite          0.0000 sat    Daphnite-14A      -1.7063     
   Troilite           0.0000 sat    Albite            -1.7110     
   Pyrite            -0.0001        Albite_low        -1.7110     
   Pyrrhotite        -0.0796        Goethite          -1.7786     
   Saponite-Na       -0.2233        Magnetite         -1.8539     
   Quartz            -0.2827        Halite            -2.0614     
   Diopside          -0.3685        Chrysotile        -2.1156     
   Greenalite        -0.3979        Gibbsite          -2.1356     
   Tridymite         -0.4545        Hematite          -2.1610     
   Saponite-Mg       -0.4680        FeO               -2.1930     
   Ice               -0.4845        Cronstedtite-7A   -2.2681     
   Chalcedony        -0.4994        Enstatite         -2.3047     
   Cristobalite(alp  -0.7004        Epidote           -2.3202     
   Talc              -0.7452        Epidote-ord       -2.3256     
   Ferrosilite       -0.9341        Nontronite-Ca     -2.4179     
   Coesite           -0.9411        Celadonite        -2.4221     
   Hedenbergite      -0.9656        Phlogopite        -2.4580     
   Saponite-K        -0.9867        Maximum_Microcli  -2.4728     
   Alabandite        -0.9938        K-Feldspar        -2.4856     
   Cristobalite(bet  -1.0026        Whitlockite       -2.5116     
   Rhodonite         -1.0964        Mn(OH)2(am)       -2.5749     
   Annite            -1.1539        Eskolaite         -2.6196     
   SiO2(am)          -1.1766        Nontronite-Na     -2.6412     
   Wollastonite      -1.2811        Albite_high       -2.6421     
   Diaspore          -1.3496        Wustite           -2.7581     
   Scolecite         -1.3744        Nontronite-Mg     -2.8794     
   Stilbite          -1.4114        Fe(OH)2           -2.9901     
   Pseudowollastoni  -1.4154     
    (only minerals with log Q/K > -3 listed)

                         partial
  Gases               press. (bar)     fugacity     fug. coef.    log fug.
 ---------------------------------------------------------------------------
   CH4(g)                   1.145         1.144        0.9993      0.0583
   H2O(g)                  0.8126        0.8006        0.9852     -0.0966
   H2(g)                  0.05469       0.05473         1.001     -1.2618
   H2S(g)               0.0001148     0.0001144        0.9961     -3.9417
   CO2(g)               1.095e-09     1.092e-09        0.9976     -8.9616
   HCl(g)               1.837e-11     1.837e-11         1.000*   -10.7358
   CO(g)                1.706e-14     1.706e-14         1.000*   -13.7679
   C2H4(g)              1.132e-20     1.132e-20         1.000*   -19.9461
   S2(g)                9.743e-26     9.743e-26         1.000*   -25.0113
   SO2(g)               5.708e-27     5.667e-27        0.9928    -26.2467
   Na(g)                7.818e-42     7.818e-42         1.000*   -41.1069
   K(g)                 1.344e-45     1.344e-45         1.000*   -44.8716
   Cl2(g)               8.613e-48     8.613e-48         1.000*   -47.0648
   O2(g)                2.748e-61     2.748e-61        0.9999    -60.5610
   Mg(g)                2.172e-70     2.172e-70         1.000*   -69.6630
   Ca(g)                9.406e-86     9.406e-86         1.000*   -85.0266
   C(g)                 9.840e-97     9.840e-97         1.000*   -96.0070
   Al(g)               3.719e-106    3.719e-106         1.000*  -105.4295
   Si(g)               1.312e-113    1.312e-113         1.000*  -112.8820
    *no data, gas taken to be ideal

                                  In fluid              Sorbed            Kd
  Original basis total moles   moles     mg/kg      moles     mg/kg      L/kg
 -------------------------------------------------------------------------------
   H2O                 55.6       55.5  9.18e+05
   Al+++            0.00338   3.98e-08  0.000987
   Ca++               0.524      0.496  1.82e+04
   Cl-                 1.39       1.38  4.51e+04
   CrO4--          0.000352   3.09e-20  3.30e-15
   Fe++              0.0304   2.98e-06     0.153
   H+                -0.186   0.000982     0.909
   HCO3-            0.00100    0.00100      56.0
   HPO4--          0.000189   8.75e-11  7.71e-06
   K+               0.00128    0.00128      46.1
   Mg++              0.0318   9.59e-05      2.14
   Mn++            0.000709   0.000709      35.8
   Na+                0.882      0.881  1.86e+04
   O2(aq)         -0.000386   -0.00207     -61.0
   SO4--            0.00108   2.64e-05      2.32
   SiO2(aq)          0.0829   0.000473      26.1
   Ti(OH)4(aq)     0.000437   0.000437      46.5

  Elemental composition               In fluid                  Sorbed
                  total moles     moles       mg/kg        moles       mg/kg
 -------------------------------------------------------------------------------
   Aluminum          0.003379    3.984e-08   0.0009870
   Calcium             0.5239       0.4959   1.825e+04
   Carbon            0.001000     0.001000       11.03
   Chlorine             1.385        1.385   4.508e+04
   Chromium         0.0003517    3.094e-20   1.477e-15
   Hydrogen             111.0        111.0   1.027e+05
   Iron               0.03039    2.983e-06      0.1530
   Magnesium          0.03177    9.587e-05       2.139
   Manganese        0.0007090    0.0007090       35.76
   Oxygen               55.78        55.49   8.152e+05
   Phosphorus       0.0001887    8.754e-11   2.490e-06
   Potassium         0.001283     0.001283       46.05
   Silicon            0.08290    0.0004735       12.21
   Sodium              0.8815       0.8814   1.861e+04
   Sulfur            0.001083    2.636e-05      0.7760
   Titanium         0.0004373    0.0004373       19.22


          Step #    21             Xi = 0.0100

          Temperature = 100.0 C    Pressure =  1.013 bars
          pH =  7.162              log fO2 =  -62.049
          Eh =  -0.4590 volts      pe =  -6.1998
          Ionic strength      =    1.903597 molal
          Charge imbalance    =    0.450793 eq/kg (16.86% error)
          Activity of water   =    0.960568
          Solvent mass        =     0.99966 kg
          Solution mass       =      1.0891 kg
          Mineral mass        =    0.011278 kg
          Solution density    =    1.002    g/cm3
          Solution viscosity  =    0.003    poise
          Chlorinity          =    1.385469 molal
          Dissolved solids    =       82112 mg/kg sol'n
          Hardness            =    45574.23 mg/kg sol'n as CaCO3
            carbonate         =       41.85 mg/kg sol'n as CaCO3
            non-carbonate     =    45532.37 mg/kg sol'n as CaCO3
          Carbonate alkalinity=       41.85 mg/kg sol'n as CaCO3
          Water type          =    Ca-Cl
          Bulk volume         =    1.09e+03 cm3
          Fluid volume        =    1.09e+03 cm3
          Mineral volume      =        3.48 cm3
          Inert volume        =        0.00 cm3
          Porosity            =        99.7 %
          Permeability        =        88.4 cm2
          Mass reacted        =        10.8 g

                          moles          moles         grams          cm3      rxn rate
  Reactants             remaining       reacted       reacted       reacted  (mol/kg sec)
 ------------------------------------------------------------------------------------------
   H2O                    0.03413     0.0003442      0.006201          --            --  
   Al2O3                   0.1777      0.001793        0.1828          --            --  
   CaO                      2.828       0.02852         1.599          --            --  
   Cr2O3                  0.01845     0.0001861       0.02829          --            --  
   FeO(ox)                  3.093       0.03119         2.241          --            --  
   K2O(ox)                0.01489     0.0001501       0.01414          --            --  
   MgO                      3.238       0.03266         1.316          --            --  
   MnO                    0.07451     0.0007515       0.05331          --            --  
   Na2O(ox)               0.08006     0.0008075       0.05005          --            --  
   P2O5                  0.009879     9.964e-05       0.01414          --            --  
   S                     0.008746     8.821e-05      0.002829      0.001368          --  
   SiO2                     8.725       0.08800         5.287          --            --  
   TiO2                   0.04591     0.0004631       0.03699          --            --  

  Minerals in system     moles      log moles      grams        volume (cm3)
 ----------------------------------------------------------------------------
   Andradite             0.008335     -2.079          4.236           1.099
   Chromite             0.0001866     -3.729        0.04177        0.008213
   Greenalite           0.0004392     -3.357         0.1633         0.05051
   Hydroxylapatite      6.676e-05     -4.175        0.03353         0.01265
   Mesolite             0.0003156     -3.501         0.1224         0.05403
   Minnesotaite          0.004316     -2.365          2.045          0.6381
   Saponite-Ca           0.008964     -2.048          3.456           1.216
   Tremolite             0.001337     -2.874          1.086          0.3650
   Troilite              0.001069     -2.971        0.09402         0.03548
                                               _____________   _____________
          (total)                                     11.28           3.479 

  Aqueous species       molality    mg/kg sol'n    act. coef.     log act.
 ---------------------------------------------------------------------------
   Cl-                      1.211     3.941e+04      0.5562       -0.1717
   Na+                     0.7711     1.627e+04      0.6326       -0.3117
   Ca++                    0.4468     1.644e+04      0.1676       -1.1257
   NaCl(aq)                0.1106         5931.      1.0000       -0.9564
   CaCl+                  0.03506         2431.      0.6326       -1.6540
   CaCl2(aq)              0.01412         1438.      1.0000       -1.8502
   K+                    0.001245         44.69      0.5562       -3.1596
   Methane(aq)           0.001000         14.73      1.0000       -2.9999
   MnCl+                0.0005683         47.16      0.6326       -3.4442
   Ti(OH)4(aq)          0.0004642         49.39      1.0000       -3.3333
   SiO2(aq)             0.0002755         15.20      1.0000       -3.5598
   H2(aq)               0.0002424        0.4486      1.0000       -3.6154
   Mn++                 0.0001844         9.299      0.1676       -4.5101
   Mg++                 5.961e-05         1.330      0.2482       -4.8299
   KCl(aq)              5.556e-05         3.802      1.0000       -4.2552
   NaHSiO3(aq)          2.781e-05         2.555      1.0000       -4.5558
   MgCl+                2.395e-05         1.314      0.6326       -4.8196
   HS-                  1.669e-05        0.5066      0.5966       -5.0019
   OH-                  1.300e-05        0.2030      0.5966       -5.1103
   HSiO3-               5.005e-06        0.3542      0.6326       -5.4994
   Fe++                 2.185e-06        0.1120      0.1676       -6.4364
   H2S(aq)              2.082e-06       0.06513      1.0000       -5.6815
   NaOH(aq)             8.878e-07       0.03259      1.0000       -6.0517
   FeCl+                6.263e-07       0.05249      0.6326       -6.4020
   FeCl4--              1.365e-07       0.02476      0.0875       -7.9230
   H+                   8.086e-08     7.481e-05      0.8511       -7.1623
   AlO2-                6.681e-08      0.003617      0.6326       -7.3740
   NaAlO2(aq)           1.186e-08     0.0008920      1.0000       -7.9261
   HCl(aq)              1.112e-08     0.0003721      1.0000       -7.9540
    (only species > 1e-8 molal listed)

  Mineral saturation states
                     log Q/K                          log Q/K
 ----------------------------------------------------------------
   Saponite-Ca        0.0000 sat    Scolecite         -1.3694     
   Greenalite         0.0000 sat    SiO2(am)          -1.3755     
   Troilite           0.0000 sat    Prehnite          -1.3865     
   Minnesotaite       0.0000 sat    Boehmite          -1.4786     
   Hydroxylapatite    0.0000 sat    Saponite-H        -1.4986     
   Andradite          0.0000 sat    Analcime          -1.7497     
   Tremolite          0.0000 sat    Magnetite         -1.8020     
   Mesolite           0.0000 sat    Chrysotile        -1.8826     
   Chromite           0.0000 sat    Goethite          -1.8853     
   Pyrrhotite        -0.0796        FeO               -1.9278     
   Saponite-Na       -0.2233        Gibbsite          -1.9697     
   Diopside          -0.2860        Albite_low        -2.0069     
   Saponite-Mg       -0.4779        Albite            -2.0069     
   Quartz            -0.4816        Halite            -2.0614     
   Ice               -0.4845        Stilbite          -2.1122     
   Daphnite-14A      -0.6451        Phlogopite        -2.1172     
   Annite            -0.6482        Cronstedtite-7A   -2.1500     
   Tridymite         -0.6534        Epidote           -2.1518     
   Chalcedony        -0.6983        Epidote-ord       -2.1572     
   Hedenbergite      -0.8281        Mn(OH)2(am)       -2.2789     
   Ferrosilite       -0.8678        Enstatite         -2.2934     
   Cristobalite(alp  -0.8993        Hematite          -2.3744     
   Talc              -0.9101        Wustite           -2.5463     
   Alabandite        -0.9631        Whitlockite       -2.6016     
   Saponite-K        -0.9847        Ripidolite-14A    -2.6705     
   Rhodonite         -0.9994        Celadonite        -2.7008     
   Pyrite            -1.0093        Fe(OH)2           -2.7248     
   Coesite           -1.1400        Maximum_Microcli  -2.7628     
   Diaspore          -1.1838        K-Feldspar        -2.7756     
   Cristobalite(bet  -1.2015        Eskolaite         -2.8848     
   Wollastonite      -1.2099        Grossular         -2.9257     
   Tephroite         -1.2737        Albite_high       -2.9380     
   Fayalite          -1.3431        Lawsonite         -2.9426     
   Pseudowollastoni  -1.3442        Brucite           -2.9916     
    (only minerals with log Q/K > -3 listed)

                         partial
  Gases               press. (bar)     fugacity     fug. coef.    log fug.
 ---------------------------------------------------------------------------
   CH4(g)                   1.145         1.144        0.9993      0.0583
   H2O(g)                  0.8126        0.8006        0.9852     -0.0966
   H2(g)                   0.3033        0.3035         1.001     -0.5178
   H2S(g)               6.233e-05     6.209e-05        0.9961     -4.2070
   HCl(g)               1.346e-11     1.346e-11         1.000*   -10.8709
   CO2(g)               1.158e-12     1.155e-12        0.9976    -11.9375
   CO(g)                1.000e-16     1.000e-16         1.000*   -15.9998
   C2H4(g)              3.681e-22     3.681e-22         1.000*   -21.4340
   S2(g)                9.338e-28     9.338e-28         1.000*   -27.0298
   SO2(g)               1.817e-29     1.804e-29        0.9928    -28.7438
   Na(g)                2.513e-41     2.513e-41         1.000*   -40.5998
   K(g)                 4.379e-45     4.379e-45         1.000*   -44.3587
   Cl2(g)               8.338e-49     8.338e-49         1.000*   -48.0789
   O2(g)                8.936e-63     8.934e-63        0.9999    -62.0489
   Mg(g)                1.955e-69     1.955e-69         1.000*   -68.7088
   Ca(g)                9.715e-85     9.715e-85         1.000*   -84.0125
   C(g)                 3.199e-98     3.199e-98         1.000*   -97.4949
   Al(g)               7.117e-105    7.117e-105         1.000*  -104.1477
   Si(g)               2.553e-112    2.553e-112         1.000*  -111.5930
    *no data, gas taken to be ideal

                                  In fluid              Sorbed            Kd
  Original basis total moles   moles     mg/kg      moles     mg/kg      L/kg
 -------------------------------------------------------------------------------
   H2O                 55.6       55.5  9.18e+05
   Al+++            0.00359   7.94e-08   0.00197
   Ca++               0.526      0.496  1.82e+04
   Cl-                 1.39       1.38  4.51e+04
   CrO4--          0.000373   2.13e-20  2.26e-15
   Fe++              0.0322   2.95e-06     0.151
   H+                -0.198   0.000974     0.901
   HCO3-            0.00100    0.00100      56.0
   HPO4--          0.000200   5.47e-11  4.82e-06
   K+               0.00130    0.00130      46.7
   Mg++              0.0337   8.35e-05      1.86
   Mn++            0.000753   0.000753      38.0
   Na+                0.882      0.881  1.86e+04
   O2(aq)         -0.000410   -0.00216     -63.4
   SO4--            0.00109   1.88e-05      1.66
   SiO2(aq)          0.0880   0.000308      17.0
   Ti(OH)4(aq)     0.000464   0.000464      49.4

  Elemental composition               In fluid                  Sorbed
                  total moles     moles       mg/kg        moles       mg/kg
 -------------------------------------------------------------------------------
   Aluminum          0.003586    7.939e-08    0.001967
   Calcium             0.5255       0.4958   1.825e+04
   Carbon            0.001000     0.001000       11.03
   Chlorine             1.385        1.385   4.509e+04
   Chromium         0.0003732    2.126e-20   1.015e-15
   Hydrogen             111.0        111.0   1.027e+05
   Iron               0.03219    2.950e-06      0.1513
   Magnesium          0.03366    8.353e-05       1.864
   Manganese        0.0007525    0.0007525       37.96
   Oxygen               55.79        55.49   8.152e+05
   Phosphorus       0.0002003    5.473e-11   1.556e-06
   Potassium         0.001300     0.001300       46.68
   Silicon            0.08800    0.0003082       7.949
   Sodium              0.8816       0.8814   1.861e+04
   Sulfur            0.001088    1.877e-05      0.5527
   Titanium         0.0004641    0.0004641       20.40


          Step #    28             Xi = 0.0173

          Temperature = 100.0 C    Pressure =  1.013 bars
          pH =  7.162              log fO2 =  -62.049
          Eh =  -0.4590 volts      pe =  -6.1998
          Ionic strength      =    1.904066 molal
          Charge imbalance    =    0.450980 eq/kg (16.86% error)
          Activity of water   =    0.960559
          Solvent mass        =     0.99916 kg
          Solution mass       =      1.0886 kg
          Mineral mass        =    0.019616 kg
          Solution density    =    1.002    g/cm3
          Solution viscosity  =    0.003    poise
          Chlorinity          =    1.386163 molal
          Dissolved solids    =       82191 mg/kg sol'n
          Hardness            =    45565.66 mg/kg sol'n as CaCO3
            carbonate         =       41.87 mg/kg sol'n as CaCO3
            non-carbonate     =    45523.79 mg/kg sol'n as CaCO3
          Carbonate alkalinity=       41.87 mg/kg sol'n as CaCO3
          Water type          =    Ca-Cl
          Bulk volume         =    1.09e+03 cm3
          Fluid volume        =    1.09e+03 cm3
          Mineral volume      =        6.27 cm3
          Inert volume        =        0.00 cm3
          Porosity            =        99.4 %
          Permeability        =        81.0 cm2
          Mass reacted        =        18.7 g

                          moles          moles         grams          cm3      rxn rate
  Reactants             remaining       reacted       reacted       reacted  (mol/kg sec)
 ------------------------------------------------------------------------------------------
   H2O                    0.03388     0.0005948       0.01072          --            --  
   Al2O3                   0.1764      0.003098        0.3158          --            --  
   CaO                      2.807       0.04928         2.764          --            --  
   Cr2O3                  0.01832     0.0003216       0.04888          --            --  
   FeO(ox)                  3.070       0.05390         3.873          --            --  
   K2O(ox)                0.01478     0.0002595       0.02444          --            --  
   MgO                      3.215       0.05644         2.275          --            --  
   MnO                    0.07396      0.001299       0.09212          --            --  
   Na2O(ox)               0.07947      0.001395       0.08648          --            --  
   P2O5                  0.009806     0.0001722       0.02444          --            --  
   S                     0.008682     0.0001524      0.004888      0.002364          --  
   SiO2                     8.661        0.1521         9.137          --            --  
   TiO2                   0.04558     0.0008002       0.06392          --            --  

  Minerals in system     moles      log moles      grams        volume (cm3)
 ----------------------------------------------------------------------------
   Andradite             0.008399     -2.076          4.268           1.107
   Chromite             0.0003221     -3.492        0.07210         0.01418
   Greenalite             0.01172     -1.931          4.358           1.348
   Hydroxylapatite      0.0001151     -3.939        0.05783         0.02182
   Mesolite              0.003114     -2.507          1.207          0.5331
   Minnesotaite         0.0004933     -3.307         0.2338         0.07295
   Tremolite              0.01147     -1.940          9.319           3.131
   Troilite              0.001134     -2.946        0.09966         0.03761
                                               _____________   _____________
          (total)                                     19.62           6.266 

  Aqueous species       molality    mg/kg sol'n    act. coef.     log act.
 ---------------------------------------------------------------------------
   Cl-                      1.211     3.941e+04      0.5562       -0.1716
   Na+                     0.7708     1.626e+04      0.6327       -0.3119
   Ca++                    0.4467     1.643e+04      0.1676       -1.1258
   NaCl(aq)                0.1106         5930.      1.0000       -0.9564
   CaCl+                  0.03507         2431.      0.6327       -1.6539
   CaCl2(aq)              0.01413         1439.      1.0000       -1.8500
   K+                    0.001455         52.22      0.5562       -3.0919
   Methane(aq)           0.001001         14.74      1.0000       -2.9996
   MnCl+                0.0009821         81.48      0.6327       -3.2067
   Ti(OH)4(aq)          0.0008019         85.31      1.0000       -3.0959
   Mn++                 0.0003186         16.06      0.1676       -4.2726
   SiO2(aq)             0.0002755         15.19      1.0000       -3.5598
   H2(aq)               0.0002425        0.4486      1.0000       -3.6154
   KCl(aq)              6.495e-05         4.444      1.0000       -4.1874
   Mg++                 5.960e-05         1.329      0.2482       -4.8300
   NaHSiO3(aq)          2.780e-05         2.554      1.0000       -4.5559
   MgCl+                2.395e-05         1.314      0.6327       -4.8195
   HS-                  1.669e-05        0.5066      0.5966       -5.0019
   OH-                  1.300e-05        0.2030      0.5966       -5.1102
   HSiO3-               5.006e-06        0.3542      0.6327       -5.4994
   Fe++                 2.185e-06        0.1120      0.1676       -6.4365
   H2S(aq)              2.082e-06       0.06513      1.0000       -5.6815
   NaOH(aq)             8.876e-07       0.03258      1.0000       -6.0518
   FeCl+                6.263e-07       0.05248      0.6327       -6.4020
   FeCl4--              1.366e-07       0.02478      0.0875       -7.9227
   H+                   8.085e-08     7.479e-05      0.8511       -7.1623
   AlO2-                6.682e-08      0.003617      0.6327       -7.3739
   NaAlO2(aq)           1.185e-08     0.0008918      1.0000       -7.9262
   HCl(aq)              1.112e-08     0.0003721      1.0000       -7.9539
    (only species > 1e-8 molal listed)

  Mineral saturation states
                     log Q/K                          log Q/K
 ----------------------------------------------------------------
   Troilite           0.0000 sat    Scolecite         -1.3693     
   Chromite           0.0000 sat    SiO2(am)          -1.3755     
   Greenalite         0.0000 sat    Prehnite          -1.3864     
   Minnesotaite       0.0000 sat    Boehmite          -1.4785     
   Mesolite           0.0000 sat    Saponite-H        -1.4986     
   Tremolite          0.0000 sat    Analcime          -1.7498     
   Hydroxylapatite    0.0000 sat    Magnetite         -1.8021     
   Andradite          0.0000 sat    Chrysotile        -1.8826     
   Saponite-Ca       -0.0000 sat    Goethite          -1.8854     
   Pyrrhotite        -0.0796        FeO               -1.9278     
   Saponite-Na       -0.2234        Gibbsite          -1.9697     
   Diopside          -0.2860        Albite_low        -2.0070     
   Saponite-Mg       -0.4779        Albite            -2.0070     
   Quartz            -0.4816        Mn(OH)2(am)       -2.0414     
   Ice               -0.4845        Phlogopite        -2.0494     
   Annite            -0.5804        Halite            -2.0614     
   Daphnite-14A      -0.6450        Stilbite          -2.1118     
   Tridymite         -0.6534        Cronstedtite-7A   -2.1500     
   Chalcedony        -0.6983        Epidote           -2.1517     
   Alabandite        -0.7255        Epidote-ord       -2.1571     
   Rhodonite         -0.7618        Enstatite         -2.2934     
   Tephroite         -0.7986        Hematite          -2.3744     
   Hedenbergite      -0.8281        Wustite           -2.5463     
   Ferrosilite       -0.8678        Whitlockite       -2.6016     
   Cristobalite(alp  -0.8993        Celadonite        -2.6330     
   Talc              -0.9101        Ripidolite-14A    -2.6704     
   Saponite-K        -0.9624        Maximum_Microcli  -2.6951     
   Pyrite            -1.0094        K-Feldspar        -2.7079     
   Coesite           -1.1400        Fe(OH)2           -2.7248     
   Diaspore          -1.1837        Eskolaite         -2.8848     
   Cristobalite(bet  -1.2015        Grossular         -2.9256     
   Wollastonite      -1.2099        Albite_high       -2.9381     
   Fayalite          -1.3431        Lawsonite         -2.9425     
   Pseudowollastoni  -1.3442        Brucite           -2.9916     
    (only minerals with log Q/K > -3 listed)

                         partial
  Gases               press. (bar)     fugacity     fug. coef.    log fug.
 ---------------------------------------------------------------------------
   CH4(g)                   1.145         1.144        0.9993      0.0586
   H2O(g)                  0.8126        0.8006        0.9852     -0.0966
   H2(g)                   0.3033        0.3036         1.001     -0.5178
   H2S(g)               6.232e-05     6.208e-05        0.9961     -4.2070
   HCl(g)               1.346e-11     1.346e-11         1.000*   -10.8708
   CO2(g)               1.158e-12     1.155e-12        0.9976    -11.9374
   CO(g)                1.001e-16     1.001e-16         1.000*   -15.9997
   C2H4(g)              3.684e-22     3.684e-22         1.000*   -21.4336
   S2(g)                9.336e-28     9.336e-28         1.000*   -27.0299
   SO2(g)               1.816e-29     1.803e-29        0.9928    -28.7440
   Na(g)                2.512e-41     2.512e-41         1.000*   -40.5999
   K(g)                 5.118e-45     5.118e-45         1.000*   -44.2909
   Cl2(g)               8.340e-49     8.340e-49         1.000*   -48.0788
   O2(g)                8.934e-63     8.933e-63        0.9999    -62.0490
   Mg(g)                1.955e-69     1.955e-69         1.000*   -68.7088
   Ca(g)                9.717e-85     9.717e-85         1.000*   -84.0125
   C(g)                 3.200e-98     3.200e-98         1.000*   -97.4948
   Al(g)               7.118e-105    7.118e-105         1.000*  -104.1476
   Si(g)               2.553e-112    2.553e-112         1.000*  -111.5929
    *no data, gas taken to be ideal

                                  In fluid              Sorbed            Kd
  Original basis total moles   moles     mg/kg      moles     mg/kg      L/kg
 -------------------------------------------------------------------------------
   H2O                 55.7       55.5  9.18e+05
   Al+++            0.00620   7.94e-08   0.00197
   Ca++               0.546      0.496  1.82e+04
   Cl-                 1.39       1.39  4.51e+04
   CrO4--          0.000644   2.12e-20  2.26e-15
   Fe++              0.0549   2.95e-06     0.151
   H+                -0.342   0.000974     0.902
   HCO3-            0.00100    0.00100      56.0
   HPO4--          0.000345   5.47e-11  4.82e-06
   K+               0.00152    0.00152      54.6
   Mg++              0.0574   8.35e-05      1.86
   Mn++             0.00130    0.00130      65.6
   Na+                0.883      0.881  1.86e+04
   O2(aq)         -0.000709   -0.00216     -63.5
   SO4--            0.00115   1.88e-05      1.66
   SiO2(aq)           0.152   0.000308      17.0
   Ti(OH)4(aq)     0.000801   0.000801      85.3

  Elemental composition               In fluid                  Sorbed
                  total moles     moles       mg/kg        moles       mg/kg
 -------------------------------------------------------------------------------
   Aluminum          0.006196    7.936e-08    0.001967
   Calcium             0.5463       0.4955   1.824e+04
   Carbon            0.001000     0.001000       11.03
   Chlorine             1.385        1.385   4.510e+04
   Chromium         0.0006442    2.125e-20   1.015e-15
   Hydrogen             111.0        110.9   1.027e+05
   Iron               0.05490    2.948e-06      0.1512
   Magnesium          0.05744    8.347e-05       1.864
   Manganese         0.001300     0.001300       65.59
   Oxygen               56.00        55.47   8.152e+05
   Phosphorus       0.0003454    5.471e-11   1.557e-06
   Potassium         0.001519     0.001519       54.55
   Silicon             0.1521    0.0003081       7.948
   Sodium              0.8828       0.8807   1.860e+04
   Sulfur            0.001152    1.876e-05      0.5527
   Titanium         0.0008012    0.0008012       35.24


          Step #    36             Xi = 0.0215

          Temperature = 100.0 C    Pressure =  1.013 bars
          pH =  7.325              log fO2 =  -63.998
          Eh =  -0.5071 volts      pe =  -6.8497
          Ionic strength      =    1.904081 molal
          Charge imbalance    =    0.451061 eq/kg (16.86% error)
          Activity of water   =    0.960555
          Solvent mass        =     0.99893 kg
          Solution mass       =      1.0884 kg
          Mineral mass        =    0.024429 kg
          Solution density    =    1.002    g/cm3
          Solution viscosity  =    0.003    poise
          Chlorinity          =    1.386485 molal
          Dissolved solids    =       82239 mg/kg sol'n
          Hardness            =    45539.40 mg/kg sol'n as CaCO3
            carbonate         =       43.31 mg/kg sol'n as CaCO3
            non-carbonate     =    45496.09 mg/kg sol'n as CaCO3
          Carbonate alkalinity=       43.31 mg/kg sol'n as CaCO3
          Water type          =    Ca-Cl
          Bulk volume         =    1.09e+03 cm3
          Fluid volume        =    1.09e+03 cm3
          Mineral volume      =        7.80 cm3
          Inert volume        =        0.00 cm3
          Porosity            =        99.3 %
          Permeability        =        77.1 cm2
          Mass reacted        =        23.3 g

                          moles          moles         grams          cm3      rxn rate
  Reactants             remaining       reacted       reacted       reacted  (mol/kg sec)
 ------------------------------------------------------------------------------------------
   H2O                    0.03373     0.0007416       0.01336          --            --  
   Al2O3                   0.1757      0.003862        0.3937          --            --  
   CaO                      2.795       0.06144         3.445          --            --  
   Cr2O3                  0.01824     0.0004009       0.06094          --            --  
   FeO(ox)                  3.057       0.06720         4.828          --            --  
   K2O(ox)                0.01471     0.0003235       0.03047          --            --  
   MgO                      3.201       0.07036         2.836          --            --  
   MnO                    0.07364      0.001619        0.1148          --            --  
   Na2O(ox)               0.07912      0.001739        0.1078          --            --  
   P2O5                  0.009764     0.0002147       0.03047          --            --  
   S                     0.008644     0.0001900      0.006094      0.002948          --  
   SiO2                     8.623        0.1896         11.39          --            --  
   TiO2                   0.04538     0.0009976       0.07969          --            --  

  Minerals in system     moles      log moles      grams        volume (cm3)
 ----------------------------------------------------------------------------
   Andradite              0.01048     -1.980          5.325           1.382
   Chromite             0.0004014     -3.396        0.08985         0.01767
   Greenalite             0.01447     -1.840          5.379           1.664
   Hydroxylapatite      0.0001434     -3.843        0.07205         0.02719
   Mesolite              0.003882     -2.411          1.505          0.6645
   Minnesotaite         0.0007549     -3.122         0.3578          0.1116
   Tephroite            3.911e-05     -4.408       0.007899        0.002981
   Tremolite              0.01427     -1.846          11.59           3.894
   Troilite              0.001164     -2.934         0.1023         0.03861
                                               _____________   _____________
          (total)                                     24.43           7.802 

  Aqueous species       molality    mg/kg sol'n    act. coef.     log act.
 ---------------------------------------------------------------------------
   Cl-                      1.211     3.941e+04      0.5562       -0.1715
   Na+                     0.7712     1.627e+04      0.6327       -0.3117
   Ca++                    0.4466     1.643e+04      0.1676       -1.1260
   NaCl(aq)                0.1106         5933.      1.0000       -0.9562
   CaCl+                  0.03505         2430.      0.6327       -1.6541
   CaCl2(aq)              0.01412         1438.      1.0000       -1.8501
   H2(aq)                0.002287         4.231      1.0000       -2.6407
   K+                    0.001578         56.63      0.5562       -3.0566
   MnCl+                 0.001165         96.68      0.6327       -3.1324
   Methane(aq)           0.001001         14.74      1.0000       -2.9995
   Ti(OH)4(aq)          0.0009997         106.3      1.0000       -3.0001
   Mn++                 0.0003780         19.06      0.1676       -4.1983
   SiO2(aq)             0.0002755         15.19      1.0000       -3.5598
   KCl(aq)              7.045e-05         4.820      1.0000       -4.1521
   NaHSiO3(aq)          4.044e-05         3.714      1.0000       -4.3932
   HS-                  2.426e-05        0.7365      0.5966       -4.8394
   Mg++                 2.090e-05        0.4662      0.2482       -5.2850
   OH-                  1.891e-05        0.2951      0.5966       -4.9477
   MgCl+                8.401e-06        0.4607      0.6327       -5.2745
   HSiO3-               7.278e-06        0.5149      0.6327       -5.3368
   H2S(aq)              2.082e-06       0.06512      1.0000       -5.6815
   NaOH(aq)             1.291e-06       0.04739      1.0000       -5.8891
   Fe++                 1.034e-06       0.05297      0.1676       -6.7615
   FeCl+                2.963e-07       0.02483      0.6327       -6.7270
   AlO2-                6.683e-08      0.003617      0.6327       -7.3739
   FeCl4--              6.464e-08       0.01172      0.0875       -8.2476
   H+                   5.561e-08     5.144e-05      0.8511       -7.3249
   S--                  1.909e-08     0.0005619      0.1267       -8.6163
   NaAlO2(aq)           1.186e-08     0.0008921      1.0000       -7.9260
    (only species > 1e-8 molal listed)

  Mineral saturation states
                     log Q/K                          log Q/K
 ----------------------------------------------------------------
   Minnesotaite       0.0000 sat    Fayalite          -1.3431     
   Troilite           0.0000 sat    Diaspore          -1.3463     
   Chromite           0.0000 sat    Scolecite         -1.3695     
   Greenalite         0.0000 sat    SiO2(am)          -1.3755     
   Hydroxylapatite    0.0000 sat    Boehmite          -1.6411     
   Mesolite           0.0000 sat    Mn(OH)2(am)       -1.6421     
   Tremolite          0.0000 sat    Analcime          -1.7496     
   Andradite          0.0000 sat    FeO               -1.9278     
   Tephroite          0.0000 sat    Saponite-H        -1.9421     
   Pyrrhotite        -0.0796        Pyrite            -1.9840     
   Diopside          -0.0911        Albite_low        -2.0068     
   Alabandite        -0.3262        Albite            -2.0068     
   Rhodonite         -0.3625        Halite            -2.0612     
   Saponite-Ca       -0.3899        Stilbite          -2.1117     
   Quartz            -0.4816        Gibbsite          -2.1322     
   Ice               -0.4845        Chrysotile        -2.2725     
   Hedenbergite      -0.5032        Grossular         -2.2760     
   Annite            -0.5452        Epidote           -2.3143     
   Saponite-Na       -0.6132        Epidote-ord       -2.3197     
   Tridymite         -0.6534        Goethite          -2.3727     
   Chalcedony        -0.6983        Phlogopite        -2.4041     
   Ferrosilite       -0.8678        Enstatite         -2.4234     
   Wollastonite      -0.8850        Wustite           -2.5980     
   Cristobalite(alp  -0.8993        Maximum_Microcli  -2.6598     
   Saponite-Mg       -0.9428        K-Feldspar        -2.6726     
   Daphnite-14A      -0.9700        Whitlockite       -2.7099     
   Pseudowollastoni  -1.0193        Fe(OH)2           -2.7248     
   Prehnite          -1.0617        Celadonite        -2.7278     
   Coesite           -1.1400        Magnetite         -2.7767     
   Cristobalite(bet  -1.2015        Eskolaite         -2.8848     
   Talc              -1.3000        Albite_high       -2.9379     
   Saponite-K        -1.3406        Lawsonite         -2.9427     
    (only minerals with log Q/K > -3 listed)

                         partial
  Gases               press. (bar)     fugacity     fug. coef.    log fug.
 ---------------------------------------------------------------------------
   H2(g)                    2.861         2.863         1.001      0.4569
   CH4(g)                   1.145         1.145        0.9993      0.0587
   H2O(g)                  0.8126        0.8006        0.9852     -0.0966
   H2S(g)               6.232e-05     6.208e-05        0.9961     -4.2070
   HCl(g)               9.262e-12     9.262e-12         1.000*   -11.0333
   CO2(g)               1.463e-16     1.459e-16        0.9976    -15.8359
   CO(g)                1.192e-19     1.192e-19         1.000*   -18.9236
   C2H4(g)              4.143e-24     4.143e-24         1.000*   -23.3827
   S2(g)                1.049e-29     1.049e-29         1.000*   -28.9792
   SO2(g)               2.164e-32     2.148e-32        0.9928    -31.6679
   Na(g)                1.122e-40     1.122e-40         1.000*   -39.9499
   K(g)                 2.479e-44     2.479e-44         1.000*   -43.6058
   Cl2(g)               4.183e-50     4.183e-50         1.000*   -49.3785
   O2(g)                1.004e-64     1.004e-64        0.9999    -63.9983
   Mg(g)                1.368e-68     1.368e-68         1.000*   -67.8641
   Ca(g)                1.937e-83     1.937e-83         1.000*   -82.7129
   C(g)                3.598e-100    3.598e-100         1.000*   -99.4440
   Al(g)               1.418e-103    1.418e-103         1.000*  -102.8482
   Si(g)               2.272e-110    2.272e-110         1.000*  -109.6436
    *no data, gas taken to be ideal

                                  In fluid              Sorbed            Kd
  Original basis total moles   moles     mg/kg      moles     mg/kg      L/kg
 -------------------------------------------------------------------------------
   H2O                 55.7       55.5  9.18e+05
   Al+++            0.00772   7.91e-08   0.00196
   Ca++               0.558      0.495  1.82e+04
   Cl-                 1.39       1.38  4.51e+04
   CrO4--          0.000803   2.70e-20  2.88e-15
   Fe++              0.0682   1.39e-06    0.0715
   H+                -0.426   0.000960     0.889
   HCO3-            0.00100    0.00100      56.1
   HPO4--          0.000430   3.16e-11  2.79e-06
   K+               0.00165    0.00165      59.2
   Mg++              0.0714   2.93e-05     0.654
   Mn++             0.00162    0.00154      77.8
   Na+                0.883      0.881  1.86e+04
   O2(aq)         -0.000885   -0.00319     -93.9
   SO4--            0.00119   2.63e-05      2.32
   SiO2(aq)           0.190   0.000323      17.8
   Ti(OH)4(aq)     0.000999   0.000999      106.

  Elemental composition               In fluid                  Sorbed
                  total moles     moles       mg/kg        moles       mg/kg
 -------------------------------------------------------------------------------
   Aluminum          0.007725    7.911e-08    0.001961
   Calcium             0.5584       0.4952   1.823e+04
   Carbon            0.001000     0.001000       11.04
   Chlorine             1.385        1.385   4.511e+04
   Chromium         0.0008029    2.702e-20   1.291e-15
   Hydrogen             111.0        110.9   1.027e+05
   Iron               0.06820    1.394e-06     0.07154
   Magnesium          0.07136    2.927e-05      0.6536
   Manganese         0.001620     0.001542       77.82
   Oxygen               56.11        55.45   8.151e+05
   Phosphorus       0.0004303    3.162e-11   8.998e-07
   Potassium         0.001647     0.001647       59.16
   Silicon             0.1896    0.0003229       8.332
   Sodium              0.8835       0.8809   1.861e+04
   Sulfur            0.001190    2.634e-05      0.7759
   Titanium         0.0009986    0.0009986       43.93


          Step #    40             Xi = 0.0323

          Temperature = 100.0 C    Pressure =  1.013 bars
          pH =  7.401              log fO2 =  -64.909
          Eh =  -0.5296 volts      pe =  -7.1532
          Ionic strength      =    1.905270 molal
          Charge imbalance    =    0.451275 eq/kg (16.86% error)
          Activity of water   =    0.960527
          Solvent mass        =     0.99834 kg
          Solution mass       =      1.0879 kg
          Mineral mass        =    0.036698 kg
          Solution density    =    1.002    g/cm3
          Solution viscosity  =    0.003    poise
          Chlorinity          =    1.387297 molal
          Dissolved solids    =       82342 mg/kg sol'n
          Hardness            =    45568.82 mg/kg sol'n as CaCO3
            carbonate         =       43.89 mg/kg sol'n as CaCO3
            non-carbonate     =    45524.92 mg/kg sol'n as CaCO3
          Carbonate alkalinity=       43.89 mg/kg sol'n as CaCO3
          Water type          =    Ca-Cl
          Bulk volume         =    1.10e+03 cm3
          Fluid volume        =    1.09e+03 cm3
          Mineral volume      =        11.7 cm3
          Inert volume        =        0.00 cm3
          Porosity            =        98.9 %
          Permeability        =        68.2 cm2
          Mass reacted        =        35.1 g

                          moles          moles         grams          cm3      rxn rate
  Reactants             remaining       reacted       reacted       reacted  (mol/kg sec)
 ------------------------------------------------------------------------------------------
   H2O                    0.03336      0.001115       0.02009          --            --  
   Al2O3                   0.1737      0.005807        0.5920          --            --  
   CaO                      2.764       0.09238         5.180          --            --  
   Cr2O3                  0.01804     0.0006028       0.09163          --            --  
   FeO(ox)                  3.023        0.1010         7.260          --            --  
   K2O(ox)                0.01455     0.0004864       0.04581          --            --  
   MgO                      3.165        0.1058         4.264          --            --  
   MnO                    0.07283      0.002434        0.1727          --            --  
   Na2O(ox)               0.07825      0.002616        0.1621          --            --  
   P2O5                  0.009656     0.0003228       0.04581          --            --  
   S                     0.008548     0.0002857      0.009163      0.004432          --  
   SiO2                     8.528        0.2851         17.13          --            --  
   TiO2                   0.04488      0.001500        0.1198          --            --  

  Minerals in system     moles      log moles      grams        volume (cm3)
 ----------------------------------------------------------------------------
   Andradite              0.01481     -1.830          7.525           1.952
   Chromite             0.0006033     -3.219         0.1351         0.02655
   Diopside              0.003394     -2.469         0.7350          0.2243
   Greenalite             0.02212     -1.655          8.224           2.544
   Hydroxylapatite      0.0002155     -3.667         0.1082         0.04085
   Mesolite              0.005836     -2.234          2.263          0.9992
   Minnesotaite          0.001401     -2.854         0.6640          0.2072
   Tephroite            0.0006739     -3.171         0.1361         0.05136
   Tremolite              0.02068     -1.685          16.80           5.643
   Troilite              0.001255     -2.901         0.1103         0.04163
                                               _____________   _____________
          (total)                                     36.70           11.73 

  Aqueous species       molality    mg/kg sol'n    act. coef.     log act.
 ---------------------------------------------------------------------------
   Cl-                      1.212     3.944e+04      0.5562       -0.1712
   Na+                     0.7719     1.628e+04      0.6327       -0.3112
   Ca++                    0.4469     1.643e+04      0.1675       -1.1257
   NaCl(aq)                0.1108         5942.      1.0000       -0.9555
   CaCl+                  0.03510         2433.      0.6327       -1.6535
   CaCl2(aq)              0.01415         1441.      1.0000       -1.8492
   H2(aq)                0.006528         12.08      1.0000       -2.1852
   K+                    0.001891         67.86      0.5562       -2.9780
   Ti(OH)4(aq)           0.001503         159.9      1.0000       -2.8229
   Methane(aq)           0.001002         14.75      1.0000       -2.9993
   MnCl+                0.0008226         68.24      0.6327       -3.2836
   SiO2(aq)             0.0002755         15.19      1.0000       -3.5598
   Mn++                 0.0002667         13.44      0.1675       -4.3499
   KCl(aq)              8.449e-05         5.780      1.0000       -4.0732
   NaHSiO3(aq)          4.819e-05         4.426      1.0000       -4.3170
   HS-                  2.889e-05        0.8767      0.5966       -4.7636
   OH-                  2.251e-05        0.3513      0.5966       -4.8719
   Mg++                 1.282e-05        0.2859      0.2482       -5.4973
   HSiO3-               8.664e-06        0.6129      0.6327       -5.2611
   MgCl+                5.156e-06        0.2828      0.6327       -5.4865
   H2S(aq)              2.082e-06       0.06511      1.0000       -5.6815
   NaOH(aq)             1.539e-06       0.05647      1.0000       -5.8129
   Fe++                 7.291e-07       0.03737      0.1675       -6.9131
   FeCl+                2.092e-07       0.01753      0.6327       -6.8783
   AlO2-                6.679e-08      0.003615      0.6327       -7.3741
   H+                   4.670e-08     4.319e-05      0.8512       -7.4007
   FeCl4--              4.574e-08      0.008296      0.0875       -8.3979
   S--                  2.707e-08     0.0007964      0.1267       -8.4647
   NaAlO2(aq)           1.186e-08     0.0008924      1.0000       -7.9258
    (only species > 1e-8 molal listed)

  Mineral saturation states
                     log Q/K                          log Q/K
 ----------------------------------------------------------------
   Troilite           0.0000 sat    SiO2(am)          -1.3755     
   Chromite           0.0000 sat    Diaspore          -1.4223     
   Hydroxylapatite    0.0000 sat    Talc              -1.4822     
   Tremolite          0.0000 sat    Saponite-K        -1.4969     
   Minnesotaite       0.0000 sat    Mn(OH)2(am)       -1.6421     
   Greenalite         0.0000 sat    Boehmite          -1.7171     
   Andradite          0.0000 sat    Analcime          -1.7494     
   Mesolite           0.0000 sat    FeO               -1.9277     
   Diopside           0.0000 sat    Grossular         -1.9725     
   Tephroite          0.0000 sat    Albite_low        -2.0066     
   Pyrrhotite        -0.0796        Albite            -2.0066     
   Alabandite        -0.3262        Halite            -2.0605     
   Hedenbergite      -0.3514        Stilbite          -2.1115     
   Rhodonite         -0.3625        Saponite-H        -2.1494     
   Annite            -0.4667        Gibbsite          -2.2083     
   Quartz            -0.4816        Epidote           -2.3904     
   Ice               -0.4845        Epidote-ord       -2.3958     
   Saponite-Ca       -0.5721        Pyrite            -2.4396     
   Tridymite         -0.6534        Chrysotile        -2.4547     
   Chalcedony        -0.6983        Enstatite         -2.4841     
   Wollastonite      -0.7332        Phlogopite        -2.5078     
   Saponite-Na       -0.7953        Maximum_Microcli  -2.5814     
   Pseudowollastoni  -0.8675        K-Feldspar        -2.5942     
   Ferrosilite       -0.8678        Goethite          -2.6004     
   Cristobalite(alp  -0.8993        Wustite           -2.6221     
   Prehnite          -0.9101        Celadonite        -2.7101     
   Daphnite-14A      -1.1220        Fe(OH)2           -2.7248     
   Coesite           -1.1400        Whitlockite       -2.7605     
   Saponite-Mg       -1.1601        Gyrolite          -2.8112     
   Cristobalite(bet  -1.2015        Eskolaite         -2.8849     
   Fayalite          -1.3430        Albite_high       -2.9377     
   Scolecite         -1.3697        Lawsonite         -2.9429     
    (only minerals with log Q/K > -3 listed)

                         partial
  Gases               press. (bar)     fugacity     fug. coef.    log fug.
 ---------------------------------------------------------------------------
   H2(g)                    8.167         8.173         1.001      0.9124
   CH4(g)                   1.146         1.145        0.9993      0.0589
   H2O(g)                  0.8126        0.8006        0.9852     -0.0966
   H2S(g)               6.232e-05     6.208e-05        0.9961     -4.2070
   HCl(g)               7.785e-12     7.785e-12         1.000*   -11.1088
   CO2(g)               2.204e-18     2.199e-18        0.9976    -17.6577
   CO(g)                5.131e-21     5.131e-21         1.000*   -20.2898
   C2H4(g)              5.091e-25     5.091e-25         1.000*   -24.2932
   S2(g)                1.288e-30     1.288e-30         1.000*   -29.8902
   SO2(g)               9.303e-34     9.237e-34        0.9928    -33.0345
   Na(g)                2.260e-40     2.260e-40         1.000*   -39.6459
   K(g)                 5.975e-44     5.975e-44         1.000*   -43.2236
   Cl2(g)               1.035e-50     1.035e-50         1.000*   -49.9849
   O2(g)                1.232e-65     1.232e-65        0.9999    -64.9094
   Mg(g)                3.394e-68     3.394e-68         1.000*   -67.4693
   Ca(g)                7.842e-83     7.842e-83         1.000*   -82.1056
   C(g)                4.418e-101    4.418e-101         1.000*  -100.3548
   Al(g)               5.743e-103    5.743e-103         1.000*  -102.2409
   Si(g)               1.851e-109    1.851e-109         1.000*  -108.7326
    *no data, gas taken to be ideal

                                  In fluid              Sorbed            Kd
  Original basis total moles   moles     mg/kg      moles     mg/kg      L/kg
 -------------------------------------------------------------------------------
   H2O                 55.8       55.4  9.18e+05
   Al+++             0.0116   7.90e-08   0.00196
   Ca++               0.589      0.495  1.82e+04
   Cl-                 1.39       1.39  4.51e+04
   CrO4--           0.00121   3.15e-20  3.36e-15
   Fe++               0.102   9.83e-07    0.0505
   H+                -0.640   0.000952     0.882
   HCO3-            0.00100    0.00100      56.1
   HPO4--          0.000647   2.46e-11  2.17e-06
   K+               0.00197    0.00197      70.9
   Mg++               0.107   1.79e-05     0.401
   Mn++             0.00244    0.00109      54.9
   Na+                0.885      0.881  1.86e+04
   O2(aq)          -0.00133   -0.00532     -156.
   SO4--            0.00129   3.09e-05      2.73
   SiO2(aq)           0.285   0.000332      18.3
   Ti(OH)4(aq)      0.00150    0.00150      160.

  Elemental composition               In fluid                  Sorbed
                  total moles     moles       mg/kg        moles       mg/kg
 -------------------------------------------------------------------------------
   Aluminum           0.01161    7.895e-08    0.001958
   Calcium             0.5894       0.4953   1.825e+04
   Carbon            0.001000     0.001000       11.04
   Chlorine             1.385        1.385   4.513e+04
   Chromium          0.001207    3.152e-20   1.506e-15
   Hydrogen             111.0        110.9   1.027e+05
   Iron                0.1020    9.833e-07     0.05048
   Magnesium           0.1068    1.795e-05      0.4010
   Manganese         0.002435     0.001087       54.92
   Oxygen               56.42        55.42   8.151e+05
   Phosphorus       0.0006465    2.457e-11   6.995e-07
   Potassium         0.001973     0.001973       70.90
   Silicon             0.2851    0.0003318       8.566
   Sodium              0.8852       0.8813   1.862e+04
   Sulfur            0.001286    3.094e-05      0.9121
   Titanium          0.001501     0.001501       66.06


          Step #    48             Xi = 0.1000

          Temperature = 100.0 C    Pressure =  1.013 bars
          pH =  7.401              log fO2 =  -64.909
          Eh =  -0.5296 volts      pe =  -7.1536
          Ionic strength      =    1.908818 molal
          Charge imbalance    =    0.452517 eq/kg (16.87% error)
          Activity of water   =    0.960412
          Solvent mass        =     0.99495 kg
          Solution mass       =      1.0849 kg
          Mineral mass        =     0.11308 kg
          Solution density    =    1.003    g/cm3
          Solution viscosity  =    0.003    poise
          Chlorinity          =    1.392032 molal
          Dissolved solids    =       82946 mg/kg sol'n
          Hardness            =    45476.58 mg/kg sol'n as CaCO3
            carbonate         =       44.02 mg/kg sol'n as CaCO3
            non-carbonate     =    45432.57 mg/kg sol'n as CaCO3
          Carbonate alkalinity=       44.02 mg/kg sol'n as CaCO3
          Water type          =    Ca-Cl
          Bulk volume         =    1.12e+03 cm3
          Fluid volume        =    1.08e+03 cm3
          Mineral volume      =        36.1 cm3
          Inert volume        =        0.00 cm3
          Porosity            =        96.8 %
          Permeability        =        32.3 cm2
          Mass reacted        =         108 g

                          moles          moles         grams          cm3      rxn rate
  Reactants             remaining       reacted       reacted       reacted  (mol/kg sec)
 ------------------------------------------------------------------------------------------
   H2O                    0.03103      0.003447       0.06210          --            --  
   Al2O3                   0.1616       0.01795         1.830          --            --  
   CaO                      2.570        0.2856         16.02          --            --  
   Cr2O3                  0.01677      0.001864        0.2833          --            --  
   FeO(ox)                  2.812        0.3124         22.44          --            --  
   K2O(ox)                0.01353      0.001504        0.1416          --            --  
   MgO                      2.944        0.3271         13.18          --            --  
   MnO                    0.06773      0.007526        0.5339          --            --  
   Na2O(ox)               0.07278      0.008086        0.5012          --            --  
   P2O5                  0.008981     0.0009978        0.1416          --            --  
   S                     0.007951     0.0008834       0.02833       0.01370          --  
   SiO2                     7.932        0.8813         52.95          --            --  
   TiO2                   0.04174      0.004638        0.3704          --            --  

  Minerals in system     moles      log moles      grams        volume (cm3)
 ----------------------------------------------------------------------------
   Andradite              0.01538     -1.813          7.817           2.028
   Chromite              0.001864     -2.729         0.4173         0.08205
   Diopside                0.1619     -0.791          35.05           10.70
   Greenalite             0.09214     -1.036          34.25           10.60
   Hydroxylapatite      0.0006656     -3.177         0.3343          0.1262
   Mesolite               0.01804     -1.744          6.997           3.089
   Minnesotaite         0.0008349     -3.078         0.3956          0.1234
   Tephroite             0.003221     -2.492         0.6506          0.2455
   Tremolite              0.03325     -1.478          27.01           9.073
   Troilite              0.001853     -2.732         0.1629         0.06146
                                               _____________   _____________
          (total)                                     113.1           36.12 

  Aqueous species       molality    mg/kg sol'n    act. coef.     log act.
 ---------------------------------------------------------------------------
   Cl-                      1.216     3.952e+04      0.5562       -0.1699
   Na+                     0.7766     1.637e+04      0.6328       -0.3085
   Ca++                    0.4461     1.640e+04      0.1675       -1.1265
   NaCl(aq)                0.1118         5993.      1.0000       -0.9515
   CaCl+                  0.03513         2434.      0.6328       -1.6530
   CaCl2(aq)              0.01421         1446.      1.0000       -1.8474
   H2(aq)                0.006528         12.07      1.0000       -2.1852
   Ti(OH)4(aq)           0.004662         495.6      1.0000       -2.3314
   K+                    0.003855         138.2      0.5562       -2.6687
   Methane(aq)           0.001005         14.79      1.0000       -2.9978
   MnCl+                0.0008234         68.26      0.6328       -3.2831
   SiO2(aq)             0.0002755         15.18      1.0000       -3.5599
   Mn++                 0.0002662         13.41      0.1675       -4.3507
   KCl(aq)              0.0001727         11.81      1.0000       -3.7627
   NaHSiO3(aq)          4.853e-05         4.454      1.0000       -4.3140
   HS-                  2.890e-05        0.8767      0.5967       -4.7633
   OH-                  2.253e-05        0.3513      0.5967       -4.8716
   Mg++                 1.280e-05        0.2853      0.2482       -5.4980
   HSiO3-               8.670e-06        0.6129      0.6328       -5.2607
   MgCl+                5.162e-06        0.2829      0.6328       -5.4859
   H2S(aq)              2.081e-06       0.06505      1.0000       -5.6817
   NaOH(aq)             1.549e-06       0.05683      1.0000       -5.8098
   Fe++                 7.280e-07       0.03728      0.1675       -6.9138
   FeCl+                2.094e-07       0.01753      0.6328       -6.8777
   AlO2-                6.669e-08      0.003607      0.6328       -7.3747
   H+                   4.664e-08     4.311e-05      0.8514       -7.4011
   FeCl4--              4.622e-08      0.008378      0.0874       -8.3935
   S--                  2.712e-08     0.0007975      0.1267       -8.4640
   NaAlO2(aq)           1.192e-08     0.0008963      1.0000       -7.9236
    (only species > 1e-8 molal listed)

  Mineral saturation states
                     log Q/K                          log Q/K
 ----------------------------------------------------------------
   Mesolite           0.0000 sat    SiO2(am)          -1.3756     
   Greenalite         0.0000 sat    Saponite-K        -1.3950     
   Minnesotaite       0.0000 sat    Diaspore          -1.4232     
   Hydroxylapatite    0.0000 sat    Talc              -1.4822     
   Tremolite          0.0000 sat    Mn(OH)2(am)       -1.6421     
   Chromite           0.0000 sat    Boehmite          -1.7180     
   Diopside           0.0000 sat    Analcime          -1.7474     
   Andradite          0.0000 sat    FeO               -1.9277     
   Tephroite          0.0000 sat    Grossular         -1.9744     
   Troilite           0.0000 sat    Albite_low        -2.0045     
   Pyrrhotite        -0.0796        Albite            -2.0045     
   Annite            -0.1580        Halite            -2.0565     
   Alabandite        -0.3263        Stilbite          -2.1119     
   Hedenbergite      -0.3514        Saponite-H        -2.1497     
   Rhodonite         -0.3625        Phlogopite        -2.1991     
   Quartz            -0.4817        Gibbsite          -2.2093     
   Ice               -0.4845        Maximum_Microcli  -2.2728     
   Saponite-Ca       -0.5724        K-Feldspar        -2.2856     
   Tridymite         -0.6535        Epidote           -2.3924     
   Chalcedony        -0.6984        Epidote-ord       -2.3978     
   Wollastonite      -0.7332        Celadonite        -2.4015     
   Saponite-Na       -0.7946        Pyrite            -2.4396     
   Pseudowollastoni  -0.8675        Chrysotile        -2.4547     
   Ferrosilite       -0.8678        Enstatite         -2.4841     
   Cristobalite(alp  -0.8994        Goethite          -2.6004     
   Prehnite          -0.9121        Wustite           -2.6221     
   Daphnite-14A      -1.1240        Fe(OH)2           -2.7248     
   Coesite           -1.1401        Whitlockite       -2.7605     
   Saponite-Mg       -1.1604        Gyrolite          -2.8114     
   Cristobalite(bet  -1.2016        Eskolaite         -2.8849     
   Fayalite          -1.3430        Albite_high       -2.9356     
   Scolecite         -1.3718        Lawsonite         -2.9449     
    (only minerals with log Q/K > -3 listed)

                         partial
  Gases               press. (bar)     fugacity     fug. coef.    log fug.
 ---------------------------------------------------------------------------
   H2(g)                    8.167         8.173         1.001      0.9124
   CH4(g)                   1.150         1.149        0.9993      0.0604
   H2O(g)                  0.8125        0.8005        0.9852     -0.0966
   H2S(g)               6.231e-05     6.207e-05        0.9961     -4.2072
   HCl(g)               7.800e-12     7.800e-12         1.000*   -11.1079
   CO2(g)               2.212e-18     2.207e-18        0.9976    -17.6562
   CO(g)                5.148e-21     5.148e-21         1.000*   -20.2883
   C2H4(g)              5.126e-25     5.126e-25         1.000*   -24.2902
   S2(g)                1.287e-30     1.287e-30         1.000*   -29.8904
   SO2(g)               9.301e-34     9.234e-34        0.9928    -33.0346
   Na(g)                2.276e-40     2.276e-40         1.000*   -39.6428
   K(g)                 1.219e-43     1.219e-43         1.000*   -42.9140
   Cl2(g)               1.039e-50     1.039e-50         1.000*   -49.9832
   O2(g)                1.232e-65     1.232e-65        0.9999    -64.9094
   Mg(g)                3.395e-68     3.395e-68         1.000*   -67.4692
   Ca(g)                7.842e-83     7.842e-83         1.000*   -82.1056
   C(g)                4.434e-101    4.434e-101         1.000*  -100.3532
   Al(g)               5.731e-103    5.731e-103         1.000*  -102.2418
   Si(g)               1.851e-109    1.851e-109         1.000*  -108.7326
    *no data, gas taken to be ideal

                                  In fluid              Sorbed            Kd
  Original basis total moles   moles     mg/kg      moles     mg/kg      L/kg
 -------------------------------------------------------------------------------
   H2O                 56.5       55.2  9.17e+05
   Al+++             0.0359   7.86e-08   0.00196
   Ca++               0.783      0.493  1.82e+04
   Cl-                 1.39       1.38  4.53e+04
   CrO4--           0.00373   3.14e-20  3.35e-15
   Fe++               0.313   9.80e-07    0.0504
   H+                 -1.98   0.000952     0.884
   HCO3-            0.00100    0.00100      56.2
   HPO4--           0.00200   2.45e-11  2.17e-06
   K+               0.00401    0.00401      144.
   Mg++               0.328   1.79e-05     0.400
   Mn++             0.00753    0.00108      54.9
   Na+                0.896      0.884  1.87e+04
   O2(aq)          -0.00412   -0.00531     -157.
   SO4--            0.00188   3.09e-05      2.73
   SiO2(aq)           0.881   0.000331      18.3
   Ti(OH)4(aq)      0.00464    0.00464      496.

  Elemental composition               In fluid                  Sorbed
                  total moles     moles       mg/kg        moles       mg/kg
 -------------------------------------------------------------------------------
   Aluminum           0.03591    7.865e-08    0.001956
   Calcium             0.7826       0.4929   1.821e+04
   Carbon            0.001000     0.001000       11.07
   Chlorine             1.385        1.385   4.526e+04
   Chromium          0.003729    3.137e-20   1.503e-15
   Hydrogen             111.0        110.5   1.026e+05
   Iron                0.3134    9.795e-07     0.05042
   Magnesium           0.3281    1.787e-05      0.4003
   Manganese         0.007527     0.001084       54.90
   Oxygen               58.30        55.25   8.147e+05
   Phosphorus        0.001997    2.454e-11   7.005e-07
   Potassium         0.004007     0.004007       144.4
   Silicon             0.8813    0.0003310       8.569
   Sodium              0.8962       0.8840   1.873e+04
   Sulfur            0.001883    3.086e-05      0.9120
   Titanium          0.004639     0.004639       204.7


          Step #    54             Xi = 0.1600

          Temperature = 100.0 C    Pressure =  1.013 bars
          pH =  7.401              log fO2 =  -64.909
          Eh =  -0.5297 volts      pe =  -7.1540
          Ionic strength      =    1.911993 molal
          Charge imbalance    =    0.453623 eq/kg (16.88% error)
          Activity of water   =    0.960310
          Solvent mass        =     0.99194 kg
          Solution mass       =      1.0823 kg
          Mineral mass        =     0.18082 kg
          Solution density    =    1.003    g/cm3
          Solution viscosity  =    0.003    poise
          Chlorinity          =    1.396254 molal
          Dissolved solids    =       83484 mg/kg sol'n
          Hardness            =    45396.02 mg/kg sol'n as CaCO3
            carbonate         =       44.13 mg/kg sol'n as CaCO3
            non-carbonate     =    45351.90 mg/kg sol'n as CaCO3
          Carbonate alkalinity=       44.13 mg/kg sol'n as CaCO3
          Water type          =    Ca-Cl
          Bulk volume         =    1.14e+03 cm3
          Fluid volume        =    1.08e+03 cm3
          Mineral volume      =        57.8 cm3
          Inert volume        =        0.00 cm3
          Porosity            =        94.9 %
          Permeability        =        17.1 cm2
          Mass reacted        =         174 g

                          moles          moles         grams          cm3      rxn rate
  Reactants             remaining       reacted       reacted       reacted  (mol/kg sec)
 ------------------------------------------------------------------------------------------
   H2O                    0.02896      0.005516       0.09937          --            --  
   Al2O3                   0.1508       0.02872         2.929          --            --  
   CaO                      2.399        0.4570         25.63          --            --  
   Cr2O3                  0.01566      0.002982        0.4532          --            --  
   FeO(ox)                  2.624        0.4998         35.91          --            --  
   K2O(ox)                0.01263      0.002406        0.2266          --            --  
   MgO                      2.748        0.5234         21.09          --            --  
   MnO                    0.06322       0.01204        0.8542          --            --  
   Na2O(ox)               0.06793       0.01294        0.8019          --            --  
   P2O5                  0.008382      0.001597        0.2266          --            --  
   S                     0.007421      0.001413       0.04532       0.02192          --  
   SiO2                     7.403         1.410         84.72          --            --  
   TiO2                   0.03896      0.007420        0.5927          --            --  

  Minerals in system     moles      log moles      grams        volume (cm3)
 ----------------------------------------------------------------------------
   Andradite              0.01589     -1.799          8.076           2.095
   Annite               5.676e-05     -4.246        0.02905        0.008759
   Chromite              0.002983     -2.525         0.6676          0.1313
   Diopside                0.3024     -0.519          65.48           19.98
   Greenalite              0.1542     -0.812          57.31           17.73
   Hydroxylapatite       0.001065     -2.973         0.5348          0.2018
   Mesolite               0.02884     -1.540          11.18           4.937
   Minnesotaite         0.0003472     -3.459         0.1645         0.05134
   Tephroite             0.005481     -2.261          1.107          0.4177
   Tremolite              0.04439     -1.353          36.06           12.12
   Troilite              0.002383     -2.623         0.2095         0.07905
                                               _____________   _____________
          (total)                                     180.8           57.75 

  Aqueous species       molality    mg/kg sol'n    act. coef.     log act.
 ---------------------------------------------------------------------------
   Cl-                      1.219     3.960e+04      0.5563       -0.1688
   Na+                     0.7808     1.645e+04      0.6329       -0.3061
   Ca++                    0.4454     1.636e+04      0.1675       -1.1272
   NaCl(aq)                0.1127         6039.      1.0000       -0.9479
   CaCl+                  0.03516         2434.      0.6329       -1.6526
   CaCl2(aq)              0.01426         1451.      1.0000       -1.8459
   Ti(OH)4(aq)           0.007481         794.8      1.0000       -2.1260
   H2(aq)                0.006527         12.06      1.0000       -2.1853
   K+                    0.005552         199.0      0.5563       -2.5102
   Methane(aq)           0.001008         14.82      1.0000       -2.9965
   MnCl+                0.0008242         68.28      0.6329       -3.2827
   SiO2(aq)             0.0002755         15.17      1.0000       -3.5599
   Mn++                 0.0002658         13.38      0.1675       -4.3514
   KCl(aq)              0.0002494         17.04      1.0000       -3.6030
   NaHSiO3(aq)          4.883e-05         4.479      1.0000       -4.3113
   HS-                  2.892e-05        0.8766      0.5968       -4.7630
   OH-                  2.254e-05        0.3513      0.5968       -4.8712
   Mg++                 1.278e-05        0.2846      0.2482       -5.4986
   HSiO3-               8.674e-06        0.6129      0.6329       -5.2604
   MgCl+                5.167e-06        0.2830      0.6329       -5.4854
   H2S(aq)              2.081e-06       0.06500      1.0000       -5.6817
   NaOH(aq)             1.559e-06       0.05716      1.0000       -5.8071
   Fe++                 7.269e-07       0.03721      0.1675       -6.9144
   FeCl+                2.096e-07       0.01754      0.6329       -6.8772
   AlO2-                6.661e-08      0.003601      0.6329       -7.3751
   FeCl4--              4.665e-08      0.008452      0.0874       -8.3897
   H+                   4.659e-08     4.304e-05      0.8517       -7.4014
   S--                  2.717e-08     0.0007984      0.1267       -8.4634
   NaAlO2(aq)           1.198e-08     0.0008997      1.0000       -7.9217
    (only species > 1e-8 molal listed)

  Mineral saturation states
                     log Q/K                          log Q/K
 ----------------------------------------------------------------
   Tephroite          0.0000 sat    SiO2(am)          -1.3756     
   Diopside           0.0000 sat    Diaspore          -1.4241     
   Andradite          0.0000 sat    Talc              -1.4822     
   Minnesotaite       0.0000 sat    Mn(OH)2(am)       -1.6421     
   Greenalite         0.0000 sat    Boehmite          -1.7189     
   Hydroxylapatite    0.0000 sat    Analcime          -1.7457     
   Tremolite          0.0000 sat    FeO               -1.9276     
   Mesolite           0.0000 sat    Grossular         -1.9762     
   Troilite           0.0000 sat    Albite_low        -2.0027     
   Annite             0.0000 sat    Albite            -2.0027     
   Chromite           0.0000 sat    Phlogopite        -2.0411     
   Pyrrhotite        -0.0796        Halite            -2.0529     
   Alabandite        -0.3263        Stilbite          -2.1129     
   Hedenbergite      -0.3514        Maximum_Microcli  -2.1149     
   Rhodonite         -0.3625        K-Feldspar        -2.1277     
   Quartz            -0.4817        Saponite-H        -2.1500     
   Ice               -0.4846        Gibbsite          -2.2102     
   Saponite-Ca       -0.5727        Celadonite        -2.2436     
   Tridymite         -0.6535        Epidote           -2.3941     
   Chalcedony        -0.6984        Epidote-ord       -2.3995     
   Wollastonite      -0.7333        Pyrite            -2.4397     
   Saponite-Na       -0.7939        Chrysotile        -2.4547     
   Pseudowollastoni  -0.8676        Enstatite         -2.4840     
   Ferrosilite       -0.8677        Goethite          -2.6004     
   Cristobalite(alp  -0.8994        Wustite           -2.6220     
   Prehnite          -0.9139        Fe(OH)2           -2.7248     
   Daphnite-14A      -1.1257        Whitlockite       -2.7605     
   Coesite           -1.1401        Gyrolite          -2.8116     
   Saponite-Mg       -1.1607        Eskolaite         -2.8850     
   Cristobalite(bet  -1.2016        Sanidine_high     -2.9237     
   Fayalite          -1.3429        Albite_high       -2.9338     
   Saponite-K        -1.3429        Lawsonite         -2.9467     
   Scolecite         -1.3737     
    (only minerals with log Q/K > -3 listed)

                         partial
  Gases               press. (bar)     fugacity     fug. coef.    log fug.
 ---------------------------------------------------------------------------
   H2(g)                    8.167         8.172         1.001      0.9123
   CH4(g)                   1.153         1.153        0.9993      0.0617
   H2O(g)                  0.8124        0.8004        0.9852     -0.0967
   H2S(g)               6.229e-05     6.205e-05        0.9961     -4.2072
   HCl(g)               7.814e-12     7.814e-12         1.000*   -11.1071
   CO2(g)               2.219e-18     2.214e-18        0.9976    -17.6549
   CO(g)                5.164e-21     5.164e-21         1.000*   -20.2870
   C2H4(g)              5.158e-25     5.158e-25         1.000*   -24.2875
   S2(g)                1.287e-30     1.287e-30         1.000*   -29.8905
   SO2(g)               9.298e-34     9.231e-34        0.9928    -33.0347
   Na(g)                2.291e-40     2.291e-40         1.000*   -39.6400
   K(g)                 1.757e-43     1.757e-43         1.000*   -42.7551
   Cl2(g)               1.043e-50     1.043e-50         1.000*   -49.9816
   O2(g)                1.232e-65     1.232e-65        0.9999    -64.9095
   Mg(g)                3.395e-68     3.395e-68         1.000*   -67.4691
   Ca(g)                7.843e-83     7.843e-83         1.000*   -82.1055
   C(g)                4.448e-101    4.448e-101         1.000*  -100.3519
   Al(g)               5.720e-103    5.720e-103         1.000*  -102.2426
   Si(g)               1.851e-109    1.851e-109         1.000*  -108.7325
    *no data, gas taken to be ideal

                                  In fluid              Sorbed            Kd
  Original basis total moles   moles     mg/kg      moles     mg/kg      L/kg
 -------------------------------------------------------------------------------
   H2O                 57.1       55.1  9.17e+05
   Al+++             0.0574   7.84e-08   0.00195
   Ca++               0.954      0.491  1.82e+04
   Cl-                 1.39       1.38  4.54e+04
   CrO4--           0.00597   3.12e-20  3.35e-15
   Fe++               0.501   9.76e-07    0.0504
   H+                 -3.17   0.000952     0.886
   HCO3-            0.00100    0.00100      56.4
   HPO4--           0.00319   2.45e-11  2.17e-06
   K+               0.00581    0.00575      208.
   Mg++               0.524   1.78e-05     0.400
   Mn++              0.0120    0.00108      54.9
   Na+                0.906      0.886  1.88e+04
   O2(aq)          -0.00659   -0.00530     -157.
   SO4--            0.00241   3.08e-05      2.73
   SiO2(aq)            1.41   0.000330      18.3
   Ti(OH)4(aq)      0.00742    0.00742      795.

  Elemental composition               In fluid                  Sorbed
                  total moles     moles       mg/kg        moles       mg/kg
 -------------------------------------------------------------------------------
   Aluminum           0.05745    7.838e-08    0.001954
   Calcium             0.9540       0.4909   1.818e+04
   Carbon            0.001000     0.001000       11.10
   Chlorine             1.385        1.385   4.537e+04
   Chromium          0.005965    3.123e-20   1.501e-15
   Hydrogen             111.0        110.2   1.026e+05
   Iron                0.5008    9.762e-07     0.05037
   Magnesium           0.5244    1.780e-05      0.3997
   Manganese          0.01204     0.001081       54.88
   Oxygen               59.97        55.09   8.144e+05
   Phosphorus        0.003194    2.451e-11   7.014e-07
   Potassium         0.005812     0.005755       207.9
   Silicon              1.410    0.0003303       8.572
   Sodium              0.9059       0.8864   1.883e+04
   Sulfur            0.002413    3.078e-05      0.9119
   Titanium          0.007421     0.007421       328.3


          Step #    58             Xi = 0.2000

          Temperature = 100.0 C    Pressure =  1.013 bars
          pH =  7.402              log fO2 =  -64.909
          Eh =  -0.5297 volts      pe =  -7.1541
          Ionic strength      =    1.914333 molal
          Charge imbalance    =    0.454350 eq/kg (16.88% error)
          Activity of water   =    0.960245
          Solvent mass        =     0.98999 kg
          Solution mass       =      1.0806 kg
          Mineral mass        =     0.22595 kg
          Solution density    =    1.003    g/cm3
          Solution viscosity  =    0.003    poise
          Chlorinity          =    1.399006 molal
          Dissolved solids    =       83822 mg/kg sol'n
          Hardness            =    45376.40 mg/kg sol'n as CaCO3
            carbonate         =       44.20 mg/kg sol'n as CaCO3
            non-carbonate     =    45332.20 mg/kg sol'n as CaCO3
          Carbonate alkalinity=       44.20 mg/kg sol'n as CaCO3
          Water type          =    Ca-Cl
          Bulk volume         =    1.15e+03 cm3
          Fluid volume        =    1.08e+03 cm3
          Mineral volume      =        72.1 cm3
          Inert volume        =        0.00 cm3
          Porosity            =        93.7 %
          Permeability        =        11.3 cm2
          Mass reacted        =         217 g

                          moles          moles         grams          cm3      rxn rate
  Reactants             remaining       reacted       reacted       reacted  (mol/kg sec)
 ------------------------------------------------------------------------------------------
   H2O                    0.02758      0.006895        0.1242          --            --  
   Al2O3                   0.1436       0.03590         3.661          --            --  
   CaO                      2.285        0.5712         32.03          --            --  
   Cr2O3                  0.01491      0.003728        0.5666          --            --  
   FeO(ox)                  2.499        0.6248         44.89          --            --  
   K2O(ox)                0.01203      0.003007        0.2833          --            --  
   MgO                      2.617        0.6542         26.37          --            --  
   MnO                    0.06021       0.01505         1.068          --            --  
   Na2O(ox)               0.06469       0.01617         1.002          --            --  
   P2O5                  0.007983      0.001996        0.2833          --            --  
   S                     0.007067      0.001767       0.05666       0.02741          --  
   SiO2                     7.050         1.763         105.9          --            --  
   TiO2                   0.03710      0.009275        0.7409          --            --  

  Minerals in system     moles      log moles      grams        volume (cm3)
 ----------------------------------------------------------------------------
   Andradite              0.01623     -1.790          8.249           2.140
   Annite                0.001264     -2.898         0.6473          0.1951
   Chromite              0.003728     -2.429         0.8345          0.1641
   Diopside                0.3961     -0.402          85.77           26.18
   Greenalite              0.1940     -0.712          72.13           22.31
   Hydroxylapatite       0.001331     -2.876         0.6685          0.2523
   Mesolite               0.03545     -1.450          13.75           6.069
   Minnesotaite         0.0003219     -3.492         0.1525         0.04760
   Tephroite             0.006986     -2.156          1.411          0.5324
   Tremolite              0.05182     -1.285          42.10           14.14
   Troilite              0.002736     -2.563         0.2405         0.09077
                                               _____________   _____________
          (total)                                     225.9           72.12 

  Aqueous species       molality    mg/kg sol'n    act. coef.     log act.
 ---------------------------------------------------------------------------
   Cl-                      1.221     3.965e+04      0.5563       -0.1681
   Na+                     0.7839     1.651e+04      0.6330       -0.3043
   Ca++                    0.4453     1.635e+04      0.1675       -1.1273
   NaCl(aq)                0.1134         6071.      1.0000       -0.9454
   CaCl+                  0.03521         2436.      0.6330       -1.6520
   CaCl2(aq)              0.01430         1454.      1.0000       -1.8446
   Ti(OH)4(aq)           0.009370         995.0      1.0000       -2.0283
   H2(aq)                0.006527         12.06      1.0000       -2.1853
   K+                    0.005558         199.1      0.5563       -2.5098
   Methane(aq)           0.001010         14.85      1.0000       -2.9956
   MnCl+                0.0008252         68.34      0.6330       -3.2821
   SiO2(aq)             0.0002755         15.16      1.0000       -3.5599
   Mn++                 0.0002658         13.38      0.1675       -4.3515
   KCl(aq)              0.0002501         17.08      1.0000       -3.6018
   NaHSiO3(aq)          4.904e-05         4.497      1.0000       -4.3094
   HS-                  2.892e-05        0.8763      0.5968       -4.7630
   OH-                  2.254e-05        0.3512      0.5968       -4.8712
   Mg++                 1.277e-05        0.2845      0.2483       -5.4988
   HSiO3-               8.674e-06        0.6127      0.6330       -5.2604
   MgCl+                5.174e-06        0.2832      0.6330       -5.4848
   H2S(aq)              2.081e-06       0.06497      1.0000       -5.6818
   NaOH(aq)             1.566e-06       0.05738      1.0000       -5.8052
   Fe++                 7.268e-07       0.03719      0.1675       -6.9146
   FeCl+                2.099e-07       0.01756      0.6330       -6.8766
   AlO2-                6.652e-08      0.003595      0.6330       -7.3756
   FeCl4--              4.697e-08      0.008505      0.0874       -8.3869
   H+                   4.657e-08     4.300e-05      0.8519       -7.4015
   S--                  2.718e-08     0.0007984      0.1266       -8.4632
   NaAlO2(aq)           1.201e-08     0.0009021      1.0000       -7.9204
    (only species > 1e-8 molal listed)

  Mineral saturation states
                     log Q/K                          log Q/K
 ----------------------------------------------------------------
   Tephroite          0.0000 sat    SiO2(am)          -1.3756     
   Diopside           0.0000 sat    Diaspore          -1.4247     
   Andradite          0.0000 sat    Talc              -1.4822     
   Minnesotaite       0.0000 sat    Mn(OH)2(am)       -1.6422     
   Greenalite         0.0000 sat    Boehmite          -1.7195     
   Hydroxylapatite    0.0000 sat    Analcime          -1.7445     
   Tremolite          0.0000 sat    FeO               -1.9276     
   Mesolite           0.0000 sat    Grossular         -1.9774     
   Troilite           0.0000 sat    Albite_low        -2.0014     
   Annite             0.0000 sat    Albite            -2.0014     
   Chromite           0.0000 sat    Phlogopite        -2.0411     
   Pyrrhotite        -0.0796        Halite            -2.0504     
   Alabandite        -0.3263        Stilbite          -2.1142     
   Hedenbergite      -0.3514        Maximum_Microcli  -2.1149     
   Rhodonite         -0.3626        K-Feldspar        -2.1277     
   Quartz            -0.4817        Saponite-H        -2.1502     
   Ice               -0.4846        Gibbsite          -2.2108     
   Saponite-Ca       -0.5729        Celadonite        -2.2437     
   Tridymite         -0.6535        Epidote           -2.3953     
   Chalcedony        -0.6984        Epidote-ord       -2.4007     
   Wollastonite      -0.7333        Pyrite            -2.4398     
   Saponite-Na       -0.7935        Chrysotile        -2.4547     
   Pseudowollastoni  -0.8676        Enstatite         -2.4840     
   Ferrosilite       -0.8677        Goethite          -2.6004     
   Cristobalite(alp  -0.8994        Wustite           -2.6220     
   Prehnite          -0.9151        Fe(OH)2           -2.7248     
   Daphnite-14A      -1.1268        Whitlockite       -2.7605     
   Coesite           -1.1401        Gyrolite          -2.8117     
   Saponite-Mg       -1.1609        Eskolaite         -2.8850     
   Cristobalite(bet  -1.2016        Sanidine_high     -2.9237     
   Fayalite          -1.3428        Albite_high       -2.9325     
   Saponite-K        -1.3429        Lawsonite         -2.9480     
   Scolecite         -1.3750     
    (only minerals with log Q/K > -3 listed)

                         partial
  Gases               press. (bar)     fugacity     fug. coef.    log fug.
 ---------------------------------------------------------------------------
   H2(g)                    8.166         8.172         1.001      0.9123
   CH4(g)                   1.156         1.155        0.9993      0.0626
   H2O(g)                  0.8124        0.8004        0.9852     -0.0967
   H2S(g)               6.228e-05     6.204e-05        0.9961     -4.2073
   HCl(g)               7.825e-12     7.825e-12         1.000*   -11.1065
   CO2(g)               2.223e-18     2.218e-18        0.9976    -17.6541
   CO(g)                5.175e-21     5.175e-21         1.000*   -20.2861
   C2H4(g)              5.178e-25     5.178e-25         1.000*   -24.2858
   S2(g)                1.286e-30     1.286e-30         1.000*   -29.8906
   SO2(g)               9.296e-34     9.230e-34        0.9928    -33.0348
   Na(g)                2.301e-40     2.301e-40         1.000*   -39.6382
   K(g)                 1.760e-43     1.760e-43         1.000*   -42.7546
   Cl2(g)               1.046e-50     1.046e-50         1.000*   -49.9803
   O2(g)                1.232e-65     1.232e-65        0.9999    -64.9095
   Mg(g)                3.396e-68     3.396e-68         1.000*   -67.4691
   Ca(g)                7.843e-83     7.843e-83         1.000*   -82.1055
   C(g)                4.457e-101    4.457e-101         1.000*  -100.3510
   Al(g)               5.713e-103    5.713e-103         1.000*  -102.2432
   Si(g)               1.851e-109    1.851e-109         1.000*  -108.7325
    *no data, gas taken to be ideal

                                  In fluid              Sorbed            Kd
  Original basis total moles   moles     mg/kg      moles     mg/kg      L/kg
 -------------------------------------------------------------------------------
   H2O                 57.5       55.0  9.16e+05
   Al+++             0.0718   7.82e-08   0.00195
   Ca++                1.07      0.490  1.82e+04
   Cl-                 1.39       1.38  4.54e+04
   CrO4--           0.00746   3.12e-20  3.35e-15
   Fe++               0.626   9.75e-07    0.0504
   H+                 -3.96   0.000951     0.888
   HCO3-            0.00100    0.00100      56.5
   HPO4--           0.00399   2.45e-11  2.17e-06
   K+               0.00701    0.00575      208.
   Mg++               0.655   1.78e-05     0.400
   Mn++              0.0151    0.00108      54.9
   Na+                0.912      0.888  1.89e+04
   O2(aq)          -0.00824   -0.00529     -157.
   SO4--            0.00277   3.07e-05      2.73
   SiO2(aq)            1.76   0.000330      18.3
   Ti(OH)4(aq)      0.00928    0.00928      995.

  Elemental composition               In fluid                  Sorbed
                  total moles     moles       mg/kg        moles       mg/kg
 -------------------------------------------------------------------------------
   Aluminum           0.07181    7.817e-08    0.001952
   Calcium              1.068       0.4899   1.817e+04
   Carbon            0.001000     0.001000       11.12
   Chlorine             1.385        1.385   4.544e+04
   Chromium          0.007456    3.117e-20   1.500e-15
   Hydrogen             111.0        110.0   1.026e+05
   Iron                0.6258    9.747e-07     0.05038
   Magnesium           0.6552    1.777e-05      0.3997
   Manganese          0.01505     0.001080       54.91
   Oxygen               61.08        54.99   8.142e+05
   Phosphorus        0.003992    2.447e-11   7.015e-07
   Potassium         0.007015     0.005750       208.1
   Silicon              1.763    0.0003299       8.574
   Sodium              0.9123       0.8884   1.890e+04
   Sulfur            0.002767    3.072e-05      0.9115
   Titanium          0.009276     0.009276       411.0


          Step #    68             Xi = 0.3000

          Temperature = 100.0 C    Pressure =  1.013 bars
          pH =  7.402              log fO2 =  -64.910
          Eh =  -0.5297 volts      pe =  -7.1543
          Ionic strength      =    1.920217 molal
          Charge imbalance    =    0.456176 eq/kg (16.89% error)
          Activity of water   =    0.960081
          Solvent mass        =     0.98511 kg
          Solution mass       =      1.0762 kg
          Mineral mass        =     0.33876 kg
          Solution density    =    1.004    g/cm3
          Solution viscosity  =    0.003    poise
          Chlorinity          =    1.405934 molal
          Dissolved solids    =       84672 mg/kg sol'n
          Hardness            =    45327.07 mg/kg sol'n as CaCO3
            carbonate         =       44.38 mg/kg sol'n as CaCO3
            non-carbonate     =    45282.69 mg/kg sol'n as CaCO3
          Carbonate alkalinity=       44.38 mg/kg sol'n as CaCO3
          Water type          =    Ca-Cl
          Bulk volume         =    1.18e+03 cm3
          Fluid volume        =    1.07e+03 cm3
          Mineral volume      =        108. cm3
          Inert volume        =        0.00 cm3
          Porosity            =        90.8 %
          Permeability        =        4.18 cm2
          Mass reacted        =         325 g

                          moles          moles         grams          cm3      rxn rate
  Reactants             remaining       reacted       reacted       reacted  (mol/kg sec)
 ------------------------------------------------------------------------------------------
   H2O                    0.02413       0.01034        0.1863          --            --  
   Al2O3                   0.1257       0.05386         5.491          --            --  
   CaO                      1.999        0.8568         48.05          --            --  
   Cr2O3                  0.01305      0.005591        0.8498          --            --  
   FeO(ox)                  2.187        0.9372         67.33          --            --  
   K2O(ox)                0.01053      0.004511        0.4249          --            --  
   MgO                      2.290        0.9813         39.55          --            --  
   MnO                    0.05268       0.02258         1.602          --            --  
   Na2O(ox)               0.05660       0.02426         1.504          --            --  
   P2O5                  0.006985      0.002994        0.4249          --            --  
   S                     0.006184      0.002650       0.08498       0.04111          --  
   SiO2                     6.169         2.644         158.9          --            --  
   TiO2                   0.03246       0.01391         1.111          --            --  

  Minerals in system     moles      log moles      grams        volume (cm3)
 ----------------------------------------------------------------------------
   Andradite              0.01708     -1.767          8.682           2.253
   Annite                0.004284     -2.368          2.193          0.6611
   Chromite              0.005592     -2.252          1.252          0.2461
   Diopside                0.6303     -0.200          136.5           41.65
   Greenalite              0.2937     -0.532          109.2           33.78
   Hydroxylapatite       0.001996     -2.700          1.003          0.3783
   Mesolite               0.05197     -1.284          20.15           8.898
   Minnesotaite         0.0002587     -3.587         0.1226         0.03825
   Tephroite              0.01075     -1.969          2.171          0.8193
   Tremolite              0.07040     -1.152          57.19           19.21
   Troilite              0.003620     -2.441         0.3182          0.1201
                                               _____________   _____________
          (total)                                     338.8           108.1 

  Aqueous species       molality    mg/kg sol'n    act. coef.     log act.
 ---------------------------------------------------------------------------
   Cl-                      1.226     3.977e+04      0.5564       -0.1663
   Na+                     0.7918     1.666e+04      0.6331       -0.2999
   Ca++                    0.4450     1.633e+04      0.1675       -1.1277
   NaCl(aq)                0.1150         6154.      1.0000       -0.9392
   CaCl+                  0.03532         2442.      0.6331       -1.6505
   CaCl2(aq)              0.01441         1464.      1.0000       -1.8413
   Ti(OH)4(aq)            0.01412         1498.      1.0000       -1.8500
   H2(aq)                0.006527         12.04      1.0000       -2.1853
   K+                    0.005573         199.4      0.5564       -2.5086
   Methane(aq)           0.001015         14.91      1.0000       -2.9935
   MnCl+                0.0008278         68.49      0.6331       -3.2806
   SiO2(aq)             0.0002755         15.15      1.0000       -3.5599
   Mn++                 0.0002656         13.36      0.1675       -4.3518
   KCl(aq)              0.0002519         17.19      1.0000       -3.5988
   NaHSiO3(aq)          4.956e-05         4.540      1.0000       -4.3049
   HS-                  2.892e-05        0.8755      0.5969       -4.7629
   OH-                  2.254e-05        0.3509      0.5969       -4.8710
   Mg++                 1.276e-05        0.2840      0.2483       -5.4990
   HSiO3-               8.674e-06        0.6121      0.6331       -5.2603
   MgCl+                5.190e-06        0.2839      0.6331       -5.4833
   H2S(aq)              2.080e-06       0.06489      1.0000       -5.6820
   NaOH(aq)             1.583e-06       0.05794      1.0000       -5.8006
   Fe++                 7.264e-07       0.03713      0.1675       -6.9148
   FeCl+                2.106e-07       0.01760      0.6331       -6.8751
   AlO2-                6.632e-08      0.003580      0.6331       -7.3769
   FeCl4--              4.776e-08      0.008641      0.0873       -8.3799
   H+                   4.652e-08     4.292e-05      0.8523       -7.4017
   S--                  2.721e-08     0.0007985      0.1266       -8.4630
   NaAlO2(aq)           1.210e-08     0.0009079      1.0000       -7.9172
    (only species > 1e-8 molal listed)

  Mineral saturation states
                     log Q/K                          log Q/K
 ----------------------------------------------------------------
   Hydroxylapatite    0.0000 sat    Scolecite         -1.3782     
   Diopside           0.0000 sat    Diaspore          -1.4261     
   Tephroite          0.0000 sat    Talc              -1.4822     
   Chromite           0.0000 sat    Mn(OH)2(am)       -1.6422     
   Annite             0.0000 sat    Boehmite          -1.7209     
   Andradite          0.0000 sat    Analcime          -1.7416     
   Tremolite          0.0000 sat    FeO               -1.9275     
   Greenalite         0.0000 sat    Grossular         -1.9803     
   Mesolite           0.0000 sat    Albite_low        -1.9983     
   Troilite           0.0000 sat    Albite            -1.9983     
   Minnesotaite       0.0000 sat    Phlogopite        -2.0411     
   Pyrrhotite        -0.0796        Halite            -2.0442     
   Alabandite        -0.3264        Maximum_Microcli  -2.1151     
   Hedenbergite      -0.3514        Stilbite          -2.1174     
   Rhodonite         -0.3626        K-Feldspar        -2.1279     
   Quartz            -0.4817        Saponite-H        -2.1506     
   Ice               -0.4847        Gibbsite          -2.2123     
   Saponite-Ca       -0.5733        Celadonite        -2.2439     
   Tridymite         -0.6535        Epidote           -2.3982     
   Chalcedony        -0.6984        Epidote-ord       -2.4036     
   Wollastonite      -0.7333        Pyrite            -2.4399     
   Saponite-Na       -0.7924        Chrysotile        -2.4547     
   Pseudowollastoni  -0.8676        Enstatite         -2.4840     
   Ferrosilite       -0.8677        Goethite          -2.6004     
   Cristobalite(alp  -0.8994        Wustite           -2.6219     
   Prehnite          -0.9181        Fe(OH)2           -2.7248     
   Daphnite-14A      -1.1297        Whitlockite       -2.7604     
   Coesite           -1.1401        Gyrolite          -2.8120     
   Saponite-Mg       -1.1613        Eskolaite         -2.8851     
   Cristobalite(bet  -1.2016        Sanidine_high     -2.9239     
   Fayalite          -1.3427        Albite_high       -2.9294     
   Saponite-K        -1.3429        Lawsonite         -2.9510     
   SiO2(am)          -1.3756     
    (only minerals with log Q/K > -3 listed)

                         partial
  Gases               press. (bar)     fugacity     fug. coef.    log fug.
 ---------------------------------------------------------------------------
   H2(g)                    8.166         8.171         1.001      0.9123
   CH4(g)                   1.161         1.161        0.9993      0.0647
   H2O(g)                  0.8122        0.8002        0.9852     -0.0968
   H2S(g)               6.226e-05     6.202e-05        0.9961     -4.2075
   HCl(g)               7.854e-12     7.854e-12         1.000*   -11.1049
   CO2(g)               2.234e-18     2.229e-18        0.9976    -17.6519
   CO(g)                5.201e-21     5.201e-21         1.000*   -20.2839
   C2H4(g)              5.231e-25     5.231e-25         1.000*   -24.2814
   S2(g)                1.286e-30     1.286e-30         1.000*   -29.8908
   SO2(g)               9.292e-34     9.226e-34        0.9928    -33.0350
   Na(g)                2.325e-40     2.325e-40         1.000*   -39.6335
   K(g)                 1.765e-43     1.765e-43         1.000*   -42.7532
   Cl2(g)               1.054e-50     1.054e-50         1.000*   -49.9771
   O2(g)                1.232e-65     1.232e-65        0.9999    -64.9096
   Mg(g)                3.397e-68     3.397e-68         1.000*   -67.4690
   Ca(g)                7.844e-83     7.844e-83         1.000*   -82.1055
   C(g)                4.480e-101    4.480e-101         1.000*  -100.3488
   Al(g)               5.695e-103    5.695e-103         1.000*  -102.2445
   Si(g)               1.851e-109    1.851e-109         1.000*  -108.7325
    *no data, gas taken to be ideal

                                  In fluid              Sorbed            Kd
  Original basis total moles   moles     mg/kg      moles     mg/kg      L/kg
 -------------------------------------------------------------------------------
   H2O                 58.5       54.7  9.15e+05
   Al+++              0.108   7.77e-08   0.00195
   Ca++                1.35      0.487  1.81e+04
   Cl-                 1.39       1.38  4.56e+04
   CrO4--            0.0112   3.10e-20  3.34e-15
   Fe++               0.938   9.71e-07    0.0504
   H+                 -5.94   0.000951     0.891
   HCO3-            0.00100    0.00100      56.7
   HPO4--           0.00599   2.44e-11  2.17e-06
   K+                0.0100    0.00574      208.
   Mg++               0.982   1.77e-05     0.399
   Mn++              0.0226    0.00108      55.0
   Na+                0.929      0.893  1.91e+04
   O2(aq)           -0.0124   -0.00528     -157.
   SO4--            0.00365   3.06e-05      2.73
   SiO2(aq)            2.64   0.000329      18.4
   Ti(OH)4(aq)       0.0139     0.0139  1.50e+03

  Elemental composition               In fluid                  Sorbed
                  total moles     moles       mg/kg        moles       mg/kg
 -------------------------------------------------------------------------------
   Aluminum            0.1077    7.767e-08    0.001947
   Calcium              1.354       0.4874   1.815e+04
   Carbon            0.001000     0.001000       11.16
   Chlorine             1.385        1.385   4.562e+04
   Chromium           0.01118    3.101e-20   1.498e-15
   Hydrogen             111.0        109.4   1.025e+05
   Iron                0.9382    9.710e-07     0.05039
   Magnesium           0.9823    1.769e-05      0.3994
   Manganese          0.02258     0.001077       54.98
   Oxygen               63.86        54.74   8.137e+05
   Phosphorus        0.005988    2.439e-11   7.019e-07
   Potassium          0.01002     0.005738       208.5
   Silicon              2.644    0.0003287       8.578
   Sodium              0.9285       0.8934   1.908e+04
   Sulfur            0.003650    3.056e-05      0.9106
   Titanium           0.01391      0.01391       619.0


          Step #    78             Xi = 0.4000

          Temperature = 100.0 C    Pressure =  1.013 bars
          pH =  7.402              log fO2 =  -64.910
          Eh =  -0.5297 volts      pe =  -7.1545
          Ionic strength      =    1.926151 molal
          Charge imbalance    =    0.458017 eq/kg (16.91% error)
          Activity of water   =    0.959915
          Solvent mass        =     0.98023 kg
          Solution mass       =      1.0719 kg
          Mineral mass        =     0.45158 kg
          Solution density    =    1.004    g/cm3
          Solution viscosity  =    0.003    poise
          Chlorinity          =    1.412931 molal
          Dissolved solids    =       85529 mg/kg sol'n
          Hardness            =    45277.34 mg/kg sol'n as CaCO3
            carbonate         =       44.56 mg/kg sol'n as CaCO3
            non-carbonate     =    45232.78 mg/kg sol'n as CaCO3
          Carbonate alkalinity=       44.56 mg/kg sol'n as CaCO3
          Water type          =    Ca-Cl
          Bulk volume         =    1.21e+03 cm3
          Fluid volume        =    1.07e+03 cm3
          Mineral volume      =        144. cm3
          Inert volume        =        0.00 cm3
          Porosity            =        88.1 %
          Permeability        =        1.63 cm2
          Mass reacted        =         434 g

                          moles          moles         grams          cm3      rxn rate
  Reactants             remaining       reacted       reacted       reacted  (mol/kg sec)
 ------------------------------------------------------------------------------------------
   H2O                    0.02068       0.01379        0.2484          --            --  
   Al2O3                   0.1077       0.07181         7.322          --            --  
   CaO                      1.714         1.142         64.06          --            --  
   Cr2O3                  0.01118      0.007455         1.133          --            --  
   FeO(ox)                  1.874         1.250         89.78          --            --  
   K2O(ox)               0.009022      0.006015        0.5666          --            --  
   MgO                      1.963         1.308         52.73          --            --  
   MnO                    0.04516       0.03010         2.135          --            --  
   Na2O(ox)               0.04852       0.03235         2.005          --            --  
   P2O5                  0.005987      0.003991        0.5666          --            --  
   S                     0.005301      0.003534        0.1133       0.05481          --  
   SiO2                     5.288         3.525         211.8          --            --  
   TiO2                   0.02783       0.01855         1.482          --            --  

  Minerals in system     moles      log moles      grams        volume (cm3)
 ----------------------------------------------------------------------------
   Andradite              0.01794     -1.746          9.114           2.365
   Annite                0.007304     -2.136          3.739           1.127
   Chromite              0.007456     -2.128          1.669          0.3281
   Diopside                0.8645     -0.063          187.2           57.13
   Greenalite              0.3934     -0.405          146.2           45.24
   Hydroxylapatite       0.002661     -2.575          1.337          0.5044
   Mesolite               0.06850     -1.164          26.56           11.73
   Minnesotaite         0.0001955     -3.709        0.09264         0.02890
   Tephroite              0.01452     -1.838          2.932           1.106
   Tremolite              0.08898     -1.051          72.28           24.28
   Troilite              0.004503     -2.346         0.3959          0.1494
                                               _____________   _____________
          (total)                                     451.6           144.0 

  Aqueous species       molality    mg/kg sol'n    act. coef.     log act.
 ---------------------------------------------------------------------------
   Cl-                      1.231     3.990e+04      0.5564       -0.1644
   Na+                     0.7997     1.681e+04      0.6333       -0.2954
   Ca++                    0.4447     1.630e+04      0.1674       -1.1280
   NaCl(aq)                0.1167         6238.      1.0000       -0.9329
   CaCl+                  0.03542         2447.      0.6333       -1.6491
   Ti(OH)4(aq)            0.01893         2006.      1.0000       -1.7230
   CaCl2(aq)              0.01452         1474.      1.0000       -1.8380
   H2(aq)                0.006526         12.03      1.0000       -2.1854
   K+                    0.005588         199.8      0.5564       -2.5074
   Methane(aq)           0.001020         14.97      1.0000       -2.9913
   MnCl+                0.0008303         68.64      0.6333       -3.2791
   SiO2(aq)             0.0002754         15.13      1.0000       -3.5600
   Mn++                 0.0002654         13.33      0.1674       -4.3522
   KCl(aq)              0.0002536         17.29      1.0000       -3.5958
   NaHSiO3(aq)          5.008e-05         4.584      1.0000       -4.3003
   HS-                  2.892e-05        0.8746      0.5971       -4.7628
   OH-                  2.255e-05        0.3507      0.5971       -4.8709
   Mg++                 1.275e-05        0.2835      0.2483       -5.4993
   HSiO3-               8.674e-06        0.6115      0.6333       -5.2602
   MgCl+                5.207e-06        0.2846      0.6333       -5.4818
   H2S(aq)              2.079e-06       0.06480      1.0000       -5.6821
   NaOH(aq)             1.599e-06       0.05850      1.0000       -5.7960
   Fe++                 7.261e-07       0.03708      0.1674       -6.9151
   FeCl+                2.113e-07       0.01764      0.6333       -6.8736
   AlO2-                6.611e-08      0.003566      0.6333       -7.3781
   FeCl4--              4.858e-08      0.008780      0.0872       -8.3729
   H+                   4.647e-08     4.284e-05      0.8527       -7.4020
   S--                  2.724e-08     0.0007987      0.1265       -8.4627
   NaAlO2(aq)           1.219e-08     0.0009138      1.0000       -7.9140
    (only species > 1e-8 molal listed)

  Mineral saturation states
                     log Q/K                          log Q/K
 ----------------------------------------------------------------
   Minnesotaite       0.0000 sat    Scolecite         -1.3813     
   Tephroite          0.0000 sat    Diaspore          -1.4276     
   Diopside           0.0000 sat    Talc              -1.4822     
   Tremolite          0.0000 sat    Mn(OH)2(am)       -1.6423     
   Annite             0.0000 sat    Boehmite          -1.7224     
   Andradite          0.0000 sat    Analcime          -1.7386     
   Hydroxylapatite    0.0000 sat    FeO               -1.9275     
   Greenalite         0.0000 sat    Grossular         -1.9833     
   Mesolite           0.0000 sat    Albite_low        -1.9952     
   Troilite           0.0000 sat    Albite            -1.9952     
   Chromite           0.0000 sat    Halite            -2.0379     
   Pyrrhotite        -0.0796        Phlogopite        -2.0411     
   Alabandite        -0.3264        Maximum_Microcli  -2.1152     
   Hedenbergite      -0.3514        Stilbite          -2.1207     
   Rhodonite         -0.3626        K-Feldspar        -2.1280     
   Quartz            -0.4818        Saponite-H        -2.1511     
   Ice               -0.4848        Gibbsite          -2.2139     
   Saponite-Ca       -0.5738        Celadonite        -2.2441     
   Tridymite         -0.6536        Epidote           -2.4012     
   Chalcedony        -0.6985        Epidote-ord       -2.4066     
   Wollastonite      -0.7334        Pyrite            -2.4400     
   Saponite-Na       -0.7914        Chrysotile        -2.4547     
   Ferrosilite       -0.8676        Enstatite         -2.4839     
   Pseudowollastoni  -0.8677        Goethite          -2.6004     
   Cristobalite(alp  -0.8995        Wustite           -2.6219     
   Prehnite          -0.9212        Fe(OH)2           -2.7248     
   Daphnite-14A      -1.1326        Whitlockite       -2.7604     
   Coesite           -1.1402        Gyrolite          -2.8123     
   Saponite-Mg       -1.1617        Eskolaite         -2.8851     
   Cristobalite(bet  -1.2017        Sanidine_high     -2.9240     
   Fayalite          -1.3426        Albite_high       -2.9263     
   Saponite-K        -1.3429        Lawsonite         -2.9541     
   SiO2(am)          -1.3757     
    (only minerals with log Q/K > -3 listed)

                         partial
  Gases               press. (bar)     fugacity     fug. coef.    log fug.
 ---------------------------------------------------------------------------
   H2(g)                    8.165         8.171         1.001      0.9122
   CH4(g)                   1.167         1.166        0.9993      0.0669
   H2O(g)                  0.8121        0.8001        0.9852     -0.0969
   H2S(g)               6.224e-05     6.200e-05        0.9961     -4.2076
   HCl(g)               7.883e-12     7.883e-12         1.000*   -11.1033
   CO2(g)               2.245e-18     2.240e-18        0.9976    -17.6498
   CO(g)                5.227e-21     5.227e-21         1.000*   -20.2817
   C2H4(g)              5.284e-25     5.284e-25         1.000*   -24.2771
   S2(g)                1.285e-30     1.285e-30         1.000*   -29.8911
   SO2(g)               9.288e-34     9.222e-34        0.9928    -33.0352
   Na(g)                2.350e-40     2.350e-40         1.000*   -39.6288
   K(g)                 1.771e-43     1.771e-43         1.000*   -42.7518
   Cl2(g)               1.062e-50     1.062e-50         1.000*   -49.9739
   O2(g)                1.231e-65     1.231e-65        0.9999    -64.9096
   Mg(g)                3.397e-68     3.397e-68         1.000*   -67.4688
   Ca(g)                7.844e-83     7.844e-83         1.000*   -82.1054
   C(g)                4.503e-101    4.503e-101         1.000*  -100.3465
   Al(g)               5.677e-103    5.677e-103         1.000*  -102.2459
   Si(g)               1.852e-109    1.852e-109         1.000*  -108.7324
    *no data, gas taken to be ideal

                                  In fluid              Sorbed            Kd
  Original basis total moles   moles     mg/kg      moles     mg/kg      L/kg
 -------------------------------------------------------------------------------
   H2O                 59.4       54.4  9.15e+05
   Al+++              0.144   7.72e-08   0.00194
   Ca++                1.64      0.485  1.81e+04
   Cl-                 1.39       1.38  4.58e+04
   CrO4--            0.0149   3.08e-20  3.34e-15
   Fe++                1.25   9.67e-07    0.0504
   H+                 -7.92   0.000951     0.894
   HCO3-            0.00100    0.00100      56.9
   HPO4--           0.00798   2.43e-11  2.18e-06
   K+                0.0130    0.00573      209.
   Mg++                1.31   1.76e-05     0.399
   Mn++              0.0301    0.00107      55.1
   Na+                0.945      0.898  1.93e+04
   O2(aq)           -0.0165   -0.00526     -157.
   SO4--            0.00453   3.04e-05      2.73
   SiO2(aq)            3.53   0.000328      18.4
   Ti(OH)4(aq)       0.0186     0.0186  2.01e+03

  Elemental composition               In fluid                  Sorbed
                  total moles     moles       mg/kg        moles       mg/kg
 -------------------------------------------------------------------------------
   Aluminum            0.1436    7.717e-08    0.001942
   Calcium              1.639       0.4849   1.813e+04
   Carbon            0.001000     0.001000       11.21
   Chlorine             1.385        1.385   4.581e+04
   Chromium           0.01491    3.085e-20   1.496e-15
   Hydrogen             111.0        108.9   1.024e+05
   Iron                 1.251    9.674e-07     0.05040
   Magnesium            1.309    1.761e-05      0.3992
   Manganese          0.03010     0.001074       55.05
   Oxygen               66.64        54.49   8.133e+05
   Phosphorus        0.007984    2.430e-11   7.022e-07
   Potassium          0.01303     0.005726       208.9
   Silicon              3.525    0.0003276       8.583
   Sodium              0.9447       0.8984   1.927e+04
   Sulfur            0.004534    3.041e-05      0.9097
   Titanium           0.01855      0.01855       828.6


          Step #    88             Xi = 0.5000

          Temperature = 100.0 C    Pressure =  1.013 bars
          pH =  7.402              log fO2 =  -64.910
          Eh =  -0.5297 volts      pe =  -7.1547
          Ionic strength      =    1.932135 molal
          Charge imbalance    =    0.459873 eq/kg (16.92% error)
          Activity of water   =    0.959749
          Solvent mass        =     0.97535 kg
          Solution mass       =      1.0676 kg
          Mineral mass        =     0.56439 kg
          Solution density    =    1.005    g/cm3
          Solution viscosity  =    0.003    poise
          Chlorinity          =    1.419998 molal
          Dissolved solids    =       86392 mg/kg sol'n
          Hardness            =    45227.22 mg/kg sol'n as CaCO3
            carbonate         =       44.74 mg/kg sol'n as CaCO3
            non-carbonate     =    45182.48 mg/kg sol'n as CaCO3
          Carbonate alkalinity=       44.74 mg/kg sol'n as CaCO3
          Water type          =    Ca-Cl
          Bulk volume         =    1.24e+03 cm3
          Fluid volume        =    1.06e+03 cm3
          Mineral volume      =        180. cm3
          Inert volume        =        0.00 cm3
          Porosity            =        85.5 %
          Permeability        =       0.664 cm2
          Mass reacted        =         542 g

                          moles          moles         grams          cm3      rxn rate
  Reactants             remaining       reacted       reacted       reacted  (mol/kg sec)
 ------------------------------------------------------------------------------------------
   H2O                    0.01724       0.01724        0.3105          --            --  
   Al2O3                  0.08976       0.08976         9.152          --            --  
   CaO                      1.428         1.428         80.08          --            --  
   Cr2O3                 0.009319      0.009319         1.416          --            --  
   FeO(ox)                  1.562         1.562         112.2          --            --  
   K2O(ox)               0.007518      0.007518        0.7082          --            --  
   MgO                      1.635         1.635         65.92          --            --  
   MnO                    0.03763       0.03763         2.669          --            --  
   Na2O(ox)               0.04043       0.04043         2.506          --            --  
   P2O5                  0.004989      0.004989        0.7082          --            --  
   S                     0.004417      0.004417        0.1416       0.06851          --  
   SiO2                     4.406         4.406         264.8          --            --  
   TiO2                   0.02319       0.02319         1.852          --            --  

  Minerals in system     moles      log moles      grams        volume (cm3)
 ----------------------------------------------------------------------------
   Andradite              0.01879     -1.726          9.547           2.477
   Annite                 0.01032     -1.986          5.284           1.593
   Chromite              0.009319     -2.031          2.086          0.4102
   Diopside                 1.099      0.041          237.9           72.61
   Greenalite              0.4931     -0.307          183.3           56.71
   Hydroxylapatite       0.003326     -2.478          1.671          0.6305
   Mesolite               0.08502     -1.070          32.97           14.56
   Minnesotaite         0.0001323     -3.878        0.06271         0.01957
   Tephroite              0.01828     -1.738          3.692           1.393
   Tremolite               0.1076     -0.968          87.37           29.35
   Troilite              0.005387     -2.269         0.4736          0.1787
                                               _____________   _____________
          (total)                                     564.4           179.9 

  Aqueous species       molality    mg/kg sol'n    act. coef.     log act.
 ---------------------------------------------------------------------------
   Cl-                      1.236     4.002e+04      0.5565       -0.1626
   Na+                     0.8078     1.697e+04      0.6335       -0.2910
   Ca++                    0.4444     1.627e+04      0.1674       -1.1284
   NaCl(aq)                0.1184         6322.      1.0000       -0.9266
   CaCl+                  0.03553         2452.      0.6335       -1.6476
   Ti(OH)4(aq)            0.02377         2518.      1.0000       -1.6239
   CaCl2(aq)              0.01463         1483.      1.0000       -1.8347
   H2(aq)                0.006525         12.02      1.0000       -2.1854
   K+                    0.005602         200.1      0.5565       -2.5062
   Methane(aq)           0.001025         15.03      1.0000       -2.9892
   MnCl+                0.0008329         68.79      0.6335       -3.2776
   SiO2(aq)             0.0002754         15.12      1.0000       -3.5600
   Mn++                 0.0002653         13.31      0.1674       -4.3525
   KCl(aq)              0.0002554         17.40      1.0000       -3.5928
   NaHSiO3(aq)          5.061e-05         4.628      1.0000       -4.2958
   HS-                  2.892e-05        0.8737      0.5972       -4.7628
   OH-                  2.255e-05        0.3504      0.5972       -4.8708
   Mg++                 1.274e-05        0.2830      0.2483       -5.4996
   HSiO3-               8.673e-06        0.6109      0.6335       -5.2601
   MgCl+                5.224e-06        0.2852      0.6335       -5.4802
   H2S(aq)              2.078e-06       0.06472      1.0000       -5.6823
   NaOH(aq)             1.616e-06       0.05907      1.0000       -5.7914
   Fe++                 7.257e-07       0.03703      0.1674       -6.9154
   FeCl+                2.119e-07       0.01768      0.6335       -6.8720
   AlO2-                6.590e-08      0.003551      0.6335       -7.3794
   FeCl4--              4.941e-08      0.008922      0.0872       -8.3659
   H+                   4.643e-08     4.275e-05      0.8532       -7.4022
   S--                  2.727e-08     0.0007988      0.1265       -8.4624
   NaAlO2(aq)           1.228e-08     0.0009198      1.0000       -7.9107
    (only species > 1e-8 molal listed)

  Mineral saturation states
                     log Q/K                          log Q/K
 ----------------------------------------------------------------
   Minnesotaite       0.0000 sat    Scolecite         -1.3845     
   Andradite          0.0000 sat    Diaspore          -1.4290     
   Diopside           0.0000 sat    Talc              -1.4822     
   Tremolite          0.0000 sat    Mn(OH)2(am)       -1.6423     
   Annite             0.0000 sat    Boehmite          -1.7238     
   Tephroite          0.0000 sat    Analcime          -1.7357     
   Hydroxylapatite    0.0000 sat    FeO               -1.9274     
   Greenalite         0.0000 sat    Grossular         -1.9862     
   Mesolite           0.0000 sat    Albite_low        -1.9921     
   Troilite           0.0000 sat    Albite            -1.9921     
   Chromite           0.0000 sat    Halite            -2.0316     
   Pyrrhotite        -0.0796        Phlogopite        -2.0411     
   Alabandite        -0.3265        Maximum_Microcli  -2.1154     
   Hedenbergite      -0.3514        Stilbite          -2.1239     
   Rhodonite         -0.3626        K-Feldspar        -2.1282     
   Quartz            -0.4818        Saponite-H        -2.1516     
   Ice               -0.4848        Gibbsite          -2.2154     
   Saponite-Ca       -0.5742        Celadonite        -2.2442     
   Tridymite         -0.6536        Epidote           -2.4041     
   Chalcedony        -0.6985        Epidote-ord       -2.4095     
   Wollastonite      -0.7334        Pyrite            -2.4401     
   Saponite-Na       -0.7903        Chrysotile        -2.4547     
   Ferrosilite       -0.8676        Enstatite         -2.4839     
   Pseudowollastoni  -0.8677        Goethite          -2.6003     
   Cristobalite(alp  -0.8995        Wustite           -2.6218     
   Prehnite          -0.9242        Fe(OH)2           -2.7248     
   Daphnite-14A      -1.1354        Whitlockite       -2.7604     
   Coesite           -1.1402        Gyrolite          -2.8126     
   Saponite-Mg       -1.1622        Eskolaite         -2.8852     
   Cristobalite(bet  -1.2017        Albite_high       -2.9232     
   Fayalite          -1.3425        Sanidine_high     -2.9242     
   Saponite-K        -1.3429        Lawsonite         -2.9571     
   SiO2(am)          -1.3757     
    (only minerals with log Q/K > -3 listed)

                         partial
  Gases               press. (bar)     fugacity     fug. coef.    log fug.
 ---------------------------------------------------------------------------
   H2(g)                    8.164         8.170         1.001      0.9122
   CH4(g)                   1.173         1.172        0.9993      0.0690
   H2O(g)                  0.8119        0.7999        0.9852     -0.0969
   H2S(g)               6.222e-05     6.198e-05        0.9961     -4.2078
   HCl(g)               7.912e-12     7.912e-12         1.000*   -11.1017
   CO2(g)               2.256e-18     2.251e-18        0.9976    -17.6476
   CO(g)                5.254e-21     5.254e-21         1.000*   -20.2795
   C2H4(g)              5.338e-25     5.338e-25         1.000*   -24.2726
   S2(g)                1.284e-30     1.284e-30         1.000*   -29.8913
   SO2(g)               9.284e-34     9.218e-34        0.9928    -33.0354
   Na(g)                2.376e-40     2.376e-40         1.000*   -39.6242
   K(g)                 1.777e-43     1.777e-43         1.000*   -42.7504
   Cl2(g)               1.070e-50     1.070e-50         1.000*   -49.9706
   O2(g)                1.231e-65     1.231e-65        0.9999    -64.9097
   Mg(g)                3.398e-68     3.398e-68         1.000*   -67.4687
   Ca(g)                7.845e-83     7.845e-83         1.000*   -82.1054
   C(g)                4.526e-101    4.526e-101         1.000*  -100.3443
   Al(g)               5.659e-103    5.659e-103         1.000*  -102.2472
   Si(g)               1.852e-109    1.852e-109         1.000*  -108.7324
    *no data, gas taken to be ideal

                                  In fluid              Sorbed            Kd
  Original basis total moles   moles     mg/kg      moles     mg/kg      L/kg
 -------------------------------------------------------------------------------
   H2O                 60.4       54.1  9.14e+05
   Al+++              0.180   7.67e-08   0.00194
   Ca++                1.93      0.482  1.81e+04
   Cl-                 1.39       1.38  4.60e+04
   CrO4--            0.0186   3.07e-20  3.33e-15
   Fe++                1.56   9.64e-07    0.0504
   H+                 -9.89   0.000951     0.897
   HCO3-            0.00100    0.00100      57.2
   HPO4--           0.00998   2.42e-11  2.18e-06
   K+                0.0160    0.00571      209.
   Mg++                1.64   1.75e-05     0.399
   Mn++              0.0376    0.00107      55.1
   Na+                0.961      0.903  1.95e+04
   O2(aq)           -0.0206   -0.00524     -157.
   SO4--            0.00542   3.03e-05      2.72
   SiO2(aq)            4.41   0.000326      18.4
   Ti(OH)4(aq)       0.0232     0.0232  2.52e+03

  Elemental composition               In fluid                  Sorbed
                  total moles     moles       mg/kg        moles       mg/kg
 -------------------------------------------------------------------------------
   Aluminum            0.1795    7.667e-08    0.001938
   Calcium              1.925       0.4824   1.811e+04
   Carbon            0.001000     0.001000       11.25
   Chlorine             1.385        1.385   4.599e+04
   Chromium           0.01864    3.069e-20   1.495e-15
   Hydrogen             111.1        108.4   1.023e+05
   Iron                 1.563    9.637e-07     0.05041
   Magnesium            1.636    1.753e-05      0.3990
   Manganese          0.03763     0.001071       55.12
   Oxygen               69.43        54.23   8.128e+05
   Phosphorus        0.009979    2.421e-11   7.025e-07
   Potassium          0.01604     0.005713       209.2
   Silicon              4.406    0.0003264       8.588
   Sodium              0.9609       0.9034   1.945e+04
   Sulfur            0.005417    3.026e-05      0.9088
   Titanium           0.02319      0.02319       1040.


          Step #    98             Xi = 0.6000

          Temperature = 100.0 C    Pressure =  1.013 bars
          pH =  7.402              log fO2 =  -64.910
          Eh =  -0.5297 volts      pe =  -7.1549
          Ionic strength      =    1.938171 molal
          Charge imbalance    =    0.461745 eq/kg (16.93% error)
          Activity of water   =    0.959581
          Solvent mass        =     0.97048 kg
          Solution mass       =      1.0633 kg
          Mineral mass        =     0.67721 kg
          Solution density    =    1.005    g/cm3
          Solution viscosity  =    0.003    poise
          Chlorinity          =    1.427136 molal
          Dissolved solids    =       87263 mg/kg sol'n
          Hardness            =    45176.69 mg/kg sol'n as CaCO3
            carbonate         =       44.92 mg/kg sol'n as CaCO3
            non-carbonate     =    45131.77 mg/kg sol'n as CaCO3
          Carbonate alkalinity=       44.92 mg/kg sol'n as CaCO3
          Water type          =    Ca-Cl
          Bulk volume         =    1.27e+03 cm3
          Fluid volume        =    1.06e+03 cm3
          Mineral volume      =        216. cm3
          Inert volume        =        0.00 cm3
          Porosity            =        83.1 %
          Permeability        =       0.283 cm2
          Mass reacted        =         651 g

                          moles          moles         grams          cm3      rxn rate
  Reactants             remaining       reacted       reacted       reacted  (mol/kg sec)
 ------------------------------------------------------------------------------------------
   H2O                    0.01379       0.02068        0.3726          --            --  
   Al2O3                  0.07181        0.1077         10.98          --            --  
   CaO                      1.142         1.714         96.10          --            --  
   Cr2O3                 0.007455       0.01118         1.700          --            --  
   FeO(ox)                  1.250         1.874         134.7          --            --  
   K2O(ox)               0.006015      0.009022        0.8498          --            --  
   MgO                      1.308         1.963         79.10          --            --  
   MnO                    0.03010       0.04516         3.203          --            --  
   Na2O(ox)               0.03235       0.04852         3.007          --            --  
   P2O5                  0.003991      0.005987        0.8498          --            --  
   S                     0.003534      0.005301        0.1700       0.08222          --  
   SiO2                     3.525         5.288         317.7          --            --  
   TiO2                   0.01855       0.02783         2.223          --            --  

  Minerals in system     moles      log moles      grams        volume (cm3)
 ----------------------------------------------------------------------------
   Andradite              0.01964     -1.707          9.979           2.589
   Annite                 0.01334     -1.875          6.830           2.059
   Chromite               0.01118     -1.951          2.503          0.4922
   Diopside                 1.333      0.125          288.6           88.09
   Greenalite              0.5928     -0.227          220.4           68.17
   Hydroxylapatite       0.003992     -2.399          2.005          0.7566
   Mesolite                0.1015     -0.993          39.38           17.39
   Minnesotaite         6.924e-05     -4.160        0.03281         0.01024
   Tephroite              0.02204     -1.657          4.452           1.680
   Tremolite               0.1261     -0.899          102.5           34.42
   Troilite              0.006270     -2.203         0.5513          0.2080
                                               _____________   _____________
          (total)                                     677.2           215.9 

  Aqueous species       molality    mg/kg sol'n    act. coef.     log act.
 ---------------------------------------------------------------------------
   Cl-                      1.241     4.015e+04      0.5566       -0.1608
   Na+                     0.8158     1.712e+04      0.6337       -0.2865
   Ca++                    0.4441     1.625e+04      0.1674       -1.1288
   NaCl(aq)                0.1201         6408.      1.0000       -0.9203
   CaCl+                  0.03564         2457.      0.6337       -1.6462
   Ti(OH)4(aq)            0.02867         3033.      1.0000       -1.5425
   CaCl2(aq)              0.01474         1493.      1.0000       -1.8314
   H2(aq)                0.006525         12.01      1.0000       -2.1854
   K+                    0.005617         200.5      0.5566       -2.5050
   Methane(aq)           0.001030         15.09      1.0000       -2.9870
   MnCl+                0.0008356         68.94      0.6337       -3.2762
   SiO2(aq)             0.0002754         15.10      1.0000       -3.5601
   Mn++                 0.0002651         13.29      0.1674       -4.3529
   KCl(aq)              0.0002572         17.50      1.0000       -3.5898
   NaHSiO3(aq)          5.114e-05         4.672      1.0000       -4.2912
   HS-                  2.891e-05        0.8728      0.5973       -4.7627
   OH-                  2.255e-05        0.3501      0.5973       -4.8706
   Mg++                 1.273e-05        0.2825      0.2484       -5.4999
   HSiO3-               8.673e-06        0.6103      0.6337       -5.2600
   MgCl+                5.241e-06        0.2859      0.6337       -5.4787
   H2S(aq)              2.078e-06       0.06463      1.0000       -5.6824
   NaOH(aq)             1.634e-06       0.05964      1.0000       -5.7868
   Fe++                 7.253e-07       0.03697      0.1674       -6.9157
   FeCl+                2.126e-07       0.01772      0.6337       -6.8705
   AlO2-                6.570e-08      0.003537      0.6337       -7.3806
   FeCl4--              5.025e-08      0.009066      0.0871       -8.3589
   H+                   4.638e-08     4.267e-05      0.8536       -7.4024
   S--                  2.730e-08     0.0007989      0.1264       -8.4621
   NaAlO2(aq)           1.237e-08     0.0009257      1.0000       -7.9075
    (only species > 1e-8 molal listed)

  Mineral saturation states
                     log Q/K                          log Q/K
 ----------------------------------------------------------------
   Tremolite          0.0000 sat    Scolecite         -1.3877     
   Andradite          0.0000 sat    Diaspore          -1.4305     
   Diopside           0.0000 sat    Talc              -1.4822     
   Annite             0.0000 sat    Mn(OH)2(am)       -1.6424     
   Chromite           0.0000 sat    Boehmite          -1.7253     
   Tephroite          0.0000 sat    Analcime          -1.7328     
   Troilite           0.0000 sat    FeO               -1.9273     
   Greenalite         0.0000 sat    Albite_low        -1.9890     
   Hydroxylapatite    0.0000 sat    Albite            -1.9890     
   Mesolite           0.0000 sat    Grossular         -1.9892     
   Minnesotaite       0.0000 sat    Halite            -2.0253     
   Pyrrhotite        -0.0796        Phlogopite        -2.0411     
   Alabandite        -0.3266        Maximum_Microcli  -2.1155     
   Hedenbergite      -0.3514        Stilbite          -2.1272     
   Rhodonite         -0.3626        K-Feldspar        -2.1283     
   Quartz            -0.4819        Saponite-H        -2.1520     
   Ice               -0.4849        Gibbsite          -2.2169     
   Saponite-Ca       -0.5747        Celadonite        -2.2444     
   Tridymite         -0.6537        Epidote           -2.4070     
   Chalcedony        -0.6986        Epidote-ord       -2.4124     
   Wollastonite      -0.7334        Pyrite            -2.4402     
   Saponite-Na       -0.7892        Chrysotile        -2.4547     
   Ferrosilite       -0.8676        Enstatite         -2.4839     
   Pseudowollastoni  -0.8677        Goethite          -2.6003     
   Cristobalite(alp  -0.8996        Wustite           -2.6217     
   Prehnite          -0.9272        Fe(OH)2           -2.7248     
   Daphnite-14A      -1.1383        Whitlockite       -2.7604     
   Coesite           -1.1403        Gyrolite          -2.8129     
   Saponite-Mg       -1.1626        Eskolaite         -2.8853     
   Cristobalite(bet  -1.2018        Albite_high       -2.9201     
   Fayalite          -1.3424        Sanidine_high     -2.9243     
   Saponite-K        -1.3429        Lawsonite         -2.9602     
   SiO2(am)          -1.3758     
    (only minerals with log Q/K > -3 listed)

                         partial
  Gases               press. (bar)     fugacity     fug. coef.    log fug.
 ---------------------------------------------------------------------------
   H2(g)                    8.163         8.169         1.001      0.9122
   CH4(g)                   1.179         1.178        0.9993      0.0712
   H2O(g)                  0.8118        0.7998        0.9852     -0.0970
   H2S(g)               6.220e-05     6.196e-05        0.9961     -4.2079
   HCl(g)               7.942e-12     7.942e-12         1.000*   -11.1001
   CO2(g)               2.268e-18     2.262e-18        0.9976    -17.6454
   CO(g)                5.280e-21     5.280e-21         1.000*   -20.2773
   C2H4(g)              5.392e-25     5.392e-25         1.000*   -24.2682
   S2(g)                1.284e-30     1.284e-30         1.000*   -29.8915
   SO2(g)               9.280e-34     9.214e-34        0.9928    -33.0356
   Na(g)                2.401e-40     2.401e-40         1.000*   -39.6195
   K(g)                 1.782e-43     1.782e-43         1.000*   -42.7490
   Cl2(g)               1.078e-50     1.078e-50         1.000*   -49.9674
   O2(g)                1.231e-65     1.231e-65        0.9999    -64.9098
   Mg(g)                3.399e-68     3.399e-68         1.000*   -67.4686
   Ca(g)                7.846e-83     7.846e-83         1.000*   -82.1054
   C(g)                4.550e-101    4.550e-101         1.000*  -100.3420
   Al(g)               5.642e-103    5.642e-103         1.000*  -102.2486
   Si(g)               1.852e-109    1.852e-109         1.000*  -108.7324
    *no data, gas taken to be ideal

                                  In fluid              Sorbed            Kd
  Original basis total moles   moles     mg/kg      moles     mg/kg      L/kg
 -------------------------------------------------------------------------------
   H2O                 61.4       53.9  9.13e+05
   Al+++              0.215   7.62e-08   0.00193
   Ca++                2.21      0.480  1.81e+04
   Cl-                 1.39       1.38  4.62e+04
   CrO4--            0.0224   3.05e-20  3.33e-15
   Fe++                1.88   9.60e-07    0.0504
   H+                 -11.9   0.000950     0.901
   HCO3-            0.00100    0.00100      57.4
   HPO4--            0.0120   2.41e-11  2.18e-06
   K+                0.0190    0.00570      210.
   Mg++                1.96   1.74e-05     0.399
   Mn++              0.0452    0.00107      55.2
   Na+                0.977      0.908  1.96e+04
   O2(aq)           -0.0247   -0.00523     -157.
   SO4--            0.00630   3.01e-05      2.72
   SiO2(aq)            5.29   0.000325      18.4
   Ti(OH)4(aq)       0.0278     0.0278  3.03e+03

  Elemental composition               In fluid                  Sorbed
                  total moles     moles       mg/kg        moles       mg/kg
 -------------------------------------------------------------------------------
   Aluminum            0.2154    7.618e-08    0.001933
   Calcium              2.211       0.4799   1.809e+04
   Carbon            0.001000     0.001000       11.30
   Chlorine             1.385        1.385   4.618e+04
   Chromium           0.02237    3.053e-20   1.493e-15
   Hydrogen             111.1        107.9   1.023e+05
   Iron                 1.875    9.600e-07     0.05042
   Magnesium            1.964    1.744e-05      0.3988
   Manganese          0.04516     0.001068       55.19
   Oxygen               72.21        53.98   8.123e+05
   Phosphorus         0.01198    2.413e-11   7.029e-07
   Potassium          0.01904     0.005701       209.6
   Silicon              5.288    0.0003253       8.593
   Sodium              0.9770       0.9084   1.964e+04
   Sulfur            0.006301    3.010e-05      0.9078
   Titanium           0.02783      0.02783       1253.


          Step #   108             Xi = 0.7000

          Temperature = 100.0 C    Pressure =  1.013 bars
          pH =  7.403              log fO2 =  -64.910
          Eh =  -0.5297 volts      pe =  -7.1551
          Ionic strength      =    1.944258 molal
          Charge imbalance    =    0.463631 eq/kg (16.95% error)
          Activity of water   =    0.959411
          Solvent mass        =     0.96560 kg
          Solution mass       =      1.0589 kg
          Mineral mass        =     0.79002 kg
          Solution density    =    1.006    g/cm3
          Solution viscosity  =    0.003    poise
          Chlorinity          =    1.434346 molal
          Dissolved solids    =       88140 mg/kg sol'n
          Hardness            =    45125.76 mg/kg sol'n as CaCO3
            carbonate         =       45.11 mg/kg sol'n as CaCO3
            non-carbonate     =    45080.66 mg/kg sol'n as CaCO3
          Carbonate alkalinity=       45.11 mg/kg sol'n as CaCO3
          Water type          =    Ca-Cl
          Bulk volume         =    1.30e+03 cm3
          Fluid volume        =    1.05e+03 cm3
          Mineral volume      =        252. cm3
          Inert volume        =        0.00 cm3
          Porosity            =        80.7 %
          Permeability        =       0.126 cm2
          Mass reacted        =         759 g

                          moles          moles         grams          cm3      rxn rate
  Reactants             remaining       reacted       reacted       reacted  (mol/kg sec)
 ------------------------------------------------------------------------------------------
   H2O                    0.01034       0.02413        0.4347          --            --  
   Al2O3                  0.05386        0.1257         12.81          --            --  
   CaO                     0.8568         1.999         112.1          --            --  
   Cr2O3                 0.005591       0.01305         1.983          --            --  
   FeO(ox)                 0.9372         2.187         157.1          --            --  
   K2O(ox)               0.004511       0.01053        0.9915          --            --  
   MgO                     0.9813         2.290         92.28          --            --  
   MnO                    0.02258       0.05268         3.737          --            --  
   Na2O(ox)               0.02426       0.05660         3.508          --            --  
   P2O5                  0.002994      0.006985        0.9915          --            --  
   S                     0.002650      0.006184        0.1983       0.09592          --  
   SiO2                     2.644         6.169         370.7          --            --  
   TiO2                   0.01391       0.03246         2.593          --            --  

  Minerals in system     moles      log moles      grams        volume (cm3)
 ----------------------------------------------------------------------------
   Andradite              0.02049     -1.688          10.41           2.701
   Annite                 0.01636     -1.786          8.376           2.525
   Chromite               0.01305     -1.884          2.920          0.5742
   Diopside                 1.567      0.195          339.4           103.6
   Greenalite              0.6925     -0.160          257.4           79.64
   Hydroxylapatite       0.004657     -2.332          2.339          0.8827
   Mesolite                0.1181     -0.928          45.79           20.21
   Minnesotaite         6.180e-06     -5.209       0.002928       0.0009137
   Tephroite              0.02581     -1.588          5.212           1.967
   Tremolite               0.1447     -0.839          117.6           39.49
   Troilite              0.007154     -2.145         0.6289          0.2373
                                               _____________   _____________
          (total)                                     790.0           251.8 

  Aqueous species       molality    mg/kg sol'n    act. coef.     log act.
 ---------------------------------------------------------------------------
   Cl-                      1.246     4.028e+04      0.5566       -0.1589
   Na+                     0.8240     1.727e+04      0.6338       -0.2821
   Ca++                    0.4438     1.622e+04      0.1674       -1.1291
   NaCl(aq)                0.1219         6496.      1.0000       -0.9140
   CaCl+                  0.03575         2463.      0.6338       -1.6447
   Ti(OH)4(aq)            0.03362         3553.      1.0000       -1.4734
   CaCl2(aq)              0.01486         1503.      1.0000       -1.8281
   H2(aq)                0.006524         11.99      1.0000       -2.1855
   K+                    0.005632         200.8      0.5566       -2.5038
   Methane(aq)           0.001036         15.15      1.0000       -2.9848
   MnCl+                0.0008382         69.09      0.6338       -3.2747
   SiO2(aq)             0.0002754         15.09      1.0000       -3.5601
   Mn++                 0.0002649         13.27      0.1674       -4.3532
   KCl(aq)              0.0002590         17.61      1.0000       -3.5867
   NaHSiO3(aq)          5.168e-05         4.717      1.0000       -4.2866
   HS-                  2.891e-05        0.8719      0.5975       -4.7626
   OH-                  2.255e-05        0.3498      0.5975       -4.8705
   Mg++                 1.272e-05        0.2820      0.2484       -5.5002
   HSiO3-               8.673e-06        0.6097      0.6338       -5.2599
   MgCl+                5.258e-06        0.2865      0.6338       -5.4772
   H2S(aq)              2.077e-06       0.06455      1.0000       -5.6826
   NaOH(aq)             1.651e-06       0.06022      1.0000       -5.7823
   Fe++                 7.250e-07       0.03692      0.1674       -6.9160
   FeCl+                2.133e-07       0.01776      0.6338       -6.8690
   AlO2-                6.549e-08      0.003522      0.6338       -7.3818
   FeCl4--              5.112e-08      0.009214      0.0870       -8.3518
   H+                   4.633e-08     4.258e-05      0.8541       -7.4026
   S--                  2.732e-08     0.0007990      0.1264       -8.4618
   NaAlO2(aq)           1.246e-08     0.0009317      1.0000       -7.9043
    (only species > 1e-8 molal listed)

  Mineral saturation states
                     log Q/K                          log Q/K
 ----------------------------------------------------------------
   Tremolite          0.0000 sat    Scolecite         -1.3909     
   Troilite           0.0000 sat    Diaspore          -1.4320     
   Diopside           0.0000 sat    Talc              -1.4822     
   Annite             0.0000 sat    Mn(OH)2(am)       -1.6424     
   Chromite           0.0000 sat    Boehmite          -1.7268     
   Hydroxylapatite    0.0000 sat    Analcime          -1.7298     
   Andradite          0.0000 sat    FeO               -1.9272     
   Greenalite         0.0000 sat    Albite_low        -1.9859     
   Tephroite          0.0000 sat    Albite            -1.9859     
   Mesolite           0.0000 sat    Grossular         -1.9921     
   Minnesotaite       0.0000 sat    Halite            -2.0190     
   Pyrrhotite        -0.0796        Phlogopite        -2.0411     
   Alabandite        -0.3266        Maximum_Microcli  -2.1157     
   Hedenbergite      -0.3514        K-Feldspar        -2.1285     
   Rhodonite         -0.3626        Stilbite          -2.1305     
   Quartz            -0.4819        Saponite-H        -2.1525     
   Ice               -0.4850        Gibbsite          -2.2184     
   Saponite-Ca       -0.5751        Celadonite        -2.2446     
   Tridymite         -0.6537        Epidote           -2.4099     
   Chalcedony        -0.6986        Epidote-ord       -2.4153     
   Wollastonite      -0.7335        Pyrite            -2.4403     
   Saponite-Na       -0.7881        Chrysotile        -2.4547     
   Ferrosilite       -0.8675        Enstatite         -2.4838     
   Pseudowollastoni  -0.8678        Goethite          -2.6003     
   Cristobalite(alp  -0.8996        Wustite           -2.6217     
   Prehnite          -0.9302        Fe(OH)2           -2.7248     
   Coesite           -1.1403        Whitlockite       -2.7603     
   Daphnite-14A      -1.1412        Gyrolite          -2.8132     
   Saponite-Mg       -1.1631        Eskolaite         -2.8854     
   Cristobalite(bet  -1.2018        Albite_high       -2.9170     
   Fayalite          -1.3423        Sanidine_high     -2.9245     
   Saponite-K        -1.3429        Lawsonite         -2.9633     
   SiO2(am)          -1.3758     
    (only minerals with log Q/K > -3 listed)

                         partial
  Gases               press. (bar)     fugacity     fug. coef.    log fug.
 ---------------------------------------------------------------------------
   H2(g)                    8.163         8.168         1.001      0.9121
   CH4(g)                   1.185         1.184        0.9993      0.0734
   H2O(g)                  0.8117        0.7997        0.9852     -0.0971
   H2S(g)               6.218e-05     6.194e-05        0.9961     -4.2081
   HCl(g)               7.971e-12     7.971e-12         1.000*   -11.0985
   CO2(g)               2.279e-18     2.274e-18        0.9976    -17.6432
   CO(g)                5.308e-21     5.308e-21         1.000*   -20.2751
   C2H4(g)              5.448e-25     5.448e-25         1.000*   -24.2638
   S2(g)                1.283e-30     1.283e-30         1.000*   -29.8917
   SO2(g)               9.276e-34     9.210e-34        0.9928    -33.0358
   Na(g)                2.427e-40     2.427e-40         1.000*   -39.6149
   K(g)                 1.788e-43     1.788e-43         1.000*   -42.7476
   Cl2(g)               1.086e-50     1.086e-50         1.000*   -49.9641
   O2(g)                1.231e-65     1.231e-65        0.9999    -64.9099
   Mg(g)                3.400e-68     3.400e-68         1.000*   -67.4685
   Ca(g)                7.846e-83     7.846e-83         1.000*   -82.1053
   C(g)                4.573e-101    4.573e-101         1.000*  -100.3398
   Al(g)               5.624e-103    5.624e-103         1.000*  -102.2500
   Si(g)               1.852e-109    1.852e-109         1.000*  -108.7323
    *no data, gas taken to be ideal

                                  In fluid              Sorbed            Kd
  Original basis total moles   moles     mg/kg      moles     mg/kg      L/kg
 -------------------------------------------------------------------------------
   H2O                 62.4       53.6  9.12e+05
   Al+++              0.251   7.57e-08   0.00193
   Ca++                2.50      0.477  1.81e+04
   Cl-                 1.39       1.38  4.64e+04
   CrO4--            0.0261   3.04e-20  3.33e-15
   Fe++                2.19   9.56e-07    0.0504
   H+                 -13.9   0.000950     0.904
   HCO3-            0.00100    0.00100      57.6
   HPO4--            0.0140   2.40e-11  2.18e-06
   K+                0.0221    0.00569      210.
   Mg++                2.29   1.74e-05     0.399
   Mn++              0.0527    0.00107      55.3
   Na+                0.993      0.913  1.98e+04
   O2(aq)           -0.0288   -0.00521     -157.
   SO4--            0.00718   2.99e-05      2.72
   SiO2(aq)            6.17   0.000324      18.4
   Ti(OH)4(aq)       0.0325     0.0325  3.55e+03

  Elemental composition               In fluid                  Sorbed
                  total moles     moles       mg/kg        moles       mg/kg
 -------------------------------------------------------------------------------
   Aluminum            0.2513    7.568e-08    0.001928
   Calcium              2.496       0.4774   1.807e+04
   Carbon            0.001000     0.001000       11.34
   Chlorine             1.385        1.385   4.637e+04
   Chromium           0.02609    3.037e-20   1.491e-15
   Hydrogen             111.1        107.3   1.022e+05
   Iron                 2.188    9.563e-07     0.05044
   Magnesium            2.291    1.736e-05      0.3985
   Manganese          0.05268     0.001065       55.26
   Oxygen               74.99        53.73   8.118e+05
   Phosphorus         0.01397    2.404e-11   7.032e-07
   Potassium          0.02205     0.005688       210.0
   Silicon              6.169    0.0003242       8.598
   Sodium              0.9932       0.9134   1.983e+04
   Sulfur            0.007184    2.995e-05      0.9069
   Titanium           0.03246      0.03246       1468.


          Step #   109             Xi = 0.7098

          Temperature = 100.0 C    Pressure =  1.013 bars
          pH =  7.403              log fO2 =  -64.910
          Eh =  -0.5297 volts      pe =  -7.1551
          Ionic strength      =    1.944858 molal
          Charge imbalance    =    0.463817 eq/kg (16.95% error)
          Activity of water   =    0.959395
          Solvent mass        =     0.96512 kg
          Solution mass       =      1.0585 kg
          Mineral mass        =     0.80108 kg
          Solution density    =    1.006    g/cm3
          Solution viscosity  =    0.003    poise
          Chlorinity          =    1.435057 molal
          Dissolved solids    =       88227 mg/kg sol'n
          Hardness            =    45120.75 mg/kg sol'n as CaCO3
            carbonate         =       45.13 mg/kg sol'n as CaCO3
            non-carbonate     =    45075.62 mg/kg sol'n as CaCO3
          Carbonate alkalinity=       45.13 mg/kg sol'n as CaCO3
          Water type          =    Ca-Cl
          Bulk volume         =    1.31e+03 cm3
          Fluid volume        =    1.05e+03 cm3
          Mineral volume      =        255. cm3
          Inert volume        =        0.00 cm3
          Porosity            =        80.5 %
          Permeability        =       0.116 cm2
          Mass reacted        =         770 g

                          moles          moles         grams          cm3      rxn rate
  Reactants             remaining       reacted       reacted       reacted  (mol/kg sec)
 ------------------------------------------------------------------------------------------
   H2O                    0.01000       0.02447        0.4408          --            --  
   Al2O3                  0.05210        0.1274         12.99          --            --  
   CaO                     0.8288         2.027         113.7          --            --  
   Cr2O3                 0.005409       0.01323         2.011          --            --  
   FeO(ox)                 0.9066         2.217         159.3          --            --  
   K2O(ox)               0.004364       0.01067         1.005          --            --  
   MgO                     0.9492         2.322         93.58          --            --  
   MnO                    0.02184       0.05342         3.789          --            --  
   Na2O(ox)               0.02347       0.05740         3.557          --            --  
   P2O5                  0.002896      0.007083         1.005          --            --  
   S                     0.002564      0.006271        0.2011       0.09726          --  
   SiO2                     2.557         6.255         375.9          --            --  
   TiO2                   0.01346       0.03292         2.629          --            --  

  Minerals in system     moles      log moles      grams        volume (cm3)
 ----------------------------------------------------------------------------
   Andradite              0.02057     -1.687          10.45           2.712
   Annite                 0.01666     -1.778          8.528           2.571
   Chromite               0.01323     -1.878          2.961          0.5822
   Diopside                 1.590      0.201          344.3           105.1
   Greenalite              0.7023     -0.153          261.1           80.76
   Hydroxylapatite       0.004722     -2.326          2.372          0.8951
   Mesolite                0.1197     -0.922          46.42           20.49
   Tephroite              0.02618     -1.582          5.287           1.995
   Tremolite               0.1465     -0.834          119.0           39.99
   Troilite              0.007241     -2.140         0.6365          0.2402
                                               _____________   _____________
          (total)                                     801.1           255.3 

  Aqueous species       molality    mg/kg sol'n    act. coef.     log act.
 ---------------------------------------------------------------------------
   Cl-                      1.246     4.029e+04      0.5567       -0.1588
   Na+                     0.8248     1.729e+04      0.6339       -0.2817
   Ca++                    0.4438     1.622e+04      0.1674       -1.1292
   NaCl(aq)                0.1221         6504.      1.0000       -0.9134
   CaCl+                  0.03577         2463.      0.6339       -1.6445
   Ti(OH)4(aq)            0.03411         3605.      1.0000       -1.4671
   CaCl2(aq)              0.01487         1504.      1.0000       -1.8278
   H2(aq)                0.006524         11.99      1.0000       -2.1855
   K+                    0.005633         200.8      0.5567       -2.5037
   Methane(aq)           0.001036         15.16      1.0000       -2.9846
   MnCl+                0.0008385         69.10      0.6339       -3.2745
   SiO2(aq)             0.0002754         15.09      1.0000       -3.5601
   Mn++                 0.0002649         13.27      0.1674       -4.3533
   KCl(aq)              0.0002592         17.62      1.0000       -3.5864
   NaHSiO3(aq)          5.174e-05         4.721      1.0000       -4.2862
   HS-                  2.891e-05        0.8719      0.5975       -4.7626
   OH-                  2.256e-05        0.3498      0.5975       -4.8704
   Mg++                 1.272e-05        0.2819      0.2484       -5.5002
   HSiO3-               8.673e-06        0.6096      0.6339       -5.2598
   MgCl+                5.260e-06        0.2866      0.6339       -5.4770
   H2S(aq)              2.077e-06       0.06454      1.0000       -5.6826
   NaOH(aq)             1.653e-06       0.06027      1.0000       -5.7818
   Fe++                 7.249e-07       0.03691      0.1674       -6.9160
   FeCl+                2.134e-07       0.01776      0.6339       -6.8688
   AlO2-                6.547e-08      0.003521      0.6339       -7.3819
   FeCl4--              5.121e-08      0.009228      0.0870       -8.3511
   H+                   4.632e-08     4.257e-05      0.8541       -7.4027
   S--                  2.733e-08     0.0007990      0.1264       -8.4618
   NaAlO2(aq)           1.247e-08     0.0009323      1.0000       -7.9040
    (only species > 1e-8 molal listed)

  Mineral saturation states
                     log Q/K                          log Q/K
 ----------------------------------------------------------------
   Chromite           0.0000 sat    Scolecite         -1.3912     
   Tremolite          0.0000 sat    Diaspore          -1.4321     
   Diopside           0.0000 sat    Talc              -1.4822     
   Annite             0.0000 sat    Mn(OH)2(am)       -1.6425     
   Troilite           0.0000 sat    Boehmite          -1.7269     
   Hydroxylapatite    0.0000 sat    Analcime          -1.7295     
   Andradite          0.0000 sat    FeO               -1.9272     
   Greenalite         0.0000 sat    Albite_low        -1.9856     
   Tephroite          0.0000 sat    Albite            -1.9856     
   Mesolite           0.0000 sat    Grossular         -1.9924     
   Minnesotaite      -0.0000 sat    Halite            -2.0184     
   Pyrrhotite        -0.0796        Phlogopite        -2.0411     
   Alabandite        -0.3266        Maximum_Microcli  -2.1157     
   Hedenbergite      -0.3514        K-Feldspar        -2.1285     
   Rhodonite         -0.3627        Stilbite          -2.1308     
   Quartz            -0.4819        Saponite-H        -2.1526     
   Ice               -0.4850        Gibbsite          -2.2186     
   Saponite-Ca       -0.5752        Celadonite        -2.2446     
   Tridymite         -0.6537        Epidote           -2.4102     
   Chalcedony        -0.6986        Epidote-ord       -2.4156     
   Wollastonite      -0.7335        Pyrite            -2.4403     
   Saponite-Na       -0.7880        Chrysotile        -2.4547     
   Ferrosilite       -0.8675        Enstatite         -2.4838     
   Pseudowollastoni  -0.8678        Goethite          -2.6003     
   Cristobalite(alp  -0.8996        Wustite           -2.6216     
   Prehnite          -0.9305        Fe(OH)2           -2.7248     
   Coesite           -1.1403        Whitlockite       -2.7603     
   Daphnite-14A      -1.1415        Gyrolite          -2.8132     
   Saponite-Mg       -1.1631        Eskolaite         -2.8854     
   Cristobalite(bet  -1.2018        Albite_high       -2.9167     
   Fayalite          -1.3423        Sanidine_high     -2.9245     
   Saponite-K        -1.3429        Lawsonite         -2.9636     
   SiO2(am)          -1.3758     
    (only minerals with log Q/K > -3 listed)

                         partial
  Gases               press. (bar)     fugacity     fug. coef.    log fug.
 ---------------------------------------------------------------------------
   H2(g)                    8.163         8.168         1.001      0.9121
   CH4(g)                   1.186         1.185        0.9993      0.0736
   H2O(g)                  0.8116        0.7996        0.9852     -0.0971
   H2S(g)               6.217e-05     6.193e-05        0.9961     -4.2081
   HCl(g)               7.974e-12     7.974e-12         1.000*   -11.0983
   CO2(g)               2.280e-18     2.275e-18        0.9976    -17.6430
   CO(g)                5.310e-21     5.310e-21         1.000*   -20.2749
   C2H4(g)              5.453e-25     5.453e-25         1.000*   -24.2633
   S2(g)                1.283e-30     1.283e-30         1.000*   -29.8918
   SO2(g)               9.276e-34     9.209e-34        0.9928    -33.0358
   Na(g)                2.430e-40     2.430e-40         1.000*   -39.6144
   K(g)                 1.789e-43     1.789e-43         1.000*   -42.7474
   Cl2(g)               1.087e-50     1.087e-50         1.000*   -49.9638
   O2(g)                1.231e-65     1.231e-65        0.9999    -64.9099
   Mg(g)                3.400e-68     3.400e-68         1.000*   -67.4685
   Ca(g)                7.846e-83     7.846e-83         1.000*   -82.1053
   C(g)                4.576e-101    4.576e-101         1.000*  -100.3395
   Al(g)               5.622e-103    5.622e-103         1.000*  -102.2501
   Si(g)               1.852e-109    1.852e-109         1.000*  -108.7323
    *no data, gas taken to be ideal

                                  In fluid              Sorbed            Kd
  Original basis total moles   moles     mg/kg      moles     mg/kg      L/kg
 -------------------------------------------------------------------------------
   H2O                 62.5       53.6  9.12e+05
   Al+++              0.255   7.56e-08   0.00193
   Ca++                2.52      0.477  1.81e+04
   Cl-                 1.39       1.38  4.64e+04
   CrO4--            0.0265   3.04e-20  3.33e-15
   Fe++                2.22   9.56e-07    0.0504
   H+                 -14.0   0.000950     0.905
   HCO3-            0.00100    0.00100      57.6
   HPO4--            0.0142   2.40e-11  2.18e-06
   K+                0.0223    0.00569      210.
   Mg++                2.32   1.74e-05     0.399
   Mn++              0.0534    0.00106      55.3
   Na+                0.995      0.914  1.98e+04
   O2(aq)           -0.0292   -0.00521     -157.
   SO4--            0.00727   2.99e-05      2.72
   SiO2(aq)            6.26   0.000324      18.4
   Ti(OH)4(aq)       0.0329     0.0329  3.60e+03

  Elemental composition               In fluid                  Sorbed
                  total moles     moles       mg/kg        moles       mg/kg
 -------------------------------------------------------------------------------
   Aluminum            0.2549    7.564e-08    0.001928
   Calcium              2.524       0.4772   1.807e+04
   Carbon            0.001000     0.001000       11.35
   Chlorine             1.385        1.385   4.639e+04
   Chromium           0.02646    3.036e-20   1.491e-15
   Hydrogen             111.1        107.3   1.022e+05
   Iron                 2.218    9.560e-07     0.05044
   Magnesium            2.323    1.736e-05      0.3985
   Manganese          0.05342     0.001065       55.27
   Oxygen               75.26        53.70   8.118e+05
   Phosphorus         0.01417    2.403e-11   7.032e-07
   Potassium          0.02235     0.005687       210.1
   Silicon              6.255    0.0003241       8.598
   Sodium              0.9948       0.9139   1.985e+04
   Sulfur            0.007271    2.993e-05      0.9068
   Titanium           0.03292      0.03292       1489.


          Step #   119             Xi = 0.8000

          Temperature = 100.0 C    Pressure =  1.013 bars
          pH =  7.409              log fO2 =  -64.923
          Eh =  -0.5305 volts      pe =  -7.1651
          Ionic strength      =    1.950432 molal
          Charge imbalance    =    0.465532 eq/kg (16.96% error)
          Activity of water   =    0.959241
          Solvent mass        =     0.96072 kg
          Solution mass       =      1.0546 kg
          Mineral mass        =     0.90284 kg
          Solution density    =    1.006    g/cm3
          Solution viscosity  =    0.003    poise
          Chlorinity          =    1.441621 molal
          Dissolved solids    =       89022 mg/kg sol'n
          Hardness            =    45079.08 mg/kg sol'n as CaCO3
            carbonate         =       45.34 mg/kg sol'n as CaCO3
            non-carbonate     =    45033.74 mg/kg sol'n as CaCO3
          Carbonate alkalinity=       45.34 mg/kg sol'n as CaCO3
          Water type          =    Ca-Cl
          Bulk volume         =    1.34e+03 cm3
          Fluid volume        =    1.05e+03 cm3
          Mineral volume      =        288. cm3
          Inert volume        =        0.00 cm3
          Porosity            =        78.5 %
          Permeability        =      0.0580 cm2
          Mass reacted        =         868 g

                          moles          moles         grams          cm3      rxn rate
  Reactants             remaining       reacted       reacted       reacted  (mol/kg sec)
 ------------------------------------------------------------------------------------------
   H2O                   0.006895       0.02758        0.4968          --            --  
   Al2O3                  0.03590        0.1436         14.64          --            --  
   CaO                     0.5712         2.285         128.1          --            --  
   Cr2O3                 0.003728       0.01491         2.266          --            --  
   FeO(ox)                 0.6248         2.499         179.6          --            --  
   K2O(ox)               0.003007       0.01203         1.133          --            --  
   MgO                     0.6542         2.617         105.5          --            --  
   MnO                    0.01505       0.06021         4.271          --            --  
   Na2O(ox)               0.01617       0.06469         4.009          --            --  
   P2O5                  0.001996      0.007983         1.133          --            --  
   S                     0.001767      0.007067        0.2266        0.1096          --  
   SiO2                     1.763         7.050         423.6          --            --  
   TiO2                  0.009275       0.03710         2.964          --            --  

  Minerals in system     moles      log moles      grams        volume (cm3)
 ----------------------------------------------------------------------------
   Andradite              0.02144     -1.669          10.89           2.826
   Annite                 0.01951     -1.710          9.989           3.011
   Chromite               0.01491     -1.826          3.338          0.6562
   Diopside                 1.801      0.255          390.0           119.0
   Greenalite              0.7919     -0.101          294.4           91.07
   Hydroxylapatite       0.005322     -2.274          2.673           1.009
   Mesolite                0.1345     -0.871          52.17           23.03
   Tephroite              0.02958     -1.529          5.973           2.254
   Tremolite               0.1634     -0.787          132.7           44.59
   Troilite              0.008038     -2.095         0.7067          0.2667
                                               _____________   _____________
          (total)                                     902.8           287.7 

  Aqueous species       molality    mg/kg sol'n    act. coef.     log act.
 ---------------------------------------------------------------------------
   Cl-                      1.251     4.040e+04      0.5567       -0.1571
   Na+                     0.8323     1.743e+04      0.6340       -0.2776
   Ca++                    0.4435     1.619e+04      0.1673       -1.1295
   NaCl(aq)                0.1237         6584.      1.0000       -0.9077
   Ti(OH)4(aq)            0.03862         4078.      1.0000       -1.4132
   CaCl+                  0.03587         2468.      0.6340       -1.6432
   CaCl2(aq)              0.01497         1514.      1.0000       -1.8247
   H2(aq)                0.006623         12.16      1.0000       -2.1789
   K+                    0.005516         196.5      0.5567       -2.5127
   Methane(aq)           0.001041         15.21      1.0000       -2.9826
   MnCl+                0.0008346         68.72      0.6340       -3.2764
   SiO2(aq)             0.0002631         14.40      1.0000       -3.5799
   Mn++                 0.0002628         13.15      0.1673       -4.3568
   KCl(aq)              0.0002548         17.31      1.0000       -3.5938
   NaHSiO3(aq)          5.067e-05         4.620      1.0000       -4.2953
   HS-                  2.847e-05        0.8579      0.5976       -4.7692
   OH-                  2.290e-05        0.3548      0.5976       -4.8638
   Mg++                 1.311e-05        0.2902      0.2484       -5.4873
   HSiO3-               8.413e-06        0.5908      0.6340       -5.2729
   MgCl+                5.439e-06        0.2961      0.6340       -5.4624
   H2S(aq)              2.014e-06       0.06254      1.0000       -5.6959
   NaOH(aq)             1.694e-06       0.06172      1.0000       -5.7711
   Fe++                 7.247e-07       0.03687      0.1673       -6.9163
   FeCl+                2.141e-07       0.01780      0.6340       -6.8674
   AlO2-                6.993e-08      0.003758      0.6340       -7.3532
   FeCl4--              5.201e-08      0.009365      0.0870       -8.3446
   H+                   4.559e-08     4.186e-05      0.8546       -7.4094
   S--                  2.735e-08     0.0007990      0.1263       -8.4615
   NaAlO2(aq)           1.345e-08      0.001004      1.0000       -7.8712
    (only species > 1e-8 molal listed)

  Mineral saturation states
                     log Q/K                          log Q/K
 ----------------------------------------------------------------
   Chromite           0.0000 sat    SiO2(am)          -1.3956     
   Hydroxylapatite    0.0000 sat    Diaspore          -1.4101     
   Andradite          0.0000 sat    Talc              -1.4822     
   Troilite           0.0000 sat    Mn(OH)2(am)       -1.6326     
   Annite             0.0000 sat    Boehmite          -1.7049     
   Tremolite          0.0000 sat    Analcime          -1.7385     
   Greenalite         0.0000 sat    FeO               -1.9140     
   Diopside           0.0000 sat    Grossular         -1.9682     
   Tephroite          0.0000 sat    Phlogopite        -2.0016     
   Mesolite           0.0000 sat    Albite            -2.0122     
   Minnesotaite      -0.0395        Albite_low        -2.0122     
   Pyrrhotite        -0.0796        Halite            -2.0127     
   Alabandite        -0.3300        Saponite-H        -2.1388     
   Hedenbergite      -0.3646        Maximum_Microcli  -2.1553     
   Rhodonite         -0.3725        K-Feldspar        -2.1681     
   Ice               -0.4851        Gibbsite          -2.1967     
   Quartz            -0.5017        Stilbite          -2.2034     
   Saponite-Ca       -0.5592        Celadonite        -2.2777     
   Tridymite         -0.6735        Epidote           -2.3893     
   Chalcedony        -0.7184        Epidote-ord       -2.3947     
   Wollastonite      -0.7401        Chrysotile        -2.4152     
   Saponite-Na       -0.7707        Pyrite            -2.4602     
   Ferrosilite       -0.8741        Enstatite         -2.4772     
   Pseudowollastoni  -0.8744        Goethite          -2.5904     
   Cristobalite(alp  -0.9194        Wustite           -2.6095     
   Prehnite          -0.9196        Fe(OH)2           -2.7117     
   Daphnite-14A      -1.0909        Whitlockite       -2.7647     
   Saponite-Mg       -1.1450        Gyrolite          -2.8464     
   Coesite           -1.1601        Eskolaite         -2.8986     
   Cristobalite(bet  -1.2216        Albite_high       -2.9433     
   Saponite-K        -1.3299        Lawsonite         -2.9461     
   Fayalite          -1.3356        Sanidine_high     -2.9641     
   Scolecite         -1.3935     
    (only minerals with log Q/K > -3 listed)

                         partial
  Gases               press. (bar)     fugacity     fug. coef.    log fug.
 ---------------------------------------------------------------------------
   H2(g)                    8.287         8.292         1.001      0.9187
   CH4(g)                   1.191         1.190        0.9993      0.0756
   H2O(g)                  0.8115        0.7995        0.9852     -0.0972
   H2S(g)               6.030e-05     6.007e-05        0.9961     -4.2214
   HCl(g)               7.881e-12     7.881e-12         1.000*   -11.1034
   CO2(g)               2.156e-18     2.151e-18        0.9976    -17.6674
   CO(g)                5.098e-21     5.098e-21         1.000*   -20.2926
   C2H4(g)              5.340e-25     5.340e-25         1.000*   -24.2725
   S2(g)                1.171e-30     1.171e-30         1.000*   -29.9315
   SO2(g)               8.596e-34     8.534e-34        0.9928    -33.0689
   Na(g)                2.510e-40     2.510e-40         1.000*   -39.6004
   K(g)                 1.793e-43     1.793e-43         1.000*   -42.7464
   Cl2(g)               1.046e-50     1.046e-50         1.000*   -49.9805
   O2(g)                1.194e-65     1.194e-65        0.9999    -64.9231
   Mg(g)                3.669e-68     3.669e-68         1.000*   -67.4355
   Ca(g)                8.212e-83     8.212e-83         1.000*   -82.0856
   C(g)                4.460e-101    4.460e-101         1.000*  -100.3507
   Al(g)               6.051e-103    6.051e-103         1.000*  -102.2182
   Si(g)               1.824e-109    1.824e-109         1.000*  -108.7389
    *no data, gas taken to be ideal

                                  In fluid              Sorbed            Kd
  Original basis total moles   moles     mg/kg      moles     mg/kg      L/kg
 -------------------------------------------------------------------------------
   H2O                 63.4       53.3  9.11e+05
   Al+++              0.287   8.05e-08   0.00206
   Ca++                2.78      0.475  1.81e+04
   Cl-                 1.39       1.38  4.66e+04
   CrO4--            0.0298   2.91e-20  3.20e-15
   Fe++                2.50   9.53e-07    0.0505
   H+                 -15.8   0.000951     0.908
   HCO3-            0.00100    0.00100      57.9
   HPO4--            0.0160   2.34e-11  2.13e-06
   K+                0.0251    0.00554      206.
   Mg++                2.62   1.78e-05     0.411
   Mn++              0.0602    0.00105      54.9
   Na+                 1.01      0.918  2.00e+04
   O2(aq)           -0.0330   -0.00524     -159.
   SO4--            0.00807   2.93e-05      2.67
   SiO2(aq)            7.05   0.000310      17.6
   Ti(OH)4(aq)       0.0371     0.0371  4.08e+03

  Elemental composition               In fluid                  Sorbed
                  total moles     moles       mg/kg        moles       mg/kg
 -------------------------------------------------------------------------------
   Aluminum            0.2872    8.054e-08    0.002061
   Calcium              2.782       0.4750   1.805e+04
   Carbon            0.001000     0.001000       11.39
   Chlorine             1.385        1.385   4.656e+04
   Chromium           0.02982    2.908e-20   1.434e-15
   Hydrogen             111.1        106.8   1.021e+05
   Iron                 2.500    9.528e-07     0.05045
   Magnesium            2.618    1.782e-05      0.4106
   Manganese          0.06021     0.001054       54.92
   Oxygen               77.77        53.48   8.113e+05
   Phosphorus         0.01597    2.344e-11   6.884e-07
   Potassium          0.02506     0.005545       205.6
   Silicon              7.050    0.0003095       8.243
   Sodium               1.009       0.9184   2.002e+04
   Sulfur            0.008067    2.932e-05      0.8914
   Titanium           0.03710      0.03710       1684.


          Step #   129             Xi = 0.9000

          Temperature = 100.0 C    Pressure =  1.013 bars
          pH =  7.417              log fO2 =  -64.938
          Eh =  -0.5313 volts      pe =  -7.1765
          Ionic strength      =    1.956662 molal
          Charge imbalance    =    0.467449 eq/kg (16.97% error)
          Activity of water   =    0.959069
          Solvent mass        =     0.95585 kg
          Solution mass       =      1.0503 kg
          Mineral mass        =      1.0156 kg
          Solution density    =    1.007    g/cm3
          Solution viscosity  =    0.003    poise
          Chlorinity          =    1.448970 molal
          Dissolved solids    =       89911 mg/kg sol'n
          Hardness            =    45032.50 mg/kg sol'n as CaCO3
            carbonate         =       45.58 mg/kg sol'n as CaCO3
            non-carbonate     =    44986.91 mg/kg sol'n as CaCO3
          Carbonate alkalinity=       45.58 mg/kg sol'n as CaCO3
          Water type          =    Ca-Cl
          Bulk volume         =    1.37e+03 cm3
          Fluid volume        =    1.04e+03 cm3
          Mineral volume      =        324. cm3
          Inert volume        =        0.00 cm3
          Porosity            =        76.3 %
          Permeability        =      0.0277 cm2
          Mass reacted        =         976 g

                          moles          moles         grams          cm3      rxn rate
  Reactants             remaining       reacted       reacted       reacted  (mol/kg sec)
 ------------------------------------------------------------------------------------------
   H2O                   0.003447       0.03103        0.5589          --            --  
   Al2O3                  0.01795        0.1616         16.47          --            --  
   CaO                     0.2856         2.570         144.1          --            --  
   Cr2O3                 0.001864       0.01677         2.550          --            --  
   FeO(ox)                 0.3124         2.812         202.0          --            --  
   K2O(ox)               0.001504       0.01353         1.275          --            --  
   MgO                     0.3271         2.944         118.7          --            --  
   MnO                   0.007526       0.06773         4.805          --            --  
   Na2O(ox)              0.008086       0.07278         4.511          --            --  
   P2O5                 0.0009978      0.008981         1.275          --            --  
   S                    0.0008834      0.007951        0.2550        0.1233          --  
   SiO2                    0.8813         7.932         476.6          --            --  
   TiO2                  0.004638       0.04174         3.334          --            --  

  Minerals in system     moles      log moles      grams        volume (cm3)
 ----------------------------------------------------------------------------
   Andradite              0.02240     -1.650          11.38           2.953
   Annite                 0.02268     -1.644          11.61           3.500
   Chromite               0.01677     -1.775          3.755          0.7383
   Diopside                 2.034      0.308          440.6           134.5
   Greenalite              0.8913     -0.050          331.3           102.5
   Hydroxylapatite       0.005987     -2.223          3.008           1.135
   Mesolite                0.1510     -0.821          58.55           25.85
   Tephroite              0.03335     -1.477          6.735           2.541
   Tremolite               0.1821     -0.740          147.9           49.69
   Troilite              0.008922     -2.050         0.7844          0.2960
                                               _____________   _____________
          (total)                                     1016.           323.7 

  Aqueous species       molality    mg/kg sol'n    act. coef.     log act.
 ---------------------------------------------------------------------------
   Cl-                      1.256     4.053e+04      0.5568       -0.1552
   Na+                     0.8406     1.759e+04      0.6342       -0.2732
   Ca++                    0.4433     1.617e+04      0.1673       -1.1298
   NaCl(aq)                0.1255         6674.      1.0000       -0.9014
   Ti(OH)4(aq)            0.04367         4606.      1.0000       -1.3599
   CaCl+                  0.03599         2474.      0.6342       -1.6416
   CaCl2(aq)              0.01509         1524.      1.0000       -1.8214
   H2(aq)                0.006737         12.36      1.0000       -2.1715
   K+                    0.005387         191.7      0.5568       -2.5229
   Methane(aq)           0.001046         15.27      1.0000       -2.9804
   MnCl+                0.0008302         68.29      0.6342       -3.2786
   Mn++                 0.0002604         13.02      0.1673       -4.3609
   KCl(aq)              0.0002499         16.96      1.0000       -3.6022
   SiO2(aq)             0.0002499         13.66      1.0000       -3.6023
   NaHSiO3(aq)          4.947e-05         4.506      1.0000       -4.3056
   HS-                  2.799e-05        0.8424      0.5977       -4.7766
   OH-                  2.330e-05        0.3606      0.5977       -4.8562
   Mg++                 1.355e-05        0.2998      0.2485       -5.4727
   HSiO3-               8.128e-06        0.5703      0.6342       -5.2877
   MgCl+                5.648e-06        0.3072      0.6342       -5.4459
   H2S(aq)              1.946e-06       0.06035      1.0000       -5.7109
   NaOH(aq)             1.742e-06       0.06340      1.0000       -5.7590
   Fe++                 7.244e-07       0.03682      0.1673       -6.9165
   FeCl+                2.148e-07       0.01785      0.6342       -6.8657
   AlO2-                7.536e-08      0.004045      0.6342       -7.3206
   FeCl4--              5.292e-08      0.009520      0.0869       -8.3374
   H+                   4.476e-08     4.106e-05      0.8550       -7.4171
   S--                  2.738e-08     0.0007990      0.1263       -8.4613
   NaAlO2(aq)           1.465e-08      0.001093      1.0000       -7.8342
    (only species > 1e-8 molal listed)

  Mineral saturation states
                     log Q/K                          log Q/K
 ----------------------------------------------------------------
   Greenalite         0.0000 sat    Diaspore          -1.3852     
   Tephroite          0.0000 sat    Scolecite         -1.3961     
   Chromite           0.0000 sat    SiO2(am)          -1.4180     
   Troilite           0.0000 sat    Talc              -1.4822     
   Hydroxylapatite    0.0000 sat    Mn(OH)2(am)       -1.6215     
   Annite             0.0000 sat    Boehmite          -1.6800     
   Tremolite          0.0000 sat    Analcime          -1.7487     
   Diopside           0.0000 sat    FeO               -1.8990     
   Mesolite           0.0000 sat    Grossular         -1.9408     
   Andradite          0.0000 sat    Phlogopite        -1.9569     
   Pyrrhotite        -0.0796        Halite            -2.0064     
   Minnesotaite      -0.0842        Albite_low        -2.0423     
   Alabandite        -0.3337        Albite            -2.0423     
   Hedenbergite      -0.3795        Saponite-H        -2.1232     
   Rhodonite         -0.3837        Gibbsite          -2.1719     
   Ice               -0.4852        Maximum_Microcli  -2.2002     
   Quartz            -0.5241        K-Feldspar        -2.2130     
   Saponite-Ca       -0.5411        Stilbite          -2.2854     
   Tridymite         -0.6959        Celadonite        -2.3152     
   Chalcedony        -0.7408        Epidote           -2.3656     
   Wollastonite      -0.7476        Chrysotile        -2.3705     
   Saponite-Na       -0.7511        Epidote-ord       -2.3710     
   Ferrosilite       -0.8815        Enstatite         -2.4697     
   Pseudowollastoni  -0.8819        Pyrite            -2.4827     
   Prehnite          -0.9071        Goethite          -2.5792     
   Cristobalite(alp  -0.9418        Wustite           -2.5957     
   Daphnite-14A      -1.0336        Fe(OH)2           -2.6968     
   Saponite-Mg       -1.1244        Whitlockite       -2.7696     
   Coesite           -1.1825        Gyrolite          -2.8840     
   Cristobalite(bet  -1.2440        Eskolaite         -2.9136     
   Saponite-K        -1.3151        Lawsonite         -2.9262     
   Fayalite          -1.3280        Albite_high       -2.9734     
    (only minerals with log Q/K > -3 listed)

                         partial
  Gases               press. (bar)     fugacity     fug. coef.    log fug.
 ---------------------------------------------------------------------------
   H2(g)                    8.429         8.435         1.001      0.9261
   CH4(g)                   1.197         1.196        0.9993      0.0778
   H2O(g)                  0.8114        0.7994        0.9852     -0.0973
   H2S(g)               5.824e-05     5.802e-05        0.9961     -4.2364
   HCl(g)               7.777e-12     7.777e-12         1.000*   -11.1092
   CO2(g)               2.023e-18     2.019e-18        0.9976    -17.6950
   CO(g)                4.867e-21     4.867e-21         1.000*   -20.3127
   C2H4(g)              5.214e-25     5.214e-25         1.000*   -24.2829
   S2(g)                1.056e-30     1.056e-30         1.000*   -29.9764
   SO2(g)               7.885e-34     7.829e-34        0.9928    -33.1063
   Na(g)                2.603e-40     2.603e-40         1.000*   -39.5845
   K(g)                 1.798e-43     1.798e-43         1.000*   -42.7453
   Cl2(g)               1.001e-50     1.001e-50         1.000*   -49.9995
   O2(g)                1.153e-65     1.153e-65        0.9999    -64.9381
   Mg(g)                3.998e-68     3.998e-68         1.000*   -67.3981
   Ca(g)                8.647e-83     8.647e-83         1.000*   -82.0632
   C(g)                4.332e-101    4.332e-101         1.000*  -100.3633
   Al(g)               6.577e-103    6.577e-103         1.000*  -102.1820
   Si(g)               1.794e-109    1.794e-109         1.000*  -108.7463
    *no data, gas taken to be ideal

                                  In fluid              Sorbed            Kd
  Original basis total moles   moles     mg/kg      moles     mg/kg      L/kg
 -------------------------------------------------------------------------------
   H2O                 64.4       53.1  9.10e+05
   Al+++              0.323   8.65e-08   0.00222
   Ca++                3.07      0.473  1.80e+04
   Cl-                 1.39       1.38  4.68e+04
   CrO4--            0.0335   2.77e-20  3.06e-15
   Fe++                2.81   9.49e-07    0.0505
   H+                 -17.8   0.000951     0.913
   HCO3-            0.00100    0.00100      58.1
   HPO4--            0.0180   2.28e-11  2.08e-06
   K+                0.0281    0.00539      201.
   Mg++                2.94   1.84e-05     0.425
   Mn++              0.0677    0.00104      54.5
   Na+                 1.03      0.923  2.02e+04
   O2(aq)           -0.0371   -0.00528     -161.
   SO4--            0.00895   2.86e-05      2.62
   SiO2(aq)            7.93   0.000294      16.8
   Ti(OH)4(aq)       0.0417     0.0417  4.61e+03

  Elemental composition               In fluid                  Sorbed
                  total moles     moles       mg/kg        moles       mg/kg
 -------------------------------------------------------------------------------
   Aluminum            0.3231    8.648e-08    0.002222
   Calcium              3.067       0.4725   1.803e+04
   Carbon            0.001000     0.001000       11.44
   Chlorine             1.385        1.385   4.675e+04
   Chromium           0.03355    2.770e-20   1.371e-15
   Hydrogen             111.1        106.3   1.020e+05
   Iron                 2.813    9.492e-07     0.05047
   Magnesium            2.945    1.835e-05      0.4247
   Manganese          0.06773     0.001042       54.53
   Oxygen               80.55        53.23   8.108e+05
   Phosphorus         0.01796    2.279e-11   6.720e-07
   Potassium          0.02807     0.005388       200.6
   Silicon              7.932    0.0002939       7.859
   Sodium               1.026       0.9235   2.021e+04
   Sulfur            0.008951    2.864e-05      0.8743
   Titanium           0.04174      0.04174       1903.


          Step #   139             Xi = 1.0000

          Temperature = 100.0 C    Pressure =  1.013 bars
          pH =  7.425              log fO2 =  -64.953
          Eh =  -0.5322 volts      pe =  -7.1881
          Ionic strength      =    1.962947 molal
          Charge imbalance    =    0.469381 eq/kg (16.99% error)
          Activity of water   =    0.958895
          Solvent mass        =     0.95098 kg
          Solution mass       =      1.0460 kg
          Mineral mass        =      1.1285 kg
          Solution density    =    1.007    g/cm3
          Solution viscosity  =    0.003    poise
          Chlorinity          =    1.456394 molal
          Dissolved solids    =       90807 mg/kg sol'n
          Hardness            =    44985.50 mg/kg sol'n as CaCO3
            carbonate         =       45.83 mg/kg sol'n as CaCO3
            non-carbonate     =    44939.67 mg/kg sol'n as CaCO3
          Carbonate alkalinity=       45.83 mg/kg sol'n as CaCO3
          Water type          =    Ca-Cl
          Bulk volume         =    1.40e+03 cm3
          Fluid volume        =    1.04e+03 cm3
          Mineral volume      =        360. cm3
          Inert volume        =        0.00 cm3
          Porosity            =        74.3 %
          Permeability        =      0.0137 cm2
          Mass reacted        =    1.08e+03 g

                          moles          moles         grams          cm3      rxn rate
  Reactants             remaining       reacted       reacted       reacted  (mol/kg sec)
 ------------------------------------------------------------------------------------------
   H2O                  3.583e-17       0.03447        0.6210          --            --  
   Al2O3                2.385e-17        0.1795         18.30          --            --  
   CaO                  1.141e-15         2.856         160.2          --            --  
   Cr2O3                9.162e-18       0.01864         2.833          --            --  
   FeO(ox)              5.586e-15         3.124         224.4          --            --  
   K2O(ox)             -2.152e-17       0.01504         1.416          --            --  
   MgO                  6.800e-15         3.271         131.8          --            --  
   MnO                  1.131e-16       0.07526         5.339          --            --  
   Na2O(ox)             2.656e-17       0.08086         5.012          --            --  
   P2O5                -8.538e-19      0.009978         1.416          --            --  
   S                   -1.649e-17      0.008834        0.2833        0.1370          --  
   SiO2                -9.714e-15         8.813         529.5          --            --  
   TiO2                 7.280e-17       0.04638         3.704          --            --  

  Minerals in system     moles      log moles      grams        volume (cm3)
 ----------------------------------------------------------------------------
   Andradite              0.02336     -1.632          11.87           3.080
   Annite                 0.02584     -1.588          13.23           3.988
   Chromite               0.01864     -1.730          4.172          0.8203
   Diopside                 2.268      0.356          491.2           149.9
   Greenalite              0.9908     -0.004          368.3           113.9
   Hydroxylapatite       0.006653     -2.177          3.342           1.261
   Mesolite                0.1674     -0.776          64.93           28.67
   Tephroite              0.03712     -1.430          7.496           2.829
   Tremolite               0.2008     -0.697          163.1           54.79
   Troilite              0.009806     -2.008         0.8621          0.3253
                                               _____________   _____________
          (total)                                     1128.           359.6 

  Aqueous species       molality    mg/kg sol'n    act. coef.     log act.
 ---------------------------------------------------------------------------
   Cl-                      1.261     4.066e+04      0.5569       -0.1534
   Na+                     0.8490     1.775e+04      0.6344       -0.2687
   Ca++                    0.4430     1.614e+04      0.1673       -1.1301
   NaCl(aq)                0.1273         6766.      1.0000       -0.8951
   Ti(OH)4(aq)            0.04877         5139.      1.0000       -1.3119
   CaCl+                  0.03610         2479.      0.6344       -1.6401
   CaCl2(aq)              0.01521         1534.      1.0000       -1.8179
   H2(aq)                0.006856         12.57      1.0000       -2.1639
   K+                    0.005257         186.9      0.5569       -2.5335
   Methane(aq)           0.001052         15.34      1.0000       -2.9782
   MnCl+                0.0008256         67.85      0.6344       -3.2808
   Mn++                 0.0002580         12.89      0.1673       -4.3650
   KCl(aq)              0.0002450         16.61      1.0000       -3.6108
   SiO2(aq)             0.0002370         12.95      1.0000       -3.6252
   NaHSiO3(aq)          4.827e-05         4.392      1.0000       -4.3163
   HS-                  2.750e-05        0.8268      0.5979       -4.7841
   OH-                  2.371e-05        0.3667      0.5979       -4.8484
   Mg++                 1.403e-05        0.3100      0.2485       -5.4577
   HSiO3-               7.848e-06        0.5500      0.6344       -5.3029
   MgCl+                5.869e-06        0.3189      0.6344       -5.4290
   H2S(aq)              1.878e-06       0.05819      1.0000       -5.7263
   NaOH(aq)             1.791e-06       0.06514      1.0000       -5.7468
   Fe++                 7.241e-07       0.03677      0.1673       -6.9168
   FeCl+                2.155e-07       0.01789      0.6344       -6.8641
   AlO2-                8.134e-08      0.004362      0.6344       -7.2873
   FeCl4--              5.385e-08      0.009678      0.0868       -8.3302
   H+                   4.394e-08     4.027e-05      0.8555       -7.4249
   S--                  2.741e-08     0.0007990      0.1262       -8.4610
   NaAlO2(aq)           1.598e-08      0.001191      1.0000       -7.7964
    (only species > 1e-8 molal listed)

  Mineral saturation states
                     log Q/K                          log Q/K
 ----------------------------------------------------------------
   Greenalite         0.0000 sat    Diaspore          -1.3597     
   Tremolite          0.0000 sat    Scolecite         -1.3987     
   Hydroxylapatite    0.0000 sat    SiO2(am)          -1.4409     
   Annite             0.0000 sat    Talc              -1.4822     
   Andradite          0.0000 sat    Mn(OH)2(am)       -1.6101     
   Tephroite          0.0000 sat    Boehmite          -1.6545     
   Chromite           0.0000 sat    Analcime          -1.7592     
   Troilite           0.0000 sat    FeO               -1.8837     
   Mesolite           0.0000 sat    Phlogopite        -1.9112     
   Diopside           0.0000 sat    Grossular         -1.9127     
   Pyrrhotite        -0.0796        Halite            -2.0001     
   Minnesotaite      -0.1299        Albite_low        -2.0732     
   Alabandite        -0.3376        Albite            -2.0732     
   Hedenbergite      -0.3947        Saponite-H        -2.1072     
   Rhodonite         -0.3952        Gibbsite          -2.1464     
   Ice               -0.4852        Maximum_Microcli  -2.2461     
   Saponite-Ca       -0.5227        K-Feldspar        -2.2589     
   Quartz            -0.5470        Chrysotile        -2.3248     
   Tridymite         -0.7188        Epidote           -2.3413     
   Saponite-Na       -0.7311        Epidote-ord       -2.3467     
   Wollastonite      -0.7552        Celadonite        -2.3535     
   Chalcedony        -0.7637        Stilbite          -2.3693     
   Ferrosilite       -0.8891        Enstatite         -2.4621     
   Pseudowollastoni  -0.8895        Pyrite            -2.5056     
   Prehnite          -0.8943        Goethite          -2.5678     
   Cristobalite(alp  -0.9647        Wustite           -2.5816     
   Daphnite-14A      -0.9749        Fe(OH)2           -2.6815     
   Saponite-Mg       -1.1034        Whitlockite       -2.7747     
   Coesite           -1.2054        Lawsonite         -2.9058     
   Cristobalite(bet  -1.2669        Gyrolite          -2.9224     
   Saponite-K        -1.3000        Eskolaite         -2.9289     
   Fayalite          -1.3203     
    (only minerals with log Q/K > -3 listed)

                         partial
  Gases               press. (bar)     fugacity     fug. coef.    log fug.
 ---------------------------------------------------------------------------
   H2(g)                    8.578         8.584         1.001      0.9337
   CH4(g)                   1.203         1.202        0.9993      0.0800
   H2O(g)                  0.8112        0.7992        0.9852     -0.0973
   H2S(g)               5.621e-05     5.600e-05        0.9961     -4.2518
   HCl(g)               7.671e-12     7.671e-12         1.000*   -11.1152
   CO2(g)               1.896e-18     1.891e-18        0.9976    -17.7232
   CO(g)                4.642e-21     4.642e-21         1.000*   -20.3333
   C2H4(g)              5.087e-25     5.087e-25         1.000*   -24.2936
   S2(g)                9.499e-31     9.499e-31         1.000*   -30.0223
   SO2(g)               7.220e-34     7.168e-34        0.9928    -33.1446
   Na(g)                2.701e-40     2.701e-40         1.000*   -39.5685
   K(g)                 1.802e-43     1.802e-43         1.000*   -42.7442
   Cl2(g)               9.572e-51     9.572e-51         1.000*   -50.0190
   O2(g)                1.113e-65     1.113e-65        0.9999    -64.9534
   Mg(g)                4.366e-68     4.366e-68         1.000*   -67.3599
   Ca(g)                9.114e-83     9.114e-83         1.000*   -82.0403
   C(g)                4.205e-101    4.205e-101         1.000*  -100.3762
   Al(g)               7.162e-103    7.162e-103         1.000*  -102.1449
   Si(g)               1.763e-109    1.763e-109         1.000*  -108.7539
    *no data, gas taken to be ideal

                                  In fluid              Sorbed            Kd
  Original basis total moles   moles     mg/kg      moles     mg/kg      L/kg
 -------------------------------------------------------------------------------
   H2O                 65.3       52.8  9.09e+05
   Al+++              0.359   9.30e-08   0.00240
   Ca++                3.35      0.470  1.80e+04
   Cl-                 1.39       1.38  4.69e+04
   CrO4--            0.0373   2.64e-20  2.92e-15
   Fe++                3.12   9.46e-07    0.0505
   H+                 -19.8   0.000952     0.917
   HCO3-            0.00100    0.00100      58.3
   HPO4--            0.0200   2.21e-11  2.03e-06
   K+                0.0311    0.00523      196.
   Mg++                3.27   1.89e-05     0.440
   Mn++              0.0753    0.00103      54.1
   Na+                 1.04      0.929  2.04e+04
   O2(aq)           -0.0412   -0.00532     -163.
   SO4--            0.00983   2.80e-05      2.57
   SiO2(aq)            8.81   0.000279      16.0
   Ti(OH)4(aq)       0.0464     0.0464  5.14e+03

  Elemental composition               In fluid                  Sorbed
                  total moles     moles       mg/kg        moles       mg/kg
 -------------------------------------------------------------------------------
   Aluminum            0.3590    9.303e-08    0.002400
   Calcium              3.353       0.4701   1.801e+04
   Carbon            0.001000     0.001000       11.48
   Chlorine             1.385        1.385   4.694e+04
   Chromium           0.03728    2.636e-20   1.310e-15
   Hydrogen             111.1        105.8   1.019e+05
   Iron                 3.125    9.457e-07     0.05049
   Magnesium            3.272    1.892e-05      0.4397
   Manganese          0.07526     0.001030       54.13
   Oxygen               83.34        52.97   8.103e+05
   Phosphorus         0.01996    2.214e-11   6.557e-07
   Potassium          0.03107     0.005233       195.6
   Silicon              8.813    0.0002788       7.486
   Sodium               1.042       0.9285   2.041e+04
   Sulfur            0.009834    2.796e-05      0.8572
   Titanium           0.04638      0.04638       2123.
