# Supplementary material for: Mineral Indicators of Geologically Recent Past Habitability on Mars
Source: Life (Basel). 2023 Dec 15;13(12):2349. doi: 10.3390/life13122349 (PMC10744562; doi:10.3390/life13122349)
Supplement: Supplementary file 1 [file life-13-02349-s001.zip › Supplemental Files 1/CaNa2(ClO4)2/CaNa2CaClO42_373/SNC CaNa2CaClO42_373.txt]

          Step #     0             Xi = 0.0000

          Temperature = 100.0 C    Pressure =  1.013 bars
          pH =  6.854              log fO2 =   -3.057
          Eh =   0.6557 volts      pe =   8.8566
          Ionic strength      =    1.905543 molal
          Charge imbalance    =    0.450609 eq/kg (16.85% error)
          Activity of water   =    0.960577
          Solvent mass        =      1.0000 kg
          Solution mass       =      1.0895 kg
          Mineral mass        =      0.0000 kg
          Solution density    =    1.002    g/cm3
          Solution viscosity  =    0.003    poise
          Chlorinity          =    1.385000 molal
          Dissolved solids    =       82176 mg/kg sol'n
          Hardness            =    45748.33 mg/kg sol'n as CaCO3
            carbonate         =       37.91 mg/kg sol'n as CaCO3
            non-carbonate     =    45710.42 mg/kg sol'n as CaCO3
          Carbonate alkalinity=       37.91 mg/kg sol'n as CaCO3
          Water type          =    Ca-Cl
          Bulk volume         =    1.09e+03 cm3
          Fluid volume        =    1.09e+03 cm3
          Mineral volume      =        0.00 cm3
          Inert volume        =        0.00 cm3
          Porosity            =        100. %
          Permeability        =        98.7 cm2
          Mass reacted        =           0 g

                          moles          moles         grams          cm3      rxn rate
  Reactants             remaining       reacted       reacted       reacted  (mol/kg sec)
 ------------------------------------------------------------------------------------------
   H2O                    0.02383         0.000         0.000          --            --  
   Al2O3                   0.4287         0.000         0.000          --            --  
   CaO                      1.549         0.000         0.000          --            --  
   Cr2O3                   0.1215         0.000         0.000          --            --  
   FeO(ox)                  3.020         0.000         0.000          --            --  
   K2O(ox)                0.01024         0.000         0.000          --            --  
   MgO                      4.848         0.000         0.000          --            --  
   MnO                    0.07537         0.000         0.000          --            --  
   Na2O(ox)                0.1275         0.000         0.000          --            --  
   P2O5                   0.02356         0.000         0.000          --            --  
   S                      0.02361         0.000         0.000         0.000          --  
   SiO2                     8.493         0.000         0.000          --            --  
   TiO2                   0.07625         0.000         0.000          --            --  

  No minerals in system.

  Aqueous species       molality    mg/kg sol'n    act. coef.     log act.
 ---------------------------------------------------------------------------
   Cl-                      1.211     3.939e+04      0.5562       -0.1717
   Na+                     0.7696     1.624e+04      0.6327       -0.3125
   Ca++                    0.4466     1.643e+04      0.1675       -1.1260
   NaCl(aq)                0.1103         5919.      1.0000       -0.9573
   CaCl+                  0.03503         2429.      0.6327       -1.6543
   CaCl2(aq)              0.01411         1437.      1.0000       -1.8506
   K+                   0.0009569         34.34      0.5562       -3.2739
   Fe++                 0.0007379         37.82      0.1675       -3.9079
   Mg++                 0.0007048         15.72      0.2482       -3.7571
   CaSO4(aq)            0.0006722         84.00      1.0000       -3.1725
   CaHCO3+              0.0005318         49.34      0.6327       -3.4731
   SO4--                0.0003166         27.92      0.0875       -4.5576
   MgCl+                0.0002831         15.53      0.6327       -3.7469
   HCO3-                0.0002714         15.20      0.6327       -3.7652
   FeCl+                0.0002114         17.72      0.6327       -3.8736
   CaCO3(aq)            9.978e-05         9.166      1.0000       -4.0010
   CO2(aq)              6.119e-05         2.472      1.0000       -4.2133
   FeCl4--              4.606e-05         8.356      0.0875       -5.3948
   KCl(aq)              4.269e-05         2.921      1.0000       -4.3696
   NaHCO3(aq)           3.247e-05         2.504      1.0000       -4.4885
   MgSO4(aq)            1.078e-05         1.191      1.0000       -4.9674
   OH-                  6.391e-06       0.09976      0.5966       -5.4188
   FeCl++               1.663e-06        0.1394      0.1068       -6.7507
   MgHCO3+              1.294e-06        0.1013      0.6327       -6.0868
   FeCO3+               1.048e-06        0.1115      0.6327       -6.1784
   Ti(OH)4(aq)          1.000e-06        0.1064      1.0000       -6.0000
   CO3--                9.476e-07       0.05219      0.1068       -6.9950
   SiO2(aq)             9.448e-07       0.05210      1.0000       -6.0247
   FeCl2(aq)            9.414e-07        0.1095      1.0000       -6.0262
   Fe+++                9.212e-07       0.04722      0.0467       -7.3666
   CrO4--               8.530e-07       0.09082      0.0875       -7.1272
   AlO2-                8.334e-07       0.04511      0.6327       -6.2779
   MnCl+                7.543e-07       0.06258      0.6327       -6.3213
   HPO4--               7.270e-07       0.06404      0.0875       -7.1966
   O2(aq)               6.838e-07       0.02008      1.0000       -6.1651
   NaOH(aq)             4.355e-07       0.01599      1.0000       -6.3610
   KSO4-                3.647e-07       0.04524      0.6327       -6.6369
   H2PO4-               2.729e-07       0.02429      0.6327       -6.7628
   Mn++                 2.448e-07       0.01234      0.1675       -7.3870
   H+                   1.645e-07     0.0001522      0.8512       -6.8538
   NaAlO2(aq)           1.476e-07       0.01111      1.0000       -6.8309
   HCrO4-               1.470e-07       0.01578      0.6327       -7.0316
   MgCO3(aq)            5.866e-08      0.004539      1.0000       -7.2317
   NaHSiO3(aq)          4.678e-08      0.004297      1.0000       -7.3299
   HCl(aq)              2.262e-08     0.0007569      1.0000       -7.6456
   NaCO3-               2.120e-08      0.001615      0.6327       -7.8724
   HAlO2(aq)            1.893e-08      0.001042      1.0000       -7.7230
    (only species > 1e-8 molal listed)

  Mineral saturation states
                     log Q/K                          log Q/K
 ----------------------------------------------------------------
   Magnetite         33.4283s/sat   Aragonite          1.0447s/sat
   Cronstedtite-7A   32.5271s/sat   Wustite            0.8272s/sat
   Hematite          30.9445s/sat   Greenalite         0.8050s/sat
   Ferrite-Ca        26.8636s/sat   Chamosite-7A       0.6857s/sat
   Ferrite-Mg        25.2456s/sat   Siderite           0.6775s/sat
   Andradite         24.0727s/sat   Diaspore           0.2207s/sat
   Jarosite          23.0701s/sat   Hercynite          0.1426s/sat
   Nontronite-Ca     21.3724s/sat   Dolomite-dis       0.0872s/sat
   Nontronite-Na     21.1488s/sat   Fayalite           0.0152s/sat
   Nontronite-Mg     21.0780s/sat   FeO               -0.0162     
   Nontronite-K      20.3505s/sat   Monohydrocalcite  -0.0367     
   Nontronite-H      19.9774s/sat   Boehmite          -0.0741     
   Goethite          14.7741s/sat   Anhydrite         -0.2985     
   Ferrite-Dicalciu  11.5261s/sat   Ice               -0.4845     
   Hydroxylapatite   11.3550s/sat   Gibbsite          -0.5652     
   Fe(OH)3           10.4546s/sat   Fe(OH)2           -0.8133     
   Epidote            8.6877s/sat   Gypsum            -0.8150     
   Epidote-ord        8.6823s/sat   Bassanite         -0.9593     
   NaFeO2             5.4734s/sat   CaSO4:0.5H2O(bet  -1.0538     
   Strengite          5.3504s/sat   Magnesite         -1.2560     
   Whitlockite        5.1741s/sat   Annite            -1.3263     
   Daphnite-14A       4.3273s/sat   Ferrosilite       -1.4211     
   Bixbyite           4.2925s/sat   Corundum          -1.6228     
   Pyrolusite         4.2551s/sat   Halite            -2.0623     
   Hausmannite        2.1630s/sat   Ripidolite-14A    -2.0654     
   Daphnite-7A        1.4521s/sat   Dawsonite         -2.3449     
   Dolomite-ord       1.2005s/sat   Brucite           -2.5358     
   Dolomite           1.1998s/sat   Quartz            -2.9465     
   Calcite            1.1883s/sat
    (only minerals with log Q/K > -3 listed)

                         partial
  Gases               press. (bar)     fugacity     fug. coef.    log fug.
 ---------------------------------------------------------------------------
   H2O(g)                  0.8126        0.8006        0.9852     -0.0966
   CO2(g)                0.005713      0.005700        0.9976     -2.2441
   O2(g)                0.0008761     0.0008760        0.9999     -3.0575
   HCl(g)               2.739e-11     2.739e-11         1.000*   -10.5625
   Cl2(g)               1.080e-18     1.080e-18         1.000*   -17.9664
   H2(g)                9.687e-31     9.693e-31         1.001    -30.0135
   CO(g)                1.577e-36     1.577e-36         1.000*   -35.8022
   SO2(g)               8.833e-42     8.770e-42        0.9928    -41.0570
   Na(g)                2.203e-56     2.203e-56         1.000*   -55.6570
   K(g)                 2.956e-60     2.956e-60         1.000*   -59.5293
   Mg(g)                1.784e-98     1.784e-98         1.000*   -97.7487
   H2S(g)              9.870e-106    9.832e-106        0.9961   -105.0073
   CH4(g)              5.877e-109    5.873e-109        0.9993   -108.2312
   Ca(g)               7.491e-115    7.491e-115         1.000*  -114.1255
   C(g)                1.611e-147    1.611e-147         1.000*  -146.7930
   Al(g)               1.031e-147    1.031e-147         1.000*  -146.9868
   S2(g)               2.296e-170    2.296e-170         1.000*  -169.6390
   Si(g)               8.927e-174    8.927e-174         1.000*  -173.0493
   C2H4(g)             9.515e-180    9.515e-180         1.000*  -179.0216
    *no data, gas taken to be ideal

                                  In fluid              Sorbed            Kd
  Original basis total moles   moles     mg/kg      moles     mg/kg      L/kg
 -------------------------------------------------------------------------------
   H2O                 55.5       55.5  9.18e+05
   Al+++           1.00e-06   1.00e-06    0.0248
   Ca++               0.497      0.497  1.83e+04
   Cl-                 1.39       1.38  4.51e+04
   CrO4--          1.00e-06   1.00e-06     0.106
   Fe++             0.00100    0.00100      51.3
   H+             -4.73e-05  -4.73e-05   -0.0437
   HCO3-            0.00100    0.00100      56.0
   HPO4--          1.00e-06   1.00e-06    0.0881
   K+               0.00100    0.00100      35.9
   Mg++             0.00100    0.00100      22.3
   Mn++            1.00e-06   1.00e-06    0.0504
   Na+                0.880      0.880  1.86e+04
   O2(aq)          1.59e-06   1.59e-06    0.0468
   SO4--            0.00100    0.00100      88.2
   SiO2(aq)        1.00e-06   1.00e-06    0.0551
   Ti(OH)4(aq)     1.00e-06   1.00e-06     0.106

  Elemental composition               In fluid                  Sorbed
                  total moles     moles       mg/kg        moles       mg/kg
 -------------------------------------------------------------------------------
   Aluminum         1.000e-06    1.000e-06     0.02476
   Calcium             0.4970       0.4970   1.828e+04
   Carbon            0.001000     0.001000       11.02
   Chlorine             1.385        1.385   4.507e+04
   Chromium         1.000e-06    1.000e-06     0.04772
   Hydrogen             111.0        111.0   1.027e+05
   Iron              0.001000     0.001000       51.26
   Magnesium         0.001000     0.001000       22.31
   Manganese        1.000e-06    1.000e-06     0.05042
   Oxygen               55.52        55.52   8.152e+05
   Phosphorus       1.000e-06    1.000e-06     0.02843
   Potassium         0.001000     0.001000       35.89
   Silicon          1.000e-06    1.000e-06     0.02578
   Sodium              0.8800       0.8800   1.857e+04
   Sulfur            0.001000     0.001000       29.43
   Titanium         1.000e-06    1.000e-06     0.04395


          Step #     0             Xi = 0.0000

          Temperature = 100.0 C    Pressure =  1.013 bars
          pH =  5.261              log fO2 =  -51.153
          Eh =  -0.1166 volts      pe =  -1.5743
          Ionic strength      =    1.905423 molal
          Charge imbalance    =    0.450625 eq/kg (16.85% error)
          Activity of water   =    0.960574
          Solvent mass        =      1.0000 kg
          Solution mass       =      1.0895 kg
          Mineral mass        =  3.7833e-05 kg
          Solution density    =    1.002    g/cm3
          Solution viscosity  =    0.003    poise
          Chlorinity          =    1.384993 molal
          Dissolved solids    =       82139 mg/kg sol'n
          Hardness            =    45749.80 mg/kg sol'n as CaCO3
            carbonate         =        4.85 mg/kg sol'n as CaCO3
            non-carbonate     =    45744.96 mg/kg sol'n as CaCO3
          Carbonate alkalinity=        4.85 mg/kg sol'n as CaCO3
          Water type          =    Ca-Cl
          Bulk volume         =    1.09e+03 cm3
          Fluid volume        =    1.09e+03 cm3
          Mineral volume      =     0.00724 cm3
          Inert volume        =        0.00 cm3
          Porosity            =        100. %
          Permeability        =        98.7 cm2
          Mass reacted        =           0 g

                          moles          moles         grams          cm3      rxn rate
  Reactants             remaining       reacted       reacted       reacted  (mol/kg sec)
 ------------------------------------------------------------------------------------------
   H2O                    0.02383         0.000         0.000          --            --  
   Al2O3                   0.4287         0.000         0.000          --            --  
   CaO                      1.549         0.000         0.000          --            --  
   Cr2O3                   0.1215         0.000         0.000          --            --  
   FeO(ox)                  3.020         0.000         0.000          --            --  
   K2O(ox)                0.01024         0.000         0.000          --            --  
   MgO                      4.848         0.000         0.000          --            --  
   MnO                    0.07537         0.000         0.000          --            --  
   Na2O(ox)                0.1275         0.000         0.000          --            --  
   P2O5                   0.02356         0.000         0.000          --            --  
   S                      0.02361         0.000         0.000         0.000          --  
   SiO2                     8.493         0.000         0.000          --            --  
   TiO2                   0.07625         0.000         0.000          --            --  

  Minerals in system     moles      log moles      grams        volume (cm3)
 ----------------------------------------------------------------------------
   Chromite             5.000e-07     -6.301      0.0001119       2.200e-05
   Diaspore             9.716e-07     -6.013      5.828e-05       1.726e-05
   Hematite             0.0002128     -3.672        0.03398        0.006441
   Hydroxylapatite      2.503e-07     -6.601      0.0001257       4.745e-05
   Pyrite               2.968e-05     -4.528       0.003561       0.0007105
                                               _____________   _____________
          (total)                                   0.03783        0.007238 

  Aqueous species       molality    mg/kg sol'n    act. coef.     log act.
 ---------------------------------------------------------------------------
   Cl-                      1.211     3.940e+04      0.5562       -0.1717
   Na+                     0.7696     1.624e+04      0.6327       -0.3125
   Ca++                    0.4470     1.644e+04      0.1675       -1.1255
   NaCl(aq)                0.1103         5919.      1.0000       -0.9572
   CaCl+                  0.03507         2431.      0.6327       -1.6539
   CaCl2(aq)              0.01412         1439.      1.0000       -1.8501
   K+                   0.0009570         34.34      0.5562       -3.2739
   CO2(aq)              0.0007404         29.91      1.0000       -3.1305
   Mg++                 0.0007059         15.75      0.2482       -3.7564
   CaSO4(aq)            0.0006323         79.01      1.0000       -3.1991
   Fe++                 0.0004031         20.66      0.1675       -4.1704
   SO4--                0.0002975         26.23      0.0875       -4.5846
   MgCl+                0.0002836         15.55      0.6327       -3.7461
   CaHCO3+              0.0001645         15.26      0.6327       -3.9827
   FeCl+                0.0001155         9.680      0.6327       -4.1362
   HCO3-                8.386e-05         4.696      0.6327       -4.2753
   KCl(aq)              4.270e-05         2.922      1.0000       -4.3696
   FeCl4--              2.517e-05         4.566      0.0875       -5.6573
   MgSO4(aq)            1.014e-05         1.121      1.0000       -4.9938
   NaHCO3(aq)           1.003e-05        0.7736      1.0000       -4.9986
   H+                   6.443e-06      0.005960      0.8512       -5.2609
   Ti(OH)4(aq)          1.000e-06        0.1064      1.0000       -6.0000
   SiO2(aq)             9.985e-07       0.05507      1.0000       -6.0006
   HCl(aq)              8.859e-07       0.02965      1.0000       -6.0526
   CaCO3(aq)            7.879e-07       0.07238      1.0000       -6.1035
   MnCl+                7.544e-07       0.06259      0.6327       -6.3212
   FeCl2(aq)            5.143e-07       0.05984      1.0000       -6.2888
   MgHCO3+              4.005e-07       0.03136      0.6327       -6.5962
   KSO4-                3.427e-07       0.04251      0.6327       -6.6639
   Mn++                 2.448e-07       0.01235      0.1675       -7.3870
   H2PO4-               2.328e-07       0.02073      0.6327       -6.8318
   HSO4-                2.257e-07       0.02011      0.6327       -6.8453
   OH-                  1.632e-07      0.002547      0.5966       -7.0117
   H2S(aq)              7.371e-08      0.002306      1.0000       -7.1325
   HPO4--               1.584e-08      0.001395      0.0875       -8.8585
   AlO2-                1.280e-08     0.0006929      0.6327       -8.0916
   HAlO2(aq)            1.138e-08     0.0006268      1.0000       -7.9437
   NaOH(aq)             1.112e-08     0.0004082      1.0000       -7.9539
    (only species > 1e-8 molal listed)

  Mineral saturation states
                     log Q/K                          log Q/K
 ----------------------------------------------------------------
   Hydroxylapatite    0.0000 sat    Magnetite         -0.9645     
   Hematite           0.0000 sat    Bassanite         -0.9859     
   Diaspore           0.0000 sat    Aragonite         -1.0578     
   Pyrite             0.0000 sat    CaSO4:0.5H2O(bet  -1.0804     
   Chromite           0.0000 sat    Whitlockite       -1.3341     
   Boehmite          -0.2948        Eskolaite         -1.3480     
   Anhydrite         -0.3251        Siderite          -1.6881     
   Ice               -0.4845        Halite            -2.0622     
   Goethite          -0.6981        Corundum          -2.0642     
   Gibbsite          -0.7860        Monohydrocalcite  -2.1393     
   Gypsum            -0.8416        Quartz            -2.9224     
   Calcite           -0.9142        Troilite          -2.9878     
    (only minerals with log Q/K > -3 listed)

                         partial
  Gases               press. (bar)     fugacity     fug. coef.    log fug.
 ---------------------------------------------------------------------------
   H2O(g)                  0.8126        0.8006        0.9852     -0.0966
   CO2(g)                 0.06914       0.06897        0.9976     -1.1613
   H2S(g)               2.207e-06     2.198e-06        0.9961     -5.6580
   H2(g)                1.081e-06     1.082e-06         1.001     -5.9659
   HCl(g)               1.073e-09     1.073e-09         1.000*    -8.9695
   CO(g)                2.130e-11     2.130e-11         1.000*   -10.6717
   CH4(g)               1.103e-11     1.102e-11        0.9993    -10.9578
   SO2(g)               1.421e-14     1.411e-14        0.9928    -13.8506
   S2(g)                9.215e-20     9.215e-20         1.000*   -19.0355
   C2H4(g)              2.691e-33     2.691e-33         1.000*   -32.5701
   Cl2(g)               1.485e-39     1.485e-39         1.000*   -38.8282
   Na(g)                5.942e-46     5.942e-46         1.000*   -45.2260
   K(g)                 7.972e-50     7.972e-50         1.000*   -49.0984
   O2(g)                7.035e-52     7.034e-52        0.9999    -51.1528
   Mg(g)                1.300e-77     1.300e-77         1.000*   -76.8862
   Ca(g)                5.455e-94     5.455e-94         1.000*   -93.2632
   C(g)                 2.427e-98     2.427e-98         1.000*   -97.6149
   Al(g)               7.310e-112    7.310e-112         1.000*  -111.1361
   Si(g)               1.175e-125    1.175e-125         1.000*  -124.9300
    *no data, gas taken to be ideal

                                  In fluid              Sorbed            Kd
  Original basis total moles   moles     mg/kg      moles     mg/kg      L/kg
 -------------------------------------------------------------------------------
   H2O                 55.5       55.5  9.18e+05
   Al+++           1.00e-06   2.84e-08  0.000704
   Ca++               0.497      0.497  1.83e+04
   Cl-                 1.39       1.38  4.51e+04
   CrO4--          1.00e-06   1.01e-14  1.08e-09
   Fe++             0.00100   0.000544      27.9
   H+             -4.73e-05   0.000747     0.691
   HCO3-            0.00100    0.00100      56.0
   HPO4--          1.00e-06   2.49e-07    0.0219
   K+               0.00100    0.00100      35.9
   Mg++             0.00100    0.00100      22.3
   Mn++            1.00e-06   1.00e-06    0.0504
   Na+                0.880      0.880  1.86e+04
   O2(aq)          1.59e-06  -1.63e-07  -0.00478
   SO4--            0.00100   0.000941      82.9
   SiO2(aq)        1.00e-06   1.00e-06    0.0551
   Ti(OH)4(aq)     1.00e-06   1.00e-06     0.106

  Elemental composition               In fluid                  Sorbed
                  total moles     moles       mg/kg        moles       mg/kg
 -------------------------------------------------------------------------------
   Aluminum         1.000e-06    2.842e-08   0.0007039
   Calcium             0.4970       0.4970   1.828e+04
   Carbon            0.001000     0.001000       11.02
   Chlorine             1.385        1.385   4.507e+04
   Chromium         1.000e-06    1.014e-14   4.841e-10
   Hydrogen             111.0        111.0   1.027e+05
   Iron              0.001000    0.0005443       27.90
   Magnesium         0.001000     0.001000       22.31
   Manganese        1.000e-06    1.000e-06     0.05043
   Oxygen               55.52        55.51   8.152e+05
   Phosphorus       1.000e-06    2.490e-07    0.007078
   Potassium         0.001000     0.001000       35.89
   Silicon          1.000e-06    1.000e-06     0.02578
   Sodium              0.8800       0.8800   1.857e+04
   Sulfur            0.001000    0.0009406       27.69
   Titanium         1.000e-06    1.000e-06     0.04395


          Step #     1             Xi = 0.0006

          Temperature = 100.0 C    Pressure =  1.013 bars
          pH =  6.432              log fO2 =  -52.496
          Eh =  -0.2282 volts      pe =  -3.0817
          Ionic strength      =    1.905023 molal
          Charge imbalance    =    0.450658 eq/kg (16.85% error)
          Activity of water   =    0.960570
          Solvent mass        =     0.99998 kg
          Solution mass       =      1.0894 kg
          Mineral mass        =  0.00080413 kg
          Solution density    =    1.002    g/cm3
          Solution viscosity  =    0.003    poise
          Chlorinity          =    1.385029 molal
          Dissolved solids    =       82095 mg/kg sol'n
          Hardness            =    45760.08 mg/kg sol'n as CaCO3
            carbonate         =        5.19 mg/kg sol'n as CaCO3
            non-carbonate     =    45754.89 mg/kg sol'n as CaCO3
          Carbonate alkalinity=        5.19 mg/kg sol'n as CaCO3
          Water type          =    Ca-Cl
          Bulk volume         =    1.09e+03 cm3
          Fluid volume        =    1.09e+03 cm3
          Mineral volume      =       0.249 cm3
          Inert volume        =        0.00 cm3
          Porosity            =        100. %
          Permeability        =        97.9 cm2
          Mass reacted        =       0.685 g

                          moles          moles         grams          cm3      rxn rate
  Reactants             remaining       reacted       reacted       reacted  (mol/kg sec)
 ------------------------------------------------------------------------------------------
   H2O                    0.02381     1.489e-05     0.0002683          --            --  
   Al2O3                   0.4284     0.0002679       0.02732          --            --  
   CaO                      1.548     0.0009679       0.05428          --            --  
   Cr2O3                   0.1214     7.594e-05       0.01154          --            --  
   FeO(ox)                  3.018      0.001888        0.1356          --            --  
   K2O(ox)                0.01023     6.398e-06     0.0006026          --            --  
   MgO                      4.845      0.003030        0.1221          --            --  
   MnO                    0.07532     4.710e-05      0.003341          --            --  
   Na2O(ox)                0.1274     7.969e-05      0.004939          --            --  
   P2O5                   0.02355     1.473e-05      0.002091          --            --  
   S                      0.02360     1.476e-05     0.0004733     0.0002289          --  
   SiO2                     8.488      0.005308        0.3189          --            --  
   TiO2                   0.07620     4.765e-05      0.003807          --            --  

  Minerals in system     moles      log moles      grams        volume (cm3)
 ----------------------------------------------------------------------------
   Calcite              0.0008228     -3.085        0.08235         0.03039
   Chromite             7.644e-05     -4.117        0.01711        0.003364
   Hematite             0.0009923     -3.003         0.1585         0.03004
   Hydroxylapatite      1.015e-05     -4.993       0.005099        0.001924
   Mesolite             6.264e-05     -4.203        0.02429         0.01072
   Nontronite-Ca        0.0003145     -3.502         0.1335         0.04124
   Pyrite               0.0001922     -3.716        0.02306        0.004601
   Saponite-Ca          0.0009346     -3.029         0.3603          0.1268
                                               _____________   _____________
          (total)                                    0.8041          0.2491 

  Aqueous species       molality    mg/kg sol'n    act. coef.     log act.
 ---------------------------------------------------------------------------
   Cl-                      1.211     3.940e+04      0.5562       -0.1717
   Na+                     0.7697     1.624e+04      0.6327       -0.3125
   Ca++                    0.4471     1.645e+04      0.1676       -1.1254
   NaCl(aq)                0.1104         5921.      1.0000       -0.9571
   CaCl+                  0.03508         2432.      0.6327       -1.6537
   CaCl2(aq)              0.01413         1439.      1.0000       -1.8499
   K+                   0.0009693         34.79      0.5562       -3.2683
   Mg++                 0.0008688         19.38      0.2482       -3.6662
   SiO2(aq)             0.0005250         28.95      1.0000       -3.2799
   CaSO4(aq)            0.0004227         52.82      1.0000       -3.3740
   MgCl+                0.0003491         19.15      0.6327       -3.6559
   SO4--                0.0001988         17.53      0.0875       -4.7597
   CaHCO3+              9.093e-05         8.438      0.6327       -4.2401
   Ti(OH)4(aq)          4.866e-05         5.177      1.0000       -4.3129
   HCO3-                4.635e-05         2.596      0.6327       -4.5328
   KCl(aq)              4.325e-05         2.960      1.0000       -4.3640
   MnCl+                3.630e-05         3.012      0.6327       -4.6389
   CO2(aq)              2.757e-05         1.114      1.0000       -4.5596
   Mn++                 1.178e-05        0.5940      0.1676       -5.7047
   NaHSiO3(aq)          9.853e-06        0.9052      1.0000       -5.0064
   MgSO4(aq)            8.345e-06        0.9220      1.0000       -5.0786
   CaCO3(aq)            6.467e-06        0.5941      1.0000       -5.1893
   NaHCO3(aq)           5.546e-06        0.4276      1.0000       -5.2560
   Fe++                 3.963e-06        0.2031      0.1676       -6.1779
   OH-                  2.422e-06       0.03782      0.5966       -5.8401
   HSiO3-               1.776e-06        0.1257      0.6327       -5.9493
   FeCl+                1.136e-06       0.09518      0.6327       -6.1435
   H+                   4.340e-07     0.0004015      0.8512       -6.4325
   MgHCO3+              2.725e-07       0.02134      0.6327       -6.7635
   FeCl4--              2.475e-07       0.04490      0.0875       -7.6646
   KSO4-                2.320e-07       0.02878      0.6327       -6.8334
   NaOH(aq)             1.651e-07      0.006062      1.0000       -6.7822
   HS-                  1.620e-07      0.004918      0.5966       -7.0148
   H2S(aq)              1.085e-07      0.003394      1.0000       -6.9646
   CO3--                6.133e-08      0.003378      0.1068       -8.1839
   HCl(aq)              5.968e-08      0.001997      1.0000       -7.2242
   MnSO4(aq)            2.589e-08      0.003589      1.0000       -7.5868
   AlO2-                2.521e-08      0.001365      0.6327       -7.7973
   HSO4-                1.016e-08     0.0009052      0.6327       -8.1920
    (only species > 1e-8 molal listed)

  Mineral saturation states
                     log Q/K                          log Q/K
 ----------------------------------------------------------------
   Hydroxylapatite    0.0000 sat    Scolecite         -1.3758     
   Chromite           0.0000 sat    Diopside          -1.4814     
   Hematite           0.0000 sat    Analcime          -1.5856     
   Saponite-Ca        0.0000 sat    Albite_low        -1.5911     
   Calcite            0.0000 sat    Albite            -1.5911     
   Nontronite-Ca      0.0000 sat    Gibbsite          -1.6632     
   Mesolite           0.0000 sat    Eskolaite         -1.6838     
   Pyrite            -0.0000 sat    Ferrosilite       -1.7889     
   Aragonite         -0.1436        Cronstedtite-7A   -1.8978     
   Quartz            -0.2017        Halite            -2.0621     
   Nontronite-Na     -0.2236        Whitlockite       -2.1152     
   Saponite-Na       -0.2236        Tremolite         -2.1586     
   Nontronite-Mg     -0.2794        Montmor-Ca        -2.1839     
   Saponite-Mg       -0.2859        Dolomite-dis      -2.1992     
   Tridymite         -0.3735        Chrysotile        -2.2105     
   Chalcedony        -0.4184        Enstatite         -2.3094     
   Ice               -0.4845        Montmor-Na        -2.3538     
   Anhydrite         -0.5000        Magnesite         -2.3540     
   Cristobalite(alp  -0.6194        Wollastonite      -2.3893     
   Magnetite         -0.6287        Celadonite        -2.4090     
   Talc              -0.6781        Montmor-Mg        -2.4142     
   Goethite          -0.6981        Epidote           -2.4303     
   Coesite           -0.8601        Epidote-ord       -2.4357     
   Diaspore          -0.8773        Maximum_Microcli  -2.4550     
   Cristobalite(bet  -0.9216        K-Feldspar        -2.4678     
   Gypsum            -1.0165        Minnesotaite      -2.4834     
   Nontronite-K      -1.0201        Troilite          -2.4841     
   Saponite-K        -1.0206        Albite_high       -2.5222     
   Dolomite-ord      -1.0859        Pseudowollastoni  -2.5236     
   Dolomite          -1.0866        Pyrrhotite        -2.5637     
   SiO2(am)          -1.0956        Phlogopite        -2.6972     
   Stilbite          -1.1262        Rhodochrosite     -2.7144     
   Bassanite         -1.1608        Siderite          -2.7814     
   Andradite         -1.1636        Smectite-low-Fe-  -2.7856     
   Boehmite          -1.1721        Kaolinite         -2.8271     
   Monohydrocalcite  -1.2251        Prehnite          -2.8523     
   CaSO4:0.5H2O(bet  -1.2553        Hedenbergite      -2.9286     
   Nontronite-H      -1.2560        Magnesiochromite  -2.9693     
   Saponite-H        -1.2578        Laumontite        -2.9705     
    (only minerals with log Q/K > -3 listed)

                         partial
  Gases               press. (bar)     fugacity     fug. coef.    log fug.
 ---------------------------------------------------------------------------
   H2O(g)                  0.8126        0.8006        0.9852     -0.0966
   CO2(g)                0.002574      0.002568        0.9976     -2.5904
   H2(g)                5.074e-06     5.078e-06         1.001     -5.2943
   H2S(g)               3.248e-06     3.235e-06        0.9961     -5.4901
   CH4(g)               1.993e-10     1.992e-10        0.9993     -9.7008
   HCl(g)               7.226e-11     7.226e-11         1.000*   -10.1411
   CO(g)                3.722e-12     3.722e-12         1.000*   -11.4293
   SO2(g)               2.022e-16     2.008e-16        0.9928    -15.6973
   S2(g)                9.061e-21     9.061e-21         1.000*   -20.0428
   C2H4(g)              3.989e-32     3.989e-32         1.000*   -31.3991
   Cl2(g)               1.436e-42     1.436e-42         1.000*   -41.8428
   Na(g)                1.911e-44     1.911e-44         1.000*   -43.7186
   K(g)                 2.597e-48     2.597e-48         1.000*   -47.5855
   O2(g)                3.193e-53     3.193e-53        0.9999    -52.4958
   Mg(g)                1.655e-74     1.655e-74         1.000*   -73.7813
   Ca(g)                5.645e-91     5.645e-91         1.000*   -90.2484
   C(g)                 1.991e-98     1.991e-98         1.000*   -97.7010
   Al(g)               9.862e-112    9.862e-112         1.000*  -111.0060
   Si(g)               1.361e-121    1.361e-121         1.000*  -120.8661
    *no data, gas taken to be ideal

                                  In fluid              Sorbed            Kd
  Original basis total moles   moles     mg/kg      moles     mg/kg      L/kg
 -------------------------------------------------------------------------------
   H2O                 55.5       55.5  9.18e+05
   Al+++           0.000537   3.12e-08  0.000773
   Ca++               0.498      0.497  1.83e+04
   Cl-                 1.39       1.39  4.51e+04
   CrO4--          0.000153   2.11e-18  2.25e-13
   Fe++             0.00289   5.35e-06     0.274
   H+               -0.0133   7.58e-06   0.00701
   HCO3-            0.00100   0.000177      9.92
   HPO4--          3.05e-05   8.64e-10  7.61e-05
   K+               0.00101    0.00101      36.3
   Mg++             0.00403    0.00123      27.4
   Mn++            4.81e-05   4.81e-05      2.43
   Na+                0.880      0.880  1.86e+04
   O2(aq)         -0.000134  -5.43e-07   -0.0160
   SO4--            0.00101   0.000630      55.6
   SiO2(aq)         0.00531   0.000537      29.6
   Ti(OH)4(aq)     4.87e-05   4.87e-05      5.18

  Elemental composition               In fluid                  Sorbed
                  total moles     moles       mg/kg        moles       mg/kg
 -------------------------------------------------------------------------------
   Aluminum         0.0005369    3.120e-08   0.0007727
   Calcium             0.4980       0.4968   1.828e+04
   Carbon            0.001000    0.0001772       1.954
   Chlorine             1.385        1.385   4.507e+04
   Chromium         0.0001529    2.115e-18   1.009e-13
   Hydrogen             111.0        111.0   1.027e+05
   Iron              0.002888    5.351e-06      0.2743
   Magnesium         0.004030     0.001227       27.36
   Manganese        4.810e-05    4.810e-05       2.426
   Oxygen               55.53        55.51   8.153e+05
   Phosphorus       3.046e-05    8.635e-10   2.455e-05
   Potassium         0.001013     0.001013       36.35
   Silicon           0.005309    0.0005366       13.83
   Sodium              0.8802       0.8801   1.857e+04
   Sulfur            0.001015    0.0006304       18.55
   Titanium         4.865e-05    4.865e-05       2.138


          Step #     3             Xi = 0.0018

          Temperature = 100.0 C    Pressure =  1.013 bars
          pH =  6.626              log fO2 =  -52.988
          Eh =  -0.2516 volts      pe =  -3.3985
          Ionic strength      =    1.904577 molal
          Charge imbalance    =    0.450696 eq/kg (16.85% error)
          Activity of water   =    0.960567
          Solvent mass        =     0.99993 kg
          Solution mass       =      1.0893 kg
          Mineral mass        =   0.0021800 kg
          Solution density    =    1.002    g/cm3
          Solution viscosity  =    0.003    poise
          Chlorinity          =    1.385098 molal
          Dissolved solids    =       82064 mg/kg sol'n
          Hardness            =    45701.89 mg/kg sol'n as CaCO3
            carbonate         =        3.69 mg/kg sol'n as CaCO3
            non-carbonate     =    45698.21 mg/kg sol'n as CaCO3
          Carbonate alkalinity=        3.69 mg/kg sol'n as CaCO3
          Water type          =    Ca-Cl
          Bulk volume         =    1.09e+03 cm3
          Fluid volume        =    1.09e+03 cm3
          Mineral volume      =       0.681 cm3
          Inert volume        =        0.00 cm3
          Porosity            =        99.9 %
          Permeability        =        96.6 cm2
          Mass reacted        =        1.97 g

                          moles          moles         grams          cm3      rxn rate
  Reactants             remaining       reacted       reacted       reacted  (mol/kg sec)
 ------------------------------------------------------------------------------------------
   H2O                    0.02379     4.282e-05     0.0007714          --            --  
   Al2O3                   0.4279     0.0007703       0.07855          --            --  
   CaO                      1.546      0.002783        0.1561          --            --  
   Cr2O3                   0.1213     0.0002183       0.03318          --            --  
   FeO(ox)                  3.015      0.005427        0.3899          --            --  
   K2O(ox)                0.01022     1.839e-05      0.001733          --            --  
   MgO                      4.840      0.008712        0.3511          --            --  
   MnO                    0.07523     0.0001354      0.009607          --            --  
   Na2O(ox)                0.1273     0.0002291       0.01420          --            --  
   P2O5                   0.02352     4.234e-05      0.006010          --            --  
   S                      0.02357     4.243e-05      0.001361     0.0006582          --  
   SiO2                     8.478       0.01526        0.9170          --            --  
   TiO2                   0.07611     0.0001370       0.01094          --            --  

  Minerals in system     moles      log moles      grams        volume (cm3)
 ----------------------------------------------------------------------------
   Andradite            0.0003809     -3.419         0.1936         0.05022
   Calcite              0.0008907     -3.050        0.08915         0.03290
   Chromite             0.0002188     -3.660        0.04898        0.009631
   Hematite              0.002031     -2.692         0.3244         0.06149
   Hydroxylapatite      2.856e-05     -4.544        0.01435        0.005414
   Mesolite             0.0001866     -3.729        0.07237         0.03195
   Nontronite-Ca        0.0004757     -3.323         0.2018         0.06236
   Pyrite               0.0004298     -3.367        0.05157         0.01029
   Saponite-Ca           0.003071     -2.513          1.184          0.4166
                                               _____________   _____________
          (total)                                     2.180          0.6809 

  Aqueous species       molality    mg/kg sol'n    act. coef.     log act.
 ---------------------------------------------------------------------------
   Cl-                      1.211     3.941e+04      0.5562       -0.1716
   Na+                     0.7700     1.625e+04      0.6327       -0.3123
   Ca++                    0.4475     1.646e+04      0.1676       -1.1251
   NaCl(aq)                0.1104         5923.      1.0000       -0.9570
   CaCl+                  0.03512         2435.      0.6327       -1.6533
   CaCl2(aq)              0.01414         1441.      1.0000       -1.8495
   K+                   0.0009925         35.62      0.5562       -3.2581
   SiO2(aq)             0.0005249         28.95      1.0000       -3.2799
   Mg++                 0.0003560         7.942      0.2482       -4.0538
   MgCl+                0.0001430         7.846      0.6327       -4.0434
   Ti(OH)4(aq)          0.0001380         14.68      1.0000       -3.8601
   CaSO4(aq)            0.0001233         15.41      1.0000       -3.9089
   MnCl+                0.0001030         8.546      0.6327       -4.1860
   CaHCO3+              5.820e-05         5.401      0.6327       -4.4339
   SO4--                5.796e-05         5.111      0.0875       -5.2950
   KCl(aq)              4.429e-05         3.031      1.0000       -4.3537
   Mn++                 3.342e-05         1.685      0.1676       -5.2519
   HCO3-                2.964e-05         1.660      0.6327       -4.7269
   NaHSiO3(aq)          1.540e-05         1.415      1.0000       -4.8125
   CO2(aq)              1.129e-05        0.4559      1.0000       -4.9475
   CaCO3(aq)            6.467e-06        0.5941      1.0000       -5.1893
   OH-                  3.784e-06       0.05908      0.5966       -5.6463
   NaHCO3(aq)           3.548e-06        0.2736      1.0000       -5.4500
   HSiO3-               2.775e-06        0.1964      0.6327       -5.7555
   Fe++                 2.155e-06        0.1105      0.1676       -6.4423
   MgSO4(aq)            9.967e-07        0.1101      1.0000       -6.0014
   FeCl+                6.178e-07       0.05177      0.6327       -6.4080
   HS-                  2.916e-07      0.008853      0.5966       -6.7595
   H+                   2.778e-07     0.0002570      0.8511       -6.6263
   NaOH(aq)             2.580e-07      0.009473      1.0000       -6.5884
   FeCl4--              1.346e-07       0.02443      0.0875       -7.9289
   H2S(aq)              1.250e-07      0.003911      1.0000       -6.9031
   MgHCO3+              7.140e-08      0.005592      0.6327       -7.3451
   KSO4-                6.925e-08      0.008591      0.6327       -7.3584
   CO3--                6.128e-08      0.003376      0.1068       -8.1842
   HCl(aq)              3.820e-08      0.001279      1.0000       -7.4179
   AlO2-                2.520e-08      0.001364      0.6327       -7.7974
   MnSO4(aq)            2.142e-08      0.002969      1.0000       -7.6692
    (only species > 1e-8 molal listed)

  Mineral saturation states
                     log Q/K                          log Q/K
 ----------------------------------------------------------------
   Chromite           0.0000 sat    Gypsum            -1.5515     
   Andradite          0.0000 sat    Analcime          -1.5857     
   Mesolite           0.0000 sat    Albite            -1.5911     
   Saponite-Ca        0.0000 sat    Albite_low        -1.5911     
   Calcite            0.0000 sat    Cronstedtite-7A   -1.6517     
   Hematite           0.0000 sat    Ferrosilite       -1.6659     
   Hydroxylapatite    0.0000 sat    Bassanite         -1.6958     
   Nontronite-Ca      0.0000 sat    CaSO4:0.5H2O(bet  -1.7903     
   Pyrite            -0.0000 sat    Eskolaite         -1.8068     
   Aragonite         -0.1436        Gibbsite          -1.8572     
   Quartz            -0.2017        Wollastonite      -2.0014     
   Nontronite-Na     -0.2236        Epidote           -2.0424     
   Saponite-Na       -0.2236        Epidote-ord       -2.0478     
   Nontronite-Mg     -0.3434        Halite            -2.0620     
   Saponite-Mg       -0.3499        Minnesotaite      -2.1143     
   Tridymite         -0.3735        Pseudowollastoni  -2.1357     
   Chalcedony        -0.4184        Chrysotile        -2.2105     
   Ice               -0.4845        Whitlockite       -2.2445     
   Magnetite         -0.5057        Rhodochrosite     -2.2619     
   Cristobalite(alp  -0.6194        Troilite          -2.2996     
   Talc              -0.6781        Enstatite         -2.3094     
   Goethite          -0.6981        Pyrrhotite        -2.3792     
   Coesite           -0.8601        Celadonite        -2.3989     
   Cristobalite(bet  -0.9216        Hedenbergite      -2.4177     
   Nontronite-K      -1.0168        Montmor-Ca        -2.4437     
   Saponite-K        -1.0173        Maximum_Microcli  -2.4449     
   Anhydrite         -1.0349        K-Feldspar        -2.4577     
   Diaspore          -1.0712        Prehnite          -2.4643     
   Diopside          -1.0935        Albite_high       -2.5222     
   SiO2(am)          -1.0956        Rhodonite         -2.5333     
   Stilbite          -1.1261        Dolomite-dis      -2.5871     
   Monohydrocalcite  -1.2251        Montmor-Na        -2.6137     
   Nontronite-H      -1.3200        Greenalite        -2.6742     
   Saponite-H        -1.3218        Phlogopite        -2.6871     
   Boehmite          -1.3660        Montmor-Mg        -2.7380     
   Scolecite         -1.3758        Magnesite         -2.7419     
   Tremolite         -1.3829        Smectite-low-Fe-  -2.9147     
   Dolomite-ord      -1.4738        Laumontite        -2.9704     
   Dolomite          -1.4745     
    (only minerals with log Q/K > -3 listed)

                         partial
  Gases               press. (bar)     fugacity     fug. coef.    log fug.
 ---------------------------------------------------------------------------
   H2O(g)                  0.8126        0.8006        0.9852     -0.0966
   CO2(g)                0.001054      0.001051        0.9976     -2.9783
   H2(g)                8.942e-06     8.948e-06         1.001     -5.0483
   H2S(g)               3.742e-06     3.728e-06        0.9961     -5.4286
   CH4(g)               7.871e-10     7.865e-10        0.9993     -9.1043
   HCl(g)               4.626e-11     4.626e-11         1.000*   -10.3348
   CO(g)                2.685e-12     2.685e-12         1.000*   -11.5711
   SO2(g)               4.257e-17     4.227e-17        0.9928    -16.3740
   S2(g)                3.873e-21     3.873e-21         1.000*   -20.4119
   C2H4(g)              2.003e-31     2.003e-31         1.000*   -30.6984
   Cl2(g)               3.339e-43     3.339e-43         1.000*   -42.4763
   Na(g)                3.965e-44     3.965e-44         1.000*   -43.4017
   K(g)                 5.515e-48     5.515e-48         1.000*   -47.2584
   O2(g)                1.028e-53     1.028e-53        0.9999    -52.9880
   Mg(g)                2.916e-74     2.916e-74         1.000*   -73.5352
   Ca(g)                2.430e-90     2.430e-90         1.000*   -89.6144
   C(g)                 2.531e-98     2.531e-98         1.000*   -97.5967
   Al(g)               1.476e-111    1.476e-111         1.000*  -110.8308
   Si(g)               4.227e-121    4.227e-121         1.000*  -120.3740
    *no data, gas taken to be ideal

                                  In fluid              Sorbed            Kd
  Original basis total moles   moles     mg/kg      moles     mg/kg      L/kg
 -------------------------------------------------------------------------------
   H2O                 55.5       55.5  9.18e+05
   Al+++            0.00154   3.06e-08  0.000759
   Ca++               0.500      0.497  1.83e+04
   Cl-                 1.39       1.39  4.51e+04
   CrO4--          0.000438   4.83e-19  5.15e-14
   Fe++             0.00643   2.91e-06     0.149
   H+               -0.0382  -1.67e-05   -0.0155
   HCO3-            0.00100   0.000109      6.12
   HPO4--          8.57e-05   3.90e-10  3.44e-05
   K+               0.00104    0.00104      37.2
   Mg++             0.00971   0.000500      11.2
   Mn++            0.000136   0.000136      6.88
   Na+                0.880      0.880  1.86e+04
   O2(aq)         -0.000390  -8.37e-07   -0.0246
   SO4--            0.00104   0.000183      16.1
   SiO2(aq)          0.0153   0.000543      30.0
   Ti(OH)4(aq)     0.000138   0.000138      14.7

  Elemental composition               In fluid                  Sorbed
                  total moles     moles       mg/kg        moles       mg/kg
 -------------------------------------------------------------------------------
   Aluminum          0.001542    3.063e-08   0.0007588
   Calcium             0.4998       0.4969   1.828e+04
   Carbon            0.001000    0.0001093       1.205
   Chlorine             1.385        1.385   4.508e+04
   Chromium         0.0004377    4.834e-19   2.307e-14
   Hydrogen             111.0        111.0   1.027e+05
   Iron              0.006427    2.910e-06      0.1492
   Magnesium         0.009712    0.0005000       11.16
   Manganese        0.0001364    0.0001364       6.880
   Oxygen               55.57        55.51   8.153e+05
   Phosphorus       8.569e-05    3.905e-10   1.110e-05
   Potassium         0.001037     0.001037       37.21
   Silicon            0.01526    0.0005431       14.00
   Sodium              0.8805       0.8803   1.858e+04
   Sulfur            0.001042    0.0001828       5.380
   Titanium         0.0001380    0.0001380       6.066


          Step #     4             Xi = 0.0025

          Temperature = 100.0 C    Pressure =  1.013 bars
          pH =  6.626              log fO2 =  -55.011
          Eh =  -0.2891 volts      pe =  -3.9043
          Ionic strength      =    1.904279 molal
          Charge imbalance    =    0.450715 eq/kg (16.86% error)
          Activity of water   =    0.960566
          Solvent mass        =     0.99990 kg
          Solution mass       =      1.0893 kg
          Mineral mass        =   0.0029970 kg
          Solution density    =    1.002    g/cm3
          Solution viscosity  =    0.003    poise
          Chlorinity          =    1.385138 molal
          Dissolved solids    =       82052 mg/kg sol'n
          Hardness            =    45675.65 mg/kg sol'n as CaCO3
            carbonate         =        3.69 mg/kg sol'n as CaCO3
            non-carbonate     =    45671.96 mg/kg sol'n as CaCO3
          Carbonate alkalinity=        3.69 mg/kg sol'n as CaCO3
          Water type          =    Ca-Cl
          Bulk volume         =    1.09e+03 cm3
          Fluid volume        =    1.09e+03 cm3
          Mineral volume      =       0.937 cm3
          Inert volume        =        0.00 cm3
          Porosity            =        99.9 %
          Permeability        =        95.8 cm2
          Mass reacted        =        2.74 g

                          moles          moles         grams          cm3      rxn rate
  Reactants             remaining       reacted       reacted       reacted  (mol/kg sec)
 ------------------------------------------------------------------------------------------
   H2O                    0.02377     5.957e-05      0.001073          --            --  
   Al2O3                   0.4276      0.001072        0.1093          --            --  
   CaO                      1.545      0.003872        0.2171          --            --  
   Cr2O3                   0.1212     0.0003038       0.04617          --            --  
   FeO(ox)                  3.013      0.007551        0.5425          --            --  
   K2O(ox)                0.01021     2.559e-05      0.002411          --            --  
   MgO                      4.836       0.01212        0.4885          --            --  
   MnO                    0.07518     0.0001884       0.01337          --            --  
   Na2O(ox)                0.1272     0.0003188       0.01976          --            --  
   P2O5                   0.02351     5.891e-05      0.008362          --            --  
   S                      0.02356     5.904e-05      0.001893     0.0009157          --  
   SiO2                     8.472       0.02123         1.276          --            --  
   TiO2                   0.07606     0.0001906       0.01523          --            --  

  Minerals in system     moles      log moles      grams        volume (cm3)
 ----------------------------------------------------------------------------
   Andradite            0.0007374     -3.132         0.3747         0.09723
   Calcite              0.0008907     -3.050        0.08915         0.03290
   Chromite             0.0003043     -3.517        0.06811         0.01339
   Hematite              0.001561     -2.807         0.2492         0.04725
   Hydroxylapatite      3.961e-05     -4.402        0.01990        0.007508
   Magnetite            0.0006391     -3.194         0.1480         0.02845
   Mesolite             0.0002809     -3.551         0.1089         0.04809
   Nontronite-Ca        0.0005975     -3.224         0.2535         0.07833
   Pyrite               0.0005291     -3.276        0.06348         0.01267
   Saponite-Ca           0.004207     -2.376          1.622          0.5709
                                               _____________   _____________
          (total)                                     2.997          0.9367 

  Aqueous species       molality    mg/kg sol'n    act. coef.     log act.
 ---------------------------------------------------------------------------
   Cl-                      1.211     3.941e+04      0.5562       -0.1716
   Na+                     0.7701     1.625e+04      0.6327       -0.3123
   Ca++                    0.4473     1.646e+04      0.1676       -1.1252
   NaCl(aq)                0.1104         5924.      1.0000       -0.9569
   CaCl+                  0.03511         2434.      0.6327       -1.6535
   CaCl2(aq)              0.01414         1440.      1.0000       -1.8496
   K+                    0.001006         36.12      0.5562       -3.2520
   SiO2(aq)             0.0005250         28.95      1.0000       -3.2799
   Mg++                 0.0003559         7.940      0.2482       -4.0539
   Ti(OH)4(aq)          0.0001916         20.39      1.0000       -3.7175
   MnCl+                0.0001430         11.87      0.6327       -4.0434
   MgCl+                0.0001430         7.843      0.6327       -4.0435
   CaHCO3+              5.820e-05         5.401      0.6327       -4.4339
   Mn++                 4.641e-05         2.340      0.1676       -5.1093
   KCl(aq)              4.491e-05         3.073      1.0000       -4.3477
   HCO3-                2.965e-05         1.661      0.6327       -4.7268
   NaHSiO3(aq)          1.540e-05         1.415      1.0000       -4.8124
   CO2(aq)              1.129e-05        0.4559      1.0000       -4.9475
   Fe++                 6.903e-06        0.3539      0.1676       -5.9368
   CaCO3(aq)            6.467e-06        0.5942      1.0000       -5.1893
   OH-                  3.785e-06       0.05909      0.5966       -5.6462
   NaHCO3(aq)           3.549e-06        0.2737      1.0000       -5.4499
   HSiO3-               2.776e-06        0.1964      0.6327       -5.7554
   FeCl+                1.979e-06        0.1658      0.6327       -5.9024
   HS-                  5.221e-07       0.01585      0.5966       -6.5066
   FeCl4--              4.312e-07       0.07825      0.0875       -7.4234
   H+                   2.778e-07     0.0002570      0.8511       -6.6263
   NaOH(aq)             2.581e-07      0.009476      1.0000       -6.5882
   H2S(aq)              2.238e-07      0.007001      1.0000       -6.6502
   H2(aq)               7.337e-08     0.0001358      1.0000       -7.1345
   MgHCO3+              7.139e-08      0.005591      0.6327       -7.3452
   CO3--                6.130e-08      0.003377      0.1068       -8.1841
   HCl(aq)              3.820e-08      0.001278      1.0000       -7.4180
   AlO2-                2.520e-08      0.001364      0.6327       -7.7974
   CaSO4(aq)            1.988e-08      0.002484      1.0000       -7.7017
    (only species > 1e-8 molal listed)

  Mineral saturation states
                     log Q/K                          log Q/K
 ----------------------------------------------------------------
   Hydroxylapatite    0.0000 sat    Dolomite-ord      -1.4738     
   Mesolite           0.0000 sat    Dolomite          -1.4745     
   Hematite           0.0000 sat    Troilite          -1.5410     
   Saponite-Ca        0.0000 sat    Analcime          -1.5856     
   Nontronite-Ca      0.0000 sat    Albite            -1.5910     
   Chromite           0.0000 sat    Albite_low        -1.5910     
   Andradite          0.0000 sat    Pyrrhotite        -1.6206     
   Calcite            0.0000 sat    Gibbsite          -1.8572     
   Magnetite          0.0000 sat    Hedenbergite      -1.9120     
   Pyrite            -0.0000 sat    Wollastonite      -2.0014     
   Aragonite         -0.1436        Annite            -2.0412     
   Quartz            -0.2017        Epidote           -2.0425     
   Nontronite-Na     -0.2236        Epidote-ord       -2.0479     
   Saponite-Na       -0.2236        Halite            -2.0619     
   Nontronite-Mg     -0.3434        Rhodochrosite     -2.1191     
   Saponite-Mg       -0.3499        Pseudowollastoni  -2.1357     
   Tridymite         -0.3735        Fayalite          -2.2078     
   Chalcedony        -0.4184        Chrysotile        -2.2105     
   Ice               -0.4845        Whitlockite       -2.2445     
   Minnesotaite      -0.5972        Enstatite         -2.3094     
   Cristobalite(alp  -0.6194        Eskolaite         -2.3125     
   Cronstedtite-7A   -0.6403        Rhodonite         -2.3905     
   Talc              -0.6781        Celadonite        -2.3928     
   Goethite          -0.6981        Maximum_Microcli  -2.4389     
   Coesite           -0.8601        Daphnite-14A      -2.4418     
   Cristobalite(bet  -0.9216        Montmor-Ca        -2.4438     
   Nontronite-K      -1.0148        K-Feldspar        -2.4517     
   Saponite-K        -1.0153        Prehnite          -2.4644     
   Diaspore          -1.0712        FeO               -2.5001     
   Diopside          -1.0935        Albite_high       -2.5221     
   SiO2(am)          -1.0956        Siderite          -2.5406     
   Stilbite          -1.1261        Dolomite-dis      -2.5871     
   Greenalite        -1.1571        Montmor-Na        -2.6137     
   Ferrosilite       -1.1602        Phlogopite        -2.6810     
   Monohydrocalcite  -1.2251        Montmor-Mg        -2.7381     
   Nontronite-H      -1.3200        Magnesite         -2.7419     
   Saponite-H        -1.3218        Smectite-low-Fe-  -2.7668     
   Boehmite          -1.3660        Wustite           -2.9018     
   Scolecite         -1.3759        Smectite-high-Fe  -2.9686     
   Tremolite         -1.3828        Laumontite        -2.9705     
    (only minerals with log Q/K > -3 listed)

                         partial
  Gases               press. (bar)     fugacity     fug. coef.    log fug.
 ---------------------------------------------------------------------------
   H2O(g)                  0.8126        0.8006        0.9852     -0.0966
   CO2(g)                0.001054      0.001051        0.9976     -2.9783
   H2(g)                9.180e-05     9.186e-05         1.001     -4.0369
   CH4(g)               8.741e-06     8.735e-06        0.9993     -5.0587
   H2S(g)               6.698e-06     6.673e-06        0.9961     -5.1757
   HCl(g)               4.625e-11     4.625e-11         1.000*   -10.3349
   CO(g)                2.756e-11     2.756e-11         1.000*   -10.5597
   SO2(g)               7.044e-20     6.993e-20        0.9928    -19.1553
   S2(g)                1.178e-22     1.178e-22         1.000*   -21.9290
   C2H4(g)              2.344e-25     2.344e-25         1.000*   -24.6300
   Na(g)                1.271e-43     1.271e-43         1.000*   -42.8959
   Cl2(g)               3.252e-44     3.252e-44         1.000*   -43.4879
   K(g)                 1.792e-47     1.792e-47         1.000*   -46.7466
   O2(g)                9.756e-56     9.754e-56        0.9999    -55.0108
   Mg(g)                2.994e-73     2.994e-73         1.000*   -72.5238
   Ca(g)                2.494e-89     2.494e-89         1.000*   -88.6030
   C(g)                 2.668e-96     2.668e-96         1.000*   -95.5739
   Al(g)               4.855e-110    4.855e-110         1.000*  -109.3138
   Si(g)               4.455e-119    4.455e-119         1.000*  -118.3512
    *no data, gas taken to be ideal

                                  In fluid              Sorbed            Kd
  Original basis total moles   moles     mg/kg      moles     mg/kg      L/kg
 -------------------------------------------------------------------------------
   H2O                 55.5       55.5  9.18e+05
   Al+++            0.00214   3.06e-08  0.000759
   Ca++               0.501      0.497  1.83e+04
   Cl-                 1.39       1.38  4.51e+04
   CrO4--          0.000609   2.75e-19  2.93e-14
   Fe++             0.00855   9.32e-06     0.478
   H+               -0.0531  -1.63e-05   -0.0151
   HCO3-            0.00100   0.000109      6.12
   HPO4--          0.000119   3.91e-10  3.44e-05
   K+               0.00105    0.00105      37.7
   Mg++              0.0131   0.000499      11.1
   Mn++            0.000189   0.000189      9.55
   Na+                0.881      0.880  1.86e+04
   O2(aq)         -0.000543  -1.55e-06   -0.0454
   SO4--            0.00106   7.75e-07    0.0684
   SiO2(aq)          0.0212   0.000543      30.0
   Ti(OH)4(aq)     0.000192   0.000192      20.4

  Elemental composition               In fluid                  Sorbed
                  total moles     moles       mg/kg        moles       mg/kg
 -------------------------------------------------------------------------------
   Aluminum          0.002145    3.064e-08   0.0007589
   Calcium             0.5009       0.4966   1.827e+04
   Carbon            0.001000    0.0001093       1.205
   Chlorine             1.385        1.385   4.508e+04
   Chromium         0.0006085    2.748e-19   1.312e-14
   Hydrogen             111.0        111.0   1.027e+05
   Iron              0.008551    9.321e-06      0.4779
   Magnesium          0.01312    0.0004989       11.13
   Manganese        0.0001894    0.0001894       9.553
   Oxygen               55.59        55.51   8.153e+05
   Phosphorus       0.0001188    3.906e-10   1.111e-05
   Potassium         0.001051     0.001051       37.73
   Silicon            0.02123    0.0005431       14.00
   Sodium              0.8806       0.8804   1.858e+04
   Sulfur            0.001059    7.752e-07     0.02282
   Titanium         0.0001916    0.0001916       8.423


          Step #     5             Xi = 0.0032

          Temperature = 100.0 C    Pressure =  1.013 bars
          pH =  6.628              log fO2 =  -55.852
          Eh =  -0.3047 volts      pe =  -4.1157
          Ionic strength      =    1.904233 molal
          Charge imbalance    =    0.450723 eq/kg (16.86% error)
          Activity of water   =    0.960566
          Solvent mass        =     0.99987 kg
          Solution mass       =      1.0893 kg
          Mineral mass        =   0.0037866 kg
          Solution density    =    1.002    g/cm3
          Solution viscosity  =    0.003    poise
          Chlorinity          =    1.385180 molal
          Dissolved solids    =       82064 mg/kg sol'n
          Hardness            =    45666.39 mg/kg sol'n as CaCO3
            carbonate         =        3.69 mg/kg sol'n as CaCO3
            non-carbonate     =    45662.70 mg/kg sol'n as CaCO3
          Carbonate alkalinity=        3.69 mg/kg sol'n as CaCO3
          Water type          =    Ca-Cl
          Bulk volume         =    1.09e+03 cm3
          Fluid volume        =    1.09e+03 cm3
          Mineral volume      =        1.19 cm3
          Inert volume        =        0.00 cm3
          Porosity            =        99.9 %
          Permeability        =        95.0 cm2
          Mass reacted        =        3.51 g

                          moles          moles         grams          cm3      rxn rate
  Reactants             remaining       reacted       reacted       reacted  (mol/kg sec)
 ------------------------------------------------------------------------------------------
   H2O                    0.02375     7.633e-05      0.001375          --            --  
   Al2O3                   0.4273      0.001373        0.1400          --            --  
   CaO                      1.544      0.004961        0.2782          --            --  
   Cr2O3                   0.1211     0.0003892       0.05915          --            --  
   FeO(ox)                  3.011      0.009675        0.6951          --            --  
   K2O(ox)                0.01020     3.279e-05      0.003089          --            --  
   MgO                      4.833       0.01553        0.6259          --            --  
   MnO                    0.07513     0.0002414       0.01712          --            --  
   Na2O(ox)                0.1271     0.0004084       0.02531          --            --  
   P2O5                   0.02349     7.548e-05       0.01071          --            --  
   S                      0.02354     7.564e-05      0.002425      0.001173          --  
   SiO2                     8.466       0.02721         1.635          --            --  
   TiO2                   0.07600     0.0002442       0.01951          --            --  

  Minerals in system     moles      log moles      grams        volume (cm3)
 ----------------------------------------------------------------------------
   Andradite             0.001014     -2.994         0.5155          0.1338
   Calcite              0.0008907     -3.050        0.08915         0.03290
   Chromite             0.0003897     -3.409        0.08723         0.01715
   Hydroxylapatite      5.065e-05     -4.295        0.02544        0.009601
   Magnetite             0.002030     -2.692         0.4701         0.09040
   Mesolite             0.0004086     -3.389         0.1585         0.06996
   Minnesotaite         0.0002051     -3.688        0.09718         0.03032
   Nontronite-Ca        0.0004999     -3.301         0.2121         0.06554
   Pyrite               0.0005373     -3.270        0.06447         0.01286
   Saponite-Ca           0.005361     -2.271          2.067          0.7274
                                               _____________   _____________
          (total)                                     3.787           1.190 

  Aqueous species       molality    mg/kg sol'n    act. coef.     log act.
 ---------------------------------------------------------------------------
   Cl-                      1.211     3.941e+04      0.5562       -0.1716
   Na+                     0.7702     1.625e+04      0.6327       -0.3122
   Ca++                    0.4473     1.646e+04      0.1676       -1.1252
   NaCl(aq)                0.1104         5925.      1.0000       -0.9569
   CaCl+                  0.03510         2434.      0.6327       -1.6535
   CaCl2(aq)              0.01414         1440.      1.0000       -1.8496
   K+                    0.001020         36.61      0.5562       -3.2461
   SiO2(aq)             0.0005812         32.05      1.0000       -3.2357
   Mg++                 0.0003177         7.088      0.2482       -4.1031
   Ti(OH)4(aq)          0.0002453         26.09      1.0000       -3.6104
   MnCl+                0.0001831         15.19      0.6327       -3.9363
   MgCl+                0.0001277         7.002      0.6327       -4.0928
   Mn++                 5.939e-05         2.995      0.1676       -5.0021
   CaHCO3+              5.803e-05         5.385      0.6327       -4.4352
   KCl(aq)              4.553e-05         3.115      1.0000       -4.3417
   HCO3-                2.956e-05         1.656      0.6327       -4.7281
   NaHSiO3(aq)          1.711e-05         1.571      1.0000       -4.7669
   CO2(aq)              1.122e-05        0.4533      1.0000       -4.9500
   Fe++                 9.476e-06        0.4858      0.1676       -5.7992
   CaCO3(aq)            6.467e-06        0.5941      1.0000       -5.1893
   OH-                  3.796e-06       0.05926      0.5966       -5.6450
   NaHCO3(aq)           3.539e-06        0.2729      1.0000       -5.4511
   HSiO3-               3.082e-06        0.2181      0.6327       -5.7099
   FeCl+                2.716e-06        0.2276      0.6327       -5.7648
   HS-                  7.230e-07       0.02195      0.5966       -6.3652
   FeCl4--              5.920e-07        0.1074      0.0875       -7.2858
   Methane(aq)          3.649e-07      0.005373      1.0000       -6.4378
   H2S(aq)              3.090e-07      0.009666      1.0000       -6.5101
   H+                   2.770e-07     0.0002562      0.8511       -6.6276
   NaOH(aq)             2.589e-07      0.009505      1.0000       -6.5869
   H2(aq)               1.932e-07     0.0003574      1.0000       -6.7141
   MgHCO3+              6.355e-08      0.004977      0.6327       -7.3957
   CO3--                6.130e-08      0.003377      0.1068       -8.1841
   HCl(aq)              3.808e-08      0.001275      1.0000       -7.4192
   AlO2-                2.161e-08      0.001170      0.6327       -7.8643
   FeCl2(aq)            1.210e-08      0.001407      1.0000       -7.9174
    (only species > 1e-8 molal listed)

  Mineral saturation states
                     log Q/K                          log Q/K
 ----------------------------------------------------------------
   Andradite          0.0000 sat    Boehmite          -1.4342     
   Saponite-Ca        0.0000 sat    Dolomite-ord      -1.5230     
   Hydroxylapatite    0.0000 sat    Dolomite          -1.5237     
   Nontronite-Ca      0.0000 sat    Albite_low        -1.5252     
   Minnesotaite       0.0000 sat    Albite            -1.5252     
   Mesolite           0.0000 sat    Annite            -1.5492     
   Magnetite          0.0000 sat    Analcime          -1.5596     
   Chromite           0.0000 sat    Hedenbergite      -1.6809     
   Calcite            0.0000 sat    Daphnite-14A      -1.7448     
   Pyrite            -0.0000 sat    Fayalite          -1.8833     
   Hematite          -0.1401        Gibbsite          -1.9253     
   Aragonite         -0.1436        Wollastonite      -1.9547     
   Quartz            -0.1575        Rhodochrosite     -2.0120     
   Nontronite-Na     -0.2236        Halite            -2.0619     
   Saponite-Na       -0.2236        Pseudowollastoni  -2.0890     
   Tridymite         -0.3293        Epidote           -2.1112     
   Nontronite-Mg     -0.3516        Epidote-ord       -2.1166     
   Saponite-Mg       -0.3581        Rhodonite         -2.2367     
   Chalcedony        -0.3742        Whitlockite       -2.2453     
   Cronstedtite-7A   -0.4560        Chrysotile        -2.2622     
   Ice               -0.4845        Enstatite         -2.3119     
   Cristobalite(alp  -0.5752        Celadonite        -2.3237     
   Talc              -0.6414        FeO               -2.3600     
   Greenalite        -0.6483        C                 -2.3604     
   Goethite          -0.7682        Maximum_Microcli  -2.3672     
   Coesite           -0.8159        K-Feldspar        -2.3800     
   Cristobalite(bet  -0.8774        Montmor-Ca        -2.3958     
   Stilbite          -0.9704        Siderite          -2.4030     
   Ferrosilite       -0.9758        Eskolaite         -2.4526     
   Nontronite-K      -1.0128        Albite_high       -2.4563     
   Saponite-K        -1.0133        Prehnite          -2.4631     
   Diopside          -1.0493        Montmor-Na        -2.5656     
   SiO2(am)          -1.0514        Dolomite-dis      -2.6363     
   Diaspore          -1.1394        Smectite-low-Fe-  -2.6972     
   Monohydrocalcite  -1.2251        Montmor-Mg        -2.6982     
   Tremolite         -1.2578        Phlogopite        -2.7495     
   Troilite          -1.2608        Magnesite         -2.7911     
   Nontronite-H      -1.3204        Wustite           -2.7914     
   Saponite-H        -1.3222        Mordenite         -2.8901     
   Pyrrhotite        -1.3404        Smectite-high-Fe  -2.8952     
   Scolecite         -1.3770        Laumontite        -2.9275     
    (only minerals with log Q/K > -3 listed)

                         partial
  Gases               press. (bar)     fugacity     fug. coef.    log fug.
 ---------------------------------------------------------------------------
   H2O(g)                  0.8126        0.8006        0.9852     -0.0966
   CO2(g)                0.001048      0.001045        0.9976     -2.9808
   CH4(g)               0.0004175     0.0004172        0.9993     -3.3796
   H2(g)                0.0002417     0.0002418         1.001     -3.6165
   H2S(g)               9.249e-06     9.213e-06        0.9961     -5.0356
   CO(g)                7.214e-11     7.214e-11         1.000*   -10.1418
   HCl(g)               4.612e-11     4.612e-11         1.000*   -10.3361
   SO2(g)               5.330e-21     5.292e-21        0.9928    -20.2764
   C2H4(g)              7.715e-23     7.715e-23         1.000*   -22.1126
   S2(g)                3.239e-23     3.239e-23         1.000*   -22.4896
   Na(g)                2.068e-43     2.068e-43         1.000*   -42.6844
   Cl2(g)               1.228e-44     1.228e-44         1.000*   -43.9108
   K(g)                 2.956e-47     2.956e-47         1.000*   -46.5292
   O2(g)                1.408e-56     1.407e-56        0.9999    -55.8516
   Mg(g)                7.078e-73     7.078e-73         1.000*   -72.1501
   Ca(g)                6.605e-89     6.605e-89         1.000*   -88.1801
   C(g)                 1.838e-95     1.838e-95         1.000*   -94.7356
   Al(g)               1.773e-109    1.773e-109         1.000*  -108.7513
   Si(g)               3.418e-118    3.418e-118         1.000*  -117.4662
    *no data, gas taken to be ideal

                                  In fluid              Sorbed            Kd
  Original basis total moles   moles     mg/kg      moles     mg/kg      L/kg
 -------------------------------------------------------------------------------
   H2O                 55.5       55.5  9.18e+05
   Al+++            0.00275   2.63e-08  0.000651
   Ca++               0.502      0.497  1.83e+04
   Cl-                 1.39       1.39  4.51e+04
   CrO4--          0.000779   2.36e-19  2.51e-14
   Fe++              0.0107   1.28e-05     0.656
   H+               -0.0680  -1.76e-05   -0.0163
   HCO3-            0.00100   0.000109      6.12
   HPO4--          0.000152   3.89e-10  3.42e-05
   K+               0.00107    0.00107      38.2
   Mg++              0.0165   0.000445      9.94
   Mn++            0.000242   0.000242      12.2
   Na+                0.881      0.881  1.86e+04
   O2(aq)         -0.000696  -2.89e-06   -0.0850
   SO4--            0.00108   1.03e-06    0.0911
   SiO2(aq)          0.0272   0.000601      33.2
   Ti(OH)4(aq)     0.000245   0.000245      26.1

  Elemental composition               In fluid                  Sorbed
                  total moles     moles       mg/kg        moles       mg/kg
 -------------------------------------------------------------------------------
   Aluminum          0.002747    2.626e-08   0.0006505
   Calcium             0.5020       0.4965   1.827e+04
   Carbon            0.001000    0.0001093       1.205
   Chlorine             1.385        1.385   4.508e+04
   Chromium         0.0007794    2.356e-19   1.124e-14
   Hydrogen             111.0        111.0   1.027e+05
   Iron               0.01067    1.279e-05      0.6560
   Magnesium          0.01653    0.0004454       9.938
   Manganese        0.0002424    0.0002424       12.23
   Oxygen               55.61        55.50   8.153e+05
   Phosphorus       0.0001520    3.886e-10   1.105e-05
   Potassium         0.001066     0.001066       38.25
   Silicon            0.02721    0.0006013       15.50
   Sodium              0.8808       0.8805   1.858e+04
   Sulfur            0.001076    1.033e-06     0.03040
   Titanium         0.0002452    0.0002452       10.78


          Step #     6             Xi = 0.0039

          Temperature = 100.0 C    Pressure =  1.013 bars
          pH =  6.692              log fO2 =  -56.568
          Eh =  -0.3228 volts      pe =  -4.3595
          Ionic strength      =    1.904206 molal
          Charge imbalance    =    0.450736 eq/kg (16.86% error)
          Activity of water   =    0.960566
          Solvent mass        =     0.99984 kg
          Solution mass       =      1.0892 kg
          Mineral mass        =   0.0045904 kg
          Solution density    =    1.002    g/cm3
          Solution viscosity  =    0.003    poise
          Chlorinity          =    1.385226 molal
          Dissolved solids    =       82067 mg/kg sol'n
          Hardness            =    45659.52 mg/kg sol'n as CaCO3
            carbonate         =        3.53 mg/kg sol'n as CaCO3
            non-carbonate     =    45655.98 mg/kg sol'n as CaCO3
          Carbonate alkalinity=        3.53 mg/kg sol'n as CaCO3
          Water type          =    Ca-Cl
          Bulk volume         =    1.09e+03 cm3
          Fluid volume        =    1.09e+03 cm3
          Mineral volume      =        1.45 cm3
          Inert volume        =        0.00 cm3
          Porosity            =        99.9 %
          Permeability        =        94.2 cm2
          Mass reacted        =        4.28 g

                          moles          moles         grams          cm3      rxn rate
  Reactants             remaining       reacted       reacted       reacted  (mol/kg sec)
 ------------------------------------------------------------------------------------------
   H2O                    0.02374     9.308e-05      0.001677          --            --  
   Al2O3                   0.4270      0.001675        0.1708          --            --  
   CaO                      1.543      0.006050        0.3392          --            --  
   Cr2O3                   0.1210     0.0004746       0.07214          --            --  
   FeO(ox)                  3.009       0.01180        0.8477          --            --  
   K2O(ox)                0.01020     3.999e-05      0.003767          --            --  
   MgO                      4.829       0.01894        0.7633          --            --  
   MnO                    0.07507     0.0002944       0.02088          --            --  
   Na2O(ox)                0.1270     0.0004981       0.03087          --            --  
   P2O5                   0.02347     9.205e-05       0.01307          --            --  
   S                      0.02352     9.224e-05      0.002958      0.001431          --  
   SiO2                     8.460       0.03318         1.993          --            --  
   TiO2                   0.07595     0.0002978       0.02379          --            --  

  Minerals in system     moles      log moles      grams        volume (cm3)
 ----------------------------------------------------------------------------
   Andradite             0.001296     -2.887         0.6587          0.1709
   Calcite              0.0008992     -3.046        0.09000         0.03321
   Chromite             0.0004751     -3.323         0.1064         0.02091
   Hydroxylapatite      6.170e-05     -4.210        0.03099         0.01170
   Magnetite             0.002285     -2.641         0.5291          0.1017
   Mesolite             0.0006041     -3.219         0.2343          0.1034
   Minnesotaite         0.0007725     -3.112         0.3661          0.1142
   Pyrite               0.0005454     -3.263        0.06543         0.01306
   Saponite-Ca           0.006509     -2.186          2.509          0.8832
                                               _____________   _____________
          (total)                                     4.590           1.452 

  Aqueous species       molality    mg/kg sol'n    act. coef.     log act.
 ---------------------------------------------------------------------------
   Cl-                      1.211     3.941e+04      0.5562       -0.1716
   Na+                     0.7703     1.625e+04      0.6327       -0.3122
   Ca++                    0.4473     1.645e+04      0.1676       -1.1253
   NaCl(aq)                0.1105         5925.      1.0000       -0.9568
   CaCl+                  0.03510         2434.      0.6327       -1.6535
   CaCl2(aq)              0.01414         1440.      1.0000       -1.8497
   K+                    0.001034         37.11      0.5562       -3.2403
   SiO2(aq)             0.0004729         26.08      1.0000       -3.3252
   Ti(OH)4(aq)          0.0002989         31.80      1.0000       -3.5245
   Mg++                 0.0002933         6.544      0.2482       -4.1379
   MnCl+                0.0002231         18.51      0.6327       -3.8504
   MgCl+                0.0001178         6.464      0.6327       -4.1275
   Mn++                 7.238e-05         3.650      0.1676       -4.9162
   CaHCO3+              5.000e-05         4.640      0.6327       -4.4999
   KCl(aq)              4.614e-05         3.158      1.0000       -4.3359
   HCO3-                2.548e-05         1.427      0.6327       -4.7927
   NaHSiO3(aq)          1.615e-05         1.484      1.0000       -4.7917
   Fe++                 9.261e-06        0.4748      0.1676       -5.8092
   CO2(aq)              8.331e-06        0.3365      1.0000       -5.0793
   Methane(aq)          7.334e-06        0.1080      1.0000       -5.1347
   CaCO3(aq)            6.467e-06        0.5941      1.0000       -5.1893
   OH-                  4.406e-06       0.06878      0.5966       -5.5803
   NaHCO3(aq)           3.050e-06        0.2352      1.0000       -5.5157
   HSiO3-               2.911e-06        0.2060      0.6327       -5.7348
   FeCl+                2.655e-06        0.2225      0.6327       -5.7748
   HS-                  1.105e-06       0.03353      0.5966       -6.1811
   FeCl4--              5.786e-07        0.1050      0.0875       -7.2957
   H2(aq)               4.406e-07     0.0008153      1.0000       -6.3559
   H2S(aq)              4.067e-07       0.01272      1.0000       -6.3907
   NaOH(aq)             3.005e-07       0.01103      1.0000       -6.5222
   H+                   2.386e-07     0.0002208      0.8511       -6.6923
   CO3--                6.131e-08      0.003377      0.1068       -8.1840
   MgHCO3+              5.055e-08      0.003959      0.6327       -7.4951
   HCl(aq)              3.282e-08      0.001098      1.0000       -7.4839
   AlO2-                2.951e-08      0.001598      0.6327       -7.7288
   Ca(For)+             1.248e-08     0.0009750      0.6327       -8.1026
   FeCl2(aq)            1.182e-08      0.001375      1.0000       -7.9274
    (only species > 1e-8 molal listed)

  Mineral saturation states
                     log Q/K                          log Q/K
 ----------------------------------------------------------------
   Chromite           0.0000 sat    Boehmite          -1.3634     
   Calcite            0.0000 sat    Scolecite         -1.3748     
   Magnetite          0.0000 sat    Nontronite-K      -1.4142     
   Saponite-Ca        0.0000 sat    Dolomite-ord      -1.5577     
   Hydroxylapatite    0.0000 sat    Dolomite          -1.5584     
   Minnesotaite       0.0000 sat    Hedenbergite      -1.6113     
   Andradite          0.0000 sat    Analcime          -1.6122     
   Mesolite           0.0000 sat    Albite            -1.6584     
   Pyrite            -0.0000 sat    Albite_low        -1.6584     
   Aragonite         -0.1436        Fayalite          -1.7341     
   Saponite-Na       -0.2236        Nontronite-H      -1.7451     
   Quartz            -0.2470        C                 -1.7735     
   Hematite          -0.2595        Gibbsite          -1.8546     
   Saponite-Mg       -0.3638        Wollastonite      -1.9149     
   Nontronite-Ca     -0.4033        Rhodochrosite     -1.9261     
   Tridymite         -0.4188        Epidote           -2.0394     
   Cronstedtite-7A   -0.4262        Epidote-ord       -2.0448     
   Chalcedony        -0.4637        Pseudowollastoni  -2.0492     
   Greenalite        -0.4692        Halite            -2.0618     
   Ice               -0.4845        Rhodonite         -2.1110     
   Nontronite-Na     -0.6268        Chrysotile        -2.1574     
   Cristobalite(alp  -0.6647        FeO               -2.2406     
   Talc              -0.7157        Whitlockite       -2.2884     
   Nontronite-Mg     -0.7606        Enstatite         -2.3068     
   Goethite          -0.8279        Prehnite          -2.3316     
   Coesite           -0.9054        Siderite          -2.4129     
   Ferrosilite       -0.9460        Celadonite        -2.4459     
   Cristobalite(bet  -0.9669        Maximum_Microcli  -2.4945     
   Diopside          -1.0044        K-Feldspar        -2.5073     
   Saponite-K        -1.0114        Eskolaite         -2.5720     
   Troilite          -1.0220        Montmor-Ca        -2.5832     
   Diaspore          -1.0686        Albite_high       -2.5895     
   Pyrrhotite        -1.1016        Phlogopite        -2.5930     
   SiO2(am)          -1.1409        Dolomite-dis      -2.6710     
   Monohydrocalcite  -1.2251        Wustite           -2.6973     
   Tremolite         -1.2422        Montmor-Na        -2.7530     
   Daphnite-14A      -1.2751        Smectite-low-Fe-  -2.8079     
   Stilbite          -1.2858        Magnesite         -2.8258     
   Annite            -1.3184        Montmor-Mg        -2.8914     
   Saponite-H        -1.3436        Smectite-high-Fe  -2.9397     
    (only minerals with log Q/K > -3 listed)

                         partial
  Gases               press. (bar)     fugacity     fug. coef.    log fug.
 ---------------------------------------------------------------------------
   H2O(g)                  0.8126        0.8006        0.9852     -0.0966
   CH4(g)                0.008391      0.008386        0.9993     -2.0765
   CO2(g)               0.0007779     0.0007760        0.9976     -3.1101
   H2(g)                0.0005513     0.0005516         1.001     -3.2583
   H2S(g)               1.218e-05     1.213e-05        0.9961     -4.9162
   CO(g)                1.222e-10     1.222e-10         1.000*    -9.9130
   HCl(g)               3.974e-11     3.974e-11         1.000*   -10.4008
   C2H4(g)              5.991e-21     5.991e-21         1.000*   -20.2225
   SO2(g)               5.912e-22     5.869e-22        0.9928    -21.2314
   S2(g)                1.079e-23     1.079e-23         1.000*   -22.9671
   Na(g)                3.626e-43     3.626e-43         1.000*   -42.4406
   Cl2(g)               3.997e-45     3.997e-45         1.000*   -44.3983
   K(g)                 5.252e-47     5.252e-47         1.000*   -46.2797
   O2(g)                2.705e-57     2.705e-57        0.9999    -56.5679
   Mg(g)                2.007e-72     2.007e-72         1.000*   -71.6974
   Ca(g)                2.029e-88     2.029e-88         1.000*   -87.6927
   C(g)                 7.101e-95     7.101e-95         1.000*   -94.1487
   Al(g)               7.188e-109    7.188e-109         1.000*  -108.1434
   Si(g)               1.447e-117    1.447e-117         1.000*  -116.8395
    *no data, gas taken to be ideal

                                  In fluid              Sorbed            Kd
  Original basis total moles   moles     mg/kg      moles     mg/kg      L/kg
 -------------------------------------------------------------------------------
   H2O                 55.5       55.5  9.18e+05
   Al+++            0.00335   3.57e-08  0.000885
   Ca++               0.503      0.496  1.83e+04
   Cl-                 1.39       1.39  4.51e+04
   CrO4--          0.000950   1.35e-19  1.44e-14
   Fe++              0.0128   1.25e-05     0.641
   H+               -0.0829  -1.26e-05   -0.0116
   HCO3-            0.00100   0.000101      5.65
   HPO4--          0.000185   3.02e-10  2.66e-05
   K+               0.00108    0.00108      38.8
   Mg++              0.0199   0.000411      9.17
   Mn++            0.000295   0.000295      14.9
   Na+                0.881      0.881  1.86e+04
   O2(aq)         -0.000849  -1.79e-05    -0.526
   SO4--            0.00109   1.51e-06     0.133
   SiO2(aq)          0.0332   0.000492      27.1
   Ti(OH)4(aq)     0.000299   0.000299      31.8

  Elemental composition               In fluid                  Sorbed
                  total moles     moles       mg/kg        moles       mg/kg
 -------------------------------------------------------------------------------
   Aluminum          0.003350    3.571e-08   0.0008847
   Calcium             0.5030       0.4965   1.827e+04
   Carbon            0.001000    0.0001008       1.111
   Chlorine             1.385        1.385   4.508e+04
   Chromium         0.0009503    1.354e-19   6.464e-15
   Hydrogen             111.0        111.0   1.027e+05
   Iron               0.01280    1.250e-05      0.6411
   Magnesium          0.01994    0.0004111       9.174
   Manganese        0.0002954    0.0002954       14.90
   Oxygen               55.63        55.50   8.153e+05
   Phosphorus       0.0001851    3.016e-10   8.577e-06
   Potassium         0.001080     0.001080       38.77
   Silicon            0.03318    0.0004919       12.68
   Sodium              0.8810       0.8806   1.859e+04
   Sulfur            0.001092    1.511e-06     0.04449
   Titanium         0.0002988    0.0002988       13.14


          Step #     9             Xi = 0.0077

          Temperature = 100.0 C    Pressure =  1.013 bars
          pH =  6.798              log fO2 =  -57.732
          Eh =  -0.3521 volts      pe =  -4.7559
          Ionic strength      =    1.903898 molal
          Charge imbalance    =    0.450797 eq/kg (16.86% error)
          Activity of water   =    0.960565
          Solvent mass        =     0.99964 kg
          Solution mass       =      1.0891 kg
          Mineral mass        =   0.0089484 kg
          Solution density    =    1.002    g/cm3
          Solution viscosity  =    0.003    poise
          Chlorinity          =    1.385496 molal
          Dissolved solids    =       82121 mg/kg sol'n
          Hardness            =    45609.04 mg/kg sol'n as CaCO3
            carbonate         =       37.00 mg/kg sol'n as CaCO3
            non-carbonate     =    45572.04 mg/kg sol'n as CaCO3
          Carbonate alkalinity=       37.00 mg/kg sol'n as CaCO3
          Water type          =    Ca-Cl
          Bulk volume         =    1.09e+03 cm3
          Fluid volume        =    1.09e+03 cm3
          Mineral volume      =        2.82 cm3
          Inert volume        =        0.00 cm3
          Porosity            =        99.7 %
          Permeability        =        90.2 cm2
          Mass reacted        =        8.49 g

                          moles          moles         grams          cm3      rxn rate
  Reactants             remaining       reacted       reacted       reacted  (mol/kg sec)
 ------------------------------------------------------------------------------------------
   H2O                    0.02364     0.0001846      0.003325          --            --  
   Al2O3                   0.4254      0.003321        0.3386          --            --  
   CaO                      1.537       0.01200        0.6727          --            --  
   Cr2O3                   0.1206     0.0009411        0.1430          --            --  
   FeO(ox)                  2.997       0.02339         1.681          --            --  
   K2O(ox)                0.01016     7.929e-05      0.007469          --            --  
   MgO                      4.811       0.03755         1.514          --            --  
   MnO                    0.07478     0.0005838       0.04141          --            --  
   Na2O(ox)                0.1265     0.0009876       0.06121          --            --  
   P2O5                   0.02338     0.0001825       0.02591          --            --  
   S                      0.02343     0.0001829      0.005865      0.002837          --  
   SiO2                     8.428       0.06579         3.953          --            --  
   TiO2                   0.07566     0.0005906       0.04717          --            --  

  Minerals in system     moles      log moles      grams        volume (cm3)
 ----------------------------------------------------------------------------
   Andradite             0.003188     -2.497          1.620          0.4203
   Chromite             0.0009416     -3.026         0.2108         0.04144
   Hydroxylapatite      0.0001220     -3.914        0.06129         0.02313
   Magnetite             0.004128     -2.384         0.9559          0.1838
   Mesolite              0.001227     -2.911         0.4757          0.2100
   Minnesotaite          0.001363     -2.865         0.6461          0.2016
   Pyrite               0.0005900     -3.229        0.07079         0.01413
   Saponite-Ca            0.01273     -1.895          4.908           1.727
                                               _____________   _____________
          (total)                                     8.948           2.822 

  Aqueous species       molality    mg/kg sol'n    act. coef.     log act.
 ---------------------------------------------------------------------------
   Cl-                      1.211     3.941e+04      0.5562       -0.1716
   Na+                     0.7709     1.627e+04      0.6327       -0.3118
   Ca++                    0.4469     1.644e+04      0.1676       -1.1257
   NaCl(aq)                0.1105         5930.      1.0000       -0.9565
   CaCl+                  0.03507         2431.      0.6327       -1.6539
   CaCl2(aq)              0.01412         1439.      1.0000       -1.8500
   K+                    0.001109         39.82      0.5562       -3.2097
   Methane(aq)          0.0009295         13.69      1.0000       -3.0317
   Ti(OH)4(aq)          0.0005918         62.96      1.0000       -3.2278
   MnCl+                0.0004417         36.64      0.6327       -3.5537
   SiO2(aq)             0.0003383         18.66      1.0000       -3.4707
   Mg++                 0.0002574         5.741      0.2482       -4.1946
   Mn++                 0.0001433         7.226      0.1676       -4.6196
   MgCl+                0.0001034         5.672      0.6327       -4.1843
   KCl(aq)              4.951e-05         3.388      1.0000       -4.3053
   CaHCO3+              3.787e-05         3.514      0.6327       -4.6206
   HCO3-                1.931e-05         1.082      0.6327       -4.9130
   NaHSiO3(aq)          1.474e-05         1.354      1.0000       -4.8316
   Fe++                 8.914e-06        0.4570      0.1676       -5.8257
   CaCO3(aq)            6.242e-06        0.5734      1.0000       -5.2047
   OH-                  5.615e-06       0.08765      0.5966       -5.4750
   CO2(aq)              4.955e-06        0.2002      1.0000       -5.3049
   HSiO3-               2.653e-06        0.1878      0.6327       -5.7750
   FeCl+                2.555e-06        0.2141      0.6327       -5.7914
   NaHCO3(aq)           2.314e-06        0.1784      1.0000       -5.6357
   HS-                  2.201e-06       0.06681      0.5966       -5.8818
   H2(aq)               1.683e-06      0.003115      1.0000       -5.7738
   H2S(aq)              6.358e-07       0.01989      1.0000       -6.1967
   FeCl4--              5.569e-07        0.1010      0.0875       -7.3123
   NaOH(aq)             3.832e-07       0.01407      1.0000       -6.4165
   H+                   1.873e-07     0.0001732      0.8511       -6.7976
   CO3--                5.922e-08      0.003262      0.1068       -8.1990
   AlO2-                4.899e-08      0.002652      0.6327       -7.5087
   Ca(For)+             3.612e-08      0.002821      0.6327       -7.6411
   MgHCO3+              3.363e-08      0.002633      0.6327       -7.6722
   HCl(aq)              2.575e-08     0.0008618      1.0000       -7.5892
   Formate              1.315e-08     0.0005434      0.5966       -8.1054
   FeCl2(aq)            1.138e-08      0.001324      1.0000       -7.9439
    (only species > 1e-8 molal listed)

  Mineral saturation states
                     log Q/K                          log Q/K
 ----------------------------------------------------------------
   Mesolite           0.0000 sat    Nontronite-Mg     -1.4254     
   Minnesotaite       0.0000 sat    Fayalite          -1.4915     
   Chromite           0.0000 sat    Hedenbergite      -1.4981     
   Andradite          0.0000 sat    Rhodochrosite     -1.6444     
   Saponite-Ca        0.0000 sat    Dolomite-ord      -1.6449     
   Hydroxylapatite    0.0000 sat    Dolomite          -1.6456     
   Magnetite          0.0000 sat    Analcime          -1.6974     
   Pyrite            -0.0000 sat    Gibbsite          -1.7398     
   Calcite           -0.0154        Rhodonite         -1.7492     
   Aragonite         -0.1590        Stilbite          -1.7986     
   Greenalite        -0.1782        Wollastonite      -1.8502     
   Saponite-Na       -0.2234        Albite_low        -1.8745     
   Saponite-Mg       -0.3731        Albite            -1.8745     
   Cronstedtite-7A   -0.3776        Epidote           -1.9229     
   Quartz            -0.3925        Epidote-ord       -1.9283     
   Hematite          -0.4536        Pseudowollastoni  -1.9845     
   Ice               -0.4845        Chrysotile        -1.9869     
   Daphnite-14A      -0.5118        FeO               -2.0465     
   Tridymite         -0.5643        Nontronite-K      -2.0596     
   Chalcedony        -0.6092        Halite            -2.0615     
   Troilite          -0.6339        Prehnite          -2.1181     
   Pyrrhotite        -0.7135        Enstatite         -2.2985     
   Cristobalite(alp  -0.8102        Alabandite        -2.3172     
   C                 -0.8348        Phlogopite        -2.3173     
   Talc              -0.8363        Whitlockite       -2.3585     
   Ferrosilite       -0.8975        Nontronite-H      -2.4353     
   Annite            -0.9221        Siderite          -2.4445     
   Goethite          -0.9249        Ripidolite-14A    -2.4633     
   Diopside          -0.9314        Wustite           -2.5444     
   Diaspore          -0.9538        Celadonite        -2.6235     
   Saponite-K        -1.0013        Maximum_Microcli  -2.6804     
   Coesite           -1.0509        K-Feldspar        -2.6932     
   Nontronite-Ca     -1.0588        Dolomite-dis      -2.7582     
   Cristobalite(bet  -1.1124        Eskolaite         -2.7661     
   Tremolite         -1.2169        Albite_high       -2.8056     
   Monohydrocalcite  -1.2405        Fe(OH)2           -2.8436     
   Boehmite          -1.2486        Tephroite         -2.8625     
   Nontronite-Na     -1.2822        Montmor-Ca        -2.8881     
   SiO2(am)          -1.2864        Magnesite         -2.8976     
   Scolecite         -1.3715        Smectite-low-Fe-  -2.9836     
   Saponite-H        -1.3783     
    (only minerals with log Q/K > -3 listed)

                         partial
  Gases               press. (bar)     fugacity     fug. coef.    log fug.
 ---------------------------------------------------------------------------
   CH4(g)                   1.064         1.063        0.9993      0.0265
   H2O(g)                  0.8126        0.8006        0.9852     -0.0966
   H2(g)                 0.002106      0.002108         1.001     -2.6762
   CO2(g)               0.0004627     0.0004616        0.9976     -3.3357
   H2S(g)               1.903e-05     1.896e-05        0.9961     -4.7222
   CO(g)                2.777e-10     2.777e-10         1.000*    -9.5565
   HCl(g)               3.118e-11     3.118e-11         1.000*   -10.5061
   C2H4(g)              6.592e-18     6.592e-18         1.000*   -17.1810
   SO2(g)               1.657e-23     1.645e-23        0.9928    -22.7838
   S2(g)                1.806e-24     1.806e-24         1.000*   -23.7432
   Na(g)                9.040e-43     9.040e-43         1.000*   -42.0439
   Cl2(g)               6.441e-46     6.441e-46         1.000*   -45.1910
   K(g)                 1.404e-46     1.404e-46         1.000*   -45.8527
   O2(g)                1.853e-58     1.853e-58        0.9999    -57.7321
   Mg(g)                1.093e-71     1.093e-71         1.000*   -70.9614
   Ca(g)                1.258e-87     1.258e-87         1.000*   -86.9003
   C(g)                 6.166e-94     6.166e-94         1.000*   -93.2100
   Al(g)               6.993e-108    6.993e-108         1.000*  -107.1554
   Si(g)               1.511e-116    1.511e-116         1.000*  -115.8207
    *no data, gas taken to be ideal

                                  In fluid              Sorbed            Kd
  Original basis total moles   moles     mg/kg      moles     mg/kg      L/kg
 -------------------------------------------------------------------------------
   H2O                 55.6       55.5  9.18e+05
   Al+++            0.00664   5.89e-08   0.00146
   Ca++               0.509      0.496  1.82e+04
   Cl-                 1.39       1.38  4.51e+04
   CrO4--           0.00188   5.78e-20  6.15e-15
   Fe++              0.0244   1.20e-05     0.617
   H+                -0.164   0.000908     0.840
   HCO3-            0.00100    0.00100      56.0
   HPO4--          0.000366   2.02e-10  1.78e-05
   K+               0.00116    0.00116      41.6
   Mg++              0.0386   0.000361      8.05
   Mn++            0.000585   0.000585      29.5
   Na+                0.882      0.881  1.86e+04
   O2(aq)          -0.00168   -0.00186     -54.8
   SO4--            0.00118   2.84e-06     0.250
   SiO2(aq)          0.0658   0.000356      19.6
   Ti(OH)4(aq)     0.000592   0.000592      63.0

  Elemental composition               In fluid                  Sorbed
                  total moles     moles       mg/kg        moles       mg/kg
 -------------------------------------------------------------------------------
   Aluminum          0.006642    5.893e-08    0.001460
   Calcium             0.5090       0.4959   1.825e+04
   Carbon            0.001000     0.001000       11.03
   Chlorine             1.385        1.385   4.509e+04
   Chromium          0.001883    5.779e-20   2.759e-15
   Hydrogen             111.0        111.0   1.027e+05
   Iron               0.02439    1.203e-05      0.6171
   Magnesium          0.03855    0.0003607       8.049
   Manganese        0.0005848    0.0005848       29.50
   Oxygen               55.74        55.49   8.152e+05
   Phosphorus       0.0003660    2.020e-10   5.745e-06
   Potassium         0.001159     0.001159       41.59
   Silicon            0.06579    0.0003555       9.168
   Sodium              0.8820       0.8811   1.860e+04
   Sulfur            0.001183    2.836e-06     0.08350
   Titanium         0.0005916    0.0005916       26.01


          Step #    10             Xi = 0.0099

          Temperature = 100.0 C    Pressure =  1.013 bars
          pH =  6.862              log fO2 =  -58.445
          Eh =  -0.3701 volts      pe =  -4.9985
          Ionic strength      =    1.903839 molal
          Charge imbalance    =    0.450867 eq/kg (16.86% error)
          Activity of water   =    0.960562
          Solvent mass        =     0.99946 kg
          Solution mass       =      1.0889 kg
          Mineral mass        =    0.011496 kg
          Solution density    =    1.002    g/cm3
          Solution viscosity  =    0.003    poise
          Chlorinity          =    1.385752 molal
          Dissolved solids    =       82149 mg/kg sol'n
          Hardness            =    45581.46 mg/kg sol'n as CaCO3
            carbonate         =       38.06 mg/kg sol'n as CaCO3
            non-carbonate     =    45543.40 mg/kg sol'n as CaCO3
          Carbonate alkalinity=       38.06 mg/kg sol'n as CaCO3
          Water type          =    Ca-Cl
          Bulk volume         =    1.09e+03 cm3
          Fluid volume        =    1.09e+03 cm3
          Mineral volume      =        3.67 cm3
          Inert volume        =        0.00 cm3
          Porosity            =        99.7 %
          Permeability        =        87.9 cm2
          Mass reacted        =        10.9 g

                          moles          moles         grams          cm3      rxn rate
  Reactants             remaining       reacted       reacted       reacted  (mol/kg sec)
 ------------------------------------------------------------------------------------------
   H2O                    0.02359     0.0002363      0.004256          --            --  
   Al2O3                   0.4245      0.004251        0.4334          --            --  
   CaO                      1.533       0.01536        0.8611          --            --  
   Cr2O3                   0.1203      0.001205        0.1831          --            --  
   FeO(ox)                  2.990       0.02995         2.152          --            --  
   K2O(ox)                0.01013     0.0001015      0.009560          --            --  
   MgO                      4.800       0.04807         1.937          --            --  
   MnO                    0.07462     0.0007473       0.05301          --            --  
   Na2O(ox)                0.1262      0.001264       0.07835          --            --  
   P2O5                   0.02333     0.0002336       0.03316          --            --  
   S                      0.02338     0.0002341      0.007508      0.003632          --  
   SiO2                     8.409       0.08421         5.060          --            --  
   TiO2                   0.07549     0.0007560       0.06039          --            --  

  Minerals in system     moles      log moles      grams        volume (cm3)
 ----------------------------------------------------------------------------
   Andradite             0.004097     -2.388          2.082          0.5402
   Chromite              0.001205     -2.919         0.2698         0.05304
   Greenalite            0.003285     -2.484          1.221          0.3777
   Hydroxylapatite      0.0001561     -3.807        0.07841         0.02959
   Magnetite             0.003518     -2.454         0.8145          0.1566
   Mesolite              0.001578     -2.802         0.6121          0.2702
   Minnesotaite         0.0001717     -3.765        0.08139         0.02539
   Pyrite               0.0006150     -3.211        0.07378         0.01472
   Saponite-Ca            0.01625     -1.789          6.263           2.204
                                               _____________   _____________
          (total)                                     11.50           3.672 

  Aqueous species       molality    mg/kg sol'n    act. coef.     log act.
 ---------------------------------------------------------------------------
   Cl-                      1.211     3.941e+04      0.5562       -0.1716
   Na+                     0.7713     1.628e+04      0.6327       -0.3116
   Ca++                    0.4467     1.643e+04      0.1676       -1.1259
   NaCl(aq)                0.1106         5933.      1.0000       -0.9562
   CaCl+                  0.03506         2430.      0.6327       -1.6541
   CaCl2(aq)              0.01412         1438.      1.0000       -1.8502
   K+                    0.001152         41.35      0.5562       -3.1933
   Methane(aq)          0.0009972         14.68      1.0000       -3.0012
   Ti(OH)4(aq)          0.0007574         80.58      1.0000       -3.1207
   MnCl+                0.0005653         46.90      0.6327       -3.4466
   SiO2(aq)             0.0002755         15.19      1.0000       -3.5598
   Mg++                 0.0002376         5.300      0.2482       -4.2293
   Mn++                 0.0001834         9.247      0.1676       -4.5125
   MgCl+                9.548e-05         5.237      0.6327       -4.2189
   KCl(aq)              5.142e-05         3.519      1.0000       -4.2889
   NaHSiO3(aq)          1.393e-05         1.280      1.0000       -4.8560
   Fe++                 8.710e-06        0.4464      0.1676       -5.8358
   OH-                  6.513e-06        0.1017      0.5966       -5.4105
   H2(aq)               3.824e-06      0.007076      1.0000       -5.4175
   HS-                  3.356e-06        0.1019      0.5966       -5.6985
   HSiO3-               2.507e-06        0.1774      0.6327       -5.7997
   FeCl+                2.497e-06        0.2092      0.6327       -5.8014
   CaHCO3+              1.768e-06        0.1641      0.6327       -5.9513
   HCO3-                9.023e-07       0.05053      0.6327       -6.2435
   H2S(aq)              8.359e-07       0.02615      1.0000       -6.0779
   FeCl4--              5.443e-07       0.09874      0.0875       -7.3222
   NaOH(aq)             4.448e-07       0.01633      1.0000       -6.3518
   CaCO3(aq)            3.381e-07       0.03106      1.0000       -6.4709
   CO2(aq)              1.996e-07      0.008062      1.0000       -6.6999
   H+                   1.614e-07     0.0001493      0.8511       -6.8620
   NaHCO3(aq)           1.082e-07      0.008340      1.0000       -6.9659
   AlO2-                6.682e-08      0.003617      0.6327       -7.3740
   HCl(aq)              2.220e-08     0.0007430      1.0000       -7.6536
   NaAlO2(aq)           1.186e-08     0.0008922      1.0000       -7.9260
   FeCl2(aq)            1.112e-08      0.001294      1.0000       -7.9539
    (only species > 1e-8 molal listed)

  Mineral saturation states
                     log Q/K                          log Q/K
 ----------------------------------------------------------------
   Saponite-Ca        0.0000 sat    C                 -1.5170     
   Greenalite         0.0000 sat    Rhodonite         -1.6023     
   Chromite           0.0000 sat    Gibbsite          -1.6695     
   Hydroxylapatite    0.0000 sat    Nontronite-Na     -1.6834     
   Mesolite           0.0000 sat    Analcime          -1.7496     
   Minnesotaite       0.0000 sat    Wollastonite      -1.8106     
   Magnetite          0.0000 sat    Nontronite-Mg     -1.8324     
   Andradite          0.0000 sat    Epidote           -1.8516     
   Pyrite            -0.0000 sat    Epidote-ord       -1.8570     
   Daphnite-14A      -0.0445        Chrysotile        -1.8826     
   Saponite-Na       -0.2233        FeO               -1.9278     
   Cronstedtite-7A   -0.3479        Pseudowollastoni  -1.9449     
   Saponite-Mg       -0.3788        Alabandite        -1.9624     
   Troilite          -0.3964        Prehnite          -1.9874     
   Pyrrhotite        -0.4760        Albite_low        -2.0068     
   Quartz            -0.4816        Albite            -2.0068     
   Ice               -0.4845        Halite            -2.0612     
   Hematite          -0.5723        Ripidolite-14A    -2.0699     
   Tridymite         -0.6534        Stilbite          -2.1126     
   Annite            -0.6819        Phlogopite        -2.1509     
   Chalcedony        -0.6983        Enstatite         -2.2934     
   Ferrosilite       -0.8678        Whitlockite       -2.4014     
   Diaspore          -0.8835        Wustite           -2.4508     
   Diopside          -0.8867        Nontronite-K      -2.4555     
   Cristobalite(alp  -0.8993        Tephroite         -2.4796     
   Talc              -0.9101        Monohydrocalcite  -2.5067     
   Goethite          -0.9843        Fe(OH)2           -2.7248     
   Saponite-K        -0.9958        Celadonite        -2.7345     
   Coesite           -1.1400        Maximum_Microcli  -2.7965     
   Boehmite          -1.1783        Rhodochrosite     -2.8033     
   Tremolite         -1.2013        K-Feldspar        -2.8093     
   Cristobalite(bet  -1.2015        Nontronite-H      -2.8579     
   Calcite           -1.2816        Chamosite-7A      -2.8810     
   Fayalite          -1.3431        Mn(OH)2(am)       -2.8819     
   Scolecite         -1.3695        Eskolaite         -2.8848     
   SiO2(am)          -1.3755        Daphnite-7A       -2.9197     
   Saponite-H        -1.3995        Albite_high       -2.9379     
   Aragonite         -1.4252        Lawsonite         -2.9427     
   Hedenbergite      -1.4288        Brucite           -2.9916     
   Nontronite-Ca     -1.4602     
    (only minerals with log Q/K > -3 listed)

                         partial
  Gases               press. (bar)     fugacity     fug. coef.    log fug.
 ---------------------------------------------------------------------------
   CH4(g)                   1.141         1.140        0.9993      0.0570
   H2O(g)                  0.8126        0.8006        0.9852     -0.0966
   H2(g)                 0.004785      0.004788         1.001     -2.3199
   H2S(g)               2.502e-05     2.492e-05        0.9961     -4.6034
   CO2(g)               1.864e-05     1.859e-05        0.9976     -4.7307
   HCl(g)               2.688e-11     2.688e-11         1.000*   -10.5705
   CO(g)                2.541e-11     2.541e-11         1.000*   -10.5950
   C2H4(g)              1.470e-18     1.470e-18         1.000*   -17.8326
   SO2(g)               1.858e-24     1.845e-24        0.9928    -23.7341
   S2(g)                6.048e-25     6.048e-25         1.000*   -24.2184
   Na(g)                1.581e-42     1.581e-42         1.000*   -41.8010
   K(g)                 2.549e-46     2.549e-46         1.000*   -45.5937
   Cl2(g)               2.108e-46     2.108e-46         1.000*   -45.6762
   O2(g)                3.591e-59     3.590e-59        0.9999    -58.4448
   Mg(g)                3.084e-71     3.084e-71         1.000*   -70.5108
   Ca(g)                3.844e-87     3.844e-87         1.000*   -86.4153
   C(g)                 1.282e-94     1.282e-94         1.000*   -93.8922
   Al(g)               2.815e-107    2.815e-107         1.000*  -106.5505
   Si(g)               6.352e-116    6.352e-116         1.000*  -115.1971
    *no data, gas taken to be ideal

                                  In fluid              Sorbed            Kd
  Original basis total moles   moles     mg/kg      moles     mg/kg      L/kg
 -------------------------------------------------------------------------------
   H2O                 55.6       55.5  9.18e+05
   Al+++            0.00850   8.01e-08   0.00199
   Ca++               0.512      0.496  1.82e+04
   Cl-                 1.39       1.38  4.51e+04
   CrO4--           0.00241   3.61e-20  3.85e-15
   Fe++              0.0309   1.18e-05     0.603
   H+                -0.210   0.000978     0.905
   HCO3-            0.00100    0.00100      56.0
   HPO4--          0.000468   1.59e-10  1.40e-05
   K+               0.00120    0.00120      43.2
   Mg++              0.0491   0.000333      7.43
   Mn++            0.000748   0.000748      37.8
   Na+                0.883      0.881  1.86e+04
   O2(aq)          -0.00216   -0.00200     -58.9
   SO4--            0.00123   4.19e-06     0.370
   SiO2(aq)          0.0842   0.000292      16.1
   Ti(OH)4(aq)     0.000757   0.000757      80.6

  Elemental composition               In fluid                  Sorbed
                  total moles     moles       mg/kg        moles       mg/kg
 -------------------------------------------------------------------------------
   Aluminum          0.008502    8.012e-08    0.001985
   Calcium             0.5124       0.4956   1.824e+04
   Carbon            0.001000     0.001000       11.03
   Chlorine             1.385        1.385   4.509e+04
   Chromium          0.002410    3.611e-20   1.725e-15
   Hydrogen             111.0        111.0   1.027e+05
   Iron               0.03095    1.176e-05      0.6029
   Magnesium          0.04907    0.0003329       7.430
   Manganese        0.0007483    0.0007483       37.75
   Oxygen               55.80        55.48   8.152e+05
   Phosphorus       0.0004683    1.590e-10   4.522e-06
   Potassium         0.001203     0.001203       43.19
   Silicon            0.08421    0.0002918       7.526
   Sodium              0.8825       0.8815   1.861e+04
   Sulfur            0.001234    4.190e-06      0.1234
   Titanium         0.0007570    0.0007570       33.28


          Step #    11             Xi = 0.0121

          Temperature = 100.0 C    Pressure =  1.013 bars
          pH =  6.875              log fO2 =  -58.529
          Eh =  -0.3726 volts      pe =  -5.0328
          Ionic strength      =    1.903288 molal
          Charge imbalance    =    0.450913 eq/kg (16.86% error)
          Activity of water   =    0.960562
          Solvent mass        =     0.99932 kg
          Solution mass       =      1.0888 kg
          Mineral mass        =    0.013985 kg
          Solution density    =    1.002    g/cm3
          Solution viscosity  =    0.003    poise
          Chlorinity          =    1.385939 molal
          Dissolved solids    =       82180 mg/kg sol'n
          Hardness            =    45516.67 mg/kg sol'n as CaCO3
            carbonate         =       38.27 mg/kg sol'n as CaCO3
            non-carbonate     =    45478.40 mg/kg sol'n as CaCO3
          Carbonate alkalinity=       38.27 mg/kg sol'n as CaCO3
          Water type          =    Ca-Cl
          Bulk volume         =    1.09e+03 cm3
          Fluid volume        =    1.09e+03 cm3
          Mineral volume      =        4.44 cm3
          Inert volume        =        0.00 cm3
          Porosity            =        99.6 %
          Permeability        =        85.7 cm2
          Mass reacted        =        13.3 g

                          moles          moles         grams          cm3      rxn rate
  Reactants             remaining       reacted       reacted       reacted  (mol/kg sec)
 ------------------------------------------------------------------------------------------
   H2O                    0.02354     0.0002880      0.005188          --            --  
   Al2O3                   0.4235      0.005181        0.5282          --            --  
   CaO                      1.530       0.01872         1.049          --            --  
   Cr2O3                   0.1200      0.001468        0.2232          --            --  
   FeO(ox)                  2.984       0.03650         2.622          --            --  
   K2O(ox)                0.01011     0.0001237       0.01165          --            --  
   MgO                      4.790       0.05859         2.361          --            --  
   MnO                    0.07446     0.0009108       0.06461          --            --  
   Na2O(ox)                0.1260      0.001541       0.09550          --            --  
   P2O5                   0.02328     0.0002848       0.04042          --            --  
   S                      0.02333     0.0002854      0.009151      0.004426          --  
   SiO2                     8.391        0.1026         6.167          --            --  
   TiO2                   0.07533     0.0009214       0.07360          --            --  

  Minerals in system     moles      log moles      grams        volume (cm3)
 ----------------------------------------------------------------------------
   Andradite             0.005407     -2.267          2.748          0.7129
   Chromite              0.001469     -2.833         0.3288         0.06464
   Daphnite-14A          0.001212     -2.916         0.8650          0.2587
   Greenalite            0.003930     -2.406          1.461          0.4520
   Hydroxylapatite      0.0001902     -3.721        0.09553         0.03605
   Magnetite             0.002237     -2.650         0.5180         0.09962
   Mesolite             0.0007132     -3.147         0.2766          0.1221
   Pyrite               0.0006405     -3.194        0.07684         0.01533
   Saponite-Ca            0.01975     -1.704          7.615           2.680
                                               _____________   _____________
          (total)                                     13.98           4.442 

  Aqueous species       molality    mg/kg sol'n    act. coef.     log act.
 ---------------------------------------------------------------------------
   Cl-                      1.211     3.941e+04      0.5562       -0.1716
   Na+                     0.7724     1.630e+04      0.6326       -0.3110
   Ca++                    0.4460     1.641e+04      0.1676       -1.1265
   NaCl(aq)                0.1108         5941.      1.0000       -0.9556
   CaCl+                  0.03501         2427.      0.6326       -1.6547
   CaCl2(aq)              0.01410         1436.      1.0000       -1.8508
   K+                    0.001195         42.88      0.5562       -3.1775
   Methane(aq)          0.0009983         14.70      1.0000       -3.0007
   Ti(OH)4(aq)          0.0009230         98.19      1.0000       -3.0348
   MnCl+                0.0006889         57.15      0.6326       -3.3607
   SiO2(aq)             0.0002624         14.47      1.0000       -3.5810
   Mg++                 0.0002354         5.251      0.2482       -4.2334
   Mn++                 0.0002235         11.27      0.1676       -4.4266
   MgCl+                9.459e-05         5.188      0.6326       -4.2230
   KCl(aq)              5.333e-05         3.649      1.0000       -4.2731
   NaHSiO3(aq)          1.370e-05         1.258      1.0000       -4.8633
   Fe++                 8.466e-06        0.4339      0.1676       -5.8482
   OH-                  6.714e-06        0.1048      0.5966       -5.3973
   H2(aq)               4.215e-06      0.007799      1.0000       -5.3752
   HS-                  3.573e-06        0.1085      0.5966       -5.6713
   HSiO3-               2.462e-06        0.1742      0.6326       -5.8076
   FeCl+                2.427e-06        0.2034      0.6326       -5.8138
   CaHCO3+              1.235e-06        0.1146      0.6326       -6.1071
   H2S(aq)              8.634e-07       0.02701      1.0000       -6.0638
   HCO3-                6.311e-07       0.03534      0.6326       -6.3988
   FeCl4--              5.290e-07       0.09596      0.0875       -7.3346
   NaOH(aq)             4.592e-07       0.01686      1.0000       -6.3380
   CaCO3(aq)            2.434e-07       0.02236      1.0000       -6.6136
   H+                   1.566e-07     0.0001449      0.8510       -6.8752
   CO2(aq)              1.354e-07      0.005470      1.0000       -6.8683
   NaHCO3(aq)           7.576e-08      0.005841      1.0000       -7.1206
   AlO2-                7.192e-08      0.003893      0.6326       -7.3420
   HCl(aq)              2.154e-08     0.0007207      1.0000       -7.6668
   NaAlO2(aq)           1.278e-08     0.0009616      1.0000       -7.8934
   FeCl2(aq)            1.081e-08      0.001257      1.0000       -7.9663
    (only species > 1e-8 molal listed)

  Mineral saturation states
                     log Q/K                          log Q/K
 ----------------------------------------------------------------
   Magnetite          0.0000 sat    Aragonite         -1.5679     
   Mesolite           0.0000 sat    C                 -1.6010     
   Greenalite         0.0000 sat    Gibbsite          -1.6507     
   Saponite-Ca        0.0000 sat    Analcime          -1.7614     
   Hydroxylapatite    0.0000 sat    Nontronite-Na     -1.7643     
   Andradite          0.0000 sat    Wollastonite      -1.8059     
   Chromite           0.0000 sat    Epidote           -1.8329     
   Daphnite-14A       0.0000 sat    Alabandite        -1.8360     
   Pyrite            -0.0000 sat    Epidote-ord       -1.8383     
   Minnesotaite      -0.0422        Chrysotile        -1.8578     
   Saponite-Na       -0.2230        FeO               -1.9137     
   Cronstedtite-7A   -0.3550        Nontronite-Mg     -1.9142     
   Troilite          -0.3682        Pseudowollastoni  -1.9402     
   Saponite-Mg       -0.3793        Prehnite          -1.9616     
   Pyrrhotite        -0.4478        Ripidolite-14A    -2.0006     
   Ice               -0.4845        Albite_low        -2.0376     
   Quartz            -0.5028        Albite            -2.0376     
   Hematite          -0.5864        Halite            -2.0606     
   Annite            -0.6553        Phlogopite        -2.0994     
   Tridymite         -0.6746        Stilbite          -2.1874     
   Chalcedony        -0.7195        Tephroite         -2.2761     
   Diaspore          -0.8648        Enstatite         -2.2922     
   Ferrosilite       -0.8748        Whitlockite       -2.4100     
   Diopside          -0.8808        Wustite           -2.4397     
   Cristobalite(alp  -0.9205        Nontronite-K      -2.5313     
   Talc              -0.9275        Monohydrocalcite  -2.6494     
   Saponite-K        -0.9905        Fe(OH)2           -2.7108     
   Goethite          -0.9913        Celadonite        -2.7489     
   Boehmite          -1.1596        Mn(OH)2(am)       -2.7696     
   Coesite           -1.1612        Maximum_Microcli  -2.8122     
   Tremolite         -1.2069        K-Feldspar        -2.8250     
   Cristobalite(bet  -1.2227        Chamosite-7A      -2.8365     
   Fayalite          -1.3360        Rhodochrosite     -2.8595     
   Scolecite         -1.3696        Daphnite-7A       -2.8752     
   SiO2(am)          -1.3967        Eskolaite         -2.8989     
   Saponite-H        -1.4038        Lawsonite         -2.9217     
   Calcite           -1.4243        Nontronite-H      -2.9433     
   Hedenbergite      -1.4312        Albite_high       -2.9687     
   Rhodonite         -1.5111        Brucite           -2.9693     
   Nontronite-Ca     -1.5413     
    (only minerals with log Q/K > -3 listed)

                         partial
  Gases               press. (bar)     fugacity     fug. coef.    log fug.
 ---------------------------------------------------------------------------
   CH4(g)                   1.142         1.142        0.9993      0.0575
   H2O(g)                  0.8126        0.8006        0.9852     -0.0966
   H2(g)                 0.005273      0.005277         1.001     -2.2776
   H2S(g)               2.585e-05     2.575e-05        0.9961     -4.5893
   CO2(g)               1.264e-05     1.261e-05        0.9976     -4.8991
   HCl(g)               2.608e-11     2.608e-11         1.000*   -10.5837
   CO(g)                1.900e-11     1.900e-11         1.000*   -10.7213
   C2H4(g)              1.213e-18     1.213e-18         1.000*   -17.9161
   SO2(g)               1.434e-24     1.423e-24        0.9928    -23.8467
   S2(g)                5.312e-25     5.312e-25         1.000*   -24.2747
   Na(g)                1.714e-42     1.714e-42         1.000*   -41.7661
   K(g)                 2.861e-46     2.861e-46         1.000*   -45.5435
   Cl2(g)               1.799e-46     1.799e-46         1.000*   -45.7449
   O2(g)                2.956e-59     2.956e-59        0.9999    -58.5293
   Mg(g)                3.579e-71     3.579e-71         1.000*   -70.4462
   Ca(g)                4.496e-87     4.496e-87         1.000*   -86.3472
   C(g)                 1.056e-94     1.056e-94         1.000*   -93.9762
   Al(g)               3.401e-107    3.401e-107         1.000*  -106.4684
   Si(g)               7.350e-116    7.350e-116         1.000*  -115.1337
    *no data, gas taken to be ideal

                                  In fluid              Sorbed            Kd
  Original basis total moles   moles     mg/kg      moles     mg/kg      L/kg
 -------------------------------------------------------------------------------
   H2O                 55.6       55.5  9.18e+05
   Al+++             0.0104   8.62e-08   0.00214
   Ca++               0.516      0.495  1.82e+04
   Cl-                 1.39       1.39  4.51e+04
   CrO4--           0.00294   3.31e-20  3.53e-15
   Fe++              0.0375   1.14e-05     0.586
   H+                -0.256   0.000979     0.907
   HCO3-            0.00100    0.00100      56.0
   HPO4--          0.000571   1.52e-10  1.34e-05
   K+               0.00125    0.00125      44.8
   Mg++              0.0596   0.000330      7.36
   Mn++            0.000912   0.000912      46.0
   Na+                0.883      0.883  1.86e+04
   O2(aq)          -0.00263   -0.00201     -59.0
   SO4--            0.00129   4.43e-06     0.391
   SiO2(aq)           0.103   0.000278      15.4
   Ti(OH)4(aq)     0.000922   0.000922      98.2

  Elemental composition               In fluid                  Sorbed
                  total moles     moles       mg/kg        moles       mg/kg
 -------------------------------------------------------------------------------
   Aluminum           0.01036    8.620e-08    0.002136
   Calcium             0.5157       0.4948   1.821e+04
   Carbon            0.001000     0.001000       11.03
   Chlorine             1.385        1.385   4.510e+04
   Chromium          0.002938    3.309e-20   1.580e-15
   Hydrogen             111.0        110.9   1.027e+05
   Iron               0.03750    1.142e-05      0.5860
   Magnesium          0.05959    0.0003298       7.361
   Manganese        0.0009118    0.0009118       46.01
   Oxygen               55.86        55.48   8.152e+05
   Phosphorus       0.0005705    1.517e-10   4.317e-06
   Potassium         0.001247     0.001247       44.79
   Silicon             0.1026    0.0002784       7.182
   Sodium              0.8831       0.8826   1.864e+04
   Sulfur            0.001285    4.435e-06      0.1306
   Titanium         0.0009224    0.0009224       40.56


          Step #    12             Xi = 0.0139

          Temperature = 100.0 C    Pressure =  1.013 bars
          pH =  7.044              log fO2 =  -59.634
          Eh =  -0.4056 volts      pe =  -5.4779
          Ionic strength      =    1.902836 molal
          Charge imbalance    =    0.450951 eq/kg (16.86% error)
          Activity of water   =    0.960563
          Solvent mass        =     0.99922 kg
          Solution mass       =      1.0887 kg
          Mineral mass        =    0.016038 kg
          Solution density    =    1.002    g/cm3
          Solution viscosity  =    0.003    poise
          Chlorinity          =    1.386086 molal
          Dissolved solids    =       82200 mg/kg sol'n
          Hardness            =    45463.73 mg/kg sol'n as CaCO3
            carbonate         =       40.58 mg/kg sol'n as CaCO3
            non-carbonate     =    45423.15 mg/kg sol'n as CaCO3
          Carbonate alkalinity=       40.58 mg/kg sol'n as CaCO3
          Water type          =    Ca-Cl
          Bulk volume         =    1.09e+03 cm3
          Fluid volume        =    1.09e+03 cm3
          Mineral volume      =        5.08 cm3
          Inert volume        =        0.00 cm3
          Porosity            =        99.5 %
          Permeability        =        84.0 cm2
          Mass reacted        =        15.2 g

                          moles          moles         grams          cm3      rxn rate
  Reactants             remaining       reacted       reacted       reacted  (mol/kg sec)
 ------------------------------------------------------------------------------------------
   H2O                    0.02350     0.0003306      0.005955          --            --  
   Al2O3                   0.4228      0.005947        0.6064          --            --  
   CaO                      1.527       0.02148         1.205          --            --  
   Cr2O3                   0.1198      0.001686        0.2562          --            --  
   FeO(ox)                  2.978       0.04190         3.010          --            --  
   K2O(ox)                0.01009     0.0001420       0.01338          --            --  
   MgO                      4.781       0.06726         2.711          --            --  
   MnO                    0.07432      0.001046       0.07417          --            --  
   Na2O(ox)                0.1257      0.001769        0.1096          --            --  
   P2O5                   0.02324     0.0003269       0.04640          --            --  
   S                      0.02329     0.0003276       0.01050      0.005081          --  
   SiO2                     8.376        0.1178         7.080          --            --  
   TiO2                   0.07519      0.001058       0.08449          --            --  

  Minerals in system     moles      log moles      grams        volume (cm3)
 ----------------------------------------------------------------------------
   Andradite             0.006483     -2.188          3.295          0.8548
   Chromite              0.001686     -2.773         0.3774         0.07421
   Daphnite-14A          0.002211     -2.655          1.578          0.4719
   Greenalite            0.004240     -2.373          1.576          0.4876
   Hydroxylapatite      0.0002183     -3.661         0.1096         0.04137
   Magnetite             0.001253     -2.902         0.2901         0.05578
   Pyrite               0.0006112     -3.214        0.07334         0.01463
   Saponite-Ca            0.02265     -1.645          8.731           3.073
   Troilite             9.574e-05     -4.019       0.008417        0.003176
                                               _____________   _____________
          (total)                                     16.04           5.076 

  Aqueous species       molality    mg/kg sol'n    act. coef.     log act.
 ---------------------------------------------------------------------------
   Cl-                      1.211     3.941e+04      0.5562       -0.1716
   Na+                     0.7733     1.632e+04      0.6326       -0.3105
   Ca++                    0.4455     1.639e+04      0.1676       -1.1269
   NaCl(aq)                0.1109         5948.      1.0000       -0.9551
   CaCl+                  0.03497         2424.      0.6326       -1.6552
   CaCl2(aq)              0.01408         1435.      1.0000       -1.8513
   K+                    0.001230         44.14      0.5562       -3.1648
   Ti(OH)4(aq)           0.001060         112.7      1.0000       -2.9749
   Methane(aq)           0.001001         14.74      1.0000       -2.9997
   MnCl+                0.0007908         65.61      0.6326       -3.3008
   Mn++                 0.0002565         12.94      0.1676       -4.3667
   Mg++                 0.0002281         5.088      0.2482       -4.2471
   SiO2(aq)             0.0001390         7.663      1.0000       -3.8571
   MgCl+                9.166e-05         5.027      0.6326       -4.2367
   KCl(aq)              5.490e-05         3.756      1.0000       -4.2605
   H2(aq)               1.503e-05       0.02782      1.0000       -4.8229
   NaHSiO3(aq)          1.072e-05        0.9844      1.0000       -4.9699
   OH-                  9.908e-06        0.1547      0.5966       -5.2283
   HS-                  8.057e-06        0.2446      0.5966       -5.3182
   Fe++                 5.940e-06        0.3044      0.1676       -6.0021
   HSiO3-               1.924e-06        0.1361      0.6326       -5.9148
   FeCl+                1.703e-06        0.1427      0.6326       -5.9677
   H2S(aq)              1.319e-06       0.04126      1.0000       -5.8797
   NaOH(aq)             6.784e-07       0.02490      1.0000       -6.1685
   FeCl4--              3.711e-07       0.06732      0.0875       -7.4885
   H+                   1.061e-07     9.818e-05      0.8510       -7.0442
   AlO2-                9.546e-08      0.005167      0.6326       -7.2191
   NaAlO2(aq)           1.698e-08      0.001278      1.0000       -7.7699
   HCl(aq)              1.459e-08     0.0004883      1.0000       -7.8358
   CaHCO3+              1.128e-08      0.001046      0.6326       -8.1467
    (only species > 1e-8 molal listed)

  Mineral saturation states
                     log Q/K                          log Q/K
 ----------------------------------------------------------------
   Greenalite         0.0000 sat    Chrysotile        -1.4371     
   Hydroxylapatite    0.0000 sat    Coesite           -1.4373     
   Magnetite          0.0000 sat    Saponite-H        -1.4595     
   Troilite           0.0000 sat    Hedenbergite      -1.4618     
   Saponite-Ca        0.0000 sat    Cristobalite(bet  -1.4988     
   Andradite          0.0000 sat    Ripidolite-14A    -1.5799     
   Chromite           0.0000 sat    SiO2(am)          -1.6728     
   Daphnite-14A       0.0000 sat    Gibbsite          -1.6968     
   Pyrite            -0.0000 sat    FeO               -1.7296     
   Pyrrhotite        -0.0796        Wollastonite      -1.7446     
   Saponite-Na       -0.2227        Tephroite         -1.7565     
   Saponite-Mg       -0.3815        Phlogopite        -1.8193     
   Cronstedtite-7A   -0.4470        Pseudowollastoni  -1.8789     
   Ice               -0.4845        Scolecite         -1.9526     
   Mesolite          -0.5865        Halite            -2.0601     
   Minnesotaite      -0.5945        Epidote           -2.1704     
   Hematite          -0.7705        Epidote-ord       -2.1758     
   Diopside          -0.7712        Analcime          -2.2062     
   Quartz            -0.7789        Prehnite          -2.2071     
   Annite            -0.7958        Enstatite         -2.2440     
   Diaspore          -0.9108        Wustite           -2.2947     
   Tridymite         -0.9507        Mn(OH)2(am)       -2.3716     
   Ferrosilite       -0.9669        Whitlockite       -2.5225     
   Saponite-K        -0.9863        Fe(OH)2           -2.5267     
   Chalcedony        -0.9956        Brucite           -2.6450     
   Talc              -1.0591        Nontronite-Ca     -2.6984     
   Goethite          -1.0834        C                 -2.7045     
   Tremolite         -1.1194        Albite_low        -2.7426     
   Cristobalite(alp  -1.1966        Albite            -2.7426     
   Boehmite          -1.2056        Chamosite-7A      -2.8365     
   Fayalite          -1.2440        Daphnite-7A       -2.8752     
   Alabandite        -1.2540        Nontronite-Na     -2.9211     
   Rhodonite         -1.3894     
    (only minerals with log Q/K > -3 listed)

                         partial
  Gases               press. (bar)     fugacity     fug. coef.    log fug.
 ---------------------------------------------------------------------------
   CH4(g)                   1.145         1.144        0.9993      0.0585
   H2O(g)                  0.8126        0.8006        0.9852     -0.0966
   H2(g)                  0.01881       0.01882         1.001     -1.7253
   H2S(g)               3.949e-05     3.934e-05        0.9961     -4.4052
   CO2(g)               7.830e-08     7.812e-08        0.9976     -7.1072
   HCl(g)               1.767e-11     1.767e-11         1.000*   -10.7527
   CO(g)                4.197e-13     4.197e-13         1.000*   -12.3771
   C2H4(g)              9.581e-20     9.581e-20         1.000*   -19.0186
   S2(g)                9.748e-26     9.748e-26         1.000*   -25.0111
   SO2(g)               4.827e-26     4.792e-26        0.9928    -25.3195
   Na(g)                4.782e-42     4.782e-42         1.000*   -41.3204
   K(g)                 8.208e-46     8.208e-46         1.000*   -45.0858
   Cl2(g)               2.317e-47     2.317e-47         1.000*   -46.6352
   O2(g)                2.323e-60     2.323e-60        0.9999    -59.6339
   Mg(g)                2.694e-70     2.694e-70         1.000*   -69.5696
   Ca(g)                3.488e-86     3.488e-86         1.000*   -85.4574
   C(g)                 8.323e-96     8.323e-96         1.000*   -95.0797
   Al(g)               2.061e-106    2.061e-106         1.000*  -105.6860
   Si(g)               4.951e-115    4.951e-115         1.000*  -114.3053
    *no data, gas taken to be ideal

                                  In fluid              Sorbed            Kd
  Original basis total moles   moles     mg/kg      moles     mg/kg      L/kg
 -------------------------------------------------------------------------------
   H2O                 55.7       55.5  9.18e+05
   Al+++             0.0119   1.14e-07   0.00282
   Ca++               0.518      0.494  1.82e+04
   Cl-                 1.39       1.39  4.51e+04
   CrO4--           0.00337   1.22e-20  1.30e-15
   Fe++              0.0429   8.01e-06     0.411
   H+                -0.294   0.000987     0.914
   HCO3-            0.00100    0.00100      56.0
   HPO4--          0.000655   8.28e-11  7.30e-06
   K+               0.00128    0.00128      46.1
   Mg++              0.0683   0.000320      7.13
   Mn++             0.00105    0.00105      52.8
   Na+                0.884      0.884  1.87e+04
   O2(aq)          -0.00302   -0.00203     -59.6
   SO4--            0.00133   9.37e-06     0.827
   SiO2(aq)           0.118   0.000151      8.36
   Ti(OH)4(aq)      0.00106    0.00106      113.

  Elemental composition               In fluid                  Sorbed
                  total moles     moles       mg/kg        moles       mg/kg
 -------------------------------------------------------------------------------
   Aluminum           0.01190    1.138e-07    0.002819
   Calcium             0.5185       0.4942   1.819e+04
   Carbon            0.001000     0.001000       11.03
   Chlorine             1.385        1.385   4.510e+04
   Chromium          0.003372    1.223e-20   5.843e-16
   Hydrogen             111.0        110.9   1.027e+05
   Iron               0.04290    8.015e-06      0.4111
   Magnesium          0.06826    0.0003195       7.133
   Manganese         0.001047     0.001047       52.81
   Oxygen               55.91        55.47   8.152e+05
   Phosphorus       0.0006548    8.280e-11   2.356e-06
   Potassium         0.001284     0.001284       46.11
   Silicon             0.1178    0.0001515       3.908
   Sodium              0.8835       0.8835   1.866e+04
   Sulfur            0.001328    9.372e-06      0.2760
   Titanium          0.001059     0.001059       46.56


          Step #    13             Xi = 0.0157

          Temperature = 100.0 C    Pressure =  1.013 bars
          pH =  7.197              log fO2 =  -60.632
          Eh =  -0.4353 volts      pe =  -5.8800
          Ionic strength      =    1.902611 molal
          Charge imbalance    =    0.450986 eq/kg (16.86% error)
          Activity of water   =    0.960562
          Solvent mass        =     0.99912 kg
          Solution mass       =      1.0886 kg
          Mineral mass        =    0.018083 kg
          Solution density    =    1.002    g/cm3
          Solution viscosity  =    0.003    poise
          Chlorinity          =    1.386225 molal
          Dissolved solids    =       82221 mg/kg sol'n
          Hardness            =    45432.48 mg/kg sol'n as CaCO3
            carbonate         =       42.20 mg/kg sol'n as CaCO3
            non-carbonate     =    45390.27 mg/kg sol'n as CaCO3
          Carbonate alkalinity=       42.20 mg/kg sol'n as CaCO3
          Water type          =    Ca-Cl
          Bulk volume         =    1.09e+03 cm3
          Fluid volume        =    1.09e+03 cm3
          Mineral volume      =        5.75 cm3
          Inert volume        =        0.00 cm3
          Porosity            =        99.5 %
          Permeability        =        82.3 cm2
          Mass reacted        =        17.2 g

                          moles          moles         grams          cm3      rxn rate
  Reactants             remaining       reacted       reacted       reacted  (mol/kg sec)
 ------------------------------------------------------------------------------------------
   H2O                    0.02346     0.0003732      0.006723          --            --  
   Al2O3                   0.4220      0.006714        0.6846          --            --  
   CaO                      1.524       0.02425         1.360          --            --  
   Cr2O3                   0.1196      0.001903        0.2892          --            --  
   FeO(ox)                  2.973       0.04730         3.399          --            --  
   K2O(ox)                0.01008     0.0001603       0.01510          --            --  
   MgO                      4.772       0.07593         3.060          --            --  
   MnO                    0.07419      0.001180       0.08373          --            --  
   Na2O(ox)                0.1255      0.001997        0.1238          --            --  
   P2O5                   0.02320     0.0003691       0.05239          --            --  
   S                      0.02324     0.0003698       0.01186      0.005737          --  
   SiO2                     8.360        0.1330         7.992          --            --  
   TiO2                   0.07505      0.001194       0.09539          --            --  

  Minerals in system     moles      log moles      grams        volume (cm3)
 ----------------------------------------------------------------------------
   Andradite             0.007323     -2.135          3.722          0.9656
   Chromite              0.001903     -2.720         0.4261         0.08377
   Daphnite-14A          0.002500     -2.602          1.784          0.5337
   Greenalite            0.004863     -2.313          1.808          0.5592
   Hydroxylapatite      0.0002464     -3.608         0.1238         0.04670
   Magnetite             0.001098     -2.959         0.2543         0.04891
   Saponite-Ca            0.02554     -1.593          9.846           3.465
   Troilite              0.001361     -2.866         0.1197         0.04516
                                               _____________   _____________
          (total)                                     18.08           5.748 

  Aqueous species       molality    mg/kg sol'n    act. coef.     log act.
 ---------------------------------------------------------------------------
   Cl-                      1.211     3.941e+04      0.5562       -0.1716
   Na+                     0.7738     1.633e+04      0.6326       -0.3102
   Ca++                    0.4453     1.638e+04      0.1676       -1.1272
   NaCl(aq)                0.1110         5952.      1.0000       -0.9548
   CaCl+                  0.03495         2423.      0.6326       -1.6554
   CaCl2(aq)              0.01408         1434.      1.0000       -1.8515
   K+                    0.001265         45.40      0.5562       -3.1526
   Ti(OH)4(aq)           0.001196         127.2      1.0000       -2.9222
   Methane(aq)           0.001001         14.74      1.0000       -2.9996
   MnCl+                0.0008928         74.06      0.6326       -3.2481
   Mn++                 0.0002896         14.60      0.1676       -4.3140
   Mg++                 0.0002218         4.947      0.2482       -4.2593
   MgCl+                8.912e-05         4.888      0.6326       -4.2489
   SiO2(aq)             7.824e-05         4.315      1.0000       -4.1066
   KCl(aq)              5.647e-05         3.864      1.0000       -4.2482
   H2(aq)               4.742e-05       0.08774      1.0000       -4.3240
   OH-                  1.408e-05        0.2198      0.5966       -5.0758
   NaHSiO3(aq)          8.579e-06        0.7880      1.0000       -5.0665
   HS-                  7.807e-06        0.2370      0.5966       -5.3319
   Fe++                 4.314e-06        0.2211      0.1676       -6.1409
   HSiO3-               1.539e-06        0.1089      0.6326       -6.0116
   FeCl+                1.237e-06        0.1036      0.6326       -6.1065
   NaOH(aq)             9.645e-07       0.03541      1.0000       -6.0157
   H2S(aq)              8.995e-07       0.02814      1.0000       -6.0460
   FeCl4--              2.695e-07       0.04890      0.0875       -7.6274
   AlO2-                1.233e-07      0.006672      0.6326       -7.1080
   H+                   7.469e-08     6.909e-05      0.8510       -7.1968
   NaAlO2(aq)           2.194e-08      0.001651      1.0000       -7.6587
   HCl(aq)              1.027e-08     0.0003437      1.0000       -7.9884
    (only species > 1e-8 molal listed)

  Mineral saturation states
                     log Q/K                          log Q/K
 ----------------------------------------------------------------
   Greenalite         0.0000 sat    Chalcedony        -1.2451     
   Daphnite-14A       0.0000 sat    Boehmite          -1.2472     
   Chromite           0.0000 sat    Rhodonite         -1.2810     
   Hydroxylapatite    0.0000 sat    Tephroite         -1.2903     
   Troilite           0.0000 sat    Cristobalite(alp  -1.4461     
   Magnetite          0.0000 sat    Hedenbergite      -1.4896     
   Andradite          0.0000 sat    Saponite-H        -1.5098     
   Saponite-Ca        0.0000 sat    FeO               -1.5633     
   Pyrrhotite        -0.0796        Phlogopite        -1.5655     
   Saponite-Na       -0.2226        Coesite           -1.6868     
   Saponite-Mg       -0.3835        Wollastonite      -1.6891     
   Ice               -0.4845        Gibbsite          -1.7383     
   Cronstedtite-7A   -0.5302        Cristobalite(bet  -1.7483     
   Pyrite            -0.6652        Pseudowollastoni  -1.8234     
   Diopside          -0.6723        SiO2(am)          -1.9223     
   Annite            -0.9220        Mn(OH)2(am)       -2.0138     
   Hematite          -0.9368        Halite            -2.0598     
   Diaspore          -0.9524        Wustite           -2.1636     
   Saponite-K        -0.9822        Enstatite         -2.2005     
   Quartz            -1.0284        Brucite           -2.3520     
   Tremolite         -1.0404        Fe(OH)2           -2.3604     
   Ferrosilite       -1.0500        Clinochlore-14A   -2.3856     
   Chrysotile        -1.0571        Prehnite          -2.4288     
   Alabandite        -1.0625        Epidote           -2.4753     
   Minnesotaite      -1.0934        Scolecite         -2.4792     
   Mesolite          -1.1164        Epidote-ord       -2.4807     
   Fayalite          -1.1608        Analcime          -2.6083     
   Goethite          -1.1665        Whitlockite       -2.6241     
   Talc              -1.1780        Chamosite-7A      -2.8365     
   Ripidolite-14A    -1.1999        Daphnite-7A       -2.8752     
   Tridymite         -1.2002     
    (only minerals with log Q/K > -3 listed)

                         partial
  Gases               press. (bar)     fugacity     fug. coef.    log fug.
 ---------------------------------------------------------------------------
   CH4(g)                   1.145         1.144        0.9993      0.0586
   H2O(g)                  0.8126        0.8006        0.9852     -0.0966
   H2(g)                  0.05933       0.05937         1.001     -1.2264
   H2S(g)               2.693e-05     2.682e-05        0.9961     -4.5715
   CO2(g)               7.911e-10     7.893e-10        0.9976     -9.1028
   HCl(g)               1.244e-11     1.244e-11         1.000*   -10.9053
   CO(g)                1.337e-14     1.337e-14         1.000*   -13.8737
   C2H4(g)              9.632e-21     9.632e-21         1.000*   -20.0163
   S2(g)                4.555e-27     4.555e-27         1.000*   -26.3415
   SO2(g)               1.049e-27     1.041e-27        0.9928    -26.9825
   Na(g)                1.207e-41     1.207e-41         1.000*   -40.9181
   K(g)                 2.131e-45     2.131e-45         1.000*   -44.6715
   Cl2(g)               3.637e-48     3.637e-48         1.000*   -47.4392
   O2(g)                2.335e-61     2.335e-61        0.9999    -60.6317
   Mg(g)                1.668e-69     1.668e-69         1.000*   -68.7778
   Ca(g)                2.220e-85     2.220e-85         1.000*   -84.6536
   C(g)                 8.366e-97     8.366e-97         1.000*   -96.0775
   Al(g)               1.049e-105    1.049e-105         1.000*  -104.9792
   Si(g)               2.774e-114    2.774e-114         1.000*  -113.5569
    *no data, gas taken to be ideal

                                  In fluid              Sorbed            Kd
  Original basis total moles   moles     mg/kg      moles     mg/kg      L/kg
 -------------------------------------------------------------------------------
   H2O                 55.7       55.5  9.18e+05
   Al+++             0.0134   1.46e-07   0.00363
   Ca++               0.521      0.494  1.82e+04
   Cl-                 1.39       1.39  4.51e+04
   CrO4--           0.00381   6.19e-21  6.60e-16
   Fe++              0.0483   5.82e-06     0.299
   H+                -0.332   0.000984     0.911
   HCO3-            0.00100    0.00100      56.0
   HPO4--          0.000739   4.89e-11  4.31e-06
   K+               0.00132    0.00132      47.4
   Mg++              0.0769   0.000311      6.94
   Mn++             0.00118    0.00118      59.6
   Na+                0.884      0.884  1.87e+04
   O2(aq)          -0.00341   -0.00204     -60.0
   SO4--            0.00137   8.70e-06     0.768
   SiO2(aq)           0.133   8.83e-05      4.87
   Ti(OH)4(aq)      0.00120    0.00120      127.

  Elemental composition               In fluid                  Sorbed
                  total moles     moles       mg/kg        moles       mg/kg
 -------------------------------------------------------------------------------
   Aluminum           0.01343    1.463e-07    0.003627
   Calcium             0.5213       0.4938   1.818e+04
   Carbon            0.001000     0.001000       11.03
   Chlorine             1.385        1.385   4.510e+04
   Chromium          0.003807    6.191e-21   2.957e-16
   Hydrogen             111.0        110.9   1.027e+05
   Iron               0.04830    5.821e-06      0.2986
   Magnesium          0.07693    0.0003106       6.935
   Manganese         0.001181     0.001181       59.62
   Oxygen               55.96        55.46   8.152e+05
   Phosphorus       0.0007391    4.889e-11   1.391e-06
   Potassium         0.001321     0.001321       47.43
   Silicon             0.1330    8.828e-05       2.278
   Sodium              0.8840       0.8840   1.867e+04
   Sulfur            0.001370    8.703e-06      0.2563
   Titanium          0.001195     0.001195       52.56


          Step #    14             Xi = 0.0176

          Temperature = 100.0 C    Pressure =  1.013 bars
          pH =  7.420              log fO2 =  -62.089
          Eh =  -0.4788 volts      pe =  -6.4670
          Ionic strength      =    1.902459 molal
          Charge imbalance    =    0.451042 eq/kg (16.87% error)
          Activity of water   =    0.960560
          Solvent mass        =     0.99896 kg
          Solution mass       =      1.0885 kg
          Mineral mass        =    0.020330 kg
          Solution density    =    1.002    g/cm3
          Solution viscosity  =    0.003    poise
          Chlorinity          =    1.386442 molal
          Dissolved solids    =       82249 mg/kg sol'n
          Hardness            =    45401.03 mg/kg sol'n as CaCO3
            carbonate         =       44.00 mg/kg sol'n as CaCO3
            non-carbonate     =    45357.03 mg/kg sol'n as CaCO3
          Carbonate alkalinity=       44.00 mg/kg sol'n as CaCO3
          Water type          =    Ca-Cl
          Bulk volume         =    1.09e+03 cm3
          Fluid volume        =    1.09e+03 cm3
          Mineral volume      =        6.49 cm3
          Inert volume        =        0.00 cm3
          Porosity            =        99.4 %
          Permeability        =        80.4 cm2
          Mass reacted        =        19.3 g

                          moles          moles         grams          cm3      rxn rate
  Reactants             remaining       reacted       reacted       reacted  (mol/kg sec)
 ------------------------------------------------------------------------------------------
   H2O                    0.02341     0.0004190      0.007549          --            --  
   Al2O3                   0.4212      0.007539        0.7687          --            --  
   CaO                      1.521       0.02723         1.527          --            --  
   Cr2O3                   0.1194      0.002137        0.3248          --            --  
   FeO(ox)                  2.967       0.05311         3.816          --            --  
   K2O(ox)                0.01006     0.0001800       0.01696          --            --  
   MgO                      4.763       0.08526         3.436          --            --  
   MnO                    0.07404      0.001325       0.09402          --            --  
   Na2O(ox)                0.1253      0.002242        0.1390          --            --  
   P2O5                   0.02315     0.0004144       0.05882          --            --  
   S                      0.02320     0.0004153       0.01332      0.006441          --  
   SiO2                     8.344        0.1494         8.974          --            --  
   TiO2                   0.07491      0.001341        0.1071          --            --  

  Minerals in system     moles      log moles      grams        volume (cm3)
 ----------------------------------------------------------------------------
   Andradite             0.008282     -2.082          4.209           1.092
   Antigorite           6.384e-05     -4.195         0.2896          0.1117
   Chromite              0.002137     -2.670         0.4784         0.09406
   Daphnite-14A          0.002980     -2.526          2.126          0.6360
   Greenalite            0.005975     -2.224          2.221          0.6872
   Hydroxylapatite      0.0002766     -3.558         0.1389         0.05243
   Magnetite            0.0003918     -3.407        0.09071         0.01744
   Saponite-Ca            0.02763     -1.559          10.65           3.749
   Troilite              0.001407     -2.852         0.1237         0.04669
                                               _____________   _____________
          (total)                                     20.33           6.487 

  Aqueous species       molality    mg/kg sol'n    act. coef.     log act.
 ---------------------------------------------------------------------------
   Cl-                      1.211     3.941e+04      0.5562       -0.1716
   Na+                     0.7744     1.634e+04      0.6326       -0.3099
   Ca++                    0.4450     1.637e+04      0.1676       -1.1275
   NaCl(aq)                0.1110         5956.      1.0000       -0.9545
   CaCl+                  0.03493         2421.      0.6326       -1.6557
   CaCl2(aq)              0.01407         1433.      1.0000       -1.8518
   Ti(OH)4(aq)           0.001343         142.9      1.0000       -2.8719
   K+                    0.001303         46.76      0.5562       -3.1398
   MnCl+                 0.001003         83.17      0.6326       -3.1978
   Methane(aq)           0.001001         14.74      1.0000       -2.9995
   Mn++                 0.0003252         16.40      0.1676       -4.2637
   H2(aq)               0.0002538        0.4696      1.0000       -3.5955
   Mg++                 0.0002129         4.750      0.2482       -4.2769
   MgCl+                8.557e-05         4.693      0.6326       -4.2665
   KCl(aq)              5.816e-05         3.979      1.0000       -4.2354
   SiO2(aq)             3.382e-05         1.865      1.0000       -4.4708
   OH-                  2.351e-05        0.3670      0.5966       -4.8530
   HS-                  7.453e-06        0.2262      0.5966       -5.3520
   NaHSiO3(aq)          6.198e-06        0.5693      1.0000       -5.2078
   Fe++                 2.705e-06        0.1387      0.1676       -6.3436
   NaOH(aq)             1.612e-06       0.05917      1.0000       -5.7926
   HSiO3-               1.111e-06       0.07860      0.6326       -6.1531
   FeCl+                7.757e-07       0.06500      0.6326       -6.3092
   H2S(aq)              5.142e-07       0.01608      1.0000       -6.2889
   AlO2-                1.790e-07      0.009689      0.6326       -6.9460
   FeCl4--              1.691e-07       0.03067      0.0875       -7.8299
   H+                   4.472e-08     4.137e-05      0.8510       -7.4196
   NaAlO2(aq)           3.189e-08      0.002399      1.0000       -7.4963
    (only species > 1e-8 molal listed)

  Mineral saturation states
                     log Q/K                          log Q/K
 ----------------------------------------------------------------
   Daphnite-14A       0.0000 sat    Talc              -1.3517     
   Hydroxylapatite    0.0000 sat    Quartz            -1.3926     
   Greenalite         0.0000 sat    Clinochlore-14A   -1.4607     
   Saponite-Ca        0.0000 sat    Mn(OH)2(am)       -1.5180     
   Chromite           0.0000 sat    Hedenbergite      -1.5300     
   Troilite           0.0000 sat    Tridymite         -1.5644     
   Antigorite         0.0000 sat    Saponite-H        -1.5832     
   Andradite          0.0000 sat    Wollastonite      -1.6082     
   Magnetite          0.0000 sat    Chalcedony        -1.6093     
   Pyrrhotite        -0.0796        Pyrite            -1.6366     
   Saponite-Na       -0.2224        Pseudowollastoni  -1.7425     
   Saponite-Mg       -0.3864        Gibbsite          -1.7990     
   Ice               -0.4845        Cristobalite(alp  -1.8103     
   Chrysotile        -0.5022        Minnesotaite      -1.8220     
   Diopside          -0.5278        Mesolite          -1.8904     
   Ripidolite-14A    -0.6450        Brucite           -1.9242     
   Cronstedtite-7A   -0.6516        Wustite           -1.9722     
   Tephroite         -0.6629        Coesite           -2.0510     
   Alabandite        -0.8095        Halite            -2.0595     
   Tremolite         -0.9251        Cristobalite(bet  -2.1125     
   Saponite-K        -0.9779        Fe(OH)2           -2.1175     
   Diaspore          -1.0131        Enstatite         -2.1369     
   Fayalite          -1.0394        SiO2(am)          -2.2865     
   Annite            -1.1114        Monticellite      -2.7268     
   Rhodonite         -1.1495        Prehnite          -2.7526     
   Ferrosilite       -1.1715        Whitlockite       -2.7725     
   Hematite          -1.1797        Chamosite-7A      -2.8365     
   Phlogopite        -1.2000        Daphnite-7A       -2.8752     
   Goethite          -1.2880        Epidote           -2.9205     
   Boehmite          -1.3079        Epidote-ord       -2.9259     
   FeO               -1.3204     
    (only minerals with log Q/K > -3 listed)

                         partial
  Gases               press. (bar)     fugacity     fug. coef.    log fug.
 ---------------------------------------------------------------------------
   CH4(g)                   1.145         1.145        0.9993      0.0587
   H2O(g)                  0.8126        0.8006        0.9852     -0.0966
   H2(g)                   0.3176        0.3178         1.001     -0.4979
   H2S(g)               1.539e-05     1.533e-05        0.9961     -4.8144
   HCl(g)               7.446e-12     7.446e-12         1.000*   -11.1281
   CO2(g)               9.639e-13     9.616e-13        0.9976    -12.0170
   CO(g)                8.722e-17     8.722e-17         1.000*   -16.0594
   C2H4(g)              3.363e-22     3.363e-22         1.000*   -21.4733
   S2(g)                5.196e-29     5.196e-29         1.000*   -28.2843
   SO2(g)               3.909e-30     3.881e-30        0.9928    -29.4110
   Na(g)                4.669e-41     4.669e-41         1.000*   -40.3308
   K(g)                 8.480e-45     8.480e-45         1.000*   -44.0716
   Cl2(g)               2.436e-49     2.436e-49         1.000*   -48.6133
   O2(g)                8.151e-63     8.150e-63        0.9999    -62.0888
   Mg(g)                2.391e-68     2.391e-68         1.000*   -67.6214
   Ca(g)                3.313e-84     3.313e-84         1.000*   -83.4798
   C(g)                 2.920e-98     2.920e-98         1.000*   -97.5345
   Al(g)               1.130e-104    1.130e-104         1.000*  -103.9471
   Si(g)               3.435e-113    3.435e-113         1.000*  -112.4641
    *no data, gas taken to be ideal

                                  In fluid              Sorbed            Kd
  Original basis total moles   moles     mg/kg      moles     mg/kg      L/kg
 -------------------------------------------------------------------------------
   H2O                 55.7       55.5  9.18e+05
   Al+++             0.0151   2.12e-07   0.00525
   Ca++               0.524      0.493  1.82e+04
   Cl-                 1.39       1.38  4.51e+04
   CrO4--           0.00427   3.06e-21  3.26e-16
   Fe++              0.0541   3.65e-06     0.187
   H+                -0.373   0.000975     0.903
   HCO3-            0.00100    0.00100      56.1
   HPO4--          0.000830   2.33e-11  2.05e-06
   K+               0.00136    0.00136      48.9
   Mg++              0.0863   0.000298      6.66
   Mn++             0.00133    0.00133      66.9
   Na+                0.884      0.884  1.87e+04
   O2(aq)          -0.00383   -0.00214     -63.0
   SO4--            0.00142   7.97e-06     0.703
   SiO2(aq)           0.149   4.11e-05      2.27
   Ti(OH)4(aq)      0.00134    0.00134      143.

  Elemental composition               In fluid                  Sorbed
                  total moles     moles       mg/kg        moles       mg/kg
 -------------------------------------------------------------------------------
   Aluminum           0.01508    2.118e-07    0.005250
   Calcium             0.5242       0.4934   1.817e+04
   Carbon            0.001000     0.001000       11.03
   Chlorine             1.385        1.385   4.511e+04
   Chromium          0.004274    3.060e-21   1.462e-16
   Hydrogen             111.0        110.9   1.027e+05
   Iron               0.05411    3.650e-06      0.1873
   Magnesium          0.08626    0.0002982       6.658
   Manganese         0.001326     0.001326       66.94
   Oxygen               56.02        55.46   8.151e+05
   Phosphorus       0.0008298    2.326e-11   6.618e-07
   Potassium         0.001360     0.001360       48.85
   Silicon             0.1494    4.109e-05       1.060
   Sodium              0.8845       0.8845   1.868e+04
   Sulfur            0.001415    7.967e-06      0.2347
   Titanium          0.001342     0.001342       59.02


          Step #    15             Xi = 0.0187

          Temperature = 100.0 C    Pressure =  1.013 bars
          pH =  7.447              log fO2 =  -62.396
          Eh =  -0.4865 volts      pe =  -6.5709
          Ionic strength      =    1.902381 molal
          Charge imbalance    =    0.451073 eq/kg (16.87% error)
          Activity of water   =    0.960559
          Solvent mass        =     0.99887 kg
          Solution mass       =      1.0884 kg
          Mineral mass        =    0.021574 kg
          Solution density    =    1.002    g/cm3
          Solution viscosity  =    0.003    poise
          Chlorinity          =    1.386563 molal
          Dissolved solids    =       82266 mg/kg sol'n
          Hardness            =    45383.40 mg/kg sol'n as CaCO3
            carbonate         =       44.19 mg/kg sol'n as CaCO3
            non-carbonate     =    45339.21 mg/kg sol'n as CaCO3
          Carbonate alkalinity=       44.19 mg/kg sol'n as CaCO3
          Water type          =    Ca-Cl
          Bulk volume         =    1.09e+03 cm3
          Fluid volume        =    1.09e+03 cm3
          Mineral volume      =        6.90 cm3
          Inert volume        =        0.00 cm3
          Porosity            =        99.4 %
          Permeability        =        79.4 cm2
          Mass reacted        =        20.5 g

                          moles          moles         grams          cm3      rxn rate
  Reactants             remaining       reacted       reacted       reacted  (mol/kg sec)
 ------------------------------------------------------------------------------------------
   H2O                    0.02338     0.0004444      0.008007          --            --  
   Al2O3                   0.4207      0.007996        0.8153          --            --  
   CaO                      1.520       0.02889         1.620          --            --  
   Cr2O3                   0.1192      0.002266        0.3445          --            --  
   FeO(ox)                  2.964       0.05633         4.047          --            --  
   K2O(ox)                0.01005     0.0001909       0.01798          --            --  
   MgO                      4.758       0.09043         3.645          --            --  
   MnO                    0.07396      0.001406       0.09972          --            --  
   Na2O(ox)                0.1251      0.002378        0.1474          --            --  
   P2O5                   0.02313     0.0004395       0.06239          --            --  
   S                      0.02317     0.0004405       0.01412      0.006832          --  
   SiO2                     8.335        0.1584         9.518          --            --  
   TiO2                   0.07482      0.001422        0.1136          --            --  

  Minerals in system     moles      log moles      grams        volume (cm3)
 ----------------------------------------------------------------------------
   Andradite             0.008806     -2.055          4.475           1.161
   Antigorite           0.0001010     -3.995         0.4584          0.1767
   Chromite              0.002267     -2.645         0.5074         0.09976
   Daphnite-14A          0.003249     -2.488          2.318          0.6935
   Greenalite            0.006591     -2.181          2.450          0.7580
   Hydroxylapatite      0.0002933     -3.533         0.1474         0.05560
   Saponite-Ca            0.02877     -1.541          11.09           3.904
   Troilite              0.001432     -2.844         0.1259         0.04751
                                               _____________   _____________
          (total)                                     21.57           6.896 

  Aqueous species       molality    mg/kg sol'n    act. coef.     log act.
 ---------------------------------------------------------------------------
   Cl-                      1.211     3.941e+04      0.5562       -0.1716
   Na+                     0.7747     1.634e+04      0.6326       -0.3098
   Ca++                    0.4448     1.636e+04      0.1676       -1.1276
   NaCl(aq)                0.1111         5958.      1.0000       -0.9543
   CaCl+                  0.03492         2420.      0.6326       -1.6558
   CaCl2(aq)              0.01406         1432.      1.0000       -1.8519
   Ti(OH)4(aq)           0.001425         151.6      1.0000       -2.8463
   K+                    0.001324         47.52      0.5562       -3.1328
   MnCl+                 0.001063         88.21      0.6326       -3.1722
   Methane(aq)           0.001001         14.74      1.0000       -2.9995
   H2(aq)               0.0003614        0.6685      1.0000       -3.4421
   Mn++                 0.0003449         17.39      0.1676       -4.2381
   Mg++                 0.0001896         4.229      0.2482       -4.3274
   MgCl+                7.620e-05         4.179      0.6326       -4.3169
   KCl(aq)              5.910e-05         4.044      1.0000       -4.2284
   SiO2(aq)             3.339e-05         1.841      1.0000       -4.4764
   OH-                  2.503e-05        0.3907      0.5966       -4.8258
   HS-                  7.867e-06        0.2388      0.5966       -5.3285
   NaHSiO3(aq)          6.516e-06        0.5985      1.0000       -5.1860
   Fe++                 2.408e-06        0.1234      0.1676       -6.3942
   NaOH(aq)             1.717e-06       0.06302      1.0000       -5.7653
   HSiO3-               1.168e-06       0.08261      0.6326       -6.1316
   FeCl+                6.903e-07       0.05784      0.6326       -6.3598
   H2S(aq)              5.098e-07       0.01595      1.0000       -6.2926
   AlO2-                1.902e-07       0.01029      0.6326       -6.9197
   FeCl4--              1.505e-07       0.02729      0.0875       -7.8805
   H+                   4.201e-08     3.886e-05      0.8510       -7.4468
   NaAlO2(aq)           3.389e-08      0.002550      1.0000       -7.4699
    (only species > 1e-8 molal listed)

  Mineral saturation states
                     log Q/K                          log Q/K
 ----------------------------------------------------------------
   Hydroxylapatite    0.0000 sat    Talc              -1.3622     
   Chromite           0.0000 sat    Quartz            -1.3982     
   Saponite-Ca        0.0000 sat    Mn(OH)2(am)       -1.4380     
   Greenalite         0.0000 sat    Clinochlore-14A   -1.4595     
   Andradite          0.0000 sat    Hedenbergite      -1.4833     
   Troilite           0.0000 sat    Wollastonite      -1.5595     
   Antigorite         0.0000 sat    Tridymite         -1.5700     
   Daphnite-14A       0.0000 sat    Saponite-H        -1.5922     
   Pyrrhotite        -0.0796        Chalcedony        -1.6149     
   Magnetite         -0.1422        Pseudowollastoni  -1.6938     
   Saponite-Na       -0.2224        Pyrite            -1.7937     
   Saponite-Mg       -0.3947        Gibbsite          -1.8000     
   Diopside          -0.4808        Cristobalite(alp  -1.8159     
   Ice               -0.4845        Minnesotaite      -1.8332     
   Chrysotile        -0.5015        Mesolite          -1.8550     
   Tephroite         -0.5086        Brucite           -1.9202     
   Ripidolite-14A    -0.6443        Wustite           -1.9768     
   Alabandite        -0.7333        Coesite           -2.0566     
   Cronstedtite-7A   -0.7957        Halite            -2.0593     
   Tremolite         -0.8415        Fe(OH)2           -2.1138     
   Saponite-K        -0.9756        Cristobalite(bet  -2.1181     
   Diaspore          -1.0140        Enstatite         -2.1386     
   Fayalite          -1.0375        SiO2(am)          -2.2921     
   Rhodonite         -1.0751        Prehnite          -2.6628     
   Annite            -1.0838        Monticellite      -2.6742     
   Phlogopite        -1.1717        Whitlockite       -2.7906     
   Ferrosilite       -1.1733        Chamosite-7A      -2.8365     
   Boehmite          -1.3088        Daphnite-7A       -2.8752     
   FeO               -1.3167        Epidote           -2.9037     
   Hematite          -1.3256        Epidote-ord       -2.9091     
   Goethite          -1.3609     
    (only minerals with log Q/K > -3 listed)

                         partial
  Gases               press. (bar)     fugacity     fug. coef.    log fug.
 ---------------------------------------------------------------------------
   CH4(g)                   1.145         1.145        0.9993      0.0587
   H2O(g)                  0.8126        0.8006        0.9852     -0.0966
   H2(g)                   0.4521        0.4524         1.001     -0.3445
   H2S(g)               1.526e-05     1.520e-05        0.9961     -4.8181
   HCl(g)               6.995e-12     6.995e-12         1.000*   -11.1552
   CO2(g)               2.347e-13     2.341e-13        0.9976    -12.6305
   CO(g)                3.023e-17     3.023e-17         1.000*   -16.5195
   C2H4(g)              1.660e-22     1.660e-22         1.000*   -21.7800
   S2(g)                2.520e-29     2.520e-29         1.000*   -28.5986
   SO2(g)               1.343e-30     1.334e-30        0.9928    -29.8750
   Na(g)                5.933e-41     5.933e-41         1.000*   -40.2267
   K(g)                 1.094e-44     1.094e-44         1.000*   -43.9608
   Cl2(g)               1.510e-49     1.510e-49         1.000*   -48.8210
   O2(g)                4.022e-63     4.021e-63        0.9999    -62.3956
   Mg(g)                3.436e-68     3.436e-68         1.000*   -67.4640
   Ca(g)                5.343e-84     5.343e-84         1.000*   -83.2722
   C(g)                 1.441e-98     1.441e-98         1.000*   -97.8413
   Al(g)               1.915e-104    1.915e-104         1.000*  -103.7179
   Si(g)               6.872e-113    6.872e-113         1.000*  -112.1629
    *no data, gas taken to be ideal

                                  In fluid              Sorbed            Kd
  Original basis total moles   moles     mg/kg      moles     mg/kg      L/kg
 -------------------------------------------------------------------------------
   H2O                 55.7       55.4  9.18e+05
   Al+++             0.0160   2.25e-07   0.00558
   Ca++               0.526      0.493  1.82e+04
   Cl-                 1.39       1.39  4.51e+04
   CrO4--           0.00453   3.14e-21  3.35e-16
   Fe++              0.0573   3.25e-06     0.167
   H+                -0.396   0.000974     0.902
   HCO3-            0.00100    0.00100      56.1
   HPO4--          0.000880   2.13e-11  1.88e-06
   K+               0.00138    0.00138      49.6
   Mg++              0.0914   0.000265      5.93
   Mn++             0.00141    0.00141      71.0
   Na+                0.885      0.885  1.87e+04
   O2(aq)          -0.00406   -0.00220     -64.6
   SO4--            0.00144   8.38e-06     0.739
   SiO2(aq)           0.158   4.10e-05      2.26
   Ti(OH)4(aq)      0.00142    0.00142      152.

  Elemental composition               In fluid                  Sorbed
                  total moles     moles       mg/kg        moles       mg/kg
 -------------------------------------------------------------------------------
   Aluminum           0.01599    2.249e-07    0.005575
   Calcium             0.5259       0.4933   1.816e+04
   Carbon            0.001000     0.001000       11.04
   Chlorine             1.385        1.385   4.511e+04
   Chromium          0.004534    3.143e-21   1.502e-16
   Hydrogen             111.0        110.9   1.027e+05
   Iron               0.05733    3.248e-06      0.1667
   Magnesium          0.09143    0.0002655       5.929
   Manganese         0.001407     0.001407       71.00
   Oxygen               56.05        55.45   8.151e+05
   Phosphorus       0.0008800    2.128e-11   6.057e-07
   Potassium         0.001382     0.001382       49.64
   Silicon             0.1584    4.102e-05       1.059
   Sodium              0.8848       0.8848   1.869e+04
   Sulfur            0.001440    8.376e-06      0.2468
   Titanium          0.001423     0.001423       62.60


          Step #    17             Xi = 0.0227

          Temperature = 100.0 C    Pressure =  1.013 bars
          pH =  7.579              log fO2 =  -63.895
          Eh =  -0.5241 volts      pe =  -7.0786
          Ionic strength      =    1.902330 molal
          Charge imbalance    =    0.451165 eq/kg (16.87% error)
          Activity of water   =    0.960551
          Solvent mass        =     0.99861 kg
          Solution mass       =      1.0882 kg
          Mineral mass        =    0.026180 kg
          Solution density    =    1.002    g/cm3
          Solution viscosity  =    0.003    poise
          Chlorinity          =    1.386932 molal
          Dissolved solids    =       82325 mg/kg sol'n
          Hardness            =    45341.95 mg/kg sol'n as CaCO3
            carbonate         =       45.03 mg/kg sol'n as CaCO3
            non-carbonate     =    45296.92 mg/kg sol'n as CaCO3
          Carbonate alkalinity=       45.03 mg/kg sol'n as CaCO3
          Water type          =    Ca-Cl
          Bulk volume         =    1.09e+03 cm3
          Fluid volume        =    1.09e+03 cm3
          Mineral volume      =        8.37 cm3
          Inert volume        =        0.00 cm3
          Porosity            =        99.2 %
          Permeability        =        75.8 cm2
          Mass reacted        =        24.8 g

                          moles          moles         grams          cm3      rxn rate
  Reactants             remaining       reacted       reacted       reacted  (mol/kg sec)
 ------------------------------------------------------------------------------------------
   H2O                    0.02329     0.0005397      0.009724          --            --  
   Al2O3                   0.4190      0.009711        0.9901          --            --  
   CaO                      1.514       0.03508         1.967          --            --  
   Cr2O3                   0.1188      0.002752        0.4183          --            --  
   FeO(ox)                  2.952       0.06842         4.915          --            --  
   K2O(ox)                0.01000     0.0002319       0.02184          --            --  
   MgO                      4.739        0.1098         4.426          --            --  
   MnO                    0.07366      0.001707        0.1211          --            --  
   Na2O(ox)                0.1246      0.002888        0.1790          --            --  
   P2O5                   0.02303     0.0005338       0.07577          --            --  
   S                      0.02308     0.0005349       0.01715      0.008297          --  
   SiO2                     8.301        0.1924         11.56          --            --  
   TiO2                   0.07452      0.001727        0.1380          --            --  

  Minerals in system     moles      log moles      grams        volume (cm3)
 ----------------------------------------------------------------------------
   Andradite              0.01057     -1.976          5.371           1.393
   Antigorite           0.0001179     -3.928         0.5349          0.2063
   Chromite              0.002753     -2.560         0.6162          0.1211
   Daphnite-14A          0.003936     -2.405          2.808          0.8400
   Greenalite            0.008107     -2.091          3.014          0.9323
   Hydroxylapatite      0.0003562     -3.448         0.1789         0.06751
   Saponite-Ca            0.03500     -1.456          13.49           4.749
   Tephroite            0.0001467     -3.834        0.02963         0.01118
   Troilite              0.001524     -2.817         0.1340         0.05056
                                               _____________   _____________
          (total)                                     26.18           8.372 

  Aqueous species       molality    mg/kg sol'n    act. coef.     log act.
 ---------------------------------------------------------------------------
   Cl-                      1.211     3.941e+04      0.5562       -0.1715
   Na+                     0.7757     1.637e+04      0.6326       -0.3092
   Ca++                    0.4445     1.635e+04      0.1676       -1.1279
   NaCl(aq)                0.1113         5967.      1.0000       -0.9536
   CaCl+                  0.03490         2419.      0.6326       -1.6560
   CaCl2(aq)              0.01406         1432.      1.0000       -1.8520
   H2(aq)                0.002032         3.759      1.0000       -2.6921
   Ti(OH)4(aq)           0.001730         184.1      1.0000       -2.7618
   K+                    0.001403         50.34      0.5562       -3.1077
   MnCl+                 0.001070         88.74      0.6326       -3.1696
   Methane(aq)           0.001001         14.74      1.0000       -2.9994
   Mn++                 0.0003469         17.49      0.1676       -4.2356
   Mg++                 0.0001076         2.400      0.2482       -4.5734
   KCl(aq)              6.263e-05         4.285      1.0000       -4.2032
   MgCl+                4.325e-05         2.372      0.6326       -4.5629
   OH-                  3.398e-05        0.5304      0.5966       -4.6931
   SiO2(aq)             3.135e-05         1.729      1.0000       -4.5038
   HS-                  1.024e-05        0.3108      0.5966       -5.2140
   NaHSiO3(aq)          8.317e-06        0.7639      1.0000       -5.0800
   NaOH(aq)             2.334e-06       0.08566      1.0000       -5.6320
   HSiO3-               1.488e-06        0.1053      0.6326       -6.0262
   Fe++                 1.363e-06       0.06983      0.1676       -6.6414
   H2S(aq)              4.889e-07       0.01529      1.0000       -6.3108
   FeCl+                3.908e-07       0.03274      0.6326       -6.6069
   AlO2-                2.554e-07       0.01383      0.6326       -6.7916
   FeCl4--              8.523e-08       0.01546      0.0875       -8.1274
   NaAlO2(aq)           4.559e-08      0.003429      1.0000       -7.3411
   H+                   3.095e-08     2.862e-05      0.8510       -7.5795
   S--                  1.448e-08     0.0004260      0.1267       -8.7364
    (only species > 1e-8 molal listed)

  Mineral saturation states
                     log Q/K                          log Q/K
 ----------------------------------------------------------------
   Greenalite         0.0000 sat    Quartz            -1.4256     
   Troilite           0.0000 sat    Clinochlore-14A   -1.4539     
   Saponite-Ca        0.0000 sat    Pseudowollastoni  -1.4560     
   Chromite           0.0000 sat    Cronstedtite-7A   -1.5000     
   Andradite          0.0000 sat    Tridymite         -1.5974     
   Tephroite          0.0000 sat    Saponite-H        -1.6359     
   Antigorite         0.0000 sat    Chalcedony        -1.6423     
   Daphnite-14A       0.0000 sat    Mesolite          -1.6820     
   Hydroxylapatite    0.0000 sat    Goethite          -1.7177     
   Pyrrhotite        -0.0796        Gibbsite          -1.8045     
   Saponite-Na       -0.2221        Cristobalite(alp  -1.8433     
   Diopside          -0.2509        Minnesotaite      -1.8879     
   Tremolite         -0.4331        Brucite           -1.9008     
   Saponite-Mg       -0.4352        Wustite           -1.9993     
   Alabandite        -0.4835        Hematite          -2.0391     
   Ice               -0.4845        Halite            -2.0586     
   Chrysotile        -0.4981        Coesite           -2.0840     
   Ripidolite-14A    -0.6409        Fe(OH)2           -2.0955     
   Rhodonite         -0.8345        Cristobalite(bet  -2.1455     
   Magnetite         -0.8374        Enstatite         -2.1465     
   Annite            -0.9579        Prehnite          -2.2236     
   Saponite-K        -0.9672        SiO2(am)          -2.3195     
   Diaspore          -1.0186        Monticellite      -2.4170     
   Fayalite          -1.0284        Pyrite            -2.5619     
   Phlogopite        -1.0424        Manganosite       -2.7738     
   Mn(OH)2(am)       -1.1701        Epidote           -2.8212     
   Ferrosilite       -1.1824        Epidote-ord       -2.8266     
   Hedenbergite      -1.2545        Chamosite-7A      -2.8365     
   FeO               -1.2985        Daphnite-7A       -2.8752     
   Boehmite          -1.3134        Whitlockite       -2.8790     
   Wollastonite      -1.3217        Grossular         -2.9306     
   Talc              -1.4134     
    (only minerals with log Q/K > -3 listed)

                         partial
  Gases               press. (bar)     fugacity     fug. coef.    log fug.
 ---------------------------------------------------------------------------
   H2(g)                    2.542         2.544         1.001      0.4055
   CH4(g)                   1.146         1.145        0.9993      0.0588
   H2O(g)                  0.8126        0.8006        0.9852     -0.0966
   H2S(g)               1.463e-05     1.458e-05        0.9961     -4.8363
   HCl(g)               5.154e-12     5.154e-12         1.000*   -11.2879
   CO2(g)               2.349e-16     2.344e-16        0.9976    -15.6301
   CO(g)                1.701e-19     1.701e-19         1.000*   -18.7692
   C2H4(g)              5.253e-24     5.253e-24         1.000*   -23.2796
   S2(g)                7.330e-31     7.330e-31         1.000*   -30.1349
   SO2(g)               7.247e-33     7.195e-33        0.9928    -32.1430
   Na(g)                1.912e-40     1.912e-40         1.000*   -39.7184
   K(g)                 3.733e-44     3.733e-44         1.000*   -43.4280
   Cl2(g)               1.458e-50     1.458e-50         1.000*   -49.8362
   O2(g)                1.272e-64     1.272e-64        0.9999    -63.8955
   Mg(g)                2.020e-67     2.020e-67         1.000*   -66.6947
   Ca(g)                5.532e-83     5.532e-83         1.000*   -82.2571
   C(g)                4.560e-100    4.560e-100         1.000*   -99.3410
   Al(g)               2.526e-103    2.526e-103         1.000*  -102.5976
   Si(g)               2.040e-111    2.040e-111         1.000*  -110.6904
    *no data, gas taken to be ideal

                                  In fluid              Sorbed            Kd
  Original basis total moles   moles     mg/kg      moles     mg/kg      L/kg
 -------------------------------------------------------------------------------
   H2O                 55.7       55.4  9.18e+05
   Al+++             0.0194   3.02e-07   0.00748
   Ca++               0.532      0.493  1.82e+04
   Cl-                 1.39       1.38  4.51e+04
   CrO4--           0.00551   3.75e-21  4.00e-16
   Fe++              0.0694   1.84e-06    0.0943
   H+                -0.480   0.000964     0.893
   HCO3-            0.00100    0.00100      56.1
   HPO4--           0.00107   1.38e-11  1.22e-06
   K+               0.00146    0.00146      52.6
   Mg++               0.111   0.000151      3.36
   Mn++             0.00171    0.00141      71.4
   Na+                0.886      0.886  1.87e+04
   O2(aq)          -0.00493   -0.00304     -89.3
   SO4--            0.00153   1.07e-05     0.947
   SiO2(aq)           0.192   4.11e-05      2.27
   Ti(OH)4(aq)      0.00173    0.00173      184.

  Elemental composition               In fluid                  Sorbed
                  total moles     moles       mg/kg        moles       mg/kg
 -------------------------------------------------------------------------------
   Aluminum           0.01942    3.017e-07    0.007480
   Calcium             0.5321       0.4928   1.815e+04
   Carbon            0.001000     0.001000       11.04
   Chlorine             1.385        1.385   4.512e+04
   Chromium          0.005505    3.754e-21   1.794e-16
   Hydrogen             111.0        110.9   1.027e+05
   Iron               0.06942    1.838e-06     0.09432
   Magnesium           0.1108    0.0001506       3.364
   Manganese         0.001708     0.001415       71.42
   Oxygen               56.16        55.44   8.151e+05
   Phosphorus        0.001069    1.385e-11   3.942e-07
   Potassium         0.001464     0.001464       52.59
   Silicon             0.1924    4.110e-05       1.061
   Sodium              0.8858       0.8858   1.871e+04
   Sulfur            0.001535    1.073e-05      0.3161
   Titanium          0.001728     0.001728       76.03


          Step #    22             Xi = 0.0521

          Temperature = 100.0 C    Pressure =  1.013 bars
          pH =  7.721              log fO2 =  -65.486
          Eh =  -0.5640 volts      pe =  -7.6180
          Ionic strength      =    1.902442 molal
          Charge imbalance    =    0.451852 eq/kg (16.87% error)
          Activity of water   =    0.960483
          Solvent mass        =     0.99664 kg
          Solution mass       =      1.0865 kg
          Mineral mass        =    0.060183 kg
          Solution density    =    1.003    g/cm3
          Solution viscosity  =    0.003    poise
          Chlorinity          =    1.389665 molal
          Dissolved solids    =       82734 mg/kg sol'n
          Hardness            =    45098.00 mg/kg sol'n as CaCO3
            carbonate         =       45.90 mg/kg sol'n as CaCO3
            non-carbonate     =    45052.10 mg/kg sol'n as CaCO3
          Carbonate alkalinity=       45.90 mg/kg sol'n as CaCO3
          Water type          =    Ca-Cl
          Bulk volume         =    1.10e+03 cm3
          Fluid volume        =    1.08e+03 cm3
          Mineral volume      =        19.3 cm3
          Inert volume        =        0.00 cm3
          Porosity            =        98.3 %
          Permeability        =        53.9 cm2
          Mass reacted        =        57.2 g

                          moles          moles         grams          cm3      rxn rate
  Reactants             remaining       reacted       reacted       reacted  (mol/kg sec)
 ------------------------------------------------------------------------------------------
   H2O                    0.02259      0.001243       0.02239          --            --  
   Al2O3                   0.4064       0.02236         2.280          --            --  
   CaO                      1.468       0.08076         4.529          --            --  
   Cr2O3                   0.1152      0.006336        0.9631          --            --  
   FeO(ox)                  2.863        0.1575         11.32          --            --  
   K2O(ox)               0.009703     0.0005338       0.05028          --            --  
   MgO                      4.596        0.2528         10.19          --            --  
   MnO                    0.07144      0.003930        0.2788          --            --  
   Na2O(ox)                0.1209      0.006649        0.4121          --            --  
   P2O5                   0.02234      0.001229        0.1744          --            --  
   S                      0.02238      0.001231       0.03949       0.01910          --  
   SiO2                     8.050        0.4429         26.61          --            --  
   TiO2                   0.07227      0.003976        0.3176          --            --  

  Minerals in system     moles      log moles      grams        volume (cm3)
 ----------------------------------------------------------------------------
   Andradite              0.02188     -1.660          11.12           2.884
   Antigorite           0.0003295     -3.482          1.495          0.5764
   Chromite              0.006337     -2.198          1.418          0.2789
   Daphnite-14A           0.01014     -1.994          7.236           2.164
   Greenalite             0.01850     -1.733          6.876           2.127
   Hydroxylapatite      0.0008196     -3.086         0.4117          0.1554
   Saponite-Ca            0.07403     -1.131          28.54           10.04
   Tephroite             0.001585     -2.800         0.3201          0.1208
   Tremolite             0.003168     -2.499          2.574          0.8646
   Troilite              0.002217     -2.654         0.1949         0.07356
                                               _____________   _____________
          (total)                                     60.18           19.29 

  Aqueous species       molality    mg/kg sol'n    act. coef.     log act.
 ---------------------------------------------------------------------------
   Cl-                      1.214     3.946e+04      0.5562       -0.1708
   Na+                     0.7837     1.653e+04      0.6326       -0.3047
   Ca++                    0.4423     1.626e+04      0.1676       -1.1301
   NaCl(aq)                0.1126         6036.      1.0000       -0.9485
   CaCl+                  0.03479         2410.      0.6326       -1.6574
   CaCl2(aq)              0.01404         1429.      1.0000       -1.8527
   H2(aq)                 0.01268         23.45      1.0000       -1.8968
   Ti(OH)4(aq)           0.003991         424.3      1.0000       -2.3990
   K+                    0.001986         71.22      0.5562       -2.9569
   Methane(aq)           0.001003         14.77      1.0000       -2.9985
   MnCl+                0.0005769         47.83      0.6326       -3.4377
   Mn++                 0.0001868         9.413      0.1676       -4.5045
   KCl(aq)              8.879e-05         6.072      1.0000       -4.0516
   Mg++                 5.874e-05         1.310      0.2482       -4.8363
   OH-                  4.709e-05        0.7346      0.5966       -4.5514
   SiO2(aq)             2.932e-05         1.616      1.0000       -4.5328
   MgCl+                2.365e-05         1.296      0.6326       -4.8250
   HS-                  1.357e-05        0.4117      0.5966       -5.0917
   NaHSiO3(aq)          1.089e-05        0.9998      1.0000       -4.9629
   NaOH(aq)             3.267e-06        0.1199      1.0000       -5.4858
   HSiO3-               1.929e-06        0.1364      0.6326       -5.9135
   Fe++                 7.419e-07       0.03801      0.1676       -6.9055
   H2S(aq)              4.675e-07       0.01462      1.0000       -6.3302
   AlO2-                3.501e-07       0.01894      0.6326       -6.6547
   FeCl+                2.131e-07       0.01785      0.6326       -6.8702
   NaAlO2(aq)           6.312e-08      0.004746      1.0000       -7.1998
   FeCl4--              4.672e-08      0.008470      0.0875       -8.3885
   S--                  2.659e-08     0.0007822      0.1267       -8.4723
   H+                   2.233e-08     2.064e-05      0.8510       -7.7212
    (only species > 1e-8 molal listed)

  Mineral saturation states
                     log Q/K                          log Q/K
 ----------------------------------------------------------------
   Greenalite         0.0000 sat    Quartz            -1.4546     
   Antigorite         0.0000 sat    Talc              -1.4678     
   Tephroite          0.0000 sat    Mesolite          -1.4955     
   Andradite          0.0000 sat    Magnetite         -1.5747     
   Daphnite-14A       0.0000 sat    Tridymite         -1.6264     
   Chromite           0.0000 sat    Chalcedony        -1.6713     
   Hydroxylapatite    0.0000 sat    Saponite-H        -1.6823     
   Troilite           0.0000 sat    Prehnite          -1.7579     
   Tremolite          0.0000 sat    Gibbsite          -1.8094     
   Saponite-Ca        0.0000 sat    Cristobalite(alp  -1.8723     
   Diopside          -0.0072        Brucite           -1.8803     
   Pyrrhotite        -0.0796        Minnesotaite      -1.9459     
   Saponite-Na       -0.2203        Wustite           -2.0231     
   Saponite-Mg       -0.4782        Halite            -2.0535     
   Ice               -0.4845        Fe(OH)2           -2.0762     
   Alabandite        -0.4884        Goethite          -2.0960     
   Chrysotile        -0.4944        Coesite           -2.1130     
   Ripidolite-14A    -0.6372        Monticellite      -2.1442     
   Annite            -0.6992        Enstatite         -2.1550     
   Phlogopite        -0.7800        Cristobalite(bet  -2.1745     
   Rhodonite         -0.8490        Grossular         -2.1836     
   Saponite-K        -0.9171        Cronstedtite-7A   -2.2470     
   Hedenbergite      -1.0120        SiO2(am)          -2.3485     
   Fayalite          -1.0187        Epidote           -2.7338     
   Diaspore          -1.0234        Epidote-ord       -2.7392     
   Wollastonite      -1.0695        Manganosite       -2.7593     
   Mn(OH)2(am)       -1.1556        Hematite          -2.7957     
   Ferrosilite       -1.1921        Chamosite-7A      -2.8365     
   Pseudowollastoni  -1.2038        Scolecite         -2.8542     
   FeO               -1.2791        Daphnite-7A       -2.8752     
   Boehmite          -1.3182        Whitlockite       -2.9727     
   Clinochlore-14A   -1.4478     
    (only minerals with log Q/K > -3 listed)

                         partial
  Gases               press. (bar)     fugacity     fug. coef.    log fug.
 ---------------------------------------------------------------------------
   H2(g)                    15.87         15.88         1.001      1.2008
   CH4(g)                   1.148         1.147        0.9993      0.0597
   H2O(g)                  0.8126        0.8006        0.9852     -0.0966
   H2S(g)               1.399e-05     1.394e-05        0.9961     -4.8557
   HCl(g)               3.725e-12     3.725e-12         1.000*   -11.4289
   CO2(g)               1.550e-19     1.547e-19        0.9976    -18.8106
   CO(g)                7.010e-22     7.010e-22         1.000*   -21.1543
   C2H4(g)              1.354e-25     1.354e-25         1.000*   -24.8685
   S2(g)                1.721e-32     1.721e-32         1.000*   -31.7643
   SO2(g)               2.849e-35     2.829e-35        0.9928    -34.5484
   Na(g)                6.689e-40     6.689e-40         1.000*   -39.1746
   K(g)                 1.829e-43     1.829e-43         1.000*   -42.7378
   Cl2(g)               1.220e-51     1.220e-51         1.000*   -50.9135
   O2(g)                3.265e-66     3.265e-66        0.9999    -65.4862
   Mg(g)                1.322e-66     1.322e-66         1.000*   -65.8788
   Ca(g)                6.599e-82     6.599e-82         1.000*   -81.1805
   C(g)                1.173e-101    1.173e-101         1.000*  -100.9308
   Al(g)               3.896e-102    3.896e-102         1.000*  -101.4094
   Si(g)               7.435e-110    7.435e-110         1.000*  -109.1287
    *no data, gas taken to be ideal

                                  In fluid              Sorbed            Kd
  Original basis total moles   moles     mg/kg      moles     mg/kg      L/kg
 -------------------------------------------------------------------------------
   H2O                 56.1       55.3  9.17e+05
   Al+++             0.0447   4.13e-07    0.0103
   Ca++               0.578      0.489  1.81e+04
   Cl-                 1.39       1.39  4.52e+04
   CrO4--            0.0127   4.68e-21  5.00e-16
   Fe++               0.159   9.99e-07    0.0514
   H+                 -1.11   0.000950     0.881
   HCO3-            0.00100    0.00100      56.2
   HPO4--           0.00246   8.86e-12  7.82e-07
   K+               0.00207    0.00207      74.4
   Mg++               0.254   8.21e-05      1.84
   Mn++             0.00393   0.000761      38.5
   Na+                0.893      0.893  1.89e+04
   O2(aq)           -0.0114   -0.00835     -246.
   SO4--            0.00223   1.40e-05      1.24
   SiO2(aq)           0.443   4.20e-05      2.32
   Ti(OH)4(aq)      0.00398    0.00398      424.

  Elemental composition               In fluid                  Sorbed
                  total moles     moles       mg/kg        moles       mg/kg
 -------------------------------------------------------------------------------
   Aluminum           0.04471    4.129e-07     0.01025
   Calcium             0.5778       0.4895   1.806e+04
   Carbon            0.001000     0.001000       11.05
   Chlorine             1.385        1.385   4.519e+04
   Chromium           0.01267    4.683e-21   2.241e-16
   Hydrogen             111.0        110.7   1.027e+05
   Iron                0.1585    9.993e-07     0.05136
   Magnesium           0.2538    8.211e-05       1.837
   Manganese         0.003931    0.0007612       38.49
   Oxygen               57.01        55.34   8.149e+05
   Phosphorus        0.002459    8.858e-12   2.525e-07
   Potassium         0.002068     0.002068       74.40
   Silicon             0.4429    4.200e-05       1.086
   Sodium              0.8933       0.8933   1.890e+04
   Sulfur            0.002231    1.402e-05      0.4137
   Titanium          0.003977     0.003977       175.3


          Step #    27             Xi = 0.1000

          Temperature = 100.0 C    Pressure =  1.013 bars
          pH =  7.723              log fO2 =  -65.486
          Eh =  -0.5642 volts      pe =  -7.6203
          Ionic strength      =    1.901576 molal
          Charge imbalance    =    0.453047 eq/kg (16.88% error)
          Activity of water   =    0.960386
          Solvent mass        =     0.99330 kg
          Solution mass       =      1.0837 kg
          Mineral mass        =     0.11552 kg
          Solution density    =    1.003    g/cm3
          Solution viscosity  =    0.003    poise
          Chlorinity          =    1.394344 molal
          Dissolved solids    =       83393 mg/kg sol'n
          Hardness            =    44609.41 mg/kg sol'n as CaCO3
            carbonate         =       46.03 mg/kg sol'n as CaCO3
            non-carbonate     =    44563.38 mg/kg sol'n as CaCO3
          Carbonate alkalinity=       46.03 mg/kg sol'n as CaCO3
          Water type          =    Ca-Cl
          Bulk volume         =    1.12e+03 cm3
          Fluid volume        =    1.08e+03 cm3
          Mineral volume      =        37.3 cm3
          Inert volume        =        0.00 cm3
          Porosity            =        96.7 %
          Permeability        =        31.2 cm2
          Mass reacted        =         110 g

                          moles          moles         grams          cm3      rxn rate
  Reactants             remaining       reacted       reacted       reacted  (mol/kg sec)
 ------------------------------------------------------------------------------------------
   H2O                    0.02145      0.002383       0.04293          --            --  
   Al2O3                   0.3858       0.04287         4.371          --            --  
   CaO                      1.394        0.1549         8.685          --            --  
   Cr2O3                   0.1094       0.01215         1.847          --            --  
   FeO(ox)                  2.718        0.3020         21.70          --            --  
   K2O(ox)               0.009213      0.001024       0.09642          --            --  
   MgO                      4.364        0.4848         19.54          --            --  
   MnO                    0.06783      0.007537        0.5346          --            --  
   Na2O(ox)                0.1148       0.01275        0.7902          --            --  
   P2O5                   0.02121      0.002356        0.3345          --            --  
   S                      0.02125      0.002361       0.07572       0.03663          --  
   SiO2                     7.644        0.8493         51.03          --            --  
   TiO2                   0.06862      0.007625        0.6090          --            --  

  Minerals in system     moles      log moles      grams        volume (cm3)
 ----------------------------------------------------------------------------
   Andradite              0.02296     -1.639          11.67           3.028
   Antigorite            0.001791     -2.747          8.125           3.133
   Chromite               0.01215     -1.915          2.720          0.5348
   Daphnite-14A           0.03208     -1.494          22.89           6.847
   Greenalite             0.02707     -1.568          10.06           3.113
   Hydroxylapatite       0.001571     -2.804         0.7893          0.2978
   Saponite-Ca            0.06540     -1.184          25.21           8.874
   Tephroite             0.003393     -2.469         0.6852          0.2586
   Tremolite              0.04071     -1.390          33.07           11.11
   Troilite              0.003347     -2.475         0.2943          0.1110
                                               _____________   _____________
          (total)                                     115.5           37.31 

  Aqueous species       molality    mg/kg sol'n    act. coef.     log act.
 ---------------------------------------------------------------------------
   Cl-                      1.216     3.953e+04      0.5561       -0.1697
   Na+                     0.7968     1.679e+04      0.6326       -0.2975
   Ca++                    0.4377     1.608e+04      0.1676       -1.1346
   NaCl(aq)                0.1148         6147.      1.0000       -0.9402
   CaCl+                  0.03451         2389.      0.6326       -1.6610
   CaCl2(aq)              0.01396         1420.      1.0000       -1.8552
   H2(aq)                 0.01268         23.43      1.0000       -1.8968
   Ti(OH)4(aq)           0.007677         815.6      1.0000       -2.1148
   K+                    0.002936         105.2      0.5561       -2.7870
   Methane(aq)           0.001007         14.80      1.0000       -2.9971
   MnCl+                0.0005723         47.42      0.6326       -3.4412
   Mn++                 0.0001848         9.308      0.1676       -4.5090
   KCl(aq)              0.0001316         8.993      1.0000       -3.8807
   Mg++                 5.813e-05         1.295      0.2482       -4.8408
   OH-                  4.734e-05        0.7379      0.5965       -4.5492
   SiO2(aq)             2.932e-05         1.615      1.0000       -4.5328
   MgCl+                2.346e-05         1.285      0.6326       -4.8285
   HS-                  1.364e-05        0.4135      0.5965       -5.0895
   NaHSiO3(aq)          1.113e-05         1.021      1.0000       -4.9535
   NaOH(aq)             3.339e-06        0.1224      1.0000       -5.4764
   HSiO3-               1.939e-06        0.1370      0.6326       -5.9113
   Fe++                 7.342e-07       0.03758      0.1676       -6.9100
   H2S(aq)              4.674e-07       0.01460      1.0000       -6.3303
   AlO2-                3.519e-07       0.01903      0.6326       -6.6524
   FeCl+                2.114e-07       0.01769      0.6326       -6.8737
   NaAlO2(aq)           6.452e-08      0.004847      1.0000       -7.1903
   FeCl4--              4.667e-08      0.008456      0.0875       -8.3889
   S--                  2.687e-08     0.0007897      0.1267       -8.4678
   H+                   2.221e-08     2.052e-05      0.8509       -7.7235
    (only species > 1e-8 molal listed)

  Mineral saturation states
                     log Q/K                          log Q/K
 ----------------------------------------------------------------
   Greenalite         0.0000 sat    Quartz            -1.4546     
   Antigorite         0.0000 sat    Talc              -1.4678     
   Tephroite          0.0000 sat    Mesolite          -1.4893     
   Hydroxylapatite    0.0000 sat    Magnetite         -1.5746     
   Daphnite-14A       0.0000 sat    Tridymite         -1.6264     
   Chromite           0.0000 sat    Chalcedony        -1.6713     
   Tremolite          0.0000 sat    Saponite-H        -1.6823     
   Troilite           0.0000 sat    Prehnite          -1.7580     
   Andradite          0.0000 sat    Gibbsite          -1.8095     
   Saponite-Ca        0.0000 sat    Cristobalite(alp  -1.8723     
   Diopside          -0.0072        Brucite           -1.8803     
   Pyrrhotite        -0.0796        Minnesotaite      -1.9459     
   Saponite-Na       -0.2172        Wustite           -2.0231     
   Saponite-Mg       -0.4782        Halite            -2.0452     
   Ice               -0.4846        Fe(OH)2           -2.0762     
   Alabandite        -0.4884        Goethite          -2.0960     
   Chrysotile        -0.4944        Coesite           -2.1130     
   Annite            -0.5270        Monticellite      -2.1441     
   Phlogopite        -0.6079        Enstatite         -2.1550     
   Ripidolite-14A    -0.6372        Cristobalite(bet  -2.1745     
   Rhodonite         -0.8490        Grossular         -2.1836     
   Saponite-K        -0.8603        Cronstedtite-7A   -2.2470     
   Hedenbergite      -1.0120        SiO2(am)          -2.3485     
   Fayalite          -1.0186        Epidote           -2.7338     
   Diaspore          -1.0234        Epidote-ord       -2.7392     
   Wollastonite      -1.0695        Manganosite       -2.7593     
   Mn(OH)2(am)       -1.1556        Hematite          -2.7956     
   Ferrosilite       -1.1921        Chamosite-7A      -2.8365     
   Pseudowollastoni  -1.2038        Scolecite         -2.8544     
   FeO               -1.2790        Daphnite-7A       -2.8752     
   Boehmite          -1.3182        Whitlockite       -2.9727     
   Clinochlore-14A   -1.4478     
    (only minerals with log Q/K > -3 listed)

                         partial
  Gases               press. (bar)     fugacity     fug. coef.    log fug.
 ---------------------------------------------------------------------------
   H2(g)                    15.87         15.88         1.001      1.2008
   CH4(g)                   1.152         1.151        0.9993      0.0611
   H2O(g)                  0.8125        0.8005        0.9852     -0.0967
   H2S(g)               1.399e-05     1.394e-05        0.9961     -4.8558
   HCl(g)               3.714e-12     3.714e-12         1.000*   -11.4301
   CO2(g)               1.555e-19     1.551e-19        0.9976    -18.8093
   CO(g)                7.032e-22     7.032e-22         1.000*   -21.1529
   C2H4(g)              1.363e-25     1.363e-25         1.000*   -24.8657
   S2(g)                1.720e-32     1.720e-32         1.000*   -31.7646
   SO2(g)               2.848e-35     2.827e-35        0.9928    -34.5486
   Na(g)                6.837e-40     6.837e-40         1.000*   -39.1651
   K(g)                 2.719e-43     2.719e-43         1.000*   -42.5656
   Cl2(g)               1.213e-51     1.213e-51         1.000*   -50.9160
   O2(g)                3.264e-66     3.264e-66        0.9999    -65.4863
   Mg(g)                1.322e-66     1.322e-66         1.000*   -65.8787
   Ca(g)                6.600e-82     6.600e-82         1.000*   -81.1804
   C(g)                1.177e-101    1.177e-101         1.000*  -100.9294
   Al(g)               3.897e-102    3.897e-102         1.000*  -101.4093
   Si(g)               7.437e-110    7.437e-110         1.000*  -109.1286
    *no data, gas taken to be ideal

                                  In fluid              Sorbed            Kd
  Original basis total moles   moles     mg/kg      moles     mg/kg      L/kg
 -------------------------------------------------------------------------------
   H2O                 56.6       55.2  9.17e+05
   Al+++             0.0857   4.15e-07    0.0103
   Ca++               0.652      0.483  1.79e+04
   Cl-                 1.39       1.39  4.53e+04
   CrO4--            0.0243   4.62e-21  4.94e-16
   Fe++               0.303   9.87e-07    0.0508
   H+                 -2.12   0.000950     0.883
   HCO3-            0.00100    0.00100      56.3
   HPO4--           0.00471   8.92e-12  7.90e-07
   K+               0.00305    0.00305      110.
   Mg++               0.486   8.11e-05      1.82
   Mn++             0.00754   0.000752      38.1
   Na+                0.906      0.906  1.92e+04
   O2(aq)           -0.0218   -0.00833     -246.
   SO4--            0.00336   1.40e-05      1.24
   SiO2(aq)           0.849   4.21e-05      2.33
   Ti(OH)4(aq)      0.00763    0.00763      816.

  Elemental composition               In fluid                  Sorbed
                  total moles     moles       mg/kg        moles       mg/kg
 -------------------------------------------------------------------------------
   Aluminum           0.08574    4.147e-07     0.01033
   Calcium             0.6519       0.4829   1.786e+04
   Carbon            0.001000     0.001000       11.08
   Chlorine             1.385        1.385   4.531e+04
   Chromium           0.02430    4.618e-21   2.216e-16
   Hydrogen             111.0        110.3   1.026e+05
   Iron                0.3030    9.866e-07     0.05084
   Magnesium           0.4858    8.105e-05       1.818
   Manganese         0.007538    0.0007521       38.13
   Oxygen               58.37        55.17   8.145e+05
   Phosphorus        0.004714    8.917e-12   2.549e-07
   Potassium         0.003047     0.003047       109.9
   Silicon             0.8493    4.211e-05       1.091
   Sodium              0.9055       0.9055   1.921e+04
   Sulfur            0.003361    1.404e-05      0.4155
   Titanium          0.007626     0.007626       336.9


          Step #    37             Xi = 0.2000

          Temperature = 100.0 C    Pressure =  1.013 bars
          pH =  7.728              log fO2 =  -65.487
          Eh =  -0.5645 volts      pe =  -7.6252
          Ionic strength      =    1.899745 molal
          Charge imbalance    =    0.455566 eq/kg (16.91% error)
          Activity of water   =    0.960183
          Solvent mass        =     0.98631 kg
          Solution mass       =      1.0777 kg
          Mineral mass        =     0.23117 kg
          Solution density    =    1.004    g/cm3
          Solution viscosity  =    0.003    poise
          Chlorinity          =    1.404223 molal
          Dissolved solids    =       84782 mg/kg sol'n
          Hardness            =    43579.97 mg/kg sol'n as CaCO3
            carbonate         =       46.32 mg/kg sol'n as CaCO3
            non-carbonate     =    43533.65 mg/kg sol'n as CaCO3
          Carbonate alkalinity=       46.32 mg/kg sol'n as CaCO3
          Water type          =    Ca-Cl
          Bulk volume         =    1.15e+03 cm3
          Fluid volume        =    1.07e+03 cm3
          Mineral volume      =        75.0 cm3
          Inert volume        =        0.00 cm3
          Porosity            =        93.5 %
          Permeability        =        10.4 cm2
          Mass reacted        =         219 g

                          moles          moles         grams          cm3      rxn rate
  Reactants             remaining       reacted       reacted       reacted  (mol/kg sec)
 ------------------------------------------------------------------------------------------
   H2O                    0.01906      0.004766       0.08586          --            --  
   Al2O3                   0.3430       0.08574         8.742          --            --  
   CaO                      1.239        0.3097         17.37          --            --  
   Cr2O3                  0.09720       0.02430         3.694          --            --  
   FeO(ox)                  2.416        0.6041         43.40          --            --  
   K2O(ox)               0.008189      0.002047        0.1928          --            --  
   MgO                      3.879        0.9697         39.08          --            --  
   MnO                    0.06029       0.01507         1.069          --            --  
   Na2O(ox)                0.1020       0.02550         1.580          --            --  
   P2O5                   0.01885      0.004713        0.6690          --            --  
   S                      0.01889      0.004723        0.1514       0.07326          --  
   SiO2                     6.795         1.699         102.1          --            --  
   TiO2                   0.06100       0.01525         1.218          --            --  

  Minerals in system     moles      log moles      grams        volume (cm3)
 ----------------------------------------------------------------------------
   Andradite              0.02524     -1.598          12.83           3.328
   Antigorite            0.004846     -2.315          21.98           8.477
   Chromite               0.02430     -1.614          5.440           1.070
   Daphnite-14A           0.07793     -1.108          55.60           16.63
   Greenalite             0.04498     -1.347          16.72           5.173
   Hydroxylapatite       0.003142     -2.503          1.578          0.5956
   Saponite-Ca            0.04737     -1.325          18.26           6.427
   Tephroite             0.007171     -2.144          1.448          0.5465
   Tremolite               0.1192     -0.924          96.81           32.52
   Troilite              0.005709     -2.243         0.5019          0.1894
                                               _____________   _____________
          (total)                                     231.2           74.96 

  Aqueous species       molality    mg/kg sol'n    act. coef.     log act.
 ---------------------------------------------------------------------------
   Cl-                      1.223     3.967e+04      0.5561       -0.1675
   Na+                     0.8246     1.735e+04      0.6325       -0.2827
   Ca++                    0.4280     1.570e+04      0.1676       -1.1444
   NaCl(aq)                0.1193         6383.      1.0000       -0.9232
   CaCl+                  0.03392         2344.      0.6325       -1.6685
   Ti(OH)4(aq)            0.01546         1640.      1.0000       -1.8107
   CaCl2(aq)              0.01379         1400.      1.0000       -1.8606
   H2(aq)                 0.01268         23.40      1.0000       -1.8968
   K+                    0.004943         176.9      0.5561       -2.5609
   Methane(aq)           0.001014         14.89      1.0000       -2.9940
   MnCl+                0.0005625         46.53      0.6325       -3.4488
   KCl(aq)              0.0002226         15.19      1.0000       -3.6524
   Mn++                 0.0001807         9.087      0.1676       -4.5188
   Mg++                 5.685e-05         1.265      0.2482       -4.8504
   OH-                  4.787e-05        0.7451      0.5965       -4.5443
   SiO2(aq)             2.932e-05         1.612      1.0000       -4.5329
   MgCl+                2.306e-05         1.261      0.6325       -4.8360
   HS-                  1.379e-05        0.4175      0.5965       -5.0848
   NaHSiO3(aq)          1.164e-05         1.067      1.0000       -4.9339
   NaOH(aq)             3.494e-06        0.1279      1.0000       -5.4567
   HSiO3-               1.961e-06        0.1383      0.6325       -5.9065
   Fe++                 7.180e-07       0.03670      0.1676       -6.9197
   H2S(aq)              4.672e-07       0.01457      1.0000       -6.3305
   AlO2-                3.560e-07       0.01922      0.6325       -6.6475
   FeCl+                2.078e-07       0.01737      0.6325       -6.8812
   NaAlO2(aq)           6.752e-08      0.005065      1.0000       -7.1706
   FeCl4--              4.656e-08      0.008422      0.0875       -8.3898
   S--                  2.747e-08     0.0008062      0.1268       -8.4581
   H+                   2.197e-08     2.026e-05      0.8508       -7.7284
    (only species > 1e-8 molal listed)

  Mineral saturation states
                     log Q/K                          log Q/K
 ----------------------------------------------------------------
   Antigorite         0.0000 sat    Quartz            -1.4547     
   Andradite          0.0000 sat    Talc              -1.4679     
   Tephroite          0.0000 sat    Mesolite          -1.4763     
   Greenalite         0.0000 sat    Magnetite         -1.5744     
   Saponite-Ca        0.0000 sat    Tridymite         -1.6265     
   Troilite           0.0000 sat    Chalcedony        -1.6714     
   Daphnite-14A       0.0000 sat    Saponite-H        -1.6824     
   Tremolite          0.0000 sat    Prehnite          -1.7582     
   Chromite           0.0000 sat    Gibbsite          -1.8096     
   Hydroxylapatite    0.0000 sat    Cristobalite(alp  -1.8724     
   Diopside          -0.0072        Brucite           -1.8803     
   Pyrrhotite        -0.0796        Minnesotaite      -1.9459     
   Saponite-Na       -0.2107        Wustite           -2.0230     
   Annite            -0.2959        Halite            -2.0282     
   Phlogopite        -0.3768        Fe(OH)2           -2.0762     
   Saponite-Mg       -0.4782        Goethite          -2.0960     
   Ice               -0.4846        Coesite           -2.1131     
   Alabandite        -0.4885        Monticellite      -2.1441     
   Chrysotile        -0.4944        Enstatite         -2.1549     
   Ripidolite-14A    -0.6372        Cristobalite(bet  -2.1746     
   Saponite-K        -0.7841        Grossular         -2.1837     
   Rhodonite         -0.8490        Cronstedtite-7A   -2.2469     
   Hedenbergite      -1.0120        SiO2(am)          -2.3486     
   Fayalite          -1.0185        Epidote           -2.7339     
   Diaspore          -1.0234        Epidote-ord       -2.7393     
   Wollastonite      -1.0695        Manganosite       -2.7593     
   Mn(OH)2(am)       -1.1557        Hematite          -2.7956     
   Ferrosilite       -1.1920        Chamosite-7A      -2.8365     
   Pseudowollastoni  -1.2038        Scolecite         -2.8548     
   FeO               -1.2789        Daphnite-7A       -2.8752     
   Boehmite          -1.3182        Whitlockite       -2.9727     
   Clinochlore-14A   -1.4478     
    (only minerals with log Q/K > -3 listed)

                         partial
  Gases               press. (bar)     fugacity     fug. coef.    log fug.
 ---------------------------------------------------------------------------
   H2(g)                    15.87         15.88         1.001      1.2008
   CH4(g)                   1.160         1.159        0.9993      0.0642
   H2O(g)                  0.8123        0.8003        0.9852     -0.0967
   H2S(g)               1.399e-05     1.393e-05        0.9961     -4.8560
   HCl(g)               3.691e-12     3.691e-12         1.000*   -11.4329
   CO2(g)               1.565e-19     1.561e-19        0.9976    -18.8066
   CO(g)                7.078e-22     7.078e-22         1.000*   -21.1501
   C2H4(g)              1.382e-25     1.382e-25         1.000*   -24.8596
   S2(g)                1.718e-32     1.718e-32         1.000*   -31.7651
   SO2(g)               2.844e-35     2.824e-35        0.9928    -34.5491
   Na(g)                7.156e-40     7.156e-40         1.000*   -39.1453
   K(g)                 4.629e-43     4.629e-43         1.000*   -42.3345
   Cl2(g)               1.198e-51     1.198e-51         1.000*   -50.9216
   O2(g)                3.262e-66     3.262e-66        0.9999    -65.4866
   Mg(g)                1.323e-66     1.323e-66         1.000*   -65.8784
   Ca(g)                6.603e-82     6.603e-82         1.000*   -81.1803
   C(g)                1.185e-101    1.185e-101         1.000*  -100.9264
   Al(g)               3.899e-102    3.899e-102         1.000*  -101.4091
   Si(g)               7.440e-110    7.440e-110         1.000*  -109.1284
    *no data, gas taken to be ideal

                                  In fluid              Sorbed            Kd
  Original basis total moles   moles     mg/kg      moles     mg/kg      L/kg
 -------------------------------------------------------------------------------
   H2O                 57.6       54.8  9.15e+05
   Al+++              0.171   4.19e-07    0.0105
   Ca++               0.807      0.469  1.74e+04
   Cl-                 1.39       1.39  4.56e+04
   CrO4--            0.0486   4.48e-21  4.83e-16
   Fe++               0.605   9.60e-07    0.0497
   H+                 -4.24   0.000949     0.887
   HCO3-            0.00100    0.00100      56.6
   HPO4--           0.00943   9.05e-12  8.06e-07
   K+               0.00509    0.00509      185.
   Mg++               0.971   7.88e-05      1.78
   Mn++              0.0151   0.000733      37.4
   Na+                0.931      0.931  1.99e+04
   O2(aq)           -0.0435   -0.00828     -246.
   SO4--            0.00572   1.41e-05      1.26
   SiO2(aq)            1.70   4.23e-05      2.36
   Ti(OH)4(aq)       0.0153     0.0153  1.64e+03

  Elemental composition               In fluid                  Sorbed
                  total moles     moles       mg/kg        moles       mg/kg
 -------------------------------------------------------------------------------
   Aluminum            0.1715    4.188e-07     0.01048
   Calcium             0.8067       0.4692   1.745e+04
   Carbon            0.001000     0.001000       11.15
   Chlorine             1.385        1.385   4.556e+04
   Chromium           0.04860    4.483e-21   2.163e-16
   Hydrogen             111.0        109.6   1.025e+05
   Iron                0.6051    9.600e-07     0.04975
   Magnesium           0.9707    7.882e-05       1.778
   Manganese          0.01507    0.0007330       37.37
   Oxygen               61.23        54.81   8.137e+05
   Phosphorus        0.009427    9.047e-12   2.600e-07
   Potassium         0.005095     0.005095       184.8
   Silicon              1.699    4.233e-05       1.103
   Sodium              0.9310       0.9310   1.986e+04
   Sulfur            0.005723    1.409e-05      0.4193
   Titanium           0.01525      0.01525       677.6


          Step #    47             Xi = 0.3000

          Temperature = 100.0 C    Pressure =  1.013 bars
          pH =  7.734              log fO2 =  -65.487
          Eh =  -0.5649 volts      pe =  -7.6304
          Ionic strength      =    1.897885 molal
          Charge imbalance    =    0.458112 eq/kg (16.94% error)
          Activity of water   =    0.959977
          Solvent mass        =     0.97932 kg
          Solution mass       =      1.0717 kg
          Mineral mass        =     0.34682 kg
          Solution density    =    1.005    g/cm3
          Solution viscosity  =    0.003    poise
          Chlorinity          =    1.414243 molal
          Dissolved solids    =       86187 mg/kg sol'n
          Hardness            =    42539.03 mg/kg sol'n as CaCO3
            carbonate         =       46.60 mg/kg sol'n as CaCO3
            non-carbonate     =    42492.43 mg/kg sol'n as CaCO3
          Carbonate alkalinity=       46.60 mg/kg sol'n as CaCO3
          Water type          =    Na-Cl
          Bulk volume         =    1.18e+03 cm3
          Fluid volume        =    1.07e+03 cm3
          Mineral volume      =        113. cm3
          Inert volume        =        0.00 cm3
          Porosity            =        90.5 %
          Permeability        =        3.65 cm2
          Mass reacted        =         329 g

                          moles          moles         grams          cm3      rxn rate
  Reactants             remaining       reacted       reacted       reacted  (mol/kg sec)
 ------------------------------------------------------------------------------------------
   H2O                    0.01668      0.007149        0.1288          --            --  
   Al2O3                   0.3001        0.1286         13.11          --            --  
   CaO                      1.084        0.4646         26.05          --            --  
   Cr2O3                  0.08505       0.03645         5.540          --            --  
   FeO(ox)                  2.114        0.9061         65.10          --            --  
   K2O(ox)               0.007166      0.003071        0.2893          --            --  
   MgO                      3.394         1.455         58.62          --            --  
   MnO                    0.05276       0.02261         1.604          --            --  
   Na2O(ox)               0.08925       0.03825         2.371          --            --  
   P2O5                   0.01650      0.007069         1.003          --            --  
   S                      0.01653      0.007084        0.2272        0.1099          --  
   SiO2                     5.945         2.548         153.1          --            --  
   TiO2                   0.05337       0.02287         1.827          --            --  

  Minerals in system     moles      log moles      grams        volume (cm3)
 ----------------------------------------------------------------------------
   Andradite              0.02751     -1.560          13.98           3.627
   Antigorite            0.007901     -2.102          35.84           13.82
   Chromite               0.03645     -1.438          8.159           1.604
   Daphnite-14A            0.1238     -0.907          88.31           26.42
   Greenalite             0.06290     -1.201          23.38           7.233
   Hydroxylapatite       0.004713     -2.327          2.368          0.8934
   Saponite-Ca            0.02934     -1.533          11.31           3.980
   Tephroite              0.01095     -1.961          2.211          0.8344
   Tremolite               0.1976     -0.704          160.6           53.94
   Troilite              0.008070     -2.093         0.7095          0.2677
                                               _____________   _____________
          (total)                                     346.8           112.6 

  Aqueous species       molality    mg/kg sol'n    act. coef.     log act.
 ---------------------------------------------------------------------------
   Cl-                      1.229     3.981e+04      0.5561       -0.1654
   Na+                     0.8527     1.791e+04      0.6325       -0.2682
   Ca++                    0.4181     1.531e+04      0.1676       -1.1545
   NaCl(aq)                0.1240         6623.      1.0000       -0.9065
   CaCl+                  0.03331         2299.      0.6325       -1.6764
   Ti(OH)4(aq)            0.02336         2474.      1.0000       -1.6316
   CaCl2(aq)              0.01361         1380.      1.0000       -1.8663
   H2(aq)                 0.01269         23.37      1.0000       -1.8967
   K+                    0.006977         249.3      0.5561       -2.4112
   Methane(aq)           0.001021         14.97      1.0000       -2.9909
   MnCl+                0.0005524         45.62      0.6325       -3.4567
   KCl(aq)              0.0003158         21.52      1.0000       -3.5005
   Mn++                 0.0001766         8.863      0.1676       -4.5289
   Mg++                 5.556e-05         1.234      0.2482       -4.8605
   OH-                  4.843e-05        0.7527      0.5965       -4.5393
   SiO2(aq)             2.931e-05         1.609      1.0000       -4.5330
   MgCl+                2.265e-05         1.237      0.6325       -4.8438
   HS-                  1.395e-05        0.4216      0.5965       -5.0799
   NaHSiO3(aq)          1.218e-05         1.114      1.0000       -4.9144
   NaOH(aq)             3.655e-06        0.1336      1.0000       -5.4372
   HSiO3-               1.983e-06        0.1397      0.6325       -5.9015
   Fe++                 7.016e-07       0.03580      0.1676       -6.9297
   H2S(aq)              4.670e-07       0.01454      1.0000       -6.3307
   AlO2-                3.602e-07       0.01941      0.6325       -6.6424
   FeCl+                2.041e-07       0.01703      0.6325       -6.8891
   NaAlO2(aq)           7.063e-08      0.005291      1.0000       -7.1510
   FeCl4--              4.641e-08      0.008383      0.0876       -8.3911
   S--                  2.811e-08     0.0008237      0.1268       -8.4481
   H+                   2.171e-08     2.000e-05      0.8506       -7.7336
    (only species > 1e-8 molal listed)

  Mineral saturation states
                     log Q/K                          log Q/K
 ----------------------------------------------------------------
   Daphnite-14A       0.0000 sat    Quartz            -1.4548     
   Greenalite         0.0000 sat    Mesolite          -1.4635     
   Tremolite          0.0000 sat    Talc              -1.4679     
   Chromite           0.0000 sat    Magnetite         -1.5742     
   Antigorite         0.0000 sat    Tridymite         -1.6266     
   Andradite          0.0000 sat    Chalcedony        -1.6715     
   Troilite           0.0000 sat    Saponite-H        -1.6824     
   Tephroite          0.0000 sat    Prehnite          -1.7583     
   Hydroxylapatite    0.0000 sat    Gibbsite          -1.8097     
   Saponite-Ca        0.0000 sat    Cristobalite(alp  -1.8725     
   Diopside          -0.0071        Brucite           -1.8803     
   Pyrrhotite        -0.0796        Minnesotaite      -1.9460     
   Annite            -0.1411        Halite            -2.0115     
   Saponite-Na       -0.2042        Wustite           -2.0229     
   Phlogopite        -0.2220        Fe(OH)2           -2.0762     
   Saponite-Mg       -0.4782        Goethite          -2.0960     
   Ice               -0.4847        Coesite           -2.1132     
   Alabandite        -0.4886        Monticellite      -2.1440     
   Chrysotile        -0.4944        Enstatite         -2.1549     
   Ripidolite-14A    -0.6372        Cristobalite(bet  -2.1747     
   Saponite-K        -0.7330        Grossular         -2.1837     
   Rhodonite         -0.8491        Cronstedtite-7A   -2.2469     
   Hedenbergite      -1.0120        SiO2(am)          -2.3487     
   Fayalite          -1.0183        Epidote           -2.7340     
   Diaspore          -1.0235        Epidote-ord       -2.7394     
   Wollastonite      -1.0696        Manganosite       -2.7592     
   Mn(OH)2(am)       -1.1558        Hematite          -2.7955     
   Ferrosilite       -1.1920        Chamosite-7A      -2.8365     
   Pseudowollastoni  -1.2039        Scolecite         -2.8552     
   FeO               -1.2788        Daphnite-7A       -2.8752     
   Boehmite          -1.3183        Whitlockite       -2.9727     
   Clinochlore-14A   -1.4478        Analcime          -2.9910     
    (only minerals with log Q/K > -3 listed)

                         partial
  Gases               press. (bar)     fugacity     fug. coef.    log fug.
 ---------------------------------------------------------------------------
   H2(g)                    15.87         15.88         1.001      1.2009
   CH4(g)                   1.168         1.168        0.9993      0.0673
   H2O(g)                  0.8121        0.8001        0.9852     -0.0968
   H2S(g)               1.398e-05     1.392e-05        0.9961     -4.8562
   HCl(g)               3.666e-12     3.666e-12         1.000*   -11.4358
   CO2(g)               1.575e-19     1.571e-19        0.9976    -18.8039
   CO(g)                7.125e-22     7.125e-22         1.000*   -21.1472
   C2H4(g)              1.401e-25     1.401e-25         1.000*   -24.8535
   S2(g)                1.716e-32     1.716e-32         1.000*   -31.7655
   SO2(g)               2.841e-35     2.821e-35        0.9928    -34.5497
   Na(g)                7.487e-40     7.487e-40         1.000*   -39.1257
   K(g)                 6.612e-43     6.612e-43         1.000*   -42.1797
   Cl2(g)               1.182e-51     1.182e-51         1.000*   -50.9275
   O2(g)                3.260e-66     3.259e-66        0.9999    -65.4869
   Mg(g)                1.324e-66     1.324e-66         1.000*   -65.8782
   Ca(g)                6.606e-82     6.606e-82         1.000*   -81.1801
   C(g)                1.193e-101    1.193e-101         1.000*  -100.9234
   Al(g)               3.901e-102    3.901e-102         1.000*  -101.4089
   Si(g)               7.444e-110    7.444e-110         1.000*  -109.1282
    *no data, gas taken to be ideal

                                  In fluid              Sorbed            Kd
  Original basis total moles   moles     mg/kg      moles     mg/kg      L/kg
 -------------------------------------------------------------------------------
   H2O                 58.6       54.4  9.14e+05
   Al+++              0.257   4.23e-07    0.0106
   Ca++               0.962      0.455  1.70e+04
   Cl-                 1.39       1.39  4.58e+04
   CrO4--            0.0729   4.35e-21  4.71e-16
   Fe++               0.907   9.33e-07    0.0486
   H+                 -6.36   0.000948     0.892
   HCO3-            0.00100    0.00100      56.9
   HPO4--            0.0141   9.19e-12  8.23e-07
   K+               0.00714    0.00714      261.
   Mg++                1.46   7.66e-05      1.74
   Mn++              0.0226   0.000714      36.6
   Na+                0.957      0.957  2.05e+04
   O2(aq)           -0.0653   -0.00824     -246.
   SO4--            0.00808   1.41e-05      1.27
   SiO2(aq)            2.55   4.26e-05      2.39
   Ti(OH)4(aq)       0.0229     0.0229  2.47e+03

  Elemental composition               In fluid                  Sorbed
                  total moles     moles       mg/kg        moles       mg/kg
 -------------------------------------------------------------------------------
   Aluminum            0.2572    4.230e-07     0.01065
   Calcium             0.9616       0.4554   1.703e+04
   Carbon            0.001000     0.001000       11.21
   Chlorine             1.385        1.385   4.582e+04
   Chromium           0.07290    4.348e-21   2.109e-16
   Hydrogen             111.0        108.8   1.024e+05
   Iron                0.9071    9.333e-07     0.04864
   Magnesium            1.456    7.659e-05       1.737
   Manganese          0.02261    0.0007138       36.59
   Oxygen               64.08        54.45   8.129e+05
   Phosphorus         0.01414    9.186e-12   2.655e-07
   Potassium         0.007142     0.007142       260.6
   Silicon              2.548    4.257e-05       1.116
   Sodium              0.9565       0.9565   2.052e+04
   Sulfur            0.008084    1.415e-05      0.4233
   Titanium           0.02287      0.02287       1022.


          Step #    57             Xi = 0.4000

          Temperature = 100.0 C    Pressure =  1.013 bars
          pH =  7.739              log fO2 =  -65.487
          Eh =  -0.5653 volts      pe =  -7.6357
          Ionic strength      =    1.895996 molal
          Charge imbalance    =    0.460688 eq/kg (16.97% error)
          Activity of water   =    0.959768
          Solvent mass        =     0.97233 kg
          Solution mass       =      1.0657 kg
          Mineral mass        =     0.46247 kg
          Solution density    =    1.005    g/cm3
          Solution viscosity  =    0.003    poise
          Chlorinity          =    1.424408 molal
          Dissolved solids    =       87608 mg/kg sol'n
          Hardness            =    41486.40 mg/kg sol'n as CaCO3
            carbonate         =       46.89 mg/kg sol'n as CaCO3
            non-carbonate     =    41439.50 mg/kg sol'n as CaCO3
          Carbonate alkalinity=       46.89 mg/kg sol'n as CaCO3
          Water type          =    Na-Cl
          Bulk volume         =    1.21e+03 cm3
          Fluid volume        =    1.06e+03 cm3
          Mineral volume      =        150. cm3
          Inert volume        =        0.00 cm3
          Porosity            =        87.6 %
          Permeability        =        1.35 cm2
          Mass reacted        =         439 g

                          moles          moles         grams          cm3      rxn rate
  Reactants             remaining       reacted       reacted       reacted  (mol/kg sec)
 ------------------------------------------------------------------------------------------
   H2O                    0.01430      0.009531        0.1717          --            --  
   Al2O3                   0.2572        0.1715         17.48          --            --  
   CaO                     0.9292        0.6195         34.74          --            --  
   Cr2O3                  0.07290       0.04860         7.387          --            --  
   FeO(ox)                  1.812         1.208         86.80          --            --  
   K2O(ox)               0.006142      0.004095        0.3857          --            --  
   MgO                      2.909         1.939         78.16          --            --  
   MnO                    0.04522       0.03015         2.139          --            --  
   Na2O(ox)               0.07650       0.05100         3.161          --            --  
   P2O5                   0.01414      0.009426         1.338          --            --  
   S                      0.01417      0.009446        0.3029        0.1465          --  
   SiO2                     5.096         3.397         204.1          --            --  
   TiO2                   0.04575       0.03050         2.436          --            --  

  Minerals in system     moles      log moles      grams        volume (cm3)
 ----------------------------------------------------------------------------
   Andradite              0.02979     -1.526          15.14           3.927
   Antigorite             0.01096     -1.960          49.70           19.16
   Chromite               0.04860     -1.313          10.88           2.139
   Daphnite-14A            0.1696     -0.771          121.0           36.20
   Greenalite             0.08081     -1.093          30.04           9.294
   Hydroxylapatite       0.006284     -2.202          3.157           1.191
   Saponite-Ca            0.01130     -1.947          4.357           1.534
   Tephroite              0.01473     -1.832          2.974           1.122
   Tremolite               0.2761     -0.559          224.3           75.35
   Troilite               0.01043     -1.982         0.9171          0.3461
                                               _____________   _____________
          (total)                                     462.5           150.3 

  Aqueous species       molality    mg/kg sol'n    act. coef.     log act.
 ---------------------------------------------------------------------------
   Cl-                      1.235     3.995e+04      0.5561       -0.1631
   Na+                     0.8811     1.848e+04      0.6324       -0.2540
   Ca++                    0.4081     1.492e+04      0.1676       -1.1649
   NaCl(aq)                0.1288         6868.      1.0000       -0.8901
   CaCl+                  0.03268         2252.      0.6324       -1.6847
   Ti(OH)4(aq)            0.03137         3317.      1.0000       -1.5035
   CaCl2(aq)              0.01342         1359.      1.0000       -1.8723
   H2(aq)                 0.01269         23.33      1.0000       -1.8967
   K+                    0.009039         322.5      0.5561       -2.2987
   Methane(aq)           0.001028         15.05      1.0000       -2.9878
   MnCl+                0.0005420         44.70      0.6324       -3.4650
   KCl(aq)              0.0004113         27.97      1.0000       -3.3859
   Mn++                 0.0001723         8.638      0.1676       -4.5394
   Mg++                 5.424e-05         1.203      0.2482       -4.8709
   OH-                  4.902e-05        0.7606      0.5964       -4.5341
   SiO2(aq)             2.931e-05         1.607      1.0000       -4.5330
   MgCl+                2.223e-05         1.212      0.6324       -4.8520
   HS-                  1.412e-05        0.4259      0.5964       -5.0747
   NaHSiO3(aq)          1.273e-05         1.163      1.0000       -4.8951
   NaOH(aq)             3.822e-06        0.1395      1.0000       -5.4177
   HSiO3-               2.007e-06        0.1412      0.6324       -5.8964
   Fe++                 6.849e-07       0.03490      0.1676       -6.9401
   H2S(aq)              4.668e-07       0.01451      1.0000       -6.3309
   AlO2-                3.646e-07       0.01962      0.6324       -6.6371
   FeCl+                2.003e-07       0.01669      0.6324       -6.8973
   NaAlO2(aq)           7.388e-08      0.005525      1.0000       -7.1315
   FeCl4--              4.623e-08      0.008337      0.0876       -8.3927
   S--                  2.879e-08     0.0008422      0.1268       -8.4377
   H+                   2.145e-08     1.973e-05      0.8505       -7.7389
    (only species > 1e-8 molal listed)

  Mineral saturation states
                     log Q/K                          log Q/K
 ----------------------------------------------------------------
   Daphnite-14A       0.0000 sat    Mesolite          -1.4507     
   Troilite           0.0000 sat    Quartz            -1.4548     
   Greenalite         0.0000 sat    Talc              -1.4680     
   Chromite           0.0000 sat    Magnetite         -1.5741     
   Tremolite          0.0000 sat    Tridymite         -1.6266     
   Andradite          0.0000 sat    Chalcedony        -1.6715     
   Antigorite         0.0000 sat    Saponite-H        -1.6824     
   Tephroite          0.0000 sat    Prehnite          -1.7585     
   Hydroxylapatite    0.0000 sat    Gibbsite          -1.8098     
   Saponite-Ca        0.0000 sat    Cristobalite(alp  -1.8725     
   Diopside          -0.0071        Brucite           -1.8802     
   Annite            -0.0233        Minnesotaite      -1.9460     
   Pyrrhotite        -0.0796        Halite            -1.9951     
   Phlogopite        -0.1042        Wustite           -2.0228     
   Saponite-Na       -0.1978        Fe(OH)2           -2.0762     
   Saponite-Mg       -0.4782        Goethite          -2.0960     
   Ice               -0.4848        Coesite           -2.1132     
   Alabandite        -0.4887        Monticellite      -2.1439     
   Chrysotile        -0.4944        Enstatite         -2.1548     
   Ripidolite-14A    -0.6372        Cristobalite(bet  -2.1747     
   Saponite-K        -0.6942        Grossular         -2.1837     
   Rhodonite         -0.8491        Cronstedtite-7A   -2.2469     
   Hedenbergite      -1.0119        SiO2(am)          -2.3487     
   Fayalite          -1.0182        Epidote           -2.7341     
   Diaspore          -1.0235        Epidote-ord       -2.7395     
   Wollastonite      -1.0696        Manganosite       -2.7592     
   Mn(OH)2(am)       -1.1558        Hematite          -2.7954     
   Ferrosilite       -1.1920        Chamosite-7A      -2.8365     
   Pseudowollastoni  -1.2039        Scolecite         -2.8556     
   FeO               -1.2787        Daphnite-7A       -2.8752     
   Boehmite          -1.3183        Analcime          -2.9725     
   Clinochlore-14A   -1.4478        Whitlockite       -2.9727     
    (only minerals with log Q/K > -3 listed)

                         partial
  Gases               press. (bar)     fugacity     fug. coef.    log fug.
 ---------------------------------------------------------------------------
   H2(g)                    15.87         15.88         1.001      1.2009
   CH4(g)                   1.177         1.176        0.9993      0.0704
   H2O(g)                  0.8120        0.8000        0.9852     -0.0969
   H2S(g)               1.397e-05     1.392e-05        0.9961     -4.8564
   HCl(g)               3.640e-12     3.640e-12         1.000*   -11.4389
   CO2(g)               1.584e-19     1.581e-19        0.9976    -18.8011
   CO(g)                7.172e-22     7.172e-22         1.000*   -21.1444
   C2H4(g)              1.421e-25     1.421e-25         1.000*   -24.8474
   S2(g)                1.714e-32     1.714e-32         1.000*   -31.7660
   SO2(g)               2.838e-35     2.817e-35        0.9928    -34.5502
   Na(g)                7.832e-40     7.832e-40         1.000*   -39.1061
   K(g)                 8.672e-43     8.672e-43         1.000*   -42.0619
   Cl2(g)               1.165e-51     1.165e-51         1.000*   -50.9338
   O2(g)                3.258e-66     3.257e-66        0.9999    -65.4871
   Mg(g)                1.325e-66     1.325e-66         1.000*   -65.8779
   Ca(g)                6.609e-82     6.609e-82         1.000*   -81.1799
   C(g)                1.201e-101    1.201e-101         1.000*  -100.9204
   Al(g)               3.903e-102    3.903e-102         1.000*  -101.4086
   Si(g)               7.448e-110    7.448e-110         1.000*  -109.1280
    *no data, gas taken to be ideal

                                  In fluid              Sorbed            Kd
  Original basis total moles   moles     mg/kg      moles     mg/kg      L/kg
 -------------------------------------------------------------------------------
   H2O                 59.7       54.0  9.13e+05
   Al+++              0.343   4.27e-07    0.0108
   Ca++                1.12      0.442  1.66e+04
   Cl-                 1.39       1.39  4.61e+04
   CrO4--            0.0972   4.21e-21  4.59e-16
   Fe++                1.21   9.07e-07    0.0475
   H+                 -8.48   0.000947     0.896
   HCO3-            0.00100    0.00100      57.3
   HPO4--            0.0189   9.33e-12  8.41e-07
   K+               0.00919    0.00919      337.
   Mg++                1.94   7.44e-05      1.70
   Mn++              0.0301   0.000695      35.8
   Na+                0.982      0.982  2.12e+04
   O2(aq)           -0.0871   -0.00820     -246.
   SO4--             0.0104   1.42e-05      1.28
   SiO2(aq)            3.40   4.28e-05      2.41
   Ti(OH)4(aq)       0.0305     0.0305  3.32e+03

  Elemental composition               In fluid                  Sorbed
                  total moles     moles       mg/kg        moles       mg/kg
 -------------------------------------------------------------------------------
   Aluminum            0.3430    4.274e-07     0.01082
   Calcium              1.116       0.4417   1.661e+04
   Carbon            0.001000     0.001000       11.27
   Chlorine             1.385        1.385   4.607e+04
   Chromium           0.09721    4.213e-21   2.055e-16
   Hydrogen             111.0        108.1   1.022e+05
   Iron                 1.209    9.066e-07     0.04751
   Magnesium            1.940    7.436e-05       1.696
   Manganese          0.03015    0.0006945       35.80
   Oxygen               66.94        54.10   8.121e+05
   Phosphorus         0.01885    9.334e-12   2.713e-07
   Potassium         0.009189     0.009189       337.1
   Silicon              3.397    4.283e-05       1.129
   Sodium              0.9820       0.9820   2.118e+04
   Sulfur             0.01045    1.421e-05      0.4275
   Titanium           0.03050      0.03050       1370.


          Step #    60             Xi = 0.4300

          Temperature = 100.0 C    Pressure =  1.013 bars
          pH =  7.740              log fO2 =  -65.487
          Eh =  -0.5654 volts      pe =  -7.6373
          Ionic strength      =    1.895492 molal
          Charge imbalance    =    0.461466 eq/kg (16.98% error)
          Activity of water   =    0.959705
          Solvent mass        =     0.97024 kg
          Solution mass       =      1.0639 kg
          Mineral mass        =     0.49717 kg
          Solution density    =    1.006    g/cm3
          Solution viscosity  =    0.003    poise
          Chlorinity          =    1.427482 molal
          Dissolved solids    =       88034 mg/kg sol'n
          Hardness            =    41175.95 mg/kg sol'n as CaCO3
            carbonate         =       46.98 mg/kg sol'n as CaCO3
            non-carbonate     =    41128.97 mg/kg sol'n as CaCO3
          Carbonate alkalinity=       46.98 mg/kg sol'n as CaCO3
          Water type          =    Na-Cl
          Bulk volume         =    1.22e+03 cm3
          Fluid volume        =    1.06e+03 cm3
          Mineral volume      =        162. cm3
          Inert volume        =        0.00 cm3
          Porosity            =        86.8 %
          Permeability        =        1.02 cm2
          Mass reacted        =         472 g

                          moles          moles         grams          cm3      rxn rate
  Reactants             remaining       reacted       reacted       reacted  (mol/kg sec)
 ------------------------------------------------------------------------------------------
   H2O                    0.01358       0.01025        0.1846          --            --  
   Al2O3                   0.2444        0.1843         18.80          --            --  
   CaO                     0.8828        0.6659         37.34          --            --  
   Cr2O3                  0.06926       0.05225         7.941          --            --  
   FeO(ox)                  1.722         1.299         93.31          --            --  
   K2O(ox)               0.005835      0.004402        0.4146          --            --  
   MgO                      2.764         2.085         84.03          --            --  
   MnO                    0.04296       0.03241         2.299          --            --  
   Na2O(ox)               0.07268       0.05483         3.398          --            --  
   P2O5                   0.01343       0.01013         1.438          --            --  
   S                      0.01346       0.01015        0.3256        0.1575          --  
   SiO2                     4.841         3.652         219.4          --            --  
   TiO2                   0.04346       0.03279         2.619          --            --  

  Minerals in system     moles      log moles      grams        volume (cm3)
 ----------------------------------------------------------------------------
   Andradite              0.03047     -1.516          15.48           4.017
   Annite               0.0001622     -3.790        0.08302         0.02503
   Antigorite             0.01188     -1.925          53.87           20.77
   Chromite               0.05225     -1.282          11.69           2.299
   Daphnite-14A            0.1833     -0.737          130.8           39.12
   Greenalite             0.08616     -1.065          32.03           9.908
   Hydroxylapatite       0.006755     -2.170          3.393           1.281
   Saponite-Ca           0.005886     -2.230          2.269          0.7986
   Tephroite              0.01586     -1.800          3.203           1.209
   Tremolite               0.2996     -0.523          243.4           81.76
   Troilite               0.01114     -1.953         0.9794          0.3696
                                               _____________   _____________
          (total)                                     497.2           161.6 

  Aqueous species       molality    mg/kg sol'n    act. coef.     log act.
 ---------------------------------------------------------------------------
   Cl-                      1.237     3.999e+04      0.5561       -0.1625
   Na+                     0.8897     1.865e+04      0.6324       -0.2497
   Ca++                    0.4052     1.481e+04      0.1676       -1.1681
   NaCl(aq)                0.1302         6942.      1.0000       -0.8852
   Ti(OH)4(aq)            0.03379         3572.      1.0000       -1.4712
   CaCl+                  0.03250         2238.      0.6324       -1.6872
   CaCl2(aq)              0.01336         1352.      1.0000       -1.8742
   H2(aq)                 0.01269         23.32      1.0000       -1.8966
   K+                    0.009504         338.9      0.5561       -2.2770
   Methane(aq)           0.001031         15.08      1.0000       -2.9869
   MnCl+                0.0005389         44.42      0.6324       -3.4675
   KCl(aq)              0.0004331         29.44      1.0000       -3.3634
   Mn++                 0.0001711         8.572      0.1676       -4.5425
   Mg++                 5.386e-05         1.194      0.2482       -4.8740
   OH-                  4.920e-05        0.7630      0.5964       -4.5325
   SiO2(aq)             2.931e-05         1.606      1.0000       -4.5330
   MgCl+                2.211e-05         1.205      0.6324       -4.8545
   HS-                  1.417e-05        0.4273      0.5964       -5.0732
   NaHSiO3(aq)          1.290e-05         1.178      1.0000       -4.8893
   NaOH(aq)             3.873e-06        0.1413      1.0000       -5.4120
   HSiO3-               2.014e-06        0.1416      0.6324       -5.8949
   Fe++                 6.800e-07       0.03463      0.1676       -6.9432
   H2S(aq)              4.667e-07       0.01451      1.0000       -6.3310
   AlO2-                3.660e-07       0.01968      0.6324       -6.6356
   FeCl+                1.992e-07       0.01659      0.6324       -6.8997
   NaAlO2(aq)           7.487e-08      0.005597      1.0000       -7.1257
   FeCl4--              4.618e-08      0.008323      0.0876       -8.3932
   S--                  2.899e-08     0.0008479      0.1268       -8.4346
   H+                   2.137e-08     1.965e-05      0.8504       -7.7404
    (only species > 1e-8 molal listed)

  Mineral saturation states
                     log Q/K                          log Q/K
 ----------------------------------------------------------------
   Troilite           0.0000 sat    Clinochlore-14A   -1.4478     
   Tremolite          0.0000 sat    Quartz            -1.4548     
   Greenalite         0.0000 sat    Talc              -1.4680     
   Antigorite         0.0000 sat    Magnetite         -1.5740     
   Chromite           0.0000 sat    Tridymite         -1.6266     
   Andradite          0.0000 sat    Chalcedony        -1.6715     
   Hydroxylapatite    0.0000 sat    Saponite-H        -1.6824     
   Tephroite          0.0000 sat    Prehnite          -1.7585     
   Saponite-Ca        0.0000 sat    Gibbsite          -1.8099     
   Annite             0.0000 sat    Cristobalite(alp  -1.8725     
   Daphnite-14A       0.0000 sat    Brucite           -1.8802     
   Diopside          -0.0071        Minnesotaite      -1.9460     
   Pyrrhotite        -0.0796        Halite            -1.9902     
   Phlogopite        -0.0808        Wustite           -2.0228     
   Saponite-Na       -0.1959        Fe(OH)2           -2.0762     
   Saponite-Mg       -0.4782        Goethite          -2.0960     
   Ice               -0.4849        Coesite           -2.1132     
   Alabandite        -0.4887        Monticellite      -2.1439     
   Chrysotile        -0.4944        Enstatite         -2.1548     
   Ripidolite-14A    -0.6372        Cristobalite(bet  -2.1747     
   Saponite-K        -0.6865        Grossular         -2.1837     
   Rhodonite         -0.8491        Cronstedtite-7A   -2.2469     
   Hedenbergite      -1.0119        SiO2(am)          -2.3487     
   Fayalite          -1.0181        Epidote           -2.7341     
   Diaspore          -1.0235        Epidote-ord       -2.7395     
   Wollastonite      -1.0696        Manganosite       -2.7592     
   Mn(OH)2(am)       -1.1558        Hematite          -2.7954     
   Ferrosilite       -1.1919        Chamosite-7A      -2.8365     
   Pseudowollastoni  -1.2039        Scolecite         -2.8557     
   FeO               -1.2787        Daphnite-7A       -2.8752     
   Boehmite          -1.3183        Analcime          -2.9670     
   Mesolite          -1.4469        Whitlockite       -2.9727     
    (only minerals with log Q/K > -3 listed)

                         partial
  Gases               press. (bar)     fugacity     fug. coef.    log fug.
 ---------------------------------------------------------------------------
   H2(g)                    15.87         15.88         1.001      1.2010
   CH4(g)                   1.179         1.178        0.9993      0.0713
   H2O(g)                  0.8119        0.7999        0.9852     -0.0970
   H2S(g)               1.397e-05     1.392e-05        0.9961     -4.8565
   HCl(g)               3.632e-12     3.632e-12         1.000*   -11.4398
   CO2(g)               1.587e-19     1.584e-19        0.9976    -18.8003
   CO(g)                7.186e-22     7.186e-22         1.000*   -21.1435
   C2H4(g)              1.427e-25     1.427e-25         1.000*   -24.8456
   S2(g)                1.713e-32     1.713e-32         1.000*   -31.7662
   SO2(g)               2.836e-35     2.816e-35        0.9928    -34.5504
   Na(g)                7.938e-40     7.938e-40         1.000*   -39.1003
   K(g)                 9.151e-43     9.151e-43         1.000*   -42.0385
   Cl2(g)               1.160e-51     1.160e-51         1.000*   -50.9356
   O2(g)                3.257e-66     3.257e-66        0.9999    -65.4872
   Mg(g)                1.325e-66     1.325e-66         1.000*   -65.8779
   Ca(g)                6.609e-82     6.609e-82         1.000*   -81.1798
   C(g)                1.204e-101    1.204e-101         1.000*  -100.9195
   Al(g)               3.903e-102    3.903e-102         1.000*  -101.4085
   Si(g)               7.449e-110    7.449e-110         1.000*  -109.1279
    *no data, gas taken to be ideal

                                  In fluid              Sorbed            Kd
  Original basis total moles   moles     mg/kg      moles     mg/kg      L/kg
 -------------------------------------------------------------------------------
   H2O                 60.0       53.9  9.12e+05
   Al+++              0.369   4.29e-07    0.0109
   Ca++                1.16      0.438  1.65e+04
   Cl-                 1.39       1.38  4.62e+04
   CrO4--             0.104   4.17e-21  4.55e-16
   Fe++                1.30   8.99e-07    0.0472
   H+                 -9.12   0.000947     0.897
   HCO3-            0.00100    0.00100      57.4
   HPO4--            0.0203   9.38e-12  8.46e-07
   K+               0.00980    0.00964      354.
   Mg++                2.09   7.37e-05      1.68
   Mn++              0.0324   0.000689      35.6
   Na+                0.990      0.990  2.14e+04
   O2(aq)           -0.0936   -0.00818     -246.
   SO4--             0.0112   1.42e-05      1.28
   SiO2(aq)            3.65   4.29e-05      2.42
   Ti(OH)4(aq)       0.0328     0.0328  3.57e+03

  Elemental composition               In fluid                  Sorbed
                  total moles     moles       mg/kg        moles       mg/kg
 -------------------------------------------------------------------------------
   Aluminum            0.3687    4.288e-07     0.01087
   Calcium              1.163       0.4376   1.649e+04
   Carbon            0.001000     0.001000       11.29
   Chlorine             1.385        1.385   4.615e+04
   Chromium            0.1045    4.173e-21   2.039e-16
   Hydrogen             111.0        107.9   1.022e+05
   Iron                 1.300    8.987e-07     0.04718
   Magnesium            2.086    7.370e-05       1.684
   Manganese          0.03241    0.0006889       35.57
   Oxygen               67.80        53.99   8.119e+05
   Phosphorus         0.02027    9.379e-12   2.731e-07
   Potassium         0.009803     0.009641       354.3
   Silicon              3.652    4.291e-05       1.133
   Sodium              0.9897       0.9897   2.139e+04
   Sulfur             0.01115    1.422e-05      0.4287
   Titanium           0.03279      0.03279       1476.


          Step #    64             Xi = 0.4625

          Temperature = 100.0 C    Pressure =  1.013 bars
          pH =  7.742              log fO2 =  -65.487
          Eh =  -0.5656 volts      pe =  -7.6389
          Ionic strength      =    1.895172 molal
          Charge imbalance    =    0.462313 eq/kg (16.99% error)
          Activity of water   =    0.959637
          Solvent mass        =     0.96798 kg
          Solution mass       =      1.0620 kg
          Mineral mass        =     0.53472 kg
          Solution density    =    1.006    g/cm3
          Solution viscosity  =    0.003    poise
          Chlorinity          =    1.430814 molal
          Dissolved solids    =       88488 mg/kg sol'n
          Hardness            =    40864.61 mg/kg sol'n as CaCO3
            carbonate         =       47.08 mg/kg sol'n as CaCO3
            non-carbonate     =    40817.54 mg/kg sol'n as CaCO3
          Carbonate alkalinity=       47.08 mg/kg sol'n as CaCO3
          Water type          =    Na-Cl
          Bulk volume         =    1.23e+03 cm3
          Fluid volume        =    1.06e+03 cm3
          Mineral volume      =        174. cm3
          Inert volume        =        0.00 cm3
          Porosity            =        85.9 %
          Permeability        =       0.748 cm2
          Mass reacted        =         507 g

                          moles          moles         grams          cm3      rxn rate
  Reactants             remaining       reacted       reacted       reacted  (mol/kg sec)
 ------------------------------------------------------------------------------------------
   H2O                    0.01281       0.01102        0.1985          --            --  
   Al2O3                   0.2304        0.1983         20.22          --            --  
   CaO                     0.8325        0.7162         40.16          --            --  
   Cr2O3                  0.06531       0.05619         8.541          --            --  
   FeO(ox)                  1.624         1.397         100.4          --            --  
   K2O(ox)               0.005502      0.004734        0.4459          --            --  
   MgO                      2.606         2.242         90.37          --            --  
   MnO                    0.04051       0.03486         2.473          --            --  
   Na2O(ox)               0.06854       0.05897         3.655          --            --  
   P2O5                   0.01267       0.01090         1.547          --            --  
   S                      0.01269       0.01092        0.3502        0.1694          --  
   SiO2                     4.565         3.928         236.0          --            --  
   TiO2                   0.04098       0.03526         2.817          --            --  

  Minerals in system     moles      log moles      grams        volume (cm3)
 ----------------------------------------------------------------------------
   Andradite              0.03121     -1.506          15.86           4.115
   Annite               0.0008842     -3.053         0.4526          0.1364
   Antigorite             0.01289     -1.890          58.47           22.55
   Chromite               0.05619     -1.250          12.58           2.473
   Daphnite-14A            0.1978     -0.704          141.1           42.22
   Greenalite             0.09185     -1.037          34.14           10.56
   Hydroxylapatite       0.007266     -2.139          3.650           1.377
   Tephroite              0.01709     -1.767          3.451           1.302
   Tremolite               0.3249     -0.488          263.9           88.67
   Troilite               0.01191     -1.924          1.047          0.3950
                                               _____________   _____________
          (total)                                     534.7           173.8 

  Aqueous species       molality    mg/kg sol'n    act. coef.     log act.
 ---------------------------------------------------------------------------
   Cl-                      1.239     4.004e+04      0.5561       -0.1618
   Na+                     0.8991     1.884e+04      0.6324       -0.2452
   Ca++                    0.4022     1.469e+04      0.1676       -1.1713
   NaCl(aq)                0.1318         7023.      1.0000       -0.8800
   Ti(OH)4(aq)            0.03643         3849.      1.0000       -1.4386
   CaCl+                  0.03231         2225.      0.6324       -1.6896
   CaCl2(aq)              0.01331         1346.      1.0000       -1.8759
   H2(aq)                 0.01269         23.31      1.0000       -1.8966
   K+                    0.009469         337.5      0.5561       -2.2786
   Methane(aq)           0.001033         15.11      1.0000       -2.9859
   MnCl+                0.0005359         44.15      0.6324       -3.4700
   KCl(aq)              0.0004322         29.37      1.0000       -3.3643
   Mn++                 0.0001698         8.505      0.1676       -4.5457
   Mg++                 5.347e-05         1.185      0.2482       -4.8772
   OH-                  4.938e-05        0.7654      0.5964       -4.5309
   SiO2(aq)             2.930e-05         1.605      1.0000       -4.5331
   MgCl+                2.198e-05         1.197      0.6324       -4.8569
   HS-                  1.422e-05        0.4286      0.5964       -5.0717
   NaHSiO3(aq)          1.309e-05         1.194      1.0000       -4.8832
   NaOH(aq)             3.928e-06        0.1432      1.0000       -5.4058
   HSiO3-               2.022e-06        0.1421      0.6324       -5.8933
   Fe++                 6.751e-07       0.03436      0.1676       -6.9464
   H2S(aq)              4.666e-07       0.01450      1.0000       -6.3310
   AlO2-                3.673e-07       0.01975      0.6324       -6.6340
   FeCl+                1.981e-07       0.01648      0.6324       -6.9022
   NaAlO2(aq)           7.594e-08      0.005674      1.0000       -7.1196
   FeCl4--              4.614e-08      0.008313      0.0876       -8.3935
   S--                  2.920e-08     0.0008536      0.1268       -8.4314
   H+                   2.130e-08     1.957e-05      0.8504       -7.7421
    (only species > 1e-8 molal listed)

  Mineral saturation states
                     log Q/K                          log Q/K
 ----------------------------------------------------------------
   Daphnite-14A       0.0000 sat    Clinochlore-14A   -1.4478     
   Andradite          0.0000 sat    Quartz            -1.4549     
   Troilite           0.0000 sat    Talc              -1.4680     
   Antigorite         0.0000 sat    Magnetite         -1.5739     
   Chromite           0.0000 sat    Tridymite         -1.6267     
   Greenalite         0.0000 sat    Chalcedony        -1.6716     
   Hydroxylapatite    0.0000 sat    Saponite-H        -1.6824     
   Tephroite          0.0000 sat    Prehnite          -1.7586     
   Tremolite          0.0000 sat    Gibbsite          -1.8099     
   Annite             0.0000 sat    Cristobalite(alp  -1.8726     
   Saponite-Ca       -0.0000 sat    Brucite           -1.8802     
   Diopside          -0.0071        Minnesotaite      -1.9460     
   Pyrrhotite        -0.0796        Halite            -1.9850     
   Phlogopite        -0.0808        Wustite           -2.0228     
   Saponite-Na       -0.1939        Fe(OH)2           -2.0762     
   Saponite-Mg       -0.4782        Goethite          -2.0960     
   Ice               -0.4849        Coesite           -2.1133     
   Alabandite        -0.4887        Monticellite      -2.1438     
   Chrysotile        -0.4944        Enstatite         -2.1548     
   Ripidolite-14A    -0.6372        Cristobalite(bet  -2.1748     
   Saponite-K        -0.6865        Grossular         -2.1837     
   Rhodonite         -0.8491        Cronstedtite-7A   -2.2469     
   Hedenbergite      -1.0119        SiO2(am)          -2.3488     
   Fayalite          -1.0181        Epidote           -2.7341     
   Diaspore          -1.0235        Epidote-ord       -2.7395     
   Wollastonite      -1.0696        Manganosite       -2.7592     
   Mn(OH)2(am)       -1.1559        Hematite          -2.7954     
   Ferrosilite       -1.1919        Chamosite-7A      -2.8365     
   Pseudowollastoni  -1.2039        Scolecite         -2.8558     
   FeO               -1.2787        Daphnite-7A       -2.8752     
   Boehmite          -1.3183        Analcime          -2.9612     
   Mesolite          -1.4429        Whitlockite       -2.9727     
    (only minerals with log Q/K > -3 listed)

                         partial
  Gases               press. (bar)     fugacity     fug. coef.    log fug.
 ---------------------------------------------------------------------------
   H2(g)                    15.87         15.88         1.001      1.2010
   CH4(g)                   1.182         1.181        0.9993      0.0723
   H2O(g)                  0.8119        0.7998        0.9852     -0.0970
   H2S(g)               1.397e-05     1.391e-05        0.9961     -4.8565
   HCl(g)               3.625e-12     3.625e-12         1.000*   -11.4407
   CO2(g)               1.591e-19     1.587e-19        0.9976    -18.7994
   CO(g)                7.202e-22     7.202e-22         1.000*   -21.1426
   C2H4(g)              1.434e-25     1.434e-25         1.000*   -24.8436
   S2(g)                1.713e-32     1.713e-32         1.000*   -31.7664
   SO2(g)               2.835e-35     2.815e-35        0.9928    -34.5505
   Na(g)                8.051e-40     8.051e-40         1.000*   -39.0942
   K(g)                 9.151e-43     9.151e-43         1.000*   -42.0385
   Cl2(g)               1.155e-51     1.155e-51         1.000*   -50.9374
   O2(g)                3.256e-66     3.256e-66        0.9999    -65.4873
   Mg(g)                1.325e-66     1.325e-66         1.000*   -65.8778
   Ca(g)                6.610e-82     6.610e-82         1.000*   -81.1798
   C(g)                1.206e-101    1.206e-101         1.000*  -100.9185
   Al(g)               3.904e-102    3.904e-102         1.000*  -101.4085
   Si(g)               7.450e-110    7.450e-110         1.000*  -109.1278
    *no data, gas taken to be ideal

                                  In fluid              Sorbed            Kd
  Original basis total moles   moles     mg/kg      moles     mg/kg      L/kg
 -------------------------------------------------------------------------------
   H2O                 60.3       53.7  9.12e+05
   Al+++              0.397   4.30e-07    0.0109
   Ca++                1.21      0.434  1.64e+04
   Cl-                 1.39       1.38  4.62e+04
   CrO4--             0.112   4.13e-21  4.51e-16
   Fe++                1.40   8.91e-07    0.0468
   H+                 -9.81   0.000947     0.899
   HCO3-            0.00100    0.00100      57.5
   HPO4--            0.0218   9.42e-12  8.52e-07
   K+                0.0105    0.00958      353.
   Mg++                2.24   7.30e-05      1.67
   Mn++              0.0349   0.000683      35.3
   Na+                0.998      0.998  2.16e+04
   O2(aq)            -0.101   -0.00817     -246.
   SO4--             0.0119   1.42e-05      1.29
   SiO2(aq)            3.93   4.30e-05      2.43
   Ti(OH)4(aq)       0.0353     0.0353  3.85e+03

  Elemental composition               In fluid                  Sorbed
                  total moles     moles       mg/kg        moles       mg/kg
 -------------------------------------------------------------------------------
   Aluminum            0.3965    4.301e-07     0.01093
   Calcium              1.213       0.4335   1.636e+04
   Carbon            0.001000     0.001000       11.31
   Chlorine             1.385        1.385   4.624e+04
   Chromium            0.1124    4.133e-21   2.023e-16
   Hydrogen             111.0        107.6   1.022e+05
   Iron                 1.398    8.907e-07     0.04684
   Magnesium            2.243    7.303e-05       1.672
   Manganese          0.03486    0.0006831       35.34
   Oxygen               68.72        53.87   8.116e+05
   Phosphorus         0.02180    9.424e-12   2.749e-07
   Potassium          0.01047     0.009584       352.9
   Silicon              3.928    4.299e-05       1.137
   Sodium              0.9979       0.9979   2.160e+04
   Sulfur             0.01192    1.424e-05      0.4300
   Titanium           0.03526      0.03526       1590.


          Step #    68             Xi = 0.4901

          Temperature = 100.0 C    Pressure =  1.013 bars
          pH =  7.752              log fO2 =  -65.564
          Eh =  -0.5677 volts      pe =  -7.6678
          Ionic strength      =    1.894901 molal
          Charge imbalance    =    0.463029 eq/kg (17% error)
          Activity of water   =    0.959580
          Solvent mass        =     0.96607 kg
          Solution mass       =      1.0603 kg
          Mineral mass        =     0.56662 kg
          Solution density    =    1.006    g/cm3
          Solution viscosity  =    0.003    poise
          Chlorinity          =    1.433640 molal
          Dissolved solids    =       88876 mg/kg sol'n
          Hardness            =    40600.18 mg/kg sol'n as CaCO3
            carbonate         =       47.21 mg/kg sol'n as CaCO3
            non-carbonate     =    40552.97 mg/kg sol'n as CaCO3
          Carbonate alkalinity=       47.21 mg/kg sol'n as CaCO3
          Water type          =    Na-Cl
          Bulk volume         =    1.24e+03 cm3
          Fluid volume        =    1.05e+03 cm3
          Mineral volume      =        184. cm3
          Inert volume        =        0.00 cm3
          Porosity            =        85.1 %
          Permeability        =       0.579 cm2
          Mass reacted        =         537 g

                          moles          moles         grams          cm3      rxn rate
  Reactants             remaining       reacted       reacted       reacted  (mol/kg sec)
 ------------------------------------------------------------------------------------------
   H2O                    0.01215       0.01168        0.2104          --            --  
   Al2O3                   0.2186        0.2101         21.42          --            --  
   CaO                     0.7898        0.7590         42.56          --            --  
   Cr2O3                  0.06196       0.05954         9.050          --            --  
   FeO(ox)                  1.540         1.480         106.3          --            --  
   K2O(ox)               0.005220      0.005016        0.4725          --            --  
   MgO                      2.472         2.376         95.76          --            --  
   MnO                    0.03843       0.03693         2.620          --            --  
   Na2O(ox)               0.06502       0.06248         3.873          --            --  
   P2O5                   0.01202       0.01155         1.639          --            --  
   S                      0.01204       0.01157        0.3711        0.1795          --  
   SiO2                     4.331         4.162         250.1          --            --  
   TiO2                   0.03888       0.03737         2.985          --            --  

  Minerals in system     moles      log moles      grams        volume (cm3)
 ----------------------------------------------------------------------------
   Andradite              0.03296     -1.482          16.75           4.345
   Annite                0.001489     -2.827         0.7621          0.2297
   Antigorite             0.01367     -1.864          62.02           23.92
   Chromite               0.05954     -1.225          13.33           2.621
   Daphnite-14A            0.2093     -0.679          149.4           44.68
   Diopside             0.0005174     -3.286         0.1120         0.03419
   Greenalite             0.09731     -1.012          36.17           11.19
   Hydroxylapatite       0.007699     -2.114          3.867           1.459
   Tephroite              0.01814     -1.741          3.663           1.382
   Tremolite               0.3440     -0.463          279.5           93.89
   Troilite               0.01256     -1.901          1.104          0.4166
                                               _____________   _____________
          (total)                                     566.6           184.2 

  Aqueous species       molality    mg/kg sol'n    act. coef.     log act.
 ---------------------------------------------------------------------------
   Cl-                      1.241     4.008e+04      0.5561       -0.1612
   Na+                     0.9071     1.900e+04      0.6324       -0.2414
   Ca++                    0.3997     1.460e+04      0.1676       -1.1740
   NaCl(aq)                0.1332         7092.      1.0000       -0.8755
   Ti(OH)4(aq)            0.03868         4085.      1.0000       -1.4125
   CaCl+                  0.03216         2213.      0.6324       -1.6917
   H2(aq)                 0.01385         25.44      1.0000       -1.8586
   CaCl2(aq)              0.01326         1341.      1.0000       -1.8774
   K+                    0.009448         336.6      0.5561       -2.2796
   Methane(aq)           0.001035         15.13      1.0000       -2.9850
   MnCl+                0.0005174         42.61      0.6324       -3.4852
   KCl(aq)              0.0004318         29.33      1.0000       -3.3647
   Mn++                 0.0001638         8.197      0.1676       -4.5615
   Mg++                 5.175e-05         1.146      0.2482       -4.8914
   OH-                  5.050e-05        0.7826      0.5964       -4.5211
   SiO2(aq)             2.880e-05         1.576      1.0000       -4.5407
   MgCl+                2.130e-05         1.160      0.6324       -4.8705
   HS-                  1.437e-05        0.4331      0.5964       -5.0670
   NaHSiO3(aq)          1.327e-05         1.210      1.0000       -4.8772
   NaOH(aq)             4.053e-06        0.1477      1.0000       -5.3922
   HSiO3-               2.032e-06        0.1427      0.6324       -5.8911
   Fe++                 6.528e-07       0.03322      0.1676       -6.9609
   H2S(aq)              4.612e-07       0.01432      1.0000       -6.3361
   AlO2-                3.746e-07       0.02013      0.6324       -6.6254
   FeCl+                1.918e-07       0.01596      0.6324       -6.9161
   NaAlO2(aq)           7.813e-08      0.005835      1.0000       -7.1072
   FeCl4--              4.487e-08      0.008081      0.0876       -8.4056
   S--                  3.020e-08     0.0008822      0.1268       -8.4169
   H+                   2.082e-08     1.912e-05      0.8504       -7.7519
    (only species > 1e-8 molal listed)

  Mineral saturation states
                     log Q/K                          log Q/K
 ----------------------------------------------------------------
   Tremolite          0.0000 sat    Quartz            -1.4625     
   Annite             0.0000 sat    Talc              -1.4822     
   Daphnite-14A       0.0000 sat    Magnetite         -1.5968     
   Andradite          0.0000 sat    Tridymite         -1.6343     
   Antigorite         0.0000 sat    Chalcedony        -1.6792     
   Diopside           0.0000 sat    Saponite-H        -1.6946     
   Hydroxylapatite    0.0000 sat    Prehnite          -1.7501     
   Greenalite         0.0000 sat    Gibbsite          -1.8112     
   Tephroite          0.0000 sat    Brucite           -1.8749     
   Chromite           0.0000 sat    Cristobalite(alp  -1.8802     
   Troilite           0.0000 sat    Minnesotaite      -1.9612     
   Saponite-Ca       -0.0093        Halite            -1.9805     
   Pyrrhotite        -0.0796        Wustite           -2.0200     
   Phlogopite        -0.0799        Fe(OH)2           -2.0711     
   Saponite-Na       -0.2015        Goethite          -2.1100     
   Ice               -0.4849        Coesite           -2.1209     
   Saponite-Mg       -0.4894        Monticellite      -2.1291     
   Alabandite        -0.4900        Enstatite         -2.1570     
   Chrysotile        -0.4935        Grossular         -2.1583     
   Ripidolite-14A    -0.6363        Cristobalite(bet  -2.1824     
   Saponite-K        -0.6957        Cronstedtite-7A   -2.2723     
   Rhodonite         -0.8529        SiO2(am)          -2.3564     
   Hedenbergite      -1.0051        Epidote           -2.7396     
   Fayalite          -1.0155        Epidote-ord       -2.7450     
   Diaspore          -1.0248        Manganosite       -2.7554     
   Wollastonite      -1.0603        Hematite          -2.8233     
   Mn(OH)2(am)       -1.1521        Chamosite-7A      -2.8365     
   Ferrosilite       -1.1944        Scolecite         -2.8643     
   Pseudowollastoni  -1.1946        Daphnite-7A       -2.8752     
   FeO               -1.2736        Analcime          -2.9649     
   Boehmite          -1.3196        Fe                -2.9764     
   Clinochlore-14A   -1.4462        Whitlockite       -2.9783     
   Mesolite          -1.4480     
    (only minerals with log Q/K > -3 listed)

                         partial
  Gases               press. (bar)     fugacity     fug. coef.    log fug.
 ---------------------------------------------------------------------------
   H2(g)                    17.33         17.34         1.001      1.2390
   CH4(g)                   1.184         1.184        0.9993      0.0732
   H2O(g)                  0.8118        0.7998        0.9852     -0.0970
   H2S(g)               1.380e-05     1.375e-05        0.9961     -4.8616
   HCl(g)               3.549e-12     3.549e-12         1.000*   -11.4499
   CO2(g)               1.122e-19     1.120e-19        0.9976    -18.9509
   CO(g)                5.547e-22     5.547e-22         1.000*   -21.2560
   C2H4(g)              1.208e-25     1.208e-25         1.000*   -24.9180
   S2(g)                1.404e-32     1.404e-32         1.000*   -31.8527
   SO2(g)               2.154e-35     2.138e-35        0.9928    -34.6699
   Na(g)                8.680e-40     8.680e-40         1.000*   -39.0615
   K(g)                 9.758e-43     9.758e-43         1.000*   -42.0107
   Cl2(g)               1.014e-51     1.014e-51         1.000*   -50.9939
   O2(g)                2.732e-66     2.732e-66        0.9999    -65.5635
   Mg(g)                1.465e-66     1.465e-66         1.000*   -65.8343
   Ca(g)                7.503e-82     7.503e-82         1.000*   -81.1248
   C(g)                1.014e-101    1.014e-101         1.000*  -100.9938
   Al(g)               4.440e-102    4.440e-102         1.000*  -101.3526
   Si(g)               8.725e-110    8.725e-110         1.000*  -109.0592
    *no data, gas taken to be ideal

                                  In fluid              Sorbed            Kd
  Original basis total moles   moles     mg/kg      moles     mg/kg      L/kg
 -------------------------------------------------------------------------------
   H2O                 60.6       53.6  9.11e+05
   Al+++              0.420   4.38e-07    0.0112
   Ca++                1.26      0.430  1.63e+04
   Cl-                 1.39       1.39  4.63e+04
   CrO4--             0.119   4.09e-21  4.48e-16
   Fe++                1.48   8.60e-07    0.0453
   H+                 -10.4   0.000946     0.899
   HCO3-            0.00100    0.00100      57.5
   HPO4--            0.0231   9.21e-12  8.34e-07
   K+                0.0110    0.00954      352.
   Mg++                2.38   7.06e-05      1.62
   Mn++              0.0369   0.000658      34.1
   Na+                 1.00       1.00  2.18e+04
   O2(aq)            -0.107   -0.00872     -263.
   SO4--             0.0126   1.44e-05      1.30
   SiO2(aq)            4.16   4.26e-05      2.41
   Ti(OH)4(aq)       0.0374     0.0374  4.08e+03

  Elemental composition               In fluid                  Sorbed
                  total moles     moles       mg/kg        moles       mg/kg
 -------------------------------------------------------------------------------
   Aluminum            0.4202    4.384e-07     0.01116
   Calcium              1.256       0.4300   1.625e+04
   Carbon            0.001000     0.001000       11.33
   Chlorine             1.385        1.385   4.631e+04
   Chromium            0.1191    4.093e-21   2.007e-16
   Hydrogen             111.0        107.4   1.021e+05
   Iron                 1.481    8.602e-07     0.04531
   Magnesium            2.377    7.057e-05       1.618
   Manganese          0.03694    0.0006581       34.10
   Oxygen               69.51        53.78   8.114e+05
   Phosphorus         0.02310    9.212e-12   2.691e-07
   Potassium          0.01103     0.009544       351.9
   Silicon              4.162    4.260e-05       1.128
   Sodium               1.005        1.005   2.179e+04
   Sulfur             0.01257    1.436e-05      0.4342
   Titanium           0.03737      0.03737       1687.


          Step #    69             Xi = 0.5000

          Temperature = 100.0 C    Pressure =  1.013 bars
          pH =  7.752              log fO2 =  -65.564
          Eh =  -0.5677 volts      pe =  -7.6683
          Ionic strength      =    1.894788 molal
          Charge imbalance    =    0.463287 eq/kg (17% error)
          Activity of water   =    0.959559
          Solvent mass        =     0.96539 kg
          Solution mass       =      1.0597 kg
          Mineral mass        =     0.57811 kg
          Solution density    =    1.006    g/cm3
          Solution viscosity  =    0.003    poise
          Chlorinity          =    1.434656 molal
          Dissolved solids    =       89015 mg/kg sol'n
          Hardness            =    40503.99 mg/kg sol'n as CaCO3
            carbonate         =       47.24 mg/kg sol'n as CaCO3
            non-carbonate     =    40456.75 mg/kg sol'n as CaCO3
          Carbonate alkalinity=       47.24 mg/kg sol'n as CaCO3
          Water type          =    Na-Cl
          Bulk volume         =    1.24e+03 cm3
          Fluid volume        =    1.05e+03 cm3
          Mineral volume      =        188. cm3
          Inert volume        =        0.00 cm3
          Porosity            =        84.9 %
          Permeability        =       0.529 cm2
          Mass reacted        =         548 g

                          moles          moles         grams          cm3      rxn rate
  Reactants             remaining       reacted       reacted       reacted  (mol/kg sec)
 ------------------------------------------------------------------------------------------
   H2O                    0.01191       0.01191        0.2146          --            --  
   Al2O3                   0.2144        0.2144         21.86          --            --  
   CaO                     0.7744        0.7744         43.42          --            --  
   Cr2O3                  0.06075       0.06075         9.234          --            --  
   FeO(ox)                  1.510         1.510         108.5          --            --  
   K2O(ox)               0.005118      0.005118        0.4821          --            --  
   MgO                      2.424         2.424         97.70          --            --  
   MnO                    0.03768       0.03768         2.673          --            --  
   Na2O(ox)               0.06375       0.06375         3.951          --            --  
   P2O5                   0.01178       0.01178         1.672          --            --  
   S                      0.01181       0.01181        0.3786        0.1831          --  
   SiO2                     4.247         4.247         255.2          --            --  
   TiO2                   0.03812       0.03812         3.045          --            --  

  Minerals in system     moles      log moles      grams        volume (cm3)
 ----------------------------------------------------------------------------
   Andradite              0.03318     -1.479          16.86           4.375
   Annite                0.001710     -2.767         0.8753          0.2639
   Antigorite             0.01396     -1.855          63.32           24.42
   Chromite               0.06075     -1.216          13.60           2.674
   Daphnite-14A            0.2135     -0.671          152.3           45.57
   Diopside              0.002892     -2.539         0.6263          0.1911
   Greenalite             0.09955     -1.002          37.01           11.45
   Hydroxylapatite       0.007855     -2.105          3.946           1.489
   Tephroite              0.01851     -1.732          3.739           1.411
   Tremolite               0.3504     -0.455          284.7           95.64
   Troilite               0.01279     -1.893          1.125          0.4244
                                               _____________   _____________
          (total)                                     578.1           187.9 

  Aqueous species       molality    mg/kg sol'n    act. coef.     log act.
 ---------------------------------------------------------------------------
   Cl-                      1.241     4.009e+04      0.5561       -0.1609
   Na+                     0.9099     1.906e+04      0.6324       -0.2400
   Ca++                    0.3988     1.456e+04      0.1676       -1.1750
   NaCl(aq)                0.1337         7117.      1.0000       -0.8740
   Ti(OH)4(aq)            0.03949         4170.      1.0000       -1.4035
   CaCl+                  0.03210         2209.      0.6324       -1.6925
   H2(aq)                 0.01385         25.43      1.0000       -1.8586
   CaCl2(aq)              0.01324         1339.      1.0000       -1.8780
   K+                    0.009437         336.1      0.5561       -2.2801
   Methane(aq)           0.001036         15.14      1.0000       -2.9847
   MnCl+                0.0005165         42.53      0.6324       -3.4859
   KCl(aq)              0.0004315         29.31      1.0000       -3.3650
   Mn++                 0.0001634         8.177      0.1676       -4.5625
   Mg++                 5.163e-05         1.143      0.2482       -4.8924
   OH-                  5.056e-05        0.7833      0.5964       -4.5206
   SiO2(aq)             2.880e-05         1.576      1.0000       -4.5407
   MgCl+                2.127e-05         1.158      0.6324       -4.8713
   HS-                  1.439e-05        0.4335      0.5964       -5.0665
   NaHSiO3(aq)          1.333e-05         1.215      1.0000       -4.8753
   NaOH(aq)             4.070e-06        0.1483      1.0000       -5.3904
   HSiO3-               2.034e-06        0.1429      0.6324       -5.8906
   Fe++                 6.514e-07       0.03314      0.1676       -6.9619
   H2S(aq)              4.611e-07       0.01432      1.0000       -6.3362
   AlO2-                3.751e-07       0.02015      0.6324       -6.6249
   FeCl+                1.915e-07       0.01593      0.6324       -6.9168
   NaAlO2(aq)           7.847e-08      0.005859      1.0000       -7.1053
   FeCl4--              4.486e-08      0.008077      0.0876       -8.4057
   S--                  3.027e-08     0.0008841      0.1268       -8.4159
   H+                   2.080e-08     1.910e-05      0.8504       -7.7524
    (only species > 1e-8 molal listed)

  Mineral saturation states
                     log Q/K                          log Q/K
 ----------------------------------------------------------------
   Tremolite          0.0000 sat    Quartz            -1.4625     
   Annite             0.0000 sat    Talc              -1.4822     
   Daphnite-14A       0.0000 sat    Magnetite         -1.5968     
   Andradite          0.0000 sat    Tridymite         -1.6343     
   Antigorite         0.0000 sat    Chalcedony        -1.6792     
   Diopside           0.0000 sat    Saponite-H        -1.6946     
   Hydroxylapatite    0.0000 sat    Prehnite          -1.7501     
   Greenalite         0.0000 sat    Gibbsite          -1.8112     
   Tephroite          0.0000 sat    Brucite           -1.8749     
   Chromite           0.0000 sat    Cristobalite(alp  -1.8802     
   Troilite           0.0000 sat    Minnesotaite      -1.9612     
   Saponite-Ca       -0.0093        Halite            -1.9790     
   Pyrrhotite        -0.0796        Wustite           -2.0199     
   Phlogopite        -0.0799        Fe(OH)2           -2.0711     
   Saponite-Na       -0.2009        Goethite          -2.1100     
   Ice               -0.4849        Coesite           -2.1209     
   Saponite-Mg       -0.4894        Monticellite      -2.1291     
   Alabandite        -0.4900        Enstatite         -2.1570     
   Chrysotile        -0.4935        Grossular         -2.1583     
   Ripidolite-14A    -0.6363        Cristobalite(bet  -2.1824     
   Saponite-K        -0.6957        Cronstedtite-7A   -2.2723     
   Rhodonite         -0.8529        SiO2(am)          -2.3564     
   Hedenbergite      -1.0051        Epidote           -2.7396     
   Fayalite          -1.0155        Epidote-ord       -2.7450     
   Diaspore          -1.0248        Manganosite       -2.7554     
   Wollastonite      -1.0603        Hematite          -2.8233     
   Mn(OH)2(am)       -1.1521        Chamosite-7A      -2.8365     
   Ferrosilite       -1.1944        Scolecite         -2.8644     
   Pseudowollastoni  -1.1946        Daphnite-7A       -2.8752     
   FeO               -1.2736        Analcime          -2.9631     
   Boehmite          -1.3196        Fe                -2.9764     
   Clinochlore-14A   -1.4462        Whitlockite       -2.9783     
   Mesolite          -1.4467     
    (only minerals with log Q/K > -3 listed)

                         partial
  Gases               press. (bar)     fugacity     fug. coef.    log fug.
 ---------------------------------------------------------------------------
   H2(g)                    17.33         17.34         1.001      1.2390
   CH4(g)                   1.185         1.184        0.9993      0.0735
   H2O(g)                  0.8118        0.7998        0.9852     -0.0970
   H2S(g)               1.380e-05     1.375e-05        0.9961     -4.8617
   HCl(g)               3.546e-12     3.546e-12         1.000*   -11.4502
   CO2(g)               1.123e-19     1.120e-19        0.9976    -18.9506
   CO(g)                5.551e-22     5.551e-22         1.000*   -21.2556
   C2H4(g)              1.210e-25     1.210e-25         1.000*   -24.9174
   S2(g)                1.404e-32     1.404e-32         1.000*   -31.8527
   SO2(g)               2.154e-35     2.138e-35        0.9928    -34.6699
   Na(g)                8.717e-40     8.717e-40         1.000*   -39.0596
   K(g)                 9.758e-43     9.758e-43         1.000*   -42.0107
   Cl2(g)               1.013e-51     1.013e-51         1.000*   -50.9945
   O2(g)                2.732e-66     2.732e-66        0.9999    -65.5635
   Mg(g)                1.465e-66     1.465e-66         1.000*   -65.8343
   Ca(g)                7.503e-82     7.503e-82         1.000*   -81.1248
   C(g)                1.015e-101    1.015e-101         1.000*  -100.9935
   Al(g)               4.440e-102    4.440e-102         1.000*  -101.3526
   Si(g)               8.725e-110    8.725e-110         1.000*  -109.0592
    *no data, gas taken to be ideal

                                  In fluid              Sorbed            Kd
  Original basis total moles   moles     mg/kg      moles     mg/kg      L/kg
 -------------------------------------------------------------------------------
   H2O                 60.7       53.6  9.11e+05
   Al+++              0.429   4.39e-07    0.0112
   Ca++                1.27      0.429  1.62e+04
   Cl-                 1.39       1.39  4.63e+04
   CrO4--             0.122   4.08e-21  4.47e-16
   Fe++                1.51   8.58e-07    0.0452
   H+                 -10.6   0.000945     0.899
   HCO3-            0.00100    0.00100      57.6
   HPO4--            0.0236   9.23e-12  8.36e-07
   K+                0.0112    0.00953      351.
   Mg++                2.43   7.04e-05      1.61
   Mn++              0.0377   0.000656      34.0
   Na+                 1.01       1.01  2.19e+04
   O2(aq)            -0.109   -0.00871     -263.
   SO4--             0.0128   1.44e-05      1.30
   SiO2(aq)            4.25   4.26e-05      2.42
   Ti(OH)4(aq)       0.0381     0.0381  4.17e+03

  Elemental composition               In fluid                  Sorbed
                  total moles     moles       mg/kg        moles       mg/kg
 -------------------------------------------------------------------------------
   Aluminum            0.4287    4.389e-07     0.01117
   Calcium              1.271       0.4288   1.622e+04
   Carbon            0.001000     0.001000       11.33
   Chlorine             1.385        1.385   4.633e+04
   Chromium            0.1215    4.081e-21   2.002e-16
   Hydrogen             111.0        107.4   1.021e+05
   Iron                 1.511    8.578e-07     0.04521
   Magnesium            2.425    7.037e-05       1.614
   Manganese          0.03768    0.0006564       34.03
   Oxygen               69.80        53.74   8.114e+05
   Phosphorus         0.02357    9.226e-12   2.696e-07
   Potassium          0.01124     0.009527       351.5
   Silicon              4.247    4.263e-05       1.130
   Sodium               1.008        1.008   2.186e+04
   Sulfur             0.01281    1.436e-05      0.4346
   Titanium           0.03812      0.03812       1723.


          Step #    79             Xi = 0.6000

          Temperature = 100.0 C    Pressure =  1.013 bars
          pH =  7.758              log fO2 =  -65.564
          Eh =  -0.5681 volts      pe =  -7.6734
          Ionic strength      =    1.893642 molal
          Charge imbalance    =    0.465890 eq/kg (17.03% error)
          Activity of water   =    0.959351
          Solvent mass        =     0.95851 kg
          Solution mass       =      1.0538 kg
          Mineral mass        =     0.69369 kg
          Solution density    =    1.007    g/cm3
          Solution viscosity  =    0.003    poise
          Chlorinity          =    1.444950 molal
          Dissolved solids    =       90421 mg/kg sol'n
          Hardness            =    39530.73 mg/kg sol'n as CaCO3
            carbonate         =       47.53 mg/kg sol'n as CaCO3
            non-carbonate     =    39483.20 mg/kg sol'n as CaCO3
          Carbonate alkalinity=       47.53 mg/kg sol'n as CaCO3
          Water type          =    Na-Cl
          Bulk volume         =    1.27e+03 cm3
          Fluid volume        =    1.05e+03 cm3
          Mineral volume      =        225. cm3
          Inert volume        =        0.00 cm3
          Porosity            =        82.3 %
          Permeability        =       0.216 cm2
          Mass reacted        =         658 g

                          moles          moles         grams          cm3      rxn rate
  Reactants             remaining       reacted       reacted       reacted  (mol/kg sec)
 ------------------------------------------------------------------------------------------
   H2O                   0.009531       0.01430        0.2576          --            --  
   Al2O3                   0.1715        0.2572         26.23          --            --  
   CaO                     0.6195        0.9292         52.11          --            --  
   Cr2O3                  0.04860       0.07290         11.08          --            --  
   FeO(ox)                  1.208         1.812         130.2          --            --  
   K2O(ox)               0.004095      0.006142        0.5785          --            --  
   MgO                      1.939         2.909         117.2          --            --  
   MnO                    0.03015       0.04522         3.208          --            --  
   Na2O(ox)               0.05100       0.07650         4.741          --            --  
   P2O5                  0.009426       0.01414         2.007          --            --  
   S                     0.009446       0.01417        0.4543        0.2198          --  
   SiO2                     3.397         5.096         306.2          --            --  
   TiO2                   0.03050       0.04575         3.654          --            --  

  Minerals in system     moles      log moles      grams        volume (cm3)
 ----------------------------------------------------------------------------
   Andradite              0.03545     -1.450          18.01           4.674
   Annite                0.003934     -2.405          2.014          0.6072
   Antigorite             0.01684     -1.774          76.41           29.46
   Chromite               0.07290     -1.137          16.32           3.208
   Daphnite-14A            0.2553     -0.593          182.1           54.48
   Diopside               0.02677     -1.572          5.797           1.769
   Greenalite              0.1221     -0.913          45.37           14.04
   Hydroxylapatite       0.009426     -2.026          4.735           1.787
   Tephroite              0.02229     -1.652          4.502           1.699
   Tremolite               0.4149     -0.382          337.1           113.2
   Troilite               0.01515     -1.819          1.332          0.5027
                                               _____________   _____________
          (total)                                     693.7           225.5 

  Aqueous species       molality    mg/kg sol'n    act. coef.     log act.
 ---------------------------------------------------------------------------
   Cl-                      1.248     4.023e+04      0.5561       -0.1588
   Na+                     0.9391     1.964e+04      0.6324       -0.2263
   Ca++                    0.3896     1.420e+04      0.1676       -1.1851
   NaCl(aq)                0.1386         7370.      1.0000       -0.8581
   Ti(OH)4(aq)            0.04773         5032.      1.0000       -1.3212
   CaCl+                  0.03152         2165.      0.6324       -1.7005
   H2(aq)                 0.01385         25.39      1.0000       -1.8586
   CaCl2(aq)              0.01307         1319.      1.0000       -1.8838
   K+                    0.009325         331.6      0.5561       -2.2852
   Methane(aq)           0.001043         15.22      1.0000       -2.9816
   MnCl+                0.0005071         41.70      0.6324       -3.4939
   KCl(aq)              0.0004286         29.06      1.0000       -3.3680
   Mn++                 0.0001596         7.976      0.1676       -4.5726
   OH-                  5.115e-05        0.7913      0.5964       -4.5156
   Mg++                 5.045e-05         1.115      0.2482       -4.9024
   SiO2(aq)             2.879e-05         1.574      1.0000       -4.5407
   MgCl+                2.089e-05         1.135      0.6324       -4.8792
   HS-                  1.455e-05        0.4378      0.5964       -5.0615
   NaHSiO3(aq)          1.391e-05         1.266      1.0000       -4.8567
   NaOH(aq)             4.250e-06        0.1546      1.0000       -5.3717
   HSiO3-               2.058e-06        0.1443      0.6324       -5.8856
   Fe++                 6.364e-07       0.03233      0.1676       -6.9720
   H2S(aq)              4.609e-07       0.01429      1.0000       -6.3363
   AlO2-                3.795e-07       0.02036      0.6324       -6.6198
   FeCl+                1.881e-07       0.01562      0.6324       -6.9247
   NaAlO2(aq)           8.193e-08      0.006109      1.0000       -7.0865
   FeCl4--              4.471e-08      0.008039      0.0876       -8.4070
   S--                  3.097e-08     0.0009034      0.1268       -8.4058
   H+                   2.055e-08     1.884e-05      0.8503       -7.7575
    (only species > 1e-8 molal listed)

  Mineral saturation states
                     log Q/K                          log Q/K
 ----------------------------------------------------------------
   Tremolite          0.0000 sat    Quartz            -1.4625     
   Annite             0.0000 sat    Talc              -1.4822     
   Daphnite-14A       0.0000 sat    Magnetite         -1.5965     
   Andradite          0.0000 sat    Tridymite         -1.6343     
   Hydroxylapatite    0.0000 sat    Chalcedony        -1.6792     
   Diopside           0.0000 sat    Saponite-H        -1.6945     
   Antigorite         0.0000 sat    Prehnite          -1.7503     
   Greenalite         0.0000 sat    Gibbsite          -1.8113     
   Tephroite          0.0000 sat    Brucite           -1.8749     
   Chromite           0.0000 sat    Cristobalite(alp  -1.8802     
   Troilite           0.0000 sat    Minnesotaite      -1.9612     
   Saponite-Ca       -0.0093        Halite            -1.9631     
   Pyrrhotite        -0.0796        Wustite           -2.0199     
   Phlogopite        -0.0799        Fe(OH)2           -2.0711     
   Saponite-Na       -0.1947        Goethite          -2.1100     
   Ice               -0.4850        Coesite           -2.1209     
   Saponite-Mg       -0.4894        Monticellite      -2.1291     
   Alabandite        -0.4901        Enstatite         -2.1570     
   Chrysotile        -0.4935        Grossular         -2.1584     
   Ripidolite-14A    -0.6363        Cristobalite(bet  -2.1824     
   Saponite-K        -0.6957        Cronstedtite-7A   -2.2722     
   Rhodonite         -0.8530        SiO2(am)          -2.3564     
   Hedenbergite      -1.0051        Epidote           -2.7397     
   Fayalite          -1.0154        Epidote-ord       -2.7451     
   Diaspore          -1.0248        Manganosite       -2.7553     
   Wollastonite      -1.0603        Hematite          -2.8232     
   Mn(OH)2(am)       -1.1522        Chamosite-7A      -2.8365     
   Ferrosilite       -1.1944        Scolecite         -2.8647     
   Pseudowollastoni  -1.1946        Daphnite-7A       -2.8752     
   FeO               -1.2735        Analcime          -2.9453     
   Boehmite          -1.3196        Fe                -2.9763     
   Mesolite          -1.4344        Whitlockite       -2.9782     
   Clinochlore-14A   -1.4462     
    (only minerals with log Q/K > -3 listed)

                         partial
  Gases               press. (bar)     fugacity     fug. coef.    log fug.
 ---------------------------------------------------------------------------
   H2(g)                    17.33         17.34         1.001      1.2390
   CH4(g)                   1.194         1.193        0.9993      0.0766
   H2O(g)                  0.8116        0.7996        0.9852     -0.0971
   H2S(g)               1.380e-05     1.375e-05        0.9961     -4.8618
   HCl(g)               3.522e-12     3.522e-12         1.000*   -11.4532
   CO2(g)               1.131e-19     1.128e-19        0.9976    -18.9475
   CO(g)                5.591e-22     5.591e-22         1.000*   -21.2525
   C2H4(g)              1.227e-25     1.227e-25         1.000*   -24.9111
   S2(g)                1.403e-32     1.403e-32         1.000*   -31.8530
   SO2(g)               2.153e-35     2.137e-35        0.9928    -34.6702
   Na(g)                9.102e-40     9.102e-40         1.000*   -39.0408
   K(g)                 9.757e-43     9.757e-43         1.000*   -42.0107
   Cl2(g)               9.992e-52     9.992e-52         1.000*   -51.0003
   O2(g)                2.732e-66     2.731e-66        0.9999    -65.5636
   Mg(g)                1.465e-66     1.465e-66         1.000*   -65.8341
   Ca(g)                7.504e-82     7.504e-82         1.000*   -81.1247
   C(g)                1.023e-101    1.023e-101         1.000*  -100.9903
   Al(g)               4.441e-102    4.441e-102         1.000*  -101.3525
   Si(g)               8.726e-110    8.726e-110         1.000*  -109.0592
    *no data, gas taken to be ideal

                                  In fluid              Sorbed            Kd
  Original basis total moles   moles     mg/kg      moles     mg/kg      L/kg
 -------------------------------------------------------------------------------
   H2O                 61.8       53.2  9.10e+05
   Al+++              0.514   4.43e-07    0.0114
   Ca++                1.43      0.416  1.58e+04
   Cl-                 1.39       1.39  4.66e+04
   CrO4--             0.146   3.96e-21  4.36e-16
   Fe++                1.81   8.34e-07    0.0442
   H+                 -12.7   0.000945     0.904
   HCO3-            0.00100    0.00100      57.9
   HPO4--            0.0283   9.37e-12  8.53e-07
   K+                0.0133    0.00935      347.
   Mg++                2.91   6.84e-05      1.58
   Mn++              0.0452   0.000639      33.3
   Na+                 1.03       1.03  2.25e+04
   O2(aq)            -0.131   -0.00867     -263.
   SO4--             0.0152   1.44e-05      1.31
   SiO2(aq)            5.10   4.29e-05      2.45
   Ti(OH)4(aq)       0.0457     0.0457  5.03e+03

  Elemental composition               In fluid                  Sorbed
                  total moles     moles       mg/kg        moles       mg/kg
 -------------------------------------------------------------------------------
   Aluminum            0.5145    4.433e-07     0.01135
   Calcium              1.426       0.4161   1.583e+04
   Carbon            0.001000     0.001000       11.40
   Chlorine             1.385        1.385   4.660e+04
   Chromium            0.1458    3.957e-21   1.953e-16
   Hydrogen             111.0        106.6   1.020e+05
   Iron                 1.813    8.339e-07     0.04420
   Magnesium            2.910    6.837e-05       1.577
   Manganese          0.04522    0.0006391       33.32
   Oxygen               72.65        53.39   8.106e+05
   Phosphorus         0.02828    9.370e-12   2.754e-07
   Potassium          0.01328     0.009349       346.9
   Silicon              5.096    4.290e-05       1.143
   Sodium               1.033        1.033   2.254e+04
   Sulfur             0.01517    1.442e-05      0.4388
   Titanium           0.04575      0.04575       2079.


          Step #    89             Xi = 0.7000

          Temperature = 100.0 C    Pressure =  1.013 bars
          pH =  7.763              log fO2 =  -65.564
          Eh =  -0.5685 volts      pe =  -7.6787
          Ionic strength      =    1.892476 molal
          Charge imbalance    =    0.468524 eq/kg (17.06% error)
          Activity of water   =    0.959141
          Solvent mass        =     0.95163 kg
          Solution mass       =      1.0479 kg
          Mineral mass        =     0.80927 kg
          Solution density    =    1.008    g/cm3
          Solution viscosity  =    0.003    poise
          Chlorinity          =    1.455393 molal
          Dissolved solids    =       91844 mg/kg sol'n
          Hardness            =    38546.54 mg/kg sol'n as CaCO3
            carbonate         =       47.83 mg/kg sol'n as CaCO3
            non-carbonate     =    38498.71 mg/kg sol'n as CaCO3
          Carbonate alkalinity=       47.83 mg/kg sol'n as CaCO3
          Water type          =    Na-Cl
          Bulk volume         =    1.30e+03 cm3
          Fluid volume        =    1.04e+03 cm3
          Mineral volume      =        263. cm3
          Inert volume        =        0.00 cm3
          Porosity            =        79.8 %
          Permeability        =      0.0924 cm2
          Mass reacted        =         768 g

                          moles          moles         grams          cm3      rxn rate
  Reactants             remaining       reacted       reacted       reacted  (mol/kg sec)
 ------------------------------------------------------------------------------------------
   H2O                   0.007149       0.01668        0.3005          --            --  
   Al2O3                   0.1286        0.3001         30.60          --            --  
   CaO                     0.4646         1.084         60.79          --            --  
   Cr2O3                  0.03645       0.08505         12.93          --            --  
   FeO(ox)                 0.9061         2.114         151.9          --            --  
   K2O(ox)               0.003071      0.007166        0.6750          --            --  
   MgO                      1.455         3.394         136.8          --            --  
   MnO                    0.02261       0.05276         3.742          --            --  
   Na2O(ox)               0.03825       0.08925         5.532          --            --  
   P2O5                  0.007069       0.01650         2.341          --            --  
   S                     0.007084       0.01653        0.5301        0.2564          --  
   SiO2                     2.548         5.945         357.2          --            --  
   TiO2                   0.02287       0.05337         4.263          --            --  

  Minerals in system     moles      log moles      grams        volume (cm3)
 ----------------------------------------------------------------------------
   Andradite              0.03771     -1.424          19.16           4.972
   Annite                0.006160     -2.210          3.153          0.9506
   Antigorite             0.01973     -1.705          89.50           34.51
   Chromite               0.08505     -1.070          19.04           3.743
   Daphnite-14A            0.2970     -0.527          211.9           63.39
   Diopside               0.05065     -1.295          10.97           3.348
   Greenalite              0.1446     -0.840          53.74           16.62
   Hydroxylapatite        0.01100     -1.959          5.524           2.085
   Tephroite              0.02607     -1.584          5.265           1.987
   Tremolite               0.4794     -0.319          389.5           130.8
   Troilite               0.01752     -1.757          1.540          0.5811
                                               _____________   _____________
          (total)                                     809.3           263.0 

  Aqueous species       molality    mg/kg sol'n    act. coef.     log act.
 ---------------------------------------------------------------------------
   Cl-                      1.254     4.038e+04      0.5560       -0.1566
   Na+                     0.9686     2.022e+04      0.6323       -0.2129
   Ca++                    0.3802     1.384e+04      0.1676       -1.1957
   NaCl(aq)                0.1437         7628.      1.0000       -0.8425
   Ti(OH)4(aq)            0.05609         5904.      1.0000       -1.2511
   CaCl+                  0.03092         2121.      0.6323       -1.7088
   H2(aq)                 0.01385         25.35      1.0000       -1.8587
   CaCl2(aq)              0.01288         1299.      1.0000       -1.8899
   K+                    0.009212         327.1      0.5560       -2.2906
   Methane(aq)           0.001051         15.31      1.0000       -2.9785
   MnCl+                0.0004975         40.84      0.6323       -3.5022
   KCl(aq)              0.0004255         28.81      1.0000       -3.3711
   Mn++                 0.0001558         7.772      0.1676       -4.5832
   OH-                  5.177e-05        0.7997      0.5964       -4.5104
   Mg++                 4.925e-05         1.087      0.2482       -4.9129
   SiO2(aq)             2.879e-05         1.571      1.0000       -4.5408
   MgCl+                2.049e-05         1.112      0.6323       -4.8875
   HS-                  1.473e-05        0.4423      0.5964       -5.0564
   NaHSiO3(aq)          1.452e-05         1.320      1.0000       -4.8381
   NaOH(aq)             4.436e-06        0.1611      1.0000       -5.3530
   HSiO3-               2.083e-06        0.1458      0.6323       -5.8805
   Fe++                 6.212e-07       0.03151      0.1676       -6.9824
   H2S(aq)              4.607e-07       0.01426      1.0000       -6.3365
   AlO2-                3.842e-07       0.02058      0.6323       -6.6145
   FeCl+                1.845e-07       0.01530      0.6323       -6.9330
   NaAlO2(aq)           8.554e-08      0.006368      1.0000       -7.0678
   FeCl4--              4.453e-08      0.007994      0.0876       -8.4087
   S--                  3.172e-08     0.0009239      0.1268       -8.3954
   H+                   2.031e-08     1.859e-05      0.8502       -7.7628
    (only species > 1e-8 molal listed)

  Mineral saturation states
                     log Q/K                          log Q/K
 ----------------------------------------------------------------
   Chromite           0.0000 sat    Quartz            -1.4626     
   Annite             0.0000 sat    Talc              -1.4822     
   Tephroite          0.0000 sat    Magnetite         -1.5963     
   Daphnite-14A       0.0000 sat    Tridymite         -1.6344     
   Hydroxylapatite    0.0000 sat    Chalcedony        -1.6793     
   Tremolite          0.0000 sat    Saponite-H        -1.6945     
   Antigorite         0.0000 sat    Prehnite          -1.7505     
   Diopside           0.0000 sat    Gibbsite          -1.8114     
   Andradite          0.0000 sat    Brucite           -1.8749     
   Greenalite         0.0000 sat    Cristobalite(alp  -1.8803     
   Troilite           0.0000 sat    Halite            -1.9475     
   Saponite-Ca       -0.0093        Minnesotaite      -1.9612     
   Pyrrhotite        -0.0796        Wustite           -2.0198     
   Phlogopite        -0.0799        Fe(OH)2           -2.0711     
   Saponite-Na       -0.1885        Goethite          -2.1100     
   Ice               -0.4851        Coesite           -2.1210     
   Saponite-Mg       -0.4893        Monticellite      -2.1290     
   Alabandite        -0.4901        Enstatite         -2.1569     
   Chrysotile        -0.4935        Grossular         -2.1585     
   Ripidolite-14A    -0.6363        Cristobalite(bet  -2.1825     
   Saponite-K        -0.6957        Cronstedtite-7A   -2.2721     
   Rhodonite         -0.8530        SiO2(am)          -2.3565     
   Hedenbergite      -1.0051        Epidote           -2.7398     
   Fayalite          -1.0152        Epidote-ord       -2.7452     
   Diaspore          -1.0248        Manganosite       -2.7553     
   Wollastonite      -1.0604        Hematite          -2.8230     
   Mn(OH)2(am)       -1.1522        Chamosite-7A      -2.8365     
   Ferrosilite       -1.1943        Scolecite         -2.8651     
   Pseudowollastoni  -1.1947        Daphnite-7A       -2.8752     
   FeO               -1.2734        Analcime          -2.9275     
   Boehmite          -1.3196        Fe                -2.9761     
   Mesolite          -1.4221        Whitlockite       -2.9782     
   Clinochlore-14A   -1.4462     
    (only minerals with log Q/K > -3 listed)

                         partial
  Gases               press. (bar)     fugacity     fug. coef.    log fug.
 ---------------------------------------------------------------------------
   H2(g)                    17.32         17.34         1.001      1.2389
   CH4(g)                   1.202         1.202        0.9993      0.0797
   H2O(g)                  0.8114        0.7994        0.9852     -0.0972
   H2S(g)               1.379e-05     1.374e-05        0.9961     -4.8620
   HCl(g)               3.497e-12     3.497e-12         1.000*   -11.4563
   CO2(g)               1.139e-19     1.137e-19        0.9976    -18.9444
   CO(g)                5.632e-22     5.632e-22         1.000*   -21.2493
   C2H4(g)              1.245e-25     1.245e-25         1.000*   -24.9047
   S2(g)                1.402e-32     1.402e-32         1.000*   -31.8533
   SO2(g)               2.151e-35     2.136e-35        0.9928    -34.6704
   Na(g)                9.503e-40     9.503e-40         1.000*   -39.0221
   K(g)                 9.756e-43     9.756e-43         1.000*   -42.0107
   Cl2(g)               9.850e-52     9.850e-52         1.000*   -51.0066
   O2(g)                2.731e-66     2.731e-66        0.9999    -65.5637
   Mg(g)                1.466e-66     1.466e-66         1.000*   -65.8340
   Ca(g)                7.505e-82     7.505e-82         1.000*   -81.1247
   C(g)                1.030e-101    1.030e-101         1.000*  -100.9871
   Al(g)               4.442e-102    4.442e-102         1.000*  -101.3524
   Si(g)               8.727e-110    8.727e-110         1.000*  -109.0591
    *no data, gas taken to be ideal

                                  In fluid              Sorbed            Kd
  Original basis total moles   moles     mg/kg      moles     mg/kg      L/kg
 -------------------------------------------------------------------------------
   H2O                 62.8       52.8  9.08e+05
   Al+++              0.600   4.48e-07    0.0115
   Ca++                1.58      0.403  1.54e+04
   Cl-                 1.39       1.39  4.69e+04
   CrO4--             0.170   3.83e-21  4.24e-16
   Fe++                2.12   8.10e-07    0.0432
   H+                 -14.8   0.000944     0.908
   HCO3-            0.00100    0.00100      58.2
   HPO4--            0.0330   9.52e-12  8.72e-07
   K+                0.0153    0.00917      342.
   Mg++                3.39   6.64e-05      1.54
   Mn++              0.0528   0.000622      32.6
   Na+                 1.06       1.06  2.32e+04
   O2(aq)            -0.152   -0.00862     -263.
   SO4--             0.0175   1.45e-05      1.33
   SiO2(aq)            5.95   4.32e-05      2.48
   Ti(OH)4(aq)       0.0534     0.0534  5.90e+03

  Elemental composition               In fluid                  Sorbed
                  total moles     moles       mg/kg        moles       mg/kg
 -------------------------------------------------------------------------------
   Aluminum            0.6002    4.480e-07     0.01154
   Calcium              1.581       0.4035   1.543e+04
   Carbon            0.001000     0.001000       11.46
   Chlorine             1.385        1.385   4.686e+04
   Chromium            0.1701    3.834e-21   1.902e-16
   Hydrogen             111.1        105.9   1.019e+05
   Iron                 2.115    8.100e-07     0.04317
   Magnesium            3.395    6.637e-05       1.539
   Manganese          0.05276    0.0006217       32.60
   Oxygen               75.51        53.04   8.098e+05
   Phosphorus         0.03299    9.524e-12   2.815e-07
   Potassium          0.01533     0.009171       342.2
   Silicon              5.945    4.320e-05       1.158
   Sodium               1.059        1.059   2.322e+04
   Sulfur             0.01753    1.448e-05      0.4432
   Titanium           0.05337      0.05337       2439.


          Step #    99             Xi = 0.8000

          Temperature = 100.0 C    Pressure =  1.013 bars
          pH =  7.768              log fO2 =  -65.564
          Eh =  -0.5689 volts      pe =  -7.6842
          Ionic strength      =    1.891288 molal
          Charge imbalance    =    0.471187 eq/kg (17.09% error)
          Activity of water   =    0.958928
          Solvent mass        =     0.94476 kg
          Solution mass       =      1.0420 kg
          Mineral mass        =     0.92486 kg
          Solution density    =    1.009    g/cm3
          Solution viscosity  =    0.003    poise
          Chlorinity          =    1.465988 molal
          Dissolved solids    =       93283 mg/kg sol'n
          Hardness            =    37551.24 mg/kg sol'n as CaCO3
            carbonate         =       48.13 mg/kg sol'n as CaCO3
            non-carbonate     =    37503.10 mg/kg sol'n as CaCO3
          Carbonate alkalinity=       48.13 mg/kg sol'n as CaCO3
          Water type          =    Na-Cl
          Bulk volume         =    1.33e+03 cm3
          Fluid volume        =    1.03e+03 cm3
          Mineral volume      =        301. cm3
          Inert volume        =        0.00 cm3
          Porosity            =        77.5 %
          Permeability        =      0.0411 cm2
          Mass reacted        =         877 g

                          moles          moles         grams          cm3      rxn rate
  Reactants             remaining       reacted       reacted       reacted  (mol/kg sec)
 ------------------------------------------------------------------------------------------
   H2O                   0.004766       0.01906        0.3434          --            --  
   Al2O3                  0.08574        0.3430         34.97          --            --  
   CaO                     0.3097         1.239         69.48          --            --  
   Cr2O3                  0.02430       0.09720         14.77          --            --  
   FeO(ox)                 0.6041         2.416         173.6          --            --  
   K2O(ox)               0.002047      0.008189        0.7714          --            --  
   MgO                     0.9697         3.879         156.3          --            --  
   MnO                    0.01507       0.06029         4.277          --            --  
   Na2O(ox)               0.02550        0.1020         6.322          --            --  
   P2O5                  0.004713       0.01885         2.676          --            --  
   S                     0.004723       0.01889        0.6058        0.2930          --  
   SiO2                     1.699         6.795         408.3          --            --  
   TiO2                   0.01525       0.06100         4.872          --            --  

  Minerals in system     moles      log moles      grams        volume (cm3)
 ----------------------------------------------------------------------------
   Andradite              0.03998     -1.398          20.32           5.271
   Annite                0.008387     -2.076          4.293           1.294
   Antigorite             0.02262     -1.646          102.6           39.56
   Chromite               0.09720     -1.012          21.76           4.278
   Daphnite-14A            0.3388     -0.470          241.7           72.30
   Diopside               0.07453     -1.128          16.14           4.926
   Greenalite              0.1671     -0.777          62.11           19.21
   Hydroxylapatite        0.01257     -1.901          6.313           2.382
   Tephroite              0.02985     -1.525          6.028           2.275
   Tremolite               0.5439     -0.264          441.8           148.4
   Troilite               0.01988     -1.702          1.747          0.6594
                                               _____________   _____________
          (total)                                     924.9           300.6 

  Aqueous species       molality    mg/kg sol'n    act. coef.     log act.
 ---------------------------------------------------------------------------
   Cl-                      1.260     4.052e+04      0.5560       -0.1544
   Na+                     0.9985     2.081e+04      0.6323       -0.1997
   Ca++                    0.3707     1.347e+04      0.1676       -1.2066
   NaCl(aq)                0.1489         7890.      1.0000       -0.8271
   Ti(OH)4(aq)            0.06457         6786.      1.0000       -1.1900
   CaCl+                  0.03030         2075.      0.6323       -1.7176
   H2(aq)                 0.01385         25.31      1.0000       -1.8587
   CaCl2(aq)              0.01269         1277.      1.0000       -1.8965
   K+                    0.009095         322.4      0.5560       -2.2961
   Methane(aq)           0.001058         15.40      1.0000       -2.9753
   MnCl+                0.0004877         39.97      0.6323       -3.5110
   KCl(aq)              0.0004222         28.54      1.0000       -3.3745
   Mn++                 0.0001519         7.567      0.1676       -4.5941
   OH-                  5.243e-05        0.8085      0.5963       -4.5050
   Mg++                 4.803e-05         1.059      0.2482       -4.9237
   SiO2(aq)             2.879e-05         1.568      1.0000       -4.5408
   MgCl+                2.009e-05         1.089      0.6323       -4.8961
   NaHSiO3(aq)          1.515e-05         1.375      1.0000       -4.8195
   HS-                  1.491e-05        0.4471      0.5963       -5.0511
   NaOH(aq)             4.630e-06        0.1679      1.0000       -5.3344
   HSiO3-               2.109e-06        0.1474      0.6323       -5.8751
   Fe++                 6.059e-07       0.03068      0.1676       -6.9933
   H2S(aq)              4.605e-07       0.01423      1.0000       -6.3367
   AlO2-                3.891e-07       0.02081      0.6323       -6.6090
   FeCl+                1.809e-07       0.01498      0.6323       -6.9416
   NaAlO2(aq)           8.930e-08      0.006637      1.0000       -7.0491
   FeCl4--              4.432e-08      0.007943      0.0876       -8.4107
   S--                  3.253e-08     0.0009457      0.1268       -8.3845
   H+                   2.005e-08     1.833e-05      0.8501       -7.7684
    (only species > 1e-8 molal listed)

  Mineral saturation states
                     log Q/K                          log Q/K
 ----------------------------------------------------------------
   Chromite           0.0000 sat    Quartz            -1.4626     
   Annite             0.0000 sat    Talc              -1.4822     
   Tephroite          0.0000 sat    Magnetite         -1.5961     
   Daphnite-14A       0.0000 sat    Tridymite         -1.6344     
   Hydroxylapatite    0.0000 sat    Chalcedony        -1.6793     
   Tremolite          0.0000 sat    Saponite-H        -1.6945     
   Antigorite         0.0000 sat    Prehnite          -1.7507     
   Diopside           0.0000 sat    Gibbsite          -1.8116     
   Andradite          0.0000 sat    Brucite           -1.8749     
   Greenalite         0.0000 sat    Cristobalite(alp  -1.8803     
   Troilite           0.0000 sat    Halite            -1.9321     
   Saponite-Ca       -0.0093        Minnesotaite      -1.9612     
   Pyrrhotite        -0.0796        Wustite           -2.0197     
   Phlogopite        -0.0799        Fe(OH)2           -2.0711     
   Saponite-Na       -0.1823        Goethite          -2.1099     
   Ice               -0.4852        Coesite           -2.1210     
   Saponite-Mg       -0.4893        Monticellite      -2.1290     
   Alabandite        -0.4902        Enstatite         -2.1569     
   Chrysotile        -0.4935        Grossular         -2.1586     
   Ripidolite-14A    -0.6363        Cristobalite(bet  -2.1825     
   Saponite-K        -0.6957        Cronstedtite-7A   -2.2720     
   Rhodonite         -0.8530        SiO2(am)          -2.3565     
   Hedenbergite      -1.0051        Epidote           -2.7398     
   Fayalite          -1.0151        Epidote-ord       -2.7452     
   Diaspore          -1.0249        Manganosite       -2.7553     
   Wollastonite      -1.0604        Hematite          -2.8229     
   Mn(OH)2(am)       -1.1523        Chamosite-7A      -2.8365     
   Ferrosilite       -1.1943        Scolecite         -2.8655     
   Pseudowollastoni  -1.1947        Daphnite-7A       -2.8752     
   FeO               -1.2733        Analcime          -2.9097     
   Boehmite          -1.3197        Fe                -2.9760     
   Mesolite          -1.4099        Whitlockite       -2.9782     
   Clinochlore-14A   -1.4462     
    (only minerals with log Q/K > -3 listed)

                         partial
  Gases               press. (bar)     fugacity     fug. coef.    log fug.
 ---------------------------------------------------------------------------
   H2(g)                    17.32         17.33         1.001      1.2389
   CH4(g)                   1.211         1.210        0.9993      0.0829
   H2O(g)                  0.8113        0.7993        0.9852     -0.0973
   H2S(g)               1.379e-05     1.373e-05        0.9961     -4.8622
   HCl(g)               3.470e-12     3.470e-12         1.000*   -11.4596
   CO2(g)               1.148e-19     1.145e-19        0.9976    -18.9412
   CO(g)                5.674e-22     5.674e-22         1.000*   -21.2461
   C2H4(g)              1.264e-25     1.264e-25         1.000*   -24.8983
   S2(g)                1.401e-32     1.401e-32         1.000*   -31.8536
   SO2(g)               2.150e-35     2.135e-35        0.9928    -34.6706
   Na(g)                9.921e-40     9.921e-40         1.000*   -39.0034
   K(g)                 9.754e-43     9.754e-43         1.000*   -42.0108
   Cl2(g)               9.702e-52     9.702e-52         1.000*   -51.0131
   O2(g)                2.730e-66     2.730e-66        0.9999    -65.5638
   Mg(g)                1.466e-66     1.466e-66         1.000*   -65.8338
   Ca(g)                7.506e-82     7.506e-82         1.000*   -81.1246
   C(g)                1.038e-101    1.038e-101         1.000*  -100.9838
   Al(g)               4.443e-102    4.443e-102         1.000*  -101.3523
   Si(g)               8.728e-110    8.728e-110         1.000*  -109.0591
    *no data, gas taken to be ideal

                                  In fluid              Sorbed            Kd
  Original basis total moles   moles     mg/kg      moles     mg/kg      L/kg
 -------------------------------------------------------------------------------
   H2O                 63.9       52.5  9.07e+05
   Al+++              0.686   4.53e-07    0.0117
   Ca++                1.74      0.391  1.50e+04
   Cl-                 1.39       1.39  4.71e+04
   CrO4--             0.194   3.71e-21  4.13e-16
   Fe++                2.42   7.86e-07    0.0421
   H+                 -17.0   0.000943     0.912
   HCO3-            0.00100    0.00100      58.6
   HPO4--            0.0377   9.69e-12  8.93e-07
   K+                0.0174    0.00899      337.
   Mg++                3.88   6.44e-05      1.50
   Mn++              0.0603   0.000604      31.9
   Na+                 1.08       1.08  2.39e+04
   O2(aq)            -0.174   -0.00857     -263.
   SO4--             0.0199   1.46e-05      1.34
   SiO2(aq)            6.79   4.35e-05      2.51
   Ti(OH)4(aq)       0.0610     0.0610  6.79e+03

  Elemental composition               In fluid                  Sorbed
                  total moles     moles       mg/kg        moles       mg/kg
 -------------------------------------------------------------------------------
   Aluminum            0.6859    4.530e-07     0.01173
   Calcium              1.736       0.3909   1.503e+04
   Carbon            0.001000     0.001000       11.53
   Chlorine             1.385        1.385   4.713e+04
   Chromium            0.1944    3.710e-21   1.852e-16
   Hydrogen             111.1        105.2   1.017e+05
   Iron                 2.417    7.860e-07     0.04213
   Magnesium            3.880    6.436e-05       1.501
   Manganese          0.06029    0.0006042       31.86
   Oxygen               78.37        52.69   8.090e+05
   Phosphorus         0.03770    9.690e-12   2.880e-07
   Potassium          0.01738     0.008991       337.4
   Silicon              6.795    4.350e-05       1.173
   Sodium               1.084        1.084   2.392e+04
   Sulfur             0.01989    1.455e-05      0.4478
   Titanium           0.06100      0.06100       2803.


          Step #   109             Xi = 0.9000

          Temperature = 100.0 C    Pressure =  1.013 bars
          pH =  7.774              log fO2 =  -65.564
          Eh =  -0.5693 volts      pe =  -7.6899
          Ionic strength      =    1.890079 molal
          Charge imbalance    =    0.473880 eq/kg (17.12% error)
          Activity of water   =    0.958713
          Solvent mass        =     0.93788 kg
          Solution mass       =      1.0360 kg
          Mineral mass        =      1.0404 kg
          Solution density    =    1.009    g/cm3
          Solution viscosity  =    0.003    poise
          Chlorinity          =    1.476738 molal
          Dissolved solids    =       94738 mg/kg sol'n
          Hardness            =    36544.63 mg/kg sol'n as CaCO3
            carbonate         =       48.44 mg/kg sol'n as CaCO3
            non-carbonate     =    36496.19 mg/kg sol'n as CaCO3
          Carbonate alkalinity=       48.44 mg/kg sol'n as CaCO3
          Water type          =    Na-Cl
          Bulk volume         =    1.36e+03 cm3
          Fluid volume        =    1.03e+03 cm3
          Mineral volume      =        338. cm3
          Inert volume        =        0.00 cm3
          Porosity            =        75.2 %
          Permeability        =      0.0189 cm2
          Mass reacted        =         987 g

                          moles          moles         grams          cm3      rxn rate
  Reactants             remaining       reacted       reacted       reacted  (mol/kg sec)
 ------------------------------------------------------------------------------------------
   H2O                   0.002383       0.02145        0.3863          --            --  
   Al2O3                  0.04287        0.3858         39.34          --            --  
   CaO                     0.1549         1.394         78.16          --            --  
   Cr2O3                  0.01215        0.1094         16.62          --            --  
   FeO(ox)                 0.3020         2.718         195.3          --            --  
   K2O(ox)               0.001024      0.009213        0.8678          --            --  
   MgO                     0.4848         4.364         175.9          --            --  
   MnO                   0.007537       0.06783         4.812          --            --  
   Na2O(ox)               0.01275        0.1148         7.112          --            --  
   P2O5                  0.002356       0.02121         3.010          --            --  
   S                     0.002361       0.02125        0.6815        0.3297          --  
   SiO2                    0.8493         7.644         459.3          --            --  
   TiO2                  0.007625       0.06862         5.481          --            --  

  Minerals in system     moles      log moles      grams        volume (cm3)
 ----------------------------------------------------------------------------
   Andradite              0.04224     -1.374          21.47           5.570
   Annite                 0.01062     -1.974          5.434           1.638
   Antigorite             0.02550     -1.593          115.7           44.61
   Chromite                0.1094     -0.961          24.48           4.813
   Daphnite-14A            0.3805     -0.420          271.5           81.21
   Diopside               0.09841     -1.007          21.31           6.504
   Greenalite              0.1896     -0.722          70.47           21.80
   Hydroxylapatite        0.01414     -1.850          7.102           2.680
   Tephroite              0.03362     -1.473          6.790           2.562
   Tremolite               0.6084     -0.216          494.2           166.0
   Troilite               0.02224     -1.653          1.955          0.7378
                                               _____________   _____________
          (total)                                     1040.           338.2 

  Aqueous species       molality    mg/kg sol'n    act. coef.     log act.
 ---------------------------------------------------------------------------
   Cl-                      1.267     4.066e+04      0.5560       -0.1521
   Na+                      1.029     2.141e+04      0.6323       -0.1868
   Ca++                    0.3611     1.310e+04      0.1676       -1.2180
   NaCl(aq)                0.1542         8158.      1.0000       -0.8119
   Ti(OH)4(aq)            0.07317         7677.      1.0000       -1.1357
   CaCl+                  0.02967         2029.      0.6323       -1.7268
   H2(aq)                 0.01384         25.26      1.0000       -1.8588
   CaCl2(aq)              0.01249         1255.      1.0000       -1.9034
   K+                    0.008975         317.7      0.5560       -2.3019
   Methane(aq)           0.001066         15.48      1.0000       -2.9721
   MnCl+                0.0004775         39.08      0.6323       -3.5201
   KCl(aq)              0.0004188         28.26      1.0000       -3.3780
   Mn++                 0.0001480         7.359      0.1676       -4.6055
   OH-                  5.312e-05        0.8178      0.5963       -4.4993
   Mg++                 4.680e-05         1.030      0.2482       -4.9350
   SiO2(aq)             2.878e-05         1.566      1.0000       -4.5409
   MgCl+                1.968e-05         1.064      0.6323       -4.9052
   NaHSiO3(aq)          1.581e-05         1.433      1.0000       -4.8010
   HS-                  1.510e-05        0.4521      0.5963       -5.0455
   NaOH(aq)             4.833e-06        0.1750      1.0000       -5.3158
   HSiO3-               2.136e-06        0.1491      0.6323       -5.8695
   Fe++                 5.903e-07       0.02984      0.1676       -7.0046
   H2S(aq)              4.603e-07       0.01420      1.0000       -6.3369
   AlO2-                3.943e-07       0.02105      0.6323       -6.6033
   FeCl+                1.772e-07       0.01464      0.6323       -6.9507
   NaAlO2(aq)           9.323e-08      0.006918      1.0000       -7.0305
   FeCl4--              4.407e-08      0.007885      0.0876       -8.4131
   S--                  3.338e-08     0.0009689      0.1269       -8.3732
   H+                   1.979e-08     1.806e-05      0.8500       -7.7741
    (only species > 1e-8 molal listed)

  Mineral saturation states
                     log Q/K                          log Q/K
 ----------------------------------------------------------------
   Chromite           0.0000 sat    Quartz            -1.4627     
   Annite             0.0000 sat    Talc              -1.4822     
   Tephroite          0.0000 sat    Magnetite         -1.5958     
   Daphnite-14A       0.0000 sat    Tridymite         -1.6345     
   Hydroxylapatite    0.0000 sat    Chalcedony        -1.6794     
   Tremolite          0.0000 sat    Saponite-H        -1.6945     
   Antigorite         0.0000 sat    Prehnite          -1.7509     
   Diopside           0.0000 sat    Gibbsite          -1.8117     
   Andradite          0.0000 sat    Brucite           -1.8749     
   Greenalite         0.0000 sat    Cristobalite(alp  -1.8804     
   Troilite           0.0000 sat    Halite            -1.9169     
   Saponite-Ca       -0.0092        Minnesotaite      -1.9612     
   Pyrrhotite        -0.0796        Wustite           -2.0196     
   Phlogopite        -0.0799        Fe(OH)2           -2.0711     
   Saponite-Na       -0.1761        Goethite          -2.1099     
   Ice               -0.4853        Coesite           -2.1211     
   Saponite-Mg       -0.4893        Monticellite      -2.1289     
   Alabandite        -0.4903        Enstatite         -2.1568     
   Chrysotile        -0.4935        Grossular         -2.1587     
   Ripidolite-14A    -0.6363        Cristobalite(bet  -2.1826     
   Saponite-K        -0.6957        Cronstedtite-7A   -2.2719     
   Rhodonite         -0.8530        SiO2(am)          -2.3566     
   Hedenbergite      -1.0051        Epidote           -2.7399     
   Fayalite          -1.0149        Epidote-ord       -2.7453     
   Diaspore          -1.0249        Manganosite       -2.7553     
   Wollastonite      -1.0605        Hematite          -2.8227     
   Mn(OH)2(am)       -1.1524        Chamosite-7A      -2.8365     
   Ferrosilite       -1.1942        Scolecite         -2.8659     
   Pseudowollastoni  -1.1948        Daphnite-7A       -2.8752     
   FeO               -1.2732        Analcime          -2.8920     
   Boehmite          -1.3197        Fe                -2.9758     
   Mesolite          -1.3976        Whitlockite       -2.9782     
   Clinochlore-14A   -1.4462     
    (only minerals with log Q/K > -3 listed)

                         partial
  Gases               press. (bar)     fugacity     fug. coef.    log fug.
 ---------------------------------------------------------------------------
   H2(g)                    17.32         17.33         1.001      1.2388
   CH4(g)                   1.220         1.219        0.9993      0.0861
   H2O(g)                  0.8111        0.7991        0.9852     -0.0974
   H2S(g)               1.378e-05     1.373e-05        0.9961     -4.8624
   HCl(g)               3.442e-12     3.442e-12         1.000*   -11.4631
   CO2(g)               1.156e-19     1.153e-19        0.9976    -18.9381
   CO(g)                5.716e-22     5.716e-22         1.000*   -21.2429
   C2H4(g)              1.283e-25     1.283e-25         1.000*   -24.8919
   S2(g)                1.400e-32     1.400e-32         1.000*   -31.8539
   SO2(g)               2.149e-35     2.134e-35        0.9928    -34.6709
   Na(g)                1.036e-39     1.036e-39         1.000*   -38.9848
   K(g)                 9.753e-43     9.753e-43         1.000*   -42.0108
   Cl2(g)               9.547e-52     9.547e-52         1.000*   -51.0201
   O2(g)                2.730e-66     2.730e-66        0.9999    -65.5639
   Mg(g)                1.467e-66     1.467e-66         1.000*   -65.8337
   Ca(g)                7.506e-82     7.506e-82         1.000*   -81.1246
   C(g)                1.046e-101    1.046e-101         1.000*  -100.9805
   Al(g)               4.444e-102    4.444e-102         1.000*  -101.3522
   Si(g)               8.729e-110    8.729e-110         1.000*  -109.0590
    *no data, gas taken to be ideal

                                  In fluid              Sorbed            Kd
  Original basis total moles   moles     mg/kg      moles     mg/kg      L/kg
 -------------------------------------------------------------------------------
   H2O                 64.9       52.1  9.06e+05
   Al+++              0.772   4.58e-07    0.0119
   Ca++                1.89      0.378  1.46e+04
   Cl-                 1.39       1.39  4.74e+04
   CrO4--             0.219   3.59e-21  4.02e-16
   Fe++                2.72   7.62e-07    0.0411
   H+                 -19.1   0.000942     0.916
   HCO3-            0.00100    0.00100      58.9
   HPO4--            0.0424   9.87e-12  9.14e-07
   K+                0.0194    0.00881      332.
   Mg++                4.36   6.23e-05      1.46
   Mn++              0.0678   0.000587      31.1
   Na+                 1.11       1.11  2.46e+04
   O2(aq)            -0.196   -0.00852     -263.
   SO4--             0.0223   1.46e-05      1.36
   SiO2(aq)            7.64   4.38e-05      2.54
   Ti(OH)4(aq)       0.0686     0.0686  7.68e+03

  Elemental composition               In fluid                  Sorbed
                  total moles     moles       mg/kg        moles       mg/kg
 -------------------------------------------------------------------------------
   Aluminum            0.7717    4.583e-07     0.01193
   Calcium              1.891       0.3782   1.463e+04
   Carbon            0.001000     0.001000       11.59
   Chlorine             1.385        1.385   4.739e+04
   Chromium            0.2187    3.587e-21   1.800e-16
   Hydrogen             111.1        104.4   1.016e+05
   Iron                 2.719    7.619e-07     0.04107
   Magnesium            4.365    6.235e-05       1.463
   Manganese          0.06783    0.0005867       31.11
   Oxygen               81.22        52.34   8.082e+05
   Phosphorus         0.04242    9.867e-12   2.950e-07
   Potassium          0.01943     0.008810       332.5
   Silicon              7.644    4.383e-05       1.188
   Sodium               1.110        1.110   2.462e+04
   Sulfur             0.02225    1.463e-05      0.4527
   Titanium           0.06862      0.06862       3171.


          Step #   119             Xi = 1.0000

          Temperature = 100.0 C    Pressure =  1.013 bars
          pH =  7.780              log fO2 =  -65.564
          Eh =  -0.5698 volts      pe =  -7.6959
          Ionic strength      =    1.888848 molal
          Charge imbalance    =    0.476605 eq/kg (17.15% error)
          Activity of water   =    0.958494
          Solvent mass        =     0.93100 kg
          Solution mass       =      1.0301 kg
          Mineral mass        =      1.1560 kg
          Solution density    =    1.010    g/cm3
          Solution viscosity  =    0.003    poise
          Chlorinity          =    1.487648 molal
          Dissolved solids    =       96210 mg/kg sol'n
          Hardness            =    35526.54 mg/kg sol'n as CaCO3
            carbonate         =       48.75 mg/kg sol'n as CaCO3
            non-carbonate     =    35477.78 mg/kg sol'n as CaCO3
          Carbonate alkalinity=       48.75 mg/kg sol'n as CaCO3
          Water type          =    Na-Cl
          Bulk volume         =    1.40e+03 cm3
          Fluid volume        =    1.02e+03 cm3
          Mineral volume      =        376. cm3
          Inert volume        =        0.00 cm3
          Porosity            =        73.1 %
          Permeability        =     0.00902 cm2
          Mass reacted        =     1.1e+03 g

                          moles          moles         grams          cm3      rxn rate
  Reactants             remaining       reacted       reacted       reacted  (mol/kg sec)
 ------------------------------------------------------------------------------------------
   H2O                 -2.103e-17       0.02383        0.4293          --            --  
   Al2O3               -2.108e-16        0.4287         43.71          --            --  
   CaO                 -1.631e-15         1.549         86.85          --            --  
   Cr2O3                1.188e-16        0.1215         18.47          --            --  
   FeO(ox)             -6.557e-16         3.020         217.0          --            --  
   K2O(ox)              9.351e-19       0.01024        0.9642          --            --  
   MgO                 -1.610e-15         4.848         195.4          --            --  
   MnO                 -1.617e-16       0.07537         5.346          --            --  
   Na2O(ox)            -2.927e-17        0.1275         7.902          --            --  
   P2O5                 5.079e-17       0.02356         3.345          --            --  
   S                    1.743e-17       0.02361        0.7572        0.3663          --  
   SiO2                 5.801e-15         8.493         510.3          --            --  
   TiO2                -3.209e-17       0.07625         6.090          --            --  

  Minerals in system     moles      log moles      grams        volume (cm3)
 ----------------------------------------------------------------------------
   Andradite              0.04451     -1.352          22.62           5.868
   Annite                 0.01285     -1.891          6.575           1.982
   Antigorite             0.02839     -1.547          128.8           49.65
   Chromite                0.1215     -0.915          27.20           5.347
   Daphnite-14A            0.4223     -0.374          301.3           90.13
   Diopside                0.1223     -0.913          26.48           8.082
   Greenalite              0.2121     -0.673          78.84           24.39
   Hydroxylapatite        0.01571     -1.804          7.891           2.978
   Tephroite              0.03740     -1.427          7.553           2.850
   Tremolite               0.6729     -0.172          546.6           183.6
   Troilite               0.02460     -1.609          2.163          0.8161
                                               _____________   _____________
          (total)                                     1156.           375.7 

  Aqueous species       molality    mg/kg sol'n    act. coef.     log act.
 ---------------------------------------------------------------------------
   Cl-                      1.274     4.081e+04      0.5560       -0.1499
   Na+                      1.059     2.201e+04      0.6322       -0.1740
   Ca++                    0.3514     1.273e+04      0.1676       -1.2299
   NaCl(aq)                0.1596         8431.      1.0000       -0.7969
   Ti(OH)4(aq)            0.08190         8579.      1.0000       -1.0867
   CaCl+                  0.02902         1981.      0.6322       -1.7364
   H2(aq)                 0.01384         25.22      1.0000       -1.8588
   CaCl2(aq)              0.01228         1232.      1.0000       -1.9108
   K+                    0.008852         312.8      0.5560       -2.3079
   Methane(aq)           0.001074         15.57      1.0000       -2.9689
   MnCl+                0.0004671         38.16      0.6322       -3.5297
   KCl(aq)              0.0004152         27.97      1.0000       -3.3818
   Mn++                 0.0001440         7.150      0.1676       -4.6173
   OH-                  5.384e-05        0.8276      0.5963       -4.4934
   Mg++                 4.555e-05         1.001      0.2481       -4.9468
   SiO2(aq)             2.878e-05         1.563      1.0000       -4.5409
   MgCl+                1.925e-05         1.040      0.6322       -4.9147
   NaHSiO3(aq)          1.651e-05         1.493      1.0000       -4.7824
   HS-                  1.530e-05        0.4575      0.5963       -5.0397
   NaOH(aq)             5.045e-06        0.1824      1.0000       -5.2972
   HSiO3-               2.165e-06        0.1509      0.6322       -5.8636
   Fe++                 5.745e-07       0.02900      0.1676       -7.0163
   H2S(aq)              4.601e-07       0.01417      1.0000       -6.3371
   AlO2-                3.998e-07       0.02131      0.6322       -6.5973
   FeCl+                1.733e-07       0.01430      0.6322       -6.9602
   NaAlO2(aq)           9.733e-08      0.007210      1.0000       -7.0118
   FeCl4--              4.378e-08      0.007820      0.0877       -8.4159
   S--                  3.429e-08     0.0009938      0.1269       -8.3615
   H+                   1.952e-08     1.778e-05      0.8500       -7.7801
    (only species > 1e-8 molal listed)

  Mineral saturation states
                     log Q/K                          log Q/K
 ----------------------------------------------------------------
   Chromite           0.0000 sat    Quartz            -1.4627     
   Annite             0.0000 sat    Talc              -1.4822     
   Tephroite          0.0000 sat    Magnetite         -1.5956     
   Greenalite         0.0000 sat    Tridymite         -1.6345     
   Hydroxylapatite    0.0000 sat    Chalcedony        -1.6794     
   Tremolite          0.0000 sat    Saponite-H        -1.6945     
   Antigorite         0.0000 sat    Prehnite          -1.7511     
   Diopside           0.0000 sat    Gibbsite          -1.8118     
   Andradite          0.0000 sat    Brucite           -1.8749     
   Daphnite-14A       0.0000 sat    Cristobalite(alp  -1.8804     
   Troilite           0.0000 sat    Halite            -1.9019     
   Saponite-Ca       -0.0092        Minnesotaite      -1.9612     
   Pyrrhotite        -0.0796        Wustite           -2.0195     
   Phlogopite        -0.0799        Fe(OH)2           -2.0711     
   Saponite-Na       -0.1699        Goethite          -2.1099     
   Ice               -0.4854        Coesite           -2.1211     
   Saponite-Mg       -0.4892        Monticellite      -2.1289     
   Alabandite        -0.4904        Enstatite         -2.1568     
   Chrysotile        -0.4935        Grossular         -2.1588     
   Ripidolite-14A    -0.6363        Cristobalite(bet  -2.1826     
   Saponite-K        -0.6957        Cronstedtite-7A   -2.2718     
   Rhodonite         -0.8531        SiO2(am)          -2.3566     
   Hedenbergite      -1.0051        Epidote           -2.7400     
   Fayalite          -1.0148        Epidote-ord       -2.7454     
   Diaspore          -1.0249        Manganosite       -2.7552     
   Wollastonite      -1.0605        Hematite          -2.8226     
   Mn(OH)2(am)       -1.1525        Chamosite-7A      -2.8365     
   Ferrosilite       -1.1942        Scolecite         -2.8663     
   Pseudowollastoni  -1.1948        Analcime          -2.8743     
   FeO               -1.2731        Daphnite-7A       -2.8752     
   Boehmite          -1.3197        Fe                -2.9757     
   Mesolite          -1.3853        Whitlockite       -2.9781     
   Clinochlore-14A   -1.4462     
    (only minerals with log Q/K > -3 listed)

                         partial
  Gases               press. (bar)     fugacity     fug. coef.    log fug.
 ---------------------------------------------------------------------------
   H2(g)                    17.32         17.33         1.001      1.2388
   CH4(g)                   1.229         1.228        0.9993      0.0893
   H2O(g)                  0.8109        0.7989        0.9852     -0.0975
   H2S(g)               1.377e-05     1.372e-05        0.9961     -4.8626
   HCl(g)               3.413e-12     3.413e-12         1.000*   -11.4669
   CO2(g)               1.165e-19     1.162e-19        0.9976    -18.9349
   CO(g)                5.759e-22     5.759e-22         1.000*   -21.2397
   C2H4(g)              1.302e-25     1.302e-25         1.000*   -24.8854
   S2(g)                1.399e-32     1.399e-32         1.000*   -31.8542
   SO2(g)               2.148e-35     2.132e-35        0.9928    -34.6711
   Na(g)                1.081e-39     1.081e-39         1.000*   -38.9661
   K(g)                 9.752e-43     9.752e-43         1.000*   -42.0109
   Cl2(g)               9.385e-52     9.385e-52         1.000*   -51.0276
   O2(g)                2.729e-66     2.729e-66        0.9999    -65.5640
   Mg(g)                1.467e-66     1.467e-66         1.000*   -65.8335
   Ca(g)                7.507e-82     7.507e-82         1.000*   -81.1245
   C(g)                1.054e-101    1.054e-101         1.000*  -100.9772
   Al(g)               4.445e-102    4.445e-102         1.000*  -101.3521
   Si(g)               8.730e-110    8.730e-110         1.000*  -109.0590
    *no data, gas taken to be ideal

                                  In fluid              Sorbed            Kd
  Original basis total moles   moles     mg/kg      moles     mg/kg      L/kg
 -------------------------------------------------------------------------------
   H2O                 66.0       51.7  9.04e+05
   Al+++              0.857   4.64e-07    0.0121
   Ca++                2.05      0.366  1.42e+04
   Cl-                 1.39       1.39  4.77e+04
   CrO4--             0.243   3.46e-21  3.90e-16
   Fe++                3.02   7.38e-07    0.0400
   H+                 -21.2   0.000941     0.921
   HCO3-            0.00100    0.00100      59.2
   HPO4--            0.0471   1.01e-11  9.37e-07
   K+                0.0215    0.00863      327.
   Mg++                4.85   6.03e-05      1.42
   Mn++              0.0754   0.000569      30.3
   Na+                 1.14       1.14  2.53e+04
   O2(aq)            -0.218   -0.00847     -263.
   SO4--             0.0246   1.47e-05      1.37
   SiO2(aq)            8.49   4.42e-05      2.58
   Ti(OH)4(aq)       0.0762     0.0762  8.58e+03

  Elemental composition               In fluid                  Sorbed
                  total moles     moles       mg/kg        moles       mg/kg
 -------------------------------------------------------------------------------
   Aluminum            0.8574    4.638e-07     0.01215
   Calcium              2.046       0.3656   1.422e+04
   Carbon            0.001000     0.001000       11.66
   Chlorine             1.385        1.385   4.767e+04
   Chromium            0.2430    3.464e-21   1.749e-16
   Hydrogen             111.1        103.7   1.015e+05
   Iron                 3.021    7.378e-07     0.04000
   Magnesium            4.849    6.033e-05       1.423
   Manganese          0.07537    0.0005690       30.34
   Oxygen               84.08        51.98   8.074e+05
   Phosphorus         0.04713    1.006e-11   3.024e-07
   Potassium          0.02147     0.008628       327.5
   Silicon              8.493    4.418e-05       1.204
   Sodium               1.135        1.135   2.533e+04
   Sulfur             0.02461    1.471e-05      0.4578
   Titanium           0.07625      0.07625       3544.
