# Supplementary material for: Mineral Indicators of Geologically Recent Past Habitability on Mars
Source: Life (Basel). 2023 Dec 15;13(12):2349. doi: 10.3390/life13122349 (PMC10744562; doi:10.3390/life13122349)
Supplement: Supplementary file 1 [file life-13-02349-s001.zip › Supplemental Files 1/CaNa2(ClO4)2/CaNaClO42/MAAZ_CaNa2ClO42_373.txt]

          Step #     0             Xi = 0.0000

          Temperature = 100.0 C    Pressure =  1.013 bars
          pH =  6.854              log fO2 =   -3.057
          Eh =   0.6557 volts      pe =   8.8566
          Ionic strength      =    1.905543 molal
          Charge imbalance    =    0.450609 eq/kg (16.85% error)
          Activity of water   =    0.960577
          Solvent mass        =      1.0000 kg
          Solution mass       =      1.0895 kg
          Mineral mass        =      0.0000 kg
          Solution density    =    1.002    g/cm3
          Solution viscosity  =    0.003    poise
          Chlorinity          =    1.385000 molal
          Dissolved solids    =       82176 mg/kg sol'n
          Hardness            =    45748.33 mg/kg sol'n as CaCO3
            carbonate         =       37.91 mg/kg sol'n as CaCO3
            non-carbonate     =    45710.42 mg/kg sol'n as CaCO3
          Carbonate alkalinity=       37.91 mg/kg sol'n as CaCO3
          Water type          =    Ca-Cl
          Bulk volume         =    1.09e+03 cm3
          Fluid volume        =    1.09e+03 cm3
          Mineral volume      =        0.00 cm3
          Inert volume        =        0.00 cm3
          Porosity            =        100. %
          Permeability        =        98.7 cm2
          Mass reacted        =           0 g

                          moles          moles         grams          cm3      rxn rate
  Reactants             remaining       reacted       reacted       reacted  (mol/kg sec)
 ------------------------------------------------------------------------------------------
   Al2O3                   0.9403         0.000         0.000          --            --  
   CaO                      1.525         0.000         0.000          --            --  
   Cr2O3                0.0007168         0.000         0.000          --            --  
   FeO(ox)                  3.289         0.000         0.000          --            --  
   K2O(ox)                 0.1284         0.000         0.000          --            --  
   MgO                     0.6163         0.000         0.000          --            --  
   MnO                    0.07372         0.000         0.000          --            --  
   Na2O(ox)                0.6979         0.000         0.000          --            --  
   P2O5                    0.1973         0.000         0.000          --            --  
   SiO2                     8.851         0.000         0.000          --            --  
   TiO2                    0.3328         0.000         0.000          --            --  

  No minerals in system.

  Aqueous species       molality    mg/kg sol'n    act. coef.     log act.
 ---------------------------------------------------------------------------
   Cl-                      1.211     3.939e+04      0.5562       -0.1717
   Na+                     0.7696     1.624e+04      0.6327       -0.3125
   Ca++                    0.4466     1.643e+04      0.1675       -1.1260
   NaCl(aq)                0.1103         5919.      1.0000       -0.9573
   CaCl+                  0.03503         2429.      0.6327       -1.6543
   CaCl2(aq)              0.01411         1437.      1.0000       -1.8506
   K+                   0.0009569         34.34      0.5562       -3.2739
   Fe++                 0.0007379         37.82      0.1675       -3.9079
   Mg++                 0.0007048         15.72      0.2482       -3.7571
   CaSO4(aq)            0.0006722         84.00      1.0000       -3.1725
   CaHCO3+              0.0005318         49.34      0.6327       -3.4731
   SO4--                0.0003166         27.92      0.0875       -4.5576
   MgCl+                0.0002831         15.53      0.6327       -3.7469
   HCO3-                0.0002714         15.20      0.6327       -3.7652
   FeCl+                0.0002114         17.72      0.6327       -3.8736
   CaCO3(aq)            9.978e-05         9.166      1.0000       -4.0010
   CO2(aq)              6.119e-05         2.472      1.0000       -4.2133
   FeCl4--              4.606e-05         8.356      0.0875       -5.3948
   KCl(aq)              4.269e-05         2.921      1.0000       -4.3696
   NaHCO3(aq)           3.247e-05         2.504      1.0000       -4.4885
   MgSO4(aq)            1.078e-05         1.191      1.0000       -4.9674
   OH-                  6.391e-06       0.09976      0.5966       -5.4188
   FeCl++               1.663e-06        0.1394      0.1068       -6.7507
   MgHCO3+              1.294e-06        0.1013      0.6327       -6.0868
   FeCO3+               1.048e-06        0.1115      0.6327       -6.1784
   Ti(OH)4(aq)          1.000e-06        0.1064      1.0000       -6.0000
   CO3--                9.476e-07       0.05219      0.1068       -6.9950
   SiO2(aq)             9.448e-07       0.05210      1.0000       -6.0247
   FeCl2(aq)            9.414e-07        0.1095      1.0000       -6.0262
   Fe+++                9.212e-07       0.04722      0.0467       -7.3666
   CrO4--               8.530e-07       0.09082      0.0875       -7.1272
   AlO2-                8.334e-07       0.04511      0.6327       -6.2779
   MnCl+                7.543e-07       0.06258      0.6327       -6.3213
   HPO4--               7.270e-07       0.06404      0.0875       -7.1966
   O2(aq)               6.838e-07       0.02008      1.0000       -6.1651
   NaOH(aq)             4.355e-07       0.01599      1.0000       -6.3610
   KSO4-                3.647e-07       0.04524      0.6327       -6.6369
   H2PO4-               2.729e-07       0.02429      0.6327       -6.7628
   Mn++                 2.448e-07       0.01234      0.1675       -7.3870
   H+                   1.645e-07     0.0001522      0.8512       -6.8538
   NaAlO2(aq)           1.476e-07       0.01111      1.0000       -6.8309
   HCrO4-               1.470e-07       0.01578      0.6327       -7.0316
   MgCO3(aq)            5.866e-08      0.004539      1.0000       -7.2317
   NaHSiO3(aq)          4.678e-08      0.004297      1.0000       -7.3299
   HCl(aq)              2.262e-08     0.0007569      1.0000       -7.6456
   NaCO3-               2.120e-08      0.001615      0.6327       -7.8724
   HAlO2(aq)            1.893e-08      0.001042      1.0000       -7.7230
    (only species > 1e-8 molal listed)

  Mineral saturation states
                     log Q/K                          log Q/K
 ----------------------------------------------------------------
   Magnetite         33.4283s/sat   Aragonite          1.0447s/sat
   Cronstedtite-7A   32.5271s/sat   Wustite            0.8272s/sat
   Hematite          30.9445s/sat   Greenalite         0.8050s/sat
   Ferrite-Ca        26.8636s/sat   Chamosite-7A       0.6857s/sat
   Ferrite-Mg        25.2456s/sat   Siderite           0.6775s/sat
   Andradite         24.0727s/sat   Diaspore           0.2207s/sat
   Jarosite          23.0701s/sat   Hercynite          0.1426s/sat
   Nontronite-Ca     21.3724s/sat   Dolomite-dis       0.0872s/sat
   Nontronite-Na     21.1488s/sat   Fayalite           0.0152s/sat
   Nontronite-Mg     21.0780s/sat   FeO               -0.0162     
   Nontronite-K      20.3505s/sat   Monohydrocalcite  -0.0367     
   Nontronite-H      19.9774s/sat   Boehmite          -0.0741     
   Goethite          14.7741s/sat   Anhydrite         -0.2985     
   Ferrite-Dicalciu  11.5261s/sat   Ice               -0.4845     
   Hydroxylapatite   11.3550s/sat   Gibbsite          -0.5652     
   Fe(OH)3           10.4546s/sat   Fe(OH)2           -0.8133     
   Epidote            8.6877s/sat   Gypsum            -0.8150     
   Epidote-ord        8.6823s/sat   Bassanite         -0.9593     
   NaFeO2             5.4734s/sat   CaSO4:0.5H2O(bet  -1.0538     
   Strengite          5.3504s/sat   Magnesite         -1.2560     
   Whitlockite        5.1741s/sat   Annite            -1.3263     
   Daphnite-14A       4.3273s/sat   Ferrosilite       -1.4211     
   Bixbyite           4.2925s/sat   Corundum          -1.6228     
   Pyrolusite         4.2551s/sat   Halite            -2.0623     
   Hausmannite        2.1630s/sat   Ripidolite-14A    -2.0654     
   Daphnite-7A        1.4521s/sat   Dawsonite         -2.3449     
   Dolomite-ord       1.2005s/sat   Brucite           -2.5358     
   Dolomite           1.1998s/sat   Quartz            -2.9465     
   Calcite            1.1883s/sat
    (only minerals with log Q/K > -3 listed)

                         partial
  Gases               press. (bar)     fugacity     fug. coef.    log fug.
 ---------------------------------------------------------------------------
   H2O(g)                  0.8126        0.8006        0.9852     -0.0966
   CO2(g)                0.005713      0.005700        0.9976     -2.2441
   O2(g)                0.0008761     0.0008760        0.9999     -3.0575
   HCl(g)               2.739e-11     2.739e-11         1.000*   -10.5625
   Cl2(g)               1.080e-18     1.080e-18         1.000*   -17.9664
   H2(g)                9.687e-31     9.693e-31         1.001    -30.0135
   CO(g)                1.577e-36     1.577e-36         1.000*   -35.8022
   SO2(g)               8.833e-42     8.770e-42        0.9928    -41.0570
   Na(g)                2.203e-56     2.203e-56         1.000*   -55.6570
   K(g)                 2.956e-60     2.956e-60         1.000*   -59.5293
   Mg(g)                1.784e-98     1.784e-98         1.000*   -97.7487
   H2S(g)              9.870e-106    9.832e-106        0.9961   -105.0073
   CH4(g)              5.877e-109    5.873e-109        0.9993   -108.2312
   Ca(g)               7.491e-115    7.491e-115         1.000*  -114.1255
   C(g)                1.611e-147    1.611e-147         1.000*  -146.7930
   Al(g)               1.031e-147    1.031e-147         1.000*  -146.9868
   S2(g)               2.296e-170    2.296e-170         1.000*  -169.6390
   Si(g)               8.927e-174    8.927e-174         1.000*  -173.0493
   C2H4(g)             9.515e-180    9.515e-180         1.000*  -179.0216
    *no data, gas taken to be ideal

                                  In fluid              Sorbed            Kd
  Original basis total moles   moles     mg/kg      moles     mg/kg      L/kg
 -------------------------------------------------------------------------------
   H2O                 55.5       55.5  9.18e+05
   Al+++           1.00e-06   1.00e-06    0.0248
   Ca++               0.497      0.497  1.83e+04
   Cl-                 1.39       1.38  4.51e+04
   CrO4--          1.00e-06   1.00e-06     0.106
   Fe++             0.00100    0.00100      51.3
   H+             -4.73e-05  -4.73e-05   -0.0437
   HCO3-            0.00100    0.00100      56.0
   HPO4--          1.00e-06   1.00e-06    0.0881
   K+               0.00100    0.00100      35.9
   Mg++             0.00100    0.00100      22.3
   Mn++            1.00e-06   1.00e-06    0.0504
   Na+                0.880      0.880  1.86e+04
   O2(aq)          1.59e-06   1.59e-06    0.0468
   SO4--            0.00100    0.00100      88.2
   SiO2(aq)        1.00e-06   1.00e-06    0.0551
   Ti(OH)4(aq)     1.00e-06   1.00e-06     0.106

  Elemental composition               In fluid                  Sorbed
                  total moles     moles       mg/kg        moles       mg/kg
 -------------------------------------------------------------------------------
   Aluminum         1.000e-06    1.000e-06     0.02476
   Calcium             0.4970       0.4970   1.828e+04
   Carbon            0.001000     0.001000       11.02
   Chlorine             1.385        1.385   4.507e+04
   Chromium         1.000e-06    1.000e-06     0.04772
   Hydrogen             111.0        111.0   1.027e+05
   Iron              0.001000     0.001000       51.26
   Magnesium         0.001000     0.001000       22.31
   Manganese        1.000e-06    1.000e-06     0.05042
   Oxygen               55.52        55.52   8.152e+05
   Phosphorus       1.000e-06    1.000e-06     0.02843
   Potassium         0.001000     0.001000       35.89
   Silicon          1.000e-06    1.000e-06     0.02578
   Sodium              0.8800       0.8800   1.857e+04
   Sulfur            0.001000     0.001000       29.43
   Titanium         1.000e-06    1.000e-06     0.04395


          Step #     0             Xi = 0.0000

          Temperature = 100.0 C    Pressure =  1.013 bars
          pH =  5.261              log fO2 =  -51.153
          Eh =  -0.1166 volts      pe =  -1.5743
          Ionic strength      =    1.905423 molal
          Charge imbalance    =    0.450625 eq/kg (16.85% error)
          Activity of water   =    0.960574
          Solvent mass        =      1.0000 kg
          Solution mass       =      1.0895 kg
          Mineral mass        =  3.7833e-05 kg
          Solution density    =    1.002    g/cm3
          Solution viscosity  =    0.003    poise
          Chlorinity          =    1.384993 molal
          Dissolved solids    =       82139 mg/kg sol'n
          Hardness            =    45749.80 mg/kg sol'n as CaCO3
            carbonate         =        4.85 mg/kg sol'n as CaCO3
            non-carbonate     =    45744.96 mg/kg sol'n as CaCO3
          Carbonate alkalinity=        4.85 mg/kg sol'n as CaCO3
          Water type          =    Ca-Cl
          Bulk volume         =    1.09e+03 cm3
          Fluid volume        =    1.09e+03 cm3
          Mineral volume      =     0.00724 cm3
          Inert volume        =        0.00 cm3
          Porosity            =        100. %
          Permeability        =        98.7 cm2
          Mass reacted        =           0 g

                          moles          moles         grams          cm3      rxn rate
  Reactants             remaining       reacted       reacted       reacted  (mol/kg sec)
 ------------------------------------------------------------------------------------------
   Al2O3                   0.9403         0.000         0.000          --            --  
   CaO                      1.525         0.000         0.000          --            --  
   Cr2O3                0.0007168         0.000         0.000          --            --  
   FeO(ox)                  3.289         0.000         0.000          --            --  
   K2O(ox)                 0.1284         0.000         0.000          --            --  
   MgO                     0.6163         0.000         0.000          --            --  
   MnO                    0.07372         0.000         0.000          --            --  
   Na2O(ox)                0.6979         0.000         0.000          --            --  
   P2O5                    0.1973         0.000         0.000          --            --  
   SiO2                     8.851         0.000         0.000          --            --  
   TiO2                    0.3328         0.000         0.000          --            --  

  Minerals in system     moles      log moles      grams        volume (cm3)
 ----------------------------------------------------------------------------
   Chromite             5.000e-07     -6.301      0.0001119       2.200e-05
   Diaspore             9.716e-07     -6.013      5.828e-05       1.726e-05
   Hematite             0.0002128     -3.672        0.03398        0.006441
   Hydroxylapatite      2.503e-07     -6.601      0.0001257       4.745e-05
   Pyrite               2.968e-05     -4.528       0.003561       0.0007105
                                               _____________   _____________
          (total)                                   0.03783        0.007238 

  Aqueous species       molality    mg/kg sol'n    act. coef.     log act.
 ---------------------------------------------------------------------------
   Cl-                      1.211     3.940e+04      0.5562       -0.1717
   Na+                     0.7696     1.624e+04      0.6327       -0.3125
   Ca++                    0.4470     1.644e+04      0.1675       -1.1255
   NaCl(aq)                0.1103         5919.      1.0000       -0.9572
   CaCl+                  0.03507         2431.      0.6327       -1.6539
   CaCl2(aq)              0.01412         1439.      1.0000       -1.8501
   K+                   0.0009570         34.34      0.5562       -3.2739
   CO2(aq)              0.0007404         29.91      1.0000       -3.1305
   Mg++                 0.0007059         15.75      0.2482       -3.7564
   CaSO4(aq)            0.0006323         79.01      1.0000       -3.1991
   Fe++                 0.0004031         20.66      0.1675       -4.1704
   SO4--                0.0002975         26.23      0.0875       -4.5846
   MgCl+                0.0002836         15.55      0.6327       -3.7461
   CaHCO3+              0.0001645         15.26      0.6327       -3.9827
   FeCl+                0.0001155         9.680      0.6327       -4.1362
   HCO3-                8.386e-05         4.696      0.6327       -4.2753
   KCl(aq)              4.270e-05         2.922      1.0000       -4.3696
   FeCl4--              2.517e-05         4.566      0.0875       -5.6573
   MgSO4(aq)            1.014e-05         1.121      1.0000       -4.9938
   NaHCO3(aq)           1.003e-05        0.7736      1.0000       -4.9986
   H+                   6.443e-06      0.005960      0.8512       -5.2609
   Ti(OH)4(aq)          1.000e-06        0.1064      1.0000       -6.0000
   SiO2(aq)             9.985e-07       0.05507      1.0000       -6.0006
   HCl(aq)              8.859e-07       0.02965      1.0000       -6.0526
   CaCO3(aq)            7.879e-07       0.07238      1.0000       -6.1035
   MnCl+                7.544e-07       0.06259      0.6327       -6.3212
   FeCl2(aq)            5.143e-07       0.05984      1.0000       -6.2888
   MgHCO3+              4.005e-07       0.03136      0.6327       -6.5962
   KSO4-                3.427e-07       0.04251      0.6327       -6.6639
   Mn++                 2.448e-07       0.01235      0.1675       -7.3870
   H2PO4-               2.328e-07       0.02073      0.6327       -6.8318
   HSO4-                2.257e-07       0.02011      0.6327       -6.8453
   OH-                  1.632e-07      0.002547      0.5966       -7.0117
   H2S(aq)              7.371e-08      0.002306      1.0000       -7.1325
   HPO4--               1.584e-08      0.001395      0.0875       -8.8585
   AlO2-                1.280e-08     0.0006929      0.6327       -8.0916
   HAlO2(aq)            1.138e-08     0.0006268      1.0000       -7.9437
   NaOH(aq)             1.112e-08     0.0004082      1.0000       -7.9539
    (only species > 1e-8 molal listed)

  Mineral saturation states
                     log Q/K                          log Q/K
 ----------------------------------------------------------------
   Hydroxylapatite    0.0000 sat    Magnetite         -0.9645     
   Hematite           0.0000 sat    Bassanite         -0.9859     
   Diaspore           0.0000 sat    Aragonite         -1.0578     
   Pyrite             0.0000 sat    CaSO4:0.5H2O(bet  -1.0804     
   Chromite           0.0000 sat    Whitlockite       -1.3341     
   Boehmite          -0.2948        Eskolaite         -1.3480     
   Anhydrite         -0.3251        Siderite          -1.6881     
   Ice               -0.4845        Halite            -2.0622     
   Goethite          -0.6981        Corundum          -2.0642     
   Gibbsite          -0.7860        Monohydrocalcite  -2.1393     
   Gypsum            -0.8416        Quartz            -2.9224     
   Calcite           -0.9142        Troilite          -2.9878     
    (only minerals with log Q/K > -3 listed)

                         partial
  Gases               press. (bar)     fugacity     fug. coef.    log fug.
 ---------------------------------------------------------------------------
   H2O(g)                  0.8126        0.8006        0.9852     -0.0966
   CO2(g)                 0.06914       0.06897        0.9976     -1.1613
   H2S(g)               2.207e-06     2.198e-06        0.9961     -5.6580
   H2(g)                1.081e-06     1.082e-06         1.001     -5.9659
   HCl(g)               1.073e-09     1.073e-09         1.000*    -8.9695
   CO(g)                2.130e-11     2.130e-11         1.000*   -10.6717
   CH4(g)               1.103e-11     1.102e-11        0.9993    -10.9578
   SO2(g)               1.421e-14     1.411e-14        0.9928    -13.8506
   S2(g)                9.215e-20     9.215e-20         1.000*   -19.0355
   C2H4(g)              2.691e-33     2.691e-33         1.000*   -32.5701
   Cl2(g)               1.485e-39     1.485e-39         1.000*   -38.8282
   Na(g)                5.942e-46     5.942e-46         1.000*   -45.2260
   K(g)                 7.972e-50     7.972e-50         1.000*   -49.0984
   O2(g)                7.035e-52     7.034e-52        0.9999    -51.1528
   Mg(g)                1.300e-77     1.300e-77         1.000*   -76.8862
   Ca(g)                5.455e-94     5.455e-94         1.000*   -93.2632
   C(g)                 2.427e-98     2.427e-98         1.000*   -97.6149
   Al(g)               7.310e-112    7.310e-112         1.000*  -111.1361
   Si(g)               1.175e-125    1.175e-125         1.000*  -124.9300
    *no data, gas taken to be ideal

                                  In fluid              Sorbed            Kd
  Original basis total moles   moles     mg/kg      moles     mg/kg      L/kg
 -------------------------------------------------------------------------------
   H2O                 55.5       55.5  9.18e+05
   Al+++           1.00e-06   2.84e-08  0.000704
   Ca++               0.497      0.497  1.83e+04
   Cl-                 1.39       1.38  4.51e+04
   CrO4--          1.00e-06   1.01e-14  1.08e-09
   Fe++             0.00100   0.000544      27.9
   H+             -4.73e-05   0.000747     0.691
   HCO3-            0.00100    0.00100      56.0
   HPO4--          1.00e-06   2.49e-07    0.0219
   K+               0.00100    0.00100      35.9
   Mg++             0.00100    0.00100      22.3
   Mn++            1.00e-06   1.00e-06    0.0504
   Na+                0.880      0.880  1.86e+04
   O2(aq)          1.59e-06  -1.63e-07  -0.00478
   SO4--            0.00100   0.000941      82.9
   SiO2(aq)        1.00e-06   1.00e-06    0.0551
   Ti(OH)4(aq)     1.00e-06   1.00e-06     0.106

  Elemental composition               In fluid                  Sorbed
                  total moles     moles       mg/kg        moles       mg/kg
 -------------------------------------------------------------------------------
   Aluminum         1.000e-06    2.842e-08   0.0007039
   Calcium             0.4970       0.4970   1.828e+04
   Carbon            0.001000     0.001000       11.02
   Chlorine             1.385        1.385   4.507e+04
   Chromium         1.000e-06    1.014e-14   4.841e-10
   Hydrogen             111.0        111.0   1.027e+05
   Iron              0.001000    0.0005443       27.90
   Magnesium         0.001000     0.001000       22.31
   Manganese        1.000e-06    1.000e-06     0.05043
   Oxygen               55.52        55.51   8.152e+05
   Phosphorus       1.000e-06    2.490e-07    0.007078
   Potassium         0.001000     0.001000       35.89
   Silicon          1.000e-06    1.000e-06     0.02578
   Sodium              0.8800       0.8800   1.857e+04
   Sulfur            0.001000    0.0009406       27.69
   Titanium         1.000e-06    1.000e-06     0.04395


          Step #     1             Xi = 0.0006

          Temperature = 100.0 C    Pressure =  1.013 bars
          pH =  6.265              log fO2 =  -52.330
          Eh =  -0.2127 volts      pe =  -2.8726
          Ionic strength      =    1.904677 molal
          Charge imbalance    =    0.450658 eq/kg (16.85% error)
          Activity of water   =    0.960571
          Solvent mass        =     0.99996 kg
          Solution mass       =      1.0894 kg
          Mineral mass        =  0.00079790 kg
          Solution density    =    1.002    g/cm3
          Solution viscosity  =    0.003    poise
          Chlorinity          =    1.385057 molal
          Dissolved solids    =       82115 mg/kg sol'n
          Hardness            =    45730.96 mg/kg sol'n as CaCO3
            carbonate         =        6.92 mg/kg sol'n as CaCO3
            non-carbonate     =    45724.03 mg/kg sol'n as CaCO3
          Carbonate alkalinity=        6.92 mg/kg sol'n as CaCO3
          Water type          =    Ca-Cl
          Bulk volume         =    1.09e+03 cm3
          Fluid volume        =    1.09e+03 cm3
          Mineral volume      =       0.265 cm3
          Inert volume        =        0.00 cm3
          Porosity            =        100. %
          Permeability        =        97.9 cm2
          Mass reacted        =       0.681 g

                          moles          moles         grams          cm3      rxn rate
  Reactants             remaining       reacted       reacted       reacted  (mol/kg sec)
 ------------------------------------------------------------------------------------------
   Al2O3                   0.9398     0.0005877       0.05992          --            --  
   CaO                      1.524     0.0009532       0.05346          --            --  
   Cr2O3                0.0007164     4.480e-07     6.810e-05          --            --  
   FeO(ox)                  3.287      0.002056        0.1477          --            --  
   K2O(ox)                 0.1283     8.024e-05      0.007559          --            --  
   MgO                     0.6160     0.0003852       0.01553          --            --  
   MnO                    0.07368     4.608e-05      0.003269          --            --  
   Na2O(ox)                0.6975     0.0004362       0.02703          --            --  
   P2O5                    0.1971     0.0001233       0.01750          --            --  
   SiO2                     8.845      0.005532        0.3324          --            --  
   TiO2                    0.3326     0.0002080       0.01662          --            --  

  Minerals in system     moles      log moles      grams        volume (cm3)
 ----------------------------------------------------------------------------
   Calcite              0.0007230     -3.141        0.07237         0.02670
   Chromite             9.480e-07     -6.023      0.0002122       4.172e-05
   Hematite             0.0004054     -3.392        0.06473         0.01227
   Hydroxylapatite      8.253e-05     -4.083        0.04145         0.01564
   Mesolite             0.0004227     -3.374         0.1639         0.07237
   Nontronite-Ca         0.001016     -2.993         0.4310          0.1332
   Pyrite               0.0002022     -3.694        0.02426        0.004841
                                               _____________   _____________
          (total)                                    0.7979          0.2650 

  Aqueous species       molality    mg/kg sol'n    act. coef.     log act.
 ---------------------------------------------------------------------------
   Cl-                      1.211     3.940e+04      0.5562       -0.1717
   Na+                     0.7702     1.625e+04      0.6327       -0.3122
   Ca++                    0.4467     1.643e+04      0.1676       -1.1258
   NaCl(aq)                0.1104         5924.      1.0000       -0.9569
   CaCl+                  0.03505         2430.      0.6327       -1.6541
   CaCl2(aq)              0.01411         1438.      1.0000       -1.8503
   K+                    0.001111         39.86      0.5562       -3.2092
   Mg++                 0.0009816         21.90      0.2482       -3.6132
   SiO2(aq)             0.0005250         28.95      1.0000       -3.2799
   CaSO4(aq)            0.0003985         49.80      1.0000       -3.3995
   MgCl+                0.0003943         21.63      0.6327       -3.6029
   Ti(OH)4(aq)          0.0002090         22.24      1.0000       -3.6798
   SO4--                0.0001876         16.55      0.0875       -4.7848
   CaHCO3+              0.0001338         12.42      0.6327       -4.0724
   HCO3-                6.827e-05         3.823      0.6327       -4.3646
   CO2(aq)              5.975e-05         2.414      1.0000       -4.2237
   KCl(aq)              4.956e-05         3.391      1.0000       -4.3049
   MnCl+                3.553e-05         2.948      0.6327       -4.6483
   Mn++                 1.153e-05        0.5814      0.1676       -5.7141
   MgSO4(aq)            8.898e-06        0.9831      1.0000       -5.0507
   NaHCO3(aq)           8.173e-06        0.6302      1.0000       -5.0876
   Fe++                 7.800e-06        0.3998      0.1676       -5.8838
   NaHSiO3(aq)          6.700e-06        0.6155      1.0000       -5.1739
   CaCO3(aq)            6.467e-06        0.5941      1.0000       -5.1893
   FeCl+                2.235e-06        0.1873      0.6327       -5.8494
   OH-                  1.646e-06       0.02570      0.5966       -6.0078
   HSiO3-               1.207e-06       0.08543      0.6327       -6.1170
   H+                   6.386e-07     0.0005908      0.8511       -6.2648
   FeCl4--              4.871e-07       0.08837      0.0875       -7.3705
   MgHCO3+              4.534e-07       0.03551      0.6327       -6.5424
   KSO4-                2.509e-07       0.03112      0.6327       -6.7994
   NaOH(aq)             1.123e-07      0.004122      1.0000       -6.9497
   HS-                  1.050e-07      0.003187      0.5966       -7.2032
   H2S(aq)              1.034e-07      0.003236      1.0000       -6.9853
   HCl(aq)              8.781e-08      0.002939      1.0000       -7.0564
   CO3--                6.139e-08      0.003381      0.1068       -8.1835
   AlO2-                2.521e-08      0.001365      0.6327       -7.7972
   MnSO4(aq)            2.392e-08      0.003315      1.0000       -7.6212
   HSO4-                1.411e-08      0.001257      0.6327       -8.0493
    (only species > 1e-8 molal listed)

  Mineral saturation states
                     log Q/K                          log Q/K
 ----------------------------------------------------------------
   Chromite           0.0000 sat    Talc              -1.5256     
   Hematite           0.0000 sat    Analcime          -1.5854     
   Nontronite-Ca      0.0000 sat    Albite_low        -1.5908     
   Mesolite           0.0000 sat    Albite            -1.5908     
   Hydroxylapatite    0.0000 sat    Eskolaite         -1.6424     
   Pyrite             0.0000 sat    Ferrosilite       -1.8303     
   Calcite            0.0000 sat    Saponite-K        -1.8486     
   Aragonite         -0.1436        Cronstedtite-7A   -1.9806     
   Quartz            -0.2017        Whitlockite       -2.0032     
   Nontronite-Na     -0.2235        Saponite-H        -2.0500     
   Nontronite-Mg     -0.2706        Montmor-Ca        -2.0523     
   Tridymite         -0.3735        Halite            -2.0619     
   Chalcedony        -0.4184        Diopside          -2.0998     
   Ice               -0.4845        Dolomite-dis      -2.1458     
   Anhydrite         -0.5255        Andradite         -2.1713     
   Cristobalite(alp  -0.6194        Montmor-Na        -2.2220     
   Magnetite         -0.6701        Montmor-Mg        -2.2738     
   Goethite          -0.6981        Magnesite         -2.3006     
   Diaspore          -0.7095        Maximum_Microcli  -2.3958     
   Saponite-Ca       -0.8476        K-Feldspar        -2.4086     
   Coesite           -0.8601        Siderite          -2.4869     
   Cristobalite(bet  -0.9216        Kaolinite         -2.4915     
   Nontronite-K      -1.0006        Albite_high       -2.5219     
   Boehmite          -1.0043        Troilite          -2.5462     
   Dolomite-ord      -1.0325        Enstatite         -2.5919     
   Dolomite          -1.0332        Minnesotaite      -2.6075     
   Gypsum            -1.0421        Pyrrhotite        -2.6258     
   Saponite-Na       -1.0710        Celadonite        -2.6323     
   SiO2(am)          -1.0956        Rhodochrosite     -2.7233     
   Saponite-Mg       -1.1247        Wollastonite      -2.7252     
   Stilbite          -1.1260        Epidote           -2.7666     
   Bassanite         -1.1864        Epidote-ord       -2.7720     
   Nontronite-H      -1.2006        Pseudowollastoni  -2.8595     
   Monohydrocalcite  -1.2251        Smectite-low-Fe-  -2.8957     
   CaSO4:0.5H2O(bet  -1.2809        Laumontite        -2.9708     
   Scolecite         -1.3761        Montmor-K         -2.9816     
   Gibbsite          -1.4955     
    (only minerals with log Q/K > -3 listed)

                         partial
  Gases               press. (bar)     fugacity     fug. coef.    log fug.
 ---------------------------------------------------------------------------
   H2O(g)                  0.8126        0.8006        0.9852     -0.0966
   CO2(g)                0.005579      0.005566        0.9976     -2.2545
   H2(g)                4.194e-06     4.196e-06         1.001     -5.3771
   H2S(g)               3.097e-06     3.085e-06        0.9961     -5.5108
   CH4(g)               2.015e-10     2.014e-10        0.9993     -9.6959
   HCl(g)               1.063e-10     1.063e-10         1.000*    -9.9733
   CO(g)                6.666e-12     6.666e-12         1.000*   -11.1761
   SO2(g)               3.416e-16     3.391e-16        0.9928    -15.4697
   S2(g)                1.206e-20     1.206e-20         1.000*   -19.9187
   C2H4(g)              5.972e-32     5.972e-32         1.000*   -31.2239
   Cl2(g)               3.762e-42     3.762e-42         1.000*   -41.4246
   Na(g)                1.182e-44     1.182e-44         1.000*   -43.9275
   K(g)                 1.839e-48     1.839e-48         1.000*   -47.7355
   O2(g)                4.675e-53     4.674e-53        0.9999    -52.3303
   Mg(g)                7.136e-75     7.136e-75         1.000*   -74.1466
   Ca(g)                2.152e-91     2.152e-91         1.000*   -90.6671
   C(g)                 2.947e-98     2.947e-98         1.000*   -97.5306
   Al(g)               1.090e-111    1.090e-111         1.000*  -110.9624
   Si(g)               9.297e-122    9.297e-122         1.000*  -121.0317
    *no data, gas taken to be ideal

                                  In fluid              Sorbed            Kd
  Original basis total moles   moles     mg/kg      moles     mg/kg      L/kg
 -------------------------------------------------------------------------------
   H2O                 55.5       55.5  9.18e+05
   Al+++            0.00118   3.19e-08  0.000791
   Ca++               0.498      0.496  1.83e+04
   Cl-                 1.39       1.38  4.51e+04
   CrO4--          1.90e-06   7.06e-18  7.51e-13
   Fe++             0.00306   1.05e-05     0.540
   H+               -0.0110   4.45e-05    0.0411
   HCO3-            0.00100   0.000277      15.5
   HPO4--          0.000248   1.79e-09  0.000157
   K+               0.00116    0.00116      41.6
   Mg++             0.00139    0.00139      30.9
   Mn++            4.71e-05   4.71e-05      2.37
   Na+                0.881      0.881  1.86e+04
   O2(aq)          9.21e-07  -4.19e-07   -0.0123
   SO4--            0.00100   0.000596      52.5
   SiO2(aq)         0.00553   0.000533      29.4
   Ti(OH)4(aq)     0.000209   0.000209      22.2

  Elemental composition               In fluid                  Sorbed
                  total moles     moles       mg/kg        moles       mg/kg
 -------------------------------------------------------------------------------
   Aluminum          0.001176    3.193e-08   0.0007908
   Calcium             0.4980       0.4964   1.826e+04
   Carbon            0.001000    0.0002770       3.054
   Chlorine             1.385        1.385   4.507e+04
   Chromium         1.896e-06    7.055e-18   3.367e-13
   Hydrogen             111.0        111.0   1.027e+05
   Iron              0.003056    1.053e-05      0.5399
   Magnesium         0.001385     0.001385       30.90
   Manganese        4.708e-05    4.708e-05       2.374
   Oxygen               55.53        55.51   8.153e+05
   Phosphorus       0.0002476    1.787e-09   5.081e-05
   Potassium         0.001160     0.001160       41.65
   Silicon           0.005533    0.0005329       13.74
   Sodium              0.8809       0.8806   1.858e+04
   Sulfur            0.001000    0.0005956       17.53
   Titanium         0.0002090    0.0002090       9.186


          Step #     2             Xi = 0.0011

          Temperature = 100.0 C    Pressure =  1.013 bars
          pH =  6.503              log fO2 =  -52.682
          Eh =  -0.2368 volts      pe =  -3.1983
          Ionic strength      =    1.904318 molal
          Charge imbalance    =    0.450675 eq/kg (16.85% error)
          Activity of water   =    0.960568
          Solvent mass        =     0.99992 kg
          Solution mass       =      1.0894 kg
          Mineral mass        =   0.0013506 kg
          Solution density    =    1.002    g/cm3
          Solution viscosity  =    0.003    poise
          Chlorinity          =    1.385106 molal
          Dissolved solids    =       82112 mg/kg sol'n
          Hardness            =    45681.02 mg/kg sol'n as CaCO3
            carbonate         =        4.59 mg/kg sol'n as CaCO3
            non-carbonate     =    45676.43 mg/kg sol'n as CaCO3
          Carbonate alkalinity=        4.59 mg/kg sol'n as CaCO3
          Water type          =    Ca-Cl
          Bulk volume         =    1.09e+03 cm3
          Fluid volume        =    1.09e+03 cm3
          Mineral volume      =       0.455 cm3
          Inert volume        =        0.00 cm3
          Porosity            =        100. %
          Permeability        =        97.3 cm2
          Mass reacted        =        1.19 g

                          moles          moles         grams          cm3      rxn rate
  Reactants             remaining       reacted       reacted       reacted  (mol/kg sec)
 ------------------------------------------------------------------------------------------
   Al2O3                   0.9393      0.001029        0.1049          --            --  
   CaO                      1.524      0.001668       0.09355          --            --  
   Cr2O3                0.0007161     7.840e-07     0.0001192          --            --  
   FeO(ox)                  3.286      0.003598        0.2585          --            --  
   K2O(ox)                 0.1282     0.0001404       0.01323          --            --  
   MgO                     0.6157     0.0006741       0.02717          --            --  
   MnO                    0.07364     8.064e-05      0.005720          --            --  
   Na2O(ox)                0.6971     0.0007633       0.04731          --            --  
   P2O5                    0.1971     0.0002158       0.03063          --            --  
   SiO2                     8.841      0.009681        0.5817          --            --  
   TiO2                    0.3324     0.0003640       0.02908          --            --  

  Minerals in system     moles      log moles      grams        volume (cm3)
 ----------------------------------------------------------------------------
   Calcite              0.0008518     -3.070        0.08525         0.03146
   Chromite             1.284e-06     -5.891      0.0002874       5.651e-05
   Hematite             0.0005045     -3.297        0.08056         0.01527
   Hydroxylapatite      0.0001442     -3.841        0.07242         0.02733
   Mesolite             0.0007188     -3.143         0.2787          0.1231
   Nontronite-Ca         0.001639     -2.785         0.6954          0.2149
   Pyrite               0.0003053     -3.515        0.03663        0.007310
   Saponite-Ca          0.0002629     -3.580         0.1014         0.03568
                                               _____________   _____________
          (total)                                     1.351          0.4550 

  Aqueous species       molality    mg/kg sol'n    act. coef.     log act.
 ---------------------------------------------------------------------------
   Cl-                      1.211     3.941e+04      0.5562       -0.1717
   Na+                     0.7706     1.626e+04      0.6327       -0.3120
   Ca++                    0.4468     1.644e+04      0.1676       -1.1257
   NaCl(aq)                0.1105         5927.      1.0000       -0.9567
   CaCl+                  0.03506         2431.      0.6327       -1.6540
   CaCl2(aq)              0.01412         1438.      1.0000       -1.8501
   K+                    0.001226         44.00      0.5562       -3.1663
   Mg++                 0.0006288         14.03      0.2482       -3.8067
   SiO2(aq)             0.0005250         28.95      1.0000       -3.2799
   Ti(OH)4(aq)          0.0003650         38.84      1.0000       -3.4377
   CaSO4(aq)            0.0002618         32.72      1.0000       -3.5820
   MgCl+                0.0002526         13.86      0.6327       -3.7963
   SO4--                0.0001232         10.87      0.0875       -4.9674
   CaHCO3+              7.736e-05         7.178      0.6327       -4.3103
   MnCl+                6.162e-05         5.113      0.6327       -4.4091
   KCl(aq)              5.471e-05         3.744      1.0000       -4.2619
   HCO3-                3.946e-05         2.210      0.6327       -4.6027
   Mn++                 1.999e-05         1.008      0.1676       -5.4749
   CO2(aq)              1.996e-05        0.8065      1.0000       -4.6997
   NaHSiO3(aq)          1.160e-05         1.065      1.0000       -4.9357
   CaCO3(aq)            6.467e-06        0.5941      1.0000       -5.1893
   NaHCO3(aq)           4.726e-06        0.3644      1.0000       -5.3255
   MgSO4(aq)            3.744e-06        0.4136      1.0000       -5.4267
   Fe++                 3.191e-06        0.1636      0.1676       -6.2719
   OH-                  2.847e-06       0.04445      0.5966       -5.7699
   HSiO3-               2.088e-06        0.1478      0.6327       -5.8790
   FeCl+                9.147e-07       0.07666      0.6327       -6.2375
   H+                   3.692e-07     0.0003416      0.8511       -6.5027
   HS-                  2.009e-07      0.006099      0.5966       -6.9214
   FeCl4--              1.993e-07       0.03616      0.0875       -7.7585
   NaOH(aq)             1.943e-07      0.007133      1.0000       -6.7116
   KSO4-                1.819e-07       0.02257      0.6327       -6.9390
   MgHCO3+              1.679e-07       0.01315      0.6327       -6.9739
   H2S(aq)              1.145e-07      0.003580      1.0000       -6.9414
   CO3--                6.137e-08      0.003380      0.1068       -8.1836
   HCl(aq)              5.077e-08      0.001699      1.0000       -7.2944
   MnSO4(aq)            2.725e-08      0.003776      1.0000       -7.5647
   AlO2-                2.520e-08      0.001364      0.6327       -7.7974
    (only species > 1e-8 molal listed)

  Mineral saturation states
                     log Q/K                          log Q/K
 ----------------------------------------------------------------
   Hematite           0.0000 sat    Scolecite         -1.3762     
   Nontronite-Ca      0.0000 sat    CaSO4:0.5H2O(bet  -1.4633     
   Calcite            0.0000 sat    Analcime          -1.5852     
   Saponite-Ca        0.0000 sat    Albite_low        -1.5906     
   Chromite           0.0000 sat    Albite            -1.5906     
   Mesolite           0.0000 sat    Eskolaite         -1.7302     
   Pyrite             0.0000 sat    Gibbsite          -1.7335     
   Hydroxylapatite    0.0000 sat    Ferrosilite       -1.7425     
   Aragonite         -0.1436        Cronstedtite-7A   -1.8050     
   Quartz            -0.2017        Tremolite         -1.8782     
   Nontronite-Na     -0.2234        Halite            -2.0617     
   Saponite-Na       -0.2234        Whitlockite       -2.1619     
   Nontronite-Mg     -0.3026        Chrysotile        -2.2105     
   Saponite-Mg       -0.3091        Wollastonite      -2.2491     
   Tridymite         -0.3735        Montmor-Ca        -2.2781     
   Chalcedony        -0.4184        Epidote           -2.2906     
   Ice               -0.4845        Epidote-ord       -2.2960     
   Magnetite         -0.5823        Celadonite        -2.3069     
   Cristobalite(alp  -0.6194        Enstatite         -2.3094     
   Talc              -0.6780        Dolomite-dis      -2.3393     
   Goethite          -0.6981        Minnesotaite      -2.3441     
   Anhydrite         -0.7080        Maximum_Microcli  -2.3530     
   Andradite         -0.7432        K-Feldspar        -2.3658     
   Coesite           -0.8601        Pseudowollastoni  -2.3834     
   Cristobalite(bet  -0.9216        Troilite          -2.4145     
   Diaspore          -0.9476        Montmor-Na        -2.4478     
   Nontronite-K      -0.9864        Rhodochrosite     -2.4843     
   Saponite-K        -0.9869        Pyrrhotite        -2.4941     
   SiO2(am)          -1.0956        Magnesite         -2.4941     
   Stilbite          -1.1258        Albite_high       -2.5217     
   Gypsum            -1.2245        Montmor-Mg        -2.5315     
   Monohydrocalcite  -1.2251        Phlogopite        -2.5952     
   Dolomite-ord      -1.2260        Prehnite          -2.7126     
   Dolomite          -1.2267        Hedenbergite      -2.7420     
   Boehmite          -1.2424        Smectite-low-Fe-  -2.8121     
   Nontronite-H      -1.2792        Siderite          -2.8752     
   Saponite-H        -1.2810        Greenalite        -2.9040     
   Diopside          -1.3412        Kaolinite         -2.9676     
   Bassanite         -1.3688        Laumontite        -2.9709     
    (only minerals with log Q/K > -3 listed)

                         partial
  Gases               press. (bar)     fugacity     fug. coef.    log fug.
 ---------------------------------------------------------------------------
   H2O(g)                  0.8126        0.8006        0.9852     -0.0966
   CO2(g)                0.001864      0.001860        0.9976     -2.7305
   H2(g)                6.283e-06     6.288e-06         1.001     -5.2015
   H2S(g)               3.426e-06     3.413e-06        0.9961     -5.4669
   CH4(g)               3.394e-10     3.392e-10        0.9993     -9.4696
   HCl(g)               6.148e-11     6.148e-11         1.000*   -10.2113
   CO(g)                3.337e-12     3.337e-12         1.000*   -11.4766
   SO2(g)               1.124e-16     1.115e-16        0.9928    -15.9526
   S2(g)                6.576e-21     6.576e-21         1.000*   -20.1821
   C2H4(g)              7.544e-32     7.544e-32         1.000*   -31.1224
   Cl2(g)               8.394e-43     8.394e-43         1.000*   -42.0760
   Na(g)                2.503e-44     2.503e-44         1.000*   -43.6015
   K(g)                 4.297e-48     4.297e-48         1.000*   -47.3668
   O2(g)                2.082e-53     2.082e-53        0.9999    -52.6815
   Mg(g)                2.049e-74     2.049e-74         1.000*   -73.6884
   Ca(g)                9.651e-91     9.651e-91         1.000*   -90.0154
   C(g)                 2.211e-98     2.211e-98         1.000*   -97.6554
   Al(g)               1.156e-111    1.156e-111         1.000*  -110.9371
   Si(g)               2.087e-121    2.087e-121         1.000*  -120.6805
    *no data, gas taken to be ideal

                                  In fluid              Sorbed            Kd
  Original basis total moles   moles     mg/kg      moles     mg/kg      L/kg
 -------------------------------------------------------------------------------
   H2O                 55.5       55.5  9.18e+05
   Al+++            0.00206   3.10e-08  0.000767
   Ca++               0.499      0.496  1.83e+04
   Cl-                 1.39       1.39  4.51e+04
   CrO4--          2.57e-06   1.24e-18  1.32e-13
   Fe++             0.00460   4.31e-06     0.221
   H+               -0.0192  -2.56e-06  -0.00237
   HCO3-            0.00100   0.000148      8.30
   HPO4--          0.000433   6.45e-10  5.68e-05
   K+               0.00128    0.00128      46.0
   Mg++             0.00167   0.000885      19.8
   Mn++            8.16e-05   8.16e-05      4.12
   Na+                0.882      0.881  1.86e+04
   O2(aq)          4.17e-07  -6.33e-07   -0.0186
   SO4--            0.00100   0.000389      34.3
   SiO2(aq)         0.00968   0.000539      29.7
   Ti(OH)4(aq)     0.000365   0.000365      38.8

  Elemental composition               In fluid                  Sorbed
                  total moles     moles       mg/kg        moles       mg/kg
 -------------------------------------------------------------------------------
   Aluminum          0.002058    3.096e-08   0.0007669
   Calcium             0.4987       0.4963   1.826e+04
   Carbon            0.001000    0.0001482       1.634
   Chlorine             1.385        1.385   4.507e+04
   Chromium         2.568e-06    1.236e-18   5.898e-14
   Hydrogen             111.0        111.0   1.027e+05
   Iron              0.004598    4.309e-06      0.2209
   Magnesium         0.001674    0.0008853       19.75
   Manganese        8.164e-05    8.164e-05       4.117
   Oxygen               55.55        55.51   8.152e+05
   Phosphorus       0.0004325    6.450e-10   1.834e-05
   Potassium         0.001281     0.001281       45.97
   Silicon           0.009682    0.0005386       13.89
   Sodium              0.8815       0.8810   1.859e+04
   Sulfur            0.001000    0.0003893       11.46
   Titanium         0.0003650    0.0003650       16.04


          Step #     3             Xi = 0.0016

          Temperature = 100.0 C    Pressure =  1.013 bars
          pH =  6.627              log fO2 =  -52.987
          Eh =  -0.2516 volts      pe =  -3.3985
          Ionic strength      =    1.903936 molal
          Charge imbalance    =    0.450690 eq/kg (16.85% error)
          Activity of water   =    0.960566
          Solvent mass        =     0.99989 kg
          Solution mass       =      1.0893 kg
          Mineral mass        =   0.0018989 kg
          Solution density    =    1.002    g/cm3
          Solution viscosity  =    0.003    poise
          Chlorinity          =    1.385155 molal
          Dissolved solids    =       82113 mg/kg sol'n
          Hardness            =    45633.41 mg/kg sol'n as CaCO3
            carbonate         =        3.69 mg/kg sol'n as CaCO3
            non-carbonate     =    45629.73 mg/kg sol'n as CaCO3
          Carbonate alkalinity=        3.69 mg/kg sol'n as CaCO3
          Water type          =    Ca-Cl
          Bulk volume         =    1.09e+03 cm3
          Fluid volume        =    1.09e+03 cm3
          Mineral volume      =       0.642 cm3
          Inert volume        =        0.00 cm3
          Porosity            =        99.9 %
          Permeability        =        96.7 cm2
          Mass reacted        =         1.7 g

                          moles          moles         grams          cm3      rxn rate
  Reactants             remaining       reacted       reacted       reacted  (mol/kg sec)
 ------------------------------------------------------------------------------------------
   Al2O3                   0.9389      0.001469        0.1498          --            --  
   CaO                      1.523      0.002383        0.1336          --            --  
   Cr2O3                0.0007157     1.120e-06     0.0001702          --            --  
   FeO(ox)                  3.284      0.005139        0.3692          --            --  
   K2O(ox)                 0.1282     0.0002006       0.01890          --            --  
   MgO                     0.6154     0.0009630       0.03881          --            --  
   MnO                    0.07361     0.0001152      0.008171          --            --  
   Na2O(ox)                0.6968      0.001090       0.06759          --            --  
   P2O5                    0.1970     0.0003082       0.04375          --            --  
   SiO2                     8.837       0.01383        0.8309          --            --  
   TiO2                    0.3323     0.0005200       0.04154          --            --  

  Minerals in system     moles      log moles      grams        volume (cm3)
 ----------------------------------------------------------------------------
   Andradite            5.983e-05     -4.223        0.03040        0.007888
   Calcite              0.0008907     -3.050        0.08915         0.03290
   Chromite             1.620e-06     -5.790      0.0003626       7.130e-05
   Hematite             0.0005598     -3.252        0.08939         0.01695
   Hydroxylapatite      0.0002058     -3.687         0.1034         0.03901
   Mesolite              0.001024     -2.990         0.3972          0.1753
   Nontronite-Ca         0.002244     -2.649         0.9520          0.2942
   Pyrite               0.0004081     -3.389        0.04897        0.009771
   Saponite-Ca          0.0004879     -3.312         0.1881         0.06620
                                               _____________   _____________
          (total)                                     1.899          0.6423 

  Aqueous species       molality    mg/kg sol'n    act. coef.     log act.
 ---------------------------------------------------------------------------
   Cl-                      1.211     3.941e+04      0.5562       -0.1716
   Na+                     0.7710     1.627e+04      0.6327       -0.3118
   Ca++                    0.4468     1.644e+04      0.1676       -1.1257
   NaCl(aq)                0.1106         5931.      1.0000       -0.9564
   CaCl+                  0.03507         2431.      0.6327       -1.6539
   CaCl2(aq)              0.01412         1439.      1.0000       -1.8501
   K+                    0.001341         48.14      0.5562       -3.1272
   SiO2(aq)             0.0005250         28.95      1.0000       -3.2799
   Ti(OH)4(aq)          0.0005211         55.44      1.0000       -3.2831
   Mg++                 0.0003555         7.931      0.2482       -4.0543
   MgCl+                0.0001428         7.835      0.6327       -4.0440
   CaSO4(aq)            0.0001239         15.48      1.0000       -3.9070
   MnCl+                8.773e-05         7.278      0.6327       -4.2557
   KCl(aq)              5.986e-05         4.096      1.0000       -4.2229
   SO4--                5.830e-05         5.141      0.0875       -5.2924
   CaHCO3+              5.817e-05         5.398      0.6327       -4.4342
   HCO3-                2.967e-05         1.662      0.6327       -4.7266
   Mn++                 2.846e-05         1.435      0.1676       -5.3216
   NaHSiO3(aq)          1.543e-05         1.417      1.0000       -4.8116
   CO2(aq)              1.129e-05        0.4559      1.0000       -4.9475
   CaCO3(aq)            6.467e-06        0.5941      1.0000       -5.1893
   OH-                  3.787e-06       0.05912      0.5966       -5.6460
   NaHCO3(aq)           3.555e-06        0.2741      1.0000       -5.4491
   HSiO3-               2.778e-06        0.1965      0.6327       -5.7552
   Fe++                 2.151e-06        0.1103      0.1676       -6.4432
   MgSO4(aq)            1.001e-06        0.1106      1.0000       -5.9994
   FeCl+                6.166e-07       0.05167      0.6327       -6.4089
   HS-                  2.917e-07      0.008856      0.5966       -6.7593
   H+                   2.776e-07     0.0002569      0.8511       -6.6266
   NaOH(aq)             2.585e-07      0.009491      1.0000       -6.5875
   FeCl4--              1.344e-07       0.02438      0.0875       -7.9298
   H2S(aq)              1.250e-07      0.003910      1.0000       -6.9032
   KSO4-                9.415e-08       0.01168      0.6327       -7.2250
   MgHCO3+              7.136e-08      0.005588      0.6327       -7.3454
   CO3--                6.136e-08      0.003380      0.1068       -8.1836
   HCl(aq)              3.818e-08      0.001278      1.0000       -7.4182
   AlO2-                2.520e-08      0.001364      0.6327       -7.7975
   MnSO4(aq)            1.835e-08      0.002544      1.0000       -7.7363
    (only species > 1e-8 molal listed)

  Mineral saturation states
                     log Q/K                          log Q/K
 ----------------------------------------------------------------
   Nontronite-Ca      0.0000 sat    Gypsum            -1.5495     
   Hematite           0.0000 sat    Analcime          -1.5851     
   Pyrite             0.0000 sat    Albite            -1.5905     
   Andradite          0.0000 sat    Albite_low        -1.5905     
   Hydroxylapatite    0.0000 sat    Cronstedtite-7A   -1.6522     
   Chromite           0.0000 sat    Ferrosilite       -1.6661     
   Saponite-Ca        0.0000 sat    Bassanite         -1.6938     
   Mesolite           0.0000 sat    CaSO4:0.5H2O(bet  -1.7883     
   Calcite            0.0000 sat    Eskolaite         -1.8065     
   Aragonite         -0.1436        Gibbsite          -1.8575     
   Quartz            -0.2017        Wollastonite      -2.0014     
   Nontronite-Na     -0.2233        Epidote           -2.0430     
   Saponite-Na       -0.2233        Epidote-ord       -2.0484     
   Nontronite-Mg     -0.3434        Halite            -2.0614     
   Saponite-Mg       -0.3499        Minnesotaite      -2.1150     
   Tridymite         -0.3735        Pseudowollastoni  -2.1357     
   Chalcedony        -0.4184        Chrysotile        -2.2104     
   Ice               -0.4845        Whitlockite       -2.2445     
   Magnetite         -0.5060        Celadonite        -2.2680     
   Cristobalite(alp  -0.6194        Troilite          -2.3000     
   Talc              -0.6780        Enstatite         -2.3094     
   Goethite          -0.6981        Maximum_Microcli  -2.3140     
   Coesite           -0.8601        K-Feldspar        -2.3268     
   Cristobalite(bet  -0.9216        Rhodochrosite     -2.3310     
   Nontronite-K      -0.9735        Pyrrhotite        -2.3796     
   Saponite-K        -0.9740        Hedenbergite      -2.4179     
   Anhydrite         -1.0330        Montmor-Ca        -2.4442     
   Diaspore          -1.0715        Prehnite          -2.4650     
   Diopside          -1.0935        Albite_high       -2.5216     
   SiO2(am)          -1.0956        Phlogopite        -2.5562     
   Stilbite          -1.1257        Dolomite-dis      -2.5871     
   Monohydrocalcite  -1.2251        Rhodonite         -2.6024     
   Nontronite-H      -1.3200        Montmor-Na        -2.6138     
   Saponite-H        -1.3218        Greenalite        -2.6749     
   Boehmite          -1.3663        Montmor-Mg        -2.7385     
   Scolecite         -1.3764        Magnesite         -2.7419     
   Tremolite         -1.3827        Smectite-low-Fe-  -2.8887     
   Dolomite-ord      -1.4738        Laumontite        -2.9710     
   Dolomite          -1.4745     
    (only minerals with log Q/K > -3 listed)

                         partial
  Gases               press. (bar)     fugacity     fug. coef.    log fug.
 ---------------------------------------------------------------------------
   H2O(g)                  0.8126        0.8006        0.9852     -0.0966
   CO2(g)                0.001054      0.001051        0.9976     -2.9783
   H2(g)                8.931e-06     8.937e-06         1.001     -5.0488
   H2S(g)               3.741e-06     3.727e-06        0.9961     -5.4287
   CH4(g)               7.832e-10     7.827e-10        0.9993     -9.1064
   HCl(g)               4.623e-11     4.623e-11         1.000*   -10.3351
   CO(g)                2.682e-12     2.682e-12         1.000*   -11.5716
   SO2(g)               4.272e-17     4.241e-17        0.9928    -16.3725
   S2(g)                3.880e-21     3.880e-21         1.000*   -20.4111
   C2H4(g)              1.988e-31     1.988e-31         1.000*   -30.7015
   Cl2(g)               3.339e-43     3.339e-43         1.000*   -42.4764
   Na(g)                3.971e-44     3.971e-44         1.000*   -43.4011
   K(g)                 7.455e-48     7.455e-48         1.000*   -47.1276
   O2(g)                1.031e-53     1.031e-53        0.9999    -52.9869
   Mg(g)                2.913e-74     2.913e-74         1.000*   -73.5357
   Ca(g)                2.427e-90     2.427e-90         1.000*   -89.6150
   C(g)                 2.525e-98     2.525e-98         1.000*   -97.5977
   Al(g)               1.472e-111    1.472e-111         1.000*  -110.8320
   Si(g)               4.217e-121    4.217e-121         1.000*  -120.3750
    *no data, gas taken to be ideal

                                  In fluid              Sorbed            Kd
  Original basis total moles   moles     mg/kg      moles     mg/kg      L/kg
 -------------------------------------------------------------------------------
   H2O                 55.5       55.5  9.18e+05
   Al+++            0.00294   3.06e-08  0.000759
   Ca++               0.499      0.496  1.83e+04
   Cl-                 1.39       1.39  4.51e+04
   CrO4--          3.24e-06   4.83e-19  5.14e-14
   Fe++             0.00614   2.90e-06     0.149
   H+               -0.0274  -1.68e-05   -0.0155
   HCO3-            0.00100   0.000109      6.12
   HPO4--          0.000617   3.91e-10  3.44e-05
   K+               0.00140    0.00140      50.3
   Mg++             0.00196   0.000499      11.1
   Mn++            0.000116   0.000116      5.86
   Na+                0.882      0.881  1.86e+04
   O2(aq)         -8.68e-08  -8.37e-07   -0.0246
   SO4--            0.00100   0.000184      16.2
   SiO2(aq)          0.0138   0.000543      30.0
   Ti(OH)4(aq)     0.000521   0.000521      55.4

  Elemental composition               In fluid                  Sorbed
                  total moles     moles       mg/kg        moles       mg/kg
 -------------------------------------------------------------------------------
   Aluminum          0.002940    3.064e-08   0.0007588
   Calcium             0.4994       0.4962   1.825e+04
   Carbon            0.001000    0.0001093       1.205
   Chlorine             1.385        1.385   4.508e+04
   Chromium         3.240e-06    4.826e-19   2.303e-14
   Hydrogen             111.0        111.0   1.027e+05
   Iron              0.006139    2.904e-06      0.1489
   Magnesium         0.001963    0.0004994       11.14
   Manganese        0.0001162    0.0001162       5.860
   Oxygen               55.56        55.51   8.152e+05
   Phosphorus       0.0006175    3.909e-10   1.112e-05
   Potassium         0.001401     0.001401       50.29
   Silicon            0.01383    0.0005431       14.00
   Sodium              0.8822       0.8815   1.860e+04
   Sulfur            0.001000    0.0001837       5.408
   Titanium         0.0005210    0.0005210       22.90


          Step #     4             Xi = 0.0020

          Temperature = 100.0 C    Pressure =  1.013 bars
          pH =  6.627              log fO2 =  -55.011
          Eh =  -0.2891 volts      pe =  -3.9046
          Ionic strength      =    1.903463 molal
          Charge imbalance    =    0.450706 eq/kg (16.86% error)
          Activity of water   =    0.960566
          Solvent mass        =     0.99985 kg
          Solution mass       =      1.0893 kg
          Mineral mass        =   0.0024468 kg
          Solution density    =    1.002    g/cm3
          Solution viscosity  =    0.003    poise
          Chlorinity          =    1.385203 molal
          Dissolved solids    =       82114 mg/kg sol'n
          Hardness            =    45588.91 mg/kg sol'n as CaCO3
            carbonate         =        3.69 mg/kg sol'n as CaCO3
            non-carbonate     =    45585.22 mg/kg sol'n as CaCO3
          Carbonate alkalinity=        3.69 mg/kg sol'n as CaCO3
          Water type          =    Ca-Cl
          Bulk volume         =    1.09e+03 cm3
          Fluid volume        =    1.09e+03 cm3
          Mineral volume      =       0.828 cm3
          Inert volume        =        0.00 cm3
          Porosity            =        99.9 %
          Permeability        =        96.1 cm2
          Mass reacted        =        2.21 g

                          moles          moles         grams          cm3      rxn rate
  Reactants             remaining       reacted       reacted       reacted  (mol/kg sec)
 ------------------------------------------------------------------------------------------
   Al2O3                   0.9384      0.001910        0.1948          --            --  
   CaO                      1.522      0.003098        0.1737          --            --  
   Cr2O3                0.0007154     1.456e-06     0.0002213          --            --  
   FeO(ox)                  3.283      0.006681        0.4800          --            --  
   K2O(ox)                 0.1281     0.0002608       0.02457          --            --  
   MgO                     0.6151      0.001252       0.05046          --            --  
   MnO                    0.07357     0.0001498       0.01062          --            --  
   Na2O(ox)                0.6965      0.001418       0.08786          --            --  
   P2O5                    0.1969     0.0004007       0.05688          --            --  
   SiO2                     8.833       0.01798         1.080          --            --  
   TiO2                    0.3321     0.0006760       0.05400          --            --  

  Minerals in system     moles      log moles      grams        volume (cm3)
 ----------------------------------------------------------------------------
   Andradite            0.0002518     -3.599         0.1280         0.03320
   Calcite              0.0008907     -3.050        0.08915         0.03290
   Chromite             1.956e-06     -5.709      0.0004378       8.609e-05
   Hematite             0.0002397     -3.620        0.03827        0.007256
   Hydroxylapatite      0.0002675     -3.573         0.1344         0.05070
   Magnetite            0.0001603     -3.795        0.03711        0.007137
   Mesolite              0.001350     -2.870         0.5235          0.2311
   Nontronite-Ca         0.002853     -2.545          1.211          0.3741
   Pyrite               0.0004996     -3.301        0.05994         0.01196
   Saponite-Ca          0.0005847     -3.233         0.2254         0.07933
                                               _____________   _____________
          (total)                                     2.447          0.8278 

  Aqueous species       molality    mg/kg sol'n    act. coef.     log act.
 ---------------------------------------------------------------------------
   Cl-                      1.211     3.941e+04      0.5562       -0.1716
   Na+                     0.7714     1.628e+04      0.6326       -0.3116
   Ca++                    0.4465     1.643e+04      0.1676       -1.1260
   NaCl(aq)                0.1106         5934.      1.0000       -0.9562
   CaCl+                  0.03504         2429.      0.6326       -1.6542
   CaCl2(aq)              0.01411         1438.      1.0000       -1.8504
   K+                    0.001457         52.28      0.5562       -3.0914
   Ti(OH)4(aq)          0.0006771         72.04      1.0000       -3.1693
   SiO2(aq)             0.0005250         28.95      1.0000       -3.2798
   Mg++                 0.0003553         7.926      0.2482       -4.0546
   MgCl+                0.0001427         7.830      0.6326       -4.0443
   MnCl+                0.0001138         9.445      0.6326       -4.1425
   KCl(aq)              6.501e-05         4.448      1.0000       -4.1870
   CaHCO3+              5.815e-05         5.396      0.6326       -4.4343
   Mn++                 3.693e-05         1.862      0.1676       -5.2084
   HCO3-                2.968e-05         1.662      0.6326       -4.7264
   NaHSiO3(aq)          1.544e-05         1.419      1.0000       -4.8113
   CO2(aq)              1.129e-05        0.4559      1.0000       -4.9474
   Fe++                 6.891e-06        0.3533      0.1676       -5.9375
   CaCO3(aq)            6.467e-06        0.5941      1.0000       -5.1893
   OH-                  3.788e-06       0.05914      0.5966       -5.6459
   NaHCO3(aq)           3.558e-06        0.2744      1.0000       -5.4488
   HSiO3-               2.779e-06        0.1966      0.6326       -5.7550
   FeCl+                1.975e-06        0.1655      0.6326       -5.9032
   HS-                  5.225e-07       0.01586      0.5966       -6.5062
   FeCl4--              4.304e-07       0.07809      0.0875       -7.4241
   H+                   2.776e-07     0.0002568      0.8510       -6.6267
   NaOH(aq)             2.588e-07      0.009499      1.0000       -6.5871
   H2S(aq)              2.238e-07      0.007000      1.0000       -6.6502
   H2(aq)               7.337e-08     0.0001358      1.0000       -7.1345
   MgHCO3+              7.133e-08      0.005587      0.6326       -7.3455
   CO3--                6.140e-08      0.003382      0.1068       -8.1833
   HCl(aq)              3.816e-08      0.001277      1.0000       -7.4184
   AlO2-                2.520e-08      0.001364      0.6326       -7.7975
   CaSO4(aq)            1.987e-08      0.002484      1.0000       -7.7017
    (only species > 1e-8 molal listed)

  Mineral saturation states
                     log Q/K                          log Q/K
 ----------------------------------------------------------------
   Andradite          0.0000 sat    Dolomite-ord      -1.4737     
   Nontronite-Ca      0.0000 sat    Dolomite          -1.4744     
   Chromite           0.0000 sat    Troilite          -1.5410     
   Hydroxylapatite    0.0000 sat    Analcime          -1.5849     
   Magnetite          0.0000 sat    Albite            -1.5902     
   Saponite-Ca        0.0000 sat    Albite_low        -1.5902     
   Mesolite           0.0000 sat    Pyrrhotite        -1.6206     
   Calcite            0.0000 sat    Gibbsite          -1.8576     
   Pyrite             0.0000 sat    Annite            -1.8805     
   Hematite           0.0000 sat    Hedenbergite      -1.9119     
   Aragonite         -0.1436        Wollastonite      -2.0014     
   Quartz            -0.2016        Epidote           -2.0433     
   Nontronite-Na     -0.2232        Epidote-ord       -2.0487     
   Saponite-Na       -0.2232        Halite            -2.0612     
   Nontronite-Mg     -0.3434        Pseudowollastoni  -2.1357     
   Saponite-Mg       -0.3499        Fayalite          -2.2077     
   Tridymite         -0.3734        Chrysotile        -2.2104     
   Chalcedony        -0.4183        Rhodochrosite     -2.2175     
   Ice               -0.4845        Celadonite        -2.2321     
   Minnesotaite      -0.5970        Whitlockite       -2.2445     
   Cristobalite(alp  -0.6193        Maximum_Microcli  -2.2782     
   Cronstedtite-7A   -0.6403        K-Feldspar        -2.2910     
   Talc              -0.6779        Enstatite         -2.3093     
   Goethite          -0.6981        Eskolaite         -2.3125     
   Coesite           -0.8600        Daphnite-14A      -2.4425     
   Cristobalite(bet  -0.9215        Montmor-Ca        -2.4443     
   Nontronite-K      -0.9617        Prehnite          -2.4653     
   Saponite-K        -0.9622        Rhodonite         -2.4889     
   Diaspore          -1.0717        FeO               -2.5001     
   Diopside          -1.0934        Phlogopite        -2.5203     
   SiO2(am)          -1.0955        Albite_high       -2.5213     
   Stilbite          -1.1257        Siderite          -2.5405     
   Greenalite        -1.1570        Dolomite-dis      -2.5870     
   Ferrosilite       -1.1601        Montmor-Na        -2.6139     
   Monohydrocalcite  -1.2251        Smectite-low-Fe-  -2.7349     
   Nontronite-H      -1.3200        Montmor-Mg        -2.7387     
   Saponite-H        -1.3218        Magnesite         -2.7418     
   Boehmite          -1.3665        Wustite           -2.9018     
   Scolecite         -1.3766        Smectite-high-Fe  -2.9367     
   Tremolite         -1.3826        Laumontite        -2.9712     
    (only minerals with log Q/K > -3 listed)

                         partial
  Gases               press. (bar)     fugacity     fug. coef.    log fug.
 ---------------------------------------------------------------------------
   H2O(g)                  0.8126        0.8006        0.9852     -0.0966
   CO2(g)                0.001054      0.001051        0.9976     -2.9782
   H2(g)                9.180e-05     9.186e-05         1.001     -4.0369
   CH4(g)               8.742e-06     8.736e-06        0.9993     -5.0587
   H2S(g)               6.698e-06     6.673e-06        0.9961     -5.1757
   HCl(g)               4.621e-11     4.621e-11         1.000*   -10.3353
   CO(g)                2.757e-11     2.757e-11         1.000*   -10.5596
   SO2(g)               7.044e-20     6.993e-20        0.9928    -19.1553
   S2(g)                1.178e-22     1.178e-22         1.000*   -21.9290
   C2H4(g)              2.345e-25     2.345e-25         1.000*   -24.6299
   Na(g)                1.274e-43     1.274e-43         1.000*   -42.8948
   Cl2(g)               3.246e-44     3.246e-44         1.000*   -43.4886
   K(g)                 2.596e-47     2.596e-47         1.000*   -46.5856
   O2(g)                9.756e-56     9.754e-56        0.9999    -55.0108
   Mg(g)                2.994e-73     2.994e-73         1.000*   -72.5238
   Ca(g)                2.494e-89     2.494e-89         1.000*   -88.6031
   C(g)                 2.668e-96     2.668e-96         1.000*   -95.5738
   Al(g)               4.850e-110    4.850e-110         1.000*  -109.3142
   Si(g)               4.455e-119    4.455e-119         1.000*  -118.3511
    *no data, gas taken to be ideal

                                  In fluid              Sorbed            Kd
  Original basis total moles   moles     mg/kg      moles     mg/kg      L/kg
 -------------------------------------------------------------------------------
   H2O                 55.5       55.5  9.18e+05
   Al+++            0.00382   3.06e-08  0.000759
   Ca++               0.500      0.496  1.82e+04
   Cl-                 1.39       1.38  4.51e+04
   CrO4--          3.91e-06   2.74e-19  2.92e-14
   Fe++             0.00768   9.30e-06     0.477
   H+               -0.0356  -1.63e-05   -0.0151
   HCO3-            0.00100   0.000109      6.12
   HPO4--          0.000802   3.91e-10  3.45e-05
   K+               0.00152    0.00152      54.6
   Mg++             0.00225   0.000498      11.1
   Mn++            0.000151   0.000151      7.60
   Na+                0.883      0.882  1.86e+04
   O2(aq)         -5.91e-07  -1.55e-06   -0.0454
   SO4--            0.00100   7.76e-07    0.0684
   SiO2(aq)          0.0180   0.000543      30.0
   Ti(OH)4(aq)     0.000677   0.000677      72.0

  Elemental composition               In fluid                  Sorbed
                  total moles     moles       mg/kg        moles       mg/kg
 -------------------------------------------------------------------------------
   Aluminum          0.003821    3.064e-08   0.0007589
   Calcium             0.5001       0.4957   1.824e+04
   Carbon            0.001000    0.0001093       1.205
   Chlorine             1.385        1.385   4.508e+04
   Chromium         3.912e-06    2.741e-19   1.308e-14
   Hydrogen             111.0        111.0   1.027e+05
   Iron              0.007681    9.304e-06      0.4770
   Magnesium         0.002252    0.0004980       11.11
   Manganese        0.0001508    0.0001508       7.603
   Oxygen               55.57        55.50   8.152e+05
   Phosphorus       0.0008024    3.911e-10   1.112e-05
   Potassium         0.001522     0.001522       54.61
   Silicon            0.01798    0.0005431       14.00
   Sodium              0.8828       0.8819   1.861e+04
   Sulfur            0.001000    7.757e-07     0.02283
   Titanium         0.0006770    0.0006770       29.76


          Step #     5             Xi = 0.0025

          Temperature = 100.0 C    Pressure =  1.013 bars
          pH =  6.628              log fO2 =  -55.851
          Eh =  -0.3047 volts      pe =  -4.1161
          Ionic strength      =    1.903265 molal
          Charge imbalance    =    0.450710 eq/kg (16.86% error)
          Activity of water   =    0.960566
          Solvent mass        =     0.99982 kg
          Solution mass       =      1.0893 kg
          Mineral mass        =   0.0029687 kg
          Solution density    =    1.002    g/cm3
          Solution viscosity  =    0.003    poise
          Chlorinity          =    1.385255 molal
          Dissolved solids    =       82139 mg/kg sol'n
          Hardness            =    45563.34 mg/kg sol'n as CaCO3
            carbonate         =        3.69 mg/kg sol'n as CaCO3
            non-carbonate     =    45559.65 mg/kg sol'n as CaCO3
          Carbonate alkalinity=        3.69 mg/kg sol'n as CaCO3
          Water type          =    Ca-Cl
          Bulk volume         =    1.09e+03 cm3
          Fluid volume        =    1.09e+03 cm3
          Mineral volume      =        1.01 cm3
          Inert volume        =        0.00 cm3
          Porosity            =        99.9 %
          Permeability        =        95.6 cm2
          Mass reacted        =        2.72 g

                          moles          moles         grams          cm3      rxn rate
  Reactants             remaining       reacted       reacted       reacted  (mol/kg sec)
 ------------------------------------------------------------------------------------------
   Al2O3                   0.9380      0.002351        0.2397          --            --  
   CaO                      1.521      0.003813        0.2138          --            --  
   Cr2O3                0.0007151     1.792e-06     0.0002724          --            --  
   FeO(ox)                  3.281      0.008223        0.5908          --            --  
   K2O(ox)                 0.1281     0.0003210       0.03023          --            --  
   MgO                     0.6148      0.001541       0.06210          --            --  
   MnO                    0.07354     0.0001843       0.01307          --            --  
   Na2O(ox)                0.6961      0.001745        0.1081          --            --  
   P2O5                    0.1968     0.0004932       0.07000          --            --  
   SiO2                     8.829       0.02213         1.330          --            --  
   TiO2                    0.3320     0.0008320       0.06646          --            --  

  Minerals in system     moles      log moles      grams        volume (cm3)
 ----------------------------------------------------------------------------
   Andradite            0.0003641     -3.439         0.1850         0.04800
   Calcite              0.0008907     -3.050        0.08915         0.03290
   Chromite             2.292e-06     -5.640      0.0005131       0.0001009
   Hydroxylapatite      0.0003291     -3.483         0.1653         0.06238
   Magnetite            0.0002485     -3.605        0.05754         0.01106
   Mesolite              0.001767     -2.753         0.6853          0.3026
   Minnesotaite         0.0004821     -3.317         0.2285         0.07129
   Nontronite-Ca         0.002894     -2.538          1.228          0.3794
   Pyrite               0.0004995     -3.301        0.05993         0.01196
   Saponite-Ca          0.0006988     -3.156         0.2694         0.09481
                                               _____________   _____________
          (total)                                     2.969           1.015 

  Aqueous species       molality    mg/kg sol'n    act. coef.     log act.
 ---------------------------------------------------------------------------
   Cl-                      1.211     3.941e+04      0.5562       -0.1716
   Na+                     0.7718     1.629e+04      0.6326       -0.3114
   Ca++                    0.4463     1.642e+04      0.1676       -1.1262
   NaCl(aq)                0.1107         5936.      1.0000       -0.9560
   CaCl+                  0.03503         2428.      0.6326       -1.6544
   CaCl2(aq)              0.01411         1437.      1.0000       -1.8506
   K+                    0.001572         56.42      0.5562       -3.0583
   Ti(OH)4(aq)          0.0008332         88.64      1.0000       -3.0793
   SiO2(aq)             0.0005812         32.05      1.0000       -3.2356
   Mg++                 0.0003171         7.073      0.2482       -4.1040
   MnCl+                0.0001399         11.61      0.6326       -4.0529
   MgCl+                0.0001274         6.988      0.6326       -4.0937
   KCl(aq)              7.015e-05         4.800      1.0000       -4.1540
   CaHCO3+              5.797e-05         5.379      0.6326       -4.4356
   Mn++                 4.540e-05         2.289      0.1676       -5.1188
   HCO3-                2.960e-05         1.658      0.6326       -4.7276
   NaHSiO3(aq)          1.716e-05         1.576      1.0000       -4.7655
   CO2(aq)              1.122e-05        0.4533      1.0000       -4.9499
   Fe++                 9.456e-06        0.4847      0.1676       -5.8001
   CaCO3(aq)            6.467e-06        0.5941      1.0000       -5.1893
   OH-                  3.800e-06       0.05932      0.5966       -5.6445
   NaHCO3(aq)           3.550e-06        0.2738      1.0000       -5.4497
   HSiO3-               3.086e-06        0.2184      0.6326       -5.7095
   FeCl+                2.711e-06        0.2271      0.6326       -5.7658
   HS-                  7.237e-07       0.02197      0.5966       -6.3648
   FeCl4--              5.906e-07        0.1072      0.0875       -7.2867
   Methane(aq)          3.645e-07      0.005367      1.0000       -6.4383
   H2S(aq)              3.089e-07      0.009664      1.0000       -6.5101
   H+                   2.767e-07     0.0002560      0.8510       -6.6280
   NaOH(aq)             2.597e-07      0.009533      1.0000       -6.5856
   H2(aq)               1.931e-07     0.0003573      1.0000       -6.7142
   MgHCO3+              6.350e-08      0.004973      0.6326       -7.3961
   CO3--                6.143e-08      0.003384      0.1068       -8.1831
   HCl(aq)              3.805e-08      0.001273      1.0000       -7.4197
   AlO2-                2.160e-08      0.001170      0.6326       -7.8643
   FeCl2(aq)            1.207e-08      0.001404      1.0000       -7.9183
    (only species > 1e-8 molal listed)

  Mineral saturation states
                     log Q/K                          log Q/K
 ----------------------------------------------------------------
   Saponite-Ca        0.0000 sat    Boehmite          -1.4346     
   Hydroxylapatite    0.0000 sat    Dolomite-ord      -1.5229     
   Pyrite             0.0000 sat    Dolomite          -1.5236     
   Nontronite-Ca      0.0000 sat    Albite            -1.5243     
   Chromite           0.0000 sat    Albite_low        -1.5243     
   Mesolite           0.0000 sat    Analcime          -1.5587     
   Magnetite          0.0000 sat    Hedenbergite      -1.6810     
   Calcite            0.0000 sat    Daphnite-14A      -1.7459     
   Minnesotaite       0.0000 sat    Fayalite          -1.8834     
   Andradite          0.0000 sat    Gibbsite          -1.9258     
   Hematite          -0.1401        Wollastonite      -1.9547     
   Aragonite         -0.1436        Halite            -2.0610     
   Quartz            -0.1574        Pseudowollastoni  -2.0890     
   Nontronite-Na     -0.2231        Epidote           -2.1122     
   Saponite-Na       -0.2231        Epidote-ord       -2.1176     
   Tridymite         -0.3292        Rhodochrosite     -2.1277     
   Nontronite-Mg     -0.3515        Celadonite        -2.1358     
   Saponite-Mg       -0.3580        Maximum_Microcli  -2.1794     
   Chalcedony        -0.3741        K-Feldspar        -2.1922     
   Cronstedtite-7A   -0.4560        Whitlockite       -2.2453     
   Ice               -0.4845        Chrysotile        -2.2621     
   Cristobalite(alp  -0.5751        Enstatite         -2.3118     
   Talc              -0.6413        Rhodonite         -2.3524     
   Greenalite        -0.6484        FeO               -2.3600     
   Goethite          -0.7682        C                 -2.3606     
   Coesite           -0.8158        Montmor-Ca        -2.3964     
   Cristobalite(bet  -0.8773        Siderite          -2.4030     
   Nontronite-K      -0.9507        Eskolaite         -2.4526     
   Saponite-K        -0.9512        Albite_high       -2.4554     
   Stilbite          -0.9700        Prehnite          -2.4640     
   Ferrosilite       -0.9759        Phlogopite        -2.5616     
   Diopside          -1.0492        Montmor-Na        -2.5659     
   SiO2(am)          -1.0513        Dolomite-dis      -2.6362     
   Diaspore          -1.1398        Smectite-low-Fe-  -2.6598     
   Monohydrocalcite  -1.2251        Montmor-Mg        -2.6989     
   Tremolite         -1.2575        Magnesite         -2.7910     
   Troilite          -1.2609        Wustite           -2.7914     
   Nontronite-H      -1.3204        Smectite-high-Fe  -2.8579     
   Saponite-H        -1.3222        Mordenite         -2.8900     
   Pyrrhotite        -1.3405        Laumontite        -2.9284     
   Annite            -1.3615        Sanidine_high     -2.9882     
   Scolecite         -1.3779     
    (only minerals with log Q/K > -3 listed)

                         partial
  Gases               press. (bar)     fugacity     fug. coef.    log fug.
 ---------------------------------------------------------------------------
   H2O(g)                  0.8126        0.8006        0.9852     -0.0966
   CO2(g)                0.001048      0.001045        0.9976     -2.9807
   CH4(g)               0.0004170     0.0004167        0.9993     -3.3801
   H2(g)                0.0002416     0.0002418         1.001     -3.6166
   H2S(g)               9.248e-06     9.213e-06        0.9961     -5.0356
   CO(g)                7.213e-11     7.213e-11         1.000*   -10.1419
   HCl(g)               4.607e-11     4.607e-11         1.000*   -10.3366
   SO2(g)               5.334e-21     5.296e-21        0.9928    -20.2760
   C2H4(g)              7.703e-23     7.703e-23         1.000*   -22.1133
   S2(g)                3.241e-23     3.241e-23         1.000*   -22.4894
   Na(g)                2.074e-43     2.074e-43         1.000*   -42.6831
   Cl2(g)               1.226e-44     1.226e-44         1.000*   -43.9116
   K(g)                 4.560e-47     4.560e-47         1.000*   -46.3411
   O2(g)                1.408e-56     1.408e-56        0.9999    -55.8513
   Mg(g)                7.076e-73     7.076e-73         1.000*   -72.1502
   Ca(g)                6.602e-89     6.602e-89         1.000*   -88.1803
   C(g)                 1.837e-95     1.837e-95         1.000*   -94.7358
   Al(g)               1.770e-109    1.770e-109         1.000*  -108.7520
   Si(g)               3.416e-118    3.416e-118         1.000*  -117.4664
    *no data, gas taken to be ideal

                                  In fluid              Sorbed            Kd
  Original basis total moles   moles     mg/kg      moles     mg/kg      L/kg
 -------------------------------------------------------------------------------
   H2O                 55.5       55.5  9.18e+05
   Al+++            0.00470   2.63e-08  0.000651
   Ca++               0.501      0.495  1.82e+04
   Cl-                 1.39       1.39  4.51e+04
   CrO4--          4.58e-06   2.35e-19  2.50e-14
   Fe++             0.00922   1.28e-05     0.655
   H+               -0.0438  -1.77e-05   -0.0164
   HCO3-            0.00100   0.000109      6.12
   HPO4--          0.000987   3.89e-10  3.43e-05
   K+               0.00164    0.00164      58.9
   Mg++             0.00254   0.000444      9.92
   Mn++            0.000185   0.000185      9.35
   Na+                0.883      0.882  1.86e+04
   O2(aq)         -1.09e-06  -2.90e-06   -0.0851
   SO4--            0.00100   1.03e-06    0.0911
   SiO2(aq)          0.0221   0.000601      33.2
   Ti(OH)4(aq)     0.000833   0.000833      88.6

  Elemental composition               In fluid                  Sorbed
                  total moles     moles       mg/kg        moles       mg/kg
 -------------------------------------------------------------------------------
   Aluminum          0.004703    2.627e-08   0.0006506
   Calcium             0.5008       0.4954   1.823e+04
   Carbon            0.001000    0.0001093       1.205
   Chlorine             1.385        1.385   4.508e+04
   Chromium         4.584e-06    2.348e-19   1.121e-14
   Hydrogen             111.0        111.0   1.027e+05
   Iron              0.009223    1.277e-05      0.6545
   Magnesium         0.002541    0.0004445       9.917
   Manganese        0.0001853    0.0001853       9.346
   Oxygen               55.59        55.50   8.152e+05
   Phosphorus       0.0009873    3.893e-10   1.107e-05
   Potassium         0.001642     0.001642       58.94
   Silicon            0.02213    0.0006014       15.51
   Sodium              0.8835       0.8823   1.862e+04
   Sulfur            0.001000    1.033e-06     0.03042
   Titanium         0.0008330    0.0008330       36.62


          Step #     7             Xi = 0.0036

          Temperature = 100.0 C    Pressure =  1.013 bars
          pH =  6.628              log fO2 =  -55.851
          Eh =  -0.3048 volts      pe =  -4.1163
          Ionic strength      =    1.902772 molal
          Charge imbalance    =    0.450726 eq/kg (16.86% error)
          Activity of water   =    0.960566
          Solvent mass        =     0.99973 kg
          Solution mass       =      1.0893 kg
          Mineral mass        =   0.0042059 kg
          Solution density    =    1.002    g/cm3
          Solution viscosity  =    0.003    poise
          Chlorinity          =    1.385378 molal
          Dissolved solids    =       82189 mg/kg sol'n
          Hardness            =    45505.29 mg/kg sol'n as CaCO3
            carbonate         =        3.69 mg/kg sol'n as CaCO3
            non-carbonate     =    45501.60 mg/kg sol'n as CaCO3
          Carbonate alkalinity=        3.69 mg/kg sol'n as CaCO3
          Water type          =    Ca-Cl
          Bulk volume         =    1.09e+03 cm3
          Fluid volume        =    1.09e+03 cm3
          Mineral volume      =        1.46 cm3
          Inert volume        =        0.00 cm3
          Porosity            =        99.9 %
          Permeability        =        94.2 cm2
          Mass reacted        =        3.92 g

                          moles          moles         grams          cm3      rxn rate
  Reactants             remaining       reacted       reacted       reacted  (mol/kg sec)
 ------------------------------------------------------------------------------------------
   Al2O3                   0.9370      0.003386        0.3453          --            --  
   CaO                      1.520      0.005492        0.3080          --            --  
   Cr2O3                0.0007143     2.581e-06     0.0003923          --            --  
   FeO(ox)                  3.277       0.01184        0.8510          --            --  
   K2O(ox)                 0.1279     0.0004623       0.04355          --            --  
   MgO                     0.6141      0.002219       0.08945          --            --  
   MnO                    0.07346     0.0002655       0.01883          --            --  
   Na2O(ox)                0.6954      0.002513        0.1558          --            --  
   P2O5                    0.1966     0.0007104        0.1008          --            --  
   SiO2                     8.819       0.03187         1.915          --            --  
   TiO2                    0.3316      0.001198       0.09573          --            --  

  Minerals in system     moles      log moles      grams        volume (cm3)
 ----------------------------------------------------------------------------
   Andradite            0.0006675     -3.176         0.3392         0.08801
   Calcite              0.0008907     -3.050        0.08915         0.03290
   Chromite             3.081e-06     -5.511      0.0006897       0.0001356
   Hydroxylapatite      0.0004739     -3.324         0.2380         0.08983
   Mesolite              0.002779     -2.556          1.078          0.4758
   Minnesotaite          0.001772     -2.752         0.8397          0.2620
   Nontronite-Ca         0.002839     -2.547          1.205          0.3722
   Pyrite               0.0004995     -3.301        0.05993         0.01196
   Saponite-Ca          0.0009252     -3.034         0.3567          0.1255
                                               _____________   _____________
          (total)                                     4.206           1.458 

  Aqueous species       molality    mg/kg sol'n    act. coef.     log act.
 ---------------------------------------------------------------------------
   Cl-                      1.211     3.941e+04      0.5562       -0.1716
   Na+                     0.7726     1.630e+04      0.6326       -0.3109
   Ca++                    0.4458     1.640e+04      0.1676       -1.1267
   NaCl(aq)                0.1108         5942.      1.0000       -0.9556
   CaCl+                  0.03499         2425.      0.6326       -1.6550
   CaCl2(aq)              0.01409         1435.      1.0000       -1.8511
   K+                    0.001843         66.13      0.5562       -2.9893
   Ti(OH)4(aq)           0.001200         127.6      1.0000       -2.9209
   SiO2(aq)             0.0005813         32.06      1.0000       -3.2356
   Mg++                 0.0003167         7.065      0.2482       -4.1045
   MnCl+                0.0002013         16.70      0.6326       -3.8951
   MgCl+                0.0001273         6.979      0.6326       -4.0942
   KCl(aq)              8.224e-05         5.627      1.0000       -4.0849
   Mn++                 6.529e-05         3.292      0.1676       -4.9610
   CaHCO3+              5.794e-05         5.376      0.6326       -4.4359
   HCO3-                2.962e-05         1.659      0.6326       -4.7273
   NaHSiO3(aq)          1.719e-05         1.579      1.0000       -4.7648
   CO2(aq)              1.122e-05        0.4533      1.0000       -4.9499
   Fe++                 9.443e-06        0.4840      0.1676       -5.8007
   CaCO3(aq)            6.467e-06        0.5941      1.0000       -5.1893
   OH-                  3.802e-06       0.05935      0.5966       -5.6443
   NaHCO3(aq)           3.556e-06        0.2742      1.0000       -5.4490
   HSiO3-               3.088e-06        0.2185      0.6326       -5.7092
   FeCl+                2.707e-06        0.2268      0.6326       -5.7663
   HS-                  7.241e-07       0.02198      0.5966       -6.3645
   FeCl4--              5.898e-07        0.1070      0.0875       -7.2873
   Methane(aq)          3.643e-07      0.005364      1.0000       -6.4385
   H2S(aq)              3.089e-07      0.009664      1.0000       -6.5101
   H+                   2.766e-07     0.0002558      0.8510       -6.6283
   NaOH(aq)             2.601e-07      0.009548      1.0000       -6.5849
   H2(aq)               1.931e-07     0.0003572      1.0000       -6.7143
   MgHCO3+              6.346e-08      0.004970      0.6326       -7.3963
   CO3--                6.150e-08      0.003387      0.1068       -8.1826
   HCl(aq)              3.802e-08      0.001272      1.0000       -7.4199
   AlO2-                2.160e-08      0.001169      0.6326       -7.8643
   FeCl2(aq)            1.205e-08      0.001402      1.0000       -7.9189
    (only species > 1e-8 molal listed)

  Mineral saturation states
                     log Q/K                          log Q/K
 ----------------------------------------------------------------
   Pyrite             0.0000 sat    Boehmite          -1.4349     
   Hydroxylapatite    0.0000 sat    Dolomite-ord      -1.5229     
   Nontronite-Ca      0.0000 sat    Dolomite          -1.5236     
   Mesolite           0.0000 sat    Albite_low        -1.5238     
   Chromite           0.0000 sat    Albite            -1.5238     
   Andradite          0.0000 sat    Analcime          -1.5582     
   Calcite            0.0000 sat    Hedenbergite      -1.6810     
   Saponite-Ca        0.0000 sat    Daphnite-14A      -1.7467     
   Minnesotaite       0.0000 sat    Fayalite          -1.8834     
   Magnetite         -0.0001        Gibbsite          -1.9261     
   Hematite          -0.1401        Wollastonite      -1.9547     
   Aragonite         -0.1436        Rhodochrosite     -1.9693     
   Quartz            -0.1574        Halite            -2.0606     
   Nontronite-Na     -0.2229        Celadonite        -2.0666     
   Saponite-Na       -0.2229        Pseudowollastoni  -2.0890     
   Tridymite         -0.3292        Maximum_Microcli  -2.1102     
   Nontronite-Mg     -0.3515        Epidote           -2.1127     
   Saponite-Mg       -0.3580        Epidote-ord       -2.1181     
   Chalcedony        -0.3741        K-Feldspar        -2.1230     
   Cronstedtite-7A   -0.4561        Rhodonite         -2.1940     
   Ice               -0.4845        Whitlockite       -2.2453     
   Cristobalite(alp  -0.5751        Chrysotile        -2.2621     
   Talc              -0.6411        Enstatite         -2.3118     
   Greenalite        -0.6485        FeO               -2.3601     
   Goethite          -0.7682        C                 -2.3607     
   Coesite           -0.8158        Montmor-Ca        -2.3968     
   Cristobalite(bet  -0.8773        Siderite          -2.4030     
   Nontronite-K      -0.9279        Eskolaite         -2.4525     
   Saponite-K        -0.9284        Albite_high       -2.4549     
   Stilbite          -0.9699        Prehnite          -2.4646     
   Ferrosilite       -0.9759        Phlogopite        -2.4926     
   Diopside          -1.0492        Montmor-Na        -2.5660     
   SiO2(am)          -1.0513        Dolomite-dis      -2.6362     
   Diaspore          -1.1401        Smectite-low-Fe-  -2.6461     
   Monohydrocalcite  -1.2251        Montmor-Mg        -2.6992     
   Tremolite         -1.2574        Magnesite         -2.7910     
   Troilite          -1.2609        Wustite           -2.7915     
   Annite            -1.2925        Smectite-high-Fe  -2.8442     
   Nontronite-H      -1.3204        Mordenite         -2.8898     
   Saponite-H        -1.3222        Sanidine_high     -2.9190     
   Pyrrhotite        -1.3405        Laumontite        -2.9288     
   Scolecite         -1.3784     
    (only minerals with log Q/K > -3 listed)

                         partial
  Gases               press. (bar)     fugacity     fug. coef.    log fug.
 ---------------------------------------------------------------------------
   H2O(g)                  0.8126        0.8006        0.9852     -0.0966
   CO2(g)                0.001048      0.001045        0.9976     -2.9807
   CH4(g)               0.0004168     0.0004165        0.9993     -3.3803
   H2(g)                0.0002416     0.0002417         1.001     -3.6167
   H2S(g)               9.248e-06     9.212e-06        0.9961     -5.0356
   CO(g)                7.212e-11     7.212e-11         1.000*   -10.1419
   HCl(g)               4.604e-11     4.604e-11         1.000*   -10.3368
   SO2(g)               5.337e-21     5.298e-21        0.9928    -20.2759
   C2H4(g)              7.697e-23     7.697e-23         1.000*   -22.1137
   S2(g)                3.241e-23     3.241e-23         1.000*   -22.4893
   Na(g)                2.078e-43     2.078e-43         1.000*   -42.6824
   Cl2(g)               1.225e-44     1.225e-44         1.000*   -43.9120
   K(g)                 5.348e-47     5.348e-47         1.000*   -46.2718
   O2(g)                1.409e-56     1.409e-56        0.9999    -55.8512
   Mg(g)                7.074e-73     7.074e-73         1.000*   -72.1503
   Ca(g)                6.601e-89     6.601e-89         1.000*   -88.1804
   C(g)                 1.837e-95     1.837e-95         1.000*   -94.7359
   Al(g)               1.769e-109    1.769e-109         1.000*  -108.7524
   Si(g)               3.416e-118    3.416e-118         1.000*  -117.4665
    *no data, gas taken to be ideal

                                  In fluid              Sorbed            Kd
  Original basis total moles   moles     mg/kg      moles     mg/kg      L/kg
 -------------------------------------------------------------------------------
   H2O                 55.5       55.5  9.18e+05
   Al+++            0.00677   2.63e-08  0.000651
   Ca++               0.502      0.495  1.82e+04
   Cl-                 1.39       1.38  4.51e+04
   CrO4--          6.16e-06   2.34e-19  2.50e-14
   Fe++              0.0128   1.27e-05     0.654
   H+               -0.0631  -1.77e-05   -0.0164
   HCO3-            0.00100   0.000109      6.12
   HPO4--           0.00142   3.90e-10  3.43e-05
   K+               0.00192    0.00192      69.1
   Mg++             0.00322   0.000444      9.90
   Mn++            0.000266   0.000266      13.4
   Na+                0.885      0.883  1.86e+04
   O2(aq)         -2.28e-06  -2.90e-06   -0.0851
   SO4--            0.00100   1.03e-06    0.0912
   SiO2(aq)          0.0319   0.000601      33.2
   Ti(OH)4(aq)      0.00120    0.00120      128.

  Elemental composition               In fluid                  Sorbed
                  total moles     moles       mg/kg        moles       mg/kg
 -------------------------------------------------------------------------------
   Aluminum          0.006773    2.627e-08   0.0006506
   Calcium             0.5025       0.4948   1.821e+04
   Carbon            0.001000    0.0001093       1.205
   Chlorine             1.385        1.385   4.508e+04
   Chromium         6.163e-06    2.344e-19   1.119e-14
   Hydrogen             111.0        111.0   1.027e+05
   Iron               0.01284    1.275e-05      0.6537
   Magnesium         0.003219    0.0004439       9.905
   Manganese        0.0002665    0.0002665       13.44
   Oxygen               55.62        55.50   8.152e+05
   Phosphorus        0.001422    3.897e-10   1.108e-05
   Potassium         0.001925     0.001925       69.09
   Silicon            0.03187    0.0006014       15.51
   Sodium              0.8850       0.8831   1.864e+04
   Sulfur            0.001000    1.034e-06     0.03043
   Titanium          0.001199     0.001199       52.72


          Step #     8             Xi = 0.0045

          Temperature = 100.0 C    Pressure =  1.013 bars
          pH =  6.633              log fO2 =  -56.010
          Eh =  -0.3080 volts      pe =  -4.1606
          Ionic strength      =    1.902404 molal
          Charge imbalance    =    0.450731 eq/kg (16.86% error)
          Activity of water   =    0.960565
          Solvent mass        =     0.99965 kg
          Solution mass       =      1.0892 kg
          Mineral mass        =   0.0052510 kg
          Solution density    =    1.002    g/cm3
          Solution viscosity  =    0.003    poise
          Chlorinity          =    1.385482 molal
          Dissolved solids    =       82247 mg/kg sol'n
          Hardness            =    45455.85 mg/kg sol'n as CaCO3
            carbonate         =        3.67 mg/kg sol'n as CaCO3
            non-carbonate     =    45452.18 mg/kg sol'n as CaCO3
          Carbonate alkalinity=        3.67 mg/kg sol'n as CaCO3
          Water type          =    Ca-Cl
          Bulk volume         =    1.09e+03 cm3
          Fluid volume        =    1.09e+03 cm3
          Mineral volume      =        1.83 cm3
          Inert volume        =        0.00 cm3
          Porosity            =        99.8 %
          Permeability        =        93.1 cm2
          Mass reacted        =        4.96 g

                          moles          moles         grams          cm3      rxn rate
  Reactants             remaining       reacted       reacted       reacted  (mol/kg sec)
 ------------------------------------------------------------------------------------------
   Al2O3                   0.9361      0.004278        0.4362          --            --  
   CaO                      1.518      0.006939        0.3891          --            --  
   Cr2O3                0.0007136     3.261e-06     0.0004957          --            --  
   FeO(ox)                  3.274       0.01496         1.075          --            --  
   K2O(ox)                 0.1278     0.0005841       0.05502          --            --  
   MgO                     0.6135      0.002804        0.1130          --            --  
   MnO                    0.07339     0.0003354       0.02379          --            --  
   Na2O(ox)                0.6947      0.003175        0.1968          --            --  
   P2O5                    0.1964     0.0008974        0.1274          --            --  
   SiO2                     8.811       0.04027         2.419          --            --  
   TiO2                    0.3313      0.001514        0.1209          --            --  

  Minerals in system     moles      log moles      grams        volume (cm3)
 ----------------------------------------------------------------------------
   Andradite            0.0008764     -3.057         0.4454          0.1156
   Calcite              0.0008915     -3.050        0.08923         0.03293
   Chromite             3.761e-06     -5.425      0.0008419       0.0001655
   Hydroxylapatite      0.0005986     -3.223         0.3007          0.1135
   Mesolite              0.003670     -2.435          1.423          0.6282
   Minnesotaite          0.002812     -2.551          1.333          0.4158
   Nontronite-Ca         0.002632     -2.580          1.117          0.3451
   Pyrite               0.0004993     -3.302        0.05990         0.01195
   Quartz               0.0005288     -3.277        0.03177         0.01200
   Saponite-Ca           0.001169     -2.932         0.4508          0.1586
                                               _____________   _____________
          (total)                                     5.251           1.834 

  Aqueous species       molality    mg/kg sol'n    act. coef.     log act.
 ---------------------------------------------------------------------------
   Cl-                      1.211     3.940e+04      0.5562       -0.1716
   Na+                     0.7733     1.632e+04      0.6326       -0.3105
   Ca++                    0.4455     1.638e+04      0.1676       -1.1270
   NaCl(aq)                0.1109         5947.      1.0000       -0.9552
   CaCl+                  0.03496         2424.      0.6326       -1.6553
   CaCl2(aq)              0.01408         1434.      1.0000       -1.8514
   K+                    0.002076         74.50      0.5562       -2.9375
   Ti(OH)4(aq)           0.001516         161.2      1.0000       -2.8194
   SiO2(aq)             0.0008352         46.06      1.0000       -3.0782
   MnCl+                0.0002541         21.08      0.6326       -3.7939
   Mg++                 0.0002114         4.715      0.2482       -4.2801
   KCl(aq)              9.265e-05         6.339      1.0000       -4.0332
   MgCl+                8.493e-05         4.658      0.6326       -4.2698
   Mn++                 8.243e-05         4.156      0.1676       -4.8597
   CaHCO3+              5.732e-05         5.319      0.6326       -4.4405
   HCO3-                2.933e-05         1.642      0.6326       -4.7316
   NaHSiO3(aq)          2.498e-05         2.295      1.0000       -4.6024
   CO2(aq)              1.099e-05        0.4440      1.0000       -4.9589
   CaCO3(aq)            6.467e-06        0.5940      1.0000       -5.1893
   Fe++                 5.702e-06        0.2922      0.1676       -6.0198
   HSiO3-               4.485e-06        0.3173      0.6326       -5.5471
   OH-                  3.843e-06       0.05999      0.5966       -5.6396
   NaHCO3(aq)           3.524e-06        0.2717      1.0000       -5.4529
   FeCl+                1.635e-06        0.1370      0.6326       -5.9855
   HS-                  1.021e-06       0.03099      0.5966       -6.2153
   Methane(aq)          7.408e-07       0.01091      1.0000       -6.1303
   H2S(aq)              4.310e-07       0.01348      1.0000       -6.3655
   FeCl4--              3.561e-07       0.06460      0.0875       -7.5064
   H+                   2.736e-07     0.0002531      0.8510       -6.6329
   NaOH(aq)             2.631e-07      0.009658      1.0000       -6.5799
   H2(aq)               2.318e-07     0.0004288      1.0000       -6.6350
   CO3--                6.154e-08      0.003389      0.1068       -8.1823
   MgHCO3+              4.194e-08      0.003284      0.6326       -7.5763
   HCl(aq)              3.762e-08      0.001259      1.0000       -7.4246
   AlO2-                1.249e-08     0.0006758      0.6326       -8.1025
    (only species > 1e-8 molal listed)

  Mineral saturation states
                     log Q/K                          log Q/K
 ----------------------------------------------------------------
   Quartz             0.0000 sat    Pyrrhotite        -1.4058     
   Hydroxylapatite    0.0000 sat    Analcime          -1.4653     
   Nontronite-Ca      0.0000 sat    Hedenbergite      -1.5671     
   Calcite            0.0000 sat    Annite            -1.6363     
   Saponite-Ca        0.0000 sat    Boehmite          -1.6777     
   Mesolite           0.0000 sat    Dolomite-ord      -1.6982     
   Andradite          0.0000 sat    Dolomite          -1.6989     
   Chromite           0.0000 sat    Wollastonite      -1.7883     
   Pyrite             0.0000 sat    Celadonite        -1.7897     
   Minnesotaite       0.0000 sat    Maximum_Microcli  -1.8244     
   Aragonite         -0.1436        K-Feldspar        -1.8372     
   Tridymite         -0.1718        Rhodochrosite     -1.8678     
   Chalcedony        -0.2167        Pseudowollastoni  -1.9226     
   Nontronite-Na     -0.2227        Rhodonite         -1.9262     
   Saponite-Na       -0.2227        Halite            -2.0602     
   Nontronite-Mg     -0.3805        Fayalite          -2.1458     
   Saponite-Mg       -0.3870        Gibbsite          -2.1689     
   Stilbite          -0.4154        C                 -2.2110     
   Cristobalite(alp  -0.4177        Albite_high       -2.2204     
   Ice               -0.4845        Montmor-Ca        -2.2260     
   Talc              -0.5106        Eskolaite         -2.2427     
   Hematite          -0.6392        Whitlockite       -2.2483     
   Coesite           -0.6584        Mordenite         -2.3171     
   Magnetite         -0.7090        Enstatite         -2.3208     
   Cristobalite(bet  -0.7199        Epidote           -2.3576     
   Tremolite         -0.8120        Epidote-ord       -2.3630     
   Diopside          -0.8918        Montmor-Na        -2.3950     
   SiO2(am)          -0.8939        Chrysotile        -2.4463     
   Nontronite-K      -0.9107        Prehnite          -2.4599     
   Saponite-K        -0.9112        Montmor-Mg        -2.5573     
   Greenalite        -0.9633        FeO               -2.5699     
   Goethite          -1.0177        Smectite-low-Fe-  -2.5976     
   Ferrosilite       -1.0283        Siderite          -2.6218     
   Cronstedtite-7A   -1.2175        Sanidine_high     -2.6332     
   Monohydrocalcite  -1.2251        Phlogopite        -2.7057     
   Albite            -1.2893        Laumontite        -2.7757     
   Albite_low        -1.2893        Daphnite-14A      -2.8093     
   Nontronite-H      -1.3219        Dolomite-dis      -2.8115     
   Saponite-H        -1.3237        Jadeite           -2.9275     
   Troilite          -1.3262        Smectite-high-Fe  -2.9309     
   Scolecite         -1.3827        Magnesite         -2.9663     
   Diaspore          -1.3829        Wustite           -2.9944     
    (only minerals with log Q/K > -3 listed)

                         partial
  Gases               press. (bar)     fugacity     fug. coef.    log fug.
 ---------------------------------------------------------------------------
   H2O(g)                  0.8126        0.8006        0.9852     -0.0966
   CO2(g)                0.001026      0.001024        0.9976     -2.9897
   CH4(g)               0.0008477     0.0008471        0.9993     -3.0721
   H2(g)                0.0002900     0.0002902         1.001     -3.5374
   H2S(g)               1.290e-05     1.285e-05        0.9961     -4.8910
   CO(g)                8.481e-11     8.481e-11         1.000*   -10.0716
   HCl(g)               4.555e-11     4.555e-11         1.000*   -10.3415
   SO2(g)               4.305e-21     4.274e-21        0.9928    -20.3692
   C2H4(g)              2.209e-22     2.209e-22         1.000*   -21.6557
   S2(g)                4.378e-23     4.378e-23         1.000*   -22.3587
   Na(g)                2.303e-43     2.303e-43         1.000*   -42.6378
   Cl2(g)               9.987e-45     9.987e-45         1.000*   -44.0006
   K(g)                 6.672e-47     6.672e-47         1.000*   -46.1758
   O2(g)                9.778e-57     9.776e-57        0.9999    -56.0098
   Mg(g)                5.790e-73     5.790e-73         1.000*   -72.2374
   Ca(g)                8.089e-89     8.089e-89         1.000*   -88.0921
   C(g)                 2.593e-95     2.593e-95         1.000*   -94.5862
   Al(g)               1.330e-109    1.330e-109         1.000*  -108.8762
   Si(g)               7.072e-118    7.072e-118         1.000*  -117.1505
    *no data, gas taken to be ideal

                                  In fluid              Sorbed            Kd
  Original basis total moles   moles     mg/kg      moles     mg/kg      L/kg
 -------------------------------------------------------------------------------
   H2O                 55.5       55.5  9.18e+05
   Al+++            0.00856   1.52e-08  0.000376
   Ca++               0.504      0.494  1.82e+04
   Cl-                 1.39       1.39  4.51e+04
   CrO4--          7.52e-06   2.90e-19  3.09e-14
   Fe++              0.0160   7.70e-06     0.395
   H+               -0.0797  -2.62e-05   -0.0243
   HCO3-            0.00100   0.000108      6.08
   HPO4--           0.00180   3.83e-10  3.37e-05
   K+               0.00217    0.00217      77.8
   Mg++             0.00380   0.000296      6.61
   Mn++            0.000336   0.000336      17.0
   Na+                0.886      0.884  1.87e+04
   O2(aq)         -3.30e-06  -4.51e-06    -0.132
   SO4--            0.00100   1.45e-06     0.128
   SiO2(aq)          0.0403   0.000864      47.7
   Ti(OH)4(aq)      0.00152    0.00152      161.

  Elemental composition               In fluid                  Sorbed
                  total moles     moles       mg/kg        moles       mg/kg
 -------------------------------------------------------------------------------
   Aluminum          0.008557    1.518e-08   0.0003759
   Calcium             0.5039       0.4944   1.819e+04
   Carbon            0.001000    0.0001085       1.196
   Chlorine             1.385        1.385   4.508e+04
   Chromium         7.522e-06    2.904e-19   1.386e-14
   Hydrogen             111.0        111.0   1.027e+05
   Iron               0.01596    7.697e-06      0.3946
   Magnesium         0.003804    0.0002962       6.610
   Manganese        0.0003364    0.0003364       16.97
   Oxygen               55.65        55.50   8.152e+05
   Phosphorus        0.001796    3.830e-10   1.089e-05
   Potassium         0.002168     0.002168       77.83
   Silicon            0.04027    0.0008644       22.29
   Sodium              0.8863       0.8839   1.866e+04
   Sulfur            0.001000    1.452e-06     0.04275
   Titanium          0.001515     0.001515       66.60


          Step #    13             Xi = 0.0141

          Temperature = 100.0 C    Pressure =  1.013 bars
          pH =  6.635              log fO2 =  -56.009
          Eh =  -0.3082 volts      pe =  -4.1627
          Ionic strength      =    1.898187 molal
          Charge imbalance    =    0.450851 eq/kg (16.87% error)
          Activity of water   =    0.960562
          Solvent mass        =     0.99891 kg
          Solution mass       =      1.0889 kg
          Mineral mass        =    0.015947 kg
          Solution density    =    1.003    g/cm3
          Solution viscosity  =    0.003    poise
          Chlorinity          =    1.386505 molal
          Dissolved solids    =       82680 mg/kg sol'n
          Hardness            =    44961.92 mg/kg sol'n as CaCO3
            carbonate         =        3.67 mg/kg sol'n as CaCO3
            non-carbonate     =    44958.25 mg/kg sol'n as CaCO3
          Carbonate alkalinity=        3.67 mg/kg sol'n as CaCO3
          Water type          =    Ca-Cl
          Bulk volume         =    1.09e+03 cm3
          Fluid volume        =    1.09e+03 cm3
          Mineral volume      =        5.67 cm3
          Inert volume        =        0.00 cm3
          Porosity            =        99.5 %
          Permeability        =        82.5 cm2
          Mass reacted        =        15.4 g

                          moles          moles         grams          cm3      rxn rate
  Reactants             remaining       reacted       reacted       reacted  (mol/kg sec)
 ------------------------------------------------------------------------------------------
   Al2O3                   0.9271       0.01326         1.352          --            --  
   CaO                      1.504       0.02150         1.206          --            --  
   Cr2O3                0.0007067     1.011e-05      0.001536          --            --  
   FeO(ox)                  3.243       0.04637         3.332          --            --  
   K2O(ox)                 0.1266      0.001810        0.1705          --            --  
   MgO                     0.6077      0.008690        0.3502          --            --  
   MnO                    0.07268      0.001039       0.07373          --            --  
   Na2O(ox)                0.6880      0.009839        0.6098          --            --  
   P2O5                    0.1945      0.002781        0.3948          --            --  
   SiO2                     8.726        0.1248         7.498          --            --  
   TiO2                    0.3281      0.004692        0.3748          --            --  

  Minerals in system     moles      log moles      grams        volume (cm3)
 ----------------------------------------------------------------------------
   Andradite             0.003509     -2.455          1.783          0.4626
   Calcite              0.0008917     -3.050        0.08925         0.03293
   Chromite             1.061e-05     -4.974       0.002374       0.0004668
   Hydroxylapatite       0.001854     -2.732         0.9315          0.3515
   Mesolite               0.01281     -1.893          4.966           2.192
   Minnesotaite           0.01328     -1.877          6.293           1.964
   Pyrite               0.0004993     -3.302        0.05990         0.01195
   Quartz                 0.01024     -1.990         0.6152          0.2323
   Saponite-Ca           0.003132     -2.504          1.207          0.4250
                                               _____________   _____________
          (total)                                     15.95           5.673 

  Aqueous species       molality    mg/kg sol'n    act. coef.     log act.
 ---------------------------------------------------------------------------
   Cl-                      1.211     3.939e+04      0.5561       -0.1717
   Na+                     0.7801     1.645e+04      0.6325       -0.3068
   Ca++                    0.4408     1.621e+04      0.1676       -1.1315
   NaCl(aq)                0.1118         5995.      1.0000       -0.9514
   CaCl+                  0.03461         2398.      0.6325       -1.6598
   CaCl2(aq)              0.01393         1419.      1.0000       -1.8559
   Ti(OH)4(aq)           0.004698         499.5      1.0000       -2.3281
   K+                    0.004428         158.8      0.5561       -2.6087
   SiO2(aq)             0.0008352         46.03      1.0000       -3.0782
   MnCl+                0.0007865         65.21      0.6325       -3.3033
   Mn++                 0.0002551         12.85      0.1676       -4.3691
   Mg++                 0.0002094         4.668      0.2482       -4.2843
   KCl(aq)              0.0001976         13.51      1.0000       -3.7043
   MgCl+                8.413e-05         4.612      0.6325       -4.2740
   CaHCO3+              5.704e-05         5.290      0.6325       -4.4427
   HCO3-                2.949e-05         1.650      0.6325       -4.7293
   NaHSiO3(aq)          2.533e-05         2.325      1.0000       -4.5964
   CO2(aq)              1.100e-05        0.4439      1.0000       -4.9588
   CaCO3(aq)            6.467e-06        0.5937      1.0000       -5.1893
   Fe++                 5.643e-06        0.2891      0.1676       -6.0242
   HSiO3-               4.508e-06        0.3188      0.6325       -5.5449
   OH-                  3.863e-06       0.06027      0.5965       -5.6374
   NaHCO3(aq)           3.573e-06        0.2754      1.0000       -5.4469
   FeCl+                1.618e-06        0.1355      0.6325       -5.9899
   HS-                  1.026e-06       0.03113      0.5965       -6.2132
   Methane(aq)          7.394e-07       0.01088      1.0000       -6.1311
   H2S(aq)              4.309e-07       0.01347      1.0000       -6.3656
   FeCl4--              3.523e-07       0.06387      0.0876       -7.5108
   H+                   2.723e-07     0.0002518      0.8506       -6.6351
   NaOH(aq)             2.667e-07      0.009787      1.0000       -6.5739
   H2(aq)               2.316e-07     0.0004284      1.0000       -6.6352
   CO3--                6.216e-08      0.003422      0.1068       -8.1778
   MgHCO3+              4.176e-08      0.003269      0.6325       -7.5782
   HCl(aq)              3.743e-08      0.001252      1.0000       -7.4268
   AlO2-                1.249e-08     0.0006760      0.6325       -8.1022
    (only species > 1e-8 molal listed)

  Mineral saturation states
                     log Q/K                          log Q/K
 ----------------------------------------------------------------
   Mesolite           0.0000 sat    Pyrrhotite        -1.4059     
   Calcite            0.0000 sat    Rhodonite         -1.4311     
   Hydroxylapatite    0.0000 sat    Celadonite        -1.4604     
   Andradite          0.0000 sat    Analcime          -1.4615     
   Quartz             0.0000 sat    Maximum_Microcli  -1.4953     
   Saponite-Ca        0.0000 sat    K-Feldspar        -1.5081     
   Pyrite             0.0000 sat    Hedenbergite      -1.5672     
   Chromite           0.0000 sat    Boehmite          -1.6797     
   Minnesotaite       0.0000 sat    Dolomite-ord      -1.6979     
   Nontronite-Ca     -0.0005        Dolomite          -1.6986     
   Aragonite         -0.1436        Wollastonite      -1.7884     
   Tridymite         -0.1718        Pseudowollastoni  -1.9227     
   Chalcedony        -0.2167        Halite            -2.0564     
   Saponite-Na       -0.2207        Fayalite          -2.1458     
   Nontronite-Na     -0.2212        Gibbsite          -2.1709     
   Nontronite-Mg     -0.3809        C                 -2.2114     
   Saponite-Mg       -0.3869        Albite_high       -2.2164     
   Stilbite          -0.4170        Montmor-Ca        -2.2292     
   Cristobalite(alp  -0.4177        Eskolaite         -2.2427     
   Ice               -0.4845        Whitlockite       -2.2482     
   Talc              -0.5099        Sanidine_high     -2.3041     
   Hematite          -0.6390        Mordenite         -2.3168     
   Coesite           -0.6584        Enstatite         -2.3205     
   Magnetite         -0.7088        Epidote           -2.3616     
   Cristobalite(bet  -0.7199        Epidote-ord       -2.3670     
   Nontronite-K      -0.8019        Phlogopite        -2.3760     
   Saponite-K        -0.8020        Montmor-Na        -2.3963     
   Tremolite         -0.8110        Chrysotile        -2.4457     
   Diopside          -0.8916        Prehnite          -2.4641     
   SiO2(am)          -0.8939        Smectite-low-Fe-  -2.5327     
   Greenalite        -0.9633        Montmor-Mg        -2.5605     
   Goethite          -1.0176        Alabandite        -2.5606     
   Ferrosilite       -1.0283        FeO               -2.5699     
   Cronstedtite-7A   -1.2173        Tephroite         -2.6188     
   Monohydrocalcite  -1.2251        Siderite          -2.6217     
   Albite_low        -1.2853        Laumontite        -2.7798     
   Albite            -1.2853        Dolomite-dis      -2.8112     
   Annite            -1.3072        Daphnite-14A      -2.8133     
   Nontronite-H      -1.3223        Smectite-high-Fe  -2.8663     
   Saponite-H        -1.3237        Jadeite           -2.9235     
   Troilite          -1.3263        Montmor-K         -2.9595     
   Rhodochrosite     -1.3727        Magnesite         -2.9660     
   Diaspore          -1.3849        Wustite           -2.9944     
   Scolecite         -1.3868     
    (only minerals with log Q/K > -3 listed)

                         partial
  Gases               press. (bar)     fugacity     fug. coef.    log fug.
 ---------------------------------------------------------------------------
   H2O(g)                  0.8126        0.8006        0.9852     -0.0966
   CO2(g)                0.001027      0.001024        0.9976     -2.9896
   CH4(g)               0.0008461     0.0008455        0.9993     -3.0729
   H2(g)                0.0002898     0.0002900         1.001     -3.5376
   H2S(g)               1.290e-05     1.285e-05        0.9961     -4.8911
   CO(g)                8.478e-11     8.478e-11         1.000*   -10.0717
   HCl(g)               4.532e-11     4.532e-11         1.000*   -10.3437
   SO2(g)               4.310e-21     4.279e-21        0.9928    -20.3686
   C2H4(g)              2.203e-22     2.203e-22         1.000*   -21.6569
   S2(g)                4.381e-23     4.381e-23         1.000*   -22.3585
   Na(g)                2.334e-43     2.334e-43         1.000*   -42.6319
   Cl2(g)               9.890e-45     9.890e-45         1.000*   -44.0048
   K(g)                 1.429e-46     1.429e-46         1.000*   -45.8448
   O2(g)                9.788e-57     9.786e-57        0.9999    -56.0094
   Mg(g)                5.790e-73     5.790e-73         1.000*   -72.2374
   Ca(g)                8.083e-89     8.083e-89         1.000*   -88.0924
   C(g)                 2.590e-95     2.590e-95         1.000*   -94.5866
   Al(g)               1.323e-109    1.323e-109         1.000*  -108.8785
   Si(g)               7.064e-118    7.064e-118         1.000*  -117.1509
    *no data, gas taken to be ideal

                                  In fluid              Sorbed            Kd
  Original basis total moles   moles     mg/kg      moles     mg/kg      L/kg
 -------------------------------------------------------------------------------
   H2O                 55.6       55.4  9.17e+05
   Al+++             0.0265   1.52e-08  0.000376
   Ca++               0.519      0.489  1.80e+04
   Cl-                 1.39       1.39  4.51e+04
   CrO4--          2.12e-05   2.86e-19  3.04e-14
   Fe++              0.0474   7.61e-06     0.390
   H+                -0.247  -2.66e-05   -0.0246
   HCO3-            0.00100   0.000108      6.07
   HPO4--           0.00556   3.86e-10  3.40e-05
   K+               0.00462    0.00462      166.
   Mg++             0.00969   0.000293      6.54
   Mn++             0.00104    0.00104      52.5
   Na+                0.900      0.891  1.88e+04
   O2(aq)         -1.36e-05  -4.51e-06    -0.133
   SO4--            0.00100   1.46e-06     0.128
   SiO2(aq)           0.125   0.000864      47.7
   Ti(OH)4(aq)      0.00469    0.00469      500.

  Elemental composition               In fluid                  Sorbed
                  total moles     moles       mg/kg        moles       mg/kg
 -------------------------------------------------------------------------------
   Aluminum           0.02652    1.519e-08   0.0003764
   Calcium             0.5185       0.4889   1.799e+04
   Carbon            0.001000    0.0001083       1.195
   Chlorine             1.385        1.385   4.509e+04
   Chromium         2.121e-05    2.858e-19   1.365e-14
   Hydrogen             111.0        110.9   1.027e+05
   Iron               0.04737    7.613e-06      0.3904
   Magnesium         0.009690    0.0002932       6.544
   Manganese         0.001040     0.001040       52.49
   Oxygen               55.92        55.47   8.150e+05
   Phosphorus        0.005563    3.859e-10   1.098e-05
   Potassium         0.004620     0.004620       165.9
   Silicon             0.1248    0.0008641       22.29
   Sodium              0.8997       0.8910   1.881e+04
   Sulfur            0.001000    1.456e-06     0.04288
   Titanium          0.004693     0.004693       206.4


          Step #    16             Xi = 0.0266

          Temperature = 100.0 C    Pressure =  1.013 bars
          pH =  6.780              log fO2 =  -57.711
          Eh =  -0.3504 volts      pe =  -4.7329
          Ionic strength      =    1.892539 molal
          Charge imbalance    =    0.451013 eq/kg (16.88% error)
          Activity of water   =    0.960558
          Solvent mass        =     0.99792 kg
          Solution mass       =      1.0886 kg
          Mineral mass        =    0.029992 kg
          Solution density    =    1.003    g/cm3
          Solution viscosity  =    0.003    poise
          Chlorinity          =    1.387884 molal
          Dissolved solids    =       83263 mg/kg sol'n
          Hardness            =    44295.33 mg/kg sol'n as CaCO3
            carbonate         =       36.72 mg/kg sol'n as CaCO3
            non-carbonate     =    44258.61 mg/kg sol'n as CaCO3
          Carbonate alkalinity=       36.72 mg/kg sol'n as CaCO3
          Water type          =    Ca-Cl
          Bulk volume         =    1.10e+03 cm3
          Fluid volume        =    1.09e+03 cm3
          Mineral volume      =        10.7 cm3
          Inert volume        =        0.00 cm3
          Porosity            =        99.0 %
          Permeability        =        70.5 cm2
          Mass reacted        =          29 g

                          moles          moles         grams          cm3      rxn rate
  Reactants             remaining       reacted       reacted       reacted  (mol/kg sec)
 ------------------------------------------------------------------------------------------
   Al2O3                   0.9153       0.02504         2.553          --            --  
   CaO                      1.485       0.04062         2.278          --            --  
   Cr2O3                0.0006978     1.909e-05      0.002901          --            --  
   FeO(ox)                  3.202       0.08759         6.293          --            --  
   K2O(ox)                 0.1250      0.003419        0.3221          --            --  
   MgO                     0.5999       0.01641        0.6615          --            --  
   MnO                    0.07176      0.001963        0.1393          --            --  
   Na2O(ox)                0.6793       0.01858         1.152          --            --  
   P2O5                    0.1920      0.005253        0.7457          --            --  
   SiO2                     8.615        0.2357         14.16          --            --  
   TiO2                    0.3239      0.008863        0.7079          --            --  

  Minerals in system     moles      log moles      grams        volume (cm3)
 ----------------------------------------------------------------------------
   Andradite             0.007215     -2.142          3.666          0.9513
   Chromite             1.959e-05     -4.708       0.004385       0.0008621
   Hydroxylapatite       0.003502     -2.456          1.759          0.6639
   Mesolite               0.02421     -1.616          9.390           4.145
   Minnesotaite           0.02455     -1.610          11.63           3.630
   Pyrite               0.0004975     -3.303        0.05969         0.01191
   Quartz                 0.02099     -1.678          1.261          0.4763
   Saponite-Ca           0.005754     -2.240          2.218          0.7807
                                               _____________   _____________
          (total)                                     29.99           10.66 

  Aqueous species       molality    mg/kg sol'n    act. coef.     log act.
 ---------------------------------------------------------------------------
   Cl-                      1.211     3.937e+04      0.5560       -0.1717
   Na+                     0.7895     1.664e+04      0.6323       -0.3017
   Ca++                    0.4347     1.597e+04      0.1676       -1.1375
   NaCl(aq)                0.1131         6062.      1.0000       -0.9464
   CaCl+                  0.03414         2364.      0.6323       -1.6658
   CaCl2(aq)              0.01374         1398.      1.0000       -1.8619
   Ti(OH)4(aq)           0.008882         943.8      1.0000       -2.0515
   K+                    0.007519         269.5      0.5560       -2.3787
   MnCl+                 0.001486         123.2      0.6323       -3.0269
   Methane(aq)          0.0009284         13.65      1.0000       -3.0323
   SiO2(aq)             0.0008352         46.01      1.0000       -3.0782
   Mn++                 0.0004819         24.27      0.1676       -4.0927
   KCl(aq)              0.0003354         22.93      1.0000       -3.4744
   Mg++                 0.0001076         2.396      0.2482       -4.5736
   MgCl+                4.323e-05         2.368      0.6323       -4.5633
   CaHCO3+              3.898e-05         3.612      0.6323       -4.6082
   NaHSiO3(aq)          3.576e-05         3.281      1.0000       -4.4465
   HCO3-                2.043e-05         1.143      0.6323       -4.8888
   HSiO3-               6.294e-06        0.4448      0.6323       -5.4001
   CaCO3(aq)            6.166e-06        0.5658      1.0000       -5.2100
   CO2(aq)              5.457e-06        0.2201      1.0000       -5.2631
   OH-                  5.393e-06       0.08409      0.5964       -5.4926
   HS-                  3.815e-06        0.1157      0.5964       -5.6430
   Fe++                 2.896e-06        0.1483      0.1676       -6.3138
   NaHCO3(aq)           2.504e-06        0.1929      1.0000       -5.6013
   H2(aq)               1.643e-06      0.003036      1.0000       -5.7844
   H2S(aq)              1.147e-06       0.03585      1.0000       -5.9403
   FeCl+                8.309e-07       0.06955      0.6323       -6.2795
   NaOH(aq)             3.767e-07       0.01381      1.0000       -6.4240
   H+                   1.952e-07     0.0001804      0.8502       -6.7799
   FeCl4--              1.807e-07       0.03274      0.0876       -7.8005
   CO3--                6.006e-08      0.003304      0.1069       -8.1925
   Ca(For)+             3.628e-08      0.002830      0.6323       -7.6394
   HCl(aq)              2.682e-08     0.0008963      1.0000       -7.5716
   MgHCO3+              1.486e-08      0.001163      0.6323       -8.0270
   Formate              1.358e-08     0.0005602      0.5964       -8.0917
   AlO2-                1.250e-08     0.0006761      0.6323       -8.1020
    (only species > 1e-8 molal listed)

  Mineral saturation states
                     log Q/K                          log Q/K
 ----------------------------------------------------------------
   Saponite-Ca        0.0000 sat    Hedenbergite      -1.2836     
   Chromite           0.0000 sat    Saponite-H        -1.3705     
   Pyrite             0.0000 sat    Scolecite         -1.3923     
   Mesolite           0.0000 sat    Goethite          -1.4430     
   Minnesotaite       0.0000 sat    Analcime          -1.4564     
   Quartz             0.0000 sat    Tephroite         -1.4869     
   Andradite          0.0000 sat    Hematite          -1.4898     
   Hydroxylapatite    0.0000 sat    Wollastonite      -1.5048     
   Calcite           -0.0207        Diaspore          -1.5294     
   Aragonite         -0.1643        Magnetite         -1.5596     
   Tridymite         -0.1718        Alabandite        -1.5692     
   Chalcedony        -0.2167        Nontronite-K      -1.5767     
   Saponite-Na       -0.2181        Pseudowollastoni  -1.6391     
   Tremolite         -0.2423        Boehmite          -1.8242     
   Cristobalite(alp  -0.4177        Dolomite-ord      -2.0226     
   Stilbite          -0.4205        Dolomite          -2.0233     
   Saponite-Mg       -0.4337        Halite            -2.0514     
   Ice               -0.4845        Cronstedtite-7A   -2.0681     
   Talc              -0.5090        Sanidine_high     -2.0739     
   Diopside          -0.6078        Phlogopite        -2.1449     
   Coesite           -0.6584        Fayalite          -2.1458     
   Cristobalite(bet  -0.7199        Prehnite          -2.1860     
   Saponite-K        -0.7251        Albite_high       -2.2111     
   C                 -0.8141        Nontronite-H      -2.2208     
   Nontronite-Ca     -0.8521        Eskolaite         -2.2427     
   Rhodonite         -0.8651        Gibbsite          -2.3154     
   SiO2(am)          -0.8939        Mordenite         -2.3165     
   Troilite          -0.9009        Enstatite         -2.3202     
   Greenalite        -0.9633        Whitlockite       -2.3428     
   Pyrrhotite        -0.9805        Montmor-Ca        -2.4237     
   Ferrosilite       -1.0283        Chrysotile        -2.4448     
   Nontronite-Na     -1.0702        Epidote           -2.5089     
   Annite            -1.0770        Epidote-ord       -2.5143     
   Rhodochrosite     -1.1110        FeO               -2.5699     
   Celadonite        -1.2299        Montmor-Na        -2.5881     
   Monohydrocalcite  -1.2458        Mn(OH)2(am)       -2.6263     
   Maximum_Microcli  -1.2651        Smectite-low-Fe-  -2.6781     
   K-Feldspar        -1.2779        Laumontite        -2.7853     
   Nontronite-Mg     -1.2793        Montmor-Mg        -2.8018     
   Albite_low        -1.2800        Jadeite           -2.9182     
   Albite            -1.2800        Siderite          -2.9260     
    (only minerals with log Q/K > -3 listed)

                         partial
  Gases               press. (bar)     fugacity     fug. coef.    log fug.
 ---------------------------------------------------------------------------
   CH4(g)                   1.062         1.062        0.9993      0.0259
   H2O(g)                  0.8126        0.8006        0.9852     -0.0966
   H2(g)                 0.002055      0.002057         1.001     -2.6868
   CO2(g)               0.0005095     0.0005083        0.9976     -3.2939
   H2S(g)               3.435e-05     3.422e-05        0.9961     -4.4658
   CO(g)                2.984e-10     2.984e-10         1.000*    -9.5252
   HCl(g)               3.247e-11     3.247e-11         1.000*   -10.4885
   C2H4(g)              6.906e-18     6.906e-18         1.000*   -17.1608
   SO2(g)               3.218e-23     3.195e-23        0.9928    -22.4956
   S2(g)                6.177e-24     6.177e-24         1.000*   -23.2093
   Na(g)                8.777e-43     8.777e-43         1.000*   -42.0567
   K(g)                 9.022e-46     9.022e-46         1.000*   -45.0447
   Cl2(g)               7.158e-46     7.158e-46         1.000*   -45.1452
   O2(g)                1.946e-58     1.946e-58        0.9999    -57.7109
   Mg(g)                4.109e-72     4.109e-72         1.000*   -71.3863
   Ca(g)                1.101e-87     1.101e-87         1.000*   -86.9580
   C(g)                 6.466e-94     6.466e-94         1.000*   -93.1893
   Al(g)               1.791e-108    1.791e-108         1.000*  -107.7469
   Si(g)               3.553e-116    3.553e-116         1.000*  -115.4494
    *no data, gas taken to be ideal

                                  In fluid              Sorbed            Kd
  Original basis total moles   moles     mg/kg      moles     mg/kg      L/kg
 -------------------------------------------------------------------------------
   H2O                 55.7       55.4  9.17e+05
   Al+++             0.0501   1.51e-08  0.000374
   Ca++               0.538      0.482  1.77e+04
   Cl-                 1.39       1.38  4.51e+04
   CrO4--          3.92e-05   1.18e-19  1.26e-14
   Fe++              0.0886   3.90e-06     0.200
   H+                -0.466   0.000884     0.819
   HCO3-            0.00100    0.00100      56.1
   HPO4--            0.0105   2.25e-10  1.99e-05
   K+               0.00784    0.00784      282.
   Mg++              0.0174   0.000150      3.36
   Mn++             0.00196    0.00196      99.1
   Na+                0.917      0.901  1.90e+04
   O2(aq)         -2.70e-05   -0.00186     -54.8
   SO4--            0.00100   4.95e-06     0.437
   SiO2(aq)           0.236   0.000875      48.3
   Ti(OH)4(aq)      0.00886    0.00886      944.

  Elemental composition               In fluid                  Sorbed
                  total moles     moles       mg/kg        moles       mg/kg
 -------------------------------------------------------------------------------
   Aluminum           0.05008    1.508e-08   0.0003738
   Calcium             0.5376       0.4816   1.773e+04
   Carbon            0.001000     0.001000       11.03
   Chlorine             1.385        1.385   4.511e+04
   Chromium         3.918e-05    1.181e-19   5.640e-15
   Hydrogen             111.0        110.8   1.026e+05
   Iron               0.08859    3.903e-06      0.2003
   Magnesium          0.01741    0.0001505       3.360
   Manganese         0.001964     0.001964       99.13
   Oxygen               56.27        55.43   8.147e+05
   Phosphorus         0.01051    2.253e-10   6.412e-06
   Potassium         0.007838     0.007838       281.5
   Silicon             0.2357    0.0008755       22.59
   Sodium              0.9172       0.9008   1.902e+04
   Sulfur            0.001000    4.953e-06      0.1459
   Titanium          0.008864     0.008864       389.9


          Step #    17             Xi = 0.0351

          Temperature = 100.0 C    Pressure =  1.013 bars
          pH =  6.842              log fO2 =  -58.435
          Eh =  -0.3684 volts      pe =  -4.9762
          Ionic strength      =    1.889009 molal
          Charge imbalance    =    0.451132 eq/kg (16.89% error)
          Activity of water   =    0.960554
          Solvent mass        =     0.99724 kg
          Solution mass       =      1.0883 kg
          Mineral mass        =    0.039462 kg
          Solution density    =    1.003    g/cm3
          Solution viscosity  =    0.003    poise
          Chlorinity          =    1.388827 molal
          Dissolved solids    =       83644 mg/kg sol'n
          Hardness            =    43871.57 mg/kg sol'n as CaCO3
            carbonate         =       37.77 mg/kg sol'n as CaCO3
            non-carbonate     =    43833.79 mg/kg sol'n as CaCO3
          Carbonate alkalinity=       37.77 mg/kg sol'n as CaCO3
          Water type          =    Ca-Cl
          Bulk volume         =    1.10e+03 cm3
          Fluid volume        =    1.08e+03 cm3
          Mineral volume      =        14.1 cm3
          Inert volume        =        0.00 cm3
          Porosity            =        98.7 %
          Permeability        =        63.4 cm2
          Mass reacted        =        38.2 g

                          moles          moles         grams          cm3      rxn rate
  Reactants             remaining       reacted       reacted       reacted  (mol/kg sec)
 ------------------------------------------------------------------------------------------
   Al2O3                   0.9074       0.03297         3.361          --            --  
   CaO                      1.472       0.05347         2.998          --            --  
   Cr2O3                0.0006917     2.513e-05      0.003820          --            --  
   FeO(ox)                  3.174        0.1153         8.285          --            --  
   K2O(ox)                 0.1239      0.004501        0.4240          --            --  
   MgO                     0.5947       0.02161        0.8709          --            --  
   MnO                    0.07114      0.002585        0.1833          --            --  
   Na2O(ox)                0.6734       0.02447         1.516          --            --  
   P2O5                    0.1904      0.006916        0.9817          --            --  
   SiO2                     8.541        0.3103         18.64          --            --  
   TiO2                    0.3211       0.01167        0.9320          --            --  

  Minerals in system     moles      log moles      grams        volume (cm3)
 ----------------------------------------------------------------------------
   Andradite             0.007500     -2.125          3.811          0.9888
   Chromite             2.563e-05     -4.591       0.005737        0.001128
   Hydroxylapatite       0.004611     -2.336          2.316          0.8740
   Mesolite               0.03273     -1.485          12.69           5.604
   Minnesotaite           0.03360     -1.474          15.92           4.968
   Pyrite               0.0004958     -3.305        0.05949         0.01187
   Quartz                 0.02073     -1.683          1.245          0.4703
   Saponite-Ca           0.002407     -2.619         0.9280          0.3266
   Tremolite             0.003055     -2.515          2.482          0.8337
                                               _____________   _____________
          (total)                                     39.46           14.08 

  Aqueous species       molality    mg/kg sol'n    act. coef.     log act.
 ---------------------------------------------------------------------------
   Cl-                      1.211     3.935e+04      0.5560       -0.1716
   Na+                     0.7953     1.675e+04      0.6322       -0.2986
   Ca++                    0.4308     1.582e+04      0.1676       -1.1414
   NaCl(aq)                0.1140         6103.      1.0000       -0.9432
   CaCl+                  0.03384         2342.      0.6322       -1.6697
   CaCl2(aq)              0.01362         1385.      1.0000       -1.8658
   Ti(OH)4(aq)            0.01170         1243.      1.0000       -1.9318
   K+                    0.009601         344.0      0.5560       -2.2726
   MnCl+                 0.001958         162.2      0.6322       -2.9073
   Methane(aq)          0.0009995         14.69      1.0000       -3.0002
   SiO2(aq)             0.0008352         45.99      1.0000       -3.0782
   Mn++                 0.0006346         31.95      0.1676       -3.9731
   KCl(aq)              0.0004283         29.26      1.0000       -3.3682
   Mg++                 8.077e-05         1.799      0.2481       -4.6980
   NaHSiO3(aq)          4.158e-05         3.813      1.0000       -4.3811
   MgCl+                3.247e-05         1.778      0.6322       -4.6877
   HSiO3-               7.266e-06        0.5133      0.6322       -5.3379
   HS-                  6.681e-06        0.2025      0.5963       -5.3997
   OH-                  6.226e-06       0.09703      0.5963       -5.4304
   H2(aq)               3.781e-06      0.006985      1.0000       -5.4224
   Fe++                 2.174e-06        0.1112      0.1676       -6.4384
   H2S(aq)              1.741e-06       0.05437      1.0000       -5.7592
   CaHCO3+              1.711e-06        0.1585      0.6322       -5.9659
   HCO3-                9.047e-07       0.05059      0.6322       -6.2426
   FeCl+                6.238e-07       0.05219      0.6322       -6.4041
   NaOH(aq)             4.379e-07       0.01605      1.0000       -6.3586
   CaCO3(aq)            3.123e-07       0.02864      1.0000       -6.5054
   CO2(aq)              2.093e-07      0.008442      1.0000       -6.6792
   H+                   1.692e-07     0.0001563      0.8500       -6.8422
   FeCl4--              1.356e-07       0.02456      0.0877       -7.9250
   NaHCO3(aq)           1.117e-07      0.008597      1.0000       -6.9520
   HCl(aq)              2.323e-08     0.0007763      1.0000       -7.6339
   AlO2-                1.251e-08     0.0006763      0.6322       -8.1017
    (only species > 1e-8 molal listed)

  Mineral saturation states
                     log Q/K                          log Q/K
 ----------------------------------------------------------------
   Saponite-Ca        0.0000 sat    Scolecite         -1.3957     
   Pyrite             0.0000 sat    Nontronite-Na     -1.4311     
   Tremolite          0.0000 sat    Analcime          -1.4532     
   Quartz             0.0000 sat    Aragonite         -1.4597     
   Andradite          0.0000 sat    C                 -1.5062     
   Minnesotaite       0.0000 sat    Pseudowollastoni  -1.5184     
   Mesolite           0.0000 sat    Diaspore          -1.5915     
   Chromite           0.0000 sat    Goethite          -1.6240     
   Hydroxylapatite    0.0000 sat    Nontronite-Mg     -1.6618     
   Tridymite         -0.1718        Hematite          -1.8518     
   Saponite-Na       -0.2164        Boehmite          -1.8863     
   Chalcedony        -0.2167        Nontronite-K      -1.9037     
   Cristobalite(alp  -0.4177        Magnetite         -1.9216     
   Stilbite          -0.4229        Sanidine_high     -1.9675     
   Saponite-Mg       -0.4535        Phlogopite        -2.0380     
   Ice               -0.4845        Halite            -2.0482     
   Diopside          -0.4869        Prehnite          -2.0687     
   Talc              -0.5084        Fayalite          -2.1458     
   Rhodonite         -0.6210        Albite_high       -2.2077     
   Coesite           -0.6584        Eskolaite         -2.2427     
   Saponite-K        -0.6894        Rhodochrosite     -2.2829     
   Cristobalite(bet  -0.7199        Mordenite         -2.3163     
   Troilite          -0.7199        Enstatite         -2.3200     
   Pyrrhotite        -0.7995        Gibbsite          -2.3774     
   SiO2(am)          -0.8939        Mn(OH)2(am)       -2.3821     
   Greenalite        -0.9633        Whitlockite       -2.3830     
   Annite            -0.9706        Cronstedtite-7A   -2.4301     
   Tephroite         -0.9985        Chrysotile        -2.4442     
   Ferrosilite       -1.0283        Montmor-Ca        -2.5074     
   Celadonite        -1.1234        Monohydrocalcite  -2.5412     
   Alabandite        -1.1440        FeO               -2.5699     
   Maximum_Microcli  -1.1587        Epidote           -2.5727     
   Hedenbergite      -1.1629        Epidote-ord       -2.5781     
   K-Feldspar        -1.1715        Nontronite-H      -2.6033     
   Nontronite-Ca     -1.2147        Montmor-Na        -2.6701     
   Albite_low        -1.2766        Smectite-low-Fe-  -2.7385     
   Albite            -1.2766        Laumontite        -2.7887     
   Calcite           -1.3161        Montmor-Mg        -2.9053     
   Wollastonite      -1.3841        Jadeite           -2.9148     
   Saponite-H        -1.3904     
    (only minerals with log Q/K > -3 listed)

                         partial
  Gases               press. (bar)     fugacity     fug. coef.    log fug.
 ---------------------------------------------------------------------------
   CH4(g)                   1.144         1.143        0.9993      0.0580
   H2O(g)                  0.8126        0.8006        0.9852     -0.0966
   H2(g)                 0.004731      0.004734         1.001     -2.3248
   H2S(g)               5.211e-05     5.191e-05        0.9961     -4.2847
   CO2(g)               1.955e-05     1.950e-05        0.9976     -4.7100
   HCl(g)               2.813e-11     2.813e-11         1.000*   -10.5508
   CO(g)                2.635e-11     2.635e-11         1.000*   -10.5793
   C2H4(g)              1.511e-18     1.511e-18         1.000*   -17.8208
   SO2(g)               4.004e-24     3.975e-24        0.9928    -23.4007
   S2(g)                2.684e-24     2.684e-24         1.000*   -23.5713
   Na(g)                1.548e-42     1.548e-42         1.000*   -41.8103
   K(g)                 2.017e-45     2.017e-45         1.000*   -44.6952
   Cl2(g)               2.335e-46     2.335e-46         1.000*   -45.6318
   O2(g)                3.673e-59     3.673e-59        0.9999    -58.4350
   Mg(g)                9.461e-72     9.461e-72         1.000*   -71.0240
   Ca(g)                3.347e-87     3.347e-87         1.000*   -86.4753
   C(g)                 1.314e-94     1.314e-94         1.000*   -93.8814
   Al(g)               5.421e-108    5.421e-108         1.000*  -107.2659
   Si(g)               1.882e-115    1.882e-115         1.000*  -114.7253
    *no data, gas taken to be ideal

                                  In fluid              Sorbed            Kd
  Original basis total moles   moles     mg/kg      moles     mg/kg      L/kg
 -------------------------------------------------------------------------------
   H2O                 55.8       55.4  9.16e+05
   Al+++             0.0659   1.51e-08  0.000373
   Ca++               0.550      0.477  1.76e+04
   Cl-                 1.39       1.39  4.51e+04
   CrO4--          5.13e-05   8.55e-20  9.11e-15
   Fe++               0.116   2.93e-06     0.150
   H+                -0.614   0.000952     0.881
   HCO3-            0.00100    0.00100      56.1
   HPO4--            0.0138   1.81e-10  1.60e-05
   K+                0.0100     0.0100      359.
   Mg++              0.0226   0.000113      2.52
   Mn++             0.00259    0.00259      131.
   Na+                0.929      0.907  1.92e+04
   O2(aq)         -3.61e-05   -0.00201     -59.2
   SO4--            0.00100   8.40e-06     0.741
   SiO2(aq)           0.310   0.000882      48.7
   Ti(OH)4(aq)       0.0117     0.0117  1.24e+03

  Elemental composition               In fluid                  Sorbed
                  total moles     moles       mg/kg        moles       mg/kg
 -------------------------------------------------------------------------------
   Aluminum           0.06593    1.505e-08   0.0003732
   Calcium             0.5505       0.4769   1.756e+04
   Carbon            0.001000     0.001000       11.04
   Chlorine             1.385        1.385   4.512e+04
   Chromium         5.126e-05    8.545e-20   4.083e-15
   Hydrogen             111.0        110.8   1.026e+05
   Iron                0.1163    2.928e-06      0.1503
   Magnesium          0.02261    0.0001129       2.522
   Manganese         0.002586     0.002586       130.5
   Oxygen               56.52        55.40   8.145e+05
   Phosphorus         0.01383    1.810e-10   5.150e-06
   Potassium          0.01000      0.01000       359.3
   Silicon             0.3103    0.0008816       22.75
   Sodium              0.9289       0.9068   1.916e+04
   Sulfur            0.001000    8.400e-06      0.2475
   Titanium           0.01167      0.01167       513.4


          Step #    18             Xi = 0.0411

          Temperature = 100.0 C    Pressure =  1.013 bars
          pH =  7.060              log fO2 =  -61.028
          Eh =  -0.4325 volts      pe =  -5.8420
          Ionic strength      =    1.886648 molal
          Charge imbalance    =    0.451215 eq/kg (16.89% error)
          Activity of water   =    0.960550
          Solvent mass        =     0.99676 kg
          Solution mass       =      1.0881 kg
          Mineral mass        =    0.046267 kg
          Solution density    =    1.003    g/cm3
          Solution viscosity  =    0.003    poise
          Chlorinity          =    1.389508 molal
          Dissolved solids    =       83925 mg/kg sol'n
          Hardness            =    43577.46 mg/kg sol'n as CaCO3
            carbonate         =       40.79 mg/kg sol'n as CaCO3
            non-carbonate     =    43536.67 mg/kg sol'n as CaCO3
          Carbonate alkalinity=       40.79 mg/kg sol'n as CaCO3
          Water type          =    Ca-Cl
          Bulk volume         =    1.10e+03 cm3
          Fluid volume        =    1.08e+03 cm3
          Mineral volume      =        16.5 cm3
          Inert volume        =        0.00 cm3
          Porosity            =        98.5 %
          Permeability        =        58.8 cm2
          Mass reacted        =        44.8 g

                          moles          moles         grams          cm3      rxn rate
  Reactants             remaining       reacted       reacted       reacted  (mol/kg sec)
 ------------------------------------------------------------------------------------------
   Al2O3                   0.9017       0.03867         3.942          --            --  
   CaO                      1.462       0.06272         3.517          --            --  
   Cr2O3                0.0006874     2.948e-05      0.004480          --            --  
   FeO(ox)                  3.154        0.1353         9.717          --            --  
   K2O(ox)                 0.1231      0.005279        0.4973          --            --  
   MgO                     0.5910       0.02534         1.021          --            --  
   MnO                    0.07069      0.003031        0.2150          --            --  
   Na2O(ox)                0.6692       0.02870         1.779          --            --  
   P2O5                    0.1892      0.008111         1.151          --            --  
   SiO2                     8.487        0.3639         21.87          --            --  
   TiO2                    0.3191       0.01369         1.093          --            --  

  Minerals in system     moles      log moles      grams        volume (cm3)
 ----------------------------------------------------------------------------
   Alabandite           5.968e-05     -4.224       0.005192        0.001281
   Andradite             0.007637     -2.117          3.881           1.007
   Chromite             2.998e-05     -4.523       0.006710        0.001319
   Hydroxylapatite       0.005408     -2.267          2.716           1.025
   Mesolite               0.03886     -1.410          15.07           6.653
   Minnesotaite           0.04017     -1.396          19.04           5.939
   Pyrite               0.0004418     -3.355        0.05301         0.01058
   Quartz                 0.02037     -1.691          1.224          0.4622
   Tremolite             0.005263     -2.279          4.276           1.436
                                               _____________   _____________
          (total)                                     46.27           16.54 

  Aqueous species       molality    mg/kg sol'n    act. coef.     log act.
 ---------------------------------------------------------------------------
   Cl-                      1.211     3.935e+04      0.5560       -0.1716
   Na+                     0.7995     1.684e+04      0.6322       -0.2964
   Ca++                    0.4281     1.572e+04      0.1676       -1.1441
   NaCl(aq)                0.1146         6133.      1.0000       -0.9410
   CaCl+                  0.03364         2328.      0.6322       -1.6723
   Ti(OH)4(aq)            0.01373         1458.      1.0000       -1.8623
   CaCl2(aq)              0.01354         1376.      1.0000       -1.8684
   K+                     0.01110         397.6      0.5560       -2.2096
   MnCl+                 0.002253         186.5      0.6322       -2.8465
   Methane(aq)           0.001003         14.74      1.0000       -2.9986
   SiO2(aq)             0.0008352         45.97      1.0000       -3.0782
   Mn++                 0.0007299         36.73      0.1676       -3.9124
   KCl(aq)              0.0004952         33.82      1.0000       -3.3052
   H2(aq)               7.487e-05        0.1383      1.0000       -4.1257
   NaHSiO3(aq)          6.895e-05         6.321      1.0000       -4.1615
   HS-                  4.905e-05         1.486      0.5962       -4.5339
   Mg++                 1.993e-05        0.4437      0.2481       -5.3058
   HSiO3-               1.199e-05        0.8467      0.6322       -5.1204
   OH-                  1.027e-05        0.1600      0.5962       -5.2129
   MgCl+                8.012e-06        0.4386      0.6322       -5.2954
   H2S(aq)              7.746e-06        0.2419      1.0000       -5.1109
   Fe++                 7.985e-07       0.04085      0.1676       -6.8733
   NaOH(aq)             7.262e-07       0.02661      1.0000       -6.1390
   FeCl+                2.292e-07       0.01917      0.6322       -6.8389
   H+                   1.026e-07     9.470e-05      0.8498       -7.0597
   FeCl4--              4.980e-08      0.009018      0.0877       -8.3598
   S--                  2.092e-08     0.0006145      0.1269       -8.5760
   HCl(aq)              1.408e-08     0.0004704      1.0000       -7.8513
   AlO2-                1.252e-08     0.0006764      0.6322       -8.1016
    (only species > 1e-8 molal listed)

  Mineral saturation states
                     log Q/K                          log Q/K
 ----------------------------------------------------------------
   Minnesotaite       0.0000 sat    Saponite-K        -1.1873     
   Quartz             0.0000 sat    Celadonite        -1.2331     
   Tremolite          0.0000 sat    Albite_low        -1.2743     
   Andradite          0.0000 sat    Albite            -1.2743     
   Chromite           0.0000 sat    Scolecite         -1.3982     
   Mesolite           0.0000 sat    Analcime          -1.4510     
   Hydroxylapatite    0.0000 sat    Prehnite          -1.6389     
   Alabandite         0.0000 sat    Diaspore          -1.8088     
   Pyrite             0.0000 sat    Mn(OH)2(am)       -1.8865     
   Tephroite         -0.0072        Sanidine_high     -1.9044     
   Troilite          -0.0716        Saponite-H        -1.9808     
   Rhodonite         -0.1253        Halite            -2.0460     
   Pyrrhotite        -0.1512        Boehmite          -2.1036     
   Tridymite         -0.1718        Fayalite          -2.1458     
   Chalcedony        -0.2167        Albite_high       -2.2054     
   Diopside          -0.2275        Eskolaite         -2.2427     
   Cristobalite(alp  -0.4177        Goethite          -2.2724     
   Stilbite          -0.4247        Mordenite         -2.3161     
   Ice               -0.4845        Enstatite         -2.4929     
   Saponite-Ca       -0.5191        Phlogopite        -2.4935     
   Coesite           -0.6584        Nontronite-Ca     -2.5118     
   Cristobalite(bet  -0.7199        Whitlockite       -2.5271     
   Hedenbergite      -0.7306        FeO               -2.5699     
   Saponite-Na       -0.7343        Gibbsite          -2.5948     
   SiO2(am)          -0.8939        Nontronite-Na     -2.7271     
   Annite            -0.9075        Okenite           -2.7445     
   Wollastonite      -0.9519        Gyrolite          -2.7669     
   Greenalite        -0.9633        Laumontite        -2.7911     
   Talc              -1.0271        Epidote           -2.7912     
   Ferrosilite       -1.0283        Epidote-ord       -2.7966     
   Saponite-Mg       -1.0725        Montmor-Ca        -2.8560     
   Pseudowollastoni  -1.0862        Jadeite           -2.9125     
   Maximum_Microcli  -1.0956        Chrysotile        -2.9629     
   K-Feldspar        -1.1084     
    (only minerals with log Q/K > -3 listed)

                         partial
  Gases               press. (bar)     fugacity     fug. coef.    log fug.
 ---------------------------------------------------------------------------
   CH4(g)                   1.148         1.147        0.9993      0.0596
   H2O(g)                  0.8126        0.8006        0.9852     -0.0966
   H2(g)                  0.09367       0.09374         1.001     -1.0281
   H2S(g)               0.0002319     0.0002310        0.9961     -3.6364
   CO2(g)               1.276e-10     1.273e-10        0.9976     -9.8951
   HCl(g)               1.705e-11     1.705e-11         1.000*   -10.7682
   CO(g)                3.406e-15     3.406e-15         1.000*   -14.4677
   C2H4(g)              3.882e-21     3.882e-21         1.000*   -20.4109
   S2(g)                1.355e-25     1.355e-25         1.000*   -24.8680
   SO2(g)               2.295e-27     2.278e-27        0.9928    -26.6424
   Na(g)                1.142e-41     1.142e-41         1.000*   -40.9422
   K(g)                 1.712e-44     1.712e-44         1.000*   -43.7664
   Cl2(g)               4.332e-48     4.332e-48         1.000*   -47.3633
   O2(g)                9.368e-62     9.367e-62        0.9999    -61.0284
   Mg(g)                1.258e-70     1.258e-70         1.000*   -69.9002
   Ca(g)                1.793e-85     1.793e-85         1.000*   -84.7464
   C(g)                 3.364e-97     3.364e-97         1.000*   -96.4731
   Al(g)               2.896e-106    2.896e-106         1.000*  -105.5382
   Si(g)               7.381e-113    7.381e-113         1.000*  -112.1319
    *no data, gas taken to be ideal

                                  In fluid              Sorbed            Kd
  Original basis total moles   moles     mg/kg      moles     mg/kg      L/kg
 -------------------------------------------------------------------------------
   H2O                 55.8       55.3  9.16e+05
   Al+++             0.0773   1.49e-08  0.000371
   Ca++               0.560      0.474  1.74e+04
   Cl-                 1.39       1.38  4.51e+04
   CrO4--          6.00e-05   4.77e-20  5.08e-15
   Fe++               0.136   1.08e-06    0.0552
   H+                -0.720   0.000973     0.901
   HCO3-            0.00100    0.00100      56.1
   HPO4--            0.0162   8.34e-11  7.36e-06
   K+                0.0116     0.0116      415.
   Mg++              0.0263   2.79e-05     0.622
   Mn++             0.00303    0.00297      150.
   Na+                0.937      0.911  1.93e+04
   O2(aq)         -4.26e-05   -0.00215     -63.2
   SO4--            0.00100   5.66e-05      5.00
   SiO2(aq)           0.364   0.000913      50.4
   Ti(OH)4(aq)       0.0137     0.0137  1.46e+03

  Elemental composition               In fluid                  Sorbed
                  total moles     moles       mg/kg        moles       mg/kg
 -------------------------------------------------------------------------------
   Aluminum           0.07733    1.495e-08   0.0003706
   Calcium             0.5597       0.4737   1.745e+04
   Carbon            0.001000     0.001000       11.04
   Chlorine             1.385        1.385   4.513e+04
   Chromium         5.995e-05    4.767e-20   2.278e-15
   Hydrogen             111.0        110.7   1.026e+05
   Iron                0.1363    1.075e-06     0.05518
   Magnesium          0.02634    2.785e-05      0.6221
   Manganese         0.003032     0.002973       150.1
   Oxygen               56.69        55.39   8.144e+05
   Phosphorus         0.01622    8.342e-11   2.375e-06
   Potassium          0.01156      0.01156       415.3
   Silicon             0.3639    0.0009132       23.57
   Sodium              0.9374       0.9111   1.925e+04
   Sulfur            0.001000    5.664e-05       1.669
   Titanium           0.01369      0.01369       602.2


          Step #    19             Xi = 0.0472

          Temperature = 100.0 C    Pressure =  1.013 bars
          pH =  7.158              log fO2 =  -62.203
          Eh =  -0.4616 volts      pe =  -6.2343
          Ionic strength      =    1.885787 molal
          Charge imbalance    =    0.451306 eq/kg (16.89% error)
          Activity of water   =    0.960521
          Solvent mass        =     0.99627 kg
          Solution mass       =      1.0879 kg
          Mineral mass        =    0.053093 kg
          Solution density    =    1.003    g/cm3
          Solution viscosity  =    0.003    poise
          Chlorinity          =    1.390185 molal
          Dissolved solids    =       84185 mg/kg sol'n
          Hardness            =    43403.76 mg/kg sol'n as CaCO3
            carbonate         =       41.86 mg/kg sol'n as CaCO3
            non-carbonate     =    43361.90 mg/kg sol'n as CaCO3
          Carbonate alkalinity=       41.86 mg/kg sol'n as CaCO3
          Water type          =    Ca-Cl
          Bulk volume         =    1.10e+03 cm3
          Fluid volume        =    1.08e+03 cm3
          Mineral volume      =        19.0 cm3
          Inert volume        =        0.00 cm3
          Porosity            =        98.3 %
          Permeability        =        54.5 cm2
          Mass reacted        =        51.4 g

                          moles          moles         grams          cm3      rxn rate
  Reactants             remaining       reacted       reacted       reacted  (mol/kg sec)
 ------------------------------------------------------------------------------------------
   Al2O3                   0.8960       0.04437         4.524          --            --  
   CaO                      1.453       0.07196         4.035          --            --  
   Cr2O3                0.0006830     3.382e-05      0.005141          --            --  
   FeO(ox)                  3.134        0.1552         11.15          --            --  
   K2O(ox)                 0.1223      0.006058        0.5706          --            --  
   MgO                     0.5873       0.02908         1.172          --            --  
   MnO                    0.07025      0.003478        0.2467          --            --  
   Na2O(ox)                0.6650       0.03293         2.041          --            --  
   P2O5                    0.1880      0.009307         1.321          --            --  
   SiO2                     8.433        0.4176         25.09          --            --  
   TiO2                    0.3171       0.01570         1.254          --            --  

  Minerals in system     moles      log moles      grams        volume (cm3)
 ----------------------------------------------------------------------------
   Alabandite           0.0009315     -3.031        0.08104         0.01999
   Andradite             0.008293     -2.081          4.214           1.093
   Chromite             3.432e-05     -4.464       0.007682        0.001510
   Hydroxylapatite       0.006205     -2.207          3.117           1.176
   Mesolite               0.04459     -1.351          17.29           7.634
   Minnesotaite           0.04652     -1.332          22.05           6.879
   Quartz                 0.02305     -1.637          1.385          0.5230
   Tephroite            0.0003225     -3.491        0.06514         0.02458
   Tremolite             0.006013     -2.221          4.885           1.641
                                               _____________   _____________
          (total)                                     53.09           18.99 

  Aqueous species       molality    mg/kg sol'n    act. coef.     log act.
 ---------------------------------------------------------------------------
   Cl-                      1.212     3.936e+04      0.5560       -0.1713
   Na+                     0.8038     1.692e+04      0.6321       -0.2940
   Ca++                    0.4265     1.565e+04      0.1677       -1.1457
   NaCl(aq)                0.1153         6169.      1.0000       -0.9384
   CaCl+                  0.03354         2320.      0.6321       -1.6736
   Ti(OH)4(aq)            0.01576         1673.      1.0000       -1.8024
   CaCl2(aq)              0.01351         1373.      1.0000       -1.8694
   K+                     0.01260         451.2      0.5560       -2.1545
   MnCl+                 0.001443         119.4      0.6321       -3.0400
   Methane(aq)           0.001004         14.75      1.0000       -2.9984
   SiO2(aq)             0.0008352         45.96      1.0000       -3.0782
   KCl(aq)              0.0005626         38.41      1.0000       -3.2498
   Mn++                 0.0004671         23.50      0.1677       -4.1062
   H2(aq)               0.0002894        0.5344      1.0000       -3.5384
   NaHSiO3(aq)          8.700e-05         7.975      1.0000       -4.0605
   HS-                  6.106e-05         1.850      0.5962       -4.4388
   HSiO3-               1.505e-05         1.062      0.6321       -5.0217
   OH-                  1.289e-05        0.2008      0.5962       -5.1142
   Mg++                 1.056e-05        0.2351      0.2481       -5.5815
   H2S(aq)              7.683e-06        0.2398      1.0000       -5.1145
   MgCl+                4.250e-06        0.2326      0.6321       -5.5708
   NaOH(aq)             9.163e-07       0.03356      1.0000       -6.0380
   Fe++                 5.069e-07       0.02592      0.1677       -7.0707
   FeCl+                1.456e-07       0.01217      0.6321       -7.0360
   H+                   8.172e-08     7.543e-05      0.8497       -7.1584
   S--                  3.268e-08     0.0009598      0.1269       -8.3822
   FeCl4--              3.170e-08      0.005738      0.0877       -8.5559
   AlO2-                1.251e-08     0.0006759      0.6321       -8.1018
   HCl(aq)              1.123e-08     0.0003749      1.0000       -7.9497
    (only species > 1e-8 molal listed)

  Mineral saturation states
                     log Q/K                          log Q/K
 ----------------------------------------------------------------
   Alabandite         0.0000 sat    Celadonite        -1.2566     
   Andradite          0.0000 sat    Talc              -1.2620     
   Mesolite           0.0000 sat    Albite_low        -1.2722     
   Quartz             0.0000 sat    Albite            -1.2722     
   Tremolite          0.0000 sat    Saponite-Mg       -1.3529     
   Minnesotaite       0.0000 sat    Scolecite         -1.4003     
   Hydroxylapatite    0.0000 sat    Saponite-K        -1.4041     
   Tephroite          0.0000 sat    Prehnite          -1.4453     
   Chromite           0.0000 sat    Analcime          -1.4490     
   Troilite          -0.0751        Sanidine_high     -1.8496     
   Diopside          -0.1101        Mn(OH)2(am)       -1.8829     
   Rhodonite         -0.1217        Diaspore          -1.9077     
   Pyrrhotite        -0.1547        Halite            -2.0434     
   Tridymite         -0.1718        Fayalite          -2.1458     
   Chalcedony        -0.2167        Boehmite          -2.2025     
   Cristobalite(alp  -0.4177        Albite_high       -2.2033     
   Stilbite          -0.4263        Eskolaite         -2.2427     
   Ice               -0.4845        Saponite-H        -2.2484     
   Hedenbergite      -0.5349        Mordenite         -2.3160     
   Pyrite            -0.5944        Gyrolite          -2.3754     
   Coesite           -0.6584        Okenite           -2.5487     
   Cristobalite(bet  -0.7199        Goethite          -2.5660     
   Saponite-Ca       -0.7543        FeO               -2.5699     
   Wollastonite      -0.7562        Enstatite         -2.5712     
   Annite            -0.8527        Whitlockite       -2.5923     
   Pseudowollastoni  -0.8905        Phlogopite        -2.6736     
   SiO2(am)          -0.8939        Gibbsite          -2.6937     
   Greenalite        -0.9633        Laumontite        -2.7933     
   Saponite-Na       -0.9685        Epidote           -2.8912     
   Ferrosilite       -1.0283        Epidote-ord       -2.8966     
   Maximum_Microcli  -1.0408        Jadeite           -2.9104     
   K-Feldspar        -1.0536     
    (only minerals with log Q/K > -3 listed)

                         partial
  Gases               press. (bar)     fugacity     fug. coef.    log fug.
 ---------------------------------------------------------------------------
   CH4(g)                   1.148         1.148        0.9993      0.0598
   H2O(g)                  0.8126        0.8006        0.9852     -0.0966
   H2(g)                   0.3621        0.3624         1.001     -0.4408
   H2S(g)               0.0002300     0.0002291        0.9961     -3.6400
   HCl(g)               1.360e-11     1.360e-11         1.000*   -10.8666
   CO2(g)               5.716e-13     5.702e-13        0.9976    -12.2439
   CO(g)                5.898e-17     5.898e-17         1.000*   -16.2293
   C2H4(g)              2.600e-22     2.600e-22         1.000*   -21.5850
   S2(g)                8.919e-27     8.919e-27         1.000*   -26.0497
   SO2(g)               3.939e-29     3.910e-29        0.9928    -28.4078
   Na(g)                2.834e-41     2.834e-41         1.000*   -40.5476
   K(g)                 4.797e-44     4.797e-44         1.000*   -43.3191
   Cl2(g)               7.123e-49     7.123e-49         1.000*   -48.1474
   O2(g)                6.268e-63     6.267e-63        0.9999    -62.2029
   Mg(g)                4.062e-70     4.062e-70         1.000*   -69.3913
   Ca(g)                1.088e-84     1.088e-84         1.000*   -83.9634
   C(g)                 2.252e-98     2.252e-98         1.000*   -97.6474
   Al(g)               1.753e-105    1.753e-105         1.000*  -104.7562
   Si(g)               1.103e-111    1.103e-111         1.000*  -110.9574
    *no data, gas taken to be ideal

                                  In fluid              Sorbed            Kd
  Original basis total moles   moles     mg/kg      moles     mg/kg      L/kg
 -------------------------------------------------------------------------------
   H2O                 55.9       55.3  9.16e+05
   Al+++             0.0887   1.49e-08  0.000370
   Ca++               0.569      0.472  1.74e+04
   Cl-                 1.39       1.38  4.51e+04
   CrO4--          6.86e-05   4.87e-20  5.19e-15
   Fe++               0.156   6.82e-07    0.0350
   H+                -0.826   0.000961     0.890
   HCO3-            0.00100    0.00100      56.1
   HPO4--            0.0186   5.96e-11  5.26e-06
   K+                0.0131     0.0131      471.
   Mg++              0.0301   1.48e-05     0.330
   Mn++             0.00348    0.00190      96.1
   Na+                0.946      0.916  1.94e+04
   O2(aq)         -4.91e-05   -0.00228     -67.1
   SO4--            0.00100   6.85e-05      6.05
   SiO2(aq)           0.418   0.000934      51.6
   Ti(OH)4(aq)       0.0157     0.0157  1.67e+03

  Elemental composition               In fluid                  Sorbed
                  total moles     moles       mg/kg        moles       mg/kg
 -------------------------------------------------------------------------------
   Aluminum           0.08873    1.491e-08   0.0003698
   Calcium             0.5690       0.4717   1.738e+04
   Carbon            0.001000     0.001000       11.04
   Chlorine             1.385        1.385   4.514e+04
   Chromium         6.864e-05    4.871e-20   2.328e-15
   Hydrogen             111.0        110.7   1.025e+05
   Iron                0.1562    6.823e-07     0.03503
   Magnesium          0.03008    1.476e-05      0.3297
   Manganese         0.003479     0.001903       96.10
   Oxygen               56.86        55.37   8.143e+05
   Phosphorus         0.01862    5.958e-11   1.696e-06
   Potassium          0.01312      0.01312       471.4
   Silicon             0.4176    0.0009338       24.11
   Sodium              0.9459       0.9157   1.935e+04
   Sulfur            0.001000    6.852e-05       2.020
   Titanium           0.01570      0.01570       691.2


          Step #    20             Xi = 0.0532

          Temperature = 100.0 C    Pressure =  1.013 bars
          pH =  7.251              log fO2 =  -63.304
          Eh =  -0.4888 volts      pe =  -6.6023
          Ionic strength      =    1.884455 molal
          Charge imbalance    =    0.451397 eq/kg (16.89% error)
          Activity of water   =    0.960499
          Solvent mass        =     0.99578 kg
          Solution mass       =      1.0876 kg
          Mineral mass        =    0.059916 kg
          Solution density    =    1.004    g/cm3
          Solution viscosity  =    0.003    poise
          Chlorinity          =    1.390869 molal
          Dissolved solids    =       84452 mg/kg sol'n
          Hardness            =    43192.59 mg/kg sol'n as CaCO3
            carbonate         =       42.74 mg/kg sol'n as CaCO3
            non-carbonate     =    43149.85 mg/kg sol'n as CaCO3
          Carbonate alkalinity=       42.74 mg/kg sol'n as CaCO3
          Water type          =    Ca-Cl
          Bulk volume         =    1.11e+03 cm3
          Fluid volume        =    1.08e+03 cm3
          Mineral volume      =        21.4 cm3
          Inert volume        =        0.00 cm3
          Porosity            =        98.1 %
          Permeability        =        50.5 cm2
          Mass reacted        =          58 g

                          moles          moles         grams          cm3      rxn rate
  Reactants             remaining       reacted       reacted       reacted  (mol/kg sec)
 ------------------------------------------------------------------------------------------
   Al2O3                   0.8903       0.05007         5.105          --            --  
   CaO                      1.444       0.08121         4.554          --            --  
   Cr2O3                0.0006787     3.817e-05      0.005801          --            --  
   FeO(ox)                  3.114        0.1751         12.58          --            --  
   K2O(ox)                 0.1216      0.006836        0.6439          --            --  
   MgO                     0.5835       0.03282         1.323          --            --  
   MnO                    0.06980      0.003925        0.2784          --            --  
   Na2O(ox)                0.6607       0.03716         2.303          --            --  
   P2O5                    0.1868       0.01050         1.491          --            --  
   SiO2                     8.380        0.4712         28.31          --            --  
   TiO2                    0.3151       0.01772         1.415          --            --  

  Minerals in system     moles      log moles      grams        volume (cm3)
 ----------------------------------------------------------------------------
   Alabandite           0.0009170     -3.038        0.07978         0.01968
   Andradite             0.009028     -2.044          4.588           1.190
   Chromite             3.867e-05     -4.413       0.008655        0.001702
   Diopside             0.0002916     -3.535        0.06315         0.01927
   Hydroxylapatite       0.007002     -2.155          3.517           1.327
   Mesolite               0.05032     -1.298          19.51           8.615
   Minnesotaite           0.05268     -1.278          24.96           7.789
   Quartz                 0.02594     -1.586          1.559          0.5886
   Tephroite            0.0008840     -3.054         0.1785         0.06737
   Tremolite             0.006703     -2.174          5.445           1.829
                                               _____________   _____________
          (total)                                     59.92           21.45 

  Aqueous species       molality    mg/kg sol'n    act. coef.     log act.
 ---------------------------------------------------------------------------
   Cl-                      1.213     3.937e+04      0.5560       -0.1711
   Na+                     0.8082     1.701e+04      0.6321       -0.2917
   Ca++                    0.4245     1.558e+04      0.1677       -1.1477
   NaCl(aq)                0.1159         6203.      1.0000       -0.9358
   CaCl+                  0.03341         2310.      0.6321       -1.6754
   Ti(OH)4(aq)            0.01780         1888.      1.0000       -1.7497
   K+                     0.01410         504.9      0.5560       -2.1056
   CaCl2(aq)              0.01346         1368.      1.0000       -1.8710
   H2(aq)                0.001028         1.897      1.0000       -2.9880
   Methane(aq)           0.001004         14.75      1.0000       -2.9982
   MnCl+                0.0009419         77.94      0.6321       -3.2252
   SiO2(aq)             0.0008352         45.95      1.0000       -3.0782
   KCl(aq)              0.0006299         43.00      1.0000       -3.2007
   Mn++                 0.0003047         15.33      0.1677       -4.2917
   NaHSiO3(aq)          0.0001083         9.923      1.0000       -3.9654
   HS-                  7.560e-05         2.289      0.5962       -4.3461
   HSiO3-               1.863e-05         1.315      0.6321       -4.9290
   OH-                  1.596e-05        0.2486      0.5962       -5.0215
   H2S(aq)              7.682e-06        0.2397      1.0000       -5.1145
   Mg++                 5.820e-06        0.1295      0.2481       -5.8404
   MgCl+                2.343e-06        0.1282      0.6321       -5.8295
   NaOH(aq)             1.141e-06       0.04177      1.0000       -5.9429
   Fe++                 3.307e-07       0.01691      0.1677       -7.2562
   FeCl+                9.505e-08      0.007945      0.6321       -7.2213
   H+                   6.602e-08     6.092e-05      0.8496       -7.2511
   S--                  5.009e-08      0.001471      0.1269       -8.1967
   FeCl4--              2.072e-08      0.003750      0.0877       -8.7405
   AlO2-                1.251e-08     0.0006755      0.6321       -8.1020
    (only species > 1e-8 molal listed)

  Mineral saturation states
                     log Q/K                          log Q/K
 ----------------------------------------------------------------
   Andradite          0.0000 sat    Prehnite          -1.2640     
   Hydroxylapatite    0.0000 sat    Albite_low        -1.2700     
   Diopside           0.0000 sat    Albite            -1.2700     
   Quartz             0.0000 sat    Celadonite        -1.2812     
   Minnesotaite       0.0000 sat    Scolecite         -1.4026     
   Chromite           0.0000 sat    Analcime          -1.4468     
   Alabandite         0.0000 sat    Talc              -1.4822     
   Tremolite          0.0000 sat    Saponite-K        -1.6082     
   Mesolite           0.0000 sat    Saponite-Mg       -1.6159     
   Tephroite          0.0000 sat    Sanidine_high     -1.8008     
   Troilite          -0.0751        Mn(OH)2(am)       -1.8829     
   Rhodonite         -0.1217        Diaspore          -2.0006     
   Pyrrhotite        -0.1547        Gyrolite          -2.0085     
   Tridymite         -0.1718        Halite            -2.0408     
   Chalcedony        -0.2167        Fayalite          -2.1458     
   Hedenbergite      -0.3514        Albite_high       -2.2011     
   Cristobalite(alp  -0.4177        Eskolaite         -2.2427     
   Stilbite          -0.4281        Boehmite          -2.2954     
   Ice               -0.4845        Mordenite         -2.3159     
   Wollastonite      -0.5727        Okenite           -2.3653     
   Coesite           -0.6584        Saponite-H        -2.4992     
   Pseudowollastoni  -0.7070        FeO               -2.5699     
   Cristobalite(bet  -0.7199        Enstatite         -2.6446     
   Annite            -0.8039        Grossular         -2.6475     
   SiO2(am)          -0.8939        Whitlockite       -2.6535     
   Greenalite        -0.9633        Gibbsite          -2.7866     
   Saponite-Ca       -0.9749        Laumontite        -2.7956     
   Maximum_Microcli  -0.9920        Goethite          -2.8412     
   K-Feldspar        -1.0048        Phlogopite        -2.8450     
   Ferrosilite       -1.0283        Jadeite           -2.9082     
   Pyrite            -1.1449        Epidote           -2.9852     
   Saponite-Na       -1.1880        Epidote-ord       -2.9906     
    (only minerals with log Q/K > -3 listed)

                         partial
  Gases               press. (bar)     fugacity     fug. coef.    log fug.
 ---------------------------------------------------------------------------
   H2(g)                    1.286         1.287         1.001      0.1096
   CH4(g)                   1.149         1.148        0.9993      0.0600
   H2O(g)                  0.8126        0.8006        0.9852     -0.0966
   H2S(g)               0.0002300     0.0002291        0.9961     -3.6400
   HCl(g)               1.099e-11     1.099e-11         1.000*   -10.9591
   CO2(g)               3.593e-15     3.584e-15        0.9976    -14.4456
   CO(g)                1.317e-18     1.317e-18         1.000*   -17.8805
   C2H4(g)              2.063e-23     2.063e-23         1.000*   -22.6855
   S2(g)                7.069e-28     7.069e-28         1.000*   -27.1506
   SO2(g)               8.789e-31     8.726e-31        0.9928    -30.0592
   Na(g)                6.648e-41     6.648e-41         1.000*   -40.1773
   K(g)                 1.253e-43     1.253e-43         1.000*   -42.9022
   Cl2(g)               1.310e-49     1.310e-49         1.000*   -48.8828
   O2(g)                4.968e-64     4.967e-64        0.9999    -63.3039
   Mg(g)                1.218e-69     1.218e-69         1.000*   -68.9142
   Ca(g)                5.896e-84     5.896e-84         1.000*   -83.2294
   C(g)                 1.786e-99     1.786e-99         1.000*   -98.7481
   Al(g)               9.477e-105    9.477e-105         1.000*  -104.0233
   Si(g)               1.392e-110    1.392e-110         1.000*  -109.8564
    *no data, gas taken to be ideal

                                  In fluid              Sorbed            Kd
  Original basis total moles   moles     mg/kg      moles     mg/kg      L/kg
 -------------------------------------------------------------------------------
   H2O                 55.9       55.3  9.16e+05
   Al+++              0.100   1.49e-08  0.000369
   Ca++               0.578      0.469  1.73e+04
   Cl-                 1.39       1.39  4.51e+04
   CrO4--          7.73e-05   5.47e-20  5.83e-15
   Fe++               0.176   4.45e-07    0.0228
   H+                -0.932   0.000947     0.878
   HCO3-            0.00100    0.00100      56.1
   HPO4--            0.0210   4.38e-11  3.86e-06
   K+                0.0147     0.0147      527.
   Mg++              0.0338   8.13e-06     0.182
   Mn++             0.00393    0.00124      62.7
   Na+                0.954      0.920  1.95e+04
   O2(aq)         -5.57e-05   -0.00268     -78.8
   SO4--            0.00100   8.30e-05      7.33
   SiO2(aq)           0.471   0.000958      52.9
   Ti(OH)4(aq)       0.0177     0.0177  1.89e+03

  Elemental composition               In fluid                  Sorbed
                  total moles     moles       mg/kg        moles       mg/kg
 -------------------------------------------------------------------------------
   Aluminum            0.1001    1.488e-08   0.0003692
   Calcium             0.5782       0.4694   1.730e+04
   Carbon            0.001000     0.001000       11.04
   Chlorine             1.385        1.385   4.515e+04
   Chromium         7.733e-05    5.470e-20   2.615e-15
   Hydrogen             111.0        110.6   1.025e+05
   Iron                0.1761    4.450e-07     0.02285
   Magnesium          0.03382    8.129e-06      0.1816
   Manganese         0.003926     0.001241       62.70
   Oxygen               57.03        55.35   8.142e+05
   Phosphorus         0.02101    4.377e-11   1.246e-06
   Potassium          0.01467      0.01467       527.4
   Silicon             0.4712    0.0009581       24.74
   Sodium              0.9543       0.9203   1.945e+04
   Sulfur            0.001000    8.298e-05       2.447
   Titanium           0.01772      0.01772       780.1


          Step #    26             Xi = 0.1000

          Temperature = 100.0 C    Pressure =  1.013 bars
          pH =  7.262              log fO2 =  -63.304
          Eh =  -0.4896 volts      pe =  -6.6127
          Ionic strength      =    1.867570 molal
          Charge imbalance    =    0.452008 eq/kg (16.91% error)
          Activity of water   =    0.960424
          Solvent mass        =     0.99217 kg
          Solution mass       =      1.0862 kg
          Mineral mass        =     0.11234 kg
          Solution density    =    1.005    g/cm3
          Solution viscosity  =    0.003    poise
          Chlorinity          =    1.395928 molal
          Dissolved solids    =       86533 mg/kg sol'n
          Hardness            =    41073.27 mg/kg sol'n as CaCO3
            carbonate         =       42.89 mg/kg sol'n as CaCO3
            non-carbonate     =    41030.38 mg/kg sol'n as CaCO3
          Carbonate alkalinity=       42.89 mg/kg sol'n as CaCO3
          Water type          =    Na-Cl
          Bulk volume         =    1.12e+03 cm3
          Fluid volume        =    1.08e+03 cm3
          Mineral volume      =        40.2 cm3
          Inert volume        =        0.00 cm3
          Porosity            =        96.4 %
          Permeability        =        28.6 cm2
          Mass reacted        =         109 g

                          moles          moles         grams          cm3      rxn rate
  Reactants             remaining       reacted       reacted       reacted  (mol/kg sec)
 ------------------------------------------------------------------------------------------
   Al2O3                   0.8463       0.09403         9.588          --            --  
   CaO                      1.373        0.1525         8.553          --            --  
   Cr2O3                0.0006452     7.168e-05       0.01090          --            --  
   FeO(ox)                  2.960        0.3289         23.63          --            --  
   K2O(ox)                 0.1156       0.01284         1.209          --            --  
   MgO                     0.5547       0.06163         2.484          --            --  
   MnO                    0.06635      0.007372        0.5230          --            --  
   Na2O(ox)                0.6281       0.06979         4.325          --            --  
   P2O5                    0.1775       0.01973         2.800          --            --  
   SiO2                     7.966        0.8851         53.18          --            --  
   TiO2                    0.2995       0.03328         2.658          --            --  

  Minerals in system     moles      log moles      grams        volume (cm3)
 ----------------------------------------------------------------------------
   Alabandite           0.0009155     -3.038        0.07965         0.01965
   Andradite             0.009025     -2.045          4.586           1.190
   Chromite             7.218e-05     -4.142        0.01616        0.003177
   Diopside               0.03971     -1.401          8.600           2.625
   Hydroxylapatite        0.01315     -1.881          6.606           2.493
   Mesolite               0.09451     -1.025          36.65           16.18
   Minnesotaite            0.1039     -0.983          49.25           15.37
   Quartz                 0.03813     -1.419          2.291          0.8650
   Tephroite             0.002638     -2.579         0.5329          0.2011
   Tremolite             0.004583     -2.339          3.723           1.251
                                               _____________   _____________
          (total)                                     112.3           40.19 

  Aqueous species       molality    mg/kg sol'n    act. coef.     log act.
 ---------------------------------------------------------------------------
   Cl-                      1.215     3.936e+04      0.5558       -0.1704
   Na+                     0.8422     1.769e+04      0.6316       -0.2741
   Ca++                    0.4044     1.481e+04      0.1678       -1.1685
   NaCl(aq)                0.1209         6455.      1.0000       -0.9175
   Ti(OH)4(aq)            0.03354         3552.      1.0000       -1.4744
   CaCl+                  0.03192         2202.      0.6316       -1.6955
   K+                     0.02574         919.2      0.5558       -1.8445
   CaCl2(aq)              0.01287         1305.      1.0000       -1.8904
   KCl(aq)               0.001151         78.38      1.0000       -2.9389
   H2(aq)                0.001028         1.893      1.0000       -2.9880
   Methane(aq)           0.001008         14.77      1.0000       -2.9966
   MnCl+                0.0009000         74.31      0.6316       -3.2453
   SiO2(aq)             0.0008352         45.84      1.0000       -3.0782
   Mn++                 0.0002904         14.57      0.1678       -4.3124
   NaHSiO3(aq)          0.0001155         10.56      1.0000       -3.9374
   HS-                  7.747e-05         2.341      0.5959       -4.3357
   HSiO3-               1.910e-05         1.345      0.6316       -4.9186
   OH-                  1.636e-05        0.2541      0.5959       -5.0111
   H2S(aq)              7.682e-06        0.2392      1.0000       -5.1145
   Mg++                 5.550e-06        0.1232      0.2481       -5.8611
   MgCl+                2.239e-06        0.1222      0.6316       -5.8495
   NaOH(aq)             1.216e-06       0.04444      1.0000       -5.9149
   Fe++                 3.151e-07       0.01607      0.1678       -7.2769
   FeCl+                9.083e-08      0.007575      0.6316       -7.2413
   H+                   6.455e-08     5.943e-05      0.8484       -7.2615
   S--                  5.248e-08      0.001537      0.1271       -8.1760
   FeCl4--              1.983e-08      0.003581      0.0879       -8.7586
   AlO2-                1.255e-08     0.0006759      0.6316       -8.1010
    (only species > 1e-8 molal listed)

  Mineral saturation states
                     log Q/K                          log Q/K
 ----------------------------------------------------------------
   Andradite          0.0000 sat    Pyrite            -1.1449     
   Tephroite          0.0000 sat    Saponite-Na       -1.1819     
   Diopside           0.0000 sat    Albite_low        -1.2515     
   Quartz             0.0000 sat    Albite            -1.2515     
   Tremolite          0.0000 sat    Prehnite          -1.2830     
   Chromite           0.0000 sat    Scolecite         -1.4216     
   Alabandite         0.0000 sat    Analcime          -1.4291     
   Hydroxylapatite    0.0000 sat    Talc              -1.4822     
   Mesolite           0.0000 sat    Saponite-K        -1.5217     
   Minnesotaite       0.0000 sat    Sanidine_high     -1.5388     
   Troilite          -0.0751        Saponite-Mg       -1.6190     
   Rhodonite         -0.1217        Mn(OH)2(am)       -1.8829     
   Pyrrhotite        -0.1547        Gyrolite          -2.0086     
   Tridymite         -0.1718        Diaspore          -2.0101     
   Chalcedony        -0.2167        Halite            -2.0225     
   Hedenbergite      -0.3514        Fayalite          -2.1457     
   Cristobalite(alp  -0.4177        Albite_high       -2.1826     
   Stilbite          -0.4435        Eskolaite         -2.2427     
   Ice               -0.4845        Boehmite          -2.3049     
   Annite            -0.5419        Mordenite         -2.3148     
   Wollastonite      -0.5727        Okenite           -2.3654     
   Coesite           -0.6584        Saponite-H        -2.5023     
   Pseudowollastoni  -0.7070        FeO               -2.5699     
   Cristobalite(bet  -0.7199        Phlogopite        -2.5830     
   Maximum_Microcli  -0.7300        Enstatite         -2.6446     
   K-Feldspar        -0.7428        Whitlockite       -2.6535     
   SiO2(am)          -0.8939        Grossular         -2.6664     
   Greenalite        -0.9633        Gibbsite          -2.7961     
   Saponite-Ca       -0.9780        Laumontite        -2.8146     
   Celadonite        -1.0192        Goethite          -2.8412     
   Ferrosilite       -1.0283        Jadeite           -2.8897     
    (only minerals with log Q/K > -3 listed)

                         partial
  Gases               press. (bar)     fugacity     fug. coef.    log fug.
 ---------------------------------------------------------------------------
   H2(g)                    1.286         1.287         1.001      0.1096
   CH4(g)                   1.153         1.152        0.9993      0.0616
   H2O(g)                  0.8125        0.8005        0.9852     -0.0966
   H2S(g)               0.0002300     0.0002291        0.9961     -3.6400
   HCl(g)               1.074e-11     1.074e-11         1.000*   -10.9688
   CO2(g)               3.607e-15     3.598e-15        0.9976    -14.4439
   CO(g)                1.322e-18     1.322e-18         1.000*   -17.8788
   C2H4(g)              2.079e-23     2.079e-23         1.000*   -22.6822
   S2(g)                7.070e-28     7.070e-28         1.000*   -27.1506
   SO2(g)               8.790e-31     8.726e-31        0.9928    -30.0592
   Na(g)                7.091e-41     7.091e-41         1.000*   -40.1493
   K(g)                 2.340e-43     2.340e-43         1.000*   -42.6307
   Cl2(g)               1.252e-49     1.252e-49         1.000*   -48.9022
   O2(g)                4.968e-64     4.968e-64        0.9999    -63.3038
   Mg(g)                1.218e-69     1.218e-69         1.000*   -68.9142
   Ca(g)                5.896e-84     5.896e-84         1.000*   -83.2295
   C(g)                 1.793e-99     1.793e-99         1.000*   -98.7465
   Al(g)               9.272e-105    9.272e-105         1.000*  -104.0328
   Si(g)               1.392e-110    1.392e-110         1.000*  -109.8565
    *no data, gas taken to be ideal

                                  In fluid              Sorbed            Kd
  Original basis total moles   moles     mg/kg      moles     mg/kg      L/kg
 -------------------------------------------------------------------------------
   H2O                 56.3       55.1  9.14e+05
   Al+++              0.188   1.50e-08  0.000372
   Ca++               0.650      0.446  1.64e+04
   Cl-                 1.39       1.39  4.52e+04
   CrO4--          0.000144   5.18e-20  5.53e-15
   Fe++               0.330   4.23e-07    0.0217
   H+                 -1.75   0.000941     0.873
   HCO3-            0.00100    0.00100      56.2
   HPO4--            0.0395   4.55e-11  4.02e-06
   K+                0.0267     0.0267      960.
   Mg++              0.0626   7.73e-06     0.173
   Mn++             0.00737    0.00118      59.7
   Na+                 1.02      0.956  2.02e+04
   O2(aq)         -0.000106   -0.00268     -78.9
   SO4--            0.00100   8.45e-05      7.48
   SiO2(aq)           0.885   0.000962      53.2
   Ti(OH)4(aq)       0.0333     0.0333  3.55e+03

  Elemental composition               In fluid                  Sorbed
                  total moles     moles       mg/kg        moles       mg/kg
 -------------------------------------------------------------------------------
   Aluminum            0.1881    1.496e-08   0.0003717
   Calcium             0.6495       0.4457   1.645e+04
   Carbon            0.001000     0.001000       11.06
   Chlorine             1.385        1.385   4.521e+04
   Chromium         0.0001444    5.180e-20   2.480e-15
   Hydrogen             111.0        110.3   1.023e+05
   Iron                0.3299    4.228e-07     0.02174
   Magnesium          0.06263    7.728e-06      0.1729
   Manganese         0.007373     0.001181       59.74
   Oxygen               58.37        55.21   8.132e+05
   Phosphorus         0.03945    4.551e-11   1.298e-06
   Potassium          0.02668      0.02668       960.3
   Silicon             0.8851    0.0009622       24.88
   Sodium               1.020       0.9557   2.023e+04
   Sulfur            0.001000    8.454e-05       2.496
   Titanium           0.03328      0.03328       1467.


          Step #    36             Xi = 0.2000

          Temperature = 100.0 C    Pressure =  1.013 bars
          pH =  7.286              log fO2 =  -63.304
          Eh =  -0.4914 volts      pe =  -6.6370
          Ionic strength      =    1.831094 molal
          Charge imbalance    =    0.453322 eq/kg (16.97% error)
          Activity of water   =    0.960262
          Solvent mass        =     0.98445 kg
          Solution mass       =      1.0830 kg
          Mineral mass        =     0.22445 kg
          Solution density    =    1.007    g/cm3
          Solution viscosity  =    0.003    poise
          Chlorinity          =    1.406871 molal
          Dissolved solids    =       91005 mg/kg sol'n
          Hardness            =    36521.52 mg/kg sol'n as CaCO3
            carbonate         =       43.22 mg/kg sol'n as CaCO3
            non-carbonate     =    36478.31 mg/kg sol'n as CaCO3
          Carbonate alkalinity=       43.22 mg/kg sol'n as CaCO3
          Water type          =    Na-Cl
          Bulk volume         =    1.16e+03 cm3
          Fluid volume        =    1.08e+03 cm3
          Mineral volume      =        80.3 cm3
          Inert volume        =        0.00 cm3
          Porosity            =        93.1 %
          Permeability        =        8.95 cm2
          Mass reacted        =         218 g

                          moles          moles         grams          cm3      rxn rate
  Reactants             remaining       reacted       reacted       reacted  (mol/kg sec)
 ------------------------------------------------------------------------------------------
   Al2O3                   0.7523        0.1881         19.18          --            --  
   CaO                      1.220        0.3050         17.11          --            --  
   Cr2O3                0.0005735     0.0001434       0.02179          --            --  
   FeO(ox)                  2.631        0.6579         47.26          --            --  
   K2O(ox)                 0.1027       0.02568         2.419          --            --  
   MgO                     0.4931        0.1233         4.968          --            --  
   MnO                    0.05898       0.01474         1.046          --            --  
   Na2O(ox)                0.5583        0.1396         8.651          --            --  
   P2O5                    0.1578       0.03945         5.600          --            --  
   SiO2                     7.081         1.770         106.4          --            --  
   TiO2                    0.2662       0.06656         5.317          --            --  

  Minerals in system     moles      log moles      grams        volume (cm3)
 ----------------------------------------------------------------------------
   Alabandite           0.0009116     -3.040        0.07932         0.01956
   Andradite             0.009016     -2.045          4.582           1.189
   Chromite             0.0001439     -3.842        0.03220        0.006332
   Diopside                0.1240     -0.906          26.86           8.197
   Hydroxylapatite        0.02630     -1.580          13.21           4.986
   Mesolite                0.1890     -0.724          73.30           32.36
   Minnesotaite            0.2136     -0.670          101.2           31.58
   Quartz                 0.06418     -1.193          3.856           1.456
   Tephroite             0.006391     -2.194          1.291          0.4871
   Tremolite            4.788e-05     -4.320        0.03890         0.01307
                                               _____________   _____________
          (total)                                     224.4           80.29 

  Aqueous species       molality    mg/kg sol'n    act. coef.     log act.
 ---------------------------------------------------------------------------
   Cl-                      1.220     3.932e+04      0.5554       -0.1689
   Na+                     0.9158     1.914e+04      0.6306       -0.2384
   Ca++                    0.3611     1.316e+04      0.1680       -1.2171
   NaCl(aq)                0.1317         6997.      1.0000       -0.8804
   Ti(OH)4(aq)            0.06761         7124.      1.0000       -1.1700
   K+                     0.05090         1809.      0.5554       -1.5487
   CaCl+                  0.02868         1969.      0.6306       -1.7426
   CaCl2(aq)              0.01159         1169.      1.0000       -1.9361
   KCl(aq)               0.002282         154.7      1.0000       -2.6416
   H2(aq)                0.001028         1.883      1.0000       -2.9881
   Methane(aq)           0.001016         14.81      1.0000       -2.9932
   SiO2(aq)             0.0008352         45.62      1.0000       -3.0782
   MnCl+                0.0008088         66.45      0.6306       -3.2924
   Mn++                 0.0002593         12.95      0.1680       -4.3610
   NaHSiO3(aq)          0.0001326         12.06      1.0000       -3.8775
   HS-                  8.202e-05         2.466      0.5952       -4.3115
   HSiO3-               2.022e-05         1.417      0.6306       -4.8944
   OH-                  1.732e-05        0.2677      0.5952       -4.9869
   H2S(aq)              7.681e-06        0.2379      1.0000       -5.1146
   Mg++                 4.966e-06        0.1097      0.2479       -5.9097
   MgCl+                2.012e-06        0.1093      0.6306       -5.8966
   NaOH(aq)             1.396e-06       0.05077      1.0000       -5.8550
   Fe++                 2.814e-07       0.01428      0.1680       -7.3255
   FeCl+                8.162e-08      0.006774      0.6306       -7.2884
   H+                   6.123e-08     5.609e-05      0.8457       -7.2858
   S--                  5.852e-08      0.001706      0.1274       -8.1274
   FeCl4--              1.788e-08      0.003213      0.0884       -8.8012
   AlO2-                1.268e-08     0.0006800      0.6306       -8.0970
    (only species > 1e-8 molal listed)

  Mineral saturation states
                     log Q/K                          log Q/K
 ----------------------------------------------------------------
   Quartz             0.0000 sat    Saponite-Na       -1.1688     
   Tephroite          0.0000 sat    Albite_low        -1.2118     
   Mesolite           0.0000 sat    Albite            -1.2118     
   Chromite           0.0000 sat    Sanidine_high     -1.2389     
   Andradite          0.0000 sat    Prehnite          -1.3237     
   Tremolite          0.0000 sat    Analcime          -1.3911     
   Alabandite         0.0000 sat    Saponite-K        -1.4227     
   Hydroxylapatite    0.0000 sat    Scolecite         -1.4624     
   Minnesotaite       0.0000 sat    Talc              -1.4822     
   Diopside           0.0000 sat    Saponite-Mg       -1.6257     
   Troilite          -0.0751        Mn(OH)2(am)       -1.8830     
   Rhodonite         -0.1217        Halite            -1.9854     
   Pyrrhotite        -0.1547        Gyrolite          -2.0088     
   Tridymite         -0.1718        Diaspore          -2.0304     
   Chalcedony        -0.2167        Albite_high       -2.1429     
   Annite            -0.2420        Fayalite          -2.1457     
   Hedenbergite      -0.3514        Eskolaite         -2.2427     
   Cristobalite(alp  -0.4177        Phlogopite        -2.2831     
   Maximum_Microcli  -0.4301        Mordenite         -2.3125     
   K-Feldspar        -0.4429        Boehmite          -2.3252     
   Stilbite          -0.4782        Okenite           -2.3655     
   Ice               -0.4846        Saponite-H        -2.5090     
   Wollastonite      -0.5727        FeO               -2.5699     
   Coesite           -0.6584        Enstatite         -2.6446     
   Pseudowollastoni  -0.7070        Whitlockite       -2.6534     
   Celadonite        -0.7194        Grossular         -2.7070     
   Cristobalite(bet  -0.7199        Gibbsite          -2.8165     
   SiO2(am)          -0.8939        Goethite          -2.8412     
   Greenalite        -0.9634        Jadeite           -2.8500     
   Saponite-Ca       -0.9847        Laumontite        -2.8555     
   Ferrosilite       -1.0283        Kalsilite         -2.9415     
   Pyrite            -1.1448     
    (only minerals with log Q/K > -3 listed)

                         partial
  Gases               press. (bar)     fugacity     fug. coef.    log fug.
 ---------------------------------------------------------------------------
   H2(g)                    1.286         1.287         1.001      0.1095
   CH4(g)                   1.162         1.161        0.9993      0.0650
   H2O(g)                  0.8124        0.8004        0.9852     -0.0967
   H2S(g)               0.0002299     0.0002290        0.9961     -3.6401
   HCl(g)               1.019e-11     1.019e-11         1.000*   -10.9917
   CO2(g)               3.637e-15     3.629e-15        0.9976    -14.4403
   CO(g)                1.333e-18     1.333e-18         1.000*   -17.8752
   C2H4(g)              2.112e-23     2.112e-23         1.000*   -22.6753
   S2(g)                7.071e-28     7.071e-28         1.000*   -27.1505
   SO2(g)               8.791e-31     8.728e-31        0.9928    -30.0591
   Na(g)                8.141e-41     8.141e-41         1.000*   -40.0893
   K(g)                 4.891e-43     4.891e-43         1.000*   -42.3106
   Cl2(g)               1.128e-49     1.128e-49         1.000*   -48.9479
   O2(g)                4.969e-64     4.968e-64        0.9999    -63.3038
   Mg(g)                1.218e-69     1.218e-69         1.000*   -68.9142
   Ca(g)                5.895e-84     5.895e-84         1.000*   -83.2295
   C(g)                 1.808e-99     1.808e-99         1.000*   -98.7429
   Al(g)               8.849e-105    8.849e-105         1.000*  -104.0531
   Si(g)               1.392e-110    1.392e-110         1.000*  -109.8565
    *no data, gas taken to be ideal

                                  In fluid              Sorbed            Kd
  Original basis total moles   moles     mg/kg      moles     mg/kg      L/kg
 -------------------------------------------------------------------------------
   H2O                 57.1       54.6  9.09e+05
   Al+++              0.376   1.52e-08  0.000379
   Ca++               0.802      0.395  1.46e+04
   Cl-                 1.39       1.38  4.53e+04
   CrO4--          0.000288   4.56e-20  4.89e-15
   Fe++               0.659   3.75e-07    0.0194
   H+                 -3.50   0.000927     0.863
   HCO3-            0.00100    0.00100      56.3
   HPO4--            0.0789   4.99e-11  4.43e-06
   K+                0.0524     0.0524  1.89e+03
   Mg++               0.124   6.87e-06     0.154
   Mn++              0.0147    0.00105      53.3
   Na+                 1.16       1.03  2.19e+04
   O2(aq)         -0.000213   -0.00268     -79.3
   SO4--            0.00100   8.84e-05      7.84
   SiO2(aq)            1.77   0.000973      54.0
   Ti(OH)4(aq)       0.0666     0.0666  7.12e+03

  Elemental composition               In fluid                  Sorbed
                  total moles     moles       mg/kg        moles       mg/kg
 -------------------------------------------------------------------------------
   Aluminum            0.3761    1.520e-08   0.0003788
   Calcium             0.8020       0.3952   1.462e+04
   Carbon            0.001000     0.001000       11.09
   Chlorine             1.385        1.385   4.534e+04
   Chromium         0.0002877    4.563e-20   2.191e-15
   Hydrogen             111.0        109.6   1.020e+05
   Iron                0.6589    3.753e-07     0.01935
   Magnesium           0.1243    6.869e-06      0.1542
   Manganese          0.01475     0.001051       53.34
   Oxygen               61.22        54.91   8.112e+05
   Phosphorus         0.07891    4.994e-11   1.428e-06
   Potassium          0.05236      0.05236       1890.
   Silicon              1.770    0.0009727       25.22
   Sodium               1.159        1.031   2.189e+04
   Sulfur            0.001000    8.836e-05       2.616
   Titanium           0.06656      0.06656       2943.


          Step #    37             Xi = 0.2011

          Temperature = 100.0 C    Pressure =  1.013 bars
          pH =  7.286              log fO2 =  -63.304
          Eh =  -0.4914 volts      pe =  -6.6372
          Ionic strength      =    1.830706 molal
          Charge imbalance    =    0.453336 eq/kg (16.97% error)
          Activity of water   =    0.960260
          Solvent mass        =     0.98437 kg
          Solution mass       =      1.0830 kg
          Mineral mass        =     0.22563 kg
          Solution density    =    1.007    g/cm3
          Solution viscosity  =    0.003    poise
          Chlorinity          =    1.406987 molal
          Dissolved solids    =       91052 mg/kg sol'n
          Hardness            =    36473.31 mg/kg sol'n as CaCO3
            carbonate         =       43.22 mg/kg sol'n as CaCO3
            non-carbonate     =    36430.09 mg/kg sol'n as CaCO3
          Carbonate alkalinity=       43.22 mg/kg sol'n as CaCO3
          Water type          =    Na-Cl
          Bulk volume         =    1.16e+03 cm3
          Fluid volume        =    1.08e+03 cm3
          Mineral volume      =        80.7 cm3
          Inert volume        =        0.00 cm3
          Porosity            =        93.0 %
          Permeability        =        8.85 cm2
          Mass reacted        =         219 g

                          moles          moles         grams          cm3      rxn rate
  Reactants             remaining       reacted       reacted       reacted  (mol/kg sec)
 ------------------------------------------------------------------------------------------
   Al2O3                   0.7513        0.1891         19.28          --            --  
   CaO                      1.219        0.3066         17.20          --            --  
   Cr2O3                0.0005727     0.0001441       0.02191          --            --  
   FeO(ox)                  2.628        0.6613         47.51          --            --  
   K2O(ox)                 0.1026       0.02581         2.432          --            --  
   MgO                     0.4924        0.1239         4.995          --            --  
   MnO                    0.05890       0.01482         1.051          --            --  
   Na2O(ox)                0.5576        0.1403         8.697          --            --  
   P2O5                    0.1576       0.03966         5.630          --            --  
   SiO2                     7.071         1.780         106.9          --            --  
   TiO2                    0.2659       0.06691         5.345          --            --  

  Minerals in system     moles      log moles      grams        volume (cm3)
 ----------------------------------------------------------------------------
   Alabandite           0.0009116     -3.040        0.07931         0.01956
   Andradite             0.009016     -2.045          4.582           1.189
   Chromite             0.0001446     -3.840        0.03237        0.006365
   Diopside                0.1249     -0.903          27.05           8.256
   Hydroxylapatite        0.02644     -1.578          13.28           5.012
   Mesolite                0.1900     -0.721          73.68           32.53
   Minnesotaite            0.2147     -0.668          101.8           31.75
   Quartz                 0.06446     -1.191          3.873           1.462
   Tephroite             0.006431     -2.192          1.299          0.4901
                                               _____________   _____________
          (total)                                     225.6           80.71 

  Aqueous species       molality    mg/kg sol'n    act. coef.     log act.
 ---------------------------------------------------------------------------
   Cl-                      1.220     3.932e+04      0.5554       -0.1689
   Na+                     0.9166     1.915e+04      0.6306       -0.2381
   Ca++                    0.3607     1.314e+04      0.1680       -1.2176
   NaCl(aq)                0.1318         7003.      1.0000       -0.8800
   Ti(OH)4(aq)            0.06798         7162.      1.0000       -1.1676
   K+                     0.05117         1818.      0.5554       -1.5464
   CaCl+                  0.02865         1967.      0.6306       -1.7432
   CaCl2(aq)              0.01157         1167.      1.0000       -1.9366
   KCl(aq)               0.002295         155.5      1.0000       -2.6393
   H2(aq)                0.001028         1.883      1.0000       -2.9881
   Methane(aq)           0.001016         14.81      1.0000       -2.9932
   SiO2(aq)             0.0008352         45.61      1.0000       -3.0782
   MnCl+                0.0008078         66.37      0.6306       -3.2930
   Mn++                 0.0002590         12.93      0.1680       -4.3615
   NaHSiO3(aq)          0.0001328         12.08      1.0000       -3.8769
   HS-                  8.207e-05         2.467      0.5951       -4.3112
   HSiO3-               2.024e-05         1.418      0.6306       -4.8941
   OH-                  1.733e-05        0.2679      0.5951       -4.9866
   H2S(aq)              7.680e-06        0.2379      1.0000       -5.1146
   Mg++                 4.960e-06        0.1096      0.2479       -5.9102
   MgCl+                2.010e-06        0.1092      0.6306       -5.8972
   NaOH(aq)             1.398e-06       0.05084      1.0000       -5.8544
   Fe++                 2.810e-07       0.01427      0.1680       -7.3260
   FeCl+                8.153e-08      0.006766      0.6306       -7.2890
   H+                   6.119e-08     5.606e-05      0.8457       -7.2861
   S--                  5.860e-08      0.001708      0.1274       -8.1269
   FeCl4--              1.786e-08      0.003209      0.0884       -8.8017
   AlO2-                1.268e-08     0.0006800      0.6306       -8.0970
    (only species > 1e-8 molal listed)

  Mineral saturation states
                     log Q/K                          log Q/K
 ----------------------------------------------------------------
   Alabandite         0.0000 sat    Saponite-Na       -1.1686     
   Diopside           0.0000 sat    Albite_low        -1.2113     
   Mesolite           0.0000 sat    Albite            -1.2113     
   Chromite           0.0000 sat    Sanidine_high     -1.2365     
   Andradite          0.0000 sat    Prehnite          -1.3241     
   Quartz             0.0000 sat    Analcime          -1.3906     
   Tephroite          0.0000 sat    Saponite-K        -1.4220     
   Hydroxylapatite    0.0000 sat    Scolecite         -1.4628     
   Minnesotaite       0.0000 sat    Talc              -1.4822     
   Tremolite         -0.0000 sat    Saponite-Mg       -1.6258     
   Troilite          -0.0751        Mn(OH)2(am)       -1.8830     
   Rhodonite         -0.1217        Halite            -1.9850     
   Pyrrhotite        -0.1547        Gyrolite          -2.0088     
   Tridymite         -0.1718        Diaspore          -2.0306     
   Chalcedony        -0.2167        Albite_high       -2.1424     
   Annite            -0.2396        Fayalite          -2.1457     
   Hedenbergite      -0.3514        Eskolaite         -2.2427     
   Cristobalite(alp  -0.4177        Phlogopite        -2.2807     
   Maximum_Microcli  -0.4277        Mordenite         -2.3125     
   K-Feldspar        -0.4405        Boehmite          -2.3254     
   Stilbite          -0.4786        Okenite           -2.3655     
   Ice               -0.4846        Saponite-H        -2.5091     
   Wollastonite      -0.5727        FeO               -2.5699     
   Coesite           -0.6584        Enstatite         -2.6446     
   Pseudowollastoni  -0.7070        Whitlockite       -2.6534     
   Celadonite        -0.7170        Grossular         -2.7075     
   Cristobalite(bet  -0.7199        Gibbsite          -2.8167     
   SiO2(am)          -0.8939        Goethite          -2.8413     
   Greenalite        -0.9634        Jadeite           -2.8495     
   Saponite-Ca       -0.9848        Laumontite        -2.8559     
   Ferrosilite       -1.0283        Kalsilite         -2.9391     
   Pyrite            -1.1448        Sylvite           -2.9998     
    (only minerals with log Q/K > -3 listed)

                         partial
  Gases               press. (bar)     fugacity     fug. coef.    log fug.
 ---------------------------------------------------------------------------
   H2(g)                    1.286         1.287         1.001      0.1095
   CH4(g)                   1.162         1.162        0.9993      0.0650
   H2O(g)                  0.8124        0.8004        0.9852     -0.0967
   H2S(g)               0.0002299     0.0002290        0.9961     -3.6401
   HCl(g)               1.019e-11     1.019e-11         1.000*   -10.9919
   CO2(g)               3.637e-15     3.629e-15        0.9976    -14.4402
   CO(g)                1.333e-18     1.333e-18         1.000*   -17.8751
   C2H4(g)              2.113e-23     2.113e-23         1.000*   -22.6752
   S2(g)                7.071e-28     7.071e-28         1.000*   -27.1505
   SO2(g)               8.791e-31     8.728e-31        0.9928    -30.0591
   Na(g)                8.153e-41     8.153e-41         1.000*   -40.0887
   K(g)                 4.920e-43     4.920e-43         1.000*   -42.3080
   Cl2(g)               1.126e-49     1.126e-49         1.000*   -48.9484
   O2(g)                4.969e-64     4.968e-64        0.9999    -63.3038
   Mg(g)                1.218e-69     1.218e-69         1.000*   -68.9142
   Ca(g)                5.895e-84     5.895e-84         1.000*   -83.2295
   C(g)                 1.808e-99     1.808e-99         1.000*   -98.7428
   Al(g)               8.844e-105    8.844e-105         1.000*  -104.0533
   Si(g)               1.392e-110    1.392e-110         1.000*  -109.8565
    *no data, gas taken to be ideal

                                  In fluid              Sorbed            Kd
  Original basis total moles   moles     mg/kg      moles     mg/kg      L/kg
 -------------------------------------------------------------------------------
   H2O                 57.1       54.6  9.09e+05
   Al+++              0.378   1.52e-08  0.000379
   Ca++               0.804      0.395  1.46e+04
   Cl-                 1.39       1.38  4.53e+04
   CrO4--          0.000289   4.56e-20  4.88e-15
   Fe++               0.662   3.75e-07    0.0193
   H+                 -3.52   0.000927     0.863
   HCO3-            0.00100    0.00100      56.3
   HPO4--            0.0793   5.00e-11  4.43e-06
   K+                0.0526     0.0526  1.90e+03
   Mg++               0.125   6.86e-06     0.154
   Mn++              0.0148    0.00105      53.3
   Na+                 1.16       1.03  2.19e+04
   O2(aq)         -0.000215   -0.00268     -79.3
   SO4--            0.00100   8.84e-05      7.84
   SiO2(aq)            1.78   0.000973      54.0
   Ti(OH)4(aq)       0.0669     0.0669  7.16e+03

  Elemental composition               In fluid                  Sorbed
                  total moles     moles       mg/kg        moles       mg/kg
 -------------------------------------------------------------------------------
   Aluminum            0.3781    1.521e-08   0.0003789
   Calcium             0.8036       0.3946   1.460e+04
   Carbon            0.001000     0.001000       11.09
   Chlorine             1.385        1.385   4.534e+04
   Chromium         0.0002893    4.557e-20   2.188e-15
   Hydrogen             111.0        109.6   1.020e+05
   Iron                0.6623    3.748e-07     0.01933
   Magnesium           0.1249    6.860e-06      0.1540
   Manganese          0.01482     0.001050       53.27
   Oxygen               61.25        54.91   8.112e+05
   Phosphorus         0.07932    4.999e-11   1.430e-06
   Potassium          0.05263      0.05263       1900.
   Silicon              1.780    0.0009728       25.23
   Sodium               1.161        1.032   2.191e+04
   Sulfur            0.001000    8.841e-05       2.618
   Titanium           0.06691      0.06691       2958.


          Step #    50             Xi = 0.3000

          Temperature = 100.0 C    Pressure =  1.013 bars
          pH =  7.434              log fO2 =  -64.756
          Eh =  -0.5293 volts      pe =  -7.1486
          Ionic strength      =    1.794846 molal
          Charge imbalance    =    0.454684 eq/kg (17.02% error)
          Activity of water   =    0.960085
          Solvent mass        =     0.97663 kg
          Solution mass       =      1.0798 kg
          Mineral mass        =     0.33666 kg
          Solution density    =    1.010    g/cm3
          Solution viscosity  =    0.003    poise
          Chlorinity          =    1.418143 molal
          Dissolved solids    =       95520 mg/kg sol'n
          Hardness            =    31986.91 mg/kg sol'n as CaCO3
            carbonate         =       44.46 mg/kg sol'n as CaCO3
            non-carbonate     =    31942.45 mg/kg sol'n as CaCO3
          Carbonate alkalinity=       44.46 mg/kg sol'n as CaCO3
          Water type          =    Na-Cl
          Bulk volume         =    1.19e+03 cm3
          Fluid volume        =    1.07e+03 cm3
          Mineral volume      =        120. cm3
          Inert volume        =        0.00 cm3
          Porosity            =        89.9 %
          Permeability        =        2.99 cm2
          Mass reacted        =         327 g

                          moles          moles         grams          cm3      rxn rate
  Reactants             remaining       reacted       reacted       reacted  (mol/kg sec)
 ------------------------------------------------------------------------------------------
   Al2O3                   0.6582        0.2821         28.76          --            --  
   CaO                      1.068        0.4576         25.66          --            --  
   Cr2O3                0.0005018     0.0002151       0.03269          --            --  
   FeO(ox)                  2.302        0.9868         70.90          --            --  
   K2O(ox)                0.08987       0.03852         3.628          --            --  
   MgO                     0.4314        0.1849         7.452          --            --  
   MnO                    0.05161       0.02212         1.569          --            --  
   Na2O(ox)                0.4885        0.2094         12.98          --            --  
   P2O5                    0.1381       0.05918         8.400          --            --  
   SiO2                     6.196         2.655         159.5          --            --  
   TiO2                    0.2330       0.09984         7.975          --            --  

  Minerals in system     moles      log moles      grams        volume (cm3)
 ----------------------------------------------------------------------------
   Alabandite           0.0008795     -3.056        0.07652         0.01887
   Andradite              0.01335     -1.875          6.782           1.760
   Chromite             0.0002156     -3.666        0.04825        0.009487
   Diopside                0.1859     -0.731          40.26           12.29
   Hydroxylapatite        0.03945     -1.404          19.82           7.478
   Mesolite                0.2835     -0.547          109.9           48.54
   Minnesotaite            0.3203     -0.494          151.8           47.36
   Quartz                 0.09749     -1.011          5.858           2.212
   Tephroite              0.01036     -1.985          2.091          0.7892
                                               _____________   _____________
          (total)                                     336.7           120.5 

  Aqueous species       molality    mg/kg sol'n    act. coef.     log act.
 ---------------------------------------------------------------------------
   Cl-                      1.226     3.930e+04      0.5551       -0.1673
   Na+                     0.9906     2.060e+04      0.6296       -0.2050
   Ca++                    0.3177     1.151e+04      0.1682       -1.2722
   NaCl(aq)                0.1428         7548.      1.0000       -0.8453
   Ti(OH)4(aq)             0.1022     1.072e+04      1.0000       -0.9904
   K+                     0.07646         2704.      0.5551       -1.3722
   CaCl+                  0.02540         1735.      0.6296       -1.7961
   CaCl2(aq)              0.01028         1032.      1.0000       -1.9879
   H2(aq)                0.005469         9.972      1.0000       -2.2621
   KCl(aq)               0.003440         231.9      1.0000       -2.4635
   Methane(aq)           0.001024         14.86      1.0000       -2.9897
   SiO2(aq)             0.0008352         45.39      1.0000       -3.0782
   MnCl+                0.0004102         33.54      0.6296       -3.5879
   NaHSiO3(aq)          0.0002016         18.25      1.0000       -3.6956
   Mn++                 0.0001306         6.491      0.1682       -4.6581
   HS-                  0.0001156         3.458      0.5945       -4.1629
   HSiO3-               2.852e-05         1.988      0.6296       -4.7458
   OH-                  2.441e-05        0.3755      0.5945       -4.8383
   H2S(aq)              7.679e-06        0.2367      1.0000       -5.1147
   NaOH(aq)             2.123e-06       0.07680      1.0000       -5.6731
   Mg++                 1.436e-06       0.03156      0.2478       -6.4488
   MgCl+                5.845e-07       0.03159      0.6296       -6.4341
   Fe++                 1.418e-07      0.007161      0.1682       -7.6226
   S--                  1.157e-07      0.003354      0.1278       -7.8303
   H+                   4.362e-08     3.977e-05      0.8430       -7.4345
   FeCl+                4.140e-08      0.003419      0.6296       -7.5839
   AlO2-                1.291e-08     0.0006886      0.6296       -8.0901
    (only species > 1e-8 molal listed)

  Mineral saturation states
                     log Q/K                          log Q/K
 ----------------------------------------------------------------
   Diopside           0.0000 sat    Prehnite          -1.1229     
   Alabandite         0.0000 sat    Albite_low        -1.1714     
   Andradite          0.0000 sat    Albite            -1.1714     
   Mesolite           0.0000 sat    Analcime          -1.3524     
   Chromite           0.0000 sat    Scolecite         -1.5038     
   Minnesotaite       0.0000 sat    Gyrolite          -1.5250     
   Hydroxylapatite    0.0000 sat    Saponite-Ca       -1.7176     
   Tephroite          0.0000 sat    Pyrite            -1.8709     
   Quartz             0.0000 sat    Saponite-Na       -1.8816     
   Annite            -0.0585        Mn(OH)2(am)       -1.8831     
   Troilite          -0.0751        Halite            -1.9503     
   Hedenbergite      -0.1094        Saponite-K        -2.0883     
   Rhodonite         -0.1217        Albite_high       -2.1025     
   Pyrrhotite        -0.1547        Okenite           -2.1237     
   Tridymite         -0.1718        Fayalite          -2.1456     
   Chalcedony        -0.2167        Diaspore          -2.1720     
   Maximum_Microcli  -0.2466        Talc              -2.2083     
   K-Feldspar        -0.2594        Eskolaite         -2.2427     
   Wollastonite      -0.3307        Grossular         -2.2642     
   Cristobalite(alp  -0.4177        Mordenite         -2.3101     
   Pseudowollastoni  -0.4650        Saponite-Mg       -2.4385     
   Ice               -0.4847        Boehmite          -2.4668     
   Stilbite          -0.5142        FeO               -2.5699     
   Coesite           -0.6584        Whitlockite       -2.7341     
   Cristobalite(bet  -0.7199        Kalsilite         -2.7580     
   Tremolite         -0.7261        Jadeite           -2.8096     
   Celadonite        -0.7780        Sylvite           -2.8240     
   SiO2(am)          -0.8939        Phlogopite        -2.8258     
   Greenalite        -0.9635        Enstatite         -2.8866     
   Ferrosilite       -1.0283        Laumontite        -2.8970     
   Sanidine_high     -1.0554        Gibbsite          -2.9582     
    (only minerals with log Q/K > -3 listed)

                         partial
  Gases               press. (bar)     fugacity     fug. coef.    log fug.
 ---------------------------------------------------------------------------
   H2(g)                    6.842         6.847         1.001      0.8355
   CH4(g)                   1.172         1.171        0.9993      0.0685
   H2O(g)                  0.8122        0.8002        0.9852     -0.0968
   H2S(g)               0.0002299     0.0002290        0.9961     -3.6402
   HCl(g)               7.267e-12     7.267e-12         1.000*   -11.1386
   CO2(g)               4.571e-18     4.560e-18        0.9976    -17.3410
   CO(g)                8.916e-21     8.916e-21         1.000*   -20.0498
   C2H4(g)              7.579e-25     7.579e-25         1.000*   -24.1204
   S2(g)                2.496e-29     2.496e-29         1.000*   -28.6027
   SO2(g)               5.831e-33     5.789e-33        0.9928    -32.2374
   Na(g)                2.856e-40     2.856e-40         1.000*   -39.5443
   K(g)                 2.385e-42     2.385e-42         1.000*   -41.6225
   Cl2(g)               1.077e-50     1.077e-50         1.000*   -49.9678
   O2(g)                1.754e-65     1.754e-65        0.9999    -64.7560
   Mg(g)                3.714e-69     3.714e-69         1.000*   -68.4301
   Ca(g)                5.478e-83     5.478e-83         1.000*   -82.2614
   C(g)                6.435e-101    6.435e-101         1.000*  -100.1914
   Al(g)               7.842e-104    7.842e-104         1.000*  -103.1056
   Si(g)               3.942e-109    3.942e-109         1.000*  -108.4043
    *no data, gas taken to be ideal

                                  In fluid              Sorbed            Kd
  Original basis total moles   moles     mg/kg      moles     mg/kg      L/kg
 -------------------------------------------------------------------------------
   H2O                 57.9       54.2  9.05e+05
   Al+++              0.564   1.55e-08  0.000388
   Ca++               0.955      0.345  1.28e+04
   Cl-                 1.39       1.39  4.55e+04
   CrO4--          0.000431   5.01e-20  5.38e-15
   Fe++               0.988   1.88e-07   0.00972
   H+                 -5.25   0.000877     0.819
   HCO3-            0.00100    0.00100      56.5
   HPO4--             0.118   3.72e-11  3.31e-06
   K+                0.0780     0.0780  2.83e+03
   Mg++               0.186   1.97e-06    0.0444
   Mn++              0.0221   0.000528      26.9
   Na+                 1.30       1.11  2.36e+04
   O2(aq)         -0.000321   -0.00491     -146.
   SO4--            0.00100   0.000121      10.7
   SiO2(aq)            2.66    0.00104      57.9
   Ti(OH)4(aq)       0.0998     0.0998  1.07e+04

  Elemental composition               In fluid                  Sorbed
                  total moles     moles       mg/kg        moles       mg/kg
 -------------------------------------------------------------------------------
   Aluminum            0.5642    1.553e-08   0.0003880
   Calcium             0.9546       0.3451   1.281e+04
   Carbon            0.001000     0.001000       11.12
   Chlorine             1.385        1.385   4.547e+04
   Chromium         0.0004311    5.007e-20   2.411e-15
   Hydrogen             111.0        108.8   1.016e+05
   Iron                0.9878    1.880e-07    0.009722
   Magnesium           0.1859    1.973e-06     0.04441
   Manganese          0.02212    0.0005282       26.87
   Oxygen               64.07        54.61   8.092e+05
   Phosphorus          0.1184    3.723e-11   1.068e-06
   Potassium          0.07803      0.07803       2826.
   Silicon              2.655     0.001040       27.06
   Sodium               1.299        1.107   2.357e+04
   Sulfur            0.001000    0.0001205       3.579
   Titanium           0.09984      0.09984       4427.


          Step #    54             Xi = 0.3400

          Temperature = 100.0 C    Pressure =  1.013 bars
          pH =  7.468              log fO2 =  -65.011
          Eh =  -0.5365 volts      pe =  -7.2459
          Ionic strength      =    1.780045 molal
          Charge imbalance    =    0.455231 eq/kg (17.04% error)
          Activity of water   =    0.960016
          Solvent mass        =     0.97350 kg
          Solution mass       =      1.0785 kg
          Mineral mass        =     0.38154 kg
          Solution density    =    1.011    g/cm3
          Solution viscosity  =    0.003    poise
          Chlorinity          =    1.422702 molal
          Dissolved solids    =       97334 mg/kg sol'n
          Hardness            =    30154.17 mg/kg sol'n as CaCO3
            carbonate         =       44.74 mg/kg sol'n as CaCO3
            non-carbonate     =    30109.43 mg/kg sol'n as CaCO3
          Carbonate alkalinity=       44.74 mg/kg sol'n as CaCO3
          Water type          =    Na-Cl
          Bulk volume         =    1.20e+03 cm3
          Fluid volume        =    1.07e+03 cm3
          Mineral volume      =        137. cm3
          Inert volume        =        0.00 cm3
          Porosity            =        88.7 %
          Permeability        =        1.96 cm2
          Mass reacted        =         370 g

                          moles          moles         grams          cm3      rxn rate
  Reactants             remaining       reacted       reacted       reacted  (mol/kg sec)
 ------------------------------------------------------------------------------------------
   Al2O3                   0.6206        0.3197         32.60          --            --  
   CaO                      1.007        0.5186         29.08          --            --  
   Cr2O3                0.0004731     0.0002437       0.03704          --            --  
   FeO(ox)                  2.171         1.118         80.35          --            --  
   K2O(ox)                0.08474       0.04365         4.112          --            --  
   MgO                     0.4068        0.2096         8.446          --            --  
   MnO                    0.04866       0.02507         1.778          --            --  
   Na2O(ox)                0.4606        0.2373         14.71          --            --  
   P2O5                    0.1302       0.06707         9.520          --            --  
   SiO2                     5.842         3.009         180.8          --            --  
   TiO2                    0.2197        0.1132         9.039          --            --  

  Minerals in system     moles      log moles      grams        volume (cm3)
 ----------------------------------------------------------------------------
   Alabandite           0.0008708     -3.060        0.07576         0.01869
   Andradite              0.01514     -1.820          7.696           1.997
   Annite               5.327e-05     -4.274        0.02727        0.008220
   Chromite             0.0002442     -3.612        0.05467         0.01075
   Diopside                0.2106     -0.677          45.60           13.92
   Hydroxylapatite        0.04471     -1.350          22.46           8.476
   Mesolite                0.3213     -0.493          124.6           55.01
   Minnesotaite            0.3629     -0.440          172.0           53.66
   Quartz                  0.1110     -0.955          6.672           2.519
   Tephroite              0.01187     -1.925          2.398          0.9048
                                               _____________   _____________
          (total)                                     381.5           136.5 

  Aqueous species       molality    mg/kg sol'n    act. coef.     log act.
 ---------------------------------------------------------------------------
   Cl-                      1.228     3.929e+04      0.5550       -0.1666
   Na+                      1.021     2.118e+04      0.6292       -0.1922
   Ca++                    0.3000     1.085e+04      0.1683       -1.2968
   NaCl(aq)                0.1473         7769.      1.0000       -0.8319
   Ti(OH)4(aq)             0.1162     1.216e+04      1.0000       -0.9347
   K+                     0.08675         3062.      0.5550       -1.3175
   CaCl+                  0.02405         1640.      0.6292       -1.8201
   CaCl2(aq)             0.009745         976.3      1.0000       -2.0112
   H2(aq)                0.007334         13.34      1.0000       -2.1347
   KCl(aq)               0.003908         263.0      1.0000       -2.4081
   Methane(aq)           0.001027         14.88      1.0000       -2.9883
   SiO2(aq)             0.0008352         45.30      1.0000       -3.0782
   MnCl+                0.0003522         28.74      0.6292       -3.6544
   NaHSiO3(aq)          0.0002243         20.26      1.0000       -3.6492
   HS-                  0.0001249         3.730      0.5942       -4.1294
   Mn++                 0.0001119         5.547      0.1683       -4.7252
   HSiO3-               3.082e-05         2.145      0.6292       -4.7123
   OH-                  2.638e-05        0.4050      0.5942       -4.8048
   H2S(aq)              7.679e-06        0.2362      1.0000       -5.1147
   NaOH(aq)             2.362e-06       0.08528      1.0000       -5.6267
   Mg++                 1.116e-06       0.02448      0.2478       -6.5584
   MgCl+                4.551e-07       0.02455      0.6292       -6.5430
   S--                  1.348e-07      0.003902      0.1280       -7.7632
   Fe++                 1.214e-07      0.006120      0.1683       -7.6897
   H+                   4.043e-08     3.678e-05      0.8420       -7.4680
   FeCl+                3.555e-08      0.002930      0.6292       -7.6503
   AlO2-                1.303e-08     0.0006937      0.6292       -8.0862
    (only species > 1e-8 molal listed)

  Mineral saturation states
                     log Q/K                          log Q/K
 ----------------------------------------------------------------
   Hydroxylapatite    0.0000 sat    Prehnite          -1.0975     
   Quartz             0.0000 sat    Albite_low        -1.1548     
   Tephroite          0.0000 sat    Albite            -1.1548     
   Mesolite           0.0000 sat    Analcime          -1.3365     
   Chromite           0.0000 sat    Gyrolite          -1.4401     
   Alabandite         0.0000 sat    Scolecite         -1.5209     
   Minnesotaite       0.0000 sat    Saponite-Ca       -1.8479     
   Diopside           0.0000 sat    Mn(OH)2(am)       -1.8831     
   Andradite          0.0000 sat    Halite            -1.9369     
   Annite             0.0000 sat    Pyrite            -1.9983     
   Hedenbergite      -0.0669        Saponite-Na       -2.0035     
   Troilite          -0.0751        Okenite           -2.0813     
   Rhodonite         -0.1217        Albite_high       -2.0859     
   Pyrrhotite        -0.1547        Fayalite          -2.1456     
   Tridymite         -0.1718        Grossular         -2.1962     
   Maximum_Microcli  -0.1881        Saponite-K        -2.1965     
   K-Feldspar        -0.2009        Diaspore          -2.2018     
   Chalcedony        -0.2167        Eskolaite         -2.2427     
   Wollastonite      -0.2882        Mordenite         -2.3092     
   Cristobalite(alp  -0.4177        Talc              -2.3358     
   Pseudowollastoni  -0.4225        Boehmite          -2.4966     
   Ice               -0.4847        FeO               -2.5699     
   Stilbite          -0.5291        Saponite-Mg       -2.5827     
   Coesite           -0.6584        Kalsilite         -2.6995     
   Cristobalite(bet  -0.7199        Whitlockite       -2.7482     
   Celadonite        -0.7620        Sylvite           -2.7686     
   Tremolite         -0.8536        Jadeite           -2.7930     
   SiO2(am)          -0.8939        Phlogopite        -2.8947     
   Greenalite        -0.9635        Laumontite        -2.9141     
   Sanidine_high     -0.9969        Enstatite         -2.9291     
   Ferrosilite       -1.0283        Gibbsite          -2.9880     
    (only minerals with log Q/K > -3 listed)

                         partial
  Gases               press. (bar)     fugacity     fug. coef.    log fug.
 ---------------------------------------------------------------------------
   H2(g)                    9.175         9.182         1.001      0.9629
   CH4(g)                   1.175         1.175        0.9993      0.0699
   H2O(g)                  0.8122        0.8002        0.9852     -0.0968
   H2S(g)               0.0002299     0.0002290        0.9961     -3.6402
   HCl(g)               6.737e-12     6.737e-12         1.000*   -11.1716
   CO2(g)               1.418e-18     1.415e-18        0.9976    -17.8493
   CO(g)                3.709e-21     3.709e-21         1.000*   -20.4307
   C2H4(g)              4.242e-25     4.242e-25         1.000*   -24.3724
   S2(g)                1.388e-29     1.388e-29         1.000*   -28.8576
   SO2(g)               2.418e-33     2.400e-33        0.9928    -32.6197
   Na(g)                3.679e-40     3.679e-40         1.000*   -39.4343
   K(g)                 3.385e-42     3.385e-42         1.000*   -41.4705
   Cl2(g)               6.902e-51     6.902e-51         1.000*   -50.1610
   O2(g)                9.754e-66     9.753e-66        0.9999    -65.0109
   Mg(g)                4.517e-69     4.517e-69         1.000*   -68.3451
   Ca(g)                8.101e-83     8.101e-83         1.000*   -82.0915
   C(g)                3.590e-101    3.590e-101         1.000*  -100.4449
   Al(g)               1.137e-103    1.137e-103         1.000*  -102.9441
   Si(g)               7.089e-109    7.089e-109         1.000*  -108.1494
    *no data, gas taken to be ideal

                                  In fluid              Sorbed            Kd
  Original basis total moles   moles     mg/kg      moles     mg/kg      L/kg
 -------------------------------------------------------------------------------
   H2O                 58.2       54.0  9.03e+05
   Al+++              0.639   1.57e-08  0.000393
   Ca++                1.02      0.325  1.21e+04
   Cl-                 1.39       1.38  4.55e+04
   CrO4--          0.000488   4.92e-20  5.29e-15
   Fe++                1.12   1.61e-07   0.00832
   H+                 -5.95   0.000860     0.804
   HCO3-            0.00100    0.00100      56.6
   HPO4--             0.134   3.65e-11  3.25e-06
   K+                0.0883     0.0883  3.20e+03
   Mg++               0.211   1.53e-06    0.0345
   Mn++              0.0251   0.000452      23.0
   Na+                 1.35       1.14  2.42e+04
   O2(aq)         -0.000364   -0.00583     -173.
   SO4--            0.00100   0.000129      11.5
   SiO2(aq)            3.01    0.00106      59.1
   Ti(OH)4(aq)        0.113      0.113  1.22e+04

  Elemental composition               In fluid                  Sorbed
                  total moles     moles       mg/kg        moles       mg/kg
 -------------------------------------------------------------------------------
   Aluminum            0.6394    1.570e-08   0.0003928
   Calcium              1.016       0.3249   1.207e+04
   Carbon            0.001000     0.001000       11.14
   Chlorine             1.385        1.385   4.553e+04
   Chromium         0.0004885    4.923e-20   2.374e-15
   Hydrogen             111.0        108.5   1.014e+05
   Iron                 1.119    1.606e-07    0.008315
   Magnesium           0.2106    1.529e-06     0.03446
   Manganese          0.02507    0.0004518       23.01
   Oxygen               65.21        54.49   8.084e+05
   Phosphorus          0.1341    3.648e-11   1.048e-06
   Potassium          0.08831      0.08825       3199.
   Silicon              3.009     0.001061       27.64
   Sodium               1.355        1.137   2.425e+04
   Sulfur            0.001000    0.0001292       3.842
   Titanium            0.1132       0.1132       5024.


          Step #    60             Xi = 0.4000

          Temperature = 100.0 C    Pressure =  1.013 bars
          pH =  7.508              log fO2 =  -65.294
          Eh =  -0.5446 volts      pe =  -7.3565
          Ionic strength      =    1.761410 molal
          Charge imbalance    =    0.456013 eq/kg (17.08% error)
          Activity of water   =    0.959948
          Solvent mass        =     0.96920 kg
          Solution mass       =      1.0766 kg
          Mineral mass        =     0.44877 kg
          Solution density    =    1.012    g/cm3
          Solution viscosity  =    0.003    poise
          Chlorinity          =    1.429015 molal
          Dissolved solids    =       99778 mg/kg sol'n
          Hardness            =    27895.38 mg/kg sol'n as CaCO3
            carbonate         =       45.07 mg/kg sol'n as CaCO3
            non-carbonate     =    27850.31 mg/kg sol'n as CaCO3
          Carbonate alkalinity=       45.07 mg/kg sol'n as CaCO3
          Water type          =    Na-Cl
          Bulk volume         =    1.22e+03 cm3
          Fluid volume        =    1.06e+03 cm3
          Mineral volume      =        160. cm3
          Inert volume        =        0.00 cm3
          Porosity            =        86.9 %
          Permeability        =        1.07 cm2
          Mass reacted        =         436 g

                          moles          moles         grams          cm3      rxn rate
  Reactants             remaining       reacted       reacted       reacted  (mol/kg sec)
 ------------------------------------------------------------------------------------------
   Al2O3                   0.5642        0.3761         38.35          --            --  
   CaO                     0.9151        0.6101         34.21          --            --  
   Cr2O3                0.0004301     0.0002867       0.04358          --            --  
   FeO(ox)                  1.974         1.316         94.53          --            --  
   K2O(ox)                0.07703       0.05136         4.838          --            --  
   MgO                     0.3698        0.2465         9.937          --            --  
   MnO                    0.04423       0.02949         2.092          --            --  
   Na2O(ox)                0.4187        0.2792         17.30          --            --  
   P2O5                    0.1184       0.07891         11.20          --            --  
   SiO2                     5.311         3.540         212.7          --            --  
   TiO2                    0.1997        0.1331         10.63          --            --  

  Minerals in system     moles      log moles      grams        volume (cm3)
 ----------------------------------------------------------------------------
   Alabandite           0.0008596     -3.066        0.07479         0.01845
   Andradite              0.01785     -1.748          9.073           2.354
   Annite                 0.01658     -1.780          8.486           2.558
   Chromite             0.0002872     -3.542        0.06429         0.01264
   Diopside                0.2475     -0.606          53.60           16.36
   Hydroxylapatite        0.05260     -1.279          26.42           9.971
   Mesolite                0.3697     -0.432          143.4           63.29
   Minnesotaite            0.4103     -0.387          194.4           60.67
   Quartz                  0.1727     -0.763          10.38           3.918
   Tephroite              0.01413     -1.850          2.853           1.077
                                               _____________   _____________
          (total)                                     448.8           160.2 

  Aqueous species       molality    mg/kg sol'n    act. coef.     log act.
 ---------------------------------------------------------------------------
   Cl-                      1.230     3.925e+04      0.5549       -0.1660
   Na+                      1.071     2.217e+04      0.6288       -0.1716
   Ca++                    0.2782     1.004e+04      0.1684       -1.3293
   NaCl(aq)                0.1547         8136.      1.0000       -0.8106
   Ti(OH)4(aq)             0.1374     1.433e+04      1.0000       -0.8622
   K+                     0.08602         3028.      0.5549       -1.3212
   CaCl+                  0.02237         1521.      0.6288       -1.8519
   H2(aq)                 0.01016         18.44      1.0000       -1.9930
   CaCl2(aq)             0.009070         906.2      1.0000       -2.0424
   KCl(aq)               0.003879         260.4      1.0000       -2.4112
   Methane(aq)           0.001032         14.90      1.0000       -2.9864
   SiO2(aq)             0.0008352         45.18      1.0000       -3.0782
   MnCl+                0.0002938         23.91      0.6288       -3.7334
   NaHSiO3(aq)          0.0002577         23.22      1.0000       -3.5888
   HS-                  0.0001370         4.079      0.5939       -4.0896
   Mn++                 9.304e-05         4.601      0.1684       -4.8049
   HSiO3-               3.381e-05         2.346      0.6288       -4.6725
   OH-                  2.893e-05        0.4429      0.5939       -4.7650
   H2S(aq)              7.678e-06        0.2356      1.0000       -5.1148
   NaOH(aq)             2.715e-06       0.09774      1.0000       -5.5663
   Mg++                 8.332e-07       0.01823      0.2477       -6.6853
   MgCl+                3.406e-07       0.01832      0.6288       -6.6693
   S--                  1.617e-07      0.004667      0.1282       -7.6835
   Fe++                 1.010e-07      0.005077      0.1684       -7.7693
   H+                   3.694e-08     3.352e-05      0.8406       -7.5079
   FeCl+                2.966e-08      0.002438      0.6288       -7.7294
   AlO2-                1.315e-08     0.0006983      0.6288       -8.0825
    (only species > 1e-8 molal listed)

  Mineral saturation states
                     log Q/K                          log Q/K
 ----------------------------------------------------------------
   Hydroxylapatite    0.0000 sat    Ferrosilite       -1.0282     
   Quartz             0.0000 sat    Prehnite          -1.0752     
   Chromite           0.0000 sat    Albite_low        -1.1304     
   Mesolite           0.0000 sat    Albite            -1.1304     
   Alabandite         0.0000 sat    Analcime          -1.3131     
   Annite             0.0000 sat    Gyrolite          -1.3457     
   Diopside           0.0000 sat    Scolecite         -1.5459     
   Andradite          0.0000 sat    Mn(OH)2(am)       -1.8832     
   Tephroite          0.0000 sat    Halite            -1.9156     
   Minnesotaite       0.0000 sat    Saponite-Ca       -1.9937     
   Hedenbergite      -0.0196        Okenite           -2.0341     
   Troilite          -0.0750        Albite_high       -2.0615     
   Rhodonite         -0.1217        Grossular         -2.1267     
   Pyrrhotite        -0.1546        Saponite-Na       -2.1372     
   Tridymite         -0.1718        Pyrite            -2.1400     
   Maximum_Microcli  -0.1881        Fayalite          -2.1456     
   K-Feldspar        -0.2009        Diaspore          -2.2379     
   Chalcedony        -0.2167        Eskolaite         -2.2428     
   Wollastonite      -0.2410        Mordenite         -2.3077     
   Pseudowollastoni  -0.3753        Saponite-K        -2.3382     
   Cristobalite(alp  -0.4177        Talc              -2.4775     
   Ice               -0.4848        Boehmite          -2.5327     
   Stilbite          -0.5514        FeO               -2.5698     
   Coesite           -0.6584        Kalsilite         -2.6995     
   Cristobalite(bet  -0.7199        Saponite-Mg       -2.7442     
   Celadonite        -0.8093        Whitlockite       -2.7640     
   SiO2(am)          -0.8939        Jadeite           -2.7686     
   Greenalite        -0.9636        Sylvite           -2.7717     
   Tremolite         -0.9953        Laumontite        -2.9392     
   Sanidine_high     -0.9969        Enstatite         -2.9763     
    (only minerals with log Q/K > -3 listed)

                         partial
  Gases               press. (bar)     fugacity     fug. coef.    log fug.
 ---------------------------------------------------------------------------
   H2(g)                    12.71         12.72         1.001      1.1046
   CH4(g)                   1.181         1.180        0.9993      0.0718
   H2O(g)                  0.8121        0.8001        0.9852     -0.0969
   H2S(g)               0.0002298     0.0002290        0.9961     -3.6403
   HCl(g)               6.155e-12     6.155e-12         1.000*   -11.2108
   CO2(g)               3.862e-19     3.852e-19        0.9976    -18.4143
   CO(g)                1.400e-21     1.400e-21         1.000*   -20.8539
   C2H4(g)              2.229e-25     2.229e-25         1.000*   -24.6519
   S2(g)                7.226e-30     7.226e-30         1.000*   -29.1411
   SO2(g)               9.083e-34     9.018e-34        0.9928    -33.0449
   Na(g)                4.978e-40     4.978e-40         1.000*   -39.3029
   K(g)                 4.330e-42     4.330e-42         1.000*   -41.3635
   Cl2(g)               4.157e-51     4.157e-51         1.000*   -50.3812
   O2(g)                5.078e-66     5.078e-66        0.9999    -65.2943
   Mg(g)                5.615e-69     5.615e-69         1.000*   -68.2507
   Ca(g)                1.252e-82     1.252e-82         1.000*   -81.9025
   C(g)                1.878e-101    1.878e-101         1.000*  -100.7263
   Al(g)               1.707e-103    1.707e-103         1.000*  -102.7676
   Si(g)               1.362e-108    1.362e-108         1.000*  -107.8660
    *no data, gas taken to be ideal

                                  In fluid              Sorbed            Kd
  Original basis total moles   moles     mg/kg      moles     mg/kg      L/kg
 -------------------------------------------------------------------------------
   H2O                 58.7       53.8  9.00e+05
   Al+++              0.752   1.59e-08  0.000399
   Ca++                1.11      0.300  1.12e+04
   Cl-                 1.39       1.39  4.56e+04
   CrO4--          0.000574   4.77e-20  5.14e-15
   Fe++                1.32   1.33e-07   0.00690
   H+                 -7.00   0.000834     0.781
   HCO3-            0.00100    0.00100      56.7
   HPO4--             0.158   3.60e-11  3.21e-06
   K+                 0.104     0.0871  3.16e+03
   Mg++               0.248   1.14e-06    0.0257
   Mn++              0.0295   0.000375      19.1
   Na+                 1.44       1.19  2.54e+04
   O2(aq)         -0.000429   -0.00721     -214.
   SO4--            0.00100   0.000140      12.5
   SiO2(aq)            3.54    0.00109      60.9
   Ti(OH)4(aq)        0.133      0.133  1.43e+04

  Elemental composition               In fluid                  Sorbed
                  total moles     moles       mg/kg        moles       mg/kg
 -------------------------------------------------------------------------------
   Aluminum            0.7523    1.592e-08   0.0003989
   Calcium              1.107       0.3001   1.117e+04
   Carbon            0.001000     0.001000       11.16
   Chlorine             1.385        1.385   4.561e+04
   Chromium         0.0005745    4.774e-20   2.306e-15
   Hydrogen             111.0        108.2   1.013e+05
   Iron                 1.317    1.331e-07    0.006903
   Magnesium           0.2475    1.138e-06     0.02568
   Manganese          0.02949    0.0003750       19.13
   Oxygen               66.92        54.33   8.074e+05
   Phosphorus          0.1578    3.603e-11   1.036e-06
   Potassium           0.1037      0.08713       3164.
   Silicon              3.540     0.001092       28.49
   Sodium               1.438        1.188   2.538e+04
   Sulfur            0.001000    0.0001404       4.181
   Titanium            0.1331       0.1331       5920.


          Step #    64             Xi = 0.4400

          Temperature = 100.0 C    Pressure =  1.013 bars
          pH =  7.529              log fO2 =  -65.412
          Eh =  -0.5484 volts      pe =  -7.4074
          Ionic strength      =    1.748895 molal
          Charge imbalance    =    0.456531 eq/kg (17.1% error)
          Activity of water   =    0.959903
          Solvent mass        =     0.96635 kg
          Solution mass       =      1.0754 kg
          Mineral mass        =     0.49358 kg
          Solution density    =    1.013    g/cm3
          Solution viscosity  =    0.003    poise
          Chlorinity          =    1.433235 molal
          Dissolved solids    =      101409 mg/kg sol'n
          Hardness            =    26387.28 mg/kg sol'n as CaCO3
            carbonate         =       45.25 mg/kg sol'n as CaCO3
            non-carbonate     =    26342.02 mg/kg sol'n as CaCO3
          Carbonate alkalinity=       45.25 mg/kg sol'n as CaCO3
          Water type          =    Na-Cl
          Bulk volume         =    1.24e+03 cm3
          Fluid volume        =    1.06e+03 cm3
          Mineral volume      =        176. cm3
          Inert volume        =        0.00 cm3
          Porosity            =        85.8 %
          Permeability        =       0.725 cm2
          Mass reacted        =         479 g

                          moles          moles         grams          cm3      rxn rate
  Reactants             remaining       reacted       reacted       reacted  (mol/kg sec)
 ------------------------------------------------------------------------------------------
   Al2O3                   0.5266        0.4138         42.19          --            --  
   CaO                     0.8541        0.6711         37.63          --            --  
   Cr2O3                0.0004014     0.0003154       0.04794          --            --  
   FeO(ox)                  1.842         1.447         104.0          --            --  
   K2O(ox)                0.07190       0.05649         5.321          --            --  
   MgO                     0.3452        0.2712         10.93          --            --  
   MnO                    0.04129       0.03244         2.301          --            --  
   Na2O(ox)                0.3908        0.3071         19.03          --            --  
   P2O5                    0.1105       0.08680         12.32          --            --  
   SiO2                     4.957         3.894         234.0          --            --  
   TiO2                    0.1864        0.1464         11.70          --            --  

  Minerals in system     moles      log moles      grams        volume (cm3)
 ----------------------------------------------------------------------------
   Alabandite           0.0008533     -3.069        0.07424         0.01831
   Andradite              0.01925     -1.716          9.783           2.538
   Annite                 0.02772     -1.557          14.19           4.278
   Chromite             0.0003159     -3.500        0.07071         0.01390
   Diopside                0.2722     -0.565          58.94           17.99
   Hedenbergite          0.001249     -2.904         0.3098         0.08525
   Hydroxylapatite        0.05787     -1.238          29.07           10.97
   Mesolite                0.4019     -0.396          155.9           68.81
   Minnesotaite            0.4417     -0.355          209.3           65.31
   Quartz                  0.2134     -0.671          12.82           4.843
   Tephroite              0.01562     -1.806          3.155           1.191
                                               _____________   _____________
          (total)                                     493.6           176.0 

  Aqueous species       molality    mg/kg sol'n    act. coef.     log act.
 ---------------------------------------------------------------------------
   Cl-                      1.231     3.922e+04      0.5548       -0.1656
   Na+                      1.105     2.283e+04      0.6285       -0.1583
   Ca++                    0.2635         9491.      0.1685       -1.3525
   NaCl(aq)                0.1596         8382.      1.0000       -0.7969
   Ti(OH)4(aq)             0.1515     1.578e+04      1.0000       -0.8195
   K+                     0.08541         3001.      0.5548       -1.3244
   CaCl+                  0.02124         1441.      0.6285       -1.8747
   H2(aq)                 0.01164         21.08      1.0000       -1.9341
   CaCl2(aq)             0.008614         859.1      1.0000       -2.0648
   KCl(aq)               0.003855         258.2      1.0000       -2.4140
   Methane(aq)           0.001035         14.92      1.0000       -2.9851
   SiO2(aq)             0.0008352         45.09      1.0000       -3.0782
   NaHSiO3(aq)          0.0002792         25.11      1.0000       -3.5541
   MnCl+                0.0002666         21.66      0.6285       -3.7758
   HS-                  0.0001440         4.279      0.5937       -4.0682
   Mn++                 8.426e-05         4.159      0.1685       -4.8477
   HSiO3-               3.553e-05         2.462      0.6285       -4.6511
   OH-                  3.040e-05        0.4646      0.5937       -4.7436
   H2S(aq)              7.678e-06        0.2351      1.0000       -5.1148
   NaOH(aq)             2.940e-06        0.1057      1.0000       -5.5316
   Mg++                 7.217e-07       0.01576      0.2477       -6.7477
   MgCl+                2.954e-07       0.01586      0.6285       -6.7314
   S--                  1.782e-07      0.005136      0.1283       -7.6407
   Fe++                 9.145e-08      0.004589      0.1685       -7.8121
   H+                   3.520e-08     3.188e-05      0.8397       -7.5293
   FeCl+                2.691e-08      0.002208      0.6285       -7.7718
   AlO2-                1.326e-08     0.0007025      0.6285       -8.0793
    (only species > 1e-8 molal listed)

  Mineral saturation states
                     log Q/K                          log Q/K
 ----------------------------------------------------------------
   Minnesotaite       0.0000 sat    Tremolite         -1.0542     
   Chromite           0.0000 sat    Prehnite          -1.0725     
   Hydroxylapatite    0.0000 sat    Albite_low        -1.1139     
   Diopside           0.0000 sat    Albite            -1.1139     
   Mesolite           0.0000 sat    Analcime          -1.2973     
   Annite             0.0000 sat    Gyrolite          -1.3065     
   Tephroite          0.0000 sat    Scolecite         -1.5628     
   Andradite          0.0000 sat    Mn(OH)2(am)       -1.8832     
   Alabandite         0.0000 sat    Halite            -1.9019     
   Hedenbergite       0.0000 sat    Okenite           -2.0145     
   Quartz             0.0000 sat    Albite_high       -2.0450     
   Troilite          -0.0750        Saponite-Ca       -2.0554     
   Rhodonite         -0.1217        Grossular         -2.1043     
   Pyrrhotite        -0.1546        Fayalite          -2.1456     
   Tridymite         -0.1718        Saponite-Na       -2.1907     
   Maximum_Microcli  -0.1881        Pyrite            -2.1989     
   K-Feldspar        -0.2009        Eskolaite         -2.2428     
   Chalcedony        -0.2167        Diaspore          -2.2561     
   Wollastonite      -0.2214        Mordenite         -2.3067     
   Pseudowollastoni  -0.3557        Saponite-K        -2.3971     
   Cristobalite(alp  -0.4177        Talc              -2.5364     
   Ice               -0.4848        Boehmite          -2.5509     
   Stilbite          -0.5665        FeO               -2.5698     
   Coesite           -0.6584        Kalsilite         -2.6995     
   Cristobalite(bet  -0.7199        Jadeite           -2.7521     
   Celadonite        -0.8289        Whitlockite       -2.7705     
   SiO2(am)          -0.8939        Sylvite           -2.7745     
   Greenalite        -0.9636        Saponite-Mg       -2.8123     
   Sanidine_high     -0.9969        Laumontite        -2.9561     
   Ferrosilite       -1.0282        Enstatite         -2.9959     
    (only minerals with log Q/K > -3 listed)

                         partial
  Gases               press. (bar)     fugacity     fug. coef.    log fug.
 ---------------------------------------------------------------------------
   H2(g)                    14.56         14.57         1.001      1.1635
   CH4(g)                   1.184         1.183        0.9993      0.0731
   H2O(g)                  0.8121        0.8001        0.9852     -0.0969
   H2S(g)               0.0002298     0.0002289        0.9961     -3.6403
   HCl(g)               5.864e-12     5.864e-12         1.000*   -11.2318
   CO2(g)               2.252e-19     2.247e-19        0.9976    -18.6485
   CO(g)                9.349e-22     9.349e-22         1.000*   -21.0292
   C2H4(g)              1.710e-25     1.710e-25         1.000*   -24.7671
   S2(g)                5.510e-30     5.510e-30         1.000*   -29.2588
   SO2(g)               6.048e-34     6.004e-34        0.9928    -33.2215
   Na(g)                5.770e-40     5.770e-40         1.000*   -39.2388
   K(g)                 4.832e-42     4.832e-42         1.000*   -41.3158
   Cl2(g)               3.296e-51     3.296e-51         1.000*   -50.4821
   O2(g)                3.872e-66     3.872e-66        0.9999    -65.4121
   Mg(g)                6.146e-69     6.146e-69         1.000*   -68.2114
   Ca(g)                1.500e-82     1.500e-82         1.000*   -81.8240
   C(g)                1.436e-101    1.436e-101         1.000*  -100.8428
   Al(g)               2.006e-103    2.006e-103         1.000*  -102.6976
   Si(g)               1.786e-108    1.786e-108         1.000*  -107.7482
    *no data, gas taken to be ideal

                                  In fluid              Sorbed            Kd
  Original basis total moles   moles     mg/kg      moles     mg/kg      L/kg
 -------------------------------------------------------------------------------
   H2O                 59.0       53.7  8.99e+05
   Al+++              0.828   1.61e-08  0.000404
   Ca++                1.17      0.284  1.06e+04
   Cl-                 1.39       1.38  4.57e+04
   CrO4--          0.000632   4.60e-20  4.96e-15
   Fe++                1.45   1.20e-07   0.00624
   H+                 -7.71   0.000818     0.766
   HCO3-            0.00100    0.00100      56.7
   HPO4--             0.174   3.66e-11  3.26e-06
   K+                 0.114     0.0863  3.14e+03
   Mg++               0.272   9.83e-07    0.0222
   Mn++              0.0324   0.000339      17.3
   Na+                 1.49       1.22  2.61e+04
   O2(aq)         -0.000472   -0.00792     -236.
   SO4--            0.00100   0.000147      13.1
   SiO2(aq)            3.89    0.00111      62.1
   Ti(OH)4(aq)        0.146      0.146  1.58e+04

  Elemental composition               In fluid                  Sorbed
                  total moles     moles       mg/kg        moles       mg/kg
 -------------------------------------------------------------------------------
   Aluminum            0.8275    1.608e-08   0.0004036
   Calcium              1.168       0.2835   1.057e+04
   Carbon            0.001000     0.001000       11.17
   Chlorine             1.385        1.385   4.566e+04
   Chromium         0.0006318    4.602e-20   2.225e-15
   Hydrogen             111.0        107.9   1.011e+05
   Iron                 1.448    1.202e-07    0.006244
   Magnesium           0.2722    9.828e-07     0.02221
   Manganese          0.03244    0.0003391       17.32
   Oxygen               68.06        54.23   8.068e+05
   Phosphorus          0.1736    3.656e-11   1.053e-06
   Potassium           0.1140      0.08626       3136.
   Silicon              3.894     0.001111       29.02
   Sodium               1.494        1.222   2.613e+04
   Sulfur            0.001000    0.0001467       4.375
   Titanium            0.1464       0.1464       6520.


          Step #    70             Xi = 0.5000

          Temperature = 100.0 C    Pressure =  1.013 bars
          pH =  7.548              log fO2 =  -65.412
          Eh =  -0.5498 volts      pe =  -7.4262
          Ionic strength      =    1.729919 molal
          Charge imbalance    =    0.457290 eq/kg (17.14% error)
          Activity of water   =    0.959838
          Solvent mass        =     0.96212 kg
          Solution mass       =      1.0736 kg
          Mineral mass        =     0.56074 kg
          Solution density    =    1.015    g/cm3
          Solution viscosity  =    0.003    poise
          Chlorinity          =    1.439527 molal
          Dissolved solids    =      103849 mg/kg sol'n
          Hardness            =    24120.91 mg/kg sol'n as CaCO3
            carbonate         =       45.44 mg/kg sol'n as CaCO3
            non-carbonate     =    24075.47 mg/kg sol'n as CaCO3
          Carbonate alkalinity=       45.44 mg/kg sol'n as CaCO3
          Water type          =    Na-Cl
          Bulk volume         =    1.26e+03 cm3
          Fluid volume        =    1.06e+03 cm3
          Mineral volume      =        200. cm3
          Inert volume        =        0.00 cm3
          Porosity            =        84.1 %
          Permeability        =       0.410 cm2
          Mass reacted        =         545 g

                          moles          moles         grams          cm3      rxn rate
  Reactants             remaining       reacted       reacted       reacted  (mol/kg sec)
 ------------------------------------------------------------------------------------------
   Al2O3                   0.4702        0.4702         47.94          --            --  
   CaO                     0.7626        0.7626         42.76          --            --  
   Cr2O3                0.0003584     0.0003584       0.05448          --            --  
   FeO(ox)                  1.645         1.645         118.2          --            --  
   K2O(ox)                0.06419       0.06419         6.047          --            --  
   MgO                     0.3082        0.3082         12.42          --            --  
   MnO                    0.03686       0.03686         2.615          --            --  
   Na2O(ox)                0.3489        0.3489         21.63          --            --  
   P2O5                   0.09863       0.09863         14.00          --            --  
   SiO2                     4.425         4.425         265.9          --            --  
   TiO2                    0.1664        0.1664         13.29          --            --  

  Minerals in system     moles      log moles      grams        volume (cm3)
 ----------------------------------------------------------------------------
   Alabandite           0.0008477     -3.072        0.07376         0.01819
   Andradite              0.01920     -1.717          9.757           2.532
   Annite                 0.04464     -1.350          22.85           6.888
   Chromite             0.0003589     -3.445        0.08034         0.01580
   Diopside                0.3092     -0.510          66.95           20.43
   Hedenbergite          0.009587     -2.018          2.379          0.6545
   Hydroxylapatite        0.06576     -1.182          33.03           12.46
   Mesolite                0.4501     -0.347          174.5           77.06
   Minnesotaite            0.4878     -0.312          231.2           72.12
   Quartz                  0.2715     -0.566          16.31           6.159
   Tephroite              0.01785     -1.748          3.605           1.361
                                               _____________   _____________
          (total)                                     560.7           199.7 

  Aqueous species       molality    mg/kg sol'n    act. coef.     log act.
 ---------------------------------------------------------------------------
   Cl-                      1.233     3.917e+04      0.5547       -0.1650
   Na+                      1.156     2.382e+04      0.6280       -0.1390
   Ca++                    0.2415         8673.      0.1687       -1.3900
   Ti(OH)4(aq)             0.1730     1.797e+04      1.0000       -0.7621
   NaCl(aq)                0.1671         8752.      1.0000       -0.7770
   K+                     0.08428         2953.      0.5547       -1.3302
   CaCl+                  0.01952         1321.      0.6280       -1.9117
   H2(aq)                 0.01164         21.02      1.0000       -1.9342
   CaCl2(aq)             0.007922         787.9      1.0000       -2.1012
   KCl(aq)               0.003808         254.4      1.0000       -2.4193
   Methane(aq)           0.001039         14.94      1.0000       -2.9832
   SiO2(aq)             0.0008352         44.97      1.0000       -3.0782
   NaHSiO3(aq)          0.0003048         27.34      1.0000       -3.5160
   MnCl+                0.0002451         19.85      0.6280       -3.8128
   HS-                  0.0001504         4.458      0.5934       -4.0494
   Mn++                 7.721e-05         3.801      0.1687       -4.8853
   HSiO3-               3.713e-05         2.565      0.6280       -4.6323
   OH-                  3.176e-05        0.4840      0.5934       -4.7248
   H2S(aq)              7.677e-06        0.2345      1.0000       -5.1148
   NaOH(aq)             3.210e-06        0.1151      1.0000       -5.4935
   Mg++                 6.620e-07       0.01442      0.2477       -6.7853
   MgCl+                2.715e-07       0.01454      0.6280       -6.7683
   S--                  1.940e-07      0.005575      0.1285       -7.6031
   Fe++                 8.380e-08      0.004194      0.1687       -7.8497
   H+                   3.377e-08     3.050e-05      0.8383       -7.5481
   FeCl+                2.474e-08      0.002024      0.6280       -7.8087
   AlO2-                1.345e-08     0.0007107      0.6280       -8.0735
    (only species > 1e-8 molal listed)

  Mineral saturation states
                     log Q/K                          log Q/K
 ----------------------------------------------------------------
   Mesolite           0.0000 sat    Tremolite         -1.0542     
   Annite             0.0000 sat    Albite_low        -1.0887     
   Chromite           0.0000 sat    Albite            -1.0887     
   Diopside           0.0000 sat    Prehnite          -1.0983     
   Hedenbergite       0.0000 sat    Analcime          -1.2731     
   Hydroxylapatite    0.0000 sat    Gyrolite          -1.3066     
   Tephroite          0.0000 sat    Scolecite         -1.5888     
   Quartz             0.0000 sat    Halite            -1.8820     
   Alabandite         0.0000 sat    Mn(OH)2(am)       -1.8832     
   Andradite          0.0000 sat    Okenite           -2.0146     
   Minnesotaite       0.0000 sat    Albite_high       -2.0198     
   Troilite          -0.0750        Saponite-Ca       -2.0597     
   Rhodonite         -0.1217        Grossular         -2.1302     
   Pyrrhotite        -0.1546        Fayalite          -2.1456     
   Tridymite         -0.1718        Saponite-Na       -2.1824     
   Maximum_Microcli  -0.1881        Pyrite            -2.1989     
   K-Feldspar        -0.2009        Eskolaite         -2.2428     
   Chalcedony        -0.2167        Diaspore          -2.2690     
   Wollastonite      -0.2214        Mordenite         -2.3052     
   Pseudowollastoni  -0.3557        Saponite-K        -2.3971     
   Cristobalite(alp  -0.4177        Talc              -2.5364     
   Ice               -0.4848        Boehmite          -2.5638     
   Stilbite          -0.5896        FeO               -2.5698     
   Coesite           -0.6584        Kalsilite         -2.6995     
   Cristobalite(bet  -0.7199        Jadeite           -2.7269     
   Celadonite        -0.8289        Whitlockite       -2.7705     
   SiO2(am)          -0.8939        Sylvite           -2.7798     
   Greenalite        -0.9636        Saponite-Mg       -2.8166     
   Sanidine_high     -0.9969        Laumontite        -2.9821     
   Ferrosilite       -1.0282        Enstatite         -2.9959     
    (only minerals with log Q/K > -3 listed)

                         partial
  Gases               press. (bar)     fugacity     fug. coef.    log fug.
 ---------------------------------------------------------------------------
   H2(g)                    14.56         14.57         1.001      1.1634
   CH4(g)                   1.189         1.188        0.9993      0.0750
   H2O(g)                  0.8120        0.8000        0.9852     -0.0969
   H2S(g)               0.0002298     0.0002289        0.9961     -3.6403
   HCl(g)               5.623e-12     5.623e-12         1.000*   -11.2500
   CO2(g)               2.262e-19     2.257e-19        0.9976    -18.6465
   CO(g)                9.392e-22     9.392e-22         1.000*   -21.0272
   C2H4(g)              1.725e-25     1.725e-25         1.000*   -24.7632
   S2(g)                5.510e-30     5.510e-30         1.000*   -29.2588
   SO2(g)               6.048e-34     6.005e-34        0.9928    -33.2215
   Na(g)                6.300e-40     6.300e-40         1.000*   -39.2007
   K(g)                 4.978e-42     4.978e-42         1.000*   -41.3029
   Cl2(g)               3.031e-51     3.031e-51         1.000*   -50.5184
   O2(g)                3.872e-66     3.872e-66        0.9999    -65.4121
   Mg(g)                6.146e-69     6.146e-69         1.000*   -68.2114
   Ca(g)                1.500e-82     1.500e-82         1.000*   -81.8240
   C(g)                1.443e-101    1.443e-101         1.000*  -100.8408
   Al(g)               1.948e-103    1.948e-103         1.000*  -102.7105
   Si(g)               1.786e-108    1.786e-108         1.000*  -107.7482
    *no data, gas taken to be ideal

                                  In fluid              Sorbed            Kd
  Original basis total moles   moles     mg/kg      moles     mg/kg      L/kg
 -------------------------------------------------------------------------------
   H2O                 59.5       53.4  8.96e+05
   Al+++              0.940   1.64e-08  0.000412
   Ca++                1.26      0.259  9.66e+03
   Cl-                 1.39       1.39  4.57e+04
   CrO4--          0.000718   4.19e-20  4.53e-15
   Fe++                1.65   1.10e-07   0.00571
   H+                 -8.76   0.000797     0.748
   HCO3-            0.00100    0.00100      56.8
   HPO4--             0.197   3.95e-11  3.53e-06
   K+                 0.129     0.0848  3.09e+03
   Mg++               0.309   8.98e-07    0.0203
   Mn++              0.0369   0.000310      15.9
   Na+                 1.58       1.27  2.73e+04
   O2(aq)         -0.000536   -0.00790     -236.
   SO4--            0.00100   0.000152      13.6
   SiO2(aq)            4.43    0.00113      63.4
   Ti(OH)4(aq)        0.166      0.166  1.80e+04

  Elemental composition               In fluid                  Sorbed
                  total moles     moles       mg/kg        moles       mg/kg
 -------------------------------------------------------------------------------
   Aluminum            0.9403    1.639e-08   0.0004118
   Calcium              1.260       0.2587       9659.
   Carbon            0.001000     0.001000       11.19
   Chlorine             1.385        1.385   4.574e+04
   Chromium         0.0007178    4.190e-20   2.029e-15
   Hydrogen             111.0        107.5   1.009e+05
   Iron                 1.646    1.098e-07    0.005711
   Magnesium           0.3092    8.981e-07     0.02033
   Manganese          0.03686    0.0003101       15.87
   Oxygen               69.77        54.07   8.058e+05
   Phosphorus          0.1973    3.946e-11   1.138e-06
   Potassium           0.1294      0.08475       3087.
   Silicon              4.425     0.001133       29.63
   Sodium               1.578        1.274   2.727e+04
   Sulfur            0.001000    0.0001523       4.548
   Titanium            0.1664       0.1664       7421.


          Step #    80             Xi = 0.6000

          Temperature = 100.0 C    Pressure =  1.013 bars
          pH =  7.584              log fO2 =  -65.412
          Eh =  -0.5524 volts      pe =  -7.4619
          Ionic strength      =    1.698101 molal
          Charge imbalance    =    0.458559 eq/kg (17.21% error)
          Activity of water   =    0.959730
          Solvent mass        =     0.95510 kg
          Solution mass       =      1.0706 kg
          Mineral mass        =     0.67268 kg
          Solution density    =    1.017    g/cm3
          Solution viscosity  =    0.003    poise
          Chlorinity          =    1.450117 molal
          Dissolved solids    =      107924 mg/kg sol'n
          Hardness            =    20345.53 mg/kg sol'n as CaCO3
            carbonate         =       45.78 mg/kg sol'n as CaCO3
            non-carbonate     =    20299.75 mg/kg sol'n as CaCO3
          Carbonate alkalinity=       45.78 mg/kg sol'n as CaCO3
          Water type          =    Na-Cl
          Bulk volume         =    1.29e+03 cm3
          Fluid volume        =    1.05e+03 cm3
          Mineral volume      =        239. cm3
          Inert volume        =        0.00 cm3
          Porosity            =        81.5 %
          Permeability        =       0.165 cm2
          Mass reacted        =         654 g

                          moles          moles         grams          cm3      rxn rate
  Reactants             remaining       reacted       reacted       reacted  (mol/kg sec)
 ------------------------------------------------------------------------------------------
   Al2O3                   0.3761        0.5642         57.53          --            --  
   CaO                     0.6101        0.9151         51.32          --            --  
   Cr2O3                0.0002867     0.0004301       0.06537          --            --  
   FeO(ox)                  1.316         1.974         141.8          --            --  
   K2O(ox)                0.05136       0.07703         7.256          --            --  
   MgO                     0.2465        0.3698         14.90          --            --  
   MnO                    0.02949       0.04423         3.138          --            --  
   Na2O(ox)                0.2792        0.4187         25.95          --            --  
   P2O5                   0.07891        0.1184         16.80          --            --  
   SiO2                     3.540         5.311         319.1          --            --  
   TiO2                    0.1331        0.1997         15.95          --            --  

  Minerals in system     moles      log moles      grams        volume (cm3)
 ----------------------------------------------------------------------------
   Alabandite           0.0008364     -3.078        0.07277         0.01795
   Andradite              0.01912     -1.719          9.715           2.521
   Annite                 0.07342     -1.134          37.58           11.33
   Chromite             0.0004306     -3.366        0.09639         0.01895
   Diopside                0.3708     -0.431          80.30           24.51
   Hedenbergite           0.02348     -1.629          5.825           1.603
   Hydroxylapatite        0.07891     -1.103          39.64           14.96
   Mesolite                0.5301     -0.276          205.6           90.76
   Minnesotaite            0.5640     -0.249          267.3           83.40
   Quartz                  0.3697     -0.432          22.21           8.388
   Tephroite              0.02157     -1.666          4.356           1.644
                                               _____________   _____________
          (total)                                     672.7           239.1 

  Aqueous species       molality    mg/kg sol'n    act. coef.     log act.
 ---------------------------------------------------------------------------
   Na+                      1.243     2.549e+04      0.6272       -0.1082
   Cl-                      1.236     3.910e+04      0.5545       -0.1640
   Ti(OH)4(aq)             0.2091     2.162e+04      1.0000       -0.6797
   Ca++                    0.2045         7312.      0.1689       -1.4615
   NaCl(aq)                0.1798         9375.      1.0000       -0.7452
   K+                     0.08178         2852.      0.5545       -1.3435
   CaCl+                  0.01661         1119.      0.6272       -1.9821
   H2(aq)                 0.01163         20.92      1.0000       -1.9342
   CaCl2(aq)             0.006751         668.4      1.0000       -2.1706
   KCl(aq)               0.003703         246.3      1.0000       -2.4315
   Methane(aq)           0.001047         14.98      1.0000       -2.9800
   SiO2(aq)             0.0008352         44.77      1.0000       -3.0782
   NaHSiO3(aq)          0.0003552         31.72      1.0000       -3.4495
   MnCl+                0.0002086         16.82      0.6272       -3.8833
   HS-                  0.0001634         4.822      0.5929       -4.0137
   Mn++                 6.539e-05         3.204      0.1689       -4.9568
   HSiO3-               4.036e-05         2.776      0.6272       -4.5966
   OH-                  3.451e-05        0.5236      0.5929       -4.6891
   H2S(aq)              7.676e-06        0.2334      1.0000       -5.1149
   NaOH(aq)             3.741e-06        0.1335      1.0000       -5.4270
   Mg++                 5.616e-07       0.01218      0.2476       -6.8568
   MgCl+                2.311e-07       0.01232      0.6272       -6.8388
   S--                  2.280e-07      0.006523      0.1289       -7.5316
   Fe++                 7.097e-08      0.003536      0.1689       -7.9212
   H+                   3.118e-08     2.804e-05      0.8361       -7.5839
   FeCl+                2.106e-08      0.001715      0.6272       -7.8792
   AlO2-                1.388e-08     0.0007302      0.6272       -8.0602
    (only species > 1e-8 molal listed)

  Mineral saturation states
                     log Q/K                          log Q/K
 ----------------------------------------------------------------
   Minnesotaite       0.0000 sat    Albite_low        -1.0447     
   Hydroxylapatite    0.0000 sat    Albite            -1.0447     
   Andradite          0.0000 sat    Tremolite         -1.0542     
   Tephroite          0.0000 sat    Prehnite          -1.1435     
   Diopside           0.0000 sat    Analcime          -1.2309     
   Quartz             0.0000 sat    Gyrolite          -1.3068     
   Annite             0.0000 sat    Scolecite         -1.6340     
   Chromite           0.0000 sat    Halite            -1.8502     
   Alabandite         0.0000 sat    Mn(OH)2(am)       -1.8833     
   Hedenbergite       0.0000 sat    Albite_high       -1.9758     
   Mesolite           0.0000 sat    Okenite           -2.0147     
   Troilite          -0.0750        Saponite-Ca       -2.0671     
   Rhodonite         -0.1217        Fayalite          -2.1455     
   Pyrrhotite        -0.1546        Saponite-Na       -2.1678     
   Tridymite         -0.1718        Grossular         -2.1753     
   Maximum_Microcli  -0.1881        Pyrite            -2.1989     
   K-Feldspar        -0.2009        Eskolaite         -2.2428     
   Chalcedony        -0.2167        Diaspore          -2.2916     
   Wollastonite      -0.2214        Mordenite         -2.3025     
   Pseudowollastoni  -0.3557        Saponite-K        -2.3971     
   Cristobalite(alp  -0.4177        Talc              -2.5364     
   Ice               -0.4849        FeO               -2.5698     
   Stilbite          -0.6299        Boehmite          -2.5864     
   Coesite           -0.6584        Jadeite           -2.6829     
   Cristobalite(bet  -0.7199        Kalsilite         -2.6995     
   Celadonite        -0.8290        Whitlockite       -2.7705     
   SiO2(am)          -0.8939        Sylvite           -2.7920     
   Greenalite        -0.9637        Saponite-Mg       -2.8240     
   Sanidine_high     -0.9969        Enstatite         -2.9959     
   Ferrosilite       -1.0282     
    (only minerals with log Q/K > -3 listed)

                         partial
  Gases               press. (bar)     fugacity     fug. coef.    log fug.
 ---------------------------------------------------------------------------
   H2(g)                    14.56         14.57         1.001      1.1634
   CH4(g)                   1.198         1.197        0.9993      0.0782
   H2O(g)                  0.8119        0.7999        0.9852     -0.0970
   H2S(g)               0.0002298     0.0002289        0.9961     -3.6404
   HCl(g)               5.191e-12     5.191e-12         1.000*   -11.2848
   CO2(g)               2.280e-19     2.275e-19        0.9976    -18.6431
   CO(g)                9.465e-22     9.465e-22         1.000*   -21.0239
   C2H4(g)              1.751e-25     1.751e-25         1.000*   -24.7567
   S2(g)                5.511e-30     5.511e-30         1.000*   -29.2588
   SO2(g)               6.049e-34     6.006e-34        0.9928    -33.2214
   Na(g)                7.343e-40     7.343e-40         1.000*   -39.1341
   K(g)                 5.243e-42     5.243e-42         1.000*   -41.2804
   Cl2(g)               2.583e-51     2.583e-51         1.000*   -50.5879
   O2(g)                3.873e-66     3.872e-66        0.9999    -65.4120
   Mg(g)                6.146e-69     6.146e-69         1.000*   -68.2114
   Ca(g)                1.499e-82     1.499e-82         1.000*   -81.8241
   C(g)                1.454e-101    1.454e-101         1.000*  -100.8375
   Al(g)               1.849e-103    1.849e-103         1.000*  -102.7331
   Si(g)               1.785e-108    1.785e-108         1.000*  -107.7483
    *no data, gas taken to be ideal

                                  In fluid              Sorbed            Kd
  Original basis total moles   moles     mg/kg      moles     mg/kg      L/kg
 -------------------------------------------------------------------------------
   H2O                 60.2       53.0  8.92e+05
   Al+++               1.13   1.70e-08  0.000429
   Ca++                1.41      0.218  8.15e+03
   Cl-                 1.39       1.39  4.59e+04
   CrO4--          0.000861   3.51e-20  3.80e-15
   Fe++                1.97   9.24e-08   0.00482
   H+                 -10.5   0.000756     0.712
   HCO3-            0.00100    0.00100      57.0
   HPO4--             0.237   4.57e-11  4.10e-06
   K+                 0.155     0.0816  2.98e+03
   Mg++               0.371   7.57e-07    0.0172
   Mn++              0.0442   0.000262      13.4
   Na+                 1.72       1.36  2.92e+04
   O2(aq)         -0.000644   -0.00788     -236.
   SO4--            0.00100   0.000164      14.7
   SiO2(aq)            5.31    0.00118      66.0
   Ti(OH)4(aq)        0.200      0.200  2.16e+04

  Elemental composition               In fluid                  Sorbed
                  total moles     moles       mg/kg        moles       mg/kg
 -------------------------------------------------------------------------------
   Aluminum             1.128    1.704e-08   0.0004293
   Calcium              1.412       0.2176       8147.
   Carbon            0.001000     0.001000       11.22
   Chlorine             1.385        1.385   4.586e+04
   Chromium         0.0008612    3.511e-20   1.705e-15
   Hydrogen             111.0        106.9   1.006e+05
   Iron                 1.975    9.243e-08    0.004821
   Magnesium           0.3708    7.571e-07     0.01719
   Manganese          0.04424    0.0002617       13.43
   Oxygen               72.62        53.82   8.042e+05
   Phosphorus          0.2367    4.570e-11   1.322e-06
   Potassium           0.1551      0.08165       2982.
   Silicon              5.311     0.001176       30.84
   Sodium               1.717        1.359   2.918e+04
   Sulfur            0.001000    0.0001636       4.901
   Titanium            0.1997       0.1997       8930.


          Step #    90             Xi = 0.7000

          Temperature = 100.0 C    Pressure =  1.013 bars
          pH =  7.627              log fO2 =  -65.412
          Eh =  -0.5556 volts      pe =  -7.5051
          Ionic strength      =    1.666081 molal
          Charge imbalance    =    0.459832 eq/kg (17.28% error)
          Activity of water   =    0.959621
          Solvent mass        =     0.94809 kg
          Solution mass       =      1.0677 kg
          Mineral mass        =     0.78461 kg
          Solution density    =    1.019    g/cm3
          Solution viscosity  =    0.003    poise
          Chlorinity          =    1.460831 molal
          Dissolved solids    =      112008 mg/kg sol'n
          Hardness            =    16577.16 mg/kg sol'n as CaCO3
            carbonate         =       46.15 mg/kg sol'n as CaCO3
            non-carbonate     =    16531.00 mg/kg sol'n as CaCO3
          Carbonate alkalinity=       46.15 mg/kg sol'n as CaCO3
          Water type          =    Na-Cl
          Bulk volume         =    1.33e+03 cm3
          Fluid volume        =    1.05e+03 cm3
          Mineral volume      =        279. cm3
          Inert volume        =        0.00 cm3
          Porosity            =        79.0 %
          Permeability        =      0.0697 cm2
          Mass reacted        =         763 g

                          moles          moles         grams          cm3      rxn rate
  Reactants             remaining       reacted       reacted       reacted  (mol/kg sec)
 ------------------------------------------------------------------------------------------
   Al2O3                   0.2821        0.6582         67.12          --            --  
   CaO                     0.4576         1.068         59.87          --            --  
   Cr2O3                0.0002151     0.0005018       0.07627          --            --  
   FeO(ox)                 0.9868         2.302         165.4          --            --  
   K2O(ox)                0.03852       0.08987         8.466          --            --  
   MgO                     0.1849        0.4314         17.39          --            --  
   MnO                    0.02212       0.05161         3.661          --            --  
   Na2O(ox)                0.2094        0.4885         30.28          --            --  
   P2O5                   0.05918        0.1381         19.60          --            --  
   SiO2                     2.655         6.196         372.3          --            --  
   TiO2                   0.09984        0.2330         18.61          --            --  

  Minerals in system     moles      log moles      grams        volume (cm3)
 ----------------------------------------------------------------------------
   Alabandite           0.0008212     -3.086        0.07145         0.01762
   Andradite              0.01903     -1.720          9.673           2.510
   Annite                  0.1031     -0.987          52.77           15.91
   Chromite             0.0005023     -3.299         0.1124         0.02211
   Diopside                0.4324     -0.364          93.65           28.58
   Hedenbergite           0.03736     -1.428          9.269           2.551
   Hydroxylapatite        0.09206     -1.036          46.24           17.45
   Mesolite                0.6097     -0.215          236.5           104.4
   Minnesotaite            0.6394     -0.194          303.0           94.55
   Quartz                  0.4701     -0.328          28.25           10.67
   Tephroite              0.02529     -1.597          5.107           1.927
                                               _____________   _____________
          (total)                                     784.6           278.6 

  Aqueous species       molality    mg/kg sol'n    act. coef.     log act.
 ---------------------------------------------------------------------------
   Na+                      1.331     2.717e+04      0.6265       -0.0790
   Cl-                      1.240     3.902e+04      0.5543       -0.1630
   Ti(OH)4(aq)             0.2457     2.529e+04      1.0000       -0.6096
   NaCl(aq)                0.1928     1.000e+04      1.0000       -0.7150
   Ca++                    0.1673         5954.      0.1692       -1.5480
   K+                     0.07835         2720.      0.5543       -1.3622
   CaCl+                  0.01366         916.3      0.6265       -2.0676
   H2(aq)                 0.01163         20.82      1.0000       -1.9343
   CaCl2(aq)             0.005558         547.8      1.0000       -2.2550
   KCl(aq)               0.003555         235.4      1.0000       -2.4491
   Methane(aq)           0.001055         15.03      1.0000       -2.9768
   SiO2(aq)             0.0008352         44.56      1.0000       -3.0782
   NaHSiO3(aq)          0.0004197         37.30      1.0000       -3.3771
   HS-                  0.0001807         5.306      0.5924       -3.9705
   MnCl+                0.0001716         13.77      0.6265       -3.9687
   Mn++                 5.349e-05         2.610      0.1692       -5.0432
   HSiO3-               4.464e-05         3.056      0.6265       -4.5534
   OH-                  3.815e-05        0.5761      0.5924       -4.6459
   H2S(aq)              7.675e-06        0.2323      1.0000       -5.1149
   NaOH(aq)             4.420e-06        0.1570      1.0000       -5.3546
   Mg++                 4.603e-07      0.009934      0.2476       -6.9432
   S--                  2.774e-07      0.007898      0.1293       -7.4452
   MgCl+                1.901e-07       0.01009      0.6265       -6.9242
   Fe++                 5.806e-08      0.002879      0.1692       -8.0076
   H+                   2.830e-08     2.533e-05      0.8338       -7.6271
   FeCl+                1.732e-08      0.001404      0.6265       -7.9646
   AlO2-                1.451e-08     0.0007597      0.6265       -8.0415
    (only species > 1e-8 molal listed)

  Mineral saturation states
                     log Q/K                          log Q/K
 ----------------------------------------------------------------
   Hedenbergite       0.0000 sat    Sanidine_high     -0.9969     
   Diopside           0.0000 sat    Ferrosilite       -1.0282     
   Alabandite         0.0000 sat    Tremolite         -1.0542     
   Tephroite          0.0000 sat    Analcime          -1.1850     
   Annite             0.0000 sat    Prehnite          -1.1926     
   Quartz             0.0000 sat    Gyrolite          -1.3070     
   Hydroxylapatite    0.0000 sat    Scolecite         -1.6832     
   Chromite           0.0000 sat    Halite            -1.8200     
   Andradite          0.0000 sat    Mn(OH)2(am)       -1.8833     
   Mesolite           0.0000 sat    Albite_high       -1.9279     
   Minnesotaite       0.0000 sat    Okenite           -2.0148     
   Troilite          -0.0750        Saponite-Ca       -2.0752     
   Rhodonite         -0.1217        Fayalite          -2.1455     
   Pyrrhotite        -0.1546        Saponite-Na       -2.1520     
   Tridymite         -0.1718        Pyrite            -2.1988     
   Maximum_Microcli  -0.1881        Grossular         -2.2244     
   K-Feldspar        -0.2009        Eskolaite         -2.2428     
   Chalcedony        -0.2167        Mordenite         -2.2996     
   Wollastonite      -0.2214        Diaspore          -2.3162     
   Pseudowollastoni  -0.3557        Saponite-K        -2.3971     
   Cristobalite(alp  -0.4177        Talc              -2.5364     
   Ice               -0.4849        FeO               -2.5698     
   Coesite           -0.6584        Boehmite          -2.6110     
   Stilbite          -0.6738        Jadeite           -2.6350     
   Cristobalite(bet  -0.7199        Kalsilite         -2.6995     
   Celadonite        -0.8290        Whitlockite       -2.7704     
   SiO2(am)          -0.8939        Sylvite           -2.8096     
   Greenalite        -0.9637        Saponite-Mg       -2.8321     
   Albite_low        -0.9968        Enstatite         -2.9959     
   Albite            -0.9968     
    (only minerals with log Q/K > -3 listed)

                         partial
  Gases               press. (bar)     fugacity     fug. coef.    log fug.
 ---------------------------------------------------------------------------
   H2(g)                    14.55         14.56         1.001      1.1633
   CH4(g)                   1.207         1.206        0.9993      0.0814
   H2O(g)                  0.8118        0.7998        0.9852     -0.0970
   H2S(g)               0.0002298     0.0002289        0.9961     -3.6404
   HCl(g)               4.710e-12     4.710e-12         1.000*   -11.3270
   CO2(g)               2.298e-19     2.292e-19        0.9976    -18.6397
   CO(g)                9.538e-22     9.538e-22         1.000*   -21.0205
   C2H4(g)              1.777e-25     1.777e-25         1.000*   -24.7502
   S2(g)                5.511e-30     5.511e-30         1.000*   -29.2587
   SO2(g)               6.050e-34     6.006e-34        0.9928    -33.2214
   Na(g)                8.675e-40     8.675e-40         1.000*   -39.0617
   K(g)                 5.548e-42     5.548e-42         1.000*   -41.2559
   Cl2(g)               2.127e-51     2.127e-51         1.000*   -50.6722
   O2(g)                3.873e-66     3.873e-66        0.9999    -65.4120
   Mg(g)                6.146e-69     6.146e-69         1.000*   -68.2114
   Ca(g)                1.499e-82     1.499e-82         1.000*   -81.8241
   C(g)                1.465e-101    1.465e-101         1.000*  -100.8341
   Al(g)               1.747e-103    1.747e-103         1.000*  -102.7576
   Si(g)               1.785e-108    1.785e-108         1.000*  -107.7483
    *no data, gas taken to be ideal

                                  In fluid              Sorbed            Kd
  Original basis total moles   moles     mg/kg      moles     mg/kg      L/kg
 -------------------------------------------------------------------------------
   H2O                 61.0       52.6  8.88e+05
   Al+++               1.32   1.79e-08  0.000453
   Ca++                1.56      0.177  6.64e+03
   Cl-                 1.39       1.39  4.60e+04
   CrO4--           0.00100   2.84e-20  3.09e-15
   Fe++                2.30   7.52e-08   0.00393
   H+                 -12.3   0.000705     0.666
   HCO3-            0.00100    0.00100      57.1
   HPO4--             0.276   5.47e-11  4.92e-06
   K+                 0.181     0.0777  2.84e+03
   Mg++               0.432   6.17e-07    0.0140
   Mn++              0.0516   0.000213      11.0
   Na+                 1.86       1.44  3.11e+04
   O2(aq)         -0.000751   -0.00787     -236.
   SO4--            0.00100   0.000179      16.1
   SiO2(aq)            6.20    0.00123      69.3
   Ti(OH)4(aq)        0.233      0.233  2.53e+04

  Elemental composition               In fluid                  Sorbed
                  total moles     moles       mg/kg        moles       mg/kg
 -------------------------------------------------------------------------------
   Aluminum             1.316    1.793e-08   0.0004532
   Calcium              1.565       0.1768       6638.
   Carbon            0.001000     0.001000       11.25
   Chlorine             1.385        1.385   4.599e+04
   Chromium          0.001005    2.841e-20   1.384e-15
   Hydrogen             111.0        106.2   1.003e+05
   Iron                 2.303    7.517e-08    0.003932
   Magnesium           0.4324    6.166e-07     0.01404
   Manganese          0.05161    0.0002134       10.98
   Oxygen               75.47        53.56   8.026e+05
   Phosphorus          0.2762    5.473e-11   1.588e-06
   Potassium           0.1807      0.07766       2844.
   Silicon              6.196     0.001232       32.41
   Sodium               1.857        1.445   3.111e+04
   Sulfur            0.001000    0.0001788       5.371
   Titanium            0.2330       0.2330   1.045e+04


          Step #   100             Xi = 0.8000

          Temperature = 100.0 C    Pressure =  1.013 bars
          pH =  7.682              log fO2 =  -65.412
          Eh =  -0.5597 volts      pe =  -7.5596
          Ionic strength      =    1.633928 molal
          Charge imbalance    =    0.461109 eq/kg (17.34% error)
          Activity of water   =    0.959513
          Solvent mass        =     0.94111 kg
          Solution mass       =      1.0647 kg
          Mineral mass        =     0.89653 kg
          Solution density    =    1.022    g/cm3
          Solution viscosity  =    0.003    poise
          Chlorinity          =    1.471663 molal
          Dissolved solids    =      116097 mg/kg sol'n
          Hardness            =    12824.51 mg/kg sol'n as CaCO3
            carbonate         =       46.59 mg/kg sol'n as CaCO3
            non-carbonate     =    12777.93 mg/kg sol'n as CaCO3
          Carbonate alkalinity=       46.59 mg/kg sol'n as CaCO3
          Water type          =    Na-Cl
          Bulk volume         =    1.36e+03 cm3
          Fluid volume        =    1.04e+03 cm3
          Mineral volume      =        318. cm3
          Inert volume        =        0.00 cm3
          Porosity            =        76.6 %
          Permeability        =      0.0307 cm2
          Mass reacted        =         872 g

                          moles          moles         grams          cm3      rxn rate
  Reactants             remaining       reacted       reacted       reacted  (mol/kg sec)
 ------------------------------------------------------------------------------------------
   Al2O3                   0.1881        0.7523         76.70          --            --  
   CaO                     0.3050         1.220         68.42          --            --  
   Cr2O3                0.0001434     0.0005735       0.08716          --            --  
   FeO(ox)                 0.6579         2.631         189.1          --            --  
   K2O(ox)                0.02568        0.1027         9.675          --            --  
   MgO                     0.1233        0.4931         19.87          --            --  
   MnO                    0.01474       0.05898         4.184          --            --  
   Na2O(ox)                0.1396        0.5583         34.60          --            --  
   P2O5                   0.03945        0.1578         22.40          --            --  
   SiO2                     1.770         7.081         425.4          --            --  
   TiO2                   0.06656        0.2662         21.27          --            --  

  Minerals in system     moles      log moles      grams        volume (cm3)
 ----------------------------------------------------------------------------
   Alabandite           0.0007996     -3.097        0.06957         0.01716
   Andradite              0.01895     -1.722          9.631           2.499
   Annite                  0.1339     -0.873          68.54           20.66
   Chromite             0.0005740     -3.241         0.1285         0.02526
   Diopside                0.4941     -0.306          107.0           32.65
   Hedenbergite           0.05123     -1.290          12.71           3.497
   Hydroxylapatite         0.1052     -0.978          52.85           19.94
   Mesolite                0.6888     -0.162          267.1           117.9
   Minnesotaite            0.7137     -0.147          338.2           105.5
   Quartz                  0.5734     -0.242          34.45           13.01
   Tephroite              0.02901     -1.537          5.858           2.211
                                               _____________   _____________
          (total)                                     896.5           318.0 

  Aqueous species       molality    mg/kg sol'n    act. coef.     log act.
 ---------------------------------------------------------------------------
   Na+                      1.420     2.886e+04      0.6258       -0.0512
   Cl-                      1.243     3.895e+04      0.5542       -0.1619
   Ti(OH)4(aq)             0.2829     2.898e+04      1.0000       -0.5484
   NaCl(aq)                0.2060     1.064e+04      1.0000       -0.6861
   Ca++                    0.1299         4603.      0.1695       -1.6570
   K+                     0.07372         2548.      0.5542       -1.3888
   H2(aq)                 0.01163         20.73      1.0000       -1.9344
   CaCl+                  0.01067         712.3      0.6258       -2.1755
   CaCl2(aq)             0.004346         426.4      1.0000       -2.3619
   KCl(aq)               0.003352         220.9      1.0000       -2.4747
   Methane(aq)           0.001063         15.07      1.0000       -2.9736
   SiO2(aq)             0.0008352         44.36      1.0000       -3.0782
   NaHSiO3(aq)          0.0005072         44.86      1.0000       -3.2949
   HS-                  0.0002049         5.991      0.5920       -3.9161
   MnCl+                0.0001340         10.70      0.6258       -4.0765
   HSiO3-               5.066e-05         3.452      0.6258       -4.4990
   OH-                  4.327e-05        0.6505      0.5920       -4.5915
   Mn++                 4.155e-05         2.018      0.1695       -5.1521
   H2S(aq)              7.675e-06        0.2312      1.0000       -5.1149
   NaOH(aq)             5.341e-06        0.1888      1.0000       -5.2724
   Mg++                 3.582e-07      0.007695      0.2476       -7.0521
   S--                  3.553e-07       0.01007      0.1298       -7.3363
   MgCl+                1.484e-07      0.007841      0.6258       -7.0320
   Fe++                 4.510e-08      0.002226      0.1695       -8.1165
   H+                   2.503e-08     2.230e-05      0.8316       -7.6816
   AlO2-                1.544e-08     0.0008049      0.6258       -8.0149
   FeCl+                1.353e-08      0.001092      0.6258       -8.0724
    (only species > 1e-8 molal listed)

  Mineral saturation states
                     log Q/K                          log Q/K
 ----------------------------------------------------------------
   Tephroite          0.0000 sat    Sanidine_high     -0.9969     
   Alabandite         0.0000 sat    Ferrosilite       -1.0282     
   Annite             0.0000 sat    Tremolite         -1.0542     
   Diopside           0.0000 sat    Analcime          -1.1329     
   Quartz             0.0000 sat    Prehnite          -1.2484     
   Hedenbergite       0.0000 sat    Gyrolite          -1.3071     
   Minnesotaite       0.0000 sat    Scolecite         -1.7391     
   Mesolite           0.0000 sat    Halite            -1.7911     
   Andradite          0.0000 sat    Albite_high       -1.8736     
   Chromite           0.0000 sat    Mn(OH)2(am)       -1.8833     
   Hydroxylapatite    0.0000 sat    Okenite           -2.0149     
   Troilite          -0.0750        Saponite-Ca       -2.0844     
   Rhodonite         -0.1217        Saponite-Na       -2.1341     
   Pyrrhotite        -0.1546        Fayalite          -2.1455     
   Tridymite         -0.1718        Pyrite            -2.1988     
   Maximum_Microcli  -0.1881        Eskolaite         -2.2428     
   K-Feldspar        -0.2009        Grossular         -2.2802     
   Chalcedony        -0.2167        Mordenite         -2.2963     
   Wollastonite      -0.2214        Diaspore          -2.3440     
   Pseudowollastoni  -0.3557        Saponite-K        -2.3971     
   Cristobalite(alp  -0.4177        Talc              -2.5364     
   Ice               -0.4849        FeO               -2.5698     
   Coesite           -0.6584        Jadeite           -2.5807     
   Cristobalite(bet  -0.7199        Boehmite          -2.6388     
   Stilbite          -0.7236        Kalsilite         -2.6995     
   Celadonite        -0.8290        Whitlockite       -2.7704     
   SiO2(am)          -0.8939        Sylvite           -2.8352     
   Albite_low        -0.9425        Saponite-Mg       -2.8413     
   Albite            -0.9425        Enstatite         -2.9959     
   Greenalite        -0.9637     
    (only minerals with log Q/K > -3 listed)

                         partial
  Gases               press. (bar)     fugacity     fug. coef.    log fug.
 ---------------------------------------------------------------------------
   H2(g)                    14.55         14.56         1.001      1.1632
   CH4(g)                   1.216         1.215        0.9993      0.0846
   H2O(g)                  0.8118        0.7997        0.9852     -0.0970
   H2S(g)               0.0002297     0.0002289        0.9961     -3.6404
   HCl(g)               4.165e-12     4.165e-12         1.000*   -11.3804
   CO2(g)               2.315e-19     2.310e-19        0.9976    -18.6364
   CO(g)                9.612e-22     9.612e-22         1.000*   -21.0172
   C2H4(g)              1.804e-25     1.804e-25         1.000*   -24.7437
   S2(g)                5.512e-30     5.512e-30         1.000*   -29.2587
   SO2(g)               6.050e-34     6.007e-34        0.9928    -33.2214
   Na(g)                1.048e-39     1.048e-39         1.000*   -38.9795
   K(g)                 5.915e-42     5.915e-42         1.000*   -41.2280
   Cl2(g)               1.663e-51     1.663e-51         1.000*   -50.7790
   O2(g)                3.873e-66     3.873e-66        0.9999    -65.4120
   Mg(g)                6.146e-69     6.146e-69         1.000*   -68.2114
   Ca(g)                1.499e-82     1.499e-82         1.000*   -81.8241
   C(g)                1.476e-101    1.476e-101         1.000*  -100.8308
   Al(g)               1.639e-103    1.639e-103         1.000*  -102.7855
   Si(g)               1.785e-108    1.785e-108         1.000*  -107.7483
    *no data, gas taken to be ideal

                                  In fluid              Sorbed            Kd
  Original basis total moles   moles     mg/kg      moles     mg/kg      L/kg
 -------------------------------------------------------------------------------
   H2O                 61.8       52.3  8.84e+05
   Al+++               1.50   1.92e-08  0.000487
   Ca++                1.72      0.136  5.14e+03
   Cl-                 1.39       1.39  4.61e+04
   CrO4--           0.00115   2.18e-20  2.38e-15
   Fe++                2.63   5.80e-08   0.00304
   H+                 -14.0   0.000637     0.603
   HCO3-            0.00100    0.00100      57.3
   HPO4--             0.316   6.89e-11  6.21e-06
   K+                 0.206     0.0725  2.66e+03
   Mg++               0.494   4.77e-07    0.0109
   Mn++              0.0590   0.000165      8.52
   Na+                 2.00       1.53  3.31e+04
   O2(aq)         -0.000859   -0.00787     -237.
   SO4--            0.00100   0.000200      18.1
   SiO2(aq)            7.08    0.00131      74.0
   Ti(OH)4(aq)        0.266      0.266  2.90e+04

  Elemental composition               In fluid                  Sorbed
                  total moles     moles       mg/kg        moles       mg/kg
 -------------------------------------------------------------------------------
   Aluminum             1.505    1.922e-08   0.0004872
   Calcium              1.717       0.1364       5135.
   Carbon            0.001000     0.001000       11.28
   Chlorine             1.385        1.385   4.612e+04
   Chromium          0.001148    2.183e-20   1.066e-15
   Hydrogen             111.0        105.6   9.994e+04
   Iron                 2.632    5.805e-08    0.003045
   Magnesium           0.4941    4.768e-07     0.01088
   Manganese          0.05898    0.0001652       8.524
   Oxygen               78.32        53.31   8.011e+05
   Phosphorus          0.3156    6.894e-11   2.006e-06
   Potassium           0.2064      0.07253       2663.
   Silicon              7.081     0.001311       34.58
   Sodium               1.997        1.531   3.306e+04
   Sulfur            0.001000    0.0002004       6.036
   Titanium            0.2662       0.2662   1.197e+04


          Step #   110             Xi = 0.9000

          Temperature = 100.0 C    Pressure =  1.013 bars
          pH =  7.755              log fO2 =  -65.412
          Eh =  -0.5651 volts      pe =  -7.6327
          Ionic strength      =    1.601781 molal
          Charge imbalance    =    0.462387 eq/kg (17.41% error)
          Activity of water   =    0.959408
          Solvent mass        =     0.93417 kg
          Solution mass       =      1.0618 kg
          Mineral mass        =      1.0084 kg
          Solution density    =    1.024    g/cm3
          Solution viscosity  =    0.003    poise
          Chlorinity          =    1.482596 molal
          Dissolved solids    =      120184 mg/kg sol'n
          Hardness            =     9104.01 mg/kg sol'n as CaCO3
            carbonate         =       47.11 mg/kg sol'n as CaCO3
            non-carbonate     =     9056.89 mg/kg sol'n as CaCO3
          Carbonate alkalinity=       47.11 mg/kg sol'n as CaCO3
          Water type          =    Na-Cl
          Bulk volume         =    1.39e+03 cm3
          Fluid volume        =    1.04e+03 cm3
          Mineral volume      =        357. cm3
          Inert volume        =        0.00 cm3
          Porosity            =        74.4 %
          Permeability        =      0.0141 cm2
          Mass reacted        =         981 g

                          moles          moles         grams          cm3      rxn rate
  Reactants             remaining       reacted       reacted       reacted  (mol/kg sec)
 ------------------------------------------------------------------------------------------
   Al2O3                  0.09403        0.8463         86.29          --            --  
   CaO                     0.1525         1.373         76.98          --            --  
   Cr2O3                7.168e-05     0.0006452       0.09806          --            --  
   FeO(ox)                 0.3289         2.960         212.7          --            --  
   K2O(ox)                0.01284        0.1156         10.88          --            --  
   MgO                    0.06163        0.5547         22.36          --            --  
   MnO                   0.007372       0.06635         4.707          --            --  
   Na2O(ox)               0.06979        0.6281         38.93          --            --  
   P2O5                   0.01973        0.1775         25.20          --            --  
   SiO2                    0.8851         7.966         478.6          --            --  
   TiO2                   0.03328        0.2995         23.93          --            --  

  Minerals in system     moles      log moles      grams        volume (cm3)
 ----------------------------------------------------------------------------
   Alabandite           0.0007657     -3.116        0.06662         0.01643
   Andradite              0.01887     -1.724          9.589           2.488
   Annite                  0.1663     -0.779          85.14           25.67
   Chromite             0.0006457     -3.190         0.1445         0.02842
   Diopside                0.5557     -0.255          120.3           36.73
   Hedenbergite           0.06506     -1.187          16.14           4.442
   Hydroxylapatite         0.1184     -0.927          59.45           22.44
   Mesolite                0.7670     -0.115          297.4           131.3
   Minnesotaite            0.7863     -0.104          372.6           116.3
   Quartz                  0.6807     -0.167          40.90           15.44
   Tephroite              0.03273     -1.485          6.611           2.495
                                               _____________   _____________
          (total)                                     1008.           357.3 

  Aqueous species       molality    mg/kg sol'n    act. coef.     log act.
 ---------------------------------------------------------------------------
   Na+                      1.512     3.057e+04      0.6251       -0.0246
   Cl-                      1.246     3.887e+04      0.5542       -0.1608
   Ti(OH)4(aq)             0.3206     3.270e+04      1.0000       -0.4940
   NaCl(aq)                0.2195     1.129e+04      1.0000       -0.6585
   Ca++                   0.09262         3266.      0.1699       -1.8032
   K+                     0.06734         2317.      0.5542       -1.4281
   H2(aq)                 0.01163         20.63      1.0000       -1.9344
   CaCl+                 0.007646         508.1      0.6251       -2.3206
   CaCl2(aq)             0.003119         304.6      1.0000       -2.5060
   KCl(aq)               0.003070         201.3      1.0000       -2.5129
   Methane(aq)           0.001070         15.11      1.0000       -2.9704
   SiO2(aq)             0.0008352         44.15      1.0000       -3.0782
   NaHSiO3(aq)          0.0006379         56.17      1.0000       -3.1952
   HS-                  0.0002426         7.061      0.5916       -3.8430
   MnCl+                9.602e-05         7.636      0.6251       -4.2217
   HSiO3-               6.000e-05         4.070      0.6251       -4.4259
   OH-                  5.124e-05        0.7667      0.5916       -4.5184
   Mn++                 2.962e-05         1.432      0.1699       -5.2983
   H2S(aq)              7.674e-06        0.2301      1.0000       -5.1150
   NaOH(aq)             6.719e-06        0.2364      1.0000       -5.1727
   S--                  4.957e-07       0.01398      0.1302       -7.1901
   Mg++                 2.558e-07      0.005470      0.2476       -7.1983
   MgCl+                1.064e-07      0.005594      0.6251       -7.1772
   Fe++                 3.215e-08      0.001580      0.1699       -8.2627
   H+                   2.121e-08     1.881e-05      0.8293       -7.7547
   AlO2-                1.692e-08     0.0008780      0.6251       -7.9756
    (only species > 1e-8 molal listed)

  Mineral saturation states
                     log Q/K                          log Q/K
 ----------------------------------------------------------------
   Chromite           0.0000 sat    Sanidine_high     -0.9969     
   Tephroite          0.0000 sat    Ferrosilite       -1.0282     
   Hedenbergite       0.0000 sat    Tremolite         -1.0542     
   Quartz             0.0000 sat    Analcime          -1.0697     
   Annite             0.0000 sat    Gyrolite          -1.3073     
   Alabandite         0.0000 sat    Prehnite          -1.3161     
   Mesolite           0.0000 sat    Halite            -1.7635     
   Diopside           0.0000 sat    Scolecite         -1.8068     
   Andradite          0.0000 sat    Albite_high       -1.8077     
   Hydroxylapatite    0.0000 sat    Mn(OH)2(am)       -1.8834     
   Minnesotaite       0.0000 sat    Okenite           -2.0150     
   Troilite          -0.0750        Saponite-Ca       -2.0956     
   Rhodonite         -0.1217        Saponite-Na       -2.1124     
   Pyrrhotite        -0.1546        Fayalite          -2.1454     
   Tridymite         -0.1718        Pyrite            -2.1988     
   Maximum_Microcli  -0.1881        Eskolaite         -2.2428     
   K-Feldspar        -0.2009        Mordenite         -2.2922     
   Chalcedony        -0.2167        Grossular         -2.3478     
   Wollastonite      -0.2214        Diaspore          -2.3779     
   Pseudowollastoni  -0.3557        Saponite-K        -2.3971     
   Cristobalite(alp  -0.4177        Jadeite           -2.5148     
   Ice               -0.4850        Talc              -2.5364     
   Coesite           -0.6584        FeO               -2.5698     
   Cristobalite(bet  -0.7199        Boehmite          -2.6727     
   Stilbite          -0.7838        Kalsilite         -2.6995     
   Celadonite        -0.8291        Whitlockite       -2.7704     
   Albite_low        -0.8766        Saponite-Mg       -2.8524     
   Albite            -0.8766        Sylvite           -2.8734     
   SiO2(am)          -0.8939        Enstatite         -2.9959     
   Greenalite        -0.9638     
    (only minerals with log Q/K > -3 listed)

                         partial
  Gases               press. (bar)     fugacity     fug. coef.    log fug.
 ---------------------------------------------------------------------------
   H2(g)                    14.55         14.56         1.001      1.1632
   CH4(g)                   1.225         1.224        0.9993      0.0878
   H2O(g)                  0.8117        0.7997        0.9852     -0.0971
   H2S(g)               0.0002297     0.0002288        0.9961     -3.6405
   HCl(g)               3.528e-12     3.528e-12         1.000*   -11.4525
   CO2(g)               2.334e-19     2.328e-19        0.9976    -18.6330
   CO(g)                9.686e-22     9.686e-22         1.000*   -21.0138
   C2H4(g)              1.832e-25     1.832e-25         1.000*   -24.7371
   S2(g)                5.512e-30     5.512e-30         1.000*   -29.2587
   SO2(g)               6.051e-34     6.008e-34        0.9928    -33.2213
   Na(g)                1.319e-39     1.319e-39         1.000*   -38.8798
   K(g)                 6.394e-42     6.394e-42         1.000*   -41.1943
   Cl2(g)               1.194e-51     1.194e-51         1.000*   -50.9231
   O2(g)                3.874e-66     3.873e-66        0.9999    -65.4119
   Mg(g)                6.146e-69     6.146e-69         1.000*   -68.2114
   Ca(g)                1.499e-82     1.499e-82         1.000*   -81.8242
   C(g)                1.488e-101    1.488e-101         1.000*  -100.8275
   Al(g)               1.516e-103    1.516e-103         1.000*  -102.8193
   Si(g)               1.785e-108    1.785e-108         1.000*  -107.7484
    *no data, gas taken to be ideal

                                  In fluid              Sorbed            Kd
  Original basis total moles   moles     mg/kg      moles     mg/kg      L/kg
 -------------------------------------------------------------------------------
   H2O                 62.6       51.9  8.80e+05
   Al+++               1.69   2.12e-08  0.000539
   Ca++                1.87     0.0966  3.65e+03
   Cl-                 1.39       1.39  4.62e+04
   CrO4--           0.00129   1.54e-20  1.68e-15
   Fe++                2.96   4.11e-08   0.00216
   H+                 -15.8   0.000535     0.508
   HCO3-            0.00100    0.00100      57.5
   HPO4--             0.355   9.45e-11  8.54e-06
   K+                 0.232     0.0658  2.42e+03
   Mg++               0.556   3.38e-07   0.00775
   Mn++              0.0664   0.000117      6.07
   Na+                 2.14       1.62  3.50e+04
   O2(aq)         -0.000966   -0.00790     -238.
   SO4--            0.00100   0.000234      21.2
   SiO2(aq)            7.97    0.00143      81.0
   Ti(OH)4(aq)        0.300      0.300  3.27e+04

  Elemental composition               In fluid                  Sorbed
                  total moles     moles       mg/kg        moles       mg/kg
 -------------------------------------------------------------------------------
   Aluminum             1.693    2.122e-08   0.0005392
   Calcium              1.870      0.09658       3645.
   Carbon            0.001000     0.001000       11.31
   Chlorine             1.385        1.385   4.624e+04
   Chromium          0.001291    1.538e-20   7.532e-16
   Hydrogen             111.0        104.9   9.961e+04
   Iron                 2.961    4.113e-08    0.002163
   Magnesium           0.5557    3.384e-07    0.007745
   Manganese          0.06635    0.0001174       6.073
   Oxygen               81.17        53.06   7.995e+05
   Phosphorus          0.3551    9.449e-11   2.756e-06
   Potassium           0.2321      0.06578       2422.
   Silicon              7.966     0.001432       37.88
   Sodium               2.136        1.618   3.503e+04
   Sulfur            0.001000    0.0002343       7.076
   Titanium            0.2995       0.2995   1.351e+04


          Step #   120             Xi = 1.0000

          Temperature = 100.0 C    Pressure =  1.013 bars
          pH =  7.865              log fO2 =  -65.412
          Eh =  -0.5732 volts      pe =  -7.7427
          Ionic strength      =    1.569965 molal
          Charge imbalance    =    0.463660 eq/kg (17.48% error)
          Activity of water   =    0.959306
          Solvent mass        =     0.92729 kg
          Solution mass       =      1.0589 kg
          Mineral mass        =      1.1203 kg
          Solution density    =    1.026    g/cm3
          Solution viscosity  =    0.003    poise
          Chlorinity          =    1.493592 molal
          Dissolved solids    =      124256 mg/kg sol'n
          Hardness            =     5452.57 mg/kg sol'n as CaCO3
            carbonate         =       47.85 mg/kg sol'n as CaCO3
            non-carbonate     =     5404.72 mg/kg sol'n as CaCO3
          Carbonate alkalinity=       47.85 mg/kg sol'n as CaCO3
          Water type          =    Na-Cl
          Bulk volume         =    1.43e+03 cm3
          Fluid volume        =    1.03e+03 cm3
          Mineral volume      =        397. cm3
          Inert volume        =        0.00 cm3
          Porosity            =        72.2 %
          Permeability        =     0.00675 cm2
          Mass reacted        =    1.09e+03 g

                          moles          moles         grams          cm3      rxn rate
  Reactants             remaining       reacted       reacted       reacted  (mol/kg sec)
 ------------------------------------------------------------------------------------------
   Al2O3                1.218e-15        0.9403         95.88          --            --  
   CaO                  1.117e-15         1.525         85.53          --            --  
   Cr2O3                7.318e-19     0.0007168        0.1090          --            --  
   FeO(ox)              1.985e-15         3.289         236.3          --            --  
   K2O(ox)              1.854e-16        0.1284         12.09          --            --  
   MgO                 -6.878e-16        0.6163         24.84          --            --  
   MnO                  2.277e-17       0.07372         5.230          --            --  
   Na2O(ox)             5.508e-16        0.6979         43.25          --            --  
   P2O5                 1.544e-16        0.1973         28.00          --            --  
   SiO2                -6.425e-15         8.851         531.8          --            --  
   TiO2                -5.464e-17        0.3328         26.58          --            --  

  Minerals in system     moles      log moles      grams        volume (cm3)
 ----------------------------------------------------------------------------
   Alabandite           0.0007021     -3.154        0.06109         0.01507
   Andradite              0.01879     -1.726          9.547           2.477
   Annite                  0.2014     -0.696          103.1           31.08
   Chromite             0.0007173     -3.144         0.1606         0.03157
   Diopside                0.6173     -0.209          133.7           40.80
   Hedenbergite           0.07883     -1.103          19.56           5.382
   Hydroxylapatite         0.1315     -0.881          66.06           24.93
   Mesolite                0.8439     -0.074          327.2           144.5
   Minnesotaite            0.8563     -0.067          405.8           126.6
   Quartz                  0.7947     -0.100          47.75           18.03
   Tephroite              0.03648     -1.438          7.367           2.780
                                               _____________   _____________
          (total)                                     1120.           396.6 

  Aqueous species       molality    mg/kg sol'n    act. coef.     log act.
 ---------------------------------------------------------------------------
   Na+                      1.605     3.231e+04      0.6245        0.0009
   Cl-                      1.249     3.878e+04      0.5541       -0.1598
   Ti(OH)4(aq)             0.3589     3.643e+04      1.0000       -0.4450
   NaCl(aq)                0.2334     1.195e+04      1.0000       -0.6319
   K+                     0.05812         1990.      0.5541       -1.4921
   Ca++                   0.05569         1955.      0.1702       -2.0232
   H2(aq)                 0.01163         20.53      1.0000       -1.9345
   CaCl+                 0.004623         305.8      0.6245       -2.5396
   KCl(aq)               0.002655         173.4      1.0000       -2.5759
   CaCl2(aq)             0.001889         183.6      1.0000       -2.7239
   Methane(aq)           0.001078         15.15      1.0000       -2.9672
   NaHSiO3(aq)          0.0008716         76.39      1.0000       -3.0597
   SiO2(aq)             0.0008352         43.95      1.0000       -3.0782
   HS-                  0.0003128         9.059      0.5913       -3.7330
   HSiO3-               7.737e-05         5.224      0.6245       -4.3159
   OH-                  6.604e-05        0.9836      0.5913       -4.4084
   MnCl+                5.806e-05         4.596      0.6245       -4.4406
   Mn++                 1.781e-05        0.8569      0.1702       -5.5183
   NaOH(aq)             9.179e-06        0.3215      1.0000       -5.0372
   H2S(aq)              7.673e-06        0.2290      1.0000       -5.1150
   S--                  8.196e-07       0.02302      0.1307       -6.9701
   Mg++                 1.541e-07      0.003281      0.2477       -7.4183
   MgCl+                6.433e-08      0.003367      0.6245       -7.3961
   AlO2-                1.963e-08      0.001014      0.6245       -7.9116
   Fe++                 1.933e-08     0.0009456      0.1702       -8.4827
   H+                   1.651e-08     1.457e-05      0.8272       -7.8647
    (only species > 1e-8 molal listed)

  Mineral saturation states
                     log Q/K                          log Q/K
 ----------------------------------------------------------------
   Annite             0.0000 sat    Analcime          -0.9837     
   Alabandite         0.0000 sat    Sanidine_high     -0.9969     
   Tephroite          0.0000 sat    Ferrosilite       -1.0282     
   Hydroxylapatite    0.0000 sat    Tremolite         -1.0542     
   Quartz             0.0000 sat    Gyrolite          -1.3074     
   Mesolite           0.0000 sat    Prehnite          -1.4081     
   Minnesotaite       0.0000 sat    Albite_high       -1.7181     
   Andradite          0.0000 sat    Halite            -1.7369     
   Chromite           0.0000 sat    Mn(OH)2(am)       -1.8834     
   Diopside           0.0000 sat    Scolecite         -1.8989     
   Hedenbergite       0.0000 sat    Okenite           -2.0151     
   Troilite          -0.0750        Saponite-Na       -2.0828     
   Rhodonite         -0.1217        Saponite-Ca       -2.1107     
   Pyrrhotite        -0.1546        Fayalite          -2.1454     
   Tridymite         -0.1718        Pyrite            -2.1987     
   Maximum_Microcli  -0.1881        Eskolaite         -2.2428     
   K-Feldspar        -0.2009        Mordenite         -2.2867     
   Chalcedony        -0.2167        Saponite-K        -2.3971     
   Wollastonite      -0.2214        Diaspore          -2.4239     
   Pseudowollastoni  -0.3557        Jadeite           -2.4252     
   Cristobalite(alp  -0.4177        Grossular         -2.4398     
   Ice               -0.4850        Talc              -2.5364     
   Coesite           -0.6584        FeO               -2.5698     
   Cristobalite(bet  -0.7199        Kalsilite         -2.6995     
   Albite_low        -0.7870        Boehmite          -2.7187     
   Albite            -0.7870        Whitlockite       -2.7704     
   Celadonite        -0.8291        Saponite-Mg       -2.8676     
   Stilbite          -0.8657        Sylvite           -2.9364     
   SiO2(am)          -0.8939        Enstatite         -2.9959     
   Greenalite        -0.9638     
    (only minerals with log Q/K > -3 listed)

                         partial
  Gases               press. (bar)     fugacity     fug. coef.    log fug.
 ---------------------------------------------------------------------------
   H2(g)                    14.55         14.56         1.001      1.1631
   CH4(g)                   1.234         1.233        0.9993      0.0910
   H2O(g)                  0.8116        0.7996        0.9852     -0.0971
   H2S(g)               0.0002297     0.0002288        0.9961     -3.6405
   HCl(g)               2.745e-12     2.745e-12         1.000*   -11.5614
   CO2(g)               2.352e-19     2.346e-19        0.9976    -18.6296
   CO(g)                9.761e-22     9.761e-22         1.000*   -21.0105
   C2H4(g)              1.860e-25     1.860e-25         1.000*   -24.7306
   S2(g)                5.512e-30     5.512e-30         1.000*   -29.2587
   SO2(g)               6.052e-34     6.008e-34        0.9928    -33.2213
   Na(g)                1.802e-39     1.802e-39         1.000*   -38.7443
   K(g)                 7.107e-42     7.107e-42         1.000*   -41.1483
   Cl2(g)               7.228e-52     7.228e-52         1.000*   -51.1410
   O2(g)                3.874e-66     3.873e-66        0.9999    -65.4119
   Mg(g)                6.146e-69     6.146e-69         1.000*   -68.2114
   Ca(g)                1.499e-82     1.499e-82         1.000*   -81.8242
   C(g)                1.499e-101    1.499e-101         1.000*  -100.8241
   Al(g)               1.364e-103    1.364e-103         1.000*  -102.8653
   Si(g)               1.785e-108    1.785e-108         1.000*  -107.7484
    *no data, gas taken to be ideal

                                  In fluid              Sorbed            Kd
  Original basis total moles   moles     mg/kg      moles     mg/kg      L/kg
 -------------------------------------------------------------------------------
   H2O                 63.4       51.5  8.76e+05
   Al+++               1.88   2.48e-08  0.000632
   Ca++                2.02     0.0577  2.18e+03
   Cl-                 1.39       1.38  4.64e+04
   CrO4--           0.00143   9.14e-21  1.00e-15
   Fe++                3.29   2.46e-08   0.00130
   H+                 -17.5   0.000354     0.337
   HCO3-            0.00100    0.00100      57.6
   HPO4--             0.395   1.53e-10  1.39e-05
   K+                 0.258     0.0564  2.08e+03
   Mg++               0.617   2.03e-07   0.00465
   Mn++              0.0737   7.04e-05      3.65
   Na+                 2.28       1.71  3.70e+04
   O2(aq)          -0.00107   -0.00799     -241.
   SO4--            0.00100   0.000298      27.0
   SiO2(aq)            8.85    0.00165      93.9
   Ti(OH)4(aq)        0.333      0.333  3.64e+04

  Elemental composition               In fluid                  Sorbed
                  total moles     moles       mg/kg        moles       mg/kg
 -------------------------------------------------------------------------------
   Aluminum             1.881    2.479e-08   0.0006316
   Calcium              2.022      0.05768       2183.
   Carbon            0.001000     0.001000       11.34
   Chlorine             1.385        1.385   4.637e+04
   Chromium          0.001435    9.142e-21   4.489e-16
   Hydrogen             111.0        104.3   9.928e+04
   Iron                 3.290    2.459e-08    0.001297
   Magnesium           0.6173    2.026e-07    0.004650
   Manganese          0.07372    7.035e-05       3.650
   Oxygen               84.02        52.81   7.979e+05
   Phosphorus          0.3945    1.532e-10   4.480e-06
   Potassium           0.2578      0.05635       2081.
   Silicon              8.851     0.001654       43.88
   Sodium               2.276        1.705   3.703e+04
   Sulfur            0.001000    0.0002979       9.021
   Titanium            0.3328       0.3328   1.505e+04
