# Supplementary material for: Mineral Indicators of Geologically Recent Past Habitability on Mars
Source: Life (Basel). 2023 Dec 15;13(12):2349. doi: 10.3390/life13122349 (PMC10744562; doi:10.3390/life13122349)
Supplement: Supplementary file 1 [file life-13-02349-s001.zip › Supplemental Files 1/CaNa2(ClO4)2/CaNaClO42/Seitah_CaNa2ClO42_373.txt]

          Step #     0             Xi = 0.0000

          Temperature = 100.0 C    Pressure =  1.013 bars
          pH =  6.854              log fO2 =   -3.057
          Eh =   0.6557 volts      pe =   8.8566
          Ionic strength      =    1.905543 molal
          Charge imbalance    =    0.450609 eq/kg (16.85% error)
          Activity of water   =    0.960577
          Solvent mass        =      1.0000 kg
          Solution mass       =      1.0895 kg
          Mineral mass        =      0.0000 kg
          Solution density    =    1.002    g/cm3
          Solution viscosity  =    0.003    poise
          Chlorinity          =    1.385000 molal
          Dissolved solids    =       82176 mg/kg sol'n
          Hardness            =    45748.33 mg/kg sol'n as CaCO3
            carbonate         =       37.91 mg/kg sol'n as CaCO3
            non-carbonate     =    45710.42 mg/kg sol'n as CaCO3
          Carbonate alkalinity=       37.91 mg/kg sol'n as CaCO3
          Water type          =    Ca-Cl
          Bulk volume         =    1.09e+03 cm3
          Fluid volume        =    1.09e+03 cm3
          Mineral volume      =        0.00 cm3
          Inert volume        =        0.00 cm3
          Porosity            =        100. %
          Permeability        =        98.7 cm2
          Mass reacted        =           0 g

                          moles          moles         grams          cm3      rxn rate
  Reactants             remaining       reacted       reacted       reacted  (mol/kg sec)
 ------------------------------------------------------------------------------------------
   Al2O3                   0.2404         0.000         0.000          --            --  
   CaO                     0.6120         0.000         0.000          --            --  
   Cr2O3                  0.02151         0.000         0.000          --            --  
   FeO(ox)                  4.642         0.000         0.000          --            --  
   K2O(ox)                0.01735         0.000         0.000          --            --  
   MgO                      5.201         0.000         0.000          --            --  
   MnO                     0.1075         0.000         0.000          --            --  
   Na2O(ox)                0.2320         0.000         0.000          --            --  
   P2O5                   0.03224         0.000         0.000          --            --  
   SiO2                     7.330         0.000         0.000          --            --  
   TiO2                   0.05320         0.000         0.000          --            --  

  No minerals in system.

  Aqueous species       molality    mg/kg sol'n    act. coef.     log act.
 ---------------------------------------------------------------------------
   Cl-                      1.211     3.939e+04      0.5562       -0.1717
   Na+                     0.7696     1.624e+04      0.6327       -0.3125
   Ca++                    0.4466     1.643e+04      0.1675       -1.1260
   NaCl(aq)                0.1103         5919.      1.0000       -0.9573
   CaCl+                  0.03503         2429.      0.6327       -1.6543
   CaCl2(aq)              0.01411         1437.      1.0000       -1.8506
   K+                   0.0009569         34.34      0.5562       -3.2739
   Fe++                 0.0007379         37.82      0.1675       -3.9079
   Mg++                 0.0007048         15.72      0.2482       -3.7571
   CaSO4(aq)            0.0006722         84.00      1.0000       -3.1725
   CaHCO3+              0.0005318         49.34      0.6327       -3.4731
   SO4--                0.0003166         27.92      0.0875       -4.5576
   MgCl+                0.0002831         15.53      0.6327       -3.7469
   HCO3-                0.0002714         15.20      0.6327       -3.7652
   FeCl+                0.0002114         17.72      0.6327       -3.8736
   CaCO3(aq)            9.978e-05         9.166      1.0000       -4.0010
   CO2(aq)              6.119e-05         2.472      1.0000       -4.2133
   FeCl4--              4.606e-05         8.356      0.0875       -5.3948
   KCl(aq)              4.269e-05         2.921      1.0000       -4.3696
   NaHCO3(aq)           3.247e-05         2.504      1.0000       -4.4885
   MgSO4(aq)            1.078e-05         1.191      1.0000       -4.9674
   OH-                  6.391e-06       0.09976      0.5966       -5.4188
   FeCl++               1.663e-06        0.1394      0.1068       -6.7507
   MgHCO3+              1.294e-06        0.1013      0.6327       -6.0868
   FeCO3+               1.048e-06        0.1115      0.6327       -6.1784
   Ti(OH)4(aq)          1.000e-06        0.1064      1.0000       -6.0000
   CO3--                9.476e-07       0.05219      0.1068       -6.9950
   SiO2(aq)             9.448e-07       0.05210      1.0000       -6.0247
   FeCl2(aq)            9.414e-07        0.1095      1.0000       -6.0262
   Fe+++                9.212e-07       0.04722      0.0467       -7.3666
   CrO4--               8.530e-07       0.09082      0.0875       -7.1272
   AlO2-                8.334e-07       0.04511      0.6327       -6.2779
   MnCl+                7.543e-07       0.06258      0.6327       -6.3213
   HPO4--               7.270e-07       0.06404      0.0875       -7.1966
   O2(aq)               6.838e-07       0.02008      1.0000       -6.1651
   NaOH(aq)             4.355e-07       0.01599      1.0000       -6.3610
   KSO4-                3.647e-07       0.04524      0.6327       -6.6369
   H2PO4-               2.729e-07       0.02429      0.6327       -6.7628
   Mn++                 2.448e-07       0.01234      0.1675       -7.3870
   H+                   1.645e-07     0.0001522      0.8512       -6.8538
   NaAlO2(aq)           1.476e-07       0.01111      1.0000       -6.8309
   HCrO4-               1.470e-07       0.01578      0.6327       -7.0316
   MgCO3(aq)            5.866e-08      0.004539      1.0000       -7.2317
   NaHSiO3(aq)          4.678e-08      0.004297      1.0000       -7.3299
   HCl(aq)              2.262e-08     0.0007569      1.0000       -7.6456
   NaCO3-               2.120e-08      0.001615      0.6327       -7.8724
   HAlO2(aq)            1.893e-08      0.001042      1.0000       -7.7230
    (only species > 1e-8 molal listed)

  Mineral saturation states
                     log Q/K                          log Q/K
 ----------------------------------------------------------------
   Magnetite         33.4283s/sat   Aragonite          1.0447s/sat
   Cronstedtite-7A   32.5271s/sat   Wustite            0.8272s/sat
   Hematite          30.9445s/sat   Greenalite         0.8050s/sat
   Ferrite-Ca        26.8636s/sat   Chamosite-7A       0.6857s/sat
   Ferrite-Mg        25.2456s/sat   Siderite           0.6775s/sat
   Andradite         24.0727s/sat   Diaspore           0.2207s/sat
   Jarosite          23.0701s/sat   Hercynite          0.1426s/sat
   Nontronite-Ca     21.3724s/sat   Dolomite-dis       0.0872s/sat
   Nontronite-Na     21.1488s/sat   Fayalite           0.0152s/sat
   Nontronite-Mg     21.0780s/sat   FeO               -0.0162     
   Nontronite-K      20.3505s/sat   Monohydrocalcite  -0.0367     
   Nontronite-H      19.9774s/sat   Boehmite          -0.0741     
   Goethite          14.7741s/sat   Anhydrite         -0.2985     
   Ferrite-Dicalciu  11.5261s/sat   Ice               -0.4845     
   Hydroxylapatite   11.3550s/sat   Gibbsite          -0.5652     
   Fe(OH)3           10.4546s/sat   Fe(OH)2           -0.8133     
   Epidote            8.6877s/sat   Gypsum            -0.8150     
   Epidote-ord        8.6823s/sat   Bassanite         -0.9593     
   NaFeO2             5.4734s/sat   CaSO4:0.5H2O(bet  -1.0538     
   Strengite          5.3504s/sat   Magnesite         -1.2560     
   Whitlockite        5.1741s/sat   Annite            -1.3263     
   Daphnite-14A       4.3273s/sat   Ferrosilite       -1.4211     
   Bixbyite           4.2925s/sat   Corundum          -1.6228     
   Pyrolusite         4.2551s/sat   Halite            -2.0623     
   Hausmannite        2.1630s/sat   Ripidolite-14A    -2.0654     
   Daphnite-7A        1.4521s/sat   Dawsonite         -2.3449     
   Dolomite-ord       1.2005s/sat   Brucite           -2.5358     
   Dolomite           1.1998s/sat   Quartz            -2.9465     
   Calcite            1.1883s/sat
    (only minerals with log Q/K > -3 listed)

                         partial
  Gases               press. (bar)     fugacity     fug. coef.    log fug.
 ---------------------------------------------------------------------------
   H2O(g)                  0.8126        0.8006        0.9852     -0.0966
   CO2(g)                0.005713      0.005700        0.9976     -2.2441
   O2(g)                0.0008761     0.0008760        0.9999     -3.0575
   HCl(g)               2.739e-11     2.739e-11         1.000*   -10.5625
   Cl2(g)               1.080e-18     1.080e-18         1.000*   -17.9664
   H2(g)                9.687e-31     9.693e-31         1.001    -30.0135
   CO(g)                1.577e-36     1.577e-36         1.000*   -35.8022
   SO2(g)               8.833e-42     8.770e-42        0.9928    -41.0570
   Na(g)                2.203e-56     2.203e-56         1.000*   -55.6570
   K(g)                 2.956e-60     2.956e-60         1.000*   -59.5293
   Mg(g)                1.784e-98     1.784e-98         1.000*   -97.7487
   H2S(g)              9.870e-106    9.832e-106        0.9961   -105.0073
   CH4(g)              5.877e-109    5.873e-109        0.9993   -108.2312
   Ca(g)               7.491e-115    7.491e-115         1.000*  -114.1255
   C(g)                1.611e-147    1.611e-147         1.000*  -146.7930
   Al(g)               1.031e-147    1.031e-147         1.000*  -146.9868
   S2(g)               2.296e-170    2.296e-170         1.000*  -169.6390
   Si(g)               8.927e-174    8.927e-174         1.000*  -173.0493
   C2H4(g)             9.515e-180    9.515e-180         1.000*  -179.0216
    *no data, gas taken to be ideal

                                  In fluid              Sorbed            Kd
  Original basis total moles   moles     mg/kg      moles     mg/kg      L/kg
 -------------------------------------------------------------------------------
   H2O                 55.5       55.5  9.18e+05
   Al+++           1.00e-06   1.00e-06    0.0248
   Ca++               0.497      0.497  1.83e+04
   Cl-                 1.39       1.38  4.51e+04
   CrO4--          1.00e-06   1.00e-06     0.106
   Fe++             0.00100    0.00100      51.3
   H+             -4.73e-05  -4.73e-05   -0.0437
   HCO3-            0.00100    0.00100      56.0
   HPO4--          1.00e-06   1.00e-06    0.0881
   K+               0.00100    0.00100      35.9
   Mg++             0.00100    0.00100      22.3
   Mn++            1.00e-06   1.00e-06    0.0504
   Na+                0.880      0.880  1.86e+04
   O2(aq)          1.59e-06   1.59e-06    0.0468
   SO4--            0.00100    0.00100      88.2
   SiO2(aq)        1.00e-06   1.00e-06    0.0551
   Ti(OH)4(aq)     1.00e-06   1.00e-06     0.106

  Elemental composition               In fluid                  Sorbed
                  total moles     moles       mg/kg        moles       mg/kg
 -------------------------------------------------------------------------------
   Aluminum         1.000e-06    1.000e-06     0.02476
   Calcium             0.4970       0.4970   1.828e+04
   Carbon            0.001000     0.001000       11.02
   Chlorine             1.385        1.385   4.507e+04
   Chromium         1.000e-06    1.000e-06     0.04772
   Hydrogen             111.0        111.0   1.027e+05
   Iron              0.001000     0.001000       51.26
   Magnesium         0.001000     0.001000       22.31
   Manganese        1.000e-06    1.000e-06     0.05042
   Oxygen               55.52        55.52   8.152e+05
   Phosphorus       1.000e-06    1.000e-06     0.02843
   Potassium         0.001000     0.001000       35.89
   Silicon          1.000e-06    1.000e-06     0.02578
   Sodium              0.8800       0.8800   1.857e+04
   Sulfur            0.001000     0.001000       29.43
   Titanium         1.000e-06    1.000e-06     0.04395


          Step #     0             Xi = 0.0000

          Temperature = 100.0 C    Pressure =  1.013 bars
          pH =  5.261              log fO2 =  -51.153
          Eh =  -0.1166 volts      pe =  -1.5743
          Ionic strength      =    1.905423 molal
          Charge imbalance    =    0.450625 eq/kg (16.85% error)
          Activity of water   =    0.960574
          Solvent mass        =      1.0000 kg
          Solution mass       =      1.0895 kg
          Mineral mass        =  3.7833e-05 kg
          Solution density    =    1.002    g/cm3
          Solution viscosity  =    0.003    poise
          Chlorinity          =    1.384993 molal
          Dissolved solids    =       82139 mg/kg sol'n
          Hardness            =    45749.80 mg/kg sol'n as CaCO3
            carbonate         =        4.85 mg/kg sol'n as CaCO3
            non-carbonate     =    45744.96 mg/kg sol'n as CaCO3
          Carbonate alkalinity=        4.85 mg/kg sol'n as CaCO3
          Water type          =    Ca-Cl
          Bulk volume         =    1.09e+03 cm3
          Fluid volume        =    1.09e+03 cm3
          Mineral volume      =     0.00724 cm3
          Inert volume        =        0.00 cm3
          Porosity            =        100. %
          Permeability        =        98.7 cm2
          Mass reacted        =           0 g

                          moles          moles         grams          cm3      rxn rate
  Reactants             remaining       reacted       reacted       reacted  (mol/kg sec)
 ------------------------------------------------------------------------------------------
   Al2O3                   0.2404         0.000         0.000          --            --  
   CaO                     0.6120         0.000         0.000          --            --  
   Cr2O3                  0.02151         0.000         0.000          --            --  
   FeO(ox)                  4.642         0.000         0.000          --            --  
   K2O(ox)                0.01735         0.000         0.000          --            --  
   MgO                      5.201         0.000         0.000          --            --  
   MnO                     0.1075         0.000         0.000          --            --  
   Na2O(ox)                0.2320         0.000         0.000          --            --  
   P2O5                   0.03224         0.000         0.000          --            --  
   SiO2                     7.330         0.000         0.000          --            --  
   TiO2                   0.05320         0.000         0.000          --            --  

  Minerals in system     moles      log moles      grams        volume (cm3)
 ----------------------------------------------------------------------------
   Chromite             5.000e-07     -6.301      0.0001119       2.200e-05
   Diaspore             9.716e-07     -6.013      5.828e-05       1.726e-05
   Hematite             0.0002128     -3.672        0.03398        0.006441
   Hydroxylapatite      2.503e-07     -6.601      0.0001257       4.745e-05
   Pyrite               2.968e-05     -4.528       0.003561       0.0007105
                                               _____________   _____________
          (total)                                   0.03783        0.007238 

  Aqueous species       molality    mg/kg sol'n    act. coef.     log act.
 ---------------------------------------------------------------------------
   Cl-                      1.211     3.940e+04      0.5562       -0.1717
   Na+                     0.7696     1.624e+04      0.6327       -0.3125
   Ca++                    0.4470     1.644e+04      0.1675       -1.1255
   NaCl(aq)                0.1103         5919.      1.0000       -0.9572
   CaCl+                  0.03507         2431.      0.6327       -1.6539
   CaCl2(aq)              0.01412         1439.      1.0000       -1.8501
   K+                   0.0009570         34.34      0.5562       -3.2739
   CO2(aq)              0.0007404         29.91      1.0000       -3.1305
   Mg++                 0.0007059         15.75      0.2482       -3.7564
   CaSO4(aq)            0.0006323         79.01      1.0000       -3.1991
   Fe++                 0.0004031         20.66      0.1675       -4.1704
   SO4--                0.0002975         26.23      0.0875       -4.5846
   MgCl+                0.0002836         15.55      0.6327       -3.7461
   CaHCO3+              0.0001645         15.26      0.6327       -3.9827
   FeCl+                0.0001155         9.680      0.6327       -4.1362
   HCO3-                8.386e-05         4.696      0.6327       -4.2753
   KCl(aq)              4.270e-05         2.922      1.0000       -4.3696
   FeCl4--              2.517e-05         4.566      0.0875       -5.6573
   MgSO4(aq)            1.014e-05         1.121      1.0000       -4.9938
   NaHCO3(aq)           1.003e-05        0.7736      1.0000       -4.9986
   H+                   6.443e-06      0.005960      0.8512       -5.2609
   Ti(OH)4(aq)          1.000e-06        0.1064      1.0000       -6.0000
   SiO2(aq)             9.985e-07       0.05507      1.0000       -6.0006
   HCl(aq)              8.859e-07       0.02965      1.0000       -6.0526
   CaCO3(aq)            7.879e-07       0.07238      1.0000       -6.1035
   MnCl+                7.544e-07       0.06259      0.6327       -6.3212
   FeCl2(aq)            5.143e-07       0.05984      1.0000       -6.2888
   MgHCO3+              4.005e-07       0.03136      0.6327       -6.5962
   KSO4-                3.427e-07       0.04251      0.6327       -6.6639
   Mn++                 2.448e-07       0.01235      0.1675       -7.3870
   H2PO4-               2.328e-07       0.02073      0.6327       -6.8318
   HSO4-                2.257e-07       0.02011      0.6327       -6.8453
   OH-                  1.632e-07      0.002547      0.5966       -7.0117
   H2S(aq)              7.371e-08      0.002306      1.0000       -7.1325
   HPO4--               1.584e-08      0.001395      0.0875       -8.8585
   AlO2-                1.280e-08     0.0006929      0.6327       -8.0916
   HAlO2(aq)            1.138e-08     0.0006268      1.0000       -7.9437
   NaOH(aq)             1.112e-08     0.0004082      1.0000       -7.9539
    (only species > 1e-8 molal listed)

  Mineral saturation states
                     log Q/K                          log Q/K
 ----------------------------------------------------------------
   Hydroxylapatite    0.0000 sat    Magnetite         -0.9645     
   Hematite           0.0000 sat    Bassanite         -0.9859     
   Diaspore           0.0000 sat    Aragonite         -1.0578     
   Pyrite             0.0000 sat    CaSO4:0.5H2O(bet  -1.0804     
   Chromite           0.0000 sat    Whitlockite       -1.3341     
   Boehmite          -0.2948        Eskolaite         -1.3480     
   Anhydrite         -0.3251        Siderite          -1.6881     
   Ice               -0.4845        Halite            -2.0622     
   Goethite          -0.6981        Corundum          -2.0642     
   Gibbsite          -0.7860        Monohydrocalcite  -2.1393     
   Gypsum            -0.8416        Quartz            -2.9224     
   Calcite           -0.9142        Troilite          -2.9878     
    (only minerals with log Q/K > -3 listed)

                         partial
  Gases               press. (bar)     fugacity     fug. coef.    log fug.
 ---------------------------------------------------------------------------
   H2O(g)                  0.8126        0.8006        0.9852     -0.0966
   CO2(g)                 0.06914       0.06897        0.9976     -1.1613
   H2S(g)               2.207e-06     2.198e-06        0.9961     -5.6580
   H2(g)                1.081e-06     1.082e-06         1.001     -5.9659
   HCl(g)               1.073e-09     1.073e-09         1.000*    -8.9695
   CO(g)                2.130e-11     2.130e-11         1.000*   -10.6717
   CH4(g)               1.103e-11     1.102e-11        0.9993    -10.9578
   SO2(g)               1.421e-14     1.411e-14        0.9928    -13.8506
   S2(g)                9.215e-20     9.215e-20         1.000*   -19.0355
   C2H4(g)              2.691e-33     2.691e-33         1.000*   -32.5701
   Cl2(g)               1.485e-39     1.485e-39         1.000*   -38.8282
   Na(g)                5.942e-46     5.942e-46         1.000*   -45.2260
   K(g)                 7.972e-50     7.972e-50         1.000*   -49.0984
   O2(g)                7.035e-52     7.034e-52        0.9999    -51.1528
   Mg(g)                1.300e-77     1.300e-77         1.000*   -76.8862
   Ca(g)                5.455e-94     5.455e-94         1.000*   -93.2632
   C(g)                 2.427e-98     2.427e-98         1.000*   -97.6149
   Al(g)               7.310e-112    7.310e-112         1.000*  -111.1361
   Si(g)               1.175e-125    1.175e-125         1.000*  -124.9300
    *no data, gas taken to be ideal

                                  In fluid              Sorbed            Kd
  Original basis total moles   moles     mg/kg      moles     mg/kg      L/kg
 -------------------------------------------------------------------------------
   H2O                 55.5       55.5  9.18e+05
   Al+++           1.00e-06   2.84e-08  0.000704
   Ca++               0.497      0.497  1.83e+04
   Cl-                 1.39       1.38  4.51e+04
   CrO4--          1.00e-06   1.01e-14  1.08e-09
   Fe++             0.00100   0.000544      27.9
   H+             -4.73e-05   0.000747     0.691
   HCO3-            0.00100    0.00100      56.0
   HPO4--          1.00e-06   2.49e-07    0.0219
   K+               0.00100    0.00100      35.9
   Mg++             0.00100    0.00100      22.3
   Mn++            1.00e-06   1.00e-06    0.0504
   Na+                0.880      0.880  1.86e+04
   O2(aq)          1.59e-06  -1.63e-07  -0.00478
   SO4--            0.00100   0.000941      82.9
   SiO2(aq)        1.00e-06   1.00e-06    0.0551
   Ti(OH)4(aq)     1.00e-06   1.00e-06     0.106

  Elemental composition               In fluid                  Sorbed
                  total moles     moles       mg/kg        moles       mg/kg
 -------------------------------------------------------------------------------
   Aluminum         1.000e-06    2.842e-08   0.0007039
   Calcium             0.4970       0.4970   1.828e+04
   Carbon            0.001000     0.001000       11.02
   Chlorine             1.385        1.385   4.507e+04
   Chromium         1.000e-06    1.014e-14   4.841e-10
   Hydrogen             111.0        111.0   1.027e+05
   Iron              0.001000    0.0005443       27.90
   Magnesium         0.001000     0.001000       22.31
   Manganese        1.000e-06    1.000e-06     0.05043
   Oxygen               55.52        55.51   8.152e+05
   Phosphorus       1.000e-06    2.490e-07    0.007078
   Potassium         0.001000     0.001000       35.89
   Silicon          1.000e-06    1.000e-06     0.02578
   Sodium              0.8800       0.8800   1.857e+04
   Sulfur            0.001000    0.0009406       27.69
   Titanium         1.000e-06    1.000e-06     0.04395


          Step #     1             Xi = 0.0025

          Temperature = 100.0 C    Pressure =  1.013 bars
          pH =  6.730              log fO2 =  -57.115
          Eh =  -0.3357 volts      pe =  -4.5339
          Ionic strength      =    1.903699 molal
          Charge imbalance    =    0.450712 eq/kg (16.86% error)
          Activity of water   =    0.960571
          Solvent mass        =     0.99992 kg
          Solution mass       =      1.0893 kg
          Mineral mass        =   0.0029443 kg
          Solution density    =    1.002    g/cm3
          Solution viscosity  =    0.003    poise
          Chlorinity          =    1.385109 molal
          Dissolved solids    =       82038 mg/kg sol'n
          Hardness            =    45632.47 mg/kg sol'n as CaCO3
            carbonate         =        5.82 mg/kg sol'n as CaCO3
            non-carbonate     =    45626.66 mg/kg sol'n as CaCO3
          Carbonate alkalinity=        5.82 mg/kg sol'n as CaCO3
          Water type          =    Ca-Cl
          Bulk volume         =    1.09e+03 cm3
          Fluid volume        =    1.09e+03 cm3
          Mineral volume      =       0.877 cm3
          Inert volume        =        0.00 cm3
          Porosity            =        99.9 %
          Permeability        =        96.0 cm2
          Mass reacted        =         2.7 g

                          moles          moles         grams          cm3      rxn rate
  Reactants             remaining       reacted       reacted       reacted  (mol/kg sec)
 ------------------------------------------------------------------------------------------
   Al2O3                   0.2398     0.0006011       0.06129          --            --  
   CaO                     0.6105      0.001530       0.08580          --            --  
   Cr2O3                  0.02145     5.376e-05      0.008171          --            --  
   FeO(ox)                  4.630       0.01160        0.8338          --            --  
   K2O(ox)                0.01731     4.337e-05      0.004086          --            --  
   MgO                      5.188       0.01300        0.5241          --            --  
   MnO                     0.1072     0.0002688       0.01907          --            --  
   Na2O(ox)                0.2315     0.0005801       0.03595          --            --  
   P2O5                   0.03216     8.060e-05       0.01144          --            --  
   SiO2                     7.311       0.01832         1.101          --            --  
   TiO2                   0.05306     0.0001330       0.01062          --            --  

  Minerals in system     moles      log moles      grams        volume (cm3)
 ----------------------------------------------------------------------------
   Calcite              0.0008375     -3.077        0.08382         0.03093
   Chromite             5.426e-05     -4.265        0.01215        0.002388
   Hydroxylapatite      5.406e-05     -4.267        0.02716         0.01025
   Magnetite             0.003814     -2.419         0.8830          0.1698
   Minnesotaite         0.0001991     -3.701        0.09436         0.02944
   Pyrite               0.0004990     -3.302        0.05987         0.01195
   Saponite-Ca           0.003646     -2.438          1.406          0.4947
   Tremolite            0.0004658     -3.332         0.3784          0.1271
                                               _____________   _____________
          (total)                                     2.944          0.8766 

  Aqueous species       molality    mg/kg sol'n    act. coef.     log act.
 ---------------------------------------------------------------------------
   Cl-                      1.211     3.941e+04      0.5562       -0.1717
   Na+                     0.7707     1.626e+04      0.6326       -0.3119
   Ca++                    0.4467     1.643e+04      0.1676       -1.1258
   NaCl(aq)                0.1105         5928.      1.0000       -0.9566
   CaCl+                  0.03505         2430.      0.6326       -1.6541
   CaCl2(aq)              0.01412         1438.      1.0000       -1.8503
   K+                    0.001040         37.34      0.5562       -3.2376
   Mg++                 0.0005252         11.72      0.2482       -3.8849
   SiO2(aq)             0.0004040         22.28      1.0000       -3.3936
   MgCl+                0.0002110         11.57      0.6326       -3.8746
   MnCl+                0.0002037         16.90      0.6326       -3.8898
   Ti(OH)4(aq)          0.0001340         14.26      1.0000       -3.8729
   Methane(aq)          7.681e-05         1.131      1.0000       -4.1146
   Mn++                 6.610e-05         3.333      0.1676       -4.9556
   KCl(aq)              4.642e-05         3.177      1.0000       -4.3333
   CaHCO3+              4.586e-05         4.256      0.6326       -4.5374
   HCO3-                2.339e-05         1.310      0.6326       -4.8297
   NaHSiO3(aq)          1.506e-05         1.383      1.0000       -4.8223
   Fe++                 9.611e-06        0.4927      0.1676       -5.7931
   CO2(aq)              7.016e-06        0.2835      1.0000       -5.1539
   CaCO3(aq)            6.467e-06        0.5942      1.0000       -5.1893
   OH-                  4.804e-06       0.07500      0.5966       -5.5427
   NaHCO3(aq)           2.802e-06        0.2161      1.0000       -5.5525
   FeCl+                2.755e-06        0.2309      0.6326       -5.7588
   HSiO3-               2.711e-06        0.1919      0.6326       -5.7657
   HS-                  1.486e-06       0.04511      0.5966       -6.0523
   H2(aq)               8.274e-07      0.001531      1.0000       -6.0823
   FeCl4--              6.001e-07        0.1089      0.0875       -7.2799
   H2S(aq)              5.018e-07       0.01570      1.0000       -6.2995
   NaOH(aq)             3.278e-07       0.01204      1.0000       -6.4844
   H+                   2.189e-07     0.0002025      0.8511       -6.7298
   MgHCO3+              8.313e-08      0.006511      0.6326       -7.2791
   CO3--                6.138e-08      0.003381      0.1068       -8.1835
   HCl(aq)              3.009e-08      0.001007      1.0000       -7.5215
   Ca(For)+             2.150e-08      0.001679      0.6326       -7.8664
   FeCl2(aq)            1.226e-08      0.001427      1.0000       -7.9114
    (only species > 1e-8 molal listed)

  Mineral saturation states
                     log Q/K                          log Q/K
 ----------------------------------------------------------------
   Hydroxylapatite    0.0000 sat    Monohydrocalcite  -1.2251     
   Pyrite             0.0000 sat    C                 -1.3007     
   Minnesotaite       0.0000 sat    Dolomite-ord      -1.3042     
   Chromite           0.0000 sat    Dolomite          -1.3049     
   Magnetite          0.0000 sat    Chrysotile        -1.3100     
   Saponite-Ca        0.0000 sat    Saponite-H        -1.3559     
   Calcite            0.0000 sat    Nontronite-Ca     -1.4788     
   Tremolite          0.0000 sat    Hedenbergite      -1.5823     
   Talc              -0.0051        Fayalite          -1.6201     
   Andradite         -0.0728        Nontronite-Na     -1.7021     
   Aragonite         -0.1436        Nontronite-Mg     -1.7942     
   Saponite-Na       -0.2234        Wollastonite      -1.9087     
   Quartz            -0.3154        Rhodochrosite     -1.9649     
   Saponite-Mg       -0.3219        Pseudowollastoni  -2.0430     
   Greenalite        -0.3324        Enstatite         -2.0471     
   Hematite          -0.3507        Halite            -2.0616     
   Cronstedtite-7A   -0.4033        Rhodonite         -2.1437     
   Ice               -0.4845        FeO               -2.1494     
   Tridymite         -0.4872        Whitlockite       -2.3133     
   Chalcedony        -0.5321        Siderite          -2.3963     
   Cristobalite(alp  -0.7331        Dolomite-dis      -2.4175     
   Diopside          -0.7386        Nontronite-K      -2.4887     
   Troilite          -0.8396        Magnesite         -2.5723     
   Goethite          -0.8735        Wustite           -2.6255     
   Pyrrhotite        -0.9192        Eskolaite         -2.6632     
   Ferrosilite       -0.9232        Nontronite-H      -2.8328     
   Coesite           -0.9738        Alabandite        -2.8915     
   Saponite-K        -1.0104        Brucite           -2.9116     
   Cristobalite(bet  -1.0353        Fe(OH)2           -2.9464     
   SiO2(am)          -1.2093     
    (only minerals with log Q/K > -3 listed)

                         partial
  Gases               press. (bar)     fugacity     fug. coef.    log fug.
 ---------------------------------------------------------------------------
   H2O(g)                  0.8126        0.8006        0.9852     -0.0966
   CH4(g)                 0.08789       0.08783        0.9993     -1.0564
   H2(g)                 0.001035      0.001036         1.001     -2.9847
   CO2(g)               0.0006552     0.0006536        0.9976     -3.1847
   H2S(g)               1.502e-05     1.496e-05        0.9961     -4.8250
   CO(g)                1.932e-10     1.932e-10         1.000*    -9.7139
   HCl(g)               3.644e-11     3.644e-11         1.000*   -10.4384
   C2H4(g)              1.864e-19     1.864e-19         1.000*   -18.7297
   SO2(g)               1.101e-22     1.094e-22        0.9928    -21.9612
   S2(g)                4.656e-24     4.656e-24         1.000*   -23.3319
   Na(g)                5.421e-43     5.421e-43         1.000*   -42.2660
   Cl2(g)               1.790e-45     1.790e-45         1.000*   -44.7472
   K(g)                 7.896e-47     7.896e-47         1.000*   -46.1026
   O2(g)                7.671e-58     7.670e-58        0.9999    -57.1152
   Mg(g)                8.024e-72     8.024e-72         1.000*   -71.0956
   Ca(g)                4.525e-88     4.525e-88         1.000*   -87.3444
   C(g)                 2.109e-94     2.109e-94         1.000*   -93.6759
   Al(g)               1.019e-110    1.019e-110         1.000*  -109.9919
   Si(g)               4.360e-117    4.360e-117         1.000*  -116.3605
    *no data, gas taken to be ideal

                                  In fluid              Sorbed            Kd
  Original basis total moles   moles     mg/kg      moles     mg/kg      L/kg
 -------------------------------------------------------------------------------
   H2O                 55.5       55.5  9.18e+05
   Al+++            0.00120   2.14e-10  5.30e-06
   Ca++               0.499      0.496  1.82e+04
   Cl-                 1.39       1.39  4.51e+04
   CrO4--          0.000109   9.73e-20  1.04e-14
   Fe++              0.0126   1.30e-05     0.665
   H+               -0.0572   5.71e-05    0.0529
   HCO3-            0.00100   0.000163      9.10
   HPO4--          0.000162   2.61e-10  2.30e-05
   K+               0.00109    0.00109      39.0
   Mg++              0.0140   0.000736      16.4
   Mn++            0.000270   0.000270      13.6
   Na+                0.881      0.881  1.86e+04
   O2(aq)         -7.91e-05  -0.000158     -4.64
   SO4--            0.00100   1.99e-06     0.175
   SiO2(aq)          0.0183   0.000422      23.3
   Ti(OH)4(aq)     0.000134   0.000134      14.3

  Elemental composition               In fluid                  Sorbed
                  total moles     moles       mg/kg        moles       mg/kg
 -------------------------------------------------------------------------------
   Aluminum          0.001203    2.140e-10   5.301e-06
   Calcium             0.4985       0.4959   1.825e+04
   Carbon            0.001000    0.0001625       1.792
   Chlorine             1.385        1.385   4.508e+04
   Chromium         0.0001085    9.731e-20   4.645e-15
   Hydrogen             111.0        111.0   1.027e+05
   Iron               0.01260    1.298e-05      0.6653
   Magnesium          0.01400    0.0007362       16.43
   Manganese        0.0002698    0.0002698       13.61
   Oxygen               55.58        55.51   8.153e+05
   Phosphorus       0.0001622    2.615e-10   7.435e-06
   Potassium         0.001087     0.001087       39.01
   Silicon            0.01832    0.0004217       10.87
   Sodium              0.8812       0.8812   1.860e+04
   Sulfur            0.001000    1.988e-06     0.05852
   Titanium         0.0001340    0.0001340       5.890


          Step #     2             Xi = 0.0044

          Temperature = 100.0 C    Pressure =  1.013 bars
          pH =  6.795              log fO2 =  -57.697
          Eh =  -0.3512 volts      pe =  -4.7442
          Ionic strength      =    1.903178 molal
          Charge imbalance    =    0.450737 eq/kg (16.86% error)
          Activity of water   =    0.960573
          Solvent mass        =     0.99983 kg
          Solution mass       =      1.0892 kg
          Mineral mass        =   0.0050245 kg
          Solution density    =    1.002    g/cm3
          Solution viscosity  =    0.003    poise
          Chlorinity          =    1.385229 molal
          Dissolved solids    =       82068 mg/kg sol'n
          Hardness            =    45573.13 mg/kg sol'n as CaCO3
            carbonate         =       33.46 mg/kg sol'n as CaCO3
            non-carbonate     =    45539.67 mg/kg sol'n as CaCO3
          Carbonate alkalinity=       33.46 mg/kg sol'n as CaCO3
          Water type          =    Ca-Cl
          Bulk volume         =    1.09e+03 cm3
          Fluid volume        =    1.09e+03 cm3
          Mineral volume      =        1.49 cm3
          Inert volume        =        0.00 cm3
          Porosity            =        99.9 %
          Permeability        =        94.1 cm2
          Mass reacted        =        4.72 g

                          moles          moles         grams          cm3      rxn rate
  Reactants             remaining       reacted       reacted       reacted  (mol/kg sec)
 ------------------------------------------------------------------------------------------
   Al2O3                   0.2394      0.001052        0.1073          --            --  
   CaO                     0.6093      0.002678        0.1502          --            --  
   Cr2O3                  0.02141     9.409e-05       0.01430          --            --  
   FeO(ox)                  4.622       0.02031         1.459          --            --  
   K2O(ox)                0.01727     7.591e-05      0.007150          --            --  
   MgO                      5.178       0.02275        0.9171          --            --  
   MnO                     0.1070     0.0004704       0.03337          --            --  
   Na2O(ox)                0.2310      0.001015       0.06292          --            --  
   P2O5                   0.03210     0.0001410       0.02002          --            --  
   SiO2                     7.297       0.03207         1.927          --            --  
   TiO2                   0.05296     0.0002327       0.01859          --            --  

  Minerals in system     moles      log moles      grams        volume (cm3)
 ----------------------------------------------------------------------------
   Andradite            0.0003817     -3.418         0.1940         0.05032
   Calcite              9.448e-05     -4.025       0.009456        0.003489
   Chromite             9.459e-05     -4.024        0.02117        0.004163
   Hydroxylapatite      9.436e-05     -4.025        0.04740         0.01789
   Magnetite             0.006452     -2.190          1.494          0.2873
   Minnesotaite         0.0001942     -3.712        0.09203         0.02871
   Pyrite               0.0004986     -3.302        0.05982         0.01194
   Saponite-Ca           0.006378     -2.195          2.459          0.8654
   Tremolite            0.0007974     -3.098         0.6478          0.2176
                                               _____________   _____________
          (total)                                     5.024           1.487 

  Aqueous species       molality    mg/kg sol'n    act. coef.     log act.
 ---------------------------------------------------------------------------
   Cl-                      1.211     3.940e+04      0.5562       -0.1717
   Na+                     0.7715     1.628e+04      0.6326       -0.3115
   Ca++                    0.4462     1.642e+04      0.1676       -1.1263
   NaCl(aq)                0.1106         5934.      1.0000       -0.9562
   CaCl+                  0.03502         2428.      0.6326       -1.6546
   CaCl2(aq)              0.01410         1436.      1.0000       -1.8508
   K+                    0.001103         39.58      0.5562       -3.2123
   Methane(aq)          0.0008317         12.25      1.0000       -3.0800
   Mg++                 0.0004520         10.09      0.2482       -3.9500
   MnCl+                0.0003560         29.53      0.6326       -3.6475
   SiO2(aq)             0.0003417         18.85      1.0000       -3.4664
   Ti(OH)4(aq)          0.0002338         24.87      1.0000       -3.6312
   MgCl+                0.0001816         9.961      0.6326       -3.9397
   Mn++                 0.0001155         5.825      0.1676       -4.7132
   KCl(aq)              4.920e-05         3.367      1.0000       -4.3080
   CaHCO3+              3.949e-05         3.665      0.6326       -4.6023
   HCO3-                2.017e-05         1.130      0.6326       -4.8942
   NaHSiO3(aq)          1.480e-05         1.360      1.0000       -4.8297
   Fe++                 8.912e-06        0.4569      0.1676       -5.8259
   CaCO3(aq)            6.467e-06        0.5941      1.0000       -5.1893
   OH-                  5.578e-06       0.08708      0.5966       -5.4778
   CO2(aq)              5.209e-06        0.2104      1.0000       -5.2832
   HSiO3-               2.663e-06        0.1884      0.6326       -5.7735
   FeCl+                2.554e-06        0.2141      0.6326       -5.7916
   NaHCO3(aq)           2.419e-06        0.1865      1.0000       -5.6164
   HS-                  2.157e-06       0.06549      0.5966       -5.8905
   H2(aq)               1.617e-06      0.002992      1.0000       -5.7913
   H2S(aq)              6.274e-07       0.01963      1.0000       -6.2025
   FeCl4--              5.563e-07        0.1009      0.0875       -7.3127
   NaOH(aq)             3.810e-07       0.01399      1.0000       -6.4190
   H+                   1.885e-07     0.0001744      0.8510       -6.7947
   MgHCO3+              6.168e-08      0.004831      0.6326       -7.4087
   CO3--                6.144e-08      0.003384      0.1068       -8.1830
   Ca(For)+             3.618e-08      0.002826      0.6326       -7.6404
   HCl(aq)              2.592e-08     0.0008673      1.0000       -7.5864
   Formate              1.319e-08     0.0005452      0.5966       -8.1040
   FeCl2(aq)            1.137e-08      0.001323      1.0000       -7.9442
    (only species > 1e-8 molal listed)

  Mineral saturation states
                     log Q/K                          log Q/K
 ----------------------------------------------------------------
   Andradite          0.0000 sat    Cristobalite(bet  -1.1081     
   Tremolite          0.0000 sat    Monohydrocalcite  -1.2251     
   Hydroxylapatite    0.0000 sat    Chrysotile        -1.2615     
   Pyrite             0.0000 sat    SiO2(am)          -1.2821     
   Calcite            0.0000 sat    Dolomite-ord      -1.3688     
   Magnetite          0.0000 sat    Dolomite          -1.3695     
   Saponite-Ca        0.0000 sat    Saponite-H        -1.3772     
   Minnesotaite       0.0000 sat    Fayalite          -1.4988     
   Chromite           0.0000 sat    Hedenbergite      -1.5015     
   Talc              -0.1021        Rhodochrosite     -1.7221     
   Aragonite         -0.1436        Nontronite-Ca     -1.7697     
   Greenalite        -0.1869        Rhodonite         -1.8442     
   Saponite-Na       -0.2232        Wollastonite      -1.8522     
   Saponite-Mg       -0.3326        Pseudowollastoni  -1.9865     
   Cronstedtite-7A   -0.3791        Nontronite-Na     -1.9929     
   Quartz            -0.3882        FeO               -2.0524     
   Hematite          -0.4477        Enstatite         -2.0552     
   Ice               -0.4845        Halite            -2.0612     
   Tridymite         -0.5600        Nontronite-Mg     -2.0958     
   Chalcedony        -0.6049        Whitlockite       -2.3564     
   Troilite          -0.6456        Alabandite        -2.4224     
   Diopside          -0.6901        Siderite          -2.4286     
   Pyrrhotite        -0.7252        Dolomite-dis      -2.4821     
   Cristobalite(alp  -0.8059        Wustite           -2.5490     
   C                 -0.8481        Magnesite         -2.6369     
   Ferrosilite       -0.8990        Eskolaite         -2.7602     
   Goethite          -0.9220        Nontronite-K      -2.7712     
   Saponite-K        -1.0020        Brucite           -2.8469     
   Coesite           -1.0466        Fe(OH)2           -2.8495     
    (only minerals with log Q/K > -3 listed)

                         partial
  Gases               press. (bar)     fugacity     fug. coef.    log fug.
 ---------------------------------------------------------------------------
   CH4(g)                  0.9517        0.9510        0.9993     -0.0218
   H2O(g)                  0.8126        0.8006        0.9852     -0.0966
   H2(g)                 0.002023      0.002024         1.001     -2.6937
   CO2(g)               0.0004864     0.0004853        0.9976     -3.3140
   H2S(g)               1.878e-05     1.871e-05        0.9961     -4.7280
   CO(g)                2.804e-10     2.804e-10         1.000*    -9.5523
   HCl(g)               3.138e-11     3.138e-11         1.000*   -10.5033
   C2H4(g)              5.721e-18     5.721e-18         1.000*   -17.2425
   SO2(g)               1.845e-23     1.832e-23        0.9928    -22.7371
   S2(g)                1.906e-24     1.906e-24         1.000*   -23.7199
   Na(g)                8.808e-43     8.808e-43         1.000*   -42.0551
   Cl2(g)               6.792e-46     6.792e-46         1.000*   -45.1680
   K(g)                 1.359e-46     1.359e-46         1.000*   -45.8669
   O2(g)                2.009e-58     2.009e-58        0.9999    -57.6971
   Mg(g)                1.820e-71     1.820e-71         1.000*   -70.7400
   Ca(g)                1.191e-87     1.191e-87         1.000*   -86.9241
   C(g)                 5.980e-94     5.980e-94         1.000*   -93.2233
   Al(g)               3.991e-110    3.991e-110         1.000*  -109.3989
   Si(g)               1.408e-116    1.408e-116         1.000*  -115.8514
    *no data, gas taken to be ideal

                                  In fluid              Sorbed            Kd
  Original basis total moles   moles     mg/kg      moles     mg/kg      L/kg
 -------------------------------------------------------------------------------
   H2O                 55.6       55.5  9.18e+05
   Al+++            0.00210   3.55e-10  8.80e-06
   Ca++               0.500      0.495  1.82e+04
   Cl-                 1.39       1.39  4.51e+04
   CrO4--          0.000189   5.91e-20  6.29e-15
   Fe++              0.0213   1.20e-05     0.617
   H+                -0.100   0.000810     0.750
   HCO3-            0.00100   0.000906      50.7
   HPO4--          0.000283   2.05e-10  1.80e-05
   K+               0.00115    0.00115      41.3
   Mg++              0.0238   0.000634      14.1
   Mn++            0.000471   0.000471      23.8
   Na+                0.882      0.882  1.86e+04
   O2(aq)         -0.000140   -0.00167     -49.0
   SO4--            0.00100   2.78e-06     0.246
   SiO2(aq)          0.0321   0.000359      19.8
   Ti(OH)4(aq)     0.000234   0.000234      24.9

  Elemental composition               In fluid                  Sorbed
                  total moles     moles       mg/kg        moles       mg/kg
 -------------------------------------------------------------------------------
   Aluminum          0.002105    3.551e-10   8.797e-06
   Calcium             0.4997       0.4953   1.823e+04
   Carbon            0.001000    0.0009055       9.985
   Chlorine             1.385        1.385   4.508e+04
   Chromium         0.0001892    5.909e-20   2.821e-15
   Hydrogen             111.0        111.0   1.027e+05
   Iron               0.02131    1.203e-05      0.6169
   Magnesium          0.02375    0.0006336       14.14
   Manganese        0.0004714    0.0004714       23.78
   Oxygen               55.63        55.50   8.152e+05
   Phosphorus       0.0002831    2.047e-10   5.820e-06
   Potassium         0.001152     0.001152       41.34
   Silicon            0.03207    0.0003591       9.259
   Sodium              0.8820       0.8820   1.862e+04
   Sulfur            0.001000    2.784e-06     0.08197
   Titanium         0.0002337    0.0002337       10.27


          Step #     3             Xi = 0.0063

          Temperature = 100.0 C    Pressure =  1.013 bars
          pH =  7.138              log fO2 =  -60.251
          Eh =  -0.4240 volts      pe =  -5.7265
          Ionic strength      =    1.902810 molal
          Charge imbalance    =    0.450807 eq/kg (16.86% error)
          Activity of water   =    0.960571
          Solvent mass        =     0.99966 kg
          Solution mass       =      1.0891 kg
          Mineral mass        =   0.0072168 kg
          Solution density    =    1.002    g/cm3
          Solution viscosity  =    0.003    poise
          Chlorinity          =    1.385469 molal
          Dissolved solids    =       82083 mg/kg sol'n
          Hardness            =    45516.12 mg/kg sol'n as CaCO3
            carbonate         =       41.61 mg/kg sol'n as CaCO3
            non-carbonate     =    45474.51 mg/kg sol'n as CaCO3
          Carbonate alkalinity=       41.61 mg/kg sol'n as CaCO3
          Water type          =    Ca-Cl
          Bulk volume         =    1.09e+03 cm3
          Fluid volume        =    1.09e+03 cm3
          Mineral volume      =        2.21 cm3
          Inert volume        =        0.00 cm3
          Porosity            =        99.8 %
          Permeability        =        92.0 cm2
          Mass reacted        =        6.74 g

                          moles          moles         grams          cm3      rxn rate
  Reactants             remaining       reacted       reacted       reacted  (mol/kg sec)
 ------------------------------------------------------------------------------------------
   Al2O3                   0.2389      0.001503        0.1532          --            --  
   CaO                     0.6082      0.003825        0.2145          --            --  
   Cr2O3                  0.02137     0.0001344       0.02043          --            --  
   FeO(ox)                  4.613       0.02901         2.084          --            --  
   K2O(ox)                0.01724     0.0001084       0.01021          --            --  
   MgO                      5.169       0.03251         1.310          --            --  
   MnO                     0.1068     0.0006720       0.04767          --            --  
   Na2O(ox)                0.2306      0.001450       0.08989          --            --  
   P2O5                   0.03204     0.0002015       0.02860          --            --  
   SiO2                     7.284       0.04581         2.752          --            --  
   TiO2                   0.05286     0.0003325       0.02656          --            --  

  Minerals in system     moles      log moles      grams        volume (cm3)
 ----------------------------------------------------------------------------
   Andradite             0.001204     -2.919         0.6121          0.1588
   Antigorite           0.0001026     -3.989         0.4652          0.1794
   Chromite             0.0001349     -3.870        0.03020        0.005937
   Greenalite            0.001993     -2.701         0.7408          0.2292
   Hydroxylapatite      0.0001347     -3.871        0.06764         0.02552
   Magnetite             0.006831     -2.166          1.582          0.3041
   Saponite-Ca           0.009110     -2.040          3.512           1.236
   Tremolite            0.0001477     -3.831         0.1200         0.04032
   Troilite             0.0009911     -3.004        0.08713         0.03288
                                               _____________   _____________
          (total)                                     7.217           2.212 

  Aqueous species       molality    mg/kg sol'n    act. coef.     log act.
 ---------------------------------------------------------------------------
   Cl-                      1.211     3.940e+04      0.5562       -0.1717
   Na+                     0.7724     1.630e+04      0.6326       -0.3110
   Ca++                    0.4458     1.640e+04      0.1676       -1.1267
   NaCl(aq)                0.1107         5941.      1.0000       -0.9557
   CaCl+                  0.03499         2426.      0.6326       -1.6550
   CaCl2(aq)              0.01409         1435.      1.0000       -1.8512
   K+                    0.001165         41.82      0.5562       -3.1884
   Methane(aq)           0.001000         14.73      1.0000       -2.9999
   MnCl+                0.0005083         42.17      0.6326       -3.4928
   Mg++                 0.0003674         8.197      0.2482       -4.0400
   Ti(OH)4(aq)          0.0003336         35.49      1.0000       -3.4768
   Mn++                 0.0001649         8.317      0.1676       -4.5586
   MgCl+                0.0001476         8.097      0.6326       -4.0298
   SiO2(aq)             9.739e-05         5.371      1.0000       -4.0115
   KCl(aq)              5.199e-05         3.558      1.0000       -4.2841
   H2(aq)               3.061e-05       0.05664      1.0000       -4.5142
   OH-                  1.231e-05        0.1921      0.5966       -5.1341
   NaHSiO3(aq)          9.319e-06        0.8561      1.0000       -5.0306
   HS-                  7.897e-06        0.2397      0.5966       -5.3269
   Fe++                 4.878e-06        0.2501      0.1676       -6.0875
   HSiO3-               1.675e-06        0.1185      0.6326       -5.9749
   FeCl+                1.398e-06        0.1172      0.6326       -6.0532
   H2S(aq)              1.041e-06       0.03256      1.0000       -5.9826
   NaOH(aq)             8.417e-07       0.03090      1.0000       -6.0748
   FeCl4--              3.045e-07       0.05525      0.0875       -7.5744
   H+                   8.544e-08     7.904e-05      0.8510       -7.1384
   HCl(aq)              1.175e-08     0.0003931      1.0000       -7.9301
    (only species > 1e-8 molal listed)

  Mineral saturation states
                     log Q/K                          log Q/K
 ----------------------------------------------------------------
   Chromite           0.0000 sat    Chalcedony        -1.1500     
   Saponite-Ca        0.0000 sat    Fayalite          -1.1925     
   Hydroxylapatite    0.0000 sat    Cristobalite(alp  -1.3510     
   Tremolite          0.0000 sat    Alabandite        -1.3604     
   Magnetite          0.0000 sat    Hedenbergite      -1.4790     
   Troilite           0.0000 sat    Saponite-H        -1.4906     
   Andradite          0.0000 sat    Rhodonite         -1.5473     
   Greenalite         0.0000 sat    Coesite           -1.5917     
   Antigorite         0.0000 sat    FeO               -1.6267     
   Pyrrhotite        -0.0796        Cristobalite(bet  -1.6532     
   Saponite-Na       -0.2229        Wollastonite      -1.7103     
   Saponite-Mg       -0.3474        SiO2(am)          -1.8272     
   Pyrite            -0.4117        Pseudowollastoni  -1.8446     
   Ice               -0.4845        Tephroite         -1.9178     
   Talc              -0.4904        Enstatite         -2.0029     
   Diopside          -0.4959        Halite            -2.0607     
   Cronstedtite-7A   -0.4985        Wustite           -2.2136     
   Chrysotile        -0.5596        Brucite           -2.2495     
   Hematite          -0.8734        Mn(OH)2(am)       -2.3751     
   Minnesotaite      -0.9033        Fe(OH)2           -2.4237     
   Quartz            -0.9333        Whitlockite       -2.5854     
   Saponite-K        -0.9941        Annite            -2.8517     
   Ferrosilite       -1.0183        Diaspore          -2.8830     
   Tridymite         -1.1051        Phlogopite        -2.9977     
   Goethite          -1.1349     
    (only minerals with log Q/K > -3 listed)

                         partial
  Gases               press. (bar)     fugacity     fug. coef.    log fug.
 ---------------------------------------------------------------------------
   CH4(g)                   1.145         1.144        0.9993      0.0583
   H2O(g)                  0.8126        0.8006        0.9852     -0.0966
   H2(g)                  0.03829       0.03832         1.001     -1.4166
   H2S(g)               3.116e-05     3.104e-05        0.9961     -4.5081
   CO2(g)               4.556e-09     4.546e-09        0.9976     -8.3424
   HCl(g)               1.422e-11     1.422e-11         1.000*   -10.8470
   CO(g)                4.972e-14     4.972e-14         1.000*   -13.3035
   C2H4(g)              2.310e-20     2.310e-20         1.000*   -19.6365
   S2(g)                1.464e-26     1.464e-26         1.000*   -25.8344
   SO2(g)               4.513e-27     4.481e-27        0.9928    -26.3486
   Na(g)                8.465e-42     8.465e-42         1.000*   -41.0724
   K(g)                 1.378e-45     1.378e-45         1.000*   -44.8607
   Cl2(g)               7.371e-48     7.371e-48         1.000*   -47.1325
   O2(g)                5.606e-61     5.605e-61        0.9999    -60.2514
   Mg(g)                1.363e-69     1.363e-69         1.000*   -68.8655
   Ca(g)                1.097e-85     1.097e-85         1.000*   -84.9600
   C(g)                 2.007e-96     2.007e-96         1.000*   -95.6974
   Al(g)               6.381e-108    6.381e-108         1.000*  -107.1951
   Si(g)               1.438e-114    1.438e-114         1.000*  -113.8422
    *no data, gas taken to be ideal

                                  In fluid              Sorbed            Kd
  Original basis total moles   moles     mg/kg      moles     mg/kg      L/kg
 -------------------------------------------------------------------------------
   H2O                 55.6       55.5  9.18e+05
   Al+++            0.00301   1.50e-09  3.72e-05
   Ca++               0.501      0.495  1.82e+04
   Cl-                 1.39       1.38  4.51e+04
   CrO4--          0.000270   7.85e-21  8.36e-16
   Fe++              0.0300   6.59e-06     0.338
   H+                -0.143   0.000986     0.912
   HCO3-            0.00100    0.00100      56.0
   HPO4--          0.000404   5.96e-11  5.25e-06
   K+               0.00122    0.00122      43.7
   Mg++              0.0335   0.000515      11.5
   Mn++            0.000673   0.000673      33.9
   Na+                0.883      0.883  1.86e+04
   O2(aq)         -0.000200   -0.00203     -59.7
   SO4--            0.00100   8.94e-06     0.788
   SiO2(aq)          0.0458   0.000108      5.98
   Ti(OH)4(aq)     0.000333   0.000333      35.5

  Elemental composition               In fluid                  Sorbed
                  total moles     moles       mg/kg        moles       mg/kg
 -------------------------------------------------------------------------------
   Aluminum          0.003006    1.503e-09   3.724e-05
   Calcium             0.5008       0.4947   1.821e+04
   Carbon            0.001000     0.001000       11.03
   Chlorine             1.385        1.385   4.509e+04
   Chromium         0.0002698    7.851e-21   3.749e-16
   Hydrogen             111.0        111.0   1.027e+05
   Iron               0.03001    6.585e-06      0.3377
   Magnesium          0.03351    0.0005148       11.49
   Manganese        0.0006730    0.0006730       33.95
   Oxygen               55.68        55.49   8.152e+05
   Phosphorus       0.0004040    5.962e-11   1.696e-06
   Potassium         0.001217     0.001217       43.69
   Silicon            0.04581    0.0001083       2.794
   Sodium              0.8829       0.8829   1.864e+04
   Sulfur            0.001000    8.939e-06      0.2632
   Titanium         0.0003335    0.0003335       14.66


          Step #     4             Xi = 0.0081

          Temperature = 100.0 C    Pressure =  1.013 bars
          pH =  7.419              log fO2 =  -62.089
          Eh =  -0.4788 volts      pe =  -6.4667
          Ionic strength      =    1.902592 molal
          Charge imbalance    =    0.450897 eq/kg (16.86% error)
          Activity of water   =    0.960567
          Solvent mass        =     0.99943 kg
          Solution mass       =      1.0888 kg
          Mineral mass        =   0.0094556 kg
          Solution density    =    1.002    g/cm3
          Solution viscosity  =    0.003    poise
          Chlorinity          =    1.385796 molal
          Dissolved solids    =       82116 mg/kg sol'n
          Hardness            =    45464.33 mg/kg sol'n as CaCO3
            carbonate         =       43.99 mg/kg sol'n as CaCO3
            non-carbonate     =    45420.35 mg/kg sol'n as CaCO3
          Carbonate alkalinity=       43.99 mg/kg sol'n as CaCO3
          Water type          =    Ca-Cl
          Bulk volume         =    1.09e+03 cm3
          Fluid volume        =    1.09e+03 cm3
          Mineral volume      =        2.97 cm3
          Inert volume        =        0.00 cm3
          Porosity            =        99.7 %
          Permeability        =        89.8 cm2
          Mass reacted        =        8.76 g

                          moles          moles         grams          cm3      rxn rate
  Reactants             remaining       reacted       reacted       reacted  (mol/kg sec)
 ------------------------------------------------------------------------------------------
   Al2O3                   0.2385      0.001953        0.1992          --            --  
   CaO                     0.6070      0.004973        0.2789          --            --  
   Cr2O3                  0.02133     0.0001747       0.02656          --            --  
   FeO(ox)                  4.604       0.03772         2.710          --            --  
   K2O(ox)                0.01721     0.0001410       0.01328          --            --  
   MgO                      5.159       0.04226         1.703          --            --  
   MnO                     0.1066     0.0008736       0.06197          --            --  
   Na2O(ox)                0.2302      0.001885        0.1169          --            --  
   P2O5                   0.03198     0.0002619       0.03718          --            --  
   SiO2                     7.270       0.05955         3.578          --            --  
   TiO2                   0.05276     0.0004322       0.03452          --            --  

  Minerals in system     moles      log moles      grams        volume (cm3)
 ----------------------------------------------------------------------------
   Andradite             0.001761     -2.754         0.8947          0.2321
   Antigorite           0.0003183     -3.497          1.444          0.5567
   Chromite             0.0001752     -3.756        0.03922        0.007712
   Daphnite-14A         0.0004312     -3.365         0.3077         0.09204
   Greenalite            0.004125     -2.385          1.533          0.4743
   Hydroxylapatite      0.0001750     -3.757        0.08788         0.03316
   Magnetite             0.006498     -2.187          1.504          0.2893
   Saponite-Ca           0.009228     -2.035          3.558           1.252
   Troilite             0.0009920     -3.003        0.08721         0.03291
                                               _____________   _____________
          (total)                                     9.456           2.970 

  Aqueous species       molality    mg/kg sol'n    act. coef.     log act.
 ---------------------------------------------------------------------------
   Cl-                      1.211     3.941e+04      0.5562       -0.1717
   Na+                     0.7734     1.632e+04      0.6326       -0.3105
   Ca++                    0.4455     1.639e+04      0.1676       -1.1269
   NaCl(aq)                0.1109         5948.      1.0000       -0.9551
   CaCl+                  0.03497         2424.      0.6326       -1.6552
   CaCl2(aq)              0.01408         1434.      1.0000       -1.8514
   K+                    0.001228         44.07      0.5562       -3.1656
   Methane(aq)           0.001001         14.73      1.0000       -2.9998
   MnCl+                0.0006607         54.82      0.6326       -3.3789
   Ti(OH)4(aq)          0.0004335         46.12      1.0000       -3.3631
   H2(aq)               0.0002538        0.4697      1.0000       -3.5955
   Mn++                 0.0002144         10.81      0.1676       -4.4447
   Mg++                 0.0002132         4.756      0.2482       -4.2764
   MgCl+                8.566e-05         4.699      0.6326       -4.2661
   KCl(aq)              5.479e-05         3.749      1.0000       -4.2613
   SiO2(aq)             3.382e-05         1.865      1.0000       -4.4708
   OH-                  2.350e-05        0.3668      0.5966       -4.8533
   HS-                  7.449e-06        0.2261      0.5966       -5.3523
   NaHSiO3(aq)          6.186e-06        0.5683      1.0000       -5.2086
   Fe++                 2.709e-06        0.1389      0.1676       -6.3430
   NaOH(aq)             1.609e-06       0.05907      1.0000       -5.7934
   HSiO3-               1.110e-06       0.07857      0.6326       -6.1534
   FeCl+                7.765e-07       0.06508      0.6326       -6.3087
   H2S(aq)              5.142e-07       0.01609      1.0000       -6.2888
   AlO2-                1.789e-07      0.009684      0.6326       -6.9463
   FeCl4--              1.692e-07       0.03069      0.0875       -7.8297
   H+                   4.475e-08     4.140e-05      0.8510       -7.4193
   NaAlO2(aq)           3.183e-08      0.002395      1.0000       -7.4971
    (only species > 1e-8 molal listed)

  Mineral saturation states
                     log Q/K                          log Q/K
 ----------------------------------------------------------------
   Hydroxylapatite    0.0000 sat    Talc              -1.3517     
   Daphnite-14A       0.0000 sat    Quartz            -1.3926     
   Magnetite          0.0000 sat    Clinochlore-14A   -1.4607     
   Troilite           0.0000 sat    Hedenbergite      -1.5300     
   Antigorite         0.0000 sat    Tridymite         -1.5644     
   Saponite-Ca        0.0000 sat    Saponite-H        -1.5832     
   Greenalite         0.0000 sat    Wollastonite      -1.6082     
   Chromite           0.0000 sat    Chalcedony        -1.6093     
   Andradite          0.0000 sat    Pyrite            -1.6366     
   Pyrrhotite        -0.0796        Mn(OH)2(am)       -1.6996     
   Saponite-Na       -0.2227        Pseudowollastoni  -1.7425     
   Saponite-Mg       -0.3864        Gibbsite          -1.7990     
   Ice               -0.4845        Cristobalite(alp  -1.8103     
   Chrysotile        -0.5022        Minnesotaite      -1.8220     
   Diopside          -0.5278        Mesolite          -1.8910     
   Ripidolite-14A    -0.6450        Brucite           -1.9242     
   Cronstedtite-7A   -0.6516        Wustite           -1.9722     
   Tremolite         -0.9251        Coesite           -2.0510     
   Saponite-K        -0.9865        Halite            -2.0601     
   Alabandite        -0.9911        Cristobalite(bet  -2.1125     
   Diaspore          -1.0131        Fe(OH)2           -2.1175     
   Tephroite         -1.0260        Enstatite         -2.1369     
   Fayalite          -1.0394        SiO2(am)          -2.2865     
   Annite            -1.1376        Monticellite      -2.7268     
   Ferrosilite       -1.1715        Prehnite          -2.7526     
   Hematite          -1.1797        Whitlockite       -2.7725     
   Phlogopite        -1.2262        Chamosite-7A      -2.8365     
   Goethite          -1.2880        Daphnite-7A       -2.8752     
   Boehmite          -1.3079        Epidote           -2.9205     
   FeO               -1.3204        Epidote-ord       -2.9259     
   Rhodonite         -1.3310     
    (only minerals with log Q/K > -3 listed)

                         partial
  Gases               press. (bar)     fugacity     fug. coef.    log fug.
 ---------------------------------------------------------------------------
   CH4(g)                   1.145         1.144        0.9993      0.0584
   H2O(g)                  0.8126        0.8006        0.9852     -0.0966
   H2(g)                   0.3176        0.3178         1.001     -0.4979
   H2S(g)               1.539e-05     1.533e-05        0.9961     -4.8143
   HCl(g)               7.450e-12     7.450e-12         1.000*   -11.1279
   CO2(g)               9.635e-13     9.613e-13        0.9976    -12.0172
   CO(g)                8.719e-17     8.719e-17         1.000*   -16.0595
   C2H4(g)              3.360e-22     3.360e-22         1.000*   -21.4737
   S2(g)                5.196e-29     5.196e-29         1.000*   -28.2843
   SO2(g)               3.909e-30     3.881e-30        0.9928    -29.4110
   Na(g)                4.660e-41     4.660e-41         1.000*   -40.3316
   K(g)                 7.984e-45     7.984e-45         1.000*   -44.0978
   Cl2(g)               2.439e-49     2.439e-49         1.000*   -48.6128
   O2(g)                8.151e-63     8.150e-63        0.9999    -62.0888
   Mg(g)                2.391e-68     2.391e-68         1.000*   -67.6214
   Ca(g)                3.313e-84     3.313e-84         1.000*   -83.4798
   C(g)                 2.919e-98     2.919e-98         1.000*   -97.5347
   Al(g)               1.130e-104    1.130e-104         1.000*  -103.9471
   Si(g)               3.435e-113    3.435e-113         1.000*  -112.4641
    *no data, gas taken to be ideal

                                  In fluid              Sorbed            Kd
  Original basis total moles   moles     mg/kg      moles     mg/kg      L/kg
 -------------------------------------------------------------------------------
   H2O                 55.6       55.5  9.18e+05
   Al+++            0.00391   2.12e-07   0.00525
   Ca++               0.502      0.494  1.82e+04
   Cl-                 1.39       1.39  4.51e+04
   CrO4--          0.000350   3.07e-21  3.27e-16
   Fe++              0.0387   3.66e-06     0.188
   H+                -0.186   0.000975     0.903
   HCO3-            0.00100    0.00100      56.0
   HPO4--          0.000525   2.32e-11  2.05e-06
   K+               0.00128    0.00128      46.0
   Mg++              0.0433   0.000299      6.67
   Mn++            0.000875   0.000875      44.1
   Na+                0.884      0.884  1.87e+04
   O2(aq)         -0.000261   -0.00214     -63.0
   SO4--            0.00100   7.97e-06     0.703
   SiO2(aq)          0.0596   4.11e-05      2.27
   Ti(OH)4(aq)     0.000433   0.000433      46.1

  Elemental composition               In fluid                  Sorbed
                  total moles     moles       mg/kg        moles       mg/kg
 -------------------------------------------------------------------------------
   Aluminum          0.003908    2.117e-07    0.005246
   Calcium             0.5020       0.4943   1.819e+04
   Carbon            0.001000     0.001000       11.03
   Chlorine             1.385        1.385   4.510e+04
   Chromium         0.0003505    3.065e-21   1.464e-16
   Hydrogen             111.0        111.0   1.027e+05
   Iron               0.03872    3.656e-06      0.1875
   Magnesium          0.04326    0.0002987       6.667
   Manganese        0.0008746    0.0008746       44.13
   Oxygen               55.73        55.48   8.152e+05
   Phosphorus       0.0005249    2.324e-11   6.611e-07
   Potassium         0.001282     0.001282       46.03
   Silicon            0.05955    4.109e-05       1.060
   Sodium              0.8838       0.8838   1.866e+04
   Sulfur            0.001000    7.966e-06      0.2346
   Titanium         0.0004332    0.0004332       19.05


          Step #     9             Xi = 0.0296

          Temperature = 100.0 C    Pressure =  1.013 bars
          pH =  7.422              log fO2 =  -62.089
          Eh =  -0.4790 volts      pe =  -6.4694
          Ionic strength      =    1.899726 molal
          Charge imbalance    =    0.451968 eq/kg (16.89% error)
          Activity of water   =    0.960521
          Solvent mass        =     0.99664 kg
          Solution mass       =      1.0863 kg
          Mineral mass        =    0.035145 kg
          Solution density    =    1.002    g/cm3
          Solution viscosity  =    0.003    poise
          Chlorinity          =    1.389668 molal
          Dissolved solids    =       82500 mg/kg sol'n
          Hardness            =    44901.44 mg/kg sol'n as CaCO3
            carbonate         =       44.11 mg/kg sol'n as CaCO3
            non-carbonate     =    44857.33 mg/kg sol'n as CaCO3
          Carbonate alkalinity=       44.11 mg/kg sol'n as CaCO3
          Water type          =    Ca-Cl
          Bulk volume         =    1.10e+03 cm3
          Fluid volume        =    1.08e+03 cm3
          Mineral volume      =        11.7 cm3
          Inert volume        =        0.00 cm3
          Porosity            =        98.9 %
          Permeability        =        68.2 cm2
          Mass reacted        =        31.9 g

                          moles          moles         grams          cm3      rxn rate
  Reactants             remaining       reacted       reacted       reacted  (mol/kg sec)
 ------------------------------------------------------------------------------------------
   Al2O3                   0.2333      0.007107        0.7247          --            --  
   CaO                     0.5939       0.01809         1.015          --            --  
   Cr2O3                  0.02087     0.0006357       0.09662          --            --  
   FeO(ox)                  4.505        0.1372         9.859          --            --  
   K2O(ox)                0.01684     0.0005129       0.04831          --            --  
   MgO                      5.047        0.1537         6.197          --            --  
   MnO                     0.1043      0.003178        0.2254          --            --  
   Na2O(ox)                0.2252      0.006859        0.4251          --            --  
   P2O5                   0.03129     0.0009530        0.1353          --            --  
   SiO2                     7.113        0.2167         13.02          --            --  
   TiO2                   0.05162      0.001572        0.1256          --            --  

  Minerals in system     moles      log moles      grams        volume (cm3)
 ----------------------------------------------------------------------------
   Andradite             0.008124     -2.090          4.129           1.071
   Antigorite            0.003020     -2.520          13.70           5.282
   Chromite             0.0006362     -3.196         0.1424         0.02800
   Daphnite-14A          0.006584     -2.181          4.698           1.405
   Greenalite             0.02901     -1.538          10.78           3.336
   Hydroxylapatite      0.0006356     -3.197         0.3193          0.1205
   Magnetite            0.0001333     -3.875        0.03087        0.005935
   Saponite-Ca           0.003171     -2.499          1.222          0.4302
   Tephroite            0.0001846     -3.734        0.03729         0.01407
   Troilite             0.0009920     -3.003        0.08721         0.03291
                                               _____________   _____________
          (total)                                     35.15           11.73 

  Aqueous species       molality    mg/kg sol'n    act. coef.     log act.
 ---------------------------------------------------------------------------
   Cl-                      1.212     3.944e+04      0.5561       -0.1712
   Na+                     0.7842     1.654e+04      0.6325       -0.3045
   Ca++                    0.4401     1.618e+04      0.1676       -1.1322
   NaCl(aq)                0.1125         6034.      1.0000       -0.9487
   CaCl+                  0.03459         2397.      0.6325       -1.6600
   CaCl2(aq)              0.01394         1420.      1.0000       -1.8557
   MnCl+                 0.002129         176.6      0.6325       -2.8707
   K+                    0.001946         69.80      0.5561       -2.9658
   Ti(OH)4(aq)           0.001579         167.9      1.0000       -2.8017
   Methane(aq)           0.001003         14.77      1.0000       -2.9985
   Mn++                 0.0006900         34.78      0.1676       -3.9370
   H2(aq)               0.0002539        0.4695      1.0000       -3.5954
   Mg++                 0.0002106         4.697      0.2482       -4.2817
   KCl(aq)              8.691e-05         5.944      1.0000       -4.0610
   MgCl+                8.474e-05         4.646      0.6325       -4.2708
   SiO2(aq)             3.382e-05         1.864      1.0000       -4.4709
   OH-                  2.364e-05        0.3690      0.5965       -4.8507
   HS-                  7.494e-06        0.2274      0.5965       -5.3496
   NaHSiO3(aq)          6.310e-06        0.5794      1.0000       -5.2000
   Fe++                 2.676e-06        0.1371      0.1676       -6.3483
   NaOH(aq)             1.641e-06       0.06023      1.0000       -5.7849
   HSiO3-               1.117e-06       0.07902      0.6325       -6.1508
   FeCl+                7.681e-07       0.06434      0.6325       -6.3135
   H2S(aq)              5.142e-07       0.01608      1.0000       -6.2889
   AlO2-                1.800e-07      0.009741      0.6325       -6.9436
   FeCl4--              1.678e-07       0.03043      0.0875       -7.8331
   H+                   4.449e-08     4.114e-05      0.8508       -7.4219
   NaAlO2(aq)           3.247e-08      0.002442      1.0000       -7.4885
    (only species > 1e-8 molal listed)

  Mineral saturation states
                     log Q/K                          log Q/K
 ----------------------------------------------------------------
   Magnetite          0.0000 sat    FeO               -1.3204     
   Chromite           0.0000 sat    Talc              -1.3517     
   Troilite           0.0000 sat    Quartz            -1.3927     
   Daphnite-14A       0.0000 sat    Clinochlore-14A   -1.4607     
   Andradite          0.0000 sat    Hedenbergite      -1.5300     
   Antigorite         0.0000 sat    Tridymite         -1.5645     
   Hydroxylapatite    0.0000 sat    Saponite-H        -1.5832     
   Tephroite          0.0000 sat    Wollastonite      -1.6082     
   Saponite-Ca        0.0000 sat    Chalcedony        -1.6094     
   Greenalite         0.0000 sat    Pyrite            -1.6367     
   Pyrrhotite        -0.0796        Pseudowollastoni  -1.7425     
   Saponite-Na       -0.2199        Gibbsite          -1.7991     
   Saponite-Mg       -0.3864        Cristobalite(alp  -1.8104     
   Alabandite        -0.4781        Minnesotaite      -1.8220     
   Ice               -0.4845        Mesolite          -1.8852     
   Chrysotile        -0.5022        Brucite           -1.9242     
   Diopside          -0.5278        Wustite           -1.9722     
   Ripidolite-14A    -0.6450        Coesite           -2.0511     
   Cronstedtite-7A   -0.6516        Halite            -2.0537     
   Rhodonite         -0.8180        Cristobalite(bet  -2.1126     
   Saponite-K        -0.9197        Fe(OH)2           -2.1175     
   Tremolite         -0.9251        Enstatite         -2.1369     
   Annite            -0.9351        SiO2(am)          -2.2866     
   Diaspore          -1.0131        Monticellite      -2.7267     
   Phlogopite        -1.0236        Prehnite          -2.7526     
   Fayalite          -1.0394        Whitlockite       -2.7725     
   Ferrosilite       -1.1715        Manganosite       -2.7903     
   Hematite          -1.1797        Chamosite-7A      -2.8365     
   Mn(OH)2(am)       -1.1866        Daphnite-7A       -2.8752     
   Goethite          -1.2880        Epidote           -2.9205     
   Boehmite          -1.3079        Epidote-ord       -2.9259     
    (only minerals with log Q/K > -3 listed)

                         partial
  Gases               press. (bar)     fugacity     fug. coef.    log fug.
 ---------------------------------------------------------------------------
   CH4(g)                   1.148         1.147        0.9993      0.0597
   H2O(g)                  0.8126        0.8006        0.9852     -0.0966
   H2(g)                   0.3176        0.3178         1.001     -0.4978
   H2S(g)               1.539e-05     1.533e-05        0.9961     -4.8144
   HCl(g)               7.412e-12     7.412e-12         1.000*   -11.1300
   CO2(g)               9.657e-13     9.634e-13        0.9976    -12.0162
   CO(g)                8.740e-17     8.740e-17         1.000*   -16.0585
   C2H4(g)              3.378e-22     3.378e-22         1.000*   -21.4714
   S2(g)                5.194e-29     5.194e-29         1.000*   -28.2845
   SO2(g)               3.907e-30     3.879e-30        0.9928    -29.4113
   Na(g)                4.754e-41     4.754e-41         1.000*   -40.3230
   K(g)                 1.273e-44     1.273e-44         1.000*   -43.8952
   Cl2(g)               2.414e-49     2.414e-49         1.000*   -48.6173
   O2(g)                8.149e-63     8.148e-63        0.9999    -62.0890
   Mg(g)                2.392e-68     2.392e-68         1.000*   -67.6213
   Ca(g)                3.313e-84     3.313e-84         1.000*   -83.4797
   C(g)                 2.927e-98     2.927e-98         1.000*   -97.5336
   Al(g)               1.130e-104    1.130e-104         1.000*  -103.9470
   Si(g)               3.436e-113    3.436e-113         1.000*  -112.4640
    *no data, gas taken to be ideal

                                  In fluid              Sorbed            Kd
  Original basis total moles   moles     mg/kg      moles     mg/kg      L/kg
 -------------------------------------------------------------------------------
   H2O                 55.8       55.3  9.18e+05
   Al+++             0.0142   2.13e-07   0.00529
   Ca++               0.515      0.487  1.80e+04
   Cl-                 1.39       1.38  4.52e+04
   CrO4--           0.00127   3.02e-21  3.22e-16
   Fe++               0.138   3.60e-06     0.185
   H+                -0.676   0.000975     0.905
   HCO3-            0.00100    0.00100      56.2
   HPO4--           0.00191   2.34e-11  2.07e-06
   K+               0.00203    0.00203      72.9
   Mg++               0.155   0.000294      6.59
   Mn++             0.00318    0.00281      142.
   Na+                0.894      0.894  1.89e+04
   O2(aq)         -0.000952   -0.00214     -63.1
   SO4--            0.00100   7.99e-06     0.707
   SiO2(aq)           0.217   4.11e-05      2.27
   Ti(OH)4(aq)      0.00157    0.00157      168.

  Elemental composition               In fluid                  Sorbed
                  total moles     moles       mg/kg        moles       mg/kg
 -------------------------------------------------------------------------------
   Aluminum           0.01422    2.129e-07    0.005287
   Calcium             0.5151       0.4870   1.797e+04
   Carbon            0.001000     0.001000       11.06
   Chlorine             1.385        1.385   4.520e+04
   Chromium          0.001272    3.018e-21   1.445e-16
   Hydrogen             111.0        110.7   1.027e+05
   Iron                0.1382    3.603e-06      0.1853
   Magnesium           0.1547    0.0002944       6.587
   Manganese         0.003179     0.002810       142.1
   Oxygen               56.30        55.33   8.149e+05
   Phosphorus        0.001907    2.344e-11   6.682e-07
   Potassium         0.002026     0.002026       72.91
   Silicon             0.2167    4.111e-05       1.063
   Sodium              0.8937       0.8937   1.891e+04
   Sulfur            0.001000    7.989e-06      0.2358
   Titanium          0.001573     0.001573       69.36


          Step #    10             Xi = 0.0358

          Temperature = 100.0 C    Pressure =  1.013 bars
          pH =  7.543              log fO2 =  -63.457
          Eh =  -0.5132 volts      pe =  -6.9322
          Ionic strength      =    1.900848 molal
          Charge imbalance    =    0.452259 eq/kg (16.88% error)
          Activity of water   =    0.960479
          Solvent mass        =     0.99590 kg
          Solution mass       =      1.0856 kg
          Mineral mass        =    0.042529 kg
          Solution density    =    1.002    g/cm3
          Solution viscosity  =    0.003    poise
          Chlorinity          =    1.390696 molal
          Dissolved solids    =       82588 mg/kg sol'n
          Hardness            =    44894.73 mg/kg sol'n as CaCO3
            carbonate         =       44.92 mg/kg sol'n as CaCO3
            non-carbonate     =    44849.81 mg/kg sol'n as CaCO3
          Carbonate alkalinity=       44.92 mg/kg sol'n as CaCO3
          Water type          =    Ca-Cl
          Bulk volume         =    1.10e+03 cm3
          Fluid volume        =    1.08e+03 cm3
          Mineral volume      =        14.2 cm3
          Inert volume        =        0.00 cm3
          Porosity            =        98.7 %
          Permeability        =        63.1 cm2
          Mass reacted        =        38.6 g

                          moles          moles         grams          cm3      rxn rate
  Reactants             remaining       reacted       reacted       reacted  (mol/kg sec)
 ------------------------------------------------------------------------------------------
   Al2O3                   0.2318      0.008598        0.8767          --            --  
   CaO                     0.5901       0.02189         1.227          --            --  
   Cr2O3                  0.02074     0.0007691        0.1169          --            --  
   FeO(ox)                  4.476        0.1660         11.93          --            --  
   K2O(ox)                0.01673     0.0006205       0.05844          --            --  
   MgO                      5.015        0.1860         7.496          --            --  
   MnO                     0.1037      0.003845        0.2727          --            --  
   Na2O(ox)                0.2237      0.008298        0.5143          --            --  
   P2O5                   0.03109      0.001153        0.1636          --            --  
   SiO2                     7.067        0.2621         15.75          --            --  
   TiO2                   0.05129      0.001902        0.1520          --            --  

  Minerals in system     moles      log moles      grams        volume (cm3)
 ----------------------------------------------------------------------------
   Andradite             0.009225     -2.035          4.688           1.216
   Antigorite            0.003659     -2.437          16.60           6.399
   Chromite             0.0007696     -3.114         0.1723         0.03387
   Daphnite-14A          0.007982     -2.098          5.695           1.704
   Greenalite             0.03563     -1.448          13.24           4.097
   Hydroxylapatite      0.0007689     -3.114         0.3862          0.1457
   Saponite-Ca           0.003736     -2.428          1.440          0.5068
   Tephroite             0.001094     -2.961         0.2210         0.08340
   Troilite             0.0009900     -3.004        0.08703         0.03284
                                               _____________   _____________
          (total)                                     42.53           14.22 

  Aqueous species       molality    mg/kg sol'n    act. coef.     log act.
 ---------------------------------------------------------------------------
   Cl-                      1.214     3.947e+04      0.5561       -0.1707
   Na+                     0.7872     1.660e+04      0.6326       -0.3028
   Ca++                    0.4402     1.618e+04      0.1676       -1.1322
   NaCl(aq)                0.1131         6064.      1.0000       -0.9466
   CaCl+                  0.03462         2399.      0.6326       -1.6595
   CaCl2(aq)              0.01397         1423.      1.0000       -1.8548
   K+                    0.002154         77.26      0.5561       -2.9216
   Ti(OH)4(aq)           0.001911         203.2      1.0000       -2.7187
   MnCl+                 0.001257         104.3      0.6326       -3.0995
   H2(aq)                0.001226         2.267      1.0000       -2.9116
   Methane(aq)           0.001004         14.78      1.0000       -2.9982
   Mn++                 0.0004069         20.51      0.1676       -4.1663
   Mg++                 0.0001257         2.804      0.2482       -4.5058
   KCl(aq)              9.631e-05         6.587      1.0000       -4.0163
   MgCl+                5.063e-05         2.776      0.6326       -4.4945
   SiO2(aq)             3.193e-05         1.760      1.0000       -4.4958
   OH-                  3.123e-05        0.4873      0.5965       -4.7298
   HS-                  9.527e-06        0.2891      0.5965       -5.2454
   NaHSiO3(aq)          7.900e-06        0.7253      1.0000       -5.1024
   NaOH(aq)             2.176e-06       0.07985      1.0000       -5.6623
   Fe++                 1.594e-06       0.08165      0.1676       -6.5734
   HSiO3-               1.393e-06       0.09854      0.6326       -6.0549
   H2S(aq)              4.948e-07       0.01547      1.0000       -6.3056
   FeCl+                4.579e-07       0.03835      0.6326       -6.5382
   AlO2-                2.355e-07       0.01274      0.6326       -6.8269
   FeCl4--              1.004e-07       0.01820      0.0875       -8.0564
   NaAlO2(aq)           4.265e-08      0.003207      1.0000       -7.3701
   H+                   3.367e-08     3.114e-05      0.8508       -7.5428
   S--                  1.238e-08     0.0003641      0.1268       -8.8044
    (only species > 1e-8 molal listed)

  Mineral saturation states
                     log Q/K                          log Q/K
 ----------------------------------------------------------------
   Greenalite         0.0000 sat    Wollastonite      -1.3913     
   Antigorite         0.0000 sat    Talc              -1.3985     
   Daphnite-14A       0.0000 sat    Quartz            -1.4176     
   Troilite           0.0000 sat    Clinochlore-14A   -1.4555     
   Saponite-Ca        0.0000 sat    Pseudowollastoni  -1.5256     
   Chromite           0.0000 sat    Tridymite         -1.5894     
   Tephroite          0.0000 sat    Goethite          -1.6133     
   Hydroxylapatite    0.0000 sat    Saponite-H        -1.6231     
   Andradite          0.0000 sat    Chalcedony        -1.6343     
   Pyrrhotite        -0.0796        Mesolite          -1.7269     
   Saponite-Na       -0.2193        Gibbsite          -1.8032     
   Diopside          -0.3182        Hematite          -1.8302     
   Saponite-Mg       -0.4233        Cristobalite(alp  -1.8353     
   Alabandite        -0.4822        Minnesotaite      -1.8719     
   Ice               -0.4845        Brucite           -1.9065     
   Chrysotile        -0.4991        Wustite           -1.9927     
   Tremolite         -0.5527        Halite            -2.0516     
   Magnetite         -0.6339        Coesite           -2.0760     
   Ripidolite-14A    -0.6419        Fe(OH)2           -2.1009     
   Annite            -0.7991        Cristobalite(bet  -2.1375     
   Rhodonite         -0.8305        Enstatite         -2.1442     
   Phlogopite        -0.8846        SiO2(am)          -2.3115     
   Saponite-K        -0.9051        Pyrite            -2.3372     
   Diaspore          -1.0172        Prehnite          -2.3522     
   Fayalite          -1.0310        Monticellite      -2.4922     
   Mn(OH)2(am)       -1.1741        Manganosite       -2.7778     
   Ferrosilite       -1.1798        Chamosite-7A      -2.8365     
   Cronstedtite-7A   -1.2939        Epidote           -2.8454     
   FeO               -1.3038        Epidote-ord       -2.8508     
   Boehmite          -1.3120        Whitlockite       -2.8531     
   Hedenbergite      -1.3215        Daphnite-7A       -2.8752     
    (only minerals with log Q/K > -3 listed)

                         partial
  Gases               press. (bar)     fugacity     fug. coef.    log fug.
 ---------------------------------------------------------------------------
   H2(g)                    1.534         1.535         1.001      0.1860
   CH4(g)                   1.149         1.148        0.9993      0.0600
   H2O(g)                  0.8126        0.8005        0.9852     -0.0966
   H2S(g)               1.481e-05     1.476e-05        0.9961     -4.8311
   HCl(g)               5.617e-12     5.617e-12         1.000*   -11.2505
   CO2(g)               1.778e-15     1.773e-15        0.9976    -14.7512
   CO(g)                7.768e-19     7.768e-19         1.000*   -18.1097
   C2H4(g)              1.451e-23     1.451e-23         1.000*   -22.8384
   S2(g)                2.063e-30     2.063e-30         1.000*   -29.6855
   SO2(g)               3.340e-32     3.316e-32        0.9928    -31.4794
   Na(g)                1.385e-40     1.385e-40         1.000*   -39.8585
   K(g)                 4.090e-44     4.090e-44         1.000*   -43.3883
   Cl2(g)               2.871e-50     2.871e-50         1.000*   -49.5420
   O2(g)                3.495e-64     3.494e-64        0.9999    -63.4567
   Mg(g)                1.203e-67     1.203e-67         1.000*   -66.9198
   Ca(g)                2.792e-83     2.792e-83         1.000*   -82.5541
   C(g)                 1.256e-99     1.256e-99         1.000*   -98.9009
   Al(g)               1.187e-103    1.187e-103         1.000*  -102.9254
   Si(g)               7.564e-112    7.564e-112         1.000*  -111.1212
    *no data, gas taken to be ideal

                                  In fluid              Sorbed            Kd
  Original basis total moles   moles     mg/kg      moles     mg/kg      L/kg
 -------------------------------------------------------------------------------
   H2O                 55.9       55.3  9.17e+05
   Al+++             0.0172   2.78e-07   0.00691
   Ca++               0.519      0.487  1.80e+04
   Cl-                 1.39       1.38  4.52e+04
   CrO4--           0.00154   3.50e-21  3.74e-16
   Fe++               0.167   2.14e-06     0.110
   H+                -0.817   0.000967     0.898
   HCO3-            0.00100    0.00100      56.2
   HPO4--           0.00231   1.58e-11  1.40e-06
   K+               0.00224    0.00224      80.7
   Mg++               0.187   0.000176      3.93
   Mn++             0.00385    0.00166      83.9
   Na+                0.897      0.897  1.90e+04
   O2(aq)          -0.00115   -0.00263     -77.5
   SO4--            0.00100   9.99e-06     0.884
   SiO2(aq)           0.262   4.11e-05      2.27
   Ti(OH)4(aq)      0.00190    0.00190      203.

  Elemental composition               In fluid                  Sorbed
                  total moles     moles       mg/kg        moles       mg/kg
 -------------------------------------------------------------------------------
   Aluminum           0.01720    2.781e-07    0.006912
   Calcium             0.5189       0.4867   1.797e+04
   Carbon            0.001000     0.001000       11.06
   Chlorine             1.385        1.385   4.523e+04
   Chromium          0.001539    3.498e-21   1.675e-16
   Hydrogen             111.0        110.6   1.027e+05
   Iron                0.1670    2.145e-06      0.1103
   Magnesium           0.1870    0.0001756       3.932
   Manganese         0.003846     0.001657       83.87
   Oxygen               56.46        55.29   8.149e+05
   Phosphorus        0.002307    1.580e-11   4.508e-07
   Potassium         0.002241     0.002241       80.71
   Silicon             0.2621    4.105e-05       1.062
   Sodium              0.8966       0.8966   1.899e+04
   Sulfur            0.001000    9.993e-06      0.2952
   Titanium          0.001903     0.001903       83.95


          Step #    16             Xi = 0.0932

          Temperature = 100.0 C    Pressure =  1.013 bars
          pH =  7.727              log fO2 =  -65.486
          Eh =  -0.5644 volts      pe =  -7.6238
          Ionic strength      =    1.899207 molal
          Charge imbalance    =    0.454894 eq/kg (16.9% error)
          Activity of water   =    0.960270
          Solvent mass        =     0.98914 kg
          Solution mass       =      1.0793 kg
          Mineral mass        =     0.11076 kg
          Solution density    =    1.003    g/cm3
          Solution viscosity  =    0.003    poise
          Chlorinity          =    1.400213 molal
          Dissolved solids    =       83516 mg/kg sol'n
          Hardness            =    43913.78 mg/kg sol'n as CaCO3
            carbonate         =       46.24 mg/kg sol'n as CaCO3
            non-carbonate     =    43867.54 mg/kg sol'n as CaCO3
          Carbonate alkalinity=       46.24 mg/kg sol'n as CaCO3
          Water type          =    Ca-Cl
          Bulk volume         =    1.11e+03 cm3
          Fluid volume        =    1.08e+03 cm3
          Mineral volume      =        37.1 cm3
          Inert volume        =        0.00 cm3
          Porosity            =        96.7 %
          Permeability        =        31.2 cm2
          Mass reacted        =         101 g

                          moles          moles         grams          cm3      rxn rate
  Reactants             remaining       reacted       reacted       reacted  (mol/kg sec)
 ------------------------------------------------------------------------------------------
   Al2O3                   0.2180       0.02241         2.285          --            --  
   CaO                     0.5550       0.05705         3.199          --            --  
   Cr2O3                  0.01950      0.002005        0.3047          --            --  
   FeO(ox)                  4.209        0.4327         31.09          --            --  
   K2O(ox)                0.01573      0.001617        0.1524          --            --  
   MgO                      4.716        0.4849         19.54          --            --  
   MnO                    0.09749       0.01002        0.7110          --            --  
   Na2O(ox)                0.2104       0.02163         1.341          --            --  
   P2O5                   0.02923      0.003005        0.4266          --            --  
   SiO2                     6.646        0.6833         41.05          --            --  
   TiO2                   0.04824      0.004959        0.3961          --            --  

  Minerals in system     moles      log moles      grams        volume (cm3)
 ----------------------------------------------------------------------------
   Andradite              0.02055     -1.687          10.44           2.710
   Antigorite            0.009627     -2.017          43.67           16.84
   Chromite              0.002005     -2.698         0.4488         0.08825
   Daphnite-14A           0.02233     -1.651          15.93           4.765
   Greenalite             0.09267     -1.033          34.45           10.66
   Hydroxylapatite       0.002004     -2.698          1.007          0.3798
   Saponite-Ca          0.0005185     -3.285         0.1999         0.07035
   Tephroite             0.004642     -2.333         0.9376          0.3538
   Tremolite             0.004425     -2.354          3.595           1.208
   Troilite             0.0009859     -3.006        0.08667         0.03271
                                               _____________   _____________
          (total)                                     110.8           37.10 

  Aqueous species       molality    mg/kg sol'n    act. coef.     log act.
 ---------------------------------------------------------------------------
   Cl-                      1.220     3.964e+04      0.5561       -0.1685
   Na+                     0.8156     1.718e+04      0.6325       -0.2874
   Ca++                    0.4308     1.582e+04      0.1676       -1.1415
   NaCl(aq)                0.1178         6308.      1.0000       -0.9289
   CaCl+                  0.03406         2358.      0.6325       -1.6666
   CaCl2(aq)              0.01382         1405.      1.0000       -1.8596
   H2(aq)                 0.01268         23.43      1.0000       -1.8968
   Ti(OH)4(aq)           0.005014         532.7      1.0000       -2.2998
   K+                    0.004097         146.8      0.5561       -2.6424
   Methane(aq)           0.001011         14.86      1.0000       -2.9953
   MnCl+                0.0005649         46.80      0.6325       -3.4469
   KCl(aq)              0.0001841         12.58      1.0000       -3.7348
   Mn++                 0.0001819         9.159      0.1676       -4.5159
   Mg++                 5.722e-05         1.275      0.2482       -4.8476
   OH-                  4.772e-05        0.7438      0.5965       -4.5457
   SiO2(aq)             2.932e-05         1.614      1.0000       -4.5329
   MgCl+                2.316e-05         1.269      0.6325       -4.8341
   HS-                  1.375e-05        0.4167      0.5965       -5.0861
   NaHSiO3(aq)          1.148e-05         1.053      1.0000       -4.9400
   NaOH(aq)             3.445e-06        0.1263      1.0000       -5.4629
   HSiO3-               1.955e-06        0.1381      0.6325       -5.9079
   Fe++                 7.226e-07       0.03699      0.1676       -6.9169
   H2S(aq)              4.673e-07       0.01460      1.0000       -6.3304
   AlO2-                3.548e-07       0.01918      0.6325       -6.6489
   FeCl+                2.087e-07       0.01747      0.6325       -6.8793
   NaAlO2(aq)           6.656e-08      0.005000      1.0000       -7.1768
   FeCl4--              4.645e-08      0.008415      0.0875       -8.3908
   S--                  2.729e-08     0.0008021      0.1268       -8.4609
   H+                   2.204e-08     2.036e-05      0.8507       -7.7270
    (only species > 1e-8 molal listed)

  Mineral saturation states
                     log Q/K                          log Q/K
 ----------------------------------------------------------------
   Antigorite         0.0000 sat    Quartz            -1.4547     
   Andradite          0.0000 sat    Talc              -1.4679     
   Tephroite          0.0000 sat    Mesolite          -1.4803     
   Greenalite         0.0000 sat    Magnetite         -1.5745     
   Saponite-Ca        0.0000 sat    Tridymite         -1.6265     
   Troilite           0.0000 sat    Chalcedony        -1.6714     
   Daphnite-14A       0.0000 sat    Saponite-H        -1.6824     
   Tremolite          0.0000 sat    Prehnite          -1.7581     
   Chromite           0.0000 sat    Gibbsite          -1.8095     
   Hydroxylapatite    0.0000 sat    Cristobalite(alp  -1.8724     
   Diopside          -0.0072        Brucite           -1.8803     
   Pyrrhotite        -0.0796        Minnesotaite      -1.9459     
   Saponite-Na       -0.2127        Wustite           -2.0230     
   Annite            -0.3789        Halite            -2.0339     
   Phlogopite        -0.4597        Fe(OH)2           -2.0762     
   Saponite-Mg       -0.4782        Goethite          -2.0960     
   Ice               -0.4846        Coesite           -2.1131     
   Alabandite        -0.4885        Monticellite      -2.1441     
   Chrysotile        -0.4944        Enstatite         -2.1549     
   Ripidolite-14A    -0.6372        Cristobalite(bet  -2.1746     
   Saponite-K        -0.8114        Grossular         -2.1837     
   Rhodonite         -0.8490        Cronstedtite-7A   -2.2469     
   Hedenbergite      -1.0120        SiO2(am)          -2.3486     
   Fayalite          -1.0185        Epidote           -2.7339     
   Diaspore          -1.0234        Epidote-ord       -2.7393     
   Wollastonite      -1.0695        Manganosite       -2.7593     
   Mn(OH)2(am)       -1.1557        Hematite          -2.7956     
   Ferrosilite       -1.1921        Chamosite-7A      -2.8365     
   Pseudowollastoni  -1.2038        Scolecite         -2.8546     
   FeO               -1.2790        Daphnite-7A       -2.8752     
   Boehmite          -1.3182        Whitlockite       -2.9727     
   Clinochlore-14A   -1.4478     
    (only minerals with log Q/K > -3 listed)

                         partial
  Gases               press. (bar)     fugacity     fug. coef.    log fug.
 ---------------------------------------------------------------------------
   H2(g)                    15.87         15.88         1.001      1.2008
   CH4(g)                   1.157         1.156        0.9993      0.0629
   H2O(g)                  0.8124        0.8004        0.9852     -0.0967
   H2S(g)               1.399e-05     1.393e-05        0.9961     -4.8559
   HCl(g)               3.695e-12     3.695e-12         1.000*   -11.4324
   CO2(g)               1.561e-19     1.557e-19        0.9976    -18.8077
   CO(g)                7.059e-22     7.059e-22         1.000*   -21.1512
   C2H4(g)              1.374e-25     1.374e-25         1.000*   -24.8621
   S2(g)                1.719e-32     1.719e-32         1.000*   -31.7648
   SO2(g)               2.846e-35     2.825e-35        0.9928    -34.5489
   Na(g)                7.054e-40     7.054e-40         1.000*   -39.1515
   K(g)                 3.824e-43     3.824e-43         1.000*   -42.4175
   Cl2(g)               1.201e-51     1.201e-51         1.000*   -50.9206
   O2(g)                3.263e-66     3.262e-66        0.9999    -65.4865
   Mg(g)                1.323e-66     1.323e-66         1.000*   -65.8785
   Ca(g)                6.602e-82     6.602e-82         1.000*   -81.1803
   C(g)                1.181e-101    1.181e-101         1.000*  -100.9276
   Al(g)               3.898e-102    3.898e-102         1.000*  -101.4092
   Si(g)               7.439e-110    7.439e-110         1.000*  -109.1285
    *no data, gas taken to be ideal

                                  In fluid              Sorbed            Kd
  Original basis total moles   moles     mg/kg      moles     mg/kg      L/kg
 -------------------------------------------------------------------------------
   H2O                 56.6       54.9  9.17e+05
   Al+++             0.0448   4.18e-07    0.0104
   Ca++               0.554      0.473  1.76e+04
   Cl-                 1.39       1.39  4.55e+04
   CrO4--           0.00401   4.53e-21  4.86e-16
   Fe++               0.434   9.68e-07    0.0501
   H+                 -2.13   0.000949     0.886
   HCO3-            0.00100    0.00100      56.5
   HPO4--           0.00601   9.02e-12  8.02e-07
   K+               0.00423    0.00423      153.
   Mg++               0.486   7.95e-05      1.79
   Mn++              0.0100   0.000739      37.6
   Na+                0.923      0.923  1.97e+04
   O2(aq)          -0.00301   -0.00830     -246.
   SO4--            0.00100   1.41e-05      1.25
   SiO2(aq)           0.683   4.23e-05      2.35
   Ti(OH)4(aq)      0.00496    0.00496      533.

  Elemental composition               In fluid                  Sorbed
                  total moles     moles       mg/kg        moles       mg/kg
 -------------------------------------------------------------------------------
   Aluminum           0.04483    4.179e-07     0.01045
   Calcium             0.5541       0.4734   1.758e+04
   Carbon            0.001000     0.001000       11.13
   Chlorine             1.385        1.385   4.550e+04
   Chromium          0.004010    4.525e-21   2.180e-16
   Hydrogen             111.0        109.9   1.026e+05
   Iron                0.4337    9.681e-07     0.05010
   Magnesium           0.4859    7.951e-05       1.791
   Manganese          0.01002    0.0007387       37.60
   Oxygen               57.99        54.93   8.142e+05
   Phosphorus        0.006012    9.015e-12   2.587e-07
   Potassium         0.004235     0.004235       153.4
   Silicon             0.6833    4.229e-05       1.100
   Sodium              0.9233       0.9233   1.967e+04
   Sulfur            0.001000    1.409e-05      0.4186
   Titanium          0.004960     0.004960       220.0


          Step #    17             Xi = 0.0938

          Temperature = 100.0 C    Pressure =  1.013 bars
          pH =  7.727              log fO2 =  -65.487
          Eh =  -0.5644 volts      pe =  -7.6239
          Ionic strength      =    1.899180 molal
          Charge imbalance    =    0.454922 eq/kg (16.9% error)
          Activity of water   =    0.960268
          Solvent mass        =     0.98906 kg
          Solution mass       =      1.0792 kg
          Mineral mass        =     0.11147 kg
          Solution density    =    1.003    g/cm3
          Solution viscosity  =    0.003    poise
          Chlorinity          =    1.400314 molal
          Dissolved solids    =       83526 mg/kg sol'n
          Hardness            =    43902.69 mg/kg sol'n as CaCO3
            carbonate         =       46.24 mg/kg sol'n as CaCO3
            non-carbonate     =    43856.45 mg/kg sol'n as CaCO3
          Carbonate alkalinity=       46.24 mg/kg sol'n as CaCO3
          Water type          =    Ca-Cl
          Bulk volume         =    1.11e+03 cm3
          Fluid volume        =    1.08e+03 cm3
          Mineral volume      =        37.3 cm3
          Inert volume        =        0.00 cm3
          Porosity            =        96.6 %
          Permeability        =        31.0 cm2
          Mass reacted        =         101 g

                          moles          moles         grams          cm3      rxn rate
  Reactants             remaining       reacted       reacted       reacted  (mol/kg sec)
 ------------------------------------------------------------------------------------------
   Al2O3                   0.2179       0.02256         2.300          --            --  
   CaO                     0.5546       0.05742         3.220          --            --  
   Cr2O3                  0.01949      0.002018        0.3067          --            --  
   FeO(ox)                  4.206        0.4355         31.29          --            --  
   K2O(ox)                0.01572      0.001628        0.1533          --            --  
   MgO                      4.713        0.4880         19.67          --            --  
   MnO                    0.09743       0.01009        0.7155          --            --  
   Na2O(ox)                0.2103       0.02177         1.349          --            --  
   P2O5                   0.02921      0.003025        0.4293          --            --  
   SiO2                     6.642        0.6876         41.32          --            --  
   TiO2                   0.04820      0.004991        0.3987          --            --  

  Minerals in system     moles      log moles      grams        volume (cm3)
 ----------------------------------------------------------------------------
   Andradite              0.02055     -1.687          10.44           2.710
   Antigorite            0.009697     -2.013          43.98           16.96
   Chromite              0.002018     -2.695         0.4517         0.08882
   Daphnite-14A           0.02256     -1.647          16.09           4.814
   Greenalite             0.09320     -1.031          34.65           10.72
   Hydroxylapatite       0.002017     -2.695          1.013          0.3823
   Tephroite             0.004675     -2.330         0.9441          0.3563
   Tremolite             0.004690     -2.329          3.810           1.280
   Troilite             0.0009859     -3.006        0.08667         0.03271
                                               _____________   _____________
          (total)                                     111.5           37.34 

  Aqueous species       molality    mg/kg sol'n    act. coef.     log act.
 ---------------------------------------------------------------------------
   Cl-                      1.220     3.964e+04      0.5561       -0.1685
   Na+                     0.8159     1.719e+04      0.6325       -0.2873
   Ca++                    0.4307     1.582e+04      0.1676       -1.1416
   NaCl(aq)                0.1178         6311.      1.0000       -0.9287
   CaCl+                  0.03406         2358.      0.6325       -1.6667
   CaCl2(aq)              0.01381         1405.      1.0000       -1.8597
   H2(aq)                 0.01269         23.44      1.0000       -1.8967
   Ti(OH)4(aq)           0.005047         536.1      1.0000       -2.2970
   K+                    0.004117         147.5      0.5561       -2.6402
   Methane(aq)           0.001011         14.87      1.0000       -2.9952
   MnCl+                0.0005648         46.79      0.6325       -3.4470
   KCl(aq)              0.0001851         12.64      1.0000       -3.7327
   Mn++                 0.0001818         9.156      0.1676       -4.5161
   Mg++                 5.721e-05         1.274      0.2482       -4.8478
   OH-                  4.773e-05        0.7439      0.5965       -4.5456
   SiO2(aq)             2.932e-05         1.614      1.0000       -4.5329
   MgCl+                2.316e-05         1.268      0.6325       -4.8342
   HS-                  1.375e-05        0.4168      0.5965       -5.0861
   NaHSiO3(aq)          1.149e-05         1.054      1.0000       -4.9398
   NaOH(aq)             3.446e-06        0.1263      1.0000       -5.4626
   HSiO3-               1.955e-06        0.1381      0.6325       -5.9078
   Fe++                 7.224e-07       0.03697      0.1676       -6.9170
   H2S(aq)              4.673e-07       0.01460      1.0000       -6.3304
   AlO2-                3.549e-07       0.01918      0.6325       -6.6489
   FeCl+                2.087e-07       0.01746      0.6325       -6.8795
   NaAlO2(aq)           6.660e-08      0.005003      1.0000       -7.1766
   FeCl4--              4.645e-08      0.008414      0.0875       -8.3908
   S--                  2.730e-08     0.0008023      0.1268       -8.4608
   H+                   2.204e-08     2.036e-05      0.8507       -7.7271
    (only species > 1e-8 molal listed)

  Mineral saturation states
                     log Q/K                          log Q/K
 ----------------------------------------------------------------
   Hydroxylapatite    0.0000 sat    Quartz            -1.4547     
   Antigorite         0.0000 sat    Talc              -1.4679     
   Tephroite          0.0000 sat    Mesolite          -1.4802     
   Andradite          0.0000 sat    Magnetite         -1.5745     
   Tremolite          0.0000 sat    Tridymite         -1.6265     
   Troilite           0.0000 sat    Chalcedony        -1.6714     
   Daphnite-14A       0.0000 sat    Saponite-H        -1.6824     
   Greenalite         0.0000 sat    Prehnite          -1.7581     
   Chromite           0.0000 sat    Gibbsite          -1.8095     
   Saponite-Ca       -0.0000        Cristobalite(alp  -1.8724     
   Diopside          -0.0071        Brucite           -1.8803     
   Pyrrhotite        -0.0796        Minnesotaite      -1.9460     
   Saponite-Na       -0.2127        Wustite           -2.0230     
   Annite            -0.3766        Halite            -2.0337     
   Phlogopite        -0.4575        Fe(OH)2           -2.0762     
   Saponite-Mg       -0.4782        Goethite          -2.0960     
   Ice               -0.4846        Coesite           -2.1131     
   Alabandite        -0.4885        Monticellite      -2.1441     
   Chrysotile        -0.4944        Enstatite         -2.1549     
   Ripidolite-14A    -0.6372        Cristobalite(bet  -2.1746     
   Saponite-K        -0.8107        Grossular         -2.1836     
   Rhodonite         -0.8490        Cronstedtite-7A   -2.2470     
   Hedenbergite      -1.0120        SiO2(am)          -2.3486     
   Fayalite          -1.0185        Epidote           -2.7339     
   Diaspore          -1.0234        Epidote-ord       -2.7393     
   Wollastonite      -1.0695        Manganosite       -2.7593     
   Mn(OH)2(am)       -1.1557        Hematite          -2.7957     
   Ferrosilite       -1.1921        Chamosite-7A      -2.8365     
   Pseudowollastoni  -1.2038        Scolecite         -2.8547     
   FeO               -1.2790        Daphnite-7A       -2.8752     
   Boehmite          -1.3182        Whitlockite       -2.9727     
   Clinochlore-14A   -1.4478     
    (only minerals with log Q/K > -3 listed)

                         partial
  Gases               press. (bar)     fugacity     fug. coef.    log fug.
 ---------------------------------------------------------------------------
   H2(g)                    15.87         15.88         1.001      1.2009
   CH4(g)                   1.157         1.156        0.9993      0.0630
   H2O(g)                  0.8124        0.8004        0.9852     -0.0967
   H2S(g)               1.399e-05     1.393e-05        0.9961     -4.8559
   HCl(g)               3.695e-12     3.695e-12         1.000*   -11.4324
   CO2(g)               1.559e-19     1.556e-19        0.9976    -18.8081
   CO(g)                7.054e-22     7.054e-22         1.000*   -21.1515
   C2H4(g)              1.373e-25     1.373e-25         1.000*   -24.8622
   S2(g)                1.718e-32     1.718e-32         1.000*   -31.7651
   SO2(g)               2.844e-35     2.823e-35        0.9928    -34.5493
   Na(g)                7.059e-40     7.059e-40         1.000*   -39.1513
   K(g)                 3.844e-43     3.844e-43         1.000*   -42.4152
   Cl2(g)               1.200e-51     1.200e-51         1.000*   -50.9208
   O2(g)                3.261e-66     3.261e-66        0.9999    -65.4867
   Mg(g)                1.323e-66     1.323e-66         1.000*   -65.8784
   Ca(g)                6.604e-82     6.604e-82         1.000*   -81.1802
   C(g)                1.181e-101    1.181e-101         1.000*  -100.9278
   Al(g)               3.899e-102    3.899e-102         1.000*  -101.4090
   Si(g)               7.442e-110    7.442e-110         1.000*  -109.1283
    *no data, gas taken to be ideal

                                  In fluid              Sorbed            Kd
  Original basis total moles   moles     mg/kg      moles     mg/kg      L/kg
 -------------------------------------------------------------------------------
   H2O                 56.6       54.9  9.17e+05
   Al+++             0.0451   4.18e-07    0.0104
   Ca++               0.554      0.473  1.76e+04
   Cl-                 1.39       1.39  4.55e+04
   CrO4--           0.00404   4.52e-21  4.86e-16
   Fe++               0.437   9.68e-07    0.0501
   H+                 -2.14   0.000949     0.886
   HCO3-            0.00100    0.00100      56.5
   HPO4--           0.00605   9.02e-12  8.02e-07
   K+               0.00426    0.00426      154.
   Mg++               0.489   7.95e-05      1.79
   Mn++              0.0101   0.000738      37.6
   Na+                0.924      0.924  1.97e+04
   O2(aq)          -0.00302   -0.00830     -246.
   SO4--            0.00100   1.41e-05      1.25
   SiO2(aq)           0.688   4.23e-05      2.35
   Ti(OH)4(aq)      0.00499    0.00499      536.

  Elemental composition               In fluid                  Sorbed
                  total moles     moles       mg/kg        moles       mg/kg
 -------------------------------------------------------------------------------
   Aluminum           0.04511    4.179e-07     0.01045
   Calcium             0.5544       0.4733   1.758e+04
   Carbon            0.001000     0.001000       11.13
   Chlorine             1.385        1.385   4.550e+04
   Chromium          0.004036    4.524e-21   2.179e-16
   Hydrogen             111.0        109.9   1.026e+05
   Iron                0.4365    9.678e-07     0.05008
   Magnesium           0.4890    7.948e-05       1.790
   Manganese          0.01009    0.0007385       37.59
   Oxygen               58.00        54.92   8.142e+05
   Phosphorus        0.006050    9.016e-12   2.588e-07
   Potassium         0.004255     0.004255       154.2
   Silicon             0.6876    4.229e-05       1.101
   Sodium              0.9235       0.9235   1.967e+04
   Sulfur            0.001000    1.409e-05      0.4186
   Titanium          0.004992     0.004992       221.5


          Step #    21             Xi = 0.1000

          Temperature = 100.0 C    Pressure =  1.013 bars
          pH =  7.736              log fO2 =  -65.563
          Eh =  -0.5665 volts      pe =  -7.6521
          Ionic strength      =    1.898904 molal
          Charge imbalance    =    0.455206 eq/kg (16.91% error)
          Activity of water   =    0.960246
          Solvent mass        =     0.98834 kg
          Solution mass       =      1.0785 kg
          Mineral mass        =     0.11881 kg
          Solution density    =    1.003    g/cm3
          Solution viscosity  =    0.003    poise
          Chlorinity          =    1.401342 molal
          Dissolved solids    =       83627 mg/kg sol'n
          Hardness            =    43789.31 mg/kg sol'n as CaCO3
            carbonate         =       46.32 mg/kg sol'n as CaCO3
            non-carbonate     =    43742.99 mg/kg sol'n as CaCO3
          Carbonate alkalinity=       46.32 mg/kg sol'n as CaCO3
          Water type          =    Ca-Cl
          Bulk volume         =    1.12e+03 cm3
          Fluid volume        =    1.08e+03 cm3
          Mineral volume      =        39.8 cm3
          Inert volume        =        0.00 cm3
          Porosity            =        96.4 %
          Permeability        =        28.8 cm2
          Mass reacted        =         108 g

                          moles          moles         grams          cm3      rxn rate
  Reactants             remaining       reacted       reacted       reacted  (mol/kg sec)
 ------------------------------------------------------------------------------------------
   Al2O3                   0.2164       0.02404         2.451          --            --  
   CaO                     0.5508       0.06120         3.432          --            --  
   Cr2O3                  0.01935      0.002151        0.3269          --            --  
   FeO(ox)                  4.178        0.4642         33.35          --            --  
   K2O(ox)                0.01561      0.001735        0.1634          --            --  
   MgO                      4.681        0.5201         20.96          --            --  
   MnO                    0.09676       0.01075        0.7627          --            --  
   Na2O(ox)                0.2088       0.02320         1.438          --            --  
   P2O5                   0.02901      0.003224        0.4576          --            --  
   SiO2                     6.597        0.7330         44.04          --            --  
   TiO2                   0.04788      0.005320        0.4249          --            --  

  Minerals in system     moles      log moles      grams        volume (cm3)
 ----------------------------------------------------------------------------
   Andradite              0.02170     -1.664          11.03           2.861
   Antigorite             0.01034     -1.986          46.88           18.08
   Chromite              0.002151     -2.667         0.4815         0.09467
   Daphnite-14A           0.02404     -1.619          17.16           5.131
   Diopside             0.0009971     -3.001         0.2159         0.06590
   Greenalite             0.09948     -1.002          36.98           11.44
   Hydroxylapatite       0.002150     -2.668          1.080          0.4074
   Tephroite             0.005019     -2.299          1.014          0.3825
   Tremolite             0.004790     -2.320          3.891           1.307
   Troilite             0.0009858     -3.006        0.08666         0.03270
                                               _____________   _____________
          (total)                                     118.8           39.80 

  Aqueous species       molality    mg/kg sol'n    act. coef.     log act.
 ---------------------------------------------------------------------------
   Cl-                      1.221     3.966e+04      0.5561       -0.1682
   Na+                     0.8190     1.725e+04      0.6325       -0.2857
   Ca++                    0.4296     1.578e+04      0.1676       -1.1427
   NaCl(aq)                0.1183         6337.      1.0000       -0.9269
   CaCl+                  0.03399         2353.      0.6325       -1.6676
   H2(aq)                 0.01385         25.59      1.0000       -1.8584
   CaCl2(aq)              0.01379         1403.      1.0000       -1.8603
   Ti(OH)4(aq)           0.005383         571.8      1.0000       -2.2690
   K+                    0.004328         155.1      0.5561       -2.6185
   Methane(aq)           0.001012         14.87      1.0000       -2.9949
   MnCl+                0.0005468         45.29      0.6325       -3.4611
   KCl(aq)              0.0001946         13.30      1.0000       -3.7108
   Mn++                 0.0001760         8.859      0.1676       -4.5304
   Mg++                 5.556e-05         1.237      0.2482       -4.8605
   OH-                  4.873e-05        0.7595      0.5965       -4.5366
   SiO2(aq)             2.881e-05         1.586      1.0000       -4.5405
   MgCl+                2.250e-05         1.232      0.6325       -4.8467
   HS-                  1.388e-05        0.4206      0.5965       -5.0821
   NaHSiO3(aq)          1.157e-05         1.061      1.0000       -4.9368
   NaOH(aq)             3.532e-06        0.1295      1.0000       -5.4520
   HSiO3-               1.961e-06        0.1385      0.6325       -5.9064
   Fe++                 7.011e-07       0.03588      0.1676       -6.9300
   H2S(aq)              4.618e-07       0.01442      1.0000       -6.3355
   AlO2-                3.613e-07       0.01953      0.6325       -6.6411
   FeCl+                2.026e-07       0.01695      0.6325       -6.8922
   NaAlO2(aq)           6.805e-08      0.005112      1.0000       -7.1671
   FeCl4--              4.517e-08      0.008181      0.0875       -8.4029
   S--                  2.813e-08     0.0008266      0.1268       -8.4478
   H+                   2.158e-08     1.993e-05      0.8507       -7.7361
    (only species > 1e-8 molal listed)

  Mineral saturation states
                     log Q/K                          log Q/K
 ----------------------------------------------------------------
   Andradite          0.0000 sat    Quartz            -1.4623     
   Antigorite         0.0000 sat    Talc              -1.4822     
   Troilite           0.0000 sat    Mesolite          -1.4874     
   Chromite           0.0000 sat    Magnetite         -1.5975     
   Daphnite-14A       0.0000 sat    Tridymite         -1.6341     
   Tremolite          0.0000 sat    Chalcedony        -1.6790     
   Tephroite          0.0000 sat    Saponite-H        -1.6946     
   Greenalite         0.0000 sat    Prehnite          -1.7495     
   Diopside           0.0000 sat    Gibbsite          -1.8108     
   Hydroxylapatite    0.0000 sat    Brucite           -1.8749     
   Saponite-Ca       -0.0094        Cristobalite(alp  -1.8800     
   Pyrrhotite        -0.0796        Minnesotaite      -1.9612     
   Saponite-Na       -0.2213        Wustite           -2.0202     
   Annite            -0.3548        Halite            -2.0319     
   Phlogopite        -0.4347        Fe(OH)2           -2.0711     
   Ice               -0.4846        Goethite          -2.1101     
   Saponite-Mg       -0.4895        Coesite           -2.1207     
   Alabandite        -0.4898        Monticellite      -2.1293     
   Chrysotile        -0.4935        Enstatite         -2.1572     
   Ripidolite-14A    -0.6363        Grossular         -2.1580     
   Saponite-K        -0.8128        Cristobalite(bet  -2.1822     
   Rhodonite         -0.8529        Cronstedtite-7A   -2.2726     
   Hedenbergite      -1.0051        SiO2(am)          -2.3562     
   Fayalite          -1.0160        Epidote           -2.7394     
   Diaspore          -1.0247        Epidote-ord       -2.7448     
   Wollastonite      -1.0601        Manganosite       -2.7554     
   Mn(OH)2(am)       -1.1519        Hematite          -2.8238     
   Pseudowollastoni  -1.1944        Chamosite-7A      -2.8365     
   Ferrosilite       -1.1946        Scolecite         -2.8631     
   FeO               -1.2739        Daphnite-7A       -2.8752     
   Boehmite          -1.3195        Fe                -2.9769     
   Clinochlore-14A   -1.4462        Whitlockite       -2.9784     
    (only minerals with log Q/K > -3 listed)

                         partial
  Gases               press. (bar)     fugacity     fug. coef.    log fug.
 ---------------------------------------------------------------------------
   H2(g)                    17.33         17.35         1.001      1.2392
   CH4(g)                   1.158         1.157        0.9993      0.0633
   H2O(g)                  0.8124        0.8004        0.9852     -0.0967
   H2S(g)               1.382e-05     1.377e-05        0.9961     -4.8610
   HCl(g)               3.620e-12     3.620e-12         1.000*   -11.4413
   CO2(g)               1.097e-19     1.094e-19        0.9976    -18.9608
   CO(g)                5.420e-22     5.420e-22         1.000*   -21.2660
   C2H4(g)              1.153e-25     1.153e-25         1.000*   -24.9381
   S2(g)                1.407e-32     1.407e-32         1.000*   -31.8518
   SO2(g)               2.158e-35     2.142e-35        0.9928    -34.6692
   Na(g)                7.561e-40     7.561e-40         1.000*   -39.1214
   K(g)                 4.312e-43     4.312e-43         1.000*   -42.3653
   Cl2(g)               1.055e-51     1.055e-51         1.000*   -50.9767
   O2(g)                2.734e-66     2.734e-66        0.9999    -65.5632
   Mg(g)                1.463e-66     1.463e-66         1.000*   -65.8347
   Ca(g)                7.500e-82     7.500e-82         1.000*   -81.1249
   C(g)                9.908e-102    9.908e-102         1.000*  -101.0040
   Al(g)               4.437e-102    4.437e-102         1.000*  -101.3529
   Si(g)               8.722e-110    8.722e-110         1.000*  -109.0594
    *no data, gas taken to be ideal

                                  In fluid              Sorbed            Kd
  Original basis total moles   moles     mg/kg      moles     mg/kg      L/kg
 -------------------------------------------------------------------------------
   H2O                 56.6       54.9  9.17e+05
   Al+++             0.0481   4.25e-07    0.0106
   Ca++               0.558      0.472  1.75e+04
   Cl-                 1.39       1.39  4.55e+04
   CrO4--           0.00430   4.50e-21  4.84e-16
   Fe++               0.465   9.39e-07    0.0486
   H+                 -2.29   0.000948     0.886
   HCO3-            0.00100    0.00100      56.6
   HPO4--           0.00645   8.79e-12  7.82e-07
   K+               0.00447    0.00447      162.
   Mg++               0.521   7.72e-05      1.74
   Mn++              0.0108   0.000714      36.4
   Na+                0.926      0.926  1.97e+04
   O2(aq)          -0.00322   -0.00887     -263.
   SO4--            0.00100   1.42e-05      1.26
   SiO2(aq)           0.733   4.18e-05      2.33
   Ti(OH)4(aq)      0.00532    0.00532      572.

  Elemental composition               In fluid                  Sorbed
                  total moles     moles       mg/kg        moles       mg/kg
 -------------------------------------------------------------------------------
   Aluminum           0.04809    4.254e-07     0.01064
   Calcium             0.5582       0.4718   1.753e+04
   Carbon            0.001000     0.001000       11.14
   Chlorine             1.385        1.385   4.553e+04
   Chromium          0.004302    4.503e-21   2.171e-16
   Hydrogen             111.0        109.8   1.026e+05
   Iron                0.4652    9.387e-07     0.04861
   Magnesium           0.5211    7.715e-05       1.739
   Manganese          0.01075    0.0007143       36.39
   Oxygen               58.17        54.88   8.142e+05
   Phosphorus        0.006449    8.791e-12   2.525e-07
   Potassium         0.004470     0.004470       162.0
   Silicon             0.7330    4.184e-05       1.090
   Sodium              0.9264       0.9264   1.975e+04
   Sulfur            0.001000    1.420e-05      0.4221
   Titanium          0.005321     0.005321       236.2


          Step #    26             Xi = 0.1233

          Temperature = 100.0 C    Pressure =  1.013 bars
          pH =  7.738              log fO2 =  -65.563
          Eh =  -0.5667 volts      pe =  -7.6542
          Ionic strength      =    1.897687 molal
          Charge imbalance    =    0.456264 eq/kg (16.92% error)
          Activity of water   =    0.960169
          Solvent mass        =     0.98564 kg
          Solution mass       =      1.0760 kg
          Mineral mass        =     0.14642 kg
          Solution density    =    1.003    g/cm3
          Solution viscosity  =    0.003    poise
          Chlorinity          =    1.405172 molal
          Dissolved solids    =       83998 mg/kg sol'n
          Hardness            =    43351.67 mg/kg sol'n as CaCO3
            carbonate         =       46.44 mg/kg sol'n as CaCO3
            non-carbonate     =    43305.23 mg/kg sol'n as CaCO3
          Carbonate alkalinity=       46.44 mg/kg sol'n as CaCO3
          Water type          =    Ca-Cl
          Bulk volume         =    1.12e+03 cm3
          Fluid volume        =    1.07e+03 cm3
          Mineral volume      =        49.0 cm3
          Inert volume        =        0.00 cm3
          Porosity            =        95.6 %
          Permeability        =        21.8 cm2
          Mass reacted        =         133 g

                          moles          moles         grams          cm3      rxn rate
  Reactants             remaining       reacted       reacted       reacted  (mol/kg sec)
 ------------------------------------------------------------------------------------------
   Al2O3                   0.2108       0.02964         3.022          --            --  
   CaO                     0.5366       0.07546         4.231          --            --  
   Cr2O3                  0.01885      0.002651        0.4030          --            --  
   FeO(ox)                  4.070        0.5723         41.12          --            --  
   K2O(ox)                0.01521      0.002139        0.2015          --            --  
   MgO                      4.560        0.6412         25.84          --            --  
   MnO                    0.09426       0.01326        0.9403          --            --  
   Na2O(ox)                0.2034       0.02861         1.773          --            --  
   P2O5                   0.02826      0.003975        0.5642          --            --  
   SiO2                     6.426        0.9037         54.30          --            --  
   TiO2                   0.04664      0.006558        0.5239          --            --  

  Minerals in system     moles      log moles      grams        volume (cm3)
 ----------------------------------------------------------------------------
   Andradite              0.02166     -1.664          11.01           2.856
   Antigorite             0.01279     -1.893          58.02           22.37
   Chromite              0.002652     -2.576         0.5936          0.1167
   Daphnite-14A           0.02964     -1.528          21.15           6.326
   Diopside               0.02824     -1.549          6.115           1.866
   Greenalite              0.1260     -0.899          46.86           14.50
   Hydroxylapatite       0.002650     -2.577          1.331          0.5023
   Tephroite             0.006275     -2.202          1.267          0.4782
   Troilite             0.0009858     -3.006        0.08666         0.03270
                                               _____________   _____________
          (total)                                     146.4           49.05 

  Aqueous species       molality    mg/kg sol'n    act. coef.     log act.
 ---------------------------------------------------------------------------
   Cl-                      1.223     3.972e+04      0.5561       -0.1674
   Na+                     0.8306     1.749e+04      0.6325       -0.2796
   Ca++                    0.4253     1.561e+04      0.1676       -1.1470
   NaCl(aq)                0.1202         6437.      1.0000       -0.9200
   CaCl+                  0.03372         2333.      0.6325       -1.6710
   H2(aq)                 0.01385         25.58      1.0000       -1.8584
   CaCl2(aq)              0.01371         1394.      1.0000       -1.8630
   Ti(OH)4(aq)           0.006655         706.6      1.0000       -2.1769
   K+                    0.005124         183.5      0.5561       -2.5452
   Methane(aq)           0.001015         14.91      1.0000       -2.9937
   MnCl+                0.0005425         44.92      0.6325       -3.4645
   KCl(aq)              0.0002309         15.77      1.0000       -3.6366
   Mn++                 0.0001742         8.768      0.1676       -4.5346
   Mg++                 5.502e-05         1.225      0.2482       -4.8647
   OH-                  4.897e-05        0.7629      0.5965       -4.5345
   SiO2(aq)             2.880e-05         1.585      1.0000       -4.5405
   MgCl+                2.233e-05         1.222      0.6325       -4.8501
   HS-                  1.394e-05        0.4224      0.5965       -5.0800
   NaHSiO3(aq)          1.179e-05         1.081      1.0000       -4.9286
   NaOH(aq)             3.600e-06        0.1319      1.0000       -5.4437
   HSiO3-               1.971e-06        0.1392      0.6325       -5.9043
   Fe++                 6.943e-07       0.03552      0.1676       -6.9342
   H2S(aq)              4.617e-07       0.01441      1.0000       -6.3356
   AlO2-                3.631e-07       0.01962      0.6325       -6.6389
   FeCl+                2.010e-07       0.01681      0.6325       -6.8957
   NaAlO2(aq)           6.936e-08      0.005208      1.0000       -7.1589
   FeCl4--              4.506e-08      0.008159      0.0876       -8.4039
   S--                  2.840e-08     0.0008343      0.1268       -8.4436
   H+                   2.148e-08     1.983e-05      0.8506       -7.7383
    (only species > 1e-8 molal listed)

  Mineral saturation states
                     log Q/K                          log Q/K
 ----------------------------------------------------------------
   Hydroxylapatite    0.0000 sat    Quartz            -1.4623     
   Daphnite-14A       0.0000 sat    Mesolite          -1.4819     
   Tephroite          0.0000 sat    Talc              -1.4822     
   Chromite           0.0000 sat    Magnetite         -1.5975     
   Andradite          0.0000 sat    Tridymite         -1.6341     
   Troilite           0.0000 sat    Chalcedony        -1.6790     
   Antigorite         0.0000 sat    Saponite-H        -1.6946     
   Greenalite         0.0000 sat    Prehnite          -1.7496     
   Diopside           0.0000 sat    Gibbsite          -1.8109     
   Tremolite         -0.0000 sat    Brucite           -1.8749     
   Saponite-Ca       -0.0094        Cristobalite(alp  -1.8800     
   Pyrrhotite        -0.0796        Minnesotaite      -1.9612     
   Saponite-Na       -0.2186        Wustite           -2.0202     
   Annite            -0.2793        Halite            -2.0250     
   Phlogopite        -0.3592        Fe(OH)2           -2.0711     
   Ice               -0.4847        Goethite          -2.1101     
   Saponite-Mg       -0.4895        Coesite           -2.1207     
   Alabandite        -0.4898        Monticellite      -2.1293     
   Chrysotile        -0.4935        Enstatite         -2.1571     
   Ripidolite-14A    -0.6363        Grossular         -2.1581     
   Saponite-K        -0.7879        Cristobalite(bet  -2.1822     
   Rhodonite         -0.8529        Cronstedtite-7A   -2.2725     
   Hedenbergite      -1.0051        SiO2(am)          -2.3562     
   Fayalite          -1.0159        Epidote           -2.7394     
   Diaspore          -1.0247        Epidote-ord       -2.7448     
   Wollastonite      -1.0602        Manganosite       -2.7554     
   Mn(OH)2(am)       -1.1519        Hematite          -2.8237     
   Pseudowollastoni  -1.1945        Chamosite-7A      -2.8365     
   Ferrosilite       -1.1946        Scolecite         -2.8633     
   FeO               -1.2738        Daphnite-7A       -2.8752     
   Boehmite          -1.3195        Fe                -2.9768     
   Clinochlore-14A   -1.4462        Whitlockite       -2.9784     
    (only minerals with log Q/K > -3 listed)

                         partial
  Gases               press. (bar)     fugacity     fug. coef.    log fug.
 ---------------------------------------------------------------------------
   H2(g)                    17.33         17.35         1.001      1.2392
   CH4(g)                   1.161         1.160        0.9993      0.0645
   H2O(g)                  0.8123        0.8003        0.9852     -0.0968
   H2S(g)               1.382e-05     1.377e-05        0.9961     -4.8611
   HCl(g)               3.609e-12     3.609e-12         1.000*   -11.4426
   CO2(g)               1.100e-19     1.097e-19        0.9976    -18.9596
   CO(g)                5.435e-22     5.435e-22         1.000*   -21.2648
   C2H4(g)              1.160e-25     1.160e-25         1.000*   -24.9357
   S2(g)                1.406e-32     1.406e-32         1.000*   -31.8519
   SO2(g)               2.157e-35     2.142e-35        0.9928    -34.6693
   Na(g)                7.706e-40     7.706e-40         1.000*   -39.1132
   K(g)                 5.130e-43     5.130e-43         1.000*   -42.2899
   Cl2(g)               1.049e-51     1.049e-51         1.000*   -50.9794
   O2(g)                2.734e-66     2.734e-66        0.9999    -65.5633
   Mg(g)                1.463e-66     1.463e-66         1.000*   -65.8347
   Ca(g)                7.501e-82     7.501e-82         1.000*   -81.1249
   C(g)                9.936e-102    9.936e-102         1.000*  -101.0028
   Al(g)               4.438e-102    4.438e-102         1.000*  -101.3528
   Si(g)               8.722e-110    8.722e-110         1.000*  -109.0594
    *no data, gas taken to be ideal

                                  In fluid              Sorbed            Kd
  Original basis total moles   moles     mg/kg      moles     mg/kg      L/kg
 -------------------------------------------------------------------------------
   H2O                 56.9       54.7  9.16e+05
   Al+++             0.0593   4.27e-07    0.0107
   Ca++               0.572      0.466  1.74e+04
   Cl-                 1.39       1.38  4.56e+04
   CrO4--           0.00530   4.45e-21  4.79e-16
   Fe++               0.573   9.28e-07    0.0482
   H+                 -2.82   0.000948     0.888
   HCO3-            0.00100    0.00100      56.7
   HPO4--           0.00795   8.85e-12  7.89e-07
   K+               0.00528    0.00528      192.
   Mg++               0.642   7.62e-05      1.72
   Mn++              0.0133   0.000706      36.1
   Na+                0.937      0.937  2.00e+04
   O2(aq)          -0.00398   -0.00886     -263.
   SO4--            0.00100   1.42e-05      1.27
   SiO2(aq)           0.904   4.20e-05      2.34
   Ti(OH)4(aq)      0.00656    0.00656      707.

  Elemental composition               In fluid                  Sorbed
                  total moles     moles       mg/kg        moles       mg/kg
 -------------------------------------------------------------------------------
   Aluminum           0.05929    4.273e-07     0.01071
   Calcium             0.5725       0.4660   1.736e+04
   Carbon            0.001000     0.001000       11.16
   Chlorine             1.385        1.385   4.563e+04
   Chromium          0.005304    4.446e-21   2.148e-16
   Hydrogen             111.0        109.5   1.025e+05
   Iron                0.5733    9.278e-07     0.04815
   Magnesium           0.6422    7.624e-05       1.722
   Manganese          0.01326    0.0007065       36.07
   Oxygen               58.79        54.74   8.139e+05
   Phosphorus        0.007950    8.850e-12   2.548e-07
   Potassium         0.005278     0.005278       191.8
   Silicon             0.9037    4.195e-05       1.095
   Sodium              0.9372       0.9372   2.002e+04
   Sulfur            0.001000    1.423e-05      0.4240
   Titanium          0.006559     0.006559       291.9


          Step #    34             Xi = 0.2000

          Temperature = 100.0 C    Pressure =  1.013 bars
          pH =  7.833              log fO2 =  -66.159
          Eh =  -0.5847 volts      pe =  -7.8975
          Ionic strength      =    1.894034 molal
          Charge imbalance    =    0.459829 eq/kg (16.96% error)
          Activity of water   =    0.959905
          Solvent mass        =     0.97665 kg
          Solution mass       =      1.0677 kg
          Mineral mass        =     0.23746 kg
          Solution density    =    1.004    g/cm3
          Solution viscosity  =    0.003    poise
          Chlorinity          =    1.418112 molal
          Dissolved solids    =       85266 mg/kg sol'n
          Hardness            =    41913.78 mg/kg sol'n as CaCO3
            carbonate         =       47.34 mg/kg sol'n as CaCO3
            non-carbonate     =    41866.45 mg/kg sol'n as CaCO3
          Carbonate alkalinity=       47.34 mg/kg sol'n as CaCO3
          Water type          =    Na-Cl
          Bulk volume         =    1.14e+03 cm3
          Fluid volume        =    1.06e+03 cm3
          Mineral volume      =        79.5 cm3
          Inert volume        =        0.00 cm3
          Porosity            =        93.0 %
          Permeability        =        8.92 cm2
          Mass reacted        =         216 g

                          moles          moles         grams          cm3      rxn rate
  Reactants             remaining       reacted       reacted       reacted  (mol/kg sec)
 ------------------------------------------------------------------------------------------
   Al2O3                   0.1923       0.04809         4.903          --            --  
   CaO                     0.4896        0.1224         6.864          --            --  
   Cr2O3                  0.01720      0.004301        0.6537          --            --  
   FeO(ox)                  3.714        0.9284         66.70          --            --  
   K2O(ox)                0.01388      0.003470        0.3269          --            --  
   MgO                      4.161         1.040         41.93          --            --  
   MnO                    0.08601       0.02150         1.525          --            --  
   Na2O(ox)                0.1856       0.04641         2.876          --            --  
   P2O5                   0.02579      0.006448        0.9152          --            --  
   SiO2                     5.864         1.466         88.08          --            --  
   TiO2                   0.04256       0.01064        0.8498          --            --  

  Minerals in system     moles      log moles      grams        volume (cm3)
 ----------------------------------------------------------------------------
   Andradite              0.03487     -1.458          17.72           4.597
   Antigorite             0.02073     -1.683          94.02           36.25
   Chromite              0.004302     -2.366         0.9629          0.1893
   Daphnite-14A           0.04809     -1.318          34.31           10.26
   Diopside               0.04626     -1.335          10.02           3.057
   Greenalite              0.2046     -0.689          76.07           23.53
   Hydroxylapatite       0.004299     -2.367          2.159          0.8148
   Tephroite              0.01049     -1.979          2.118          0.7991
   Troilite             0.0009858     -3.006        0.08667         0.03271
                                               _____________   _____________
          (total)                                     237.5           79.54 

  Aqueous species       molality    mg/kg sol'n    act. coef.     log act.
 ---------------------------------------------------------------------------
   Cl-                      1.231     3.992e+04      0.5561       -0.1646
   Na+                     0.8694     1.828e+04      0.6324       -0.2598
   Ca++                    0.4115     1.508e+04      0.1676       -1.1614
   NaCl(aq)                0.1266         6770.      1.0000       -0.8974
   CaCl+                  0.03284         2269.      0.6324       -1.6826
   H2(aq)                 0.02751         50.72      1.0000       -1.5606
   CaCl2(aq)              0.01344         1364.      1.0000       -1.8717
   Ti(OH)4(aq)            0.01089         1155.      1.0000       -1.9628
   K+                    0.007777         278.1      0.5561       -2.3641
   Methane(aq)           0.001024         15.03      1.0000       -2.9897
   MnCl+                0.0004132         34.16      0.6324       -3.5829
   KCl(aq)              0.0003526         24.05      1.0000       -3.4527
   Mn++                 0.0001318         6.624      0.1676       -4.6557
   OH-                  6.085e-05        0.9466      0.5964       -4.4402
   Mg++                 4.442e-05        0.9877      0.2482       -4.9576
   SiO2(aq)             2.111e-05         1.160      1.0000       -4.6755
   MgCl+                1.815e-05        0.9919      0.6324       -4.9403
   HS-                  1.408e-05        0.4260      0.5964       -5.0758
   NaHSiO3(aq)          1.123e-05         1.028      1.0000       -4.9495
   NaOH(aq)             4.680e-06        0.1712      1.0000       -5.3297
   HSiO3-               1.795e-06        0.1266      0.6324       -5.9450
   Fe++                 5.533e-07       0.02826      0.1676       -7.0328
   AlO2-                4.285e-07       0.02312      0.6324       -6.5671
   H2S(aq)              3.752e-07       0.01170      1.0000       -6.4258
   FeCl+                1.613e-07       0.01347      0.6324       -6.9914
   NaAlO2(aq)           8.565e-08      0.006422      1.0000       -7.0673
   FeCl4--              3.683e-08      0.006659      0.0876       -8.4913
   S--                  3.563e-08      0.001045      0.1268       -8.3450
   H+                   1.729e-08     1.594e-05      0.8503       -7.8326
    (only species > 1e-8 molal listed)

  Mineral saturation states
                     log Q/K                          log Q/K
 ----------------------------------------------------------------
   Andradite          0.0000 sat    Clinochlore-14A   -1.4181     
   Chromite           0.0000 sat    Quartz            -1.5973     
   Troilite           0.0000 sat    Magnetite         -1.6253     
   Diopside           0.0000 sat    Talc              -1.7351     
   Hydroxylapatite    0.0000 sat    Mesolite          -1.7416     
   Greenalite         0.0000 sat    Tridymite         -1.7691     
   Daphnite-14A       0.0000 sat    Brucite           -1.7793     
   Antigorite         0.0000 sat    Chalcedony        -1.8140     
   Tephroite          0.0000 sat    Gibbsite          -1.8335     
   Pyrrhotite        -0.0796        Prehnite          -1.8510     
   Annite            -0.1612        Saponite-H        -1.9104     
   Saponite-Ca       -0.1965        Wustite           -1.9507     
   Phlogopite        -0.2242        Fe(OH)2           -1.9812     
   Tremolite         -0.2529        Monticellite      -1.9943     
   Saponite-Na       -0.3968        Halite            -2.0024     
   Chrysotile        -0.4766        Cristobalite(alp  -2.0150     
   Ice               -0.4848        Grossular         -2.0851     
   Alabandite        -0.5124        Goethite          -2.1691     
   Ripidolite-14A    -0.6194        Enstatite         -2.1964     
   Saponite-Mg       -0.6895        Minnesotaite      -2.2310     
   Saponite-K        -0.9128        Coesite           -2.2557     
   Rhodonite         -0.9203        Cristobalite(bet  -2.3172     
   Fayalite          -0.9708        Cronstedtite-7A   -2.3455     
   Hedenbergite      -1.0108        SiO2(am)          -2.4912     
   Wollastonite      -1.0209        Fe                -2.5888     
   Diaspore          -1.0472        Manganosite       -2.6880     
   Mn(OH)2(am)       -1.0845        Chamosite-7A      -2.8365     
   Pseudowollastoni  -1.1552        Daphnite-7A       -2.8752     
   FeO               -1.1838        Epidote           -2.8997     
   Ferrosilite       -1.2395        Epidote-ord       -2.9051     
   Boehmite          -1.3420        Hematite          -2.9416     
    (only minerals with log Q/K > -3 listed)

                         partial
  Gases               press. (bar)     fugacity     fug. coef.    log fug.
 ---------------------------------------------------------------------------
   H2(g)                    34.41         34.44         1.001      1.5370
   CH4(g)                   1.172         1.171        0.9993      0.0685
   H2O(g)                  0.8121        0.8001        0.9852     -0.0969
   H2S(g)               1.123e-05     1.119e-05        0.9961     -4.9513
   HCl(g)               2.923e-12     2.923e-12         1.000*   -11.5342
   CO2(g)               7.141e-21     7.125e-21        0.9976    -20.1472
   CO(g)                7.007e-23     7.007e-23         1.000*   -22.1545
   C2H4(g)              2.996e-26     2.996e-26         1.000*   -25.5234
   S2(g)                2.355e-33     2.355e-33         1.000*   -32.6279
   SO2(g)               2.239e-36     2.222e-36        0.9928    -35.6532
   Na(g)                1.412e-39     1.412e-39         1.000*   -38.8502
   K(g)                 1.363e-42     1.363e-42         1.000*   -41.8654
   Cl2(g)               3.465e-52     3.465e-52         1.000*   -51.4603
   Mg(g)                3.622e-66     3.622e-66         1.000*   -65.4410
   O2(g)                6.932e-67     6.931e-67        0.9999    -66.1592
   Ca(g)                2.225e-81     2.225e-81         1.000*   -80.6527
   Al(g)               1.179e-101    1.179e-101         1.000*  -100.9284
   C(g)                2.544e-102    2.544e-102         1.000*  -101.5945
   Si(g)               2.521e-109    2.521e-109         1.000*  -108.5984
    *no data, gas taken to be ideal

                                  In fluid              Sorbed            Kd
  Original basis total moles   moles     mg/kg      moles     mg/kg      L/kg
 -------------------------------------------------------------------------------
   H2O                 57.8       54.2  9.15e+05
   Al+++             0.0962   5.03e-07    0.0127
   Ca++               0.619      0.447  1.68e+04
   Cl-                 1.39       1.39  4.60e+04
   CrO4--           0.00860   3.61e-21  3.93e-16
   Fe++               0.929   7.35e-07    0.0384
   H+                 -4.57   0.000936     0.883
   HCO3-            0.00100    0.00100      57.1
   HPO4--            0.0129   6.87e-12  6.18e-07
   K+               0.00794    0.00794      291.
   Mg++                1.04   6.11e-05      1.39
   Mn++              0.0215   0.000532      27.4
   Na+                0.973      0.973  2.09e+04
   O2(aq)          -0.00645    -0.0155     -463.
   SO4--            0.00100   1.42e-05      1.27
   SiO2(aq)            1.47   3.33e-05      1.88
   Ti(OH)4(aq)       0.0106     0.0106  1.16e+03

  Elemental composition               In fluid                  Sorbed
                  total moles     moles       mg/kg        moles       mg/kg
 -------------------------------------------------------------------------------
   Aluminum           0.09617    5.031e-07     0.01271
   Calcium             0.6194       0.4470   1.678e+04
   Carbon            0.001000     0.001000       11.25
   Chlorine             1.385        1.385   4.599e+04
   Chromium          0.008603    3.613e-21   1.760e-16
   Hydrogen             111.0        108.5   1.024e+05
   Iron                0.9294    7.345e-07     0.03842
   Magnesium            1.041    6.111e-05       1.391
   Manganese          0.02150    0.0005323       27.39
   Oxygen               60.82        54.26   8.130e+05
   Phosphorus         0.01290    6.872e-12   1.994e-07
   Potassium         0.007940     0.007940       290.8
   Silicon              1.466    3.334e-05      0.8770
   Sodium              0.9728       0.9728   2.095e+04
   Sulfur            0.001000    1.415e-05      0.4251
   Titanium           0.01064      0.01064       477.1


          Step #    44             Xi = 0.3000

          Temperature = 100.0 C    Pressure =  1.013 bars
          pH =  7.907              log fO2 =  -66.601
          Eh =  -0.5984 volts      pe =  -8.0826
          Ionic strength      =    1.889016 molal
          Charge imbalance    =    0.464559 eq/kg (17.01% error)
          Activity of water   =    0.959557
          Solvent mass        =     0.96493 kg
          Solution mass       =      1.0568 kg
          Mineral mass        =     0.35615 kg
          Solution density    =    1.005    g/cm3
          Solution viscosity  =    0.003    poise
          Chlorinity          =    1.435342 molal
          Dissolved solids    =       86950 mg/kg sol'n
          Hardness            =    39994.03 mg/kg sol'n as CaCO3
            carbonate         =       48.26 mg/kg sol'n as CaCO3
            non-carbonate     =    39945.76 mg/kg sol'n as CaCO3
          Carbonate alkalinity=       48.26 mg/kg sol'n as CaCO3
          Water type          =    Na-Cl
          Bulk volume         =    1.17e+03 cm3
          Fluid volume        =    1.05e+03 cm3
          Mineral volume      =        119. cm3
          Inert volume        =        0.00 cm3
          Porosity            =        89.8 %
          Permeability        =        2.92 cm2
          Mass reacted        =         323 g

                          moles          moles         grams          cm3      rxn rate
  Reactants             remaining       reacted       reacted       reacted  (mol/kg sec)
 ------------------------------------------------------------------------------------------
   Al2O3                   0.1683       0.07213         7.354          --            --  
   CaO                     0.4284        0.1836         10.30          --            --  
   Cr2O3                  0.01505      0.006452        0.9806          --            --  
   FeO(ox)                  3.249         1.393         100.1          --            --  
   K2O(ox)                0.01214      0.005205        0.4903          --            --  
   MgO                      3.641         1.560         62.89          --            --  
   MnO                    0.07526       0.03225         2.288          --            --  
   Na2O(ox)                0.1624       0.06961         4.315          --            --  
   P2O5                   0.02257      0.009671         1.373          --            --  
   SiO2                     5.131         2.199         132.1          --            --  
   TiO2                   0.03724       0.01596         1.275          --            --  

  Minerals in system     moles      log moles      grams        volume (cm3)
 ----------------------------------------------------------------------------
   Andradite              0.05213     -1.283          26.49           6.874
   Antigorite             0.03107     -1.508          141.0           54.35
   Chromite              0.006452     -2.190          1.444          0.2840
   Daphnite-14A           0.07213     -1.142          51.46           15.39
   Diopside               0.06973     -1.157          15.10           4.608
   Greenalite              0.3071     -0.513          114.2           35.31
   Hydroxylapatite       0.006448     -2.191          3.239           1.222
   Tephroite              0.01592     -1.798          3.215           1.213
   Troilite             0.0009858     -3.006        0.08667         0.03270
                                               _____________   _____________
          (total)                                     356.1           119.3 

  Aqueous species       molality    mg/kg sol'n    act. coef.     log act.
 ---------------------------------------------------------------------------
   Cl-                      1.241     4.019e+04      0.5560       -0.1610
   Na+                     0.9210     1.933e+04      0.6322       -0.2349
   Ca++                    0.3929     1.438e+04      0.1676       -1.1814
   NaCl(aq)                0.1353         7217.      1.0000       -0.8688
   H2(aq)                 0.04573         84.18      1.0000       -1.3398
   CaCl+                  0.03164         2182.      0.6322       -1.6989
   Ti(OH)4(aq)            0.01654         1750.      1.0000       -1.7815
   CaCl2(aq)              0.01305         1322.      1.0000       -1.8844
   K+                     0.01131         403.7      0.5560       -2.2015
   Methane(aq)           0.001036         15.18      1.0000       -2.9845
   KCl(aq)              0.0005170         35.19      1.0000       -3.2865
   MnCl+                0.0003317         27.38      0.6322       -3.6784
   Mn++                 0.0001049         5.262      0.1676       -4.7549
   OH-                  7.225e-05         1.122      0.5963       -4.3657
   Mg++                 3.711e-05        0.8235      0.2481       -5.0358
   SiO2(aq)             1.677e-05        0.9197      1.0000       -4.7756
   MgCl+                1.529e-05        0.8342      0.6322       -5.0148
   HS-                  1.433e-05        0.4329      0.5963       -5.0682
   NaHSiO3(aq)          1.122e-05         1.025      1.0000       -4.9502
   NaOH(aq)             5.884e-06        0.2149      1.0000       -5.2303
   HSiO3-               1.692e-06        0.1191      0.6322       -5.9706
   AlO2-                4.898e-07       0.02638      0.6322       -6.5091
   Fe++                 4.576e-07       0.02334      0.1676       -7.1151
   H2S(aq)              3.215e-07       0.01001      1.0000       -6.4928
   FeCl+                1.346e-07       0.01122      0.6322       -7.0701
   NaAlO2(aq)           1.037e-07      0.007758      1.0000       -6.9844
   S--                  4.305e-08      0.001260      0.1269       -8.2627
   FeCl4--              3.149e-08      0.005683      0.0877       -8.5590
   H+                   1.456e-08     1.340e-05      0.8500       -7.9073
    (only species > 1e-8 molal listed)

  Mineral saturation states
                     log Q/K                          log Q/K
 ----------------------------------------------------------------
   Tephroite          0.0000 sat    Boehmite          -1.3587     
   Daphnite-14A       0.0000 sat    Clinochlore-14A   -1.3973     
   Andradite          0.0000 sat    Magnetite         -1.6457     
   Greenalite         0.0000 sat    Quartz            -1.6974     
   Troilite           0.0000 sat    Brucite           -1.7085     
   Hydroxylapatite    0.0000 sat    Gibbsite          -1.8504     
   Antigorite         0.0000 sat    Tridymite         -1.8692     
   Chromite           0.0000 sat    Monticellite      -1.8942     
   Diopside           0.0000 sat    Wustite           -1.8991     
   Annite            -0.0406        Chalcedony        -1.9141     
   Pyrrhotite        -0.0796        Fe(OH)2           -1.9145     
   Phlogopite        -0.0912        Talc              -1.9227     
   Saponite-Ca       -0.3351        Mesolite          -1.9242     
   Tremolite         -0.4405        Prehnite          -1.9263     
   Chrysotile        -0.4641        Halite            -1.9738     
   Ice               -0.4849        Grossular         -2.0311     
   Saponite-Na       -0.5239        Saponite-H        -2.0704     
   Alabandite        -0.5292        Cristobalite(alp  -2.1151     
   Ripidolite-14A    -0.6069        Goethite          -2.2128     
   Saponite-Mg       -0.8378        Enstatite         -2.2255     
   Fayalite          -0.9372        Fe                -2.3010     
   Rhodonite         -0.9704        Coesite           -2.3558     
   Wollastonite      -0.9918        Cronstedtite-7A   -2.3995     
   Saponite-K        -0.9945        Cristobalite(bet  -2.4173     
   Hedenbergite      -1.0149        Minnesotaite      -2.4311     
   Mn(OH)2(am)       -1.0346        SiO2(am)          -2.5913     
   Diaspore          -1.0639        Manganosite       -2.6379     
   FeO               -1.1170        Chamosite-7A      -2.8365     
   Pseudowollastoni  -1.1261        Daphnite-7A       -2.8752     
   Ferrosilite       -1.2727     
    (only minerals with log Q/K > -3 listed)

                         partial
  Gases               press. (bar)     fugacity     fug. coef.    log fug.
 ---------------------------------------------------------------------------
   H2(g)                    57.22         57.26         1.001      1.7578
   CH4(g)                   1.186         1.185        0.9993      0.0737
   H2O(g)                  0.8118        0.7998        0.9852     -0.0970
   H2S(g)               9.625e-06     9.588e-06        0.9961     -5.0183
   HCl(g)               2.482e-12     2.482e-12         1.000*   -11.6052
   CO2(g)               9.451e-22     9.428e-22        0.9976    -21.0256
   CO(g)                1.542e-23     1.542e-23         1.000*   -22.8118
   C2H4(g)              1.110e-26     1.110e-26         1.000*   -25.9545
   S2(g)                6.258e-34     6.258e-34         1.000*   -33.2036
   SO2(g)               4.171e-37     4.141e-37        0.9928    -36.3829
   Na(g)                2.290e-39     2.290e-39         1.000*   -38.6402
   K(g)                 3.035e-42     3.035e-42         1.000*   -41.5178
   Cl2(g)               1.503e-52     1.503e-52         1.000*   -51.8232
   Mg(g)                7.095e-66     7.095e-66         1.000*   -65.1491
   O2(g)                2.506e-67     2.505e-67        0.9999    -66.6011
   Ca(g)                4.983e-81     4.983e-81         1.000*   -80.3025
   Al(g)               2.435e-101    2.435e-101         1.000*  -100.6135
   C(g)                9.314e-103    9.314e-103         1.000*  -102.0308
   Si(g)               5.539e-109    5.539e-109         1.000*  -108.2566
    *no data, gas taken to be ideal

                                  In fluid              Sorbed            Kd
  Original basis total moles   moles     mg/kg      moles     mg/kg      L/kg
 -------------------------------------------------------------------------------
   H2O                 58.9       53.6  9.14e+05
   Al+++              0.144   5.74e-07    0.0146
   Ca++               0.681      0.422  1.60e+04
   Cl-                 1.39       1.39  4.65e+04
   CrO4--            0.0129   3.02e-21  3.31e-16
   Fe++                1.39   6.02e-07    0.0318
   H+                 -6.86   0.000924     0.882
   HCO3-            0.00100    0.00100      57.7
   HPO4--            0.0193   5.79e-12  5.26e-07
   K+                0.0114     0.0114      422.
   Mg++                1.56   5.06e-05      1.16
   Mn++              0.0323   0.000421      21.9
   Na+                 1.02       1.02  2.22e+04
   O2(aq)          -0.00968    -0.0241     -729.
   SO4--            0.00100   1.42e-05      1.29
   SiO2(aq)            2.20   2.86e-05      1.63
   Ti(OH)4(aq)       0.0160     0.0160  1.75e+03

  Elemental composition               In fluid                  Sorbed
                  total moles     moles       mg/kg        moles       mg/kg
 -------------------------------------------------------------------------------
   Aluminum            0.1443    5.736e-07     0.01464
   Calcium             0.6806       0.4222   1.601e+04
   Carbon            0.001000     0.001000       11.37
   Chlorine             1.385        1.385   4.646e+04
   Chromium           0.01290    3.018e-21   1.485e-16
   Hydrogen             111.0        107.3   1.023e+05
   Iron                 1.394    6.024e-07     0.03184
   Magnesium            1.561    5.056e-05       1.163
   Manganese          0.03226    0.0004213       21.90
   Oxygen               63.47        53.63   8.119e+05
   Phosphorus         0.01934    5.792e-12   1.698e-07
   Potassium          0.01141      0.01141       422.1
   Silicon              2.199    2.863e-05      0.7609
   Sodium               1.019        1.019   2.217e+04
   Sulfur            0.001000    1.418e-05      0.4303
   Titanium           0.01596      0.01596       723.1


          Step #    48             Xi = 0.3400

          Temperature = 100.0 C    Pressure =  1.013 bars
          pH =  7.931              log fO2 =  -66.732
          Eh =  -0.6025 volts      pe =  -8.1386
          Ionic strength      =    1.886957 molal
          Charge imbalance    =    0.466478 eq/kg (17.03% error)
          Activity of water   =    0.959416
          Solvent mass        =     0.96024 kg
          Solution mass       =      1.0525 kg
          Mineral mass        =     0.40362 kg
          Solution density    =    1.005    g/cm3
          Solution viscosity  =    0.003    poise
          Chlorinity          =    1.442352 molal
          Dissolved solids    =       87634 mg/kg sol'n
          Hardness            =    39213.79 mg/kg sol'n as CaCO3
            carbonate         =       48.60 mg/kg sol'n as CaCO3
            non-carbonate     =    39165.19 mg/kg sol'n as CaCO3
          Carbonate alkalinity=       48.60 mg/kg sol'n as CaCO3
          Water type          =    Na-Cl
          Bulk volume         =    1.18e+03 cm3
          Fluid volume        =    1.05e+03 cm3
          Mineral volume      =        135. cm3
          Inert volume        =        0.00 cm3
          Porosity            =        88.6 %
          Permeability        =        1.90 cm2
          Mass reacted        =         367 g

                          moles          moles         grams          cm3      rxn rate
  Reactants             remaining       reacted       reacted       reacted  (mol/kg sec)
 ------------------------------------------------------------------------------------------
   Al2O3                   0.1587       0.08175         8.335          --            --  
   CaO                     0.4039        0.2081         11.67          --            --  
   Cr2O3                  0.01419      0.007312         1.111          --            --  
   FeO(ox)                  3.064         1.578         113.4          --            --  
   K2O(ox)                0.01145      0.005899        0.5557          --            --  
   MgO                      3.433         1.768         71.27          --            --  
   MnO                    0.07096       0.03655         2.593          --            --  
   Na2O(ox)                0.1531       0.07889         4.890          --            --  
   P2O5                   0.02128       0.01096         1.556          --            --  
   SiO2                     4.838         2.492         149.7          --            --  
   TiO2                   0.03511       0.01809         1.445          --            --  

  Minerals in system     moles      log moles      grams        volume (cm3)
 ----------------------------------------------------------------------------
   Andradite              0.05905     -1.229          30.01           7.785
   Annite               2.431e-06     -5.614       0.001244       0.0003751
   Antigorite             0.03521     -1.453          159.7           61.59
   Chromite              0.007312     -2.136          1.637          0.3218
   Daphnite-14A           0.08175     -1.088          58.33           17.45
   Diopside               0.07911     -1.102          17.13           5.229
   Greenalite              0.3480     -0.458          129.4           40.03
   Hydroxylapatite       0.007308     -2.136          3.671           1.385
   Tephroite              0.01808     -1.743          3.652           1.378
   Troilite             0.0009858     -3.006        0.08666         0.03270
                                               _____________   _____________
          (total)                                     403.6           135.2 

  Aqueous species       molality    mg/kg sol'n    act. coef.     log act.
 ---------------------------------------------------------------------------
   Cl-                      1.246     4.029e+04      0.5560       -0.1595
   Na+                     0.9420     1.976e+04      0.6322       -0.2251
   Ca++                    0.3853     1.409e+04      0.1676       -1.1898
   NaCl(aq)                0.1388         7400.      1.0000       -0.8576
   H2(aq)                 0.05315         97.76      1.0000       -1.2745
   CaCl+                  0.03114         2146.      0.6322       -1.7059
   Ti(OH)4(aq)            0.01884         1992.      1.0000       -1.7250
   CaCl2(aq)              0.01289         1305.      1.0000       -1.8899
   K+                     0.01274         454.5      0.5560       -2.1497
   Methane(aq)           0.001041         15.24      1.0000       -2.9824
   KCl(aq)              0.0005845         39.75      1.0000       -3.2332
   MnCl+                0.0003094         25.51      0.6322       -3.7087
   Mn++                 9.748e-05         4.886      0.1676       -4.7867
   OH-                  7.623e-05         1.183      0.5962       -4.3424
   Mg++                 3.499e-05        0.7758      0.2481       -5.0614
   SiO2(aq)             1.566e-05        0.8584      1.0000       -4.8052
   MgCl+                1.446e-05        0.7886      0.6322       -5.0389
   HS-                  1.445e-05        0.4361      0.5962       -5.0647
   NaHSiO3(aq)          1.130e-05         1.032      1.0000       -4.9468
   NaOH(aq)             6.349e-06        0.2317      1.0000       -5.1973
   HSiO3-               1.668e-06        0.1173      0.6322       -5.9770
   AlO2-                5.110e-07       0.02750      0.6322       -6.4907
   Fe++                 4.302e-07       0.02192      0.1676       -7.1420
   H2S(aq)              3.072e-07      0.009551      1.0000       -6.5126
   FeCl+                1.270e-07       0.01058      0.6322       -7.0955
   NaAlO2(aq)           1.106e-07      0.008271      1.0000       -6.9563
   S--                  4.579e-08      0.001340      0.1269       -8.2358
   FeCl4--              3.000e-08      0.005410      0.0877       -8.5800
   H+                   1.380e-08     1.269e-05      0.8498       -7.9306
    (only species > 1e-8 molal listed)

  Mineral saturation states
                     log Q/K                          log Q/K
 ----------------------------------------------------------------
   Antigorite         0.0000 sat    Boehmite          -1.3637     
   Greenalite         0.0000 sat    Clinochlore-14A   -1.3911     
   Troilite           0.0000 sat    Magnetite         -1.6517     
   Annite             0.0000 sat    Brucite           -1.6875     
   Diopside           0.0000 sat    Quartz            -1.7270     
   Daphnite-14A       0.0000 sat    Gibbsite          -1.8554     
   Tephroite          0.0000 sat    Monticellite      -1.8646     
   Chromite           0.0000 sat    Wustite           -1.8839     
   Hydroxylapatite    0.0000 sat    Fe(OH)2           -1.8948     
   Andradite          0.0000 sat    Tridymite         -1.8988     
   Phlogopite        -0.0468        Chalcedony        -1.9437     
   Pyrrhotite        -0.0796        Prehnite          -1.9487     
   Saponite-Ca       -0.3762        Halite            -1.9626     
   Chrysotile        -0.4604        Mesolite          -1.9759     
   Ice               -0.4850        Talc              -1.9782     
   Tremolite         -0.4960        Grossular         -2.0151     
   Alabandite        -0.5341        Saponite-H        -2.1178     
   Saponite-Na       -0.5604        Cristobalite(alp  -2.1447     
   Ripidolite-14A    -0.6032        Fe                -2.2158     
   Saponite-Mg       -0.8817        Goethite          -2.2257     
   Fayalite          -0.9272        Enstatite         -2.2341     
   Wollastonite      -0.9832        Coesite           -2.3854     
   Rhodonite         -0.9852        Cronstedtite-7A   -2.4155     
   Hedenbergite      -1.0162        Cristobalite(bet  -2.4469     
   Saponite-K        -1.0171        Minnesotaite      -2.4902     
   Mn(OH)2(am)       -1.0199        SiO2(am)          -2.6209     
   Diaspore          -1.0689        Manganosite       -2.6231     
   FeO               -1.0972        Chamosite-7A      -2.8365     
   Pseudowollastoni  -1.1175        Daphnite-7A       -2.8752     
   Ferrosilite       -1.2826     
    (only minerals with log Q/K > -3 listed)

                         partial
  Gases               press. (bar)     fugacity     fug. coef.    log fug.
 ---------------------------------------------------------------------------
   H2(g)                    66.50         66.55         1.001      1.8231
   CH4(g)                   1.192         1.191        0.9993      0.0758
   H2O(g)                  0.8117        0.7997        0.9852     -0.0971
   H2S(g)               9.195e-06     9.159e-06        0.9961     -5.0381
   HCl(g)               2.360e-12     2.360e-12         1.000*   -11.6271
   CO2(g)               5.202e-22     5.190e-22        0.9976    -21.2848
   CO(g)                9.870e-24     9.870e-24         1.000*   -23.0057
   C2H4(g)              8.300e-27     8.300e-27         1.000*   -26.0809
   S2(g)                4.228e-34     4.228e-34         1.000*   -33.3739
   SO2(g)               2.537e-37     2.519e-37        0.9928    -36.5988
   Na(g)                2.664e-39     2.664e-39         1.000*   -38.5744
   K(g)                 3.890e-42     3.890e-42         1.000*   -41.4100
   Cl2(g)               1.169e-52     1.169e-52         1.000*   -51.9322
   Mg(g)                8.656e-66     8.656e-66         1.000*   -65.0627
   O2(g)                1.854e-67     1.854e-67        0.9999    -66.7319
   Ca(g)                6.325e-81     6.325e-81         1.000*   -80.1989
   Al(g)               3.017e-101    3.017e-101         1.000*  -100.5204
   C(g)                6.928e-103    6.928e-103         1.000*  -102.1594
   Si(g)               6.991e-109    6.991e-109         1.000*  -108.1554
    *no data, gas taken to be ideal

                                  In fluid              Sorbed            Kd
  Original basis total moles   moles     mg/kg      moles     mg/kg      L/kg
 -------------------------------------------------------------------------------
   H2O                 59.3       53.4  9.13e+05
   Al+++              0.163   5.98e-07    0.0153
   Ca++               0.705      0.412  1.57e+04
   Cl-                 1.39       1.39  4.67e+04
   CrO4--            0.0146   2.84e-21  3.13e-16
   Fe++                1.58   5.64e-07    0.0299
   H+                 -7.77   0.000920     0.881
   HCO3-            0.00100    0.00100      58.0
   HPO4--            0.0219   5.53e-12  5.04e-07
   K+                0.0128     0.0128      475.
   Mg++                1.77   4.75e-05      1.10
   Mn++              0.0366   0.000391      20.4
   Na+                 1.04       1.04  2.27e+04
   O2(aq)           -0.0110    -0.0275     -838.
   SO4--            0.00100   1.42e-05      1.30
   SiO2(aq)            2.49   2.75e-05      1.57
   Ti(OH)4(aq)       0.0181     0.0181  1.99e+03

  Elemental composition               In fluid                  Sorbed
                  total moles     moles       mg/kg        moles       mg/kg
 -------------------------------------------------------------------------------
   Aluminum            0.1635    5.978e-07     0.01533
   Calcium             0.7051       0.4123   1.570e+04
   Carbon            0.001000     0.001000       11.41
   Chlorine             1.385        1.385   4.665e+04
   Chromium           0.01462    2.842e-21   1.404e-16
   Hydrogen             111.0        106.8   1.023e+05
   Iron                 1.579    5.644e-07     0.02995
   Magnesium            1.769    4.748e-05       1.097
   Manganese          0.03656    0.0003907       20.39
   Oxygen               64.53        53.37   8.114e+05
   Phosphorus         0.02192    5.531e-12   1.628e-07
   Potassium          0.01280      0.01280       475.3
   Silicon              2.492    2.749e-05      0.7336
   Sodium               1.038        1.038   2.267e+04
   Sulfur            0.001000    1.421e-05      0.4331
   Titanium           0.01809      0.01809       822.8


          Step #    54             Xi = 0.4000

          Temperature = 100.0 C    Pressure =  1.013 bars
          pH =  7.962              log fO2 =  -66.905
          Eh =  -0.6081 volts      pe =  -8.2132
          Ionic strength      =    1.884569 molal
          Charge imbalance    =    0.469392 eq/kg (17.06% error)
          Activity of water   =    0.959205
          Solvent mass        =     0.95322 kg
          Solution mass       =      1.0459 kg
          Mineral mass        =     0.47484 kg
          Solution density    =    1.006    g/cm3
          Solution viscosity  =    0.003    poise
          Chlorinity          =    1.452966 molal
          Dissolved solids    =       88640 mg/kg sol'n
          Hardness            =    38114.43 mg/kg sol'n as CaCO3
            carbonate         =       49.10 mg/kg sol'n as CaCO3
            non-carbonate     =    38065.33 mg/kg sol'n as CaCO3
          Carbonate alkalinity=       49.10 mg/kg sol'n as CaCO3
          Water type          =    Na-Cl
          Bulk volume         =    1.20e+03 cm3
          Fluid volume        =    1.04e+03 cm3
          Mineral volume      =        159. cm3
          Inert volume        =        0.00 cm3
          Porosity            =        86.7 %
          Permeability        =        1.01 cm2
          Mass reacted        =         431 g

                          moles          moles         grams          cm3      rxn rate
  Reactants             remaining       reacted       reacted       reacted  (mol/kg sec)
 ------------------------------------------------------------------------------------------
   Al2O3                   0.1443       0.09617         9.806          --            --  
   CaO                     0.3672        0.2448         13.73          --            --  
   Cr2O3                  0.01290      0.008602         1.307          --            --  
   FeO(ox)                  2.785         1.857         133.4          --            --  
   K2O(ox)                0.01041      0.006940        0.6537          --            --  
   MgO                      3.121         2.080         83.85          --            --  
   MnO                    0.06451       0.04301         3.051          --            --  
   Na2O(ox)                0.1392       0.09282         5.753          --            --  
   P2O5                   0.01934       0.01290         1.830          --            --  
   SiO2                     4.398         2.932         176.2          --            --  
   TiO2                   0.03192       0.02128         1.700          --            --  

  Minerals in system     moles      log moles      grams        volume (cm3)
 ----------------------------------------------------------------------------
   Andradite              0.06983     -1.156          35.49           9.207
   Annite                0.001751     -2.757         0.8961          0.2701
   Antigorite             0.04147     -1.382          188.1           72.53
   Chromite              0.008603     -2.065          1.926          0.3786
   Daphnite-14A           0.09530     -1.021          68.00           20.34
   Diopside               0.09108     -1.041          19.72           6.019
   Greenalite              0.4089     -0.388          152.0           47.03
   Hydroxylapatite       0.008597     -2.066          4.318           1.630
   Tephroite              0.02133     -1.671          4.307           1.625
   Troilite             0.0009857     -3.006        0.08666         0.03270
                                               _____________   _____________
          (total)                                     474.8           159.1 

  Aqueous species       molality    mg/kg sol'n    act. coef.     log act.
 ---------------------------------------------------------------------------
   Cl-                      1.252     4.046e+04      0.5560       -0.1573
   Na+                     0.9737     2.040e+04      0.6321       -0.2108
   Ca++                    0.3747     1.369e+04      0.1677       -1.2019
   NaCl(aq)                0.1442         7679.      1.0000       -0.8411
   H2(aq)                 0.06486         119.2      1.0000       -1.1880
   CaCl+                  0.03044         2095.      0.6321       -1.7158
   Ti(OH)4(aq)            0.02232         2358.      1.0000       -1.6512
   K+                     0.01317         469.2      0.5560       -2.1355
   CaCl2(aq)              0.01266         1280.      1.0000       -1.8976
   Methane(aq)           0.001049         15.34      1.0000       -2.9792
   KCl(aq)              0.0006070         41.24      1.0000       -3.2168
   MnCl+                0.0002816         23.20      0.6321       -3.7496
   Mn++                 8.826e-05         4.419      0.1677       -4.8298
   OH-                  8.194e-05         1.270      0.5962       -4.3111
   Mg++                 3.229e-05        0.7152      0.2481       -5.0963
   HS-                  1.462e-05        0.4408      0.5962       -5.0596
   SiO2(aq)             1.431e-05        0.7835      1.0000       -4.8444
   MgCl+                1.342e-05        0.7307      0.6321       -5.0716
   NaHSiO3(aq)          1.147e-05         1.046      1.0000       -4.9403
   NaOH(aq)             7.053e-06        0.2571      1.0000       -5.1516
   HSiO3-               1.638e-06        0.1151      0.6321       -5.9849
   AlO2-                5.412e-07       0.02909      0.6321       -6.4659
   Fe++                 3.955e-07       0.02013      0.1677       -7.1785
   H2S(aq)              2.891e-07      0.008980      1.0000       -6.5389
   NaAlO2(aq)           1.210e-07      0.009042      1.0000       -6.9171
   FeCl+                1.173e-07      0.009763      0.6321       -7.1298
   S--                  4.980e-08      0.001455      0.1269       -8.1993
   FeCl4--              2.813e-08      0.005068      0.0877       -8.6077
   H+                   1.284e-08     1.180e-05      0.8496       -7.9620
    (only species > 1e-8 molal listed)

  Mineral saturation states
                     log Q/K                          log Q/K
 ----------------------------------------------------------------
   Annite             0.0000 sat    Boehmite          -1.3702     
   Diopside           0.0000 sat    Clinochlore-14A   -1.3829     
   Greenalite         0.0000 sat    Magnetite         -1.6596     
   Hydroxylapatite    0.0000 sat    Brucite           -1.6598     
   Antigorite         0.0000 sat    Quartz            -1.7662     
   Chromite           0.0000 sat    Monticellite      -1.8254     
   Troilite           0.0000 sat    Gibbsite          -1.8620     
   Tephroite          0.0000 sat    Wustite           -1.8636     
   Daphnite-14A       0.0000 sat    Fe(OH)2           -1.8686     
   Andradite          0.0000 sat    Tridymite         -1.9380     
   Phlogopite        -0.0419        Halite            -1.9461     
   Pyrrhotite        -0.0796        Prehnite          -1.9782     
   Saponite-Ca       -0.4305        Chalcedony        -1.9829     
   Chrysotile        -0.4555        Grossular         -1.9940     
   Ice               -0.4851        Mesolite          -2.0430     
   Alabandite        -0.5407        Talc              -2.0516     
   Tremolite         -0.5694        Fe                -2.1031     
   Ripidolite-14A    -0.5983        Saponite-H        -2.1804     
   Saponite-Na       -0.6079        Cristobalite(alp  -2.1839     
   Fayalite          -0.9140        Goethite          -2.2428     
   Saponite-Mg       -0.9397        Enstatite         -2.2455     
   Wollastonite      -0.9718        Coesite           -2.4246     
   Mn(OH)2(am)       -1.0004        Cronstedtite-7A   -2.4366     
   Rhodonite         -1.0048        Cristobalite(bet  -2.4861     
   Hedenbergite      -1.0178        Minnesotaite      -2.5686     
   Saponite-K        -1.0646        Manganosite       -2.6035     
   FeO               -1.0710        SiO2(am)          -2.6601     
   Diaspore          -1.0754        Chamosite-7A      -2.8365     
   Pseudowollastoni  -1.1061        Daphnite-7A       -2.8752     
   Ferrosilite       -1.2956     
    (only minerals with log Q/K > -3 listed)

                         partial
  Gases               press. (bar)     fugacity     fug. coef.    log fug.
 ---------------------------------------------------------------------------
   H2(g)                    81.15         81.20         1.001      1.9096
   CH4(g)                   1.200         1.200        0.9993      0.0790
   H2O(g)                  0.8115        0.7995        0.9852     -0.0972
   H2S(g)               8.655e-06     8.621e-06        0.9961     -5.0644
   HCl(g)               2.207e-12     2.207e-12         1.000*   -11.6563
   CO2(g)               2.363e-22     2.358e-22        0.9976    -21.6275
   CO(g)                5.472e-24     5.472e-24         1.000*   -23.2619
   C2H4(g)              5.657e-27     5.657e-27         1.000*   -26.2474
   S2(g)                2.516e-34     2.516e-34         1.000*   -33.5993
   SO2(g)               1.314e-37     1.304e-37        0.9928    -36.8846
   Na(g)                3.270e-39     3.270e-39         1.000*   -38.4854
   K(g)                 4.774e-42     4.774e-42         1.000*   -41.3211
   Cl2(g)               8.374e-53     8.374e-53         1.000*   -52.0771
   Mg(g)                1.126e-65     1.126e-65         1.000*   -64.9483
   O2(g)                1.245e-67     1.245e-67        0.9999    -66.9049
   Ca(g)                8.673e-81     8.673e-81         1.000*   -80.0618
   Al(g)               4.008e-101    4.008e-101         1.000*  -100.3971
   C(g)                4.688e-103    4.688e-103         1.000*  -102.3290
   Si(g)               9.515e-109    9.515e-109         1.000*  -108.0216
    *no data, gas taken to be ideal

                                  In fluid              Sorbed            Kd
  Original basis total moles   moles     mg/kg      moles     mg/kg      L/kg
 -------------------------------------------------------------------------------
   H2O                 60.0       53.0  9.12e+05
   Al+++              0.192   6.32e-07    0.0163
   Ca++               0.742      0.398  1.53e+04
   Cl-                 1.39       1.39  4.69e+04
   CrO4--            0.0172   2.62e-21  2.90e-16
   Fe++                1.86   5.16e-07    0.0276
   H+                 -9.14   0.000915     0.881
   HCO3-            0.00100    0.00100      58.3
   HPO4--            0.0258   5.21e-12  4.78e-07
   K+                0.0149     0.0131      491.
   Mg++                2.08   4.36e-05      1.01
   Mn++              0.0430   0.000353      18.5
   Na+                 1.07       1.07  2.34e+04
   O2(aq)           -0.0129    -0.0329 -1.01e+03
   SO4--            0.00100   1.43e-05      1.31
   SiO2(aq)            2.93   2.61e-05      1.50
   Ti(OH)4(aq)       0.0213     0.0213  2.36e+03

  Elemental composition               In fluid                  Sorbed
                  total moles     moles       mg/kg        moles       mg/kg
 -------------------------------------------------------------------------------
   Aluminum            0.1923    6.321e-07     0.01631
   Calcium             0.7418       0.3983   1.526e+04
   Carbon            0.001000     0.001000       11.48
   Chlorine             1.385        1.385   4.695e+04
   Chromium           0.01721    2.616e-21   1.300e-16
   Hydrogen             111.0        106.0   1.022e+05
   Iron                 1.858    5.162e-07     0.02756
   Magnesium            2.081    4.357e-05       1.012
   Manganese          0.04301    0.0003526       18.52
   Oxygen               66.13        53.00   8.107e+05
   Phosphorus         0.02579    5.212e-12   1.544e-07
   Potassium          0.01488      0.01313       490.8
   Silicon              2.932    2.614e-05      0.7018
   Sodium               1.066        1.066   2.342e+04
   Sulfur            0.001000    1.426e-05      0.4372
   Titanium           0.02128      0.02128       974.1


          Step #    64             Xi = 0.5000

          Temperature = 100.0 C    Pressure =  1.013 bars
          pH =  8.007              log fO2 =  -67.138
          Eh =  -0.6157 volts      pe =  -8.3163
          Ionic strength      =    1.880571 molal
          Charge imbalance    =    0.474332 eq/kg (17.11% error)
          Activity of water   =    0.958847
          Solvent mass        =     0.94153 kg
          Solution mass       =      1.0350 kg
          Mineral mass        =     0.59354 kg
          Solution density    =    1.007    g/cm3
          Solution viscosity  =    0.003    poise
          Chlorinity          =    1.471003 molal
          Dissolved solids    =       90342 mg/kg sol'n
          Hardness            =    36259.74 mg/kg sol'n as CaCO3
            carbonate         =       49.91 mg/kg sol'n as CaCO3
            non-carbonate     =    36209.83 mg/kg sol'n as CaCO3
          Carbonate alkalinity=       49.91 mg/kg sol'n as CaCO3
          Water type          =    Na-Cl
          Bulk volume         =    1.23e+03 cm3
          Fluid volume        =    1.03e+03 cm3
          Mineral volume      =        199. cm3
          Inert volume        =        0.00 cm3
          Porosity            =        83.8 %
          Permeability        =       0.366 cm2
          Mass reacted        =         539 g

                          moles          moles         grams          cm3      rxn rate
  Reactants             remaining       reacted       reacted       reacted  (mol/kg sec)
 ------------------------------------------------------------------------------------------
   Al2O3                   0.1202        0.1202         12.26          --            --  
   CaO                     0.3060        0.3060         17.16          --            --  
   Cr2O3                  0.01075       0.01075         1.634          --            --  
   FeO(ox)                  2.321         2.321         166.8          --            --  
   K2O(ox)               0.008675      0.008675        0.8171          --            --  
   MgO                      2.601         2.601         104.8          --            --  
   MnO                    0.05376       0.05376         3.813          --            --  
   Na2O(ox)                0.1160        0.1160         7.191          --            --  
   P2O5                   0.01612       0.01612         2.288          --            --  
   SiO2                     3.665         3.665         220.2          --            --  
   TiO2                   0.02660       0.02660         2.125          --            --  

  Minerals in system     moles      log moles      grams        volume (cm3)
 ----------------------------------------------------------------------------
   Andradite              0.08786     -1.056          44.65           11.58
   Annite                0.004867     -2.313          2.491          0.7510
   Antigorite             0.05189     -1.285          235.4           90.76
   Chromite               0.01075     -1.968          2.407          0.4732
   Daphnite-14A            0.1178     -0.929          84.04           25.14
   Diopside                0.1108     -0.956          23.99           7.321
   Greenalite              0.5103     -0.292          189.7           58.69
   Hydroxylapatite        0.01075     -1.969          5.398           2.037
   Tephroite              0.02673     -1.573          5.398           2.037
   Troilite             0.0009856     -3.006        0.08665         0.03270
                                               _____________   _____________
          (total)                                     593.5           198.8 

  Aqueous species       molality    mg/kg sol'n    act. coef.     log act.
 ---------------------------------------------------------------------------
   Cl-                      1.263     4.073e+04      0.5559       -0.1536
   Na+                      1.028     2.149e+04      0.6320       -0.1875
   Ca++                    0.3567     1.301e+04      0.1677       -1.2232
   NaCl(aq)                0.1534         8157.      1.0000       -0.8141
   H2(aq)                 0.08481         155.5      1.0000       -1.0716
   CaCl+                  0.02923         2009.      0.6320       -1.7334
   Ti(OH)4(aq)            0.02825         2979.      1.0000       -1.5490
   K+                     0.01368         486.7      0.5559       -2.1188
   CaCl2(aq)              0.01226         1238.      1.0000       -1.9115
   Methane(aq)           0.001062         15.50      1.0000       -2.9738
   KCl(aq)              0.0006362         43.15      1.0000       -3.1964
   MnCl+                0.0002457         20.20      0.6320       -3.8090
   OH-                  9.082e-05         1.405      0.5961       -4.2665
   Mn++                 7.633e-05         3.814      0.1677       -4.8928
   Mg++                 2.865e-05        0.6335      0.2481       -5.1482
   HS-                  1.494e-05        0.4495      0.5961       -5.0503
   SiO2(aq)             1.267e-05        0.6924      1.0000       -4.8973
   MgCl+                1.201e-05        0.6528      0.6320       -5.1198
   NaHSiO3(aq)          1.188e-05         1.081      1.0000       -4.9252
   NaOH(aq)             8.248e-06        0.3001      1.0000       -5.0836
   HSiO3-               1.608e-06        0.1127      0.6320       -5.9931
   AlO2-                5.880e-07       0.03155      0.6320       -6.4299
   Fe++                 3.491e-07       0.01773      0.1677       -7.2326
   H2S(aq)              2.664e-07      0.008260      1.0000       -6.5744
   NaAlO2(aq)           1.388e-07       0.01035      1.0000       -6.8578
   FeCl+                1.045e-07      0.008678      0.6320       -7.1802
   S--                  5.639e-08      0.001645      0.1269       -8.1452
   FeCl4--              2.568e-08      0.004618      0.0878       -8.6470
   H+                   1.159e-08     1.063e-05      0.8493       -8.0069
    (only species > 1e-8 molal listed)

  Mineral saturation states
                     log Q/K                          log Q/K
 ----------------------------------------------------------------
   Antigorite         0.0000 sat    Clinochlore-14A   -1.3720     
   Annite             0.0000 sat    Boehmite          -1.3791     
   Troilite           0.0000 sat    Brucite           -1.6224     
   Daphnite-14A       0.0000 sat    Magnetite         -1.6702     
   Andradite          0.0000 sat    Monticellite      -1.7725     
   Diopside           0.0000 sat    Quartz            -1.8191     
   Chromite           0.0000 sat    Fe(OH)2           -1.8335     
   Greenalite         0.0000 sat    Wustite           -1.8363     
   Hydroxylapatite    0.0000 sat    Gibbsite          -1.8710     
   Tephroite          0.0000 sat    Halite            -1.9191     
   Phlogopite        -0.0353        Fe                -1.9511     
   Pyrrhotite        -0.0796        Grossular         -1.9656     
   Chrysotile        -0.4489        Tridymite         -1.9909     
   Ice               -0.4853        Prehnite          -2.0181     
   Saponite-Ca       -0.5036        Chalcedony        -2.0358     
   Alabandite        -0.5496        Mesolite          -2.1291     
   Ripidolite-14A    -0.5917        Talc              -2.1505     
   Tremolite         -0.6683        Cristobalite(alp  -2.2368     
   Saponite-Na       -0.6698        Enstatite         -2.2608     
   Fayalite          -0.8962        Saponite-H        -2.2649     
   Wollastonite      -0.9565        Goethite          -2.2659     
   Mn(OH)2(am)       -0.9741        Cronstedtite-7A   -2.4650     
   Saponite-Mg       -1.0179        Coesite           -2.4775     
   Hedenbergite      -1.0200        Cristobalite(bet  -2.5390     
   Rhodonite         -1.0312        Manganosite       -2.5771     
   FeO               -1.0356        Minnesotaite      -2.6741     
   Diaspore          -1.0843        SiO2(am)          -2.7130     
   Pseudowollastoni  -1.0908        Chamosite-7A      -2.8365     
   Saponite-K        -1.1288        Daphnite-7A       -2.8752     
   Ferrosilite       -1.3131     
    (only minerals with log Q/K > -3 listed)

                         partial
  Gases               press. (bar)     fugacity     fug. coef.    log fug.
 ---------------------------------------------------------------------------
   H2(g)                    106.1         106.2         1.001      2.0260
   CH4(g)                   1.215         1.214        0.9993      0.0844
   H2O(g)                  0.8112        0.7992        0.9852     -0.0974
   H2S(g)               7.975e-06     7.944e-06        0.9961     -5.0999
   HCl(g)               2.007e-12     2.007e-12         1.000*   -11.6974
   CO2(g)               8.177e-23     8.158e-23        0.9976    -22.0884
   CO(g)                2.477e-24     2.477e-24         1.000*   -23.6061
   C2H4(g)              3.391e-27     3.391e-27         1.000*   -26.4697
   S2(g)                1.249e-34     1.249e-34         1.000*   -33.9033
   SO2(g)               5.411e-38     5.372e-38        0.9928    -37.2699
   Na(g)                4.375e-39     4.375e-39         1.000*   -38.3591
   K(g)                 6.290e-42     6.290e-42         1.000*   -41.2014
   Cl2(g)               5.299e-53     5.299e-53         1.000*   -52.2758
   Mg(g)                1.606e-65     1.606e-65         1.000*   -64.7941
   O2(g)                7.276e-68     7.275e-68        0.9999    -67.1382
   Ca(g)                1.327e-80     1.327e-80         1.000*   -79.8770
   Al(g)               5.876e-101    5.876e-101         1.000*  -100.2309
   C(g)                2.776e-103    2.776e-103         1.000*  -102.5566
   Si(g)               1.441e-108    1.441e-108         1.000*  -107.8412
    *no data, gas taken to be ideal

                                  In fluid              Sorbed            Kd
  Original basis total moles   moles     mg/kg      moles     mg/kg      L/kg
 -------------------------------------------------------------------------------
   H2O                 61.2       52.3  9.11e+05
   Al+++              0.240   6.85e-07    0.0179
   Ca++               0.803      0.375  1.45e+04
   Cl-                 1.39       1.39  4.74e+04
   CrO4--            0.0215   2.31e-21  2.59e-16
   Fe++                2.32   4.52e-07    0.0244
   H+                 -11.4   0.000906     0.882
   HCO3-            0.00100    0.00100      59.0
   HPO4--            0.0322   4.85e-12  4.50e-07
   K+                0.0183     0.0135      509.
   Mg++                2.60   3.83e-05     0.899
   Mn++              0.0538   0.000303      16.1
   Na+                 1.11       1.11  2.47e+04
   O2(aq)           -0.0161    -0.0420 -1.30e+03
   SO4--            0.00100   1.44e-05      1.33
   SiO2(aq)            3.66   2.46e-05      1.43
   Ti(OH)4(aq)       0.0266     0.0266  2.98e+03

  Elemental composition               In fluid                  Sorbed
                  total moles     moles       mg/kg        moles       mg/kg
 -------------------------------------------------------------------------------
   Aluminum            0.2404    6.852e-07     0.01786
   Calcium             0.8030       0.3749   1.452e+04
   Carbon            0.001000     0.001000       11.60
   Chlorine             1.385        1.385   4.744e+04
   Chromium           0.02151    2.307e-21   1.159e-16
   Hydrogen             111.0        104.8   1.020e+05
   Iron                 2.322    4.517e-07     0.02437
   Magnesium            2.602    3.828e-05      0.8990
   Manganese          0.05376    0.0003032       16.09
   Oxygen               68.78        52.37   8.095e+05
   Phosphorus         0.03224    4.854e-12   1.453e-07
   Potassium          0.01835      0.01348       509.3
   Silicon              3.665    2.463e-05      0.6682
   Sodium               1.112        1.112   2.470e+04
   Sulfur            0.001000    1.437e-05      0.4452
   Titanium           0.02660      0.02660       1230.


          Step #    74             Xi = 0.6000

          Temperature = 100.0 C    Pressure =  1.013 bars
          pH =  8.046              log fO2 =  -67.327
          Eh =  -0.6221 volts      pe =  -8.4023
          Ionic strength      =    1.876531 molal
          Charge imbalance    =    0.479377 eq/kg (17.16% error)
          Activity of water   =    0.958482
          Solvent mass        =     0.92985 kg
          Solution mass       =      1.0241 kg
          Mineral mass        =     0.71224 kg
          Solution density    =    1.008    g/cm3
          Solution viscosity  =    0.003    poise
          Chlorinity          =    1.489490 molal
          Dissolved solids    =       92077 mg/kg sol'n
          Hardness            =    34373.57 mg/kg sol'n as CaCO3
            carbonate         =       50.70 mg/kg sol'n as CaCO3
            non-carbonate     =    34322.86 mg/kg sol'n as CaCO3
          Carbonate alkalinity=       50.70 mg/kg sol'n as CaCO3
          Water type          =    Na-Cl
          Bulk volume         =    1.25e+03 cm3
          Fluid volume        =    1.02e+03 cm3
          Mineral volume      =        239. cm3
          Inert volume        =        0.00 cm3
          Porosity            =        81.0 %
          Permeability        =       0.139 cm2
          Mass reacted        =         647 g

                          moles          moles         grams          cm3      rxn rate
  Reactants             remaining       reacted       reacted       reacted  (mol/kg sec)
 ------------------------------------------------------------------------------------------
   Al2O3                  0.09617        0.1443         14.71          --            --  
   CaO                     0.2448        0.3672         20.59          --            --  
   Cr2O3                 0.008602       0.01290         1.961          --            --  
   FeO(ox)                  1.857         2.785         200.1          --            --  
   K2O(ox)               0.006940       0.01041        0.9806          --            --  
   MgO                      2.080         3.121         125.8          --            --  
   MnO                    0.04301       0.06451         4.576          --            --  
   Na2O(ox)               0.09282        0.1392         8.629          --            --  
   P2O5                   0.01290       0.01934         2.746          --            --  
   SiO2                     2.932         4.398         264.2          --            --  
   TiO2                   0.02128       0.03192         2.550          --            --  

  Minerals in system     moles      log moles      grams        volume (cm3)
 ----------------------------------------------------------------------------
   Andradite               0.1059     -0.975          53.83           13.97
   Annite                0.008167     -2.088          4.180           1.260
   Antigorite             0.06232     -1.205          282.7           109.0
   Chromite               0.01290     -1.889          2.888          0.5679
   Daphnite-14A            0.1402     -0.853          100.0           29.92
   Diopside                0.1303     -0.885          28.21           8.609
   Greenalite              0.6117     -0.213          227.4           70.34
   Hydroxylapatite        0.01290     -1.890          6.478           2.444
   Tephroite              0.03212     -1.493          6.487           2.448
   Troilite             0.0009855     -3.006        0.08664         0.03269
                                               _____________   _____________
          (total)                                     712.2           238.6 

  Aqueous species       molality    mg/kg sol'n    act. coef.     log act.
 ---------------------------------------------------------------------------
   Cl-                      1.274     4.101e+04      0.5559       -0.1499
   Na+                      1.083     2.260e+04      0.6319       -0.1648
   Ca++                    0.3384     1.231e+04      0.1677       -1.2460
   NaCl(aq)                0.1630         8651.      1.0000       -0.7877
   H2(aq)                  0.1053         192.8      1.0000       -0.9775
   Ti(OH)4(aq)            0.03433         3612.      1.0000       -1.4644
   CaCl+                  0.02798         1919.      0.6319       -1.7525
   K+                     0.01403         497.9      0.5559       -2.1081
   CaCl2(aq)              0.01183         1192.      1.0000       -1.9269
   Methane(aq)           0.001075         15.66      1.0000       -2.9684
   KCl(aq)              0.0006577         44.52      1.0000       -3.1820
   MnCl+                0.0002176         17.86      0.6319       -3.8618
   OH-                  9.934e-05         1.534      0.5960       -4.2276
   Mn++                 6.700e-05         3.342      0.1677       -4.9494
   Mg++                 2.568e-05        0.5668      0.2481       -5.1957
   HS-                  1.530e-05        0.4595      0.5960       -5.0400
   NaHSiO3(aq)          1.240e-05         1.127      1.0000       -4.9064
   SiO2(aq)             1.148e-05        0.6264      1.0000       -4.9400
   MgCl+                1.086e-05        0.5891      0.6319       -5.1636
   NaOH(aq)             9.503e-06        0.3451      1.0000       -5.0222
   HSiO3-               1.594e-06        0.1116      0.6319       -5.9969
   AlO2-                6.329e-07       0.03389      0.6319       -6.3980
   Fe++                 3.116e-07       0.01580      0.1677       -7.2819
   H2S(aq)              2.494e-07      0.007716      1.0000       -6.6032
   NaAlO2(aq)           1.573e-07       0.01171      1.0000       -6.8033
   FeCl+                9.410e-08      0.007800      0.6319       -7.2258
   S--                  6.315e-08      0.001838      0.1270       -8.0959
   FeCl4--              2.372e-08      0.004256      0.0878       -8.6814
   H+                   1.060e-08     9.697e-06      0.8490       -8.0459
    (only species > 1e-8 molal listed)

  Mineral saturation states
                     log Q/K                          log Q/K
 ----------------------------------------------------------------
   Greenalite         0.0000 sat    Clinochlore-14A   -1.3631     
   Troilite           0.0000 sat    Boehmite          -1.3862     
   Andradite          0.0000 sat    Brucite           -1.5922     
   Daphnite-14A       0.0000 sat    Magnetite         -1.6787     
   Chromite           0.0000 sat    Monticellite      -1.7298     
   Antigorite         0.0000 sat    Fe(OH)2           -1.8050     
   Hydroxylapatite    0.0000 sat    Wustite           -1.8143     
   Diopside           0.0000 sat    Fe                -1.8283     
   Annite             0.0000 sat    Quartz            -1.8618     
   Tephroite          0.0000 sat    Gibbsite          -1.8783     
   Phlogopite        -0.0300        Halite            -1.8927     
   Pyrrhotite        -0.0796        Grossular         -1.9427     
   Chrysotile        -0.4436        Tridymite         -2.0336     
   Ice               -0.4854        Prehnite          -2.0504     
   Alabandite        -0.5569        Chalcedony        -2.0785     
   Saponite-Ca       -0.5627        Mesolite          -2.1944     
   Ripidolite-14A    -0.5864        Talc              -2.2305     
   Saponite-Na       -0.7177        Enstatite         -2.2732     
   Tremolite         -0.7483        Cristobalite(alp  -2.2795     
   Fayalite          -0.8817        Goethite          -2.2845     
   Wollastonite      -0.9441        Saponite-H        -2.3330     
   Mn(OH)2(am)       -0.9529        Cronstedtite-7A   -2.4879     
   FeO               -1.0070        Coesite           -2.5202     
   Hedenbergite      -1.0218        Manganosite       -2.5557     
   Rhodonite         -1.0526        Cristobalite(bet  -2.5817     
   Pseudowollastoni  -1.0784        SiO2(am)          -2.7557     
   Saponite-Mg       -1.0811        Minnesotaite      -2.7594     
   Diaspore          -1.0914        Chamosite-7A      -2.8365     
   Saponite-K        -1.1806        Daphnite-7A       -2.8752     
   Ferrosilite       -1.3272     
    (only minerals with log Q/K > -3 listed)

                         partial
  Gases               press. (bar)     fugacity     fug. coef.    log fug.
 ---------------------------------------------------------------------------
   H2(g)                    131.8         131.9         1.001      2.1201
   CH4(g)                   1.231         1.230        0.9993      0.0898
   H2O(g)                  0.8109        0.7989        0.9852     -0.0975
   H2S(g)               7.464e-06     7.436e-06        0.9961     -5.1287
   HCl(g)               1.851e-12     1.851e-12         1.000*   -11.7327
   CO2(g)               3.480e-23     3.472e-23        0.9976    -22.4595
   CO(g)                1.309e-24     1.309e-24         1.000*   -23.8830
   C2H4(g)              2.255e-27     2.255e-27         1.000*   -26.6469
   S2(g)                7.098e-35     7.098e-35         1.000*   -34.1489
   SO2(g)               2.643e-38     2.624e-38        0.9928    -37.5811
   Na(g)                5.618e-39     5.618e-39         1.000*   -38.2504
   K(g)                 7.858e-42     7.858e-42         1.000*   -41.1047
   Cl2(g)               3.627e-53     3.627e-53         1.000*   -52.4404
   Mg(g)                2.140e-65     2.140e-65         1.000*   -64.6696
   O2(g)                4.715e-68     4.714e-68        0.9999    -67.3266
   Ca(g)                1.872e-80     1.872e-80         1.000*   -79.7278
   Al(g)               8.005e-101    8.005e-101         1.000*  -100.0967
   C(g)                1.823e-103    1.823e-103         1.000*  -102.7393
   Si(g)               2.016e-108    2.016e-108         1.000*  -107.6955
    *no data, gas taken to be ideal

                                  In fluid              Sorbed            Kd
  Original basis total moles   moles     mg/kg      moles     mg/kg      L/kg
 -------------------------------------------------------------------------------
   H2O                 62.3       51.7  9.10e+05
   Al+++              0.289   7.36e-07    0.0194
   Ca++               0.864      0.352  1.38e+04
   Cl-                 1.39       1.38  4.79e+04
   CrO4--            0.0258   2.05e-21  2.32e-16
   Fe++                2.79   4.00e-07    0.0218
   H+                 -13.7   0.000898     0.883
   HCO3-            0.00100    0.00100      59.6
   HPO4--            0.0387   4.63e-12  4.34e-07
   K+                0.0218     0.0137      521.
   Mg++                3.12   3.40e-05     0.806
   Mn++              0.0645   0.000265      14.2
   Na+                 1.16       1.16  2.60e+04
   O2(aq)           -0.0194    -0.0510 -1.59e+03
   SO4--            0.00100   1.45e-05      1.36
   SiO2(aq)            4.40   2.37e-05      1.39
   Ti(OH)4(aq)       0.0319     0.0319  3.61e+03

  Elemental composition               In fluid                  Sorbed
                  total moles     moles       mg/kg        moles       mg/kg
 -------------------------------------------------------------------------------
   Aluminum            0.2885    7.356e-07     0.01938
   Calcium             0.8642       0.3517   1.376e+04
   Carbon            0.001000     0.001000       11.73
   Chlorine             1.385        1.385   4.794e+04
   Chromium           0.02581    2.052e-21   1.042e-16
   Hydrogen             111.0        103.6   1.019e+05
   Iron                 2.786    3.997e-07     0.02179
   Magnesium            3.122    3.398e-05      0.8064
   Manganese          0.06451    0.0002646       14.19
   Oxygen               71.43        51.74   8.083e+05
   Phosphorus         0.03869    4.631e-12   1.401e-07
   Potassium          0.02182      0.01365       521.2
   Silicon              4.398    2.369e-05      0.6497
   Sodium               1.158        1.158   2.600e+04
   Sulfur            0.001000    1.452e-05      0.4546
   Titanium           0.03192      0.03192       1492.


          Step #    84             Xi = 0.7000

          Temperature = 100.0 C    Pressure =  1.013 bars
          pH =  8.081              log fO2 =  -67.485
          Eh =  -0.6276 volts      pe =  -8.4775
          Ionic strength      =    1.872434 molal
          Charge imbalance    =    0.484531 eq/kg (17.22% error)
          Activity of water   =    0.958110
          Solvent mass        =     0.91816 kg
          Solution mass       =      1.0133 kg
          Mineral mass        =     0.83095 kg
          Solution density    =    1.009    g/cm3
          Solution viscosity  =    0.003    poise
          Chlorinity          =    1.508445 molal
          Dissolved solids    =       93847 mg/kg sol'n
          Hardness            =    32453.04 mg/kg sol'n as CaCO3
            carbonate         =       51.50 mg/kg sol'n as CaCO3
            non-carbonate     =    32401.54 mg/kg sol'n as CaCO3
          Carbonate alkalinity=       51.50 mg/kg sol'n as CaCO3
          Water type          =    Na-Cl
          Bulk volume         =    1.28e+03 cm3
          Fluid volume        =    1.00e+03 cm3
          Mineral volume      =        278. cm3
          Inert volume        =        0.00 cm3
          Porosity            =        78.3 %
          Permeability        =      0.0548 cm2
          Mass reacted        =         755 g

                          moles          moles         grams          cm3      rxn rate
  Reactants             remaining       reacted       reacted       reacted  (mol/kg sec)
 ------------------------------------------------------------------------------------------
   Al2O3                  0.07213        0.1683         17.16          --            --  
   CaO                     0.1836        0.4284         24.02          --            --  
   Cr2O3                 0.006452       0.01505         2.288          --            --  
   FeO(ox)                  1.393         3.249         233.5          --            --  
   K2O(ox)               0.005205       0.01214         1.144          --            --  
   MgO                      1.560         3.641         146.7          --            --  
   MnO                    0.03225       0.07526         5.339          --            --  
   Na2O(ox)               0.06961        0.1624         10.07          --            --  
   P2O5                  0.009671       0.02257         3.203          --            --  
   SiO2                     2.199         5.131         308.3          --            --  
   TiO2                   0.01596       0.03724         2.974          --            --  

  Minerals in system     moles      log moles      grams        volume (cm3)
 ----------------------------------------------------------------------------
   Andradite               0.1240     -0.906          63.03           16.35
   Annite                 0.01161     -1.935          5.941           1.791
   Antigorite             0.07275     -1.138          330.0           127.3
   Chromite               0.01505     -1.822          3.370          0.6625
   Daphnite-14A            0.1625     -0.789          115.9           34.68
   Diopside                0.1496     -0.825          32.39           9.885
   Greenalite              0.7130     -0.147          265.0           81.99
   Hydroxylapatite        0.01504     -1.823          7.557           2.852
   Tephroite              0.03751     -1.426          7.576           2.859
   Troilite             0.0009853     -3.006        0.08662         0.03269
                                               _____________   _____________
          (total)                                     830.9           278.4 

  Aqueous species       molality    mg/kg sol'n    act. coef.     log act.
 ---------------------------------------------------------------------------
   Cl-                      1.285     4.129e+04      0.5558       -0.1461
   Na+                      1.139     2.373e+04      0.6318       -0.1428
   Ca++                    0.3197     1.161e+04      0.1677       -1.2706
   NaCl(aq)                0.1730         9162.      1.0000       -0.7620
   H2(aq)                  0.1264         230.9      1.0000       -0.8983
   Ti(OH)4(aq)            0.04056         4260.      1.0000       -1.3919
   CaCl+                  0.02668         1826.      0.6318       -1.7733
   K+                     0.01423         504.2      0.5558       -2.1018
   CaCl2(aq)              0.01138         1144.      1.0000       -1.9439
   Methane(aq)           0.001089         15.83      1.0000       -2.9629
   KCl(aq)              0.0006731         45.47      1.0000       -3.1719
   MnCl+                0.0001943         15.92      0.6318       -3.9109
   OH-                  0.0001078         1.661      0.5960       -4.1922
   Mn++                 5.930e-05         2.952      0.1677       -5.0023
   Mg++                 2.314e-05        0.5096      0.2481       -5.2411
   HS-                  1.571e-05        0.4707      0.5960       -5.0287
   NaHSiO3(aq)          1.303e-05         1.182      1.0000       -4.8850
   NaOH(aq)             1.084e-05        0.3931      1.0000       -4.9648
   SiO2(aq)             1.057e-05        0.5754      1.0000       -4.9760
   MgCl+                9.869e-06        0.5344      0.6318       -5.2052
   HSiO3-               1.592e-06        0.1112      0.6318       -5.9975
   AlO2-                6.776e-07       0.03621      0.6318       -6.3685
   Fe++                 2.797e-07       0.01415      0.1677       -7.3288
   H2S(aq)              2.358e-07      0.007282      1.0000       -6.6275
   NaAlO2(aq)           1.771e-07       0.01316      1.0000       -6.7517
   FeCl+                8.523e-08      0.007051      0.6318       -7.2689
   S--                  7.032e-08      0.002043      0.1270       -8.0490
   FeCl4--              2.203e-08      0.003946      0.0879       -8.7132
    (only species > 1e-8 molal listed)

  Mineral saturation states
                     log Q/K                          log Q/K
 ----------------------------------------------------------------
   Diopside           0.0000 sat    Clinochlore-14A   -1.3556     
   Annite             0.0000 sat    Boehmite          -1.3922     
   Tephroite          0.0000 sat    Brucite           -1.5668     
   Andradite          0.0000 sat    Magnetite         -1.6857     
   Hydroxylapatite    0.0000 sat    Monticellite      -1.6938     
   Daphnite-14A       0.0000 sat    Fe                -1.7249     
   Greenalite         0.0000 sat    Fe(OH)2           -1.7811     
   Chromite           0.0000 sat    Wustite           -1.7956     
   Troilite           0.0000 sat    Halite            -1.8670     
   Antigorite         0.0000 sat    Gibbsite          -1.8845     
   Phlogopite        -0.0255        Quartz            -1.8978     
   Pyrrhotite        -0.0796        Grossular         -1.9234     
   Chrysotile        -0.4391        Tridymite         -2.0696     
   Ice               -0.4856        Prehnite          -2.0777     
   Alabandite        -0.5630        Chalcedony        -2.1145     
   Ripidolite-14A    -0.5819        Mesolite          -2.2456     
   Saponite-Ca       -0.6124        Enstatite         -2.2835     
   Saponite-Na       -0.7561        Talc              -2.2978     
   Tremolite         -0.8156        Goethite          -2.3001     
   Fayalite          -0.8695        Cristobalite(alp  -2.3155     
   Wollastonite      -0.9338        Saponite-H        -2.3905     
   Mn(OH)2(am)       -0.9351        Cronstedtite-7A   -2.5072     
   FeO               -0.9829        Manganosite       -2.5377     
   Hedenbergite      -1.0233        Coesite           -2.5562     
   Pseudowollastoni  -1.0681        Cristobalite(bet  -2.6177     
   Rhodonite         -1.0706        SiO2(am)          -2.7917     
   Diaspore          -1.0974        Minnesotaite      -2.8312     
   Saponite-Mg       -1.1343        Chamosite-7A      -2.8365     
   Saponite-K        -1.2242        Daphnite-7A       -2.8752     
   Ferrosilite       -1.3391     
    (only minerals with log Q/K > -3 listed)

                         partial
  Gases               press. (bar)     fugacity     fug. coef.    log fug.
 ---------------------------------------------------------------------------
   H2(g)                    158.1         158.2         1.001      2.1993
   CH4(g)                   1.246         1.245        0.9993      0.0953
   H2O(g)                  0.8106        0.7986        0.9852     -0.0977
   H2S(g)               7.059e-06     7.031e-06        0.9961     -5.1530
   HCl(g)               1.720e-12     1.720e-12         1.000*   -11.7645
   CO2(g)               1.698e-23     1.694e-23        0.9976    -22.7711
   CO(g)                7.670e-25     7.670e-25         1.000*   -24.1152
   C2H4(g)              1.606e-27     1.606e-27         1.000*   -26.7943
   S2(g)                4.408e-35     4.408e-35         1.000*   -34.3558
   SO2(g)               1.445e-38     1.435e-38        0.9928    -37.8432
   Na(g)                7.027e-39     7.027e-39         1.000*   -38.1533
   K(g)                 9.479e-42     9.479e-42         1.000*   -41.0232
   Cl2(g)               2.611e-53     2.611e-53         1.000*   -52.5832
   Mg(g)                2.725e-65     2.725e-65         1.000*   -64.5646
   O2(g)                3.272e-68     3.271e-68        0.9999    -67.4853
   Ca(g)                2.500e-80     2.500e-80         1.000*   -79.6020
   Al(g)               1.039e-100    1.039e-100         1.000*   -99.9836
   C(g)                1.282e-103    1.282e-103         1.000*  -102.8922
   Si(g)               2.674e-108    2.674e-108         1.000*  -107.5728
    *no data, gas taken to be ideal

                                  In fluid              Sorbed            Kd
  Original basis total moles   moles     mg/kg      moles     mg/kg      L/kg
 -------------------------------------------------------------------------------
   H2O                 63.4       51.1  9.08e+05
   Al+++              0.337   7.86e-07    0.0209
   Ca++               0.925      0.329  1.30e+04
   Cl-                 1.39       1.38  4.85e+04
   CrO4--            0.0301   1.83e-21  2.10e-16
   Fe++                3.25   3.56e-07    0.0196
   H+                 -16.0   0.000889     0.885
   HCO3-            0.00100    0.00100      60.2
   HPO4--            0.0451   4.50e-12  4.26e-07
   K+                0.0253     0.0137      528.
   Mg++                3.64   3.03e-05     0.727
   Mn++              0.0753   0.000233      12.6
   Na+                 1.20       1.20  2.73e+04
   O2(aq)           -0.0226    -0.0600 -1.90e+03
   SO4--            0.00100   1.47e-05      1.39
   SiO2(aq)            5.13   2.31e-05      1.37
   Ti(OH)4(aq)       0.0372     0.0372  4.26e+03

  Elemental composition               In fluid                  Sorbed
                  total moles     moles       mg/kg        moles       mg/kg
 -------------------------------------------------------------------------------
   Aluminum            0.3366    7.856e-07     0.02092
   Calcium             0.9254       0.3285   1.299e+04
   Carbon            0.001000     0.001000       11.85
   Chlorine             1.385        1.385   4.846e+04
   Chromium           0.03011    1.833e-21   9.406e-17
   Hydrogen             111.0        102.3   1.018e+05
   Iron                 3.250    3.556e-07     0.01960
   Magnesium            3.642    3.031e-05      0.7269
   Manganese          0.07526    0.0002329       12.63
   Oxygen               74.08        51.12   8.071e+05
   Phosphorus         0.04513    4.496e-12   1.374e-07
   Potassium          0.02529      0.01368       528.0
   Silicon              5.131    2.313e-05      0.6411
   Sodium               1.205        1.205   2.734e+04
   Sulfur            0.001000    1.470e-05      0.4653
   Titanium           0.03724      0.03724       1760.


          Step #    94             Xi = 0.8000

          Temperature = 100.0 C    Pressure =  1.013 bars
          pH =  8.115              log fO2 =  -67.623
          Eh =  -0.6327 volts      pe =  -8.5453
          Ionic strength      =    1.868267 molal
          Charge imbalance    =    0.489798 eq/kg (17.28% error)
          Activity of water   =    0.957730
          Solvent mass        =     0.90648 kg
          Solution mass       =      1.0024 kg
          Mineral mass        =     0.94965 kg
          Solution density    =    1.010    g/cm3
          Solution viscosity  =    0.003    poise
          Chlorinity          =    1.527887 molal
          Dissolved solids    =       95654 mg/kg sol'n
          Hardness            =    30495.95 mg/kg sol'n as CaCO3
            carbonate         =       52.32 mg/kg sol'n as CaCO3
            non-carbonate     =    30443.63 mg/kg sol'n as CaCO3
          Carbonate alkalinity=       52.32 mg/kg sol'n as CaCO3
          Water type          =    Na-Cl
          Bulk volume         =    1.31e+03 cm3
          Fluid volume        =        992. cm3
          Mineral volume      =        318. cm3
          Inert volume        =        0.00 cm3
          Porosity            =        75.7 %
          Permeability        =      0.0226 cm2
          Mass reacted        =         862 g

                          moles          moles         grams          cm3      rxn rate
  Reactants             remaining       reacted       reacted       reacted  (mol/kg sec)
 ------------------------------------------------------------------------------------------
   Al2O3                  0.04809        0.1923         19.61          --            --  
   CaO                     0.1224        0.4896         27.46          --            --  
   Cr2O3                 0.004301       0.01720         2.615          --            --  
   FeO(ox)                 0.9284         3.714         266.8          --            --  
   K2O(ox)               0.003470       0.01388         1.307          --            --  
   MgO                      1.040         4.161         167.7          --            --  
   MnO                    0.02150       0.08601         6.101          --            --  
   Na2O(ox)               0.04641        0.1856         11.51          --            --  
   P2O5                  0.006448       0.02579         3.661          --            --  
   SiO2                     1.466         5.864         352.3          --            --  
   TiO2                   0.01064       0.04256         3.399          --            --  

  Minerals in system     moles      log moles      grams        volume (cm3)
 ----------------------------------------------------------------------------
   Andradite               0.1422     -0.847          72.25           18.75
   Annite                 0.01516     -1.819          7.759           2.339
   Antigorite             0.08319     -1.080          377.3           145.5
   Chromite               0.01720     -1.764          3.851          0.7572
   Daphnite-14A            0.1848     -0.733          131.8           39.43
   Diopside                0.1687     -0.773          36.54           11.15
   Greenalite              0.8142     -0.089          302.7           93.64
   Hydroxylapatite        0.01719     -1.765          8.637           3.259
   Tephroite              0.04290     -1.368          8.665           3.270
   Troilite             0.0009851     -3.007        0.08660         0.03268
                                               _____________   _____________
          (total)                                     949.7           318.1 

  Aqueous species       molality    mg/kg sol'n    act. coef.     log act.
 ---------------------------------------------------------------------------
   Cl-                      1.297     4.157e+04      0.5558       -0.1423
   Na+                      1.197     2.489e+04      0.6316       -0.1214
   Ca++                    0.3007     1.090e+04      0.1677       -1.2972
   NaCl(aq)                0.1833         9690.      1.0000       -0.7367
   H2(aq)                  0.1480         269.8      1.0000       -0.8297
   Ti(OH)4(aq)            0.04695         4921.      1.0000       -1.3284
   CaCl+                  0.02532         1729.      0.6316       -1.7961
   K+                     0.01432         506.4      0.5558       -2.0991
   CaCl2(aq)              0.01089         1093.      1.0000       -1.9629
   Methane(aq)           0.001103         16.01      1.0000       -2.9574
   KCl(aq)              0.0006834         46.07      1.0000       -3.1654
   MnCl+                0.0001743         14.24      0.6316       -3.9584
   OH-                  0.0001164         1.790      0.5959       -4.1589
   Mn++                 5.270e-05         2.618      0.1677       -5.0536
   Mg++                 2.088e-05        0.4590      0.2481       -5.2857
   HS-                  1.616e-05        0.4835      0.5959       -5.0163
   NaHSiO3(aq)          1.376e-05         1.245      1.0000       -4.8615
   NaOH(aq)             1.230e-05        0.4450      1.0000       -4.9100
   SiO2(aq)             9.836e-06        0.5345      1.0000       -5.0072
   MgCl+                8.986e-06        0.4856      0.6316       -5.2460
   HSiO3-               1.600e-06        0.1116      0.6316       -5.9954
   AlO2-                7.233e-07       0.03858      0.6316       -6.3402
   Fe++                 2.516e-07       0.01271      0.1677       -7.3747
   H2S(aq)              2.246e-07      0.006923      1.0000       -6.6485
   NaAlO2(aq)           1.986e-07       0.01472      1.0000       -6.7021
   S--                  7.814e-08      0.002266      0.1271       -8.0031
   FeCl+                7.737e-08      0.006388      0.6316       -7.3109
   FeCl4--              2.052e-08      0.003668      0.0879       -8.7438
    (only species > 1e-8 molal listed)

  Mineral saturation states
                     log Q/K                          log Q/K
 ----------------------------------------------------------------
   Antigorite         0.0000 sat    Ferrosilite       -1.3494     
   Chromite           0.0000 sat    Boehmite          -1.3975     
   Troilite           0.0000 sat    Brucite           -1.5447     
   Tephroite          0.0000 sat    Fe                -1.6351     
   Annite             0.0000 sat    Monticellite      -1.6626     
   Hydroxylapatite    0.0000 sat    Magnetite         -1.6918     
   Greenalite         0.0000 sat    Fe(OH)2           -1.7604     
   Diopside           0.0000 sat    Wustite           -1.7795     
   Andradite          0.0000 sat    Halite            -1.8417     
   Daphnite-14A       0.0000 sat    Gibbsite          -1.8899     
   Phlogopite        -0.0216        Grossular         -1.9067     
   Pyrrhotite        -0.0796        Quartz            -1.9290     
   Chrysotile        -0.4352        Tridymite         -2.1008     
   Ice               -0.4858        Prehnite          -2.1014     
   Alabandite        -0.5683        Chalcedony        -2.1457     
   Ripidolite-14A    -0.5780        Mesolite          -2.2868     
   Saponite-Ca       -0.6555        Enstatite         -2.2925     
   Saponite-Na       -0.7878        Goethite          -2.3137     
   Fayalite          -0.8589        Cristobalite(alp  -2.3467     
   Tremolite         -0.8739        Talc              -2.3561     
   Mn(OH)2(am)       -0.9197        Saponite-H        -2.4402     
   Wollastonite      -0.9248        Manganosite       -2.5221     
   FeO               -0.9620        Cronstedtite-7A   -2.5239     
   Hedenbergite      -1.0246        Coesite           -2.5874     
   Pseudowollastoni  -1.0591        Cristobalite(bet  -2.6489     
   Rhodonite         -1.0862        SiO2(am)          -2.8229     
   Diaspore          -1.1027        Chamosite-7A      -2.8365     
   Saponite-Mg       -1.1803        Daphnite-7A       -2.8752     
   Saponite-K        -1.2620        Minnesotaite      -2.8934     
   Clinochlore-14A   -1.3491     
    (only minerals with log Q/K > -3 listed)

                         partial
  Gases               press. (bar)     fugacity     fug. coef.    log fug.
 ---------------------------------------------------------------------------
   H2(g)                    185.2         185.3         1.001      2.2679
   CH4(g)                   1.262         1.261        0.9993      0.1008
   H2O(g)                  0.8102        0.7983        0.9852     -0.0979
   H2S(g)               6.724e-06     6.698e-06        0.9961     -5.1740
   HCl(g)               1.606e-12     1.606e-12         1.000*   -11.7941
   CO2(g)               9.133e-24     9.112e-24        0.9976    -23.0404
   CO(g)                4.834e-25     4.834e-25         1.000*   -24.3157
   C2H4(g)              1.201e-27     1.201e-27         1.000*   -26.9204
   S2(g)                2.916e-35     2.916e-35         1.000*   -34.5353
   Na(g)                8.629e-39     8.629e-39         1.000*   -38.0640
   SO2(g)               8.562e-39     8.500e-39        0.9928    -38.0706
   K(g)                 1.115e-41     1.115e-41         1.000*   -40.9527
   Cl2(g)               1.945e-53     1.945e-53         1.000*   -52.7112
   Mg(g)                3.361e-65     3.361e-65         1.000*   -64.4736
   O2(g)                2.383e-68     2.383e-68        0.9999    -67.6229
   Ca(g)                3.213e-80     3.213e-80         1.000*   -79.4930
   Al(g)               1.302e-100    1.302e-100         1.000*   -99.8855
   C(g)                9.465e-104    9.465e-104         1.000*  -103.0239
   Si(g)               3.417e-108    3.417e-108         1.000*  -107.4663
    *no data, gas taken to be ideal

                                  In fluid              Sorbed            Kd
  Original basis total moles   moles     mg/kg      moles     mg/kg      L/kg
 -------------------------------------------------------------------------------
   H2O                 64.5       50.5  9.07e+05
   Al+++              0.385   8.36e-07    0.0225
   Ca++               0.987      0.305  1.22e+04
   Cl-                 1.39       1.38  4.90e+04
   CrO4--            0.0344   1.64e-21  1.90e-16
   Fe++                3.71   3.17e-07    0.0177
   H+                 -18.3   0.000881     0.886
   HCO3-            0.00100    0.00100      60.9
   HPO4--            0.0516   4.43e-12  4.24e-07
   K+                0.0288     0.0136      531.
   Mg++                4.16   2.71e-05     0.656
   Mn++              0.0860   0.000206      11.3
   Na+                 1.25       1.25  2.87e+04
   O2(aq)           -0.0258    -0.0691 -2.21e+03
   SO4--            0.00100   1.49e-05      1.43
   SiO2(aq)            5.86   2.28e-05      1.37
   Ti(OH)4(aq)       0.0426     0.0426  4.92e+03

  Elemental composition               In fluid                  Sorbed
                  total moles     moles       mg/kg        moles       mg/kg
 -------------------------------------------------------------------------------
   Aluminum            0.3847    8.365e-07     0.02252
   Calcium             0.9866       0.3054   1.221e+04
   Carbon            0.001000     0.001000       11.98
   Chlorine             1.385        1.385   4.899e+04
   Chromium           0.03441    1.639e-21   8.500e-17
   Hydrogen             111.0        101.1   1.016e+05
   Iron                 3.715    3.171e-07     0.01767
   Magnesium            4.162    2.707e-05      0.6565
   Manganese          0.08601    0.0002057       11.28
   Oxygen               76.74        50.49   8.059e+05
   Phosphorus         0.05158    4.428e-12   1.368e-07
   Potassium          0.02876      0.01360       530.6
   Silicon              5.864    2.284e-05      0.6398
   Sodium               1.251        1.251   2.870e+04
   Sulfur            0.001000    1.493e-05      0.4775
   Titanium           0.04256      0.04256       2033.


          Step #   104             Xi = 0.9000

          Temperature = 100.0 C    Pressure =  1.013 bars
          pH =  8.147              log fO2 =  -67.745
          Eh =  -0.6373 volts      pe =  -8.6080
          Ionic strength      =    1.864025 molal
          Charge imbalance    =    0.495180 eq/kg (17.33% error)
          Activity of water   =    0.957343
          Solvent mass        =     0.89480 kg
          Solution mass       =     0.99146 kg
          Mineral mass        =      1.0684 kg
          Solution density    =    1.011    g/cm3
          Solution viscosity  =    0.003    poise
          Chlorinity          =    1.547835 molal
          Dissolved solids    =       97499 mg/kg sol'n
          Hardness            =    28500.39 mg/kg sol'n as CaCO3
            carbonate         =       53.15 mg/kg sol'n as CaCO3
            non-carbonate     =    28447.24 mg/kg sol'n as CaCO3
          Carbonate alkalinity=       53.15 mg/kg sol'n as CaCO3
          Water type          =    Na-Cl
          Bulk volume         =    1.34e+03 cm3
          Fluid volume        =        981. cm3
          Mineral volume      =        358. cm3
          Inert volume        =        0.00 cm3
          Porosity            =        73.3 %
          Permeability        =     0.00963 cm2
          Mass reacted        =         970 g

                          moles          moles         grams          cm3      rxn rate
  Reactants             remaining       reacted       reacted       reacted  (mol/kg sec)
 ------------------------------------------------------------------------------------------
   Al2O3                  0.02404        0.2164         22.06          --            --  
   CaO                    0.06120        0.5508         30.89          --            --  
   Cr2O3                 0.002151       0.01935         2.942          --            --  
   FeO(ox)                 0.4642         4.178         300.2          --            --  
   K2O(ox)               0.001735       0.01561         1.471          --            --  
   MgO                     0.5201         4.681         188.7          --            --  
   MnO                    0.01075       0.09676         6.864          --            --  
   Na2O(ox)               0.02320        0.2088         12.94          --            --  
   P2O5                  0.003224       0.02901         4.118          --            --  
   SiO2                    0.7330         6.597         396.4          --            --  
   TiO2                  0.005320       0.04788         3.824          --            --  

  Minerals in system     moles      log moles      grams        volume (cm3)
 ----------------------------------------------------------------------------
   Andradite               0.1603     -0.795          81.48           21.14
   Annite                 0.01880     -1.726          9.626           2.902
   Antigorite             0.09363     -1.029          424.7           163.8
   Chromite               0.01936     -1.713          4.332          0.8518
   Daphnite-14A            0.2070     -0.684          147.7           44.17
   Diopside                0.1878     -0.726          40.67           12.41
   Greenalite              0.9155     -0.038          340.3           105.3
   Hydroxylapatite        0.01934     -1.713          9.716           3.667
   Tephroite              0.04829     -1.316          9.753           3.680
   Troilite             0.0009848     -3.007        0.08658         0.03267
                                               _____________   _____________
          (total)                                     1068.           357.9 

  Aqueous species       molality    mg/kg sol'n    act. coef.     log act.
 ---------------------------------------------------------------------------
   Cl-                      1.308     4.186e+04      0.5557       -0.1384
   Na+                      1.256     2.606e+04      0.6315       -0.1006
   Ca++                    0.2812     1.017e+04      0.1678       -1.3262
   NaCl(aq)                0.1941     1.024e+04      1.0000       -0.7120
   H2(aq)                  0.1702         309.7      1.0000       -0.7689
   Ti(OH)4(aq)            0.05351         5597.      1.0000       -1.2716
   CaCl+                  0.02390         1629.      0.6315       -1.8213
   K+                     0.01431         505.1      0.5557       -2.0993
   CaCl2(aq)              0.01037         1039.      1.0000       -1.9842
   Methane(aq)           0.001118         16.18      1.0000       -2.9517
   KCl(aq)              0.0006890         46.36      1.0000       -3.1618
   MnCl+                0.0001564         12.76      0.6315       -4.0053
   OH-                  0.0001254         1.924      0.5958       -4.1267
   Mn++                 4.688e-05         2.324      0.1678       -5.1043
   Mg++                 1.883e-05        0.4131      0.2480       -5.3306
   HS-                  1.668e-05        0.4980      0.5958       -5.0026
   NaHSiO3(aq)          1.458e-05         1.317      1.0000       -4.8361
   NaOH(aq)             1.390e-05        0.5018      1.0000       -4.8570
   SiO2(aq)             9.230e-06        0.5005      1.0000       -5.0348
   MgCl+                8.177e-06        0.4410      0.6315       -5.2870
   HSiO3-               1.617e-06        0.1125      0.6315       -5.9908
   AlO2-                7.712e-07       0.04105      0.6315       -6.3125
   Fe++                 2.262e-07       0.01140      0.1678       -7.4207
   NaAlO2(aq)           2.221e-07       0.01643      1.0000       -6.6535
   H2S(aq)              2.151e-07      0.006618      1.0000       -6.6673
   S--                  8.685e-08      0.002513      0.1271       -7.9571
   FeCl+                7.022e-08      0.005786      0.6315       -7.3531
   FeCl4--              1.911e-08      0.003409      0.0880       -8.7744
    (only species > 1e-8 molal listed)

  Mineral saturation states
                     log Q/K                          log Q/K
 ----------------------------------------------------------------
   Greenalite         0.0000 sat    Ferrosilite       -1.3585     
   Chromite           0.0000 sat    Boehmite          -1.4021     
   Annite             0.0000 sat    Brucite           -1.5252     
   Troilite           0.0000 sat    Fe                -1.5557     
   Diopside           0.0000 sat    Monticellite      -1.6350     
   Antigorite         0.0000 sat    Magnetite         -1.6971     
   Andradite          0.0000 sat    Fe(OH)2           -1.7420     
   Tephroite          0.0000 sat    Wustite           -1.7651     
   Hydroxylapatite    0.0000 sat    Halite            -1.8170     
   Daphnite-14A       0.0000 sat    Grossular         -1.8919     
   Phlogopite        -0.0182        Gibbsite          -1.8947     
   Pyrrhotite        -0.0796        Quartz            -1.9566     
   Chrysotile        -0.4318        Prehnite          -2.1224     
   Ice               -0.4859        Tridymite         -2.1284     
   Alabandite        -0.5730        Chalcedony        -2.1733     
   Ripidolite-14A    -0.5746        Enstatite         -2.3005     
   Saponite-Ca       -0.6937        Mesolite          -2.3202     
   Saponite-Na       -0.8143        Goethite          -2.3257     
   Fayalite          -0.8494        Cristobalite(alp  -2.3743     
   Mn(OH)2(am)       -0.9060        Talc              -2.4078     
   Wollastonite      -0.9168        Saponite-H        -2.4843     
   Tremolite         -0.9256        Manganosite       -2.5083     
   FeO               -0.9435        Cronstedtite-7A   -2.5387     
   Hedenbergite      -1.0257        Coesite           -2.6150     
   Pseudowollastoni  -1.0511        Cristobalite(bet  -2.6765     
   Rhodonite         -1.1000        Chamosite-7A      -2.8365     
   Diaspore          -1.1073        SiO2(am)          -2.8505     
   Saponite-Mg       -1.2211        Daphnite-7A       -2.8752     
   Saponite-K        -1.2955        Minnesotaite      -2.9485     
   Clinochlore-14A   -1.3434     
    (only minerals with log Q/K > -3 listed)

                         partial
  Gases               press. (bar)     fugacity     fug. coef.    log fug.
 ---------------------------------------------------------------------------
   H2(g)                    213.0         213.1         1.001      2.3287
   CH4(g)                   1.279         1.278        0.9993      0.1065
   H2O(g)                  0.8099        0.7979        0.9852     -0.0980
   H2S(g)               6.440e-06     6.416e-06        0.9961     -5.1928
   HCl(g)               1.504e-12     1.504e-12         1.000*   -11.8227
   CO2(g)               5.282e-24     5.270e-24        0.9976    -23.2782
   CO(g)                3.217e-25     3.217e-25         1.000*   -24.4926
   C2H4(g)              9.318e-28     9.318e-28         1.000*   -27.0307
   S2(g)                2.022e-35     2.022e-35         1.000*   -34.6942
   Na(g)                1.046e-38     1.046e-38         1.000*   -37.9804
   SO2(g)               5.385e-39     5.346e-39        0.9928    -38.2720
   K(g)                 1.288e-41     1.288e-41         1.000*   -40.8902
   Cl2(g)               1.482e-53     1.482e-53         1.000*   -52.8290
   Mg(g)                4.046e-65     4.046e-65         1.000*   -64.3930
   O2(g)                1.800e-68     1.800e-68        0.9999    -67.7448
   Ca(g)                4.013e-80     4.013e-80         1.000*   -79.3965
   Al(g)               1.590e-100    1.590e-100         1.000*   -99.7986
   C(g)                7.248e-104    7.248e-104         1.000*  -103.1398
   Si(g)               4.245e-108    4.245e-108         1.000*  -107.3721
    *no data, gas taken to be ideal

                                  In fluid              Sorbed            Kd
  Original basis total moles   moles     mg/kg      moles     mg/kg      L/kg
 -------------------------------------------------------------------------------
   H2O                 65.7       49.8  9.05e+05
   Al+++              0.433   8.90e-07    0.0242
   Ca++                1.05      0.282  1.14e+04
   Cl-                 1.39       1.38  4.95e+04
   CrO4--            0.0387   1.46e-21  1.71e-16
   Fe++                4.18   2.83e-07    0.0159
   H+                 -20.6   0.000873     0.887
   HCO3-            0.00100    0.00100      61.5
   HPO4--            0.0580   4.42e-12  4.27e-07
   K+                0.0322     0.0134      529.
   Mg++                4.68   2.42e-05     0.592
   Mn++              0.0968   0.000182      10.1
   Na+                 1.30       1.30  3.01e+04
   O2(aq)           -0.0290    -0.0782 -2.52e+03
   SO4--            0.00100   1.52e-05      1.47
   SiO2(aq)            6.60   2.28e-05      1.38
   Ti(OH)4(aq)       0.0479     0.0479  5.60e+03

  Elemental composition               In fluid                  Sorbed
                  total moles     moles       mg/kg        moles       mg/kg
 -------------------------------------------------------------------------------
   Aluminum            0.4328    8.896e-07     0.02421
   Calcium              1.048       0.2823   1.141e+04
   Carbon            0.001000     0.001000       12.11
   Chlorine             1.385        1.385   4.952e+04
   Chromium           0.03871    1.463e-21   7.672e-17
   Hydrogen             111.0        99.84   1.015e+05
   Iron                 4.179    2.827e-07     0.01592
   Magnesium            4.682    2.417e-05      0.5924
   Manganese          0.09676    0.0001819       10.08
   Oxygen               79.39        49.86   8.046e+05
   Phosphorus         0.05803    4.415e-12   1.379e-07
   Potassium          0.03223      0.01343       529.4
   Silicon              6.597    2.276e-05      0.6446
   Sodium               1.298        1.298   3.009e+04
   Sulfur            0.001000    1.520e-05      0.4915
   Titanium           0.04788      0.04788       2312.


          Step #   114             Xi = 1.0000

          Temperature = 100.0 C    Pressure =  1.013 bars
          pH =  8.179              log fO2 =  -67.855
          Eh =  -0.6417 volts      pe =  -8.6674
          Ionic strength      =    1.859700 molal
          Charge imbalance    =    0.500683 eq/kg (17.39% error)
          Activity of water   =    0.956946
          Solvent mass        =     0.88312 kg
          Solution mass       =     0.98057 kg
          Mineral mass        =      1.1871 kg
          Solution density    =    1.012    g/cm3
          Solution viscosity  =    0.003    poise
          Chlorinity          =    1.568308 molal
          Dissolved solids    =       99383 mg/kg sol'n
          Hardness            =    26464.66 mg/kg sol'n as CaCO3
            carbonate         =       54.01 mg/kg sol'n as CaCO3
            non-carbonate     =    26410.65 mg/kg sol'n as CaCO3
          Carbonate alkalinity=       54.01 mg/kg sol'n as CaCO3
          Water type          =    Na-Cl
          Bulk volume         =    1.37e+03 cm3
          Fluid volume        =        969. cm3
          Mineral volume      =        398. cm3
          Inert volume        =        0.00 cm3
          Porosity            =        70.9 %
          Permeability        =     0.00426 cm2
          Mass reacted        =    1.08e+03 g

                          moles          moles         grams          cm3      rxn rate
  Reactants             remaining       reacted       reacted       reacted  (mol/kg sec)
 ------------------------------------------------------------------------------------------
   Al2O3                3.946e-17        0.2404         24.51          --            --  
   CaO                 -1.995e-17        0.6120         34.32          --            --  
   Cr2O3               -1.502e-17       0.02151         3.269          --            --  
   FeO(ox)              9.798e-15         4.642         333.5          --            --  
   K2O(ox)              1.380e-17       0.01735         1.634          --            --  
   MgO                  2.512e-15         5.201         209.6          --            --  
   MnO                  1.785e-16        0.1075         7.627          --            --  
   Na2O(ox)             1.479e-16        0.2320         14.38          --            --  
   P2O5                 6.158e-17       0.03224         4.576          --            --  
   SiO2                -5.870e-15         7.330         440.4          --            --  
   TiO2                 8.804e-17       0.05320         4.249          --            --  

  Minerals in system     moles      log moles      grams        volume (cm3)
 ----------------------------------------------------------------------------
   Andradite               0.1785     -0.748          90.72           23.54
   Annite                 0.02254     -1.647          11.54           3.478
   Antigorite              0.1041     -0.983          472.1           182.0
   Chromite               0.02151     -1.667          4.814          0.9465
   Daphnite-14A            0.2292     -0.640          163.5           48.91
   Diopside                0.2067     -0.685          44.77           13.66
   Greenalite               1.017      0.007          377.9           116.9
   Hydroxylapatite        0.02149     -1.668          10.80           4.074
   Tephroite              0.05368     -1.270          10.84           4.091
   Troilite             0.0009845     -3.007        0.08655         0.03266
                                               _____________   _____________
          (total)                                     1187.           397.7 

  Aqueous species       molality    mg/kg sol'n    act. coef.     log act.
 ---------------------------------------------------------------------------
   Cl-                      1.320     4.215e+04      0.5557       -0.1345
   Na+                      1.317     2.726e+04      0.6314       -0.0802
   Ca++                    0.2613         9433.      0.1678       -1.3580
   NaCl(aq)                0.2052     1.080e+04      1.0000       -0.6877
   H2(aq)                  0.1931         350.6      1.0000       -0.7142
   Ti(OH)4(aq)            0.06024         6288.      1.0000       -1.2201
   CaCl+                  0.02242         1525.      0.6314       -1.8491
   K+                     0.01421         500.5      0.5557       -2.1024
   CaCl2(aq)             0.009814         980.9      1.0000       -2.0082
   Methane(aq)           0.001132         16.36      1.0000       -2.9460
   KCl(aq)              0.0006903         46.35      1.0000       -3.1610
   MnCl+                0.0001403         11.42      0.6314       -4.0527
   OH-                  0.0001349         2.067      0.5957       -4.0949
   Mn++                 4.164e-05         2.060      0.1678       -5.1557
   HS-                  1.728e-05        0.5146      0.5957       -4.9875
   Mg++                 1.694e-05        0.3707      0.2480       -5.3767
   NaOH(aq)             1.568e-05        0.5646      1.0000       -4.8048
   NaHSiO3(aq)          1.553e-05         1.400      1.0000       -4.8088
   SiO2(aq)             8.715e-06        0.4716      1.0000       -5.0597
   MgCl+                7.422e-06        0.3994      0.6314       -5.3292
   HSiO3-               1.644e-06        0.1141      0.6314       -5.9839
   AlO2-                8.223e-07       0.04368      0.6314       -6.2847
   NaAlO2(aq)           2.482e-07       0.01832      1.0000       -6.6053
   H2S(aq)              2.069e-07      0.006352      1.0000       -6.6842
   Fe++                 2.030e-07       0.01021      0.1678       -7.4678
   S--                  9.677e-08      0.002795      0.1271       -7.9100
   FeCl+                6.359e-08      0.005229      0.6314       -7.3963
   FeCl4--              1.776e-08      0.003162      0.0880       -8.8059
    (only species > 1e-8 molal listed)

  Mineral saturation states
                     log Q/K                          log Q/K
 ----------------------------------------------------------------
   Tephroite          0.0000 sat    Ferrosilite       -1.3667     
   Chromite           0.0000 sat    Boehmite          -1.4063     
   Hydroxylapatite    0.0000 sat    Fe                -1.4841     
   Antigorite         0.0000 sat    Brucite           -1.5076     
   Diopside           0.0000 sat    Monticellite      -1.6101     
   Andradite          0.0000 sat    Magnetite         -1.7018     
   Annite             0.0000 sat    Fe(OH)2           -1.7255     
   Greenalite         0.0000 sat    Wustite           -1.7522     
   Daphnite-14A       0.0000 sat    Halite            -1.7927     
   Troilite           0.0000 sat    Grossular         -1.8787     
   Phlogopite        -0.0151        Gibbsite          -1.8991     
   Pyrrhotite        -0.0796        Quartz            -1.9815     
   Chrysotile        -0.4287        Prehnite          -2.1413     
   Ice               -0.4861        Tridymite         -2.1533     
   Ripidolite-14A    -0.5715        Chalcedony        -2.1982     
   Alabandite        -0.5773        Enstatite         -2.3076     
   Saponite-Ca       -0.7281        Goethite          -2.3365     
   Saponite-Na       -0.8367        Mesolite          -2.3473     
   Fayalite          -0.8409        Cristobalite(alp  -2.3992     
   Mn(OH)2(am)       -0.8938        Talc              -2.4543     
   Wollastonite      -0.9097        Manganosite       -2.4958     
   FeO               -0.9268        Saponite-H        -2.5240     
   Tremolite         -0.9721        Cronstedtite-7A   -2.5519     
   Hedenbergite      -1.0267        Coesite           -2.6399     
   Pseudowollastoni  -1.0440        Cristobalite(bet  -2.7014     
   Diaspore          -1.1115        Chamosite-7A      -2.8365     
   Rhodonite         -1.1125        Daphnite-7A       -2.8752     
   Saponite-Mg       -1.2578        SiO2(am)          -2.8754     
   Saponite-K        -1.3256        Minnesotaite      -2.9981     
   Clinochlore-14A   -1.3382     
    (only minerals with log Q/K > -3 listed)

                         partial
  Gases               press. (bar)     fugacity     fug. coef.    log fug.
 ---------------------------------------------------------------------------
   H2(g)                    241.6         241.7         1.001      2.3834
   CH4(g)                   1.296         1.295        0.9993      0.1122
   H2O(g)                  0.8096        0.7976        0.9852     -0.0982
   H2S(g)               6.195e-06     6.171e-06        0.9961     -5.2097
   HCl(g)               1.410e-12     1.410e-12         1.000*   -11.8508
   CO2(g)               3.232e-24     3.224e-24        0.9976    -23.4916
   CO(g)                2.233e-25     2.233e-25         1.000*   -24.6511
   C2H4(g)              7.436e-28     7.436e-28         1.000*   -27.1286
   S2(g)                1.454e-35     1.454e-35         1.000*   -34.8374
   Na(g)                1.257e-38     1.257e-38         1.000*   -37.9007
   SO2(g)               3.547e-39     3.522e-39        0.9928    -38.4532
   K(g)                 1.466e-41     1.466e-41         1.000*   -40.8339
   Cl2(g)               1.149e-53     1.149e-53         1.000*   -52.9399
   Mg(g)                4.782e-65     4.782e-65         1.000*   -64.3203
   O2(g)                1.398e-68     1.398e-68        0.9999    -67.8545
   Ca(g)                4.902e-80     4.902e-80         1.000*   -79.3096
   Al(g)               1.904e-100    1.904e-100         1.000*   -99.7204
   C(g)                5.709e-104    5.709e-104         1.000*  -103.2434
   Si(g)               5.161e-108    5.161e-108         1.000*  -107.2873
    *no data, gas taken to be ideal

                                  In fluid              Sorbed            Kd
  Original basis total moles   moles     mg/kg      moles     mg/kg      L/kg
 -------------------------------------------------------------------------------
   H2O                 66.8       49.2  9.04e+05
   Al+++              0.481   9.46e-07    0.0260
   Ca++                1.11      0.259  1.06e+04
   Cl-                 1.39       1.38  5.01e+04
   CrO4--            0.0430   1.30e-21  1.54e-16
   Fe++                4.64   2.51e-07    0.0143
   H+                 -22.9   0.000864     0.888
   HCO3-            0.00100    0.00100      62.2
   HPO4--            0.0645   4.46e-12  4.36e-07
   K+                0.0357     0.0132      525.
   Mg++                5.20   2.15e-05     0.533
   Mn++               0.108   0.000161      9.00
   Na+                 1.34       1.34  3.15e+04
   O2(aq)           -0.0323    -0.0873 -2.85e+03
   SO4--            0.00100   1.55e-05      1.52
   SiO2(aq)            7.33   2.29e-05      1.40
   Ti(OH)4(aq)       0.0532     0.0532  6.29e+03

  Elemental composition               In fluid                  Sorbed
                  total moles     moles       mg/kg        moles       mg/kg
 -------------------------------------------------------------------------------
   Aluminum            0.4809    9.461e-07     0.02603
   Calcium              1.109       0.2593   1.060e+04
   Carbon            0.001000     0.001000       12.25
   Chlorine             1.385        1.385   5.007e+04
   Chromium           0.04301    1.302e-21   6.902e-17
   Hydrogen             111.0        98.60   1.013e+05
   Iron                 4.643    2.514e-07     0.01432
   Magnesium            5.202    2.151e-05      0.5332
   Manganese           0.1075    0.0001607       9.001
   Oxygen               82.04        49.23   8.033e+05
   Phosphorus         0.06448    4.455e-12   1.407e-07
   Potassium          0.03570      0.01316       524.8
   Silicon              7.330    2.286e-05      0.6549
   Sodium               1.344        1.344   3.151e+04
   Sulfur            0.001000    1.552e-05      0.5077
   Titanium           0.05320      0.05320       2598.
