# Supplementary material for: Mineral Indicators of Geologically Recent Past Habitability on Mars
Source: Life (Basel). 2023 Dec 15;13(12):2349. doi: 10.3390/life13122349 (PMC10744562; doi:10.3390/life13122349)
Supplement: Supplementary file 1 [file life-13-02349-s001.zip › Supplemental Files 1/Mg(ClO4)2/Mg(ClO4)2/maaz_mgclo4373.txt]

          Step #     0             Xi = 0.0000

          Temperature = 100.0 C    Pressure =  1.013 bars
          pH =  6.485              log fO2 =   -3.057
          Eh =   0.6829 volts      pe =   9.2241
          Ionic strength      =    2.800480 molal
          Charge imbalance    =    1.306253 eq/kg (40.39% error)
          Activity of water   =    0.966021
          Solvent mass        =      1.0000 kg
          Solution mass       =      1.0848 kg
          Mineral mass        =      0.0000 kg
          Solution density    =    1.000    g/cm3
          Solution viscosity  =    0.003    poise
          Chlorinity          =    1.414000 molal
          Dissolved solids    =       78186 mg/kg sol'n
          Hardness            =   130552.77 mg/kg sol'n as CaCO3
            carbonate         =       30.15 mg/kg sol'n as CaCO3
            non-carbonate     =   130522.62 mg/kg sol'n as CaCO3
          Carbonate alkalinity=       30.15 mg/kg sol'n as CaCO3
          Water type          =    Mg-Cl
          Bulk volume         =    1.08e+03 cm3
          Fluid volume        =    1.08e+03 cm3
          Mineral volume      =        0.00 cm3
          Inert volume        =        0.00 cm3
          Porosity            =        100. %
          Permeability        =        98.7 cm2
          Mass reacted        =           0 g

                          moles          moles         grams          cm3      rxn rate
  Reactants             remaining       reacted       reacted       reacted  (mol/kg sec)
 ------------------------------------------------------------------------------------------
   Al2O3                   0.9363         0.000         0.000          --            --  
   CaO                      1.519         0.000         0.000          --            --  
   Cr2O3                0.0007137         0.000         0.000          --            --  
   FeO(ox)                  3.275         0.000         0.000          --            --  
   K2O(ox)                 0.4572         0.000         0.000          --            --  
   MgO                     0.6137         0.000         0.000          --            --  
   MnO                    0.07340         0.000         0.000          --            --  
   Na2O(ox)                0.6949         0.000         0.000          --            --  
   P2O5                    0.1964         0.000         0.000          --            --  
   SiO2                     8.813         0.000         0.000          --            --  
   TiO2                    0.3314         0.000         0.000          --            --  

  No minerals in system.

  Aqueous species       molality    mg/kg sol'n    act. coef.     log act.
 ---------------------------------------------------------------------------
   Cl-                      1.046     3.417e+04      0.5750       -0.2210
   Mg++                     1.044     2.340e+04      0.2568       -0.5715
   MgCl+                   0.3678     2.026e+04      0.6666       -0.6105
   MgSO4(aq)            0.0009797         108.7      1.0000       -3.0089
   K+                   0.0009604         34.62      0.5750       -3.2579
   Ca++                 0.0009156         33.82      0.1675       -3.8143
   Na+                  0.0008811         18.67      0.6666       -3.2311
   MgHCO3+              0.0008103         63.73      0.6666       -3.2675
   Fe++                 0.0007722         39.75      0.1675       -3.8883
   FeCl+                0.0001874         15.77      0.6666       -3.9033
   NaCl(aq)             0.0001188         6.402      1.0000       -3.9251
   HCO3-                0.0001108         6.234      0.6666       -4.1315
   CO2(aq)              6.119e-05         2.482      1.0000       -4.2133
   CaCl+                6.084e-05         4.236      0.6666       -4.3919
   KCl(aq)              3.955e-05         2.718      1.0000       -4.4029
   FeCl4--              3.301e-05         6.015      0.0811       -5.5723
   CaCl2(aq)            2.304e-05         2.358      1.0000       -4.6374
   SO4--                2.024e-05         1.792      0.0811       -5.7847
   MgCO3(aq)            1.655e-05         1.287      1.0000       -4.7811
   FeCl++               3.806e-06        0.3203      0.1016       -6.4128
   OH-                  2.631e-06       0.04125      0.6235       -5.7850
   Fe+++                2.287e-06        0.1177      0.0458       -6.9795
   Ti(OH)4(aq)          1.000e-06        0.1068      1.0000       -6.0000
   SiO2(aq)             9.963e-07       0.05518      1.0000       -6.0016
   AlO2-                9.464e-07       0.05146      0.6666       -6.2000
   FeCl2(aq)            7.849e-07       0.09171      1.0000       -6.1052
   CrO4--               7.383e-07       0.07894      0.0811       -7.2227
   MnCl+                7.229e-07       0.06024      0.6666       -6.3170
   O2(aq)               6.838e-07       0.02017      1.0000       -6.1651
   HPO4--               5.635e-07       0.04986      0.0811       -7.3400
   FeCO3+               4.465e-07       0.04768      0.6666       -6.5263
   CaHCO3+              4.450e-07       0.04147      0.6666       -6.5277
   H2PO4-               4.351e-07       0.03890      0.6666       -6.5375
   H+                   3.541e-07     0.0003290      0.9242       -6.4851
   Mn++                 2.770e-07       0.01403      0.1675       -7.3335
   HCrO4-               2.617e-07       0.02822      0.6666       -6.7584
   CO3--                1.834e-07       0.01014      0.1016       -7.7300
   CaSO4(aq)            8.166e-08       0.01025      1.0000       -7.0880
   HAlO2(aq)            5.293e-08      0.002927      1.0000       -7.2763
   HCl(aq)              4.720e-08      0.001586      1.0000       -7.3261
   CaCO3(aq)            3.764e-08      0.003473      1.0000       -7.4244
   KSO4-                2.129e-08      0.002652      0.6666       -7.8480
   NaHCO3(aq)           1.685e-08      0.001305      1.0000       -7.7733
    (only species > 1e-8 molal listed)

  Mineral saturation states
                     log Q/K                          log Q/K
 ----------------------------------------------------------------
   Antigorite        36.2982s/sat   Phlogopite         0.3548s/sat
   Magnetite         31.2820s/sat   Hercynite          0.3181s/sat
   Cronstedtite-7A   29.6933s/sat   Dolomite-ord       0.2276s/sat
   Hematite          29.5135s/sat   Dolomite           0.2269s/sat
   Ferrite-Mg        26.2652s/sat   Huntite            0.1960s/sat
   Ferrite-Ca        22.0093s/sat   Chamosite-7A       0.1737s/sat
   Nontronite-Mg     20.2856s/sat   Wustite            0.1496s/sat
   Nontronite-Ca     19.6107s/sat   Hausmannite        0.1183s/sat
   Jarosite          19.5954s/sat   Siderite          -0.0380     
   Nontronite-K      19.0377s/sat   Brucite           -0.0828     
   Nontronite-Na     18.8676s/sat   Gibbsite          -0.1161     
   Nontronite-H      18.7810s/sat   Saponite-Ca       -0.2958     
   Goethite          14.0599s/sat   Hydromagnesite    -0.4757     
   Andradite         12.4408s/sat   Ice               -0.4820     
   Fe(OH)3            9.7428s/sat   FeO               -0.7317     
   Clinochlore-14A    6.5099s/sat   Corundum          -0.7319     
   Amesite-14A        6.1540s/sat   Saponite-K        -0.8694     
   Strengite          5.2303s/sat   Dolomite-dis      -0.8857     
   Ripidolite-14A     4.8253s/sat   Artinite          -0.9960     
   Clinochlore-7A     3.5864s/sat   Saponite-Na       -1.0389     
   Pyrolusite         3.5736s/sat   Saponite-H        -1.1274     
   Ferrite-Dicalciu   3.2484s/sat   Daphnite-7A       -1.1553     
   Bixbyite           2.9294s/sat   Greenalite        -1.2903     
   Epidote            2.0868s/sat   Fayalite          -1.3926     
   Epidote-ord        2.0814s/sat   Fe(OH)2           -1.5263     
   Chrysotile         1.9579s/sat   Forsterite        -1.6857     
   Ripidolite-7A      1.9181s/sat   Enstatite         -1.8288     
   Daphnite-14A       1.7199s/sat   Talc              -1.9555     
   NaFeO2             1.4718s/sat   Ferrosilite       -2.1135     
   Magnesite          1.1946s/sat   Calcite           -2.2351     
   Diaspore           0.6674s/sat   Aragonite         -2.3787     
   Boehmite           0.3726s/sat   Quartz            -2.9234     
   Saponite-Mg        0.3725s/sat   Nesquehonite      -2.9728     
    (only minerals with log Q/K > -3 listed)

                         partial
  Gases               press. (bar)     fugacity     fug. coef.    log fug.
 ---------------------------------------------------------------------------
   H2O(g)                  0.8173        0.8052        0.9852     -0.0941
   CO2(g)                0.005713      0.005700        0.9976     -2.2441
   O2(g)                0.0008761     0.0008760        0.9999     -3.0575
   HCl(g)               5.715e-11     5.715e-11         1.000*   -10.2430
   Cl2(g)               4.679e-18     4.679e-18         1.000*   -17.3299
   H2(g)                9.742e-31     9.748e-31         1.001    -30.0111
   CO(g)                1.577e-36     1.577e-36         1.000*   -35.8022
   SO2(g)               2.845e-42     2.824e-42        0.9928    -41.5491
   Na(g)                1.140e-59     1.140e-59         1.000*   -58.9430
   K(g)                 1.316e-60     1.316e-60         1.000*   -59.8809
   Mg(g)                5.033e-96     5.033e-96         1.000*   -95.2981
   H2S(g)              3.197e-106    3.184e-106        0.9961   -105.4970
   CH4(g)              5.943e-109    5.939e-109        0.9993   -108.2263
   Ca(g)               2.826e-118    2.826e-118         1.000*  -117.5489
   Al(g)               2.875e-147    2.875e-147         1.000*  -146.5414
   C(g)                1.611e-147    1.611e-147         1.000*  -146.7930
   S2(g)               2.381e-171    2.381e-171         1.000*  -170.6232
   Si(g)               9.415e-174    9.415e-174         1.000*  -173.0262
   C2H4(g)             9.623e-180    9.623e-180         1.000*  -179.0167
    *no data, gas taken to be ideal

                                  In fluid              Sorbed            Kd
  Original basis total moles   moles     mg/kg      moles     mg/kg      L/kg
 -------------------------------------------------------------------------------
   H2O                 55.5       55.5  9.22e+05
   Al+++           1.00e-06   1.00e-06    0.0249
   Ca++             0.00100    0.00100      36.9
   Cl-                 1.41       1.41  4.62e+04
   CrO4--          1.00e-06   1.00e-06     0.107
   Fe++             0.00100    0.00100      51.5
   H+              4.50e-05   4.50e-05    0.0418
   HCO3-            0.00100    0.00100      56.2
   HPO4--          1.00e-06   1.00e-06    0.0885
   K+               0.00100    0.00100      36.0
   Mg++                1.41       1.41  3.17e+04
   Mn++            1.00e-06   1.00e-06    0.0506
   Na+              0.00100    0.00100      21.2
   O2(aq)          2.32e-06   2.32e-06    0.0684
   SO4--            0.00100    0.00100      88.6
   SiO2(aq)        1.00e-06   1.00e-06    0.0554
   Ti(OH)4(aq)     1.00e-06   1.00e-06     0.107

  Elemental composition               In fluid                  Sorbed
                  total moles     moles       mg/kg        moles       mg/kg
 -------------------------------------------------------------------------------
   Aluminum         1.000e-06    1.000e-06     0.02487
   Calcium           0.001000     0.001000       36.94
   Carbon            0.001000     0.001000       11.07
   Chlorine             1.414        1.414   4.621e+04
   Chromium         1.000e-06    1.000e-06     0.04793
   Hydrogen             111.0        111.0   1.031e+05
   Iron              0.001000     0.001000       51.48
   Magnesium            1.414        1.414   3.168e+04
   Manganese        1.000e-06    1.000e-06     0.05064
   Oxygen               55.52        55.52   8.188e+05
   Phosphorus       1.000e-06    1.000e-06     0.02855
   Potassium         0.001000     0.001000       36.04
   Silicon          1.000e-06    1.000e-06     0.02589
   Sodium            0.001000     0.001000       21.19
   Sulfur            0.001000     0.001000       29.56
   Titanium         1.000e-06    1.000e-06     0.04414


          Step #     0             Xi = 0.0000

          Temperature = 100.0 C    Pressure =  1.013 bars
          pH =  5.270              log fO2 =  -51.812
          Eh =  -0.1295 volts      pe =  -1.7492
          Ionic strength      =    2.800472 molal
          Charge imbalance    =    1.306280 eq/kg (40.39% error)
          Activity of water   =    0.966022
          Solvent mass        =      1.0000 kg
          Solution mass       =      1.0848 kg
          Mineral mass        =  2.2879e-05 kg
          Solution density    =    1.000    g/cm3
          Solution viscosity  =    0.003    poise
          Chlorinity          =    1.413994 molal
          Dissolved solids    =       78163 mg/kg sol'n
          Hardness            =   130555.52 mg/kg sol'n as CaCO3
            carbonate         =        4.73 mg/kg sol'n as CaCO3
            non-carbonate     =   130550.79 mg/kg sol'n as CaCO3
          Carbonate alkalinity=        4.73 mg/kg sol'n as CaCO3
          Water type          =    Mg-Cl
          Bulk volume         =    1.08e+03 cm3
          Fluid volume        =    1.08e+03 cm3
          Mineral volume      =     0.00437 cm3
          Inert volume        =        0.00 cm3
          Porosity            =        100. %
          Permeability        =        98.7 cm2
          Mass reacted        =           0 g

                          moles          moles         grams          cm3      rxn rate
  Reactants             remaining       reacted       reacted       reacted  (mol/kg sec)
 ------------------------------------------------------------------------------------------
   Al2O3                   0.9363         0.000         0.000          --            --  
   CaO                      1.519         0.000         0.000          --            --  
   Cr2O3                0.0007137         0.000         0.000          --            --  
   FeO(ox)                  3.275         0.000         0.000          --            --  
   K2O(ox)                 0.4572         0.000         0.000          --            --  
   MgO                     0.6137         0.000         0.000          --            --  
   MnO                    0.07340         0.000         0.000          --            --  
   Na2O(ox)                0.6949         0.000         0.000          --            --  
   P2O5                    0.1964         0.000         0.000          --            --  
   SiO2                     8.813         0.000         0.000          --            --  
   TiO2                    0.3314         0.000         0.000          --            --  

  Minerals in system     moles      log moles      grams        volume (cm3)
 ----------------------------------------------------------------------------
   Chromite             5.000e-07     -6.301      0.0001119       2.200e-05
   Diaspore             9.744e-07     -6.011      5.845e-05       1.730e-05
   Hematite             0.0001291     -3.889        0.02061        0.003907
   Pyrite               1.750e-05     -4.757       0.002100       0.0004190
                                               _____________   _____________
          (total)                                   0.02288        0.004365 

  Aqueous species       molality    mg/kg sol'n    act. coef.     log act.
 ---------------------------------------------------------------------------
   Cl-                      1.046     3.417e+04      0.5750       -0.2210
   Mg++                     1.045     2.341e+04      0.2568       -0.5714
   MgCl+                   0.3679     2.027e+04      0.6666       -0.6104
   K+                   0.0009604         34.62      0.5750       -3.2579
   MgSO4(aq)            0.0009453         104.9      1.0000       -3.0245
   Ca++                 0.0009158         33.83      0.1675       -3.8142
   Na+                  0.0008812         18.67      0.6666       -3.2311
   Fe++                 0.0005627         28.97      0.1675       -4.0258
   CO2(aq)              0.0005212         21.15      1.0000       -3.2830
   MgHCO3+              0.0004205         33.07      0.6666       -3.5523
   FeCl+                0.0001366         11.49      0.6666       -4.0408
   NaCl(aq)             0.0001188         6.402      1.0000       -3.9251
   CaCl+                6.085e-05         4.237      0.6666       -4.3918
   HCO3-                5.750e-05         3.234      0.6666       -4.4165
   KCl(aq)              3.955e-05         2.718      1.0000       -4.4029
   FeCl4--              2.405e-05         4.383      0.0811       -5.7098
   CaCl2(aq)            2.305e-05         2.358      1.0000       -4.6373
   SO4--                1.952e-05         1.729      0.0811       -5.8004
   H+                   5.815e-06      0.005402      0.9242       -5.2697
   Ti(OH)4(aq)          1.000e-06        0.1068      1.0000       -6.0000
   SiO2(aq)             9.998e-07       0.05538      1.0000       -6.0001
   H2PO4-               9.257e-07       0.08276      0.6666       -6.2097
   HCl(aq)              7.749e-07       0.02605      1.0000       -6.1107
   MnCl+                7.229e-07       0.06024      0.6666       -6.3170
   FeCl2(aq)            5.719e-07       0.06683      1.0000       -6.2427
   MgCO3(aq)            5.232e-07       0.04067      1.0000       -6.2813
   Mn++                 2.770e-07       0.01403      0.1675       -7.3335
   CaHCO3+              2.309e-07       0.02152      0.6666       -6.8126
   OH-                  1.602e-07      0.002512      0.6235       -7.0004
   H2S(aq)              8.962e-08      0.002816      1.0000       -7.0476
   CaSO4(aq)            7.879e-08      0.009888      1.0000       -7.1035
   HPO4--               7.301e-08      0.006460      0.0811       -8.2275
   KSO4-                2.053e-08      0.002558      0.6666       -7.8637
   HSO4-                1.277e-08      0.001143      0.6666       -8.0699
   AlO2-                1.240e-08     0.0006741      0.6666       -8.0828
   HAlO2(aq)            1.138e-08     0.0006295      1.0000       -7.9437
    (only species > 1e-8 molal listed)

  Mineral saturation states
                     log Q/K                          log Q/K
 ----------------------------------------------------------------
   Hematite           0.0000 sat    Eskolaite         -1.5128     
   Pyrite             0.0000 sat    Siderite          -1.6758     
   Chromite           0.0000 sat    Magnesiochromite  -2.0265     
   Diaspore           0.0000 sat    Corundum          -2.0667     
   Boehmite          -0.2948        Brucite           -2.5133     
   Magnesite         -0.3056        Troilite          -2.7406     
   Ice               -0.4820        Dolomite-ord      -2.7728     
   Goethite          -0.6969        Dolomite          -2.7735     
   Gibbsite          -0.7835        Pyrrhotite        -2.8202     
   Magnetite         -0.7997        Quartz            -2.9219     
    (only minerals with log Q/K > -3 listed)

                         partial
  Gases               press. (bar)     fugacity     fug. coef.    log fug.
 ---------------------------------------------------------------------------
   H2O(g)                  0.8173        0.8052        0.9852     -0.0941
   CO2(g)                 0.04867       0.04855        0.9976     -1.3138
   H2S(g)               2.683e-06     2.672e-06        0.9961     -5.5731
   H2(g)                2.322e-06     2.324e-06         1.001     -5.6339
   HCl(g)               9.384e-10     9.384e-10         1.000*    -9.0276
   CH4(g)               1.634e-10     1.633e-10        0.9993     -9.7871
   CO(g)                3.202e-11     3.202e-11         1.000*   -10.4946
   SO2(g)               1.763e-15     1.750e-15        0.9928    -14.7569
   S2(g)                2.952e-20     2.952e-20         1.000*   -19.5299
   C2H4(g)              1.280e-31     1.280e-31         1.000*   -30.8928
   Cl2(g)               5.292e-40     5.292e-40         1.000*   -39.2764
   Na(g)                1.072e-48     1.072e-48         1.000*   -47.9698
   K(g)                 1.237e-49     1.237e-49         1.000*   -48.9076
   O2(g)                1.542e-52     1.542e-52        0.9999    -51.8119
   Mg(g)                4.452e-74     4.452e-74         1.000*   -73.3515
   Ca(g)                2.499e-96     2.499e-96         1.000*   -95.6022
   C(g)                 7.793e-98     7.793e-98         1.000*   -97.1083
   Al(g)               2.275e-111    2.275e-111         1.000*  -110.6430
   Si(g)               5.367e-125    5.367e-125         1.000*  -124.2703
    *no data, gas taken to be ideal

                                  In fluid              Sorbed            Kd
  Original basis total moles   moles     mg/kg      moles     mg/kg      L/kg
 -------------------------------------------------------------------------------
   H2O                 55.5       55.5  9.22e+05
   Al+++           1.00e-06   2.56e-08  0.000638
   Ca++             0.00100    0.00100      36.9
   Cl-                 1.41       1.41  4.62e+04
   CrO4--          1.00e-06   6.40e-15  6.85e-10
   Fe++             0.00100   0.000724      37.3
   H+              4.50e-05   0.000528     0.491
   HCO3-            0.00100    0.00100      56.2
   HPO4--          1.00e-06   1.00e-06    0.0885
   K+               0.00100    0.00100      36.0
   Mg++                1.41       1.41  3.17e+04
   Mn++            1.00e-06   1.00e-06    0.0506
   Na+              0.00100    0.00100      21.2
   O2(aq)          2.32e-06  -1.98e-07  -0.00584
   SO4--            0.00100   0.000965      85.5
   SiO2(aq)        1.00e-06   1.00e-06    0.0554
   Ti(OH)4(aq)     1.00e-06   1.00e-06     0.107

  Elemental composition               In fluid                  Sorbed
                  total moles     moles       mg/kg        moles       mg/kg
 -------------------------------------------------------------------------------
   Aluminum         1.000e-06    2.565e-08   0.0006379
   Calcium           0.001000     0.001000       36.95
   Carbon            0.001000     0.001000       11.07
   Chlorine             1.414        1.414   4.621e+04
   Chromium         1.000e-06    6.404e-15   3.070e-10
   Hydrogen             111.0        111.0   1.031e+05
   Iron              0.001000    0.0007239       37.27
   Magnesium            1.414        1.414   3.168e+04
   Manganese        1.000e-06    1.000e-06     0.05064
   Oxygen               55.52        55.52   8.188e+05
   Phosphorus       1.000e-06    1.000e-06     0.02855
   Potassium         0.001000     0.001000       36.04
   Silicon          1.000e-06    1.000e-06     0.02589
   Sodium            0.001000     0.001000       21.19
   Sulfur            0.001000    0.0009650       28.52
   Titanium         1.000e-06    1.000e-06     0.04414


          Step #     1             Xi = 0.0100

          Temperature = 100.0 C    Pressure =  1.013 bars
          pH =  4.773              log fO2 =  -55.503
          Eh =  -0.1611 volts      pe =  -2.1756
          Ionic strength      =    2.800963 molal
          Charge imbalance    =    1.304792 eq/kg (40.31% error)
          Activity of water   =    0.965991
          Solvent mass        =     0.99937 kg
          Solution mass       =      1.0860 kg
          Mineral mass        =   0.0099451 kg
          Solution density    =    1.001    g/cm3
          Solution viscosity  =    0.003    poise
          Chlorinity          =    1.414890 molal
          Dissolved solids    =       79796 mg/kg sol'n
          Hardness            =   126898.96 mg/kg sol'n as CaCO3
            carbonate         =        1.62 mg/kg sol'n as CaCO3
            non-carbonate     =   126897.34 mg/kg sol'n as CaCO3
          Carbonate alkalinity=        1.62 mg/kg sol'n as CaCO3
          Water type          =    Mg-Cl
          Bulk volume         =    1.09e+03 cm3
          Fluid volume        =    1.09e+03 cm3
          Mineral volume      =        3.39 cm3
          Inert volume        =        0.00 cm3
          Porosity            =        99.7 %
          Permeability        =        88.6 cm2
          Mass reacted        =        11.2 g

                          moles          moles         grams          cm3      rxn rate
  Reactants             remaining       reacted       reacted       reacted  (mol/kg sec)
 ------------------------------------------------------------------------------------------
   Al2O3                   0.9269      0.009363        0.9546          --            --  
   CaO                      1.503       0.01519        0.8516          --            --  
   Cr2O3                0.0007066     7.137e-06      0.001085          --            --  
   FeO(ox)                  3.242       0.03275         2.353          --            --  
   K2O(ox)                 0.4526      0.004572        0.4307          --            --  
   MgO                     0.6075      0.006137        0.2473          --            --  
   MnO                    0.07267     0.0007340       0.05207          --            --  
   Na2O(ox)                0.6879      0.006949        0.4307          --            --  
   P2O5                    0.1944      0.001964        0.2788          --            --  
   SiO2                     8.725       0.08813         5.295          --            --  
   TiO2                    0.3281      0.003314        0.2647          --            --  

  Minerals in system     moles      log moles      grams        volume (cm3)
 ----------------------------------------------------------------------------
   Chromite             7.637e-06     -5.117       0.001710       0.0003361
   Diaspore               0.01186     -1.926         0.7113          0.2106
   Hydroxylapatite      0.0008155     -3.089         0.4096          0.1546
   Nontronite-Mg         0.003527     -2.453          1.487          0.4577
   Pyrite               0.0004998     -3.301        0.05997         0.01197
   Quartz                 0.01089     -1.963         0.6544          0.2471
   Saponite-Mg            0.01729     -1.762          6.621           2.311
                                               _____________   _____________
          (total)                                     9.945           3.393 

  Aqueous species       molality    mg/kg sol'n    act. coef.     log act.
 ---------------------------------------------------------------------------
   Cl-                      1.047     3.414e+04      0.5750       -0.2206
   Mg++                     1.010     2.258e+04      0.2568       -0.5862
   MgCl+                   0.3559     1.957e+04      0.6666       -0.6248
   Fe++                   0.02036         1047.      0.1675       -2.4672
   Na+                    0.01313         277.8      0.6666       -2.0577
   Ca++                   0.01110         409.3      0.1675       -2.7308
   K+                    0.009749         350.7      0.5750       -2.2514
   FeCl+                 0.004947         415.6      0.6666       -2.4818
   Ti(OH)4(aq)           0.003317         353.8      1.0000       -2.4793
   NaCl(aq)              0.001773         95.34      1.0000       -2.7513
   H2PO4-                0.001433         127.9      0.6666       -3.0197
   FeCl4--              0.0008737         158.9      0.0811       -4.1496
   SiO2(aq)             0.0008352         46.18      1.0000       -3.0782
   CO2(aq)              0.0007743         31.36      1.0000       -3.1111
   CaCl+                0.0007380         51.30      0.6666       -3.3080
   MnCl+                0.0005319         44.24      0.6666       -3.4503
   KCl(aq)              0.0004018         27.56      1.0000       -3.3960
   CaCl2(aq)            0.0002798         28.58      1.0000       -3.5531
   Mn++                 0.0002036         10.29      0.1675       -4.4672
   MgHCO3+              0.0001925         15.12      0.6666       -3.8916
   HPO4--               3.606e-05         3.185      0.0811       -5.5339
   HCO3-                2.724e-05         1.529      0.6666       -4.7409
   FeCl2(aq)            2.074e-05         2.419      1.0000       -4.6833
   H+                   1.823e-05       0.01691      0.9242       -4.7734
   H3PO4(aq)            6.306e-06        0.5686      1.0000       -5.2003
   Methane(aq)          5.109e-06       0.07542      1.0000       -5.2917
   MgP2O7--             2.530e-06        0.4615      0.0811       -6.6878
   HCl(aq)              2.432e-06       0.08159      1.0000       -5.6140
   CaHCO3+              1.326e-06        0.1233      0.6666       -6.0536
   HP2O7---             8.245e-07        0.1327      0.0024       -8.6995
   H2P2O7--             6.298e-07        0.1020      0.0811       -7.2917
   H2S(aq)              3.909e-07       0.01226      1.0000       -6.4079
   H2(aq)               1.300e-07     0.0002412      1.0000       -6.8860
   MgCO3(aq)            7.641e-08      0.005928      1.0000       -7.1168
   NaHCO3(aq)           6.174e-08      0.004773      1.0000       -7.2094
   HSiO3-               5.915e-08      0.004196      0.6666       -7.4042
   OH-                  5.111e-08     0.0007998      0.6235       -7.4967
   HS-                  1.225e-08     0.0003727      0.6235       -8.1172
   HAlO2(aq)            1.138e-08     0.0006284      1.0000       -7.9437
    (only species > 1e-8 molal listed)

  Mineral saturation states
                     log Q/K                          log Q/K
 ----------------------------------------------------------------
   Hydroxylapatite    0.0000 sat    Nontronite-Na     -1.0283     
   Nontronite-Mg      0.0000 sat    Beidellite-Mg     -1.0391     
   Diaspore           0.0000 sat    Goethite          -1.0536     
   Pyrite             0.0000 sat    Magnesite         -1.1411     
   Saponite-Mg        0.0000 sat    Montmor-K         -1.1499     
   Chromite           0.0000 sat    Ferrosilite       -1.1922     
   Quartz             0.0000 sat    Muscovite         -1.2162     
   Tridymite         -0.1718        Montmor-Na        -1.2824     
   Chalcedony        -0.2167        Greenalite        -1.4500     
   Montmor-Mg        -0.2587        Beidellite-Ca     -1.5331     
   Boehmite          -0.2948        Troilite          -1.5349     
   Cristobalite(alp  -0.4177        Celadonite        -1.6003     
   Whitlockite       -0.4756        Pyrrhotite        -1.6145     
   Ice               -0.4820        Cronstedtite-7A   -1.6146     
   Saponite-Ca       -0.4872        Maximum_Microcli  -1.6149     
   Minnesotaite      -0.4891        K-Feldspar        -1.6277     
   Nontronite-Ca     -0.4937        Illite            -1.6459     
   Talc              -0.5758        Pyrophyllite      -1.6570     
   Coesite           -0.6584        Smectite-low-Fe-  -1.8235     
   Kaolinite         -0.6667        Annite            -1.9159     
   Berlinite         -0.6880        Beidellite-K      -1.9533     
   Hematite          -0.7134        Beidellite-H      -1.9791     
   Cristobalite(bet  -0.7199        Smectite-high-Fe  -2.0446     
   Gibbsite          -0.7835        Ripidolite-14A    -2.0575     
   Montmor-Ca        -0.8014        Corundum          -2.0667     
   Daphnite-14A      -0.8555        Beidellite-Na     -2.0675     
   C                 -0.8703        Eskolaite         -2.0788     
   SiO2(am)          -0.8939        Chamosite-7A      -2.2420     
   Saponite-K        -0.9073        Enstatite         -2.3433     
   Nontronite-K      -0.9133        Sanidine_high     -2.4237     
   Saponite-H        -0.9326        Fayalite          -2.4735     
   Nontronite-H      -0.9373        Chrysotile        -2.5091     
   Siderite          -0.9379        Phlogopite        -2.5615     
   Magnetite         -0.9471        FeO               -2.7338     
   Saponite-Na       -1.0218     
    (only minerals with log Q/K > -3 listed)

                         partial
  Gases               press. (bar)     fugacity     fug. coef.    log fug.
 ---------------------------------------------------------------------------
   H2O(g)                  0.8172        0.8051        0.9852     -0.0941
   CO2(g)                 0.07230       0.07213        0.9976     -1.1419
   CH4(g)                0.005845      0.005841        0.9993     -2.2335
   H2(g)                0.0001627     0.0001628         1.001     -3.7884
   H2S(g)               1.170e-05     1.166e-05        0.9961     -4.9334
   CO(g)                3.332e-09     3.332e-09         1.000*    -8.4773
   HCl(g)               2.945e-09     2.945e-09         1.000*    -8.5309
   C2H4(g)              3.339e-20     3.339e-20         1.000*   -19.4764
   SO2(g)               2.237e-20     2.221e-20        0.9928    -19.6535
   S2(g)                1.145e-22     1.145e-22         1.000*   -21.9413
   Cl2(g)               7.439e-41     7.439e-41         1.000*   -40.1285
   Na(g)                4.266e-47     4.266e-47         1.000*   -46.3700
   K(g)                 3.352e-48     3.352e-48         1.000*   -47.4747
   O2(g)                3.142e-56     3.142e-56        0.9999    -55.5028
   Mg(g)                3.066e-73     3.066e-73         1.000*   -72.5134
   C(g)                 5.682e-94     5.682e-94         1.000*   -93.2455
   Ca(g)                2.158e-94     2.158e-94         1.000*   -93.6660
   Al(g)               1.334e-108    1.334e-108         1.000*  -107.8748
   Si(g)               2.200e-118    2.200e-118         1.000*  -117.6575
    *no data, gas taken to be ideal

                                  In fluid              Sorbed            Kd
  Original basis total moles   moles     mg/kg      moles     mg/kg      L/kg
 -------------------------------------------------------------------------------
   H2O                 55.6       55.5  9.20e+05
   Al+++             0.0187   2.42e-08  0.000602
   Ca++              0.0162     0.0121      447.
   Cl-                 1.41       1.41  4.62e+04
   CrO4--          1.53e-05   1.03e-13  1.10e-08
   Fe++              0.0338     0.0262  1.35e+03
   H+                -0.181    0.00225      2.09
   HCO3-            0.00100    0.00100      56.2
   HPO4--           0.00393    0.00148      131.
   K+                0.0101     0.0101      365.
   Mg++                1.42       1.36  3.05e+04
   Mn++            0.000735   0.000735      37.2
   Na+               0.0149     0.0149      315.
   O2(aq)         -8.39e-06  -1.11e-05    -0.327
   SO4--            0.00100   4.03e-07    0.0356
   SiO2(aq)          0.0881   0.000835      46.2
   Ti(OH)4(aq)      0.00331    0.00331      354.

  Elemental composition               In fluid                  Sorbed
                  total moles     moles       mg/kg        moles       mg/kg
 -------------------------------------------------------------------------------
   Aluminum           0.01873    2.424e-08   0.0006023
   Calcium            0.01619      0.01211       446.8
   Carbon            0.001000     0.001000       11.06
   Chlorine             1.414        1.414   4.616e+04
   Chromium         1.527e-05    1.030e-13   4.931e-09
   Hydrogen             111.0        111.0   1.030e+05
   Iron               0.03375      0.02619       1347.
   Magnesium            1.420        1.365   3.054e+04
   Manganese        0.0007350    0.0007350       37.18
   Oxygen               55.80        55.50   8.176e+05
   Phosphorus        0.003929     0.001483       42.29
   Potassium          0.01014      0.01014       365.2
   Silicon            0.08813    0.0008348       21.59
   Sodium             0.01490      0.01490       315.4
   Sulfur            0.001000    4.029e-07     0.01190
   Titanium          0.003315     0.003315       146.1


          Step #     2             Xi = 0.0200

          Temperature = 100.0 C    Pressure =  1.013 bars
          pH =  4.778              log fO2 =  -56.155
          Eh =  -0.1735 volts      pe =  -2.3436
          Ionic strength      =    2.795923 molal
          Charge imbalance    =    1.304101 eq/kg (40.29% error)
          Activity of water   =    0.965943
          Solvent mass        =     0.99877 kg
          Solution mass       =      1.0866 kg
          Mineral mass        =    0.020529 kg
          Solution density    =    1.001    g/cm3
          Solution viscosity  =    0.003    poise
          Chlorinity          =    1.415737 molal
          Dissolved solids    =       80834 mg/kg sol'n
          Hardness            =   124643.96 mg/kg sol'n as CaCO3
            carbonate         =        1.64 mg/kg sol'n as CaCO3
            non-carbonate     =   124642.32 mg/kg sol'n as CaCO3
          Carbonate alkalinity=        1.64 mg/kg sol'n as CaCO3
          Water type          =    Mg-Cl
          Bulk volume         =    1.09e+03 cm3
          Fluid volume        =    1.09e+03 cm3
          Mineral volume      =        6.96 cm3
          Inert volume        =        0.00 cm3
          Porosity            =        99.4 %
          Permeability        =        79.2 cm2
          Mass reacted        =        22.3 g

                          moles          moles         grams          cm3      rxn rate
  Reactants             remaining       reacted       reacted       reacted  (mol/kg sec)
 ------------------------------------------------------------------------------------------
   Al2O3                   0.9176       0.01873         1.909          --            --  
   CaO                      1.488       0.03037         1.703          --            --  
   Cr2O3                0.0006995     1.427e-05      0.002170          --            --  
   FeO(ox)                  3.210       0.06550         4.706          --            --  
   K2O(ox)                 0.4481      0.009144        0.8613          --            --  
   MgO                     0.6014       0.01227        0.4947          --            --  
   MnO                    0.07194      0.001468        0.1041          --            --  
   Na2O(ox)                0.6810       0.01390        0.8613          --            --  
   P2O5                    0.1925      0.003928        0.5576          --            --  
   SiO2                     8.636        0.1763         10.59          --            --  
   TiO2                    0.3247      0.006627        0.5294          --            --  

  Minerals in system     moles      log moles      grams        volume (cm3)
 ----------------------------------------------------------------------------
   Chromite             1.477e-05     -4.830       0.003307       0.0006502
   Diaspore               0.02660     -1.575          1.596          0.4724
   Hydroxylapatite       0.002400     -2.620          1.206          0.4549
   Minnesotaite          0.006990     -2.156          3.312           1.034
   Nontronite-Mg         0.003882     -2.411          1.637          0.5037
   Pyrite               0.0004998     -3.301        0.05996         0.01196
   Quartz                 0.02674     -1.573          1.607          0.6068
   Saponite-Mg            0.02901     -1.537          11.11           3.878
                                               _____________   _____________
          (total)                                     20.53           6.962 

  Aqueous species       molality    mg/kg sol'n    act. coef.     log act.
 ---------------------------------------------------------------------------
   Cl-                      1.048     3.415e+04      0.5748       -0.2201
   Mg++                    0.9870     2.205e+04      0.2568       -0.5962
   MgCl+                   0.3483     1.913e+04      0.6664       -0.6343
   Fe++                   0.02897         1487.      0.1675       -2.3141
   Na+                    0.02540         536.7      0.6664       -1.7714
   K+                     0.01855         666.5      0.5748       -1.9722
   Ca++                   0.01776         654.3      0.1675       -2.5266
   FeCl+                 0.007048         591.5      0.6664       -2.3282
   Ti(OH)4(aq)           0.006637         707.1      1.0000       -2.1781
   NaCl(aq)              0.003431         184.3      1.0000       -2.4645
   FeCl4--               0.001248         226.8      0.0811       -3.9945
   CaCl+                 0.001183         82.12      0.6664       -3.1033
   MnCl+                 0.001064         88.41      0.6664       -3.1493
   SiO2(aq)             0.0008352         46.13      1.0000       -3.0782
   KCl(aq)              0.0007651         52.43      1.0000       -3.1163
   CO2(aq)              0.0007063         28.57      1.0000       -3.1510
   H2PO4-               0.0006375         56.83      0.6664       -3.3718
   CaCl2(aq)            0.0004488         45.79      1.0000       -3.3479
   Mn++                 0.0004068         20.54      0.1675       -4.1667
   MgHCO3+              0.0001737         13.62      0.6664       -3.9365
   Methane(aq)          9.391e-05         1.385      1.0000       -4.0273
   FeCl2(aq)            2.957e-05         3.445      1.0000       -4.5292
   HCO3-                2.514e-05         1.410      0.6664       -4.7758
   H+                   1.803e-05       0.01670      0.9238       -4.7784
   HPO4--               1.622e-05         1.431      0.0811       -5.8809
   H3PO4(aq)            2.771e-06        0.2496      1.0000       -5.5573
   HCl(aq)              2.407e-06       0.08066      1.0000       -5.6186
   CaHCO3+              1.959e-06        0.1820      0.6664       -5.8843
   MgP2O7--             5.000e-07       0.09111      0.0811       -7.3919
   H2S(aq)              4.716e-07       0.01477      1.0000       -6.3264
   H2(aq)               2.754e-07     0.0005104      1.0000       -6.5600
   HP2O7---             1.647e-07       0.02648      0.0024       -9.3985
   H2P2O7--             1.245e-07       0.02013      0.0811       -7.9958
   NaHCO3(aq)           1.101e-07      0.008505      1.0000       -6.9580
   MgCO3(aq)            6.971e-08      0.005402      1.0000       -7.1567
   HSiO3-               5.985e-08      0.004241      0.6664       -7.3992
   OH-                  5.171e-08     0.0008084      0.6233       -7.4917
   HS-                  1.495e-08     0.0004545      0.6233       -8.0307
   Mg(For)+             1.252e-08     0.0007979      0.6664       -8.0786
   NaHSiO3(aq)          1.215e-08      0.001118      1.0000       -7.9153
   HAlO2(aq)            1.138e-08     0.0006277      1.0000       -7.9437
    (only species > 1e-8 molal listed)

  Mineral saturation states
                     log Q/K                          log Q/K
 ----------------------------------------------------------------
   Nontronite-Mg      0.0000 sat    Ferrosilite       -1.0292     
   Pyrite             0.0000 sat    Beidellite-Mg     -1.0391     
   Chromite           0.0000 sat    Berlinite         -1.0450     
   Quartz             0.0000 sat    Goethite          -1.0536     
   Minnesotaite       0.0000 sat    Montmor-K         -1.0561     
   Hydroxylapatite    0.0000 sat    Annite            -1.1425     
   Saponite-Mg        0.0000 sat    Magnesite         -1.1810     
   Diaspore           0.0000 sat    Montmor-Na        -1.1863     
   Daphnite-14A      -0.0403        Cronstedtite-7A   -1.2885     
   Tridymite         -0.1718        Troilite          -1.2903     
   Chalcedony        -0.2167        Celadonite        -1.3161     
   C                 -0.2580        Maximum_Microcli  -1.3306     
   Montmor-Mg        -0.2587        K-Feldspar        -1.3434     
   Boehmite          -0.2948        Pyrrhotite        -1.3699     
   Cristobalite(alp  -0.4177        Illite            -1.4754     
   Saponite-Ca       -0.4518        Beidellite-Ca     -1.4978     
   Nontronite-Ca     -0.4583        Pyrophyllite      -1.6570     
   Ice               -0.4820        Smectite-low-Fe-  -1.6714     
   Whitlockite       -0.5470        Ripidolite-14A    -1.7314     
   Talc              -0.5758        Beidellite-K      -1.8595     
   Coesite           -0.6584        Smectite-high-Fe  -1.8718     
   Kaolinite         -0.6667        Chamosite-7A      -1.9159     
   Hematite          -0.7134        Beidellite-Na     -1.9714     
   Cristobalite(bet  -0.7199        Beidellite-H      -1.9791     
   Montmor-Ca        -0.7661        Corundum          -2.0667     
   Gibbsite          -0.7835        Sanidine_high     -2.1394     
   Magnetite         -0.7840        Fayalite          -2.1474     
   Saponite-K        -0.8136        Eskolaite         -2.2418     
   Siderite          -0.8147        Phlogopite        -2.2773     
   Nontronite-K      -0.8196        Enstatite         -2.3433     
   SiO2(am)          -0.8939        Chrysotile        -2.5092     
   Saponite-Na       -0.9257        FeO               -2.5708     
   Muscovite         -0.9319        Mesolite          -2.8392     
   Nontronite-Na     -0.9322        Hercynite         -2.8558     
   Saponite-H        -0.9326        Daphnite-7A       -2.9155     
   Nontronite-H      -0.9373        Wustite           -2.9991     
   Greenalite        -0.9608     
    (only minerals with log Q/K > -3 listed)

                         partial
  Gases               press. (bar)     fugacity     fug. coef.    log fug.
 ---------------------------------------------------------------------------
   H2O(g)                  0.8172        0.8051        0.9852     -0.0941
   CH4(g)                  0.1075        0.1074        0.9993     -0.9691
   CO2(g)                 0.06595       0.06580        0.9976     -1.1818
   H2(g)                0.0003446     0.0003448         1.001     -3.4624
   H2S(g)               1.412e-05     1.406e-05        0.9961     -4.8519
   CO(g)                6.440e-09     6.440e-09         1.000*    -8.1911
   HCl(g)               2.914e-09     2.914e-09         1.000*    -8.5355
   C2H4(g)              2.513e-18     2.513e-18         1.000*   -17.5997
   SO2(g)               2.837e-21     2.817e-21        0.9928    -20.5502
   S2(g)                3.711e-23     3.711e-23         1.000*   -22.4305
   Cl2(g)               3.439e-41     3.439e-41         1.000*   -40.4635
   Na(g)                1.214e-46     1.214e-46         1.000*   -45.9157
   K(g)                 9.388e-48     9.388e-48         1.000*   -47.0274
   O2(g)                7.000e-57     6.999e-57        0.9999    -56.1550
   Mg(g)                6.496e-73     6.496e-73         1.000*   -72.1873
   C(g)                 2.327e-93     2.327e-93         1.000*   -92.6332
   Ca(g)                7.487e-94     7.487e-94         1.000*   -93.1257
   Al(g)               4.115e-108    4.115e-108         1.000*  -107.3857
   Si(g)               9.878e-118    9.878e-118         1.000*  -117.0053
    *no data, gas taken to be ideal

                                  In fluid              Sorbed            Kd
  Original basis total moles   moles     mg/kg      moles     mg/kg      L/kg
 -------------------------------------------------------------------------------
   H2O                 55.7       55.4  9.19e+05
   Al+++             0.0375   2.41e-08  0.000599
   Ca++              0.0314     0.0194      714.
   Cl-                 1.41       1.41  4.61e+04
   CrO4--          2.95e-05   8.26e-14  8.82e-09
   Fe++              0.0665     0.0373  1.91e+03
   H+                -0.362    0.00146      1.36
   HCO3-            0.00100    0.00100      56.2
   HPO4--           0.00786   0.000657      58.1
   K+                0.0193     0.0193      694.
   Mg++                1.43       1.33  2.98e+04
   Mn++             0.00147    0.00147      74.3
   Na+               0.0288     0.0288      609.
   O2(aq)         -1.91e-05  -0.000189     -5.56
   SO4--            0.00100   4.86e-07    0.0430
   SiO2(aq)           0.176   0.000834      46.1
   Ti(OH)4(aq)      0.00663    0.00663      707.

  Elemental composition               In fluid                  Sorbed
                  total moles     moles       mg/kg        moles       mg/kg
 -------------------------------------------------------------------------------
   Aluminum           0.03745    2.414e-08   0.0005993
   Calcium            0.03137      0.01937       714.5
   Carbon            0.001000     0.001000       11.05
   Chlorine             1.414        1.414   4.613e+04
   Chromium         2.955e-05    8.260e-14   3.953e-09
   Hydrogen             111.0        110.9   1.029e+05
   Iron               0.06650      0.03725       1915.
   Magnesium            1.426        1.334   2.983e+04
   Manganese         0.001469     0.001469       74.28
   Oxygen               56.09        55.47   8.168e+05
   Phosphorus        0.007858    0.0006573       18.74
   Potassium          0.01929      0.01929       694.0
   Silicon             0.1763    0.0008343       21.56
   Sodium             0.02879      0.02879       609.2
   Sulfur            0.001000    4.860e-07     0.01434
   Titanium          0.006628     0.006628       292.1


          Step #    10             Xi = 0.1000

          Temperature = 100.0 C    Pressure =  1.013 bars
          pH =  4.807              log fO2 =  -56.155
          Eh =  -0.1756 volts      pe =  -2.3720
          Ionic strength      =    2.757726 molal
          Charge imbalance    =    1.301347 eq/kg (40.04% error)
          Activity of water   =    0.965376
          Solvent mass        =     0.99378 kg
          Solution mass       =      1.0889 kg
          Mineral mass        =     0.10751 kg
          Solution density    =    1.005    g/cm3
          Solution viscosity  =    0.003    poise
          Chlorinity          =    1.422850 molal
          Dissolved solids    =       87360 mg/kg sol'n
          Hardness            =   115756.57 mg/kg sol'n as CaCO3
            carbonate         =        1.74 mg/kg sol'n as CaCO3
            non-carbonate     =   115754.83 mg/kg sol'n as CaCO3
          Carbonate alkalinity=        1.74 mg/kg sol'n as CaCO3
          Water type          =    Mg-Cl
          Bulk volume         =    1.12e+03 cm3
          Fluid volume        =    1.08e+03 cm3
          Mineral volume      =        35.7 cm3
          Inert volume        =        0.00 cm3
          Porosity            =        96.8 %
          Permeability        =        32.8 cm2
          Mass reacted        =         112 g

                          moles          moles         grams          cm3      rxn rate
  Reactants             remaining       reacted       reacted       reacted  (mol/kg sec)
 ------------------------------------------------------------------------------------------
   Al2O3                   0.8427       0.09363         9.546          --            --  
   CaO                      1.367        0.1519         8.516          --            --  
   Cr2O3                0.0006424     7.137e-05       0.01085          --            --  
   FeO(ox)                  2.948        0.3275         23.53          --            --  
   K2O(ox)                 0.4115       0.04572         4.307          --            --  
   MgO                     0.5523       0.06137         2.473          --            --  
   MnO                    0.06606      0.007340        0.5207          --            --  
   Na2O(ox)                0.6254       0.06949         4.307          --            --  
   P2O5                    0.1768       0.01964         2.788          --            --  
   SiO2                     7.931        0.8813         52.95          --            --  
   TiO2                    0.2982       0.03314         2.647          --            --  

  Minerals in system     moles      log moles      grams        volume (cm3)
 ----------------------------------------------------------------------------
   Chromite             7.187e-05     -4.143        0.01609        0.003163
   Diaspore                0.1544     -0.811          9.262           2.742
   Hydroxylapatite        0.01308     -1.883          6.570           2.479
   Minnesotaite           0.09581     -1.019          45.41           14.17
   Nontronite-Mg         0.003882     -2.411          1.637          0.5037
   Pyrite               0.0004998     -3.301        0.05996         0.01196
   Quartz                  0.1318     -0.880          7.918           2.990
   Saponite-Mg            0.09568     -1.019          36.64           12.79
                                               _____________   _____________
          (total)                                     107.5           35.69 

  Aqueous species       molality    mg/kg sol'n    act. coef.     log act.
 ---------------------------------------------------------------------------
   Cl-                      1.065     3.447e+04      0.5737       -0.2138
   Mg++                    0.8681     1.926e+04      0.2563       -0.6528
   MgCl+                   0.3110     1.696e+04      0.6647       -0.6846
   Na+                     0.1239         2600.      0.6647       -1.0843
   K+                     0.08929         3186.      0.5737       -1.2905
   Ca++                   0.08046         2943.      0.1673       -1.8708
   Ti(OH)4(aq)            0.03335         3527.      1.0000       -1.4770
   Fe++                   0.02545         1297.      0.1673       -2.3707
   NaCl(aq)               0.01694         903.5      1.0000       -1.7711
   FeCl+                 0.006293         524.3      0.6647       -2.3785
   CaCl+                 0.005446         375.4      0.6647       -2.4413
   MnCl+                 0.005368         442.8      0.6647       -2.4476
   KCl(aq)               0.003730         253.8      1.0000       -2.4283
   CaCl2(aq)             0.002091         211.8      1.0000       -2.6796
   Mn++                  0.002019         101.2      0.1673       -3.4712
   FeCl4--               0.001159         209.0      0.0813       -4.0261
   SiO2(aq)             0.0008352         45.80      1.0000       -3.0782
   CO2(aq)              0.0007105         28.54      1.0000       -3.1484
   MgHCO3+              0.0001641         12.78      0.6647       -3.9623
   Methane(aq)          9.433e-05         1.381      1.0000       -4.0253
   H2PO4-               4.429e-05         3.921      0.6647       -4.5310
   HCO3-                2.706e-05         1.507      0.6647       -4.7450
   FeCl2(aq)            2.671e-05         3.090      1.0000       -4.5733
   H+                   1.695e-05       0.01559      0.9204       -4.8069
   CaHCO3+              9.542e-06        0.8804      0.6647       -5.1977
   HCl(aq)              2.287e-06       0.07610      1.0000       -5.6408
   HPO4--               1.198e-06        0.1049      0.0813       -7.0117
   NaHCO3(aq)           5.754e-07       0.04411      1.0000       -6.2401
   H2S(aq)              4.713e-07       0.01466      1.0000       -6.3267
   H2(aq)               2.753e-07     0.0005064      1.0000       -6.5603
   H3PO4(aq)            1.799e-07       0.01609      1.0000       -6.7450
   MgCO3(aq)            7.013e-08      0.005397      1.0000       -7.1541
   HSiO3-               6.403e-08      0.004505      0.6647       -7.3710
   NaHSiO3(aq)          6.310e-08      0.005764      1.0000       -7.2000
   OH-                  5.531e-08     0.0008585      0.6219       -7.4635
   CaCO3(aq)            1.688e-08      0.001542      1.0000       -7.7725
   HS-                  1.599e-08     0.0004826      0.6219       -8.0025
   Mg(For)+             1.183e-08     0.0007484      0.6647       -8.1044
   HAlO2(aq)            1.138e-08     0.0006233      1.0000       -7.9437
    (only species > 1e-8 molal listed)

  Mineral saturation states
                     log Q/K                          log Q/K
 ----------------------------------------------------------------
   Diaspore           0.0000 sat    Ferrosilite       -1.0291     
   Hydroxylapatite    0.0000 sat    Beidellite-Mg     -1.0390     
   Minnesotaite       0.0000 sat    Illite            -1.0493     
   Nontronite-Mg      0.0000 sat    Goethite          -1.0536     
   Saponite-Mg        0.0000 sat    Magnesite         -1.1784     
   Pyrite             0.0000 sat    Cronstedtite-7A   -1.2886     
   Quartz             0.0000 sat    Troilite          -1.2903     
   Chromite           0.0000 sat    Pyrrhotite        -1.3699     
   Daphnite-14A      -0.0406        Beidellite-Ca     -1.3802     
   Tridymite         -0.1718        Smectite-low-Fe-  -1.4078     
   Chalcedony        -0.2167        Sanidine_high     -1.4293     
   Muscovite         -0.2218        Phlogopite        -1.5671     
   C                 -0.2555        Beidellite-K      -1.6252     
   Montmor-Mg        -0.2587        Smectite-high-Fe  -1.6404     
   Boehmite          -0.2948        Pyrophyllite      -1.6570     
   Saponite-Ca       -0.3343        Ripidolite-14A    -1.7318     
   Nontronite-Ca     -0.3408        Beidellite-Na     -1.7352     
   Cristobalite(alp  -0.4177        Mesolite          -1.8878     
   Annite            -0.4324        Chamosite-7A      -1.9160     
   Ice               -0.4823        Beidellite-H      -1.9791     
   Talc              -0.5759        Corundum          -2.0664     
   Saponite-K        -0.5792        Fayalite          -2.1472     
   Nontronite-K      -0.5852        Stilbite          -2.2188     
   Celadonite        -0.6061        Berlinite         -2.2322     
   Maximum_Microcli  -0.6205        Eskolaite         -2.2419     
   K-Feldspar        -0.6333        Rhodochrosite     -2.3187     
   Montmor-Ca        -0.6486        Enstatite         -2.3433     
   Coesite           -0.6584        Dolomite-ord      -2.4935     
   Kaolinite         -0.6670        Dolomite          -2.4942     
   Saponite-Na       -0.6896        Albite            -2.5062     
   Nontronite-Na     -0.6961        Albite_low        -2.5062     
   Hematite          -0.7132        Chrysotile        -2.5095     
   Cristobalite(bet  -0.7199        FeO               -2.5707     
   Magnetite         -0.7837        Calcite           -2.5832     
   Gibbsite          -0.7838        Analcime          -2.6314     
   Whitlockite       -0.7844        Aragonite         -2.7268     
   Siderite          -0.8121        Sylvite           -2.7888     
   Montmor-K         -0.8218        Hercynite         -2.8555     
   SiO2(am)          -0.8939        Paragonite        -2.8677     
   Saponite-H        -0.9327        Halite            -2.8761     
   Nontronite-H      -0.9374        Daphnite-7A       -2.9158     
   Montmor-Na        -0.9502        Wustite           -2.9990     
   Greenalite        -0.9611     
    (only minerals with log Q/K > -3 listed)

                         partial
  Gases               press. (bar)     fugacity     fug. coef.    log fug.
 ---------------------------------------------------------------------------
   H2O(g)                  0.8167        0.8046        0.9852     -0.0944
   CH4(g)                  0.1079        0.1079        0.9993     -0.9671
   CO2(g)                 0.06635       0.06619        0.9976     -1.1792
   H2(g)                0.0003444     0.0003446         1.001     -3.4627
   H2S(g)               1.411e-05     1.405e-05        0.9961     -4.8522
   CO(g)                6.478e-09     6.478e-09         1.000*    -8.1886
   HCl(g)               2.769e-09     2.769e-09         1.000*    -8.5577
   C2H4(g)              2.540e-18     2.540e-18         1.000*   -17.5952
   SO2(g)               2.838e-21     2.817e-21        0.9928    -20.5502
   S2(g)                3.711e-23     3.711e-23         1.000*   -22.4305
   Cl2(g)               3.107e-41     3.107e-41         1.000*   -40.5077
   Na(g)                6.307e-46     6.307e-46         1.000*   -45.2002
   K(g)                 4.815e-47     4.815e-47         1.000*   -46.3174
   O2(g)                7.001e-57     7.000e-57        0.9999    -56.1549
   Mg(g)                6.497e-73     6.497e-73         1.000*   -72.1873
   Ca(g)                3.861e-93     3.861e-93         1.000*   -92.4133
   C(g)                 2.340e-93     2.340e-93         1.000*   -92.6307
   Al(g)               4.115e-108    4.115e-108         1.000*  -107.3856
   Si(g)               9.876e-118    9.876e-118         1.000*  -117.0054
    *no data, gas taken to be ideal

                                  In fluid              Sorbed            Kd
  Original basis total moles   moles     mg/kg      moles     mg/kg      L/kg
 -------------------------------------------------------------------------------
   H2O                 56.3       55.2  9.13e+05
   Al+++              0.187   2.36e-08  0.000585
   Ca++               0.153     0.0875  3.22e+03
   Cl-                 1.41       1.41  4.60e+04
   CrO4--          0.000144   6.91e-14  7.36e-09
   Fe++               0.329     0.0327  1.68e+03
   H+                 -1.81   0.000864     0.800
   HCO3-            0.00100    0.00100      56.0
   HPO4--            0.0393   4.54e-05      4.00
   K+                0.0924     0.0924  3.32e+03
   Mg++                1.48       1.17  2.62e+04
   Mn++             0.00734    0.00734      370.
   Na+                0.140      0.140  2.96e+03
   O2(aq)         -0.000105  -0.000189     -5.54
   SO4--            0.00100   4.84e-07    0.0427
   SiO2(aq)           0.881   0.000830      45.8
   Ti(OH)4(aq)       0.0331     0.0331  3.53e+03

  Elemental composition               In fluid                  Sorbed
                  total moles     moles       mg/kg        moles       mg/kg
 -------------------------------------------------------------------------------
   Aluminum            0.1873    2.360e-08   0.0005847
   Calcium             0.1529      0.08746       3219.
   Carbon            0.001000     0.001000       11.03
   Chlorine             1.414        1.414   4.604e+04
   Chromium         0.0001437    6.910e-14   3.300e-09
   Hydrogen             111.0        110.5   1.022e+05
   Iron                0.3285      0.03273       1678.
   Magnesium            1.475        1.172   2.616e+04
   Manganese         0.007341     0.007341       370.4
   Oxygen               58.39        55.30   8.125e+05
   Phosphorus         0.03928    4.539e-05       1.291
   Potassium          0.09244      0.09244       3319.
   Silicon             0.8813    0.0008301       21.41
   Sodium              0.1400       0.1400       2955.
   Sulfur            0.001000    4.842e-07     0.01426
   Titanium           0.03314      0.03314       1457.


          Step #    16             Xi = 0.1600

          Temperature = 100.0 C    Pressure =  1.013 bars
          pH =  4.831              log fO2 =  -56.155
          Eh =  -0.1774 volts      pe =  -2.3958
          Ionic strength      =    2.730710 molal
          Charge imbalance    =    1.299263 eq/kg (39.84% error)
          Activity of water   =    0.964946
          Solvent mass        =     0.99005 kg
          Solution mass       =      1.0907 kg
          Mineral mass        =     0.17272 kg
          Solution density    =    1.008    g/cm3
          Solution viscosity  =    0.003    poise
          Chlorinity          =    1.428215 molal
          Dissolved solids    =       92244 mg/kg sol'n
          Hardness            =   109216.13 mg/kg sol'n as CaCO3
            carbonate         =        1.84 mg/kg sol'n as CaCO3
            non-carbonate     =   109214.29 mg/kg sol'n as CaCO3
          Carbonate alkalinity=        1.84 mg/kg sol'n as CaCO3
          Water type          =    Mg-Cl
          Bulk volume         =    1.14e+03 cm3
          Fluid volume        =    1.08e+03 cm3
          Mineral volume      =        57.2 cm3
          Inert volume        =        0.00 cm3
          Porosity            =        95.0 %
          Permeability        =        17.4 cm2
          Mass reacted        =         179 g

                          moles          moles         grams          cm3      rxn rate
  Reactants             remaining       reacted       reacted       reacted  (mol/kg sec)
 ------------------------------------------------------------------------------------------
   Al2O3                   0.7865        0.1498         15.27          --            --  
   CaO                      1.276        0.2430         13.63          --            --  
   Cr2O3                0.0005995     0.0001142       0.01736          --            --  
   FeO(ox)                  2.751        0.5240         37.65          --            --  
   K2O(ox)                 0.3841       0.07315         6.891          --            --  
   MgO                     0.5155       0.09819         3.957          --            --  
   MnO                    0.06166       0.01174        0.8331          --            --  
   Na2O(ox)                0.5837        0.1112         6.891          --            --  
   P2O5                    0.1650       0.03143         4.461          --            --  
   SiO2                     7.403         1.410         84.72          --            --  
   TiO2                    0.2784       0.05302         4.235          --            --  

  Minerals in system     moles      log moles      grams        volume (cm3)
 ----------------------------------------------------------------------------
   Chromite             0.0001147     -3.940        0.02567        0.005048
   Diaspore                0.2448     -0.611          14.69           4.348
   Hydroxylapatite        0.02094     -1.679          10.52           3.970
   Minnesotaite            0.1624     -0.789          76.97           24.02
   Muscovite             0.001825     -2.739         0.7271          0.2568
   Nontronite-Mg         0.003881     -2.411          1.637          0.5036
   Pyrite               0.0004998     -3.301        0.05996         0.01196
   Quartz                  0.2056     -0.687          12.35           4.664
   Saponite-Mg             0.1456     -0.837          55.74           19.46
                                               _____________   _____________
          (total)                                     172.7           57.23 

  Aqueous species       molality    mg/kg sol'n    act. coef.     log act.
 ---------------------------------------------------------------------------
   Cl-                      1.078     3.470e+04      0.5730       -0.2091
   Mg++                    0.7790     1.719e+04      0.2559       -0.7004
   MgCl+                   0.2823     1.531e+04      0.6635       -0.7275
   Na+                     0.1983         4137.      0.6635       -0.8809
   K+                      0.1410         5004.      0.5730       -1.0926
   Ca++                    0.1284         4672.      0.1672       -1.6680
   Ti(OH)4(aq)            0.05355         5635.      1.0000       -1.2712
   NaCl(aq)               0.02735         1451.      1.0000       -1.5631
   Fe++                   0.02282         1157.      0.1672       -2.4183
   CaCl+                 0.008799         603.3      0.6635       -2.2337
   MnCl+                 0.008649         709.7      0.6635       -2.2412
   KCl(aq)               0.005946         402.4      1.0000       -2.2258
   FeCl+                 0.005712         473.4      0.6635       -2.4214
   CaCl2(aq)             0.003409         343.5      1.0000       -2.4673
   Mn++                  0.003214         160.3      0.1672       -3.2696
   FeCl4--               0.001083         194.4      0.0814       -4.0547
   SiO2(aq)             0.0008352         45.55      1.0000       -3.0782
   CO2(aq)              0.0007133         28.50      1.0000       -3.1467
   MgHCO3+              0.0001562         12.10      0.6635       -3.9845
   Methane(aq)          9.459e-05         1.378      1.0000       -4.0242
   HCO3-                2.874e-05         1.592      0.6635       -4.7196
   FeCl2(aq)            2.447e-05         2.815      1.0000       -4.6114
   H2PO4-               1.792e-05         1.578      0.6635       -4.9249
   CaHCO3+              1.617e-05         1.484      0.6635       -4.9695
   H+                   1.608e-05       0.01471      0.9181       -4.8308
   HCl(aq)              2.188e-06       0.07242      1.0000       -5.6600
   NaHCO3(aq)           9.742e-07       0.07429      1.0000       -6.0113
   HPO4--               5.103e-07       0.04446      0.0814       -7.3816
   H2S(aq)              4.710e-07       0.01457      1.0000       -6.3270
   H2(aq)               2.751e-07     0.0005035      1.0000       -6.5605
   NaHSiO3(aq)          1.064e-07      0.009670      1.0000       -6.9729
   MgCO3(aq)            7.041e-08      0.005389      1.0000       -7.1524
   H3PO4(aq)            6.874e-08      0.006115      1.0000       -7.1628
   HSiO3-               6.775e-08      0.004741      0.6635       -7.3473
   OH-                  5.851e-08     0.0009033      0.6209       -7.4398
   CaCO3(aq)            3.017e-08      0.002741      1.0000       -7.5204
   HS-                  1.691e-08     0.0005077      0.6209       -7.9788
   HAlO2(aq)            1.138e-08     0.0006199      1.0000       -7.9437
   Mg(For)+             1.126e-08     0.0007085      0.6635       -8.1267
    (only species > 1e-8 molal listed)

  Mineral saturation states
                     log Q/K                          log Q/K
 ----------------------------------------------------------------
   Diaspore           0.0000 sat    Ferrosilite       -1.0290     
   Nontronite-Mg      0.0000 sat    Beidellite-Mg     -1.0390     
   Hydroxylapatite    0.0000 sat    Goethite          -1.0537     
   Muscovite          0.0000 sat    Magnesite         -1.1767     
   Pyrite             0.0000 sat    Sanidine_high     -1.2075     
   Chromite           0.0000 sat    Cronstedtite-7A   -1.2887     
   Minnesotaite       0.0000 sat    Troilite          -1.2903     
   Saponite-Mg        0.0000 sat    Smectite-low-Fe-  -1.3243     
   Quartz             0.0000 sat    Beidellite-Ca     -1.3388     
   Daphnite-14A      -0.0409        Phlogopite        -1.3454     
   Tridymite         -0.1718        Pyrrhotite        -1.3699     
   Annite            -0.2106        Beidellite-K      -1.5520     
   Chalcedony        -0.2167        Smectite-high-Fe  -1.5670     
   C                 -0.2539        Mesolite          -1.5700     
   Montmor-Mg        -0.2587        Pyrophyllite      -1.6570     
   Saponite-Ca       -0.2930        Beidellite-Na     -1.6602     
   Boehmite          -0.2948        Ripidolite-14A    -1.7321     
   Nontronite-Ca     -0.2995        Chamosite-7A      -1.9161     
   Celadonite        -0.3845        Stilbite          -1.9326     
   Maximum_Microcli  -0.3987        Beidellite-H      -1.9791     
   K-Feldspar        -0.4115        Corundum          -2.0662     
   Cristobalite(alp  -0.4177        Rhodochrosite     -2.0677     
   Ice               -0.4825        Fayalite          -2.1471     
   Saponite-K        -0.5061        Dolomite-ord      -2.2396     
   Nontronite-K      -0.5121        Dolomite          -2.2403     
   Talc              -0.5759        Eskolaite         -2.2420     
   Montmor-Ca        -0.6072        Albite            -2.2789     
   Saponite-Na       -0.6146        Albite_low        -2.2789     
   Nontronite-Na     -0.6211        Calcite           -2.3311     
   Coesite           -0.6584        Enstatite         -2.3432     
   Kaolinite         -0.6672        Analcime          -2.4134     
   Hematite          -0.7130        Aragonite         -2.4747     
   Cristobalite(bet  -0.7199        Chrysotile        -2.5097     
   Montmor-K         -0.7487        FeO               -2.5706     
   Magnetite         -0.7835        Sylvite           -2.5863     
   Gibbsite          -0.7840        Paragonite        -2.6404     
   Siderite          -0.8103        Berlinite         -2.6496     
   Whitlockite       -0.8679        Halite            -2.6681     
   Montmor-Na        -0.8752        Scolecite         -2.7562     
   SiO2(am)          -0.8939        Hercynite         -2.8552     
   Illite            -0.9162        Kalsilite         -2.9101     
   Saponite-H        -0.9327        Daphnite-7A       -2.9161     
   Nontronite-H      -0.9374        Wustite           -2.9989     
   Greenalite        -0.9613     
    (only minerals with log Q/K > -3 listed)

                         partial
  Gases               press. (bar)     fugacity     fug. coef.    log fug.
 ---------------------------------------------------------------------------
   H2O(g)                  0.8163        0.8043        0.9852     -0.0946
   CH4(g)                  0.1082        0.1082        0.9993     -0.9660
   CO2(g)                 0.06660       0.06644        0.9976     -1.1775
   H2(g)                0.0003442     0.0003444         1.001     -3.4629
   H2S(g)               1.410e-05     1.405e-05        0.9961     -4.8525
   CO(g)                6.502e-09     6.502e-09         1.000*    -8.1869
   HCl(g)               2.649e-09     2.649e-09         1.000*    -8.5769
   C2H4(g)              2.556e-18     2.556e-18         1.000*   -17.5925
   SO2(g)               2.838e-21     2.817e-21        0.9928    -20.5501
   S2(g)                3.711e-23     3.711e-23         1.000*   -22.4305
   Cl2(g)               2.846e-41     2.846e-41         1.000*   -40.5458
   Na(g)                1.064e-45     1.064e-45         1.000*   -44.9730
   K(g)                 8.022e-47     8.022e-47         1.000*   -46.0957
   O2(g)                7.002e-57     7.001e-57        0.9999    -56.1548
   Mg(g)                6.497e-73     6.497e-73         1.000*   -72.1873
   Ca(g)                6.874e-93     6.874e-93         1.000*   -92.1628
   C(g)                 2.349e-93     2.349e-93         1.000*   -92.6291
   Al(g)               4.116e-108    4.116e-108         1.000*  -107.3855
   Si(g)               9.875e-118    9.875e-118         1.000*  -117.0055
    *no data, gas taken to be ideal

                                  In fluid              Sorbed            Kd
  Original basis total moles   moles     mg/kg      moles     mg/kg      L/kg
 -------------------------------------------------------------------------------
   H2O                 56.8       55.0  9.08e+05
   Al+++              0.300   2.32e-08  0.000575
   Ca++               0.244      0.139  5.12e+03
   Cl-                 1.41       1.41  4.60e+04
   CrO4--          0.000229   5.94e-14  6.32e-09
   Fe++               0.525     0.0293  1.50e+03
   H+                 -2.90   0.000836     0.773
   HCO3-            0.00100    0.00100      55.9
   HPO4--            0.0629   1.83e-05      1.61
   K+                 0.147      0.145  5.22e+03
   Mg++                1.51       1.05  2.34e+04
   Mn++              0.0117     0.0117      592.
   Na+                0.223      0.223  4.71e+03
   O2(aq)         -0.000169  -0.000188     -5.53
   SO4--            0.00100   4.83e-07    0.0425
   SiO2(aq)            1.41   0.000827      45.6
   Ti(OH)4(aq)       0.0530     0.0530  5.63e+03

  Elemental composition               In fluid                  Sorbed
                  total moles     moles       mg/kg        moles       mg/kg
 -------------------------------------------------------------------------------
   Aluminum            0.2996    2.323e-08   0.0005748
   Calcium             0.2440       0.1393       5117.
   Carbon            0.001000     0.001000       11.01
   Chlorine             1.414        1.414   4.596e+04
   Chromium         0.0002294    5.939e-14   2.831e-09
   Hydrogen             111.0        110.1   1.018e+05
   Iron                0.5250      0.02935       1503.
   Magnesium            1.512        1.051   2.342e+04
   Manganese          0.01175      0.01175       591.7
   Oxygen               60.11        55.17   8.093e+05
   Phosphorus         0.06285    1.831e-05      0.5201
   Potassium           0.1473       0.1455       5215.
   Silicon              1.410    0.0008271       21.30
   Sodium              0.2234       0.2234       4708.
   Sulfur            0.001000    4.831e-07     0.01420
   Titanium           0.05302      0.05302       2328.


          Step #    20             Xi = 0.2000

          Temperature = 100.0 C    Pressure =  1.013 bars
          pH =  4.844              log fO2 =  -56.155
          Eh =  -0.1783 volts      pe =  -2.4087
          Ionic strength      =    2.724092 molal
          Charge imbalance    =    1.298592 eq/kg (39.78% error)
          Activity of water   =    0.964770
          Solvent mass        =     0.98801 kg
          Solution mass       =      1.0912 kg
          Mineral mass        =     0.21679 kg
          Solution density    =    1.009    g/cm3
          Solution viscosity  =    0.003    poise
          Chlorinity          =    1.431155 molal
          Dissolved solids    =       94577 mg/kg sol'n
          Hardness            =   106704.39 mg/kg sol'n as CaCO3
            carbonate         =        1.89 mg/kg sol'n as CaCO3
            non-carbonate     =   106702.50 mg/kg sol'n as CaCO3
          Carbonate alkalinity=        1.89 mg/kg sol'n as CaCO3
          Water type          =    Mg-Cl
          Bulk volume         =    1.15e+03 cm3
          Fluid volume        =    1.08e+03 cm3
          Mineral volume      =        72.1 cm3
          Inert volume        =        0.00 cm3
          Porosity            =        93.7 %
          Permeability        =        11.4 cm2
          Mass reacted        =         223 g

                          moles          moles         grams          cm3      rxn rate
  Reactants             remaining       reacted       reacted       reacted  (mol/kg sec)
 ------------------------------------------------------------------------------------------
   Al2O3                   0.7490        0.1873         19.09          --            --  
   CaO                      1.215        0.3037         17.03          --            --  
   Cr2O3                0.0005710     0.0001427       0.02170          --            --  
   FeO(ox)                  2.620        0.6550         47.06          --            --  
   K2O(ox)                 0.3658       0.09144         8.613          --            --  
   MgO                     0.4909        0.1227         4.947          --            --  
   MnO                    0.05872       0.01468         1.041          --            --  
   Na2O(ox)                0.5559        0.1390         8.613          --            --  
   P2O5                    0.1571       0.03928         5.576          --            --  
   SiO2                     7.050         1.763         105.9          --            --  
   TiO2                    0.2651       0.06627         5.294          --            --  

  Minerals in system     moles      log moles      grams        volume (cm3)
 ----------------------------------------------------------------------------
   Chromite             0.0001432     -3.844        0.03206        0.006304
   Diaspore                0.1875     -0.727          11.25           3.330
   Hydroxylapatite        0.02618     -1.582          13.15           4.963
   Minnesotaite            0.2067     -0.685          97.93           30.56
   Muscovite              0.04291     -1.367          17.09           6.038
   Nontronite-Mg         0.003881     -2.411          1.636          0.5036
   Pyrite               0.0004998     -3.301        0.05996         0.01196
   Quartz                  0.1584     -0.800          9.514           3.593
   Saponite-Mg             0.1727     -0.763          66.12           23.08
                                               _____________   _____________
          (total)                                     216.8           72.08 

  Aqueous species       molality    mg/kg sol'n    act. coef.     log act.
 ---------------------------------------------------------------------------
   Cl-                      1.084     3.478e+04      0.5728       -0.2071
   Mg++                    0.7341     1.616e+04      0.2558       -0.7263
   MgCl+                   0.2673     1.446e+04      0.6632       -0.7514
   Na+                     0.2480         5162.      0.6632       -0.7839
   Ca++                    0.1605         5825.      0.1672       -1.5712
   K+                      0.1369         4846.      0.5728       -1.1056
   Ti(OH)4(aq)            0.06708         7040.      1.0000       -1.1734
   NaCl(aq)               0.03435         1818.      1.0000       -1.4640
   Fe++                   0.02150         1087.      0.1672       -2.4442
   CaCl+                  0.01105         755.9      0.6632       -2.1349
   MnCl+                  0.01085         887.8      0.6632       -2.1430
   KCl(aq)               0.005798         391.3      1.0000       -2.2368
   FeCl+                 0.005408         447.1      0.6632       -2.4453
   CaCl2(aq)             0.004301         432.1      1.0000       -2.3665
   Mn++                  0.004012         199.6      0.1672       -3.1734
   FeCl4--               0.001039         186.0      0.0814       -4.0726
   SiO2(aq)             0.0008352         45.44      1.0000       -3.0782
   CO2(aq)              0.0007138         28.45      1.0000       -3.1464
   MgHCO3+              0.0001518         11.73      0.6632       -3.9971
   Methane(aq)          9.462e-05         1.374      1.0000       -4.0240
   HCO3-                2.965e-05         1.638      0.6632       -4.7063
   FeCl2(aq)            2.326e-05         2.670      1.0000       -4.6333
   CaHCO3+              2.084e-05         1.908      0.6632       -4.8594
   H+                   1.562e-05       0.01425      0.9175       -4.8438
   H2PO4-               1.153e-05         1.012      0.6632       -5.1166
   HCl(aq)              2.133e-06       0.07042      1.0000       -5.6710
   NaHCO3(aq)           1.256e-06       0.09552      1.0000       -5.9011
   H2S(aq)              4.709e-07       0.01453      1.0000       -6.3271
   HPO4--               3.380e-07       0.02938      0.0814       -7.5603
   H2(aq)               2.751e-07     0.0005021      1.0000       -6.5606
   NaHSiO3(aq)          1.371e-07       0.01242      1.0000       -6.8630
   MgCO3(aq)            7.047e-08      0.005380      1.0000       -7.1520
   HSiO3-               6.983e-08      0.004874      0.6632       -7.3343
   OH-                  6.030e-08     0.0009286      0.6207       -7.4268
   H3PO4(aq)            4.290e-08      0.003806      1.0000       -7.3675
   CaCO3(aq)            4.006e-08      0.003631      1.0000       -7.3972
   HS-                  1.743e-08     0.0005219      0.6207       -7.9659
   HAlO2(aq)            1.138e-08     0.0006183      1.0000       -7.9437
   Mg(For)+             1.094e-08     0.0006867      0.6632       -8.1393
    (only species > 1e-8 molal listed)

  Mineral saturation states
                     log Q/K                          log Q/K
 ----------------------------------------------------------------
   Diaspore           0.0000 sat    Ferrosilite       -1.0290     
   Saponite-Mg        0.0000 sat    Beidellite-Mg     -1.0390     
   Minnesotaite       0.0000 sat    Goethite          -1.0537     
   Quartz             0.0000 sat    Magnesite         -1.1763     
   Pyrite             0.0000 sat    Sanidine_high     -1.2075     
   Nontronite-Mg      0.0000 sat    Cronstedtite-7A   -1.2888     
   Chromite           0.0000 sat    Troilite          -1.2903     
   Hydroxylapatite    0.0000 sat    Smectite-low-Fe-  -1.3054     
   Muscovite          0.0000 sat    Beidellite-Ca     -1.3186     
   Daphnite-14A      -0.0410        Phlogopite        -1.3454     
   Tridymite         -0.1718        Pyrrhotite        -1.3699     
   Annite            -0.2106        Mesolite          -1.4151     
   Chalcedony        -0.2167        Beidellite-K      -1.5520     
   C                 -0.2536        Smectite-high-Fe  -1.5529     
   Montmor-Mg        -0.2587        Beidellite-Na     -1.6239     
   Saponite-Ca       -0.2727        Pyrophyllite      -1.6570     
   Nontronite-Ca     -0.2792        Ripidolite-14A    -1.7322     
   Boehmite          -0.2948        Stilbite          -1.7930     
   Celadonite        -0.3846        Chamosite-7A      -1.9161     
   Maximum_Microcli  -0.3987        Rhodochrosite     -1.9453     
   K-Feldspar        -0.4115        Beidellite-H      -1.9791     
   Cristobalite(alp  -0.4177        Corundum          -2.0661     
   Ice               -0.4826        Dolomite-ord      -2.1161     
   Saponite-K        -0.5061        Dolomite          -2.1168     
   Nontronite-K      -0.5121        Fayalite          -2.1470     
   Talc              -0.5759        Albite            -2.1689     
   Saponite-Na       -0.5784        Albite_low        -2.1689     
   Nontronite-Na     -0.5849        Calcite           -2.2079     
   Montmor-Ca        -0.5870        Eskolaite         -2.2420     
   Coesite           -0.6584        Analcime          -2.3079     
   Kaolinite         -0.6673        Enstatite         -2.3432     
   Hematite          -0.7130        Aragonite         -2.3515     
   Cristobalite(bet  -0.7199        Chrysotile        -2.5098     
   Montmor-K         -0.7487        Paragonite        -2.5304     
   Magnetite         -0.7834        Halite            -2.5690     
   Gibbsite          -0.7841        FeO               -2.5706     
   Siderite          -0.8100        Sylvite           -2.5973     
   Montmor-Na        -0.8390        Scolecite         -2.6336     
   SiO2(am)          -0.8939        Berlinite         -2.8542     
   Whitlockite       -0.9088        Hercynite         -2.8551     
   Illite            -0.9162        Kalsilite         -2.9101     
   Saponite-H        -0.9327        Daphnite-7A       -2.9162     
   Nontronite-H      -0.9374        Mordenite         -2.9918     
   Greenalite        -0.9614        Wustite           -2.9989     
    (only minerals with log Q/K > -3 listed)

                         partial
  Gases               press. (bar)     fugacity     fug. coef.    log fug.
 ---------------------------------------------------------------------------
   H2O(g)                  0.8162        0.8041        0.9852     -0.0947
   CH4(g)                  0.1083        0.1082        0.9993     -0.9658
   CO2(g)                 0.06665       0.06650        0.9976     -1.1772
   H2(g)                0.0003441     0.0003444         1.001     -3.4630
   H2S(g)               1.410e-05     1.404e-05        0.9961     -4.8526
   CO(g)                6.508e-09     6.508e-09         1.000*    -8.1866
   HCl(g)               2.583e-09     2.583e-09         1.000*    -8.5879
   C2H4(g)              2.559e-18     2.559e-18         1.000*   -17.5920
   SO2(g)               2.838e-21     2.818e-21        0.9928    -20.5501
   S2(g)                3.711e-23     3.711e-23         1.000*   -22.4306
   Cl2(g)               2.706e-41     2.706e-41         1.000*   -40.5677
   Na(g)                1.371e-45     1.371e-45         1.000*   -44.8631
   K(g)                 8.021e-47     8.021e-47         1.000*   -46.0958
   O2(g)                7.002e-57     7.001e-57        0.9999    -56.1548
   Mg(g)                6.497e-73     6.497e-73         1.000*   -72.1873
   Ca(g)                9.119e-93     9.119e-93         1.000*   -92.0400
   C(g)                 2.351e-93     2.351e-93         1.000*   -92.6288
   Al(g)               4.116e-108    4.116e-108         1.000*  -107.3855
   Si(g)               9.875e-118    9.875e-118         1.000*  -117.0055
    *no data, gas taken to be ideal

                                  In fluid              Sorbed            Kd
  Original basis total moles   moles     mg/kg      moles     mg/kg      L/kg
 -------------------------------------------------------------------------------
   H2O                 57.1       54.8  9.05e+05
   Al+++              0.375   2.31e-08  0.000571
   Ca++               0.305      0.174  6.38e+03
   Cl-                 1.41       1.41  4.59e+04
   CrO4--          0.000286   5.46e-14  5.80e-09
   Fe++               0.656     0.0276  1.41e+03
   H+                 -3.62   0.000828     0.765
   HCO3-            0.00100    0.00100      55.9
   HPO4--            0.0786   1.18e-05      1.03
   K+                 0.184      0.141  5.05e+03
   Mg++                1.54      0.990  2.20e+04
   Mn++              0.0147     0.0147      739.
   Na+                0.279      0.279  5.88e+03
   O2(aq)         -0.000212  -0.000188     -5.52
   SO4--            0.00100   4.82e-07    0.0425
   SiO2(aq)            1.76   0.000825      45.4
   Ti(OH)4(aq)       0.0663     0.0663  7.04e+03

  Elemental composition               In fluid                  Sorbed
                  total moles     moles       mg/kg        moles       mg/kg
 -------------------------------------------------------------------------------
   Aluminum            0.3745    2.308e-08   0.0005706
   Calcium             0.3047       0.1738       6383.
   Carbon            0.001000     0.001000       11.01
   Chlorine             1.414        1.414   4.594e+04
   Chromium         0.0002865    5.457e-14   2.600e-09
   Hydrogen             111.0        110.0   1.016e+05
   Iron                0.6560      0.02764       1415.
   Magnesium            1.537       0.9895   2.204e+04
   Manganese          0.01468      0.01468       739.2
   Oxygen               61.26        55.11   8.081e+05
   Phosphorus         0.07857    1.177e-05      0.3340
   Potassium           0.1839       0.1410       5051.
   Silicon              1.763    0.0008254       21.24
   Sodium              0.2789       0.2789       5877.
   Sulfur            0.001000    4.825e-07     0.01418
   Titanium           0.06628      0.06628       2908.


          Step #    30             Xi = 0.3000

          Temperature = 100.0 C    Pressure =  1.013 bars
          pH =  4.880              log fO2 =  -56.155
          Eh =  -0.1810 volts      pe =  -2.4450
          Ionic strength      =    2.707961 molal
          Charge imbalance    =    1.296927 eq/kg (39.61% error)
          Activity of water   =    0.964327
          Solvent mass        =     0.98293 kg
          Solution mass       =      1.0926 kg
          Mineral mass        =     0.32699 kg
          Solution density    =    1.013    g/cm3
          Solution viscosity  =    0.003    poise
          Chlorinity          =    1.438550 molal
          Dissolved solids    =      100387 mg/kg sol'n
          Hardness            =   100462.12 mg/kg sol'n as CaCO3
            carbonate         =        2.05 mg/kg sol'n as CaCO3
            non-carbonate     =   100460.07 mg/kg sol'n as CaCO3
          Carbonate alkalinity=        2.05 mg/kg sol'n as CaCO3
          Water type          =    Mg-Cl
          Bulk volume         =    1.19e+03 cm3
          Fluid volume        =    1.08e+03 cm3
          Mineral volume      =        109. cm3
          Inert volume        =        0.00 cm3
          Porosity            =        90.8 %
          Permeability        =        4.13 cm2
          Mass reacted        =         335 g

                          moles          moles         grams          cm3      rxn rate
  Reactants             remaining       reacted       reacted       reacted  (mol/kg sec)
 ------------------------------------------------------------------------------------------
   Al2O3                   0.6554        0.2809         28.64          --            --  
   CaO                      1.063        0.4556         25.55          --            --  
   Cr2O3                0.0004996     0.0002141       0.03254          --            --  
   FeO(ox)                  2.293        0.9825         70.59          --            --  
   K2O(ox)                 0.3200        0.1372         12.92          --            --  
   MgO                     0.4296        0.1841         7.420          --            --  
   MnO                    0.05138       0.02202         1.562          --            --  
   Na2O(ox)                0.4864        0.2085         12.92          --            --  
   P2O5                    0.1375       0.05892         8.364          --            --  
   SiO2                     6.169         2.644         158.8          --            --  
   TiO2                    0.2320       0.09941         7.941          --            --  

  Minerals in system     moles      log moles      grams        volume (cm3)
 ----------------------------------------------------------------------------
   Chromite             0.0002146     -3.668        0.04804        0.009446
   Diaspore               0.04259     -1.371          2.555          0.7564
   Hydroxylapatite        0.03928     -1.406          19.73           7.446
   Minnesotaite            0.3172     -0.499          150.3           46.90
   Muscovite               0.1462     -0.835          58.23           20.57
   Nontronite-Mg         0.003879     -2.411          1.636          0.5033
   Pyrite               0.0004998     -3.301        0.05996         0.01196
   Quartz                 0.03895     -1.410          2.340          0.8836
   Saponite-Mg             0.2404     -0.619          92.06           32.14
                                               _____________   _____________
          (total)                                     327.0           109.2 

  Aqueous species       molality    mg/kg sol'n    act. coef.     log act.
 ---------------------------------------------------------------------------
   Cl-                      1.097     3.499e+04      0.5724       -0.2021
   Mg++                    0.6218     1.360e+04      0.2556       -0.7988
   Na+                     0.3730         7714.      0.6625       -0.6071
   Ca++                    0.2412         8697.      0.1672       -1.3944
   MgCl+                   0.2291     1.231e+04      0.6625       -0.8189
   K+                      0.1260         4431.      0.5724       -1.1420
   Ti(OH)4(aq)             0.1011     1.055e+04      1.0000       -0.9951
   NaCl(aq)               0.05221         2745.      1.0000       -1.2822
   Fe++                   0.01821         914.7      0.1672       -2.5166
   CaCl+                  0.01682         1143.      0.6625       -1.9531
   MnCl+                  0.01641         1334.      0.6625       -1.9637
   CaCl2(aq)             0.006612         660.1      1.0000       -2.1797
   Mn++                  0.005994         296.3      0.1672       -2.9991
   KCl(aq)               0.005394         361.8      1.0000       -2.2681
   FeCl+                 0.004635         380.7      0.6625       -2.5127
   FeCl4--              0.0009203         163.6      0.0815       -4.1250
   SiO2(aq)             0.0008352         45.15      1.0000       -3.0782
   CO2(aq)              0.0007143         28.28      1.0000       -3.1461
   MgHCO3+              0.0001399         10.73      0.6625       -4.0331
   Methane(aq)          9.458e-05         1.365      1.0000       -4.0242
   CaHCO3+              3.409e-05         3.100      0.6625       -4.6462
   HCO3-                3.228e-05         1.772      0.6625       -4.6699
   FeCl2(aq)            2.015e-05         2.298      1.0000       -4.6957
   H+                   1.438e-05       0.01304      0.9161       -4.8802
   H2PO4-               4.818e-06        0.4204      0.6625       -5.4959
   NaHCO3(aq)           2.052e-06        0.1551      1.0000       -5.6878
   HCl(aq)              1.985e-06       0.06510      1.0000       -5.7023
   H2S(aq)              4.706e-07       0.01443      1.0000       -6.3273
   H2(aq)               2.749e-07     0.0004986      1.0000       -6.5608
   NaHSiO3(aq)          2.239e-07       0.02016      1.0000       -6.6500
   HPO4--               1.533e-07       0.01324      0.0815       -7.9033
   HSiO3-               7.597e-08      0.005269      0.6625       -7.2982
   CaCO3(aq)            7.117e-08      0.006408      1.0000       -7.1477
   MgCO3(aq)            7.053e-08      0.005350      1.0000       -7.1516
   OH-                  6.560e-08      0.001004      0.6201       -7.3907
   HS-                  1.896e-08     0.0005640      0.6201       -7.9298
   H3PO4(aq)            1.647e-08      0.001452      1.0000       -7.7832
   HAlO2(aq)            1.138e-08     0.0006144      1.0000       -7.9437
   Mg(For)+             1.008e-08     0.0006286      0.6625       -8.1753
    (only species > 1e-8 molal listed)

  Mineral saturation states
                     log Q/K                          log Q/K
 ----------------------------------------------------------------
   Saponite-Mg        0.0000 sat    Beidellite-Mg     -1.0389     
   Chromite           0.0000 sat    Goethite          -1.0537     
   Pyrite             0.0000 sat    Mesolite          -1.1077     
   Diaspore           0.0000 sat    Magnesite         -1.1759     
   Quartz             0.0000 sat    Sanidine_high     -1.2075     
   Nontronite-Mg      0.0000 sat    Smectite-low-Fe-  -1.2685     
   Hydroxylapatite    0.0000 sat    Beidellite-Ca     -1.2774     
   Muscovite          0.0000 sat    Cronstedtite-7A   -1.2889     
   Minnesotaite       0.0000 sat    Troilite          -1.2902     
   Daphnite-14A      -0.0413        Phlogopite        -1.3455     
   Tridymite         -0.1718        Pyrrhotite        -1.3698     
   Annite            -0.2106        Stilbite          -1.5113     
   Chalcedony        -0.2167        Smectite-high-Fe  -1.5254     
   Saponite-Ca       -0.2316        Beidellite-K      -1.5520     
   Nontronite-Ca     -0.2381        Beidellite-Na     -1.5536     
   C                 -0.2533        Pyrophyllite      -1.6570     
   Montmor-Mg        -0.2587        Rhodochrosite     -1.6982     
   Boehmite          -0.2948        Ripidolite-14A    -1.7325     
   Celadonite        -0.3847        Dolomite-ord      -1.8662     
   Maximum_Microcli  -0.3987        Dolomite          -1.8669     
   K-Feldspar        -0.4115        Chamosite-7A      -1.9162     
   Cristobalite(alp  -0.4177        Albite            -1.9557     
   Ice               -0.4828        Albite_low        -1.9557     
   Saponite-K        -0.5062        Calcite           -1.9584     
   Saponite-Na       -0.5081        Beidellite-H      -1.9791     
   Nontronite-K      -0.5122        Corundum          -2.0659     
   Nontronite-Na     -0.5146        Aragonite         -2.1020     
   Montmor-Ca        -0.5459        Analcime          -2.1034     
   Talc              -0.5760        Fayalite          -2.1469     
   Coesite           -0.6584        Eskolaite         -2.2421     
   Kaolinite         -0.6675        Paragonite        -2.3172     
   Hematite          -0.7128        Enstatite         -2.3431     
   Cristobalite(bet  -0.7199        Scolecite         -2.3847     
   Montmor-K         -0.7488        Halite            -2.3872     
   Montmor-Na        -0.7687        Chrysotile        -2.5101     
   Magnetite         -0.7832        FeO               -2.5705     
   Gibbsite          -0.7843        Sylvite           -2.6286     
   Siderite          -0.8096        Mordenite         -2.8433     
   SiO2(am)          -0.8939        Hercynite         -2.8548     
   Illite            -0.9163        Albite_high       -2.8868     
   Saponite-H        -0.9328        Kalsilite         -2.9101     
   Nontronite-H      -0.9375        Daphnite-7A       -2.9165     
   Greenalite        -0.9616        Dolomite-dis      -2.9795     
   Whitlockite       -0.9918        Wustite           -2.9988     
   Ferrosilite       -1.0289     
    (only minerals with log Q/K > -3 listed)

                         partial
  Gases               press. (bar)     fugacity     fug. coef.    log fug.
 ---------------------------------------------------------------------------
   H2O(g)                  0.8158        0.8038        0.9852     -0.0949
   CH4(g)                  0.1082        0.1081        0.9993     -0.9660
   CO2(g)                 0.06670       0.06654        0.9976     -1.1769
   H2(g)                0.0003440     0.0003442         1.001     -3.4632
   H2S(g)               1.409e-05     1.403e-05        0.9961     -4.8528
   CO(g)                6.512e-09     6.512e-09         1.000*    -8.1863
   HCl(g)               2.403e-09     2.403e-09         1.000*    -8.6192
   C2H4(g)              2.559e-18     2.559e-18         1.000*   -17.5919
   SO2(g)               2.838e-21     2.818e-21        0.9928    -20.5501
   S2(g)                3.710e-23     3.710e-23         1.000*   -22.4306
   Cl2(g)               2.343e-41     2.343e-41         1.000*   -40.6302
   Na(g)                2.239e-45     2.239e-45         1.000*   -44.6500
   K(g)                 8.019e-47     8.019e-47         1.000*   -46.0959
   O2(g)                7.003e-57     7.002e-57        0.9999    -56.1548
   Mg(g)                6.498e-73     6.498e-73         1.000*   -72.1872
   Ca(g)                1.619e-92     1.619e-92         1.000*   -91.7908
   C(g)                 2.352e-93     2.352e-93         1.000*   -92.6285
   Al(g)               4.117e-108    4.117e-108         1.000*  -107.3854
   Si(g)               9.874e-118    9.874e-118         1.000*  -117.0055
    *no data, gas taken to be ideal

                                  In fluid              Sorbed            Kd
  Original basis total moles   moles     mg/kg      moles     mg/kg      L/kg
 -------------------------------------------------------------------------------
   H2O                 58.0       54.6  9.00e+05
   Al+++              0.562   2.28e-08  0.000562
   Ca++               0.457      0.260  9.54e+03
   Cl-                 1.41       1.41  4.59e+04
   CrO4--          0.000429   4.30e-14  4.57e-09
   Fe++               0.984     0.0234  1.19e+03
   H+                 -5.43   0.000816     0.753
   HCO3-            0.00100    0.00100      55.8
   HPO4--             0.118   4.90e-06     0.431
   K+                 0.275      0.129  4.62e+03
   Mg++                1.60      0.837  1.86e+04
   Mn++              0.0220     0.0220  1.11e+03
   Na+                0.418      0.418  8.79e+03
   O2(aq)         -0.000319  -0.000187     -5.48
   SO4--            0.00100   4.81e-07    0.0423
   SiO2(aq)            2.64   0.000821      45.2
   Ti(OH)4(aq)       0.0994     0.0994  1.05e+04

  Elemental composition               In fluid                  Sorbed
                  total moles     moles       mg/kg        moles       mg/kg
 -------------------------------------------------------------------------------
   Aluminum            0.5618    2.276e-08   0.0005621
   Calcium             0.4566       0.2602       9543.
   Carbon            0.001000     0.001000       10.99
   Chlorine             1.414        1.414   4.588e+04
   Chromium         0.0004292    4.301e-14   2.047e-09
   Hydrogen             111.0        109.5   1.010e+05
   Iron                0.9835      0.02338       1195.
   Magnesium            1.598       0.8365   1.861e+04
   Manganese          0.02202      0.02202       1107.
   Oxygen               64.13        54.96   8.048e+05
   Phosphorus          0.1178    4.903e-06      0.1390
   Potassium           0.2753       0.1291       4621.
   Silicon              2.644    0.0008213       21.11
   Sodium              0.4179       0.4179       8793.
   Sulfur            0.001000    4.812e-07     0.01412
   Titanium           0.09941      0.09941       4356.


          Step #    33             Xi = 0.3291

          Temperature = 100.0 C    Pressure =  1.013 bars
          pH =  4.892              log fO2 =  -56.155
          Eh =  -0.1819 volts      pe =  -2.4568
          Ionic strength      =    2.703385 molal
          Charge imbalance    =    1.296446 eq/kg (39.56% error)
          Activity of water   =    0.964198
          Solvent mass        =     0.98146 kg
          Solution mass       =      1.0930 kg
          Mineral mass        =     0.35902 kg
          Solution density    =    1.014    g/cm3
          Solution viscosity  =    0.003    poise
          Chlorinity          =    1.440711 molal
          Dissolved solids    =      102069 mg/kg sol'n
          Hardness            =    98658.25 mg/kg sol'n as CaCO3
            carbonate         =        2.10 mg/kg sol'n as CaCO3
            non-carbonate     =    98656.15 mg/kg sol'n as CaCO3
          Carbonate alkalinity=        2.10 mg/kg sol'n as CaCO3
          Water type          =    Mg-Cl
          Bulk volume         =    1.20e+03 cm3
          Fluid volume        =    1.08e+03 cm3
          Mineral volume      =        120. cm3
          Inert volume        =        0.00 cm3
          Porosity            =        90.0 %
          Permeability        =        3.10 cm2
          Mass reacted        =         367 g

                          moles          moles         grams          cm3      rxn rate
  Reactants             remaining       reacted       reacted       reacted  (mol/kg sec)
 ------------------------------------------------------------------------------------------
   Al2O3                   0.6282        0.3081         31.41          --            --  
   CaO                      1.019        0.4997         28.02          --            --  
   Cr2O3                0.0004789     0.0002349       0.03570          --            --  
   FeO(ox)                  2.197         1.078         77.43          --            --  
   K2O(ox)                 0.3068        0.1505         14.17          --            --  
   MgO                     0.4117        0.2019         8.139          --            --  
   MnO                    0.04925       0.02415         1.713          --            --  
   Na2O(ox)                0.4662        0.2287         14.17          --            --  
   P2O5                    0.1318       0.06463         9.174          --            --  
   SiO2                     5.913         2.900         174.2          --            --  
   TiO2                    0.2223        0.1090         8.710          --            --  

  Minerals in system     moles      log moles      grams        volume (cm3)
 ----------------------------------------------------------------------------
   Chromite             0.0002354     -3.628        0.05268         0.01036
   Hydroxylapatite        0.04309     -1.366          21.64           8.167
   Minnesotaite            0.3494     -0.457          165.6           51.66
   Muscovite               0.1764     -0.754          70.25           24.82
   Nontronite-Mg         0.003878     -2.411          1.635          0.5032
   Pyrite               0.0004998     -3.301        0.05996         0.01196
   Quartz                0.003854     -2.414         0.2315         0.08743
   Saponite-Mg             0.2601     -0.585          99.59           34.76
                                               _____________   _____________
          (total)                                     359.0           120.0 

  Aqueous species       molality    mg/kg sol'n    act. coef.     log act.
 ---------------------------------------------------------------------------
   Cl-                      1.101     3.505e+04      0.5722       -0.2006
   Mg++                    0.5892     1.286e+04      0.2555       -0.8223
   Na+                     0.4095         8453.      0.6623       -0.5667
   Ca++                    0.2648         9529.      0.1672       -1.3540
   MgCl+                   0.2178     1.169e+04      0.6623       -0.8409
   K+                      0.1226         4306.      0.5722       -1.1538
   Ti(OH)4(aq)             0.1111     1.156e+04      1.0000       -0.9543
   NaCl(aq)               0.05750         3017.      1.0000       -1.2404
   CaCl+                  0.01852         1256.      0.6623       -1.9112
   MnCl+                  0.01804         1465.      0.6623       -1.9226
   Fe++                   0.01725         864.9      0.1672       -2.5402
   CaCl2(aq)             0.007306         728.1      1.0000       -2.1363
   Mn++                  0.006568         324.0      0.1672       -2.9595
   KCl(aq)               0.005267         352.6      1.0000       -2.2784
   FeCl+                 0.004407         361.3      0.6623       -2.5348
   FeCl4--              0.0008834         156.8      0.0815       -4.1427
   SiO2(aq)             0.0008352         45.06      1.0000       -3.0782
   CO2(aq)              0.0007142         28.22      1.0000       -3.1462
   MgHCO3+              0.0001361         10.43      0.6623       -4.0450
   Methane(aq)          9.452e-05         1.362      1.0000       -4.0245
   CaHCO3+              3.845e-05         3.490      0.6623       -4.5941
   HCO3-                3.317e-05         1.817      0.6623       -4.6582
   FeCl2(aq)            1.922e-05         2.187      1.0000       -4.7163
   H+                   1.400e-05       0.01267      0.9157       -4.8920
   H2PO4-               3.873e-06        0.3373      0.6623       -5.5909
   NaHCO3(aq)           2.313e-06        0.1745      1.0000       -5.6358
   HCl(aq)              1.938e-06       0.06345      1.0000       -5.7126
   H2S(aq)              4.706e-07       0.01440      1.0000       -6.3274
   H2(aq)               2.749e-07     0.0004976      1.0000       -6.5609
   NaHSiO3(aq)          2.524e-07       0.02269      1.0000       -6.5978
   HPO4--               1.266e-07       0.01091      0.0815       -7.9865
   CaCO3(aq)            8.245e-08      0.007410      1.0000       -7.0838
   HSiO3-               7.808e-08      0.005405      0.6623       -7.2864
   MgCO3(aq)            7.051e-08      0.005338      1.0000       -7.1517
   OH-                  6.741e-08      0.001030      0.6199       -7.3789
   HS-                  1.948e-08     0.0005785      0.6199       -7.9181
   H3PO4(aq)            1.288e-08      0.001134      1.0000       -7.8900
   HAlO2(aq)            1.138e-08     0.0006132      1.0000       -7.9437
    (only species > 1e-8 molal listed)

  Mineral saturation states
                     log Q/K                          log Q/K
 ----------------------------------------------------------------
   Hydroxylapatite    0.0000 sat    Mesolite          -1.0305     
   Saponite-Mg        0.0000 sat    Beidellite-Mg     -1.0389     
   Muscovite          0.0000 sat    Goethite          -1.0537     
   Nontronite-Mg      0.0000 sat    Magnesite         -1.1760     
   Chromite           0.0000 sat    Sanidine_high     -1.2075     
   Quartz             0.0000 sat    Smectite-low-Fe-  -1.2594     
   Pyrite             0.0000 sat    Beidellite-Ca     -1.2669     
   Minnesotaite       0.0000 sat    Cronstedtite-7A   -1.2889     
   Diaspore          -0.0000        Troilite          -1.2902     
   Daphnite-14A      -0.0414        Phlogopite        -1.3455     
   Tridymite         -0.1718        Pyrrhotite        -1.3698     
   Annite            -0.2106        Stilbite          -1.4393     
   Chalcedony        -0.2167        Smectite-high-Fe  -1.5186     
   Saponite-Ca       -0.2210        Beidellite-Na     -1.5364     
   Nontronite-Ca     -0.2275        Beidellite-K      -1.5520     
   C                 -0.2535        Rhodochrosite     -1.6351     
   Montmor-Mg        -0.2587        Pyrophyllite      -1.6570     
   Boehmite          -0.2948        Ripidolite-14A    -1.7327     
   Celadonite        -0.3847        Dolomite-ord      -1.8024     
   Maximum_Microcli  -0.3987        Dolomite          -1.8031     
   K-Feldspar        -0.4115        Calcite           -1.8945     
   Cristobalite(alp  -0.4177        Albite            -1.9035     
   Ice               -0.4828        Albite_low        -1.9035     
   Saponite-Na       -0.4908        Chamosite-7A      -1.9162     
   Nontronite-Na     -0.4973        Beidellite-H      -1.9791     
   Saponite-K        -0.5062        Aragonite         -2.0381     
   Nontronite-K      -0.5122        Analcime          -2.0534     
   Montmor-Ca        -0.5353        Corundum          -2.0659     
   Talc              -0.5760        Fayalite          -2.1469     
   Coesite           -0.6584        Eskolaite         -2.2421     
   Kaolinite         -0.6676        Paragonite        -2.2650     
   Hematite          -0.7128        Scolecite         -2.3209     
   Cristobalite(bet  -0.7199        Enstatite         -2.3431     
   Montmor-K         -0.7488        Halite            -2.3454     
   Montmor-Na        -0.7515        Chrysotile        -2.5101     
   Magnetite         -0.7831        FeO               -2.5705     
   Gibbsite          -0.7843        Sylvite           -2.6389     
   Siderite          -0.8097        Mordenite         -2.8062     
   SiO2(am)          -0.8939        Albite_high       -2.8346     
   Illite            -0.9163        Hercynite         -2.8548     
   Saponite-H        -0.9328        Kalsilite         -2.9101     
   Nontronite-H      -0.9375        Dolomite-dis      -2.9157     
   Greenalite        -0.9616        Daphnite-7A       -2.9166     
   Whitlockite       -1.0131        Wustite           -2.9988     
   Ferrosilite       -1.0289     
    (only minerals with log Q/K > -3 listed)

                         partial
  Gases               press. (bar)     fugacity     fug. coef.    log fug.
 ---------------------------------------------------------------------------
   H2O(g)                  0.8157        0.8036        0.9852     -0.0949
   CH4(g)                  0.1081        0.1081        0.9993     -0.9663
   CO2(g)                 0.06668       0.06653        0.9976     -1.1770
   H2(g)                0.0003439     0.0003441         1.001     -3.4633
   H2S(g)               1.409e-05     1.403e-05        0.9961     -4.8529
   CO(g)                6.510e-09     6.510e-09         1.000*    -8.1864
   HCl(g)               2.347e-09     2.347e-09         1.000*    -8.6295
   C2H4(g)              2.557e-18     2.557e-18         1.000*   -17.5923
   SO2(g)               2.838e-21     2.818e-21        0.9928    -20.5501
   S2(g)                3.710e-23     3.710e-23         1.000*   -22.4306
   Cl2(g)               2.234e-41     2.234e-41         1.000*   -40.6508
   Na(g)                2.524e-45     2.524e-45         1.000*   -44.5978
   K(g)                 8.019e-47     8.019e-47         1.000*   -46.0959
   O2(g)                7.003e-57     7.002e-57        0.9999    -56.1548
   Mg(g)                6.498e-73     6.498e-73         1.000*   -72.1872
   Ca(g)                1.876e-92     1.876e-92         1.000*   -91.7268
   C(g)                 2.351e-93     2.351e-93         1.000*   -92.6287
   Al(g)               4.117e-108    4.117e-108         1.000*  -107.3854
   Si(g)               9.873e-118    9.873e-118         1.000*  -117.0055
    *no data, gas taken to be ideal

                                  In fluid              Sorbed            Kd
  Original basis total moles   moles     mg/kg      moles     mg/kg      L/kg
 -------------------------------------------------------------------------------
   H2O                 58.2       54.5  8.98e+05
   Al+++              0.616   2.27e-08  0.000560
   Ca++               0.501      0.285  1.05e+04
   Cl-                 1.41       1.41  4.59e+04
   CrO4--          0.000471   3.98e-14  4.22e-09
   Fe++                1.08     0.0221  1.13e+03
   H+                 -5.95   0.000813     0.750
   HCO3-            0.00100    0.00100      55.8
   HPO4--             0.129   3.94e-06     0.346
   K+                 0.302      0.126  4.49e+03
   Mg++                1.62      0.792  1.76e+04
   Mn++              0.0242     0.0242  1.21e+03
   Na+                0.458      0.458  9.64e+03
   O2(aq)         -0.000350  -0.000187     -5.46
   SO4--            0.00100   4.81e-07    0.0423
   SiO2(aq)            2.90   0.000820      45.1
   Ti(OH)4(aq)        0.109      0.109  1.16e+04

  Elemental composition               In fluid                  Sorbed
                  total moles     moles       mg/kg        moles       mg/kg
 -------------------------------------------------------------------------------
   Aluminum            0.6162    2.269e-08   0.0005601
   Calcium             0.5007       0.2853   1.046e+04
   Carbon            0.001000     0.001000       10.99
   Chlorine             1.414        1.414   4.586e+04
   Chromium         0.0004707    3.979e-14   1.893e-09
   Hydrogen             111.0        109.4   1.009e+05
   Iron                 1.079      0.02214       1131.
   Magnesium            1.616       0.7921   1.761e+04
   Manganese          0.02416      0.02416       1214.
   Oxygen               64.96        54.92   8.039e+05
   Phosphorus          0.1293    3.938e-06      0.1116
   Potassium           0.3019       0.1255       4491.
   Silicon              2.900    0.0008201       21.07
   Sodium              0.4583       0.4583       9640.
   Sulfur            0.001000    4.810e-07     0.01411
   Titanium            0.1090       0.1090       4777.


          Step #    42             Xi = 0.4000

          Temperature = 100.0 C    Pressure =  1.013 bars
          pH =  4.932              log fO2 =  -56.129
          Eh =  -0.1843 volts      pe =  -2.4898
          Ionic strength      =    2.682543 molal
          Charge imbalance    =    1.294651 eq/kg (39.39% error)
          Activity of water   =    0.963772
          Solvent mass        =     0.97746 kg
          Solution mass       =      1.0945 kg
          Mineral mass        =     0.43666 kg
          Solution density    =    1.016    g/cm3
          Solution viscosity  =    0.003    poise
          Chlorinity          =    1.446607 molal
          Dissolved solids    =      106967 mg/kg sol'n
          Hardness            =    92665.62 mg/kg sol'n as CaCO3
            carbonate         =        2.30 mg/kg sol'n as CaCO3
            non-carbonate     =    92663.33 mg/kg sol'n as CaCO3
          Carbonate alkalinity=        2.30 mg/kg sol'n as CaCO3
          Water type          =    Mg-Cl
          Bulk volume         =    1.22e+03 cm3
          Fluid volume        =    1.08e+03 cm3
          Mineral volume      =        146. cm3
          Inert volume        =        0.00 cm3
          Porosity            =        88.1 %
          Permeability        =        1.60 cm2
          Mass reacted        =         446 g

                          moles          moles         grams          cm3      rxn rate
  Reactants             remaining       reacted       reacted       reacted  (mol/kg sec)
 ------------------------------------------------------------------------------------------
   Al2O3                   0.5618        0.3745         38.19          --            --  
   CaO                     0.9112        0.6074         34.06          --            --  
   Cr2O3                0.0004282     0.0002855       0.04339          --            --  
   FeO(ox)                  1.965         1.310         94.12          --            --  
   K2O(ox)                 0.2743        0.1829         17.23          --            --  
   MgO                     0.3682        0.2455         9.894          --            --  
   MnO                    0.04404       0.02936         2.083          --            --  
   Na2O(ox)                0.4169        0.2779         17.23          --            --  
   P2O5                    0.1178       0.07857         11.15          --            --  
   SiO2                     5.288         3.525         211.8          --            --  
   TiO2                    0.1988        0.1325         10.59          --            --  

  Minerals in system     moles      log moles      grams        volume (cm3)
 ----------------------------------------------------------------------------
   Chromite             0.0002860     -3.544        0.06402         0.01259
   Hydroxylapatite        0.05238     -1.281          26.31           9.928
   Minnesotaite            0.4280     -0.369          202.8           63.29
   Muscovite               0.2148     -0.668          85.55           30.22
   Nontronite-Mg         0.003837     -2.416          1.618          0.4979
   Pyrite               0.0004998     -3.301        0.05996         0.01196
   Quartz                0.003398     -2.469         0.2042         0.07710
   Saponite-Mg             0.3134     -0.504          120.0           41.89
                                               _____________   _____________
          (total)                                     436.7           145.9 

  Aqueous species       molality    mg/kg sol'n    act. coef.     log act.
 ---------------------------------------------------------------------------
   Cl-                      1.114     3.527e+04      0.5717       -0.1960
   Na+                     0.4990     1.024e+04      0.6614       -0.4814
   Mg++                    0.4965     1.078e+04      0.2553       -0.8971
   Ca++                    0.3226     1.155e+04      0.1671       -1.2684
   MgCl+                   0.1856         9902.      0.6614       -0.9111
   K+                      0.1490         5204.      0.5717       -1.0696
   Ti(OH)4(aq)             0.1356     1.404e+04      1.0000       -0.8677
   NaCl(aq)               0.07073         3691.      1.0000       -1.1504
   CaCl+                  0.02283         1540.      0.6614       -1.8210
   MnCl+                  0.02209         1783.      0.6614       -1.8353
   Fe++                   0.01438         717.3      0.1671       -2.6192
   CaCl2(aq)             0.009089         900.8      1.0000       -2.0415
   Mn++                  0.007948         389.9      0.1671       -2.8768
   KCl(aq)               0.006463         430.3      1.0000       -2.1896
   FeCl+                 0.003718         303.1      0.6614       -2.6092
   SiO2(aq)             0.0008352         44.82      1.0000       -3.0782
   FeCl4--              0.0007676         135.5      0.0816       -4.2032
   CO2(aq)              0.0007201         28.30      1.0000       -3.1426
   MgHCO3+              0.0001267         9.654      0.6614       -4.0768
   Methane(aq)          8.452e-05         1.211      1.0000       -4.0730
   CaHCO3+              5.177e-05         4.674      0.6614       -4.4655
   HCO3-                3.667e-05         1.998      0.6614       -4.6152
   FeCl2(aq)            1.636e-05         1.852      1.0000       -4.7861
   H+                   1.281e-05       0.01153      0.9139       -4.9317
   NaHCO3(aq)           3.109e-06        0.2332      1.0000       -5.5074
   H2PO4-               2.257e-06        0.1955      0.6614       -5.8259
   HCl(aq)              1.788e-06       0.05821      1.0000       -5.7477
   H2S(aq)              4.634e-07       0.01410      1.0000       -6.3341
   NaHSiO3(aq)          3.364e-07       0.03007      1.0000       -6.4731
   H2(aq)               2.667e-07     0.0004801      1.0000       -6.5740
   CaCO3(aq)            1.215e-07       0.01086      1.0000       -6.9155
   HSiO3-               8.562e-08      0.005895      0.6614       -7.2470
   HPO4--               8.063e-08      0.006911      0.0816       -8.1819
   OH-                  7.392e-08      0.001123      0.6192       -7.3395
   MgCO3(aq)            7.181e-08      0.005407      1.0000       -7.1438
   HS-                  2.104e-08     0.0006215      0.6192       -7.8851
   HAlO2(aq)            1.035e-08     0.0005545      1.0000       -7.9850
    (only species > 1e-8 molal listed)

  Mineral saturation states
                     log Q/K                          log Q/K
 ----------------------------------------------------------------
   Nontronite-Mg      0.0000 sat    Goethite          -1.0473     
   Chromite           0.0000 sat    Whitlockite       -1.0679     
   Pyrite             0.0000 sat    Sanidine_high     -1.1249     
   Minnesotaite       0.0000 sat    Beidellite-Mg     -1.1344     
   Quartz             0.0000 sat    Magnesite         -1.1681     
   Hydroxylapatite    0.0000 sat    Phlogopite        -1.2500     
   Saponite-Mg        0.0000 sat    Smectite-low-Fe-  -1.2593     
   Muscovite          0.0000 sat    Cronstedtite-7A   -1.2761     
   Diaspore          -0.0413        Troilite          -1.2967     
   Daphnite-14A      -0.1242        Beidellite-Ca     -1.3359     
   Annite            -0.1280        Stilbite          -1.3450     
   Tridymite         -0.1718        Pyrrhotite        -1.3763     
   Saponite-Ca       -0.1946        Rhodochrosite     -1.4697     
   Nontronite-Ca     -0.2011        Smectite-high-Fe  -1.5226     
   Chalcedony        -0.2167        Beidellite-Na     -1.5913     
   C                 -0.2758        Beidellite-K      -1.6073     
   Celadonite        -0.2980        Dolomite-ord      -1.6262     
   Maximum_Microcli  -0.3161        Dolomite          -1.6269     
   Montmor-Mg        -0.3256        Calcite           -1.7262     
   K-Feldspar        -0.3289        Pyrophyllite      -1.7396     
   Boehmite          -0.3361        Ripidolite-14A    -1.8026     
   Cristobalite(alp  -0.4177        Albite            -1.8199     
   Saponite-Na       -0.4504        Albite_low        -1.8199     
   Nontronite-Na     -0.4569        Aragonite         -1.8698     
   Saponite-K        -0.4660        Analcime          -1.9733     
   Nontronite-K      -0.4720        Chamosite-7A      -1.9989     
   Ice               -0.4830        Beidellite-H      -2.0753     
   Talc              -0.5631        Fayalite          -2.1467     
   Montmor-Ca        -0.5757        Corundum          -2.1483     
   Coesite           -0.6584        Scolecite         -2.2392     
   Hematite          -0.6997        Eskolaite         -2.2422     
   Cristobalite(bet  -0.7199        Halite            -2.2554     
   Kaolinite         -0.7503        Paragonite        -2.2640     
   Magnetite         -0.7700        Enstatite         -2.3388     
   Montmor-K         -0.7755        Chrysotile        -2.4974     
   Montmor-Na        -0.7778        Sylvite           -2.5501     
   Siderite          -0.8061        FeO               -2.5704     
   Gibbsite          -0.8258        Dolomite-dis      -2.7395     
   SiO2(am)          -0.8939        Albite_high       -2.7510     
   Mesolite          -0.9204        Mordenite         -2.7528     
   Saponite-H        -0.9335        Kalsilite         -2.8275     
   Illite            -0.9359        Hercynite         -2.9371     
   Nontronite-H      -0.9382        Monohydrocalcite  -2.9498     
   Greenalite        -0.9618        Wustite           -2.9981     
   Ferrosilite       -1.0288        Daphnite-7A       -2.9994     
    (only minerals with log Q/K > -3 listed)

                         partial
  Gases               press. (bar)     fugacity     fug. coef.    log fug.
 ---------------------------------------------------------------------------
   H2O(g)                  0.8154        0.8033        0.9852     -0.0951
   CH4(g)                 0.09671       0.09664        0.9993     -1.0148
   CO2(g)                 0.06724       0.06708        0.9976     -1.1734
   H2(g)                0.0003337     0.0003339         1.001     -3.4764
   H2S(g)               1.387e-05     1.382e-05        0.9961     -4.8596
   CO(g)                6.371e-09     6.371e-09         1.000*    -8.1958
   HCl(g)               2.165e-09     2.165e-09         1.000*    -8.6646
   C2H4(g)              2.172e-18     2.172e-18         1.000*   -17.6632
   SO2(g)               3.057e-21     3.036e-21        0.9928    -20.5178
   S2(g)                3.822e-23     3.822e-23         1.000*   -22.4177
   Cl2(g)               1.960e-41     1.960e-41         1.000*   -40.7077
   Na(g)                3.315e-45     3.315e-45         1.000*   -44.4795
   K(g)                 1.051e-46     1.051e-46         1.000*   -45.9786
   O2(g)                7.433e-57     7.432e-57        0.9999    -56.1289
   Mg(g)                6.371e-73     6.371e-73         1.000*   -72.1958
   Ca(g)                2.660e-92     2.660e-92         1.000*   -91.5751
   C(g)                 2.234e-93     2.234e-93         1.000*   -92.6510
   Al(g)               3.581e-108    3.581e-108         1.000*  -107.4460
   Si(g)               9.302e-118    9.302e-118         1.000*  -117.0314
    *no data, gas taken to be ideal

                                  In fluid              Sorbed            Kd
  Original basis total moles   moles     mg/kg      moles     mg/kg      L/kg
 -------------------------------------------------------------------------------
   H2O                 58.8       54.3  8.93e+05
   Al+++              0.749   2.05e-08  0.000506
   Ca++               0.608      0.347  1.27e+04
   Cl-                 1.41       1.41  4.58e+04
   CrO4--          0.000572   3.07e-14  3.25e-09
   Fe++                1.31     0.0185      942.
   H+                 -7.24   0.000803     0.740
   HCO3-            0.00100    0.00100      55.7
   HPO4--             0.157   2.29e-06     0.201
   K+                 0.367      0.152  5.43e+03
   Mg++                1.66      0.667  1.48e+04
   Mn++              0.0294     0.0294  1.47e+03
   Na+                0.557      0.557  1.17e+04
   O2(aq)         -0.000426  -0.000166     -4.86
   SO4--            0.00100   4.73e-07    0.0416
   SiO2(aq)            3.53   0.000817      44.8
   Ti(OH)4(aq)        0.133      0.133  1.40e+04

  Elemental composition               In fluid                  Sorbed
                  total moles     moles       mg/kg        moles       mg/kg
 -------------------------------------------------------------------------------
   Aluminum            0.7490    2.052e-08   0.0005057
   Calcium             0.6084       0.3466   1.269e+04
   Carbon            0.001000     0.001000       10.97
   Chlorine             1.414        1.414   4.580e+04
   Chromium         0.0005720    3.065e-14   1.456e-09
   Hydrogen             111.0        109.0   1.004e+05
   Iron                 1.311      0.01846       941.8
   Magnesium            1.659       0.6668   1.481e+04
   Manganese          0.02936      0.02936       1474.
   Oxygen               67.00        54.79   8.009e+05
   Phosphorus          0.1571    2.292e-06     0.06486
   Potassium           0.3668       0.1520       5429.
   Silicon              3.525    0.0008168       20.96
   Sodium              0.5569       0.5569   1.170e+04
   Sulfur            0.001000    4.735e-07     0.01387
   Titanium            0.1325       0.1325       5798.


          Step #    52             Xi = 0.5000

          Temperature = 100.0 C    Pressure =  1.013 bars
          pH =  5.002              log fO2 =  -56.094
          Eh =  -0.1889 volts      pe =  -2.5510
          Ionic strength      =    2.653670 molal
          Charge imbalance    =    1.292124 eq/kg (39.14% error)
          Activity of water   =    0.963159
          Solvent mass        =     0.97182 kg
          Solution mass       =      1.0967 kg
          Mineral mass        =     0.54612 kg
          Solution density    =    1.020    g/cm3
          Solution viscosity  =    0.003    poise
          Chlorinity          =    1.455001 molal
          Dissolved solids    =      113852 mg/kg sol'n
          Hardness            =    84234.26 mg/kg sol'n as CaCO3
            carbonate         =        2.67 mg/kg sol'n as CaCO3
            non-carbonate     =    84231.58 mg/kg sol'n as CaCO3
          Carbonate alkalinity=        2.67 mg/kg sol'n as CaCO3
          Water type          =    Ca-Cl
          Bulk volume         =    1.26e+03 cm3
          Fluid volume        =    1.07e+03 cm3
          Mineral volume      =        182. cm3
          Inert volume        =        0.00 cm3
          Porosity            =        85.5 %
          Permeability        =       0.657 cm2
          Mass reacted        =         558 g

                          moles          moles         grams          cm3      rxn rate
  Reactants             remaining       reacted       reacted       reacted  (mol/kg sec)
 ------------------------------------------------------------------------------------------
   Al2O3                   0.4681        0.4681         47.73          --            --  
   CaO                     0.7593        0.7593         42.58          --            --  
   Cr2O3                0.0003569     0.0003569       0.05424          --            --  
   FeO(ox)                  1.638         1.638         117.6          --            --  
   K2O(ox)                 0.2286        0.2286         21.53          --            --  
   MgO                     0.3068        0.3068         12.37          --            --  
   MnO                    0.03670       0.03670         2.604          --            --  
   Na2O(ox)                0.3474        0.3474         21.53          --            --  
   P2O5                   0.09821       0.09821         13.94          --            --  
   SiO2                     4.406         4.406         264.7          --            --  
   TiO2                    0.1657        0.1657         13.23          --            --  

  Minerals in system     moles      log moles      grams        volume (cm3)
 ----------------------------------------------------------------------------
   Chromite             0.0003574     -3.447        0.07999         0.01573
   Hydroxylapatite        0.06547     -1.184          32.89           12.41
   Minnesotaite            0.5389     -0.268          255.4           79.68
   Muscovite               0.2689     -0.570          107.1           37.84
   Nontronite-Mg         0.003787     -2.422          1.597          0.4914
   Pyrite               0.0004998     -3.301        0.05996         0.01196
   Quartz                0.002785     -2.555         0.1673         0.06318
   Saponite-Mg             0.3887     -0.410          148.8           51.95
                                               _____________   _____________
          (total)                                     546.1           182.5 

  Aqueous species       molality    mg/kg sol'n    act. coef.     log act.
 ---------------------------------------------------------------------------
   Cl-                      1.133     3.558e+04      0.5709       -0.1894
   Na+                     0.6261     1.276e+04      0.6601       -0.3837
   Ca++                    0.4046     1.437e+04      0.1670       -1.1703
   Mg++                    0.3654         7870.      0.2549       -1.0308
   K+                      0.1866         6464.      0.5709       -0.9726
   Ti(OH)4(aq)             0.1705     1.751e+04      1.0000       -0.7683
   MgCl+                   0.1387         7346.      0.6601       -1.0382
   NaCl(aq)               0.08993         4657.      1.0000       -1.0461
   CaCl+                  0.02911         1949.      0.6601       -1.7163
   MnCl+                  0.02790         2235.      0.6601       -1.7348
   CaCl2(aq)              0.01174         1155.      1.0000       -1.9302
   Fe++                   0.01043         516.4      0.1670       -2.7588
   Mn++                  0.009871         480.5      0.1670       -2.7829
   KCl(aq)               0.008204         542.0      1.0000       -2.0860
   FeCl+                 0.002743         221.9      0.6601       -2.7422
   SiO2(aq)             0.0008352         44.47      1.0000       -3.0782
   CO2(aq)              0.0007223         28.17      1.0000       -3.1413
   FeCl4--              0.0005906         103.4      0.0817       -4.3164
   MgHCO3+              0.0001099         8.307      0.6601       -4.1395
   CaHCO3+              7.657e-05         6.859      0.6601       -4.2963
   Methane(aq)          7.211e-05         1.025      1.0000       -4.1420
   HCO3-                4.327e-05         2.340      0.6601       -4.5442
   FeCl2(aq)            1.223e-05         1.374      1.0000       -4.9125
   H+                   1.093e-05      0.009763      0.9114       -5.0016
   NaHCO3(aq)           4.585e-06        0.3413      1.0000       -5.3387
   HCl(aq)              1.545e-06       0.04992      1.0000       -5.8110
   H2PO4-               1.066e-06       0.09161      0.6601       -6.1527
   NaHSiO3(aq)          4.947e-07       0.04387      1.0000       -6.3057
   H2S(aq)              4.538e-07       0.01371      1.0000       -6.3431
   H2(aq)               2.560e-07     0.0004574      1.0000       -6.5917
   CaCO3(aq)            2.107e-07       0.01868      1.0000       -6.6764
   HSiO3-               1.007e-07      0.006880      0.6601       -7.1773
   OH-                  8.693e-08      0.001310      0.6181       -7.2698
   MgCO3(aq)            7.302e-08      0.005455      1.0000       -7.1366
   HPO4--               4.457e-08      0.003791      0.0817       -8.4386
   HS-                  2.425e-08     0.0007108      0.6181       -7.8242
   Ca(For)+             1.108e-08     0.0008353      0.6601       -8.1359
    (only species > 1e-8 molal listed)

  Mineral saturation states
                     log Q/K                          log Q/K
 ----------------------------------------------------------------
   Hydroxylapatite    0.0000 sat    Sanidine_high     -1.0136     
   Saponite-Mg        0.0000 sat    Ferrosilite       -1.0287     
   Muscovite          0.0000 sat    Goethite          -1.0386     
   Chromite           0.0000 sat    Phlogopite        -1.1214     
   Nontronite-Mg      0.0000 sat    Whitlockite       -1.1471     
   Minnesotaite       0.0000 sat    Magnesite         -1.1609     
   Quartz             0.0000 sat    Stilbite          -1.2019     
   Pyrite             0.0000 sat    Rhodochrosite     -1.2348     
   Annite            -0.0167        Cronstedtite-7A   -1.2588     
   Diaspore          -0.0969        Smectite-low-Fe-  -1.2590     
   Saponite-Ca       -0.1563        Beidellite-Mg     -1.2630     
   Nontronite-Ca     -0.1628        Troilite          -1.3054     
   Tridymite         -0.1718        Dolomite-ord      -1.3799     
   Celadonite        -0.1811        Dolomite          -1.3806     
   Maximum_Microcli  -0.2048        Pyrrhotite        -1.3850     
   Chalcedony        -0.2167        Beidellite-Ca     -1.4262     
   K-Feldspar        -0.2176        Calcite           -1.4871     
   Daphnite-14A      -0.2359        Smectite-high-Fe  -1.5276     
   C                 -0.3093        Aragonite         -1.6307     
   Boehmite          -0.3917        Beidellite-Na     -1.6657     
   Saponite-Na       -0.3960        Beidellite-K      -1.6819     
   Nontronite-Na     -0.4025        Albite_low        -1.7078     
   Saponite-K        -0.4120        Albite            -1.7078     
   Montmor-Mg        -0.4156        Pyrophyllite      -1.8509     
   Cristobalite(alp  -0.4177        Analcime          -1.8660     
   Nontronite-K      -0.4180        Ripidolite-14A    -1.8969     
   Ice               -0.4833        Chamosite-7A      -2.1103     
   Talc              -0.5458        Scolecite         -2.1132     
   Montmor-Ca        -0.6275        Fayalite          -2.1466     
   Coesite           -0.6584        Halite            -2.1511     
   Hematite          -0.6821        Beidellite-H      -2.2050     
   Cristobalite(bet  -0.7199        Eskolaite         -2.2423     
   Magnetite         -0.7523        Corundum          -2.2593     
   Mesolite          -0.7621        Paragonite        -2.2632     
   Siderite          -0.8046        Enstatite         -2.3329     
   Montmor-K         -0.8115        Sylvite           -2.4465     
   Montmor-Na        -0.8135        Chrysotile        -2.4804     
   Kaolinite         -0.8619        Dolomite-dis      -2.4932     
   Gibbsite          -0.8817        FeO               -2.5703     
   SiO2(am)          -0.8939        Albite_high       -2.6389     
   Saponite-H        -0.9345        Mordenite         -2.6766     
   Nontronite-H      -0.9392        Monohydrocalcite  -2.7110     
   Greenalite        -0.9621        Kalsilite         -2.7162     
   Illite            -0.9622        Wustite           -2.9970     
    (only minerals with log Q/K > -3 listed)

                         partial
  Gases               press. (bar)     fugacity     fug. coef.    log fug.
 ---------------------------------------------------------------------------
   H2O(g)                  0.8148        0.8028        0.9852     -0.0954
   CH4(g)                 0.08251       0.08245        0.9993     -1.0838
   CO2(g)                 0.06744       0.06728        0.9976     -1.1721
   H2(g)                0.0003203     0.0003205         1.001     -3.4941
   H2S(g)               1.358e-05     1.353e-05        0.9961     -4.8686
   CO(g)                6.139e-09     6.139e-09         1.000*    -8.2119
   HCl(g)               1.871e-09     1.871e-09         1.000*    -8.7279
   C2H4(g)              1.715e-18     1.715e-18         1.000*   -17.7657
   SO2(g)               3.380e-21     3.356e-21        0.9928    -20.4742
   S2(g)                3.978e-23     3.978e-23         1.000*   -22.4004
   Cl2(g)               1.525e-41     1.525e-41         1.000*   -40.8167
   Na(g)                4.779e-45     4.779e-45         1.000*   -44.3206
   K(g)                 1.512e-46     1.512e-46         1.000*   -45.8205
   O2(g)                8.055e-57     8.054e-57        0.9999    -56.0940
   Mg(g)                6.203e-73     6.203e-73         1.000*   -72.2074
   Ca(g)                4.419e-92     4.419e-92         1.000*   -91.3547
   C(g)                 2.068e-93     2.068e-93         1.000*   -92.6845
   Al(g)               2.967e-108    2.967e-108         1.000*  -107.5277
   Si(g)               8.584e-118    8.584e-118         1.000*  -117.0663
    *no data, gas taken to be ideal

                                  In fluid              Sorbed            Kd
  Original basis total moles   moles     mg/kg      moles     mg/kg      L/kg
 -------------------------------------------------------------------------------
   H2O                 59.6       53.9  8.86e+05
   Al+++              0.936   1.82e-08  0.000447
   Ca++               0.760      0.433  1.58e+04
   Cl-                 1.41       1.41  4.57e+04
   CrO4--          0.000715   1.93e-14  2.04e-09
   Fe++                1.64     0.0134      682.
   H+                 -9.05   0.000785     0.722
   HCO3-            0.00100    0.00100      55.6
   HPO4--             0.196   1.08e-06    0.0947
   K+                 0.458      0.189  6.75e+03
   Mg++                1.72      0.490  1.09e+04
   Mn++              0.0367     0.0367  1.84e+03
   Na+                0.696      0.696  1.46e+04
   O2(aq)         -0.000533  -0.000141     -4.12
   SO4--            0.00100   4.65e-07    0.0407
   SiO2(aq)            4.41   0.000812      44.5
   Ti(OH)4(aq)        0.166      0.166  1.75e+04

  Elemental composition               In fluid                  Sorbed
                  total moles     moles       mg/kg        moles       mg/kg
 -------------------------------------------------------------------------------
   Aluminum            0.9363    1.818e-08   0.0004473
   Calcium             0.7603       0.4329   1.582e+04
   Carbon            0.001000     0.001000       10.95
   Chlorine             1.414        1.414   4.571e+04
   Chromium         0.0007147    1.927e-14   9.135e-10
   Hydrogen             111.0        108.6   9.976e+04
   Iron                 1.639      0.01339       681.9
   Magnesium            1.721       0.4900   1.086e+04
   Manganese          0.03670      0.03670       1839.
   Oxygen               69.87        54.61   7.967e+05
   Phosphorus          0.1964    1.082e-06     0.03055
   Potassium           0.4582       0.1893       6748.
   Silicon              4.406    0.0008123       20.80
   Sodium              0.6959       0.6959   1.459e+04
   Sulfur            0.001000    4.646e-07     0.01358
   Titanium            0.1657       0.1657       7234.


          Step #    54             Xi = 0.5200

          Temperature = 100.0 C    Pressure =  1.013 bars
          pH =  5.018              log fO2 =  -56.089
          Eh =  -0.1899 volts      pe =  -2.5655
          Ionic strength      =    2.648949 molal
          Charge imbalance    =    1.291682 eq/kg (39.09% error)
          Activity of water   =    0.963046
          Solvent mass        =     0.97073 kg
          Solution mass       =      1.0971 kg
          Mineral mass        =     0.56806 kg
          Solution density    =    1.021    g/cm3
          Solution viscosity  =    0.003    poise
          Chlorinity          =    1.456630 molal
          Dissolved solids    =      115146 mg/kg sol'n
          Hardness            =    82712.48 mg/kg sol'n as CaCO3
            carbonate         =        2.77 mg/kg sol'n as CaCO3
            non-carbonate     =    82709.71 mg/kg sol'n as CaCO3
          Carbonate alkalinity=        2.77 mg/kg sol'n as CaCO3
          Water type          =    Ca-Cl
          Bulk volume         =    1.26e+03 cm3
          Fluid volume        =    1.07e+03 cm3
          Mineral volume      =        190. cm3
          Inert volume        =        0.00 cm3
          Porosity            =        85.0 %
          Permeability        =       0.553 cm2
          Mass reacted        =         580 g

                          moles          moles         grams          cm3      rxn rate
  Reactants             remaining       reacted       reacted       reacted  (mol/kg sec)
 ------------------------------------------------------------------------------------------
   Al2O3                   0.4494        0.4869         49.64          --            --  
   CaO                     0.7289        0.7897         44.28          --            --  
   Cr2O3                0.0003426     0.0003711       0.05641          --            --  
   FeO(ox)                  1.572         1.703         122.4          --            --  
   K2O(ox)                 0.2195        0.2377         22.39          --            --  
   MgO                     0.2946        0.3191         12.86          --            --  
   MnO                    0.03523       0.03817         2.708          --            --  
   Na2O(ox)                0.3335        0.3613         22.39          --            --  
   P2O5                   0.09428        0.1021         14.50          --            --  
   SiO2                     4.230         4.583         275.3          --            --  
   TiO2                    0.1591        0.1723         13.76          --            --  

  Minerals in system     moles      log moles      grams        volume (cm3)
 ----------------------------------------------------------------------------
   Annite                0.005268     -2.278          2.697          0.8130
   Chromite             0.0003716     -3.430        0.08319         0.01636
   Hydroxylapatite        0.06809     -1.167          34.20           12.91
   Minnesotaite            0.5558     -0.255          263.4           82.18
   Muscovite               0.2781     -0.556          110.8           39.12
   Nontronite-Mg         0.003779     -2.423          1.594          0.4904
   Pyrite               0.0004998     -3.301        0.05996         0.01196
   Quartz                 0.01510     -1.821         0.9074          0.3426
   Saponite-Mg             0.4032     -0.394          154.4           53.89
                                               _____________   _____________
          (total)                                     568.1           189.8 

  Aqueous species       molality    mg/kg sol'n    act. coef.     log act.
 ---------------------------------------------------------------------------
   Cl-                      1.136     3.564e+04      0.5708       -0.1882
   Na+                     0.6516     1.326e+04      0.6599       -0.3665
   Ca++                    0.4210     1.493e+04      0.1670       -1.1530
   Mg++                    0.3404         7321.      0.2549       -1.0617
   K+                      0.1906         6594.      0.5708       -0.9634
   Ti(OH)4(aq)             0.1775     1.821e+04      1.0000       -0.7508
   MgCl+                   0.1296         6853.      0.6599       -1.0679
   NaCl(aq)               0.09383         4852.      1.0000       -1.0277
   CaCl+                  0.03039         2031.      0.6599       -1.6977
   MnCl+                  0.02907         2325.      0.6599       -1.7171
   CaCl2(aq)              0.01229         1207.      1.0000       -1.9104
   Mn++                   0.01025         498.5      0.1670       -2.7664
   Fe++                  0.009700         479.3      0.1670       -2.7905
   KCl(aq)               0.008402         554.3      1.0000       -2.0756
   FeCl+                 0.002557         206.6      0.6599       -2.7727
   SiO2(aq)             0.0008352         44.41      1.0000       -3.0782
   CO2(aq)              0.0007212         28.09      1.0000       -3.1419
   FeCl4--              0.0005550         97.07      0.0817       -4.3432
   MgHCO3+              0.0001060         8.003      0.6599       -4.1552
   CaHCO3+              8.254e-05         7.384      0.6599       -4.2638
   Methane(aq)          7.027e-05        0.9975      1.0000       -4.1532
   HCO3-                4.483e-05         2.420      0.6599       -4.5290
   FeCl2(aq)            1.144e-05         1.283      1.0000       -4.9418
   H+                   1.054e-05      0.009402      0.9110       -5.0175
   NaHCO3(aq)           4.940e-06        0.3672      1.0000       -5.3062
   HCl(aq)              1.494e-06       0.04819      1.0000       -5.8257
   H2PO4-               9.161e-07       0.07862      0.6599       -6.2186
   NaHSiO3(aq)          5.338e-07       0.04727      1.0000       -6.2726
   H2S(aq)              4.524e-07       0.01364      1.0000       -6.3445
   H2(aq)               2.545e-07     0.0004539      1.0000       -6.5944
   CaCO3(aq)            2.355e-07       0.02086      1.0000       -6.6280
   HSiO3-               1.045e-07      0.007128      0.6599       -7.1614
   OH-                  9.018e-08      0.001357      0.6180       -7.2539
   MgCO3(aq)            7.306e-08      0.005451      1.0000       -7.1363
   HPO4--               3.971e-08      0.003373      0.0817       -8.4886
   HS-                  2.508e-08     0.0007340      0.6180       -7.8097
   Ca(For)+             1.187e-08     0.0008938      0.6599       -8.1061
    (only species > 1e-8 molal listed)

  Mineral saturation states
                     log Q/K                          log Q/K
 ----------------------------------------------------------------
   Saponite-Mg        0.0000 sat    Sanidine_high     -0.9969     
   Minnesotaite       0.0000 sat    Ferrosilite       -1.0287     
   Pyrite             0.0000 sat    Goethite          -1.0373     
   Chromite           0.0000 sat    Phlogopite        -1.1021     
   Muscovite          0.0000 sat    Magnesite         -1.1606     
   Nontronite-Mg      0.0000 sat    Whitlockite       -1.1634     
   Hydroxylapatite    0.0000 sat    Stilbite          -1.1659     
   Quartz             0.0000 sat    Rhodochrosite     -1.1872     
   Annite             0.0000 sat    Cronstedtite-7A   -1.2562     
   Diaspore          -0.1053        Smectite-low-Fe-  -1.2575     
   Saponite-Ca       -0.1484        Beidellite-Mg     -1.2823     
   Nontronite-Ca     -0.1549        Troilite          -1.3067     
   Celadonite        -0.1636        Dolomite-ord      -1.3312     
   Tridymite         -0.1718        Dolomite          -1.3319     
   Maximum_Microcli  -0.1881        Pyrrhotite        -1.3863     
   K-Feldspar        -0.2009        Beidellite-Ca     -1.4376     
   Chalcedony        -0.2167        Calcite           -1.4387     
   Daphnite-14A      -0.2526        Smectite-high-Fe  -1.5272     
   C                 -0.3152        Aragonite         -1.5823     
   Saponite-Na       -0.3853        Beidellite-Na     -1.6742     
   Nontronite-Na     -0.3918        Albite_low        -1.6831     
   Boehmite          -0.4001        Albite            -1.6831     
   Saponite-K        -0.4038        Beidellite-K      -1.6931     
   Nontronite-K      -0.4098        Analcime          -1.8422     
   Cristobalite(alp  -0.4177        Pyrophyllite      -1.8676     
   Montmor-Mg        -0.4291        Ripidolite-14A    -1.9111     
   Ice               -0.4834        Scolecite         -2.0810     
   Talc              -0.5432        Chamosite-7A      -2.1270     
   Montmor-Ca        -0.6331        Halite            -2.1327     
   Coesite           -0.6584        Fayalite          -2.1465     
   Hematite          -0.6794        Beidellite-H      -2.2244     
   Cristobalite(bet  -0.7199        Eskolaite         -2.2423     
   Mesolite          -0.7242        Paragonite        -2.2552     
   Magnetite         -0.7496        Corundum          -2.2759     
   Siderite          -0.8052        Enstatite         -2.3320     
   Montmor-Na        -0.8163        Sylvite           -2.4361     
   Montmor-K         -0.8169        Dolomite-dis      -2.4445     
   Kaolinite         -0.8787        Chrysotile        -2.4778     
   Gibbsite          -0.8902        FeO               -2.5703     
   SiO2(am)          -0.8939        Albite_high       -2.6142     
   Saponite-H        -0.9347        Mordenite         -2.6585     
   Nontronite-H      -0.9394        Monohydrocalcite  -2.6627     
   Greenalite        -0.9622        Kalsilite         -2.6995     
   Illite            -0.9662        Wustite           -2.9969     
    (only minerals with log Q/K > -3 listed)

                         partial
  Gases               press. (bar)     fugacity     fug. coef.    log fug.
 ---------------------------------------------------------------------------
   H2O(g)                  0.8147        0.8027        0.9852     -0.0955
   CH4(g)                 0.08040       0.08035        0.9993     -1.0950
   CO2(g)                 0.06734       0.06718        0.9976     -1.1727
   H2(g)                0.0003184     0.0003186         1.001     -3.4968
   H2S(g)               1.354e-05     1.349e-05        0.9961     -4.8700
   CO(g)                6.093e-09     6.093e-09         1.000*    -8.2152
   HCl(g)               1.809e-09     1.809e-09         1.000*    -8.7426
   C2H4(g)              1.649e-18     1.649e-18         1.000*   -17.7828
   SO2(g)               3.431e-21     3.407e-21        0.9928    -20.4677
   S2(g)                4.001e-23     4.001e-23         1.000*   -22.3978
   Cl2(g)               1.434e-41     1.434e-41         1.000*   -40.8434
   Na(g)                5.142e-45     5.142e-45         1.000*   -44.2889
   K(g)                 1.597e-46     1.597e-46         1.000*   -45.7968
   O2(g)                8.153e-57     8.152e-57        0.9999    -56.0888
   Mg(g)                6.178e-73     6.178e-73         1.000*   -72.2091
   Ca(g)                4.917e-92     4.917e-92         1.000*   -91.3083
   C(g)                 2.040e-93     2.040e-93         1.000*   -92.6904
   Al(g)               2.884e-108    2.884e-108         1.000*  -107.5400
   Si(g)               8.481e-118    8.481e-118         1.000*  -117.0715
    *no data, gas taken to be ideal

                                  In fluid              Sorbed            Kd
  Original basis total moles   moles     mg/kg      moles     mg/kg      L/kg
 -------------------------------------------------------------------------------
   H2O                 59.8       53.9  8.85e+05
   Al+++              0.974   1.79e-08  0.000441
   Ca++               0.791      0.450  1.64e+04
   Cl-                 1.41       1.41  4.57e+04
   CrO4--          0.000743   1.73e-14  1.83e-09
   Fe++                1.70     0.0124      634.
   H+                 -9.41   0.000781     0.717
   HCO3-            0.00100    0.00100      55.6
   HPO4--             0.204   9.30e-07    0.0814
   K+                 0.476      0.193  6.88e+03
   Mg++                1.73      0.456  1.01e+04
   Mn++              0.0382     0.0382  1.91e+03
   Na+                0.724      0.724  1.52e+04
   O2(aq)         -0.000554  -0.000137     -4.01
   SO4--            0.00100   4.63e-07    0.0406
   SiO2(aq)            4.58   0.000811      44.4
   Ti(OH)4(aq)        0.172      0.172  1.82e+04

  Elemental composition               In fluid                  Sorbed
                  total moles     moles       mg/kg        moles       mg/kg
 -------------------------------------------------------------------------------
   Aluminum            0.9737    1.792e-08   0.0004407
   Calcium             0.7907       0.4502   1.645e+04
   Carbon            0.001000     0.001000       10.95
   Chlorine             1.414        1.414   4.570e+04
   Chromium         0.0007433    1.732e-14   8.211e-10
   Hydrogen             111.0        108.5   9.964e+04
   Iron                 1.704      0.01245       633.7
   Magnesium            1.733       0.4564   1.011e+04
   Manganese          0.03817      0.03817       1912.
   Oxygen               70.45        54.58   7.960e+05
   Phosphorus          0.2043    9.301e-07     0.02626
   Potassium           0.4765       0.1932       6885.
   Silicon              4.583    0.0008114       20.77
   Sodium              0.7237       0.7237   1.517e+04
   Sulfur            0.001000    4.635e-07     0.01355
   Titanium            0.1723       0.1723       7520.


          Step #    62             Xi = 0.6000

          Temperature = 100.0 C    Pressure =  1.013 bars
          pH =  5.080              log fO2 =  -56.089
          Eh =  -0.1946 volts      pe =  -2.6278
          Ionic strength      =    2.641714 molal
          Charge imbalance    =    1.290661 eq/kg (38.99% error)
          Activity of water   =    0.962722
          Solvent mass        =     0.96686 kg
          Solution mass       =      1.0979 kg
          Mineral mass        =     0.65647 kg
          Solution density    =    1.024    g/cm3
          Solution viscosity  =    0.003    poise
          Chlorinity          =    1.462461 molal
          Dissolved solids    =      119370 mg/kg sol'n
          Hardness            =    78531.90 mg/kg sol'n as CaCO3
            carbonate         =        3.16 mg/kg sol'n as CaCO3
            non-carbonate     =    78528.74 mg/kg sol'n as CaCO3
          Carbonate alkalinity=        3.16 mg/kg sol'n as CaCO3
          Water type          =    Ca-Cl
          Bulk volume         =    1.29e+03 cm3
          Fluid volume        =    1.07e+03 cm3
          Mineral volume      =        219. cm3
          Inert volume        =        0.00 cm3
          Porosity            =        83.0 %
          Permeability        =       0.282 cm2
          Mass reacted        =         670 g

                          moles          moles         grams          cm3      rxn rate
  Reactants             remaining       reacted       reacted       reacted  (mol/kg sec)
 ------------------------------------------------------------------------------------------
   Al2O3                   0.3745        0.5618         57.28          --            --  
   CaO                     0.6074        0.9112         51.09          --            --  
   Cr2O3                0.0002855     0.0004282       0.06509          --            --  
   FeO(ox)                  1.310         1.965         141.2          --            --  
   K2O(ox)                 0.1829        0.2743         25.84          --            --  
   MgO                     0.2455        0.3682         14.84          --            --  
   MnO                    0.02936       0.04404         3.124          --            --  
   Na2O(ox)                0.2779        0.4169         25.84          --            --  
   P2O5                   0.07857        0.1178         16.73          --            --  
   SiO2                     3.525         5.288         317.7          --            --  
   TiO2                    0.1325        0.1988         15.88          --            --  

  Minerals in system     moles      log moles      grams        volume (cm3)
 ----------------------------------------------------------------------------
   Annite                 0.08821     -1.054          45.16           13.61
   Chromite             0.0004287     -3.368        0.09597         0.01887
   Hydroxylapatite        0.07857     -1.105          39.46           14.89
   Minnesotaite            0.5612     -0.251          265.9           82.98
   Muscovite               0.2947     -0.531          117.4           41.46
   Nontronite-Mg         0.003774     -2.423          1.591          0.4897
   Pyrite               0.0004998     -3.301        0.05996         0.01196
   Quartz                  0.2104     -0.677          12.64           4.774
   Saponite-Mg             0.4548     -0.342          174.2           60.79
                                               _____________   _____________
          (total)                                     656.5           219.0 

  Aqueous species       molality    mg/kg sol'n    act. coef.     log act.
 ---------------------------------------------------------------------------
   Cl-                      1.146     3.577e+04      0.5706       -0.1846
   Na+                     0.7540     1.527e+04      0.6596       -0.3033
   Ca++                    0.4871     1.719e+04      0.1670       -1.0897
   Mg++                    0.2556         5471.      0.2548       -1.1863
   Ti(OH)4(aq)             0.2056     2.099e+04      1.0000       -0.6869
   K+                      0.1652         5686.      0.5706       -1.0258
   NaCl(aq)                0.1094         5631.      1.0000       -0.9609
   MgCl+                  0.09814         5165.      0.6596       -1.1889
   CaCl+                  0.03547         2359.      0.6596       -1.6309
   MnCl+                  0.03375         2687.      0.6596       -1.6524
   CaCl2(aq)              0.01445         1413.      1.0000       -1.8400
   Mn++                   0.01180         571.0      0.1670       -2.7053
   KCl(aq)               0.007339         481.8      1.0000       -2.1344
   Fe++                  0.007282         358.1      0.1670       -2.9151
   FeCl+                 0.001937         155.7      0.6596       -2.8937
   SiO2(aq)             0.0008352         44.19      1.0000       -3.0782
   CO2(aq)              0.0007088         27.47      1.0000       -3.1495
   FeCl4--              0.0004305         74.93      0.0818       -4.4534
   CaHCO3+              0.0001083         9.646      0.6596       -4.1459
   MgHCO3+              9.030e-05         6.785      0.6596       -4.2250
   Methane(aq)          6.900e-05        0.9749      1.0000       -4.1611
   HCO3-                5.087e-05         2.733      0.6596       -4.4743
   H+                   9.138e-06      0.008111      0.9104       -5.0799
   FeCl2(aq)            8.727e-06        0.9741      1.0000       -5.0591
   NaHCO3(aq)           6.481e-06        0.4794      1.0000       -5.1884
   HCl(aq)              1.305e-06       0.04189      1.0000       -5.8845
   NaHSiO3(aq)          7.125e-07       0.06280      1.0000       -6.1472
   H2PO4-               5.143e-07       0.04393      0.6596       -6.4695
   H2S(aq)              4.522e-07       0.01357      1.0000       -6.3447
   CaCO3(aq)            3.567e-07       0.03144      1.0000       -6.4477
   H2(aq)               2.544e-07     0.0004516      1.0000       -6.5945
   HSiO3-               1.206e-07      0.008190      0.6596       -7.0992
   OH-                  1.041e-07      0.001559      0.6177       -7.1917
   MgCO3(aq)            7.181e-08      0.005332      1.0000       -7.1438
   HS-                  2.896e-08     0.0008434      0.6177       -7.7475
   HPO4--               2.571e-08      0.002173      0.0818       -8.6772
   Ca(For)+             1.558e-08      0.001168      0.6596       -7.9881
    (only species > 1e-8 molal listed)

  Mineral saturation states
                     log Q/K                          log Q/K
 ----------------------------------------------------------------
   Saponite-Mg        0.0000 sat    Sanidine_high     -0.9969     
   Hydroxylapatite    0.0000 sat    Rhodochrosite     -1.0091     
   Minnesotaite       0.0000 sat    Ferrosilite       -1.0287     
   Nontronite-Mg      0.0000 sat    Goethite          -1.0373     
   Muscovite          0.0000 sat    Phlogopite        -1.1021     
   Annite             0.0000 sat    Dolomite-ord      -1.1584     
   Chromite           0.0000 sat    Dolomite          -1.1591     
   Quartz             0.0000 sat    Magnesite         -1.1681     
   Pyrite             0.0000 sat    Whitlockite       -1.2260     
   Diaspore          -0.1053        Smectite-low-Fe-  -1.2349     
   Saponite-Ca       -0.1174        Cronstedtite-7A   -1.2563     
   Nontronite-Ca     -0.1239        Calcite           -1.2584     
   Celadonite        -0.1637        Beidellite-Mg     -1.2823     
   Tridymite         -0.1718        Troilite          -1.3066     
   Maximum_Microcli  -0.1881        Pyrrhotite        -1.3862     
   K-Feldspar        -0.2009        Aragonite         -1.4020     
   Chalcedony        -0.2167        Beidellite-Ca     -1.4066     
   Daphnite-14A      -0.2528        Smectite-high-Fe  -1.5100     
   C                 -0.3227        Albite_low        -1.5575     
   Saponite-Na       -0.3439        Albite            -1.5575     
   Nontronite-Na     -0.3504        Beidellite-Na     -1.6328     
   Boehmite          -0.4001        Beidellite-K      -1.6931     
   Saponite-K        -0.4039        Analcime          -1.7219     
   Nontronite-K      -0.4099        Pyrophyllite      -1.8676     
   Cristobalite(alp  -0.4177        Scolecite         -1.8934     
   Montmor-Mg        -0.4291        Ripidolite-14A    -1.9113     
   Ice               -0.4835        Halite            -2.0659     
   Mesolite          -0.5162        Chamosite-7A      -2.1270     
   Talc              -0.5432        Paragonite        -2.1296     
   Montmor-Ca        -0.6021        Fayalite          -2.1464     
   Coesite           -0.6584        Beidellite-H      -2.2244     
   Hematite          -0.6793        Eskolaite         -2.2423     
   Cristobalite(bet  -0.7199        Dolomite-dis      -2.2717     
   Magnetite         -0.7495        Corundum          -2.2758     
   Montmor-Na        -0.7749        Enstatite         -2.3320     
   Siderite          -0.8127        Chrysotile        -2.4780     
   Montmor-K         -0.8169        Monohydrocalcite  -2.4825     
   Kaolinite         -0.8788        Albite_high       -2.4886     
   Gibbsite          -0.8903        Sylvite           -2.4949     
   SiO2(am)          -0.8939        Mordenite         -2.5592     
   Saponite-H        -0.9347        FeO               -2.5703     
   Nontronite-H      -0.9394        Kalsilite         -2.6995     
   Stilbite          -0.9583        Rhodonite         -2.8768     
   Greenalite        -0.9623        Wustite           -2.9968     
   Illite            -0.9662     
    (only minerals with log Q/K > -3 listed)

                         partial
  Gases               press. (bar)     fugacity     fug. coef.    log fug.
 ---------------------------------------------------------------------------
   H2O(g)                  0.8145        0.8024        0.9852     -0.0956
   CH4(g)                 0.07895       0.07890        0.9993     -1.1029
   CO2(g)                 0.06618       0.06603        0.9976     -1.1803
   H2(g)                0.0003182     0.0003185         1.001     -3.4969
   H2S(g)               1.354e-05     1.348e-05        0.9961     -4.8702
   CO(g)                5.988e-09     5.988e-09         1.000*    -8.2227
   HCl(g)               1.580e-09     1.580e-09         1.000*    -8.8014
   C2H4(g)              1.591e-18     1.591e-18         1.000*   -17.7983
   SO2(g)               3.431e-21     3.407e-21        0.9928    -20.4677
   S2(g)                4.001e-23     4.001e-23         1.000*   -22.3978
   Cl2(g)               1.094e-41     1.094e-41         1.000*   -40.9608
   Na(g)                6.865e-45     6.865e-45         1.000*   -44.1634
   K(g)                 1.596e-46     1.596e-46         1.000*   -45.7969
   O2(g)                8.153e-57     8.152e-57        0.9999    -56.0887
   Mg(g)                6.179e-73     6.179e-73         1.000*   -72.2091
   Ca(g)                7.578e-92     7.578e-92         1.000*   -91.1204
   C(g)                 2.005e-93     2.005e-93         1.000*   -92.6979
   Al(g)               2.885e-108    2.885e-108         1.000*  -107.5399
   Si(g)               8.480e-118    8.480e-118         1.000*  -117.0716
    *no data, gas taken to be ideal

                                  In fluid              Sorbed            Kd
  Original basis total moles   moles     mg/kg      moles     mg/kg      L/kg
 -------------------------------------------------------------------------------
   H2O                 60.4       53.7  8.81e+05
   Al+++               1.12   1.84e-08  0.000453
   Ca++               0.912      0.519  1.90e+04
   Cl-                 1.41       1.41  4.57e+04
   CrO4--          0.000857   1.14e-14  1.20e-09
   Fe++                1.97    0.00934      475.
   H+                 -10.9   0.000762     0.700
   HCO3-            0.00100    0.00100      55.6
   HPO4--             0.236   5.23e-07    0.0457
   K+                 0.550      0.167  5.94e+03
   Mg++                1.78      0.342  7.57e+03
   Mn++              0.0440     0.0440  2.20e+03
   Na+                0.835      0.835  1.75e+04
   O2(aq)         -0.000640  -0.000135     -3.92
   SO4--            0.00100   4.65e-07    0.0407
   SiO2(aq)            5.29   0.000808      44.2
   Ti(OH)4(aq)        0.199      0.199  2.10e+04

  Elemental composition               In fluid                  Sorbed
                  total moles     moles       mg/kg        moles       mg/kg
 -------------------------------------------------------------------------------
   Aluminum             1.124    1.843e-08   0.0004529
   Calcium             0.9122       0.5193   1.896e+04
   Carbon            0.001000     0.001000       10.94
   Chlorine             1.414        1.414   4.566e+04
   Chromium         0.0008575    1.136e-14   5.382e-10
   Hydrogen             111.0        108.1   9.927e+04
   Iron                 1.966     0.009338       475.0
   Magnesium            1.782       0.3421       7574.
   Manganese          0.04404      0.04404       2204.
   Oxygen               72.74        54.47   7.937e+05
   Phosphorus          0.2357    5.232e-07     0.01476
   Potassium           0.5497       0.1668       5939.
   Silicon              5.288    0.0008083       20.68
   Sodium              0.8348       0.8348   1.748e+04
   Sulfur            0.001000    4.652e-07     0.01359
   Titanium            0.1988       0.1988       8671.


          Step #    72             Xi = 0.7000

          Temperature = 100.0 C    Pressure =  1.013 bars
          pH =  5.194              log fO2 =  -56.089
          Eh =  -0.2030 volts      pe =  -2.7416
          Ionic strength      =    2.634570 molal
          Charge imbalance    =    1.289492 eq/kg (38.87% error)
          Activity of water   =    0.962332
          Solvent mass        =     0.96209 kg
          Solution mass       =      1.0989 kg
          Mineral mass        =     0.76707 kg
          Solution density    =    1.026    g/cm3
          Solution viscosity  =    0.003    poise
          Chlorinity          =    1.469711 molal
          Dissolved solids    =      124508 mg/kg sol'n
          Hardness            =    73588.98 mg/kg sol'n as CaCO3
            carbonate         =        4.03 mg/kg sol'n as CaCO3
            non-carbonate     =    73584.96 mg/kg sol'n as CaCO3
          Carbonate alkalinity=        4.03 mg/kg sol'n as CaCO3
          Water type          =    Ca-Cl
          Bulk volume         =    1.33e+03 cm3
          Fluid volume        =    1.07e+03 cm3
          Mineral volume      =        256. cm3
          Inert volume        =        0.00 cm3
          Porosity            =        80.7 %
          Permeability        =       0.127 cm2
          Mass reacted        =         781 g

                          moles          moles         grams          cm3      rxn rate
  Reactants             remaining       reacted       reacted       reacted  (mol/kg sec)
 ------------------------------------------------------------------------------------------
   Al2O3                   0.2809        0.6554         66.82          --            --  
   CaO                     0.4556         1.063         59.61          --            --  
   Cr2O3                0.0002141     0.0004996       0.07594          --            --  
   FeO(ox)                 0.9825         2.293         164.7          --            --  
   K2O(ox)                 0.1372        0.3200         30.15          --            --  
   MgO                     0.1841        0.4296         17.31          --            --  
   MnO                    0.02202       0.05138         3.645          --            --  
   Na2O(ox)                0.2085        0.4864         30.15          --            --  
   P2O5                   0.05892        0.1375         19.52          --            --  
   SiO2                     2.644         6.169         370.6          --            --  
   TiO2                   0.09941        0.2320         18.53          --            --  

  Minerals in system     moles      log moles      grams        volume (cm3)
 ----------------------------------------------------------------------------
   Annite                  0.2007     -0.697          102.8           30.98
   Chromite             0.0005001     -3.301         0.1119         0.02201
   Hydroxylapatite        0.09166     -1.038          46.04           17.37
   Minnesotaite            0.5591     -0.253          264.9           82.66
   Muscovite               0.3126     -0.505          124.5           43.98
   Nontronite-Mg         0.003760     -2.425          1.586          0.4879
   Pyrite               0.0004998     -3.301        0.05996         0.01196
   Quartz                  0.4755     -0.323          28.57           10.79
   Saponite-Mg             0.5184     -0.285          198.5           69.29
                                               _____________   _____________
          (total)                                     767.1           255.6 

  Aqueous species       molality    mg/kg sol'n    act. coef.     log act.
 ---------------------------------------------------------------------------
   Cl-                      1.158     3.593e+04      0.5704       -0.1803
   Na+                     0.8828     1.777e+04      0.6593       -0.2350
   Ca++                    0.5702     2.001e+04      0.1670       -1.0213
   Ti(OH)4(aq)             0.2411     2.447e+04      1.0000       -0.6178
   Mg++                    0.1514         3222.      0.2547       -1.4138
   NaCl(aq)                0.1293         6617.      1.0000       -0.8883
   K+                      0.1271         4351.      0.5704       -1.1397
   MgCl+                  0.05872         3072.      0.6593       -1.4121
   CaCl+                  0.04195         2774.      0.6593       -1.5582
   MnCl+                  0.03968         3140.      0.6593       -1.5824
   CaCl2(aq)              0.01726         1677.      1.0000       -1.7630
   Mn++                   0.01373         660.5      0.1670       -2.6396
   KCl(aq)               0.005702         372.2      1.0000       -2.2440
   Fe++                  0.004313         210.9      0.1670       -3.1426
   FeCl+                 0.001159         92.63      0.6593       -3.1169
   SiO2(aq)             0.0008352         43.94      1.0000       -3.0782
   CO2(aq)              0.0006766         26.07      1.0000       -3.1697
   FeCl4--              0.0002651         45.88      0.0818       -4.6637
   CaHCO3+              0.0001574         13.93      0.6593       -3.9840
   MgHCO3+              6.635e-05         4.956      0.6593       -4.3591
   Methane(aq)          6.580e-05        0.9242      1.0000       -4.1818
   HCO3-                6.312e-05         3.372      0.6593       -4.3808
   NaHCO3(aq)           9.406e-06        0.6918      1.0000       -5.0266
   H+                   7.035e-06      0.006208      0.9098       -5.1938
   FeCl2(aq)            5.272e-06        0.5850      1.0000       -5.2781
   NaHSiO3(aq)          1.083e-06       0.09493      1.0000       -5.9652
   HCl(aq)              1.014e-06       0.03236      1.0000       -5.9941
   CaCO3(aq)            6.731e-07       0.05898      1.0000       -6.1719
   H2S(aq)              4.520e-07       0.01349      1.0000       -6.3449
   H2(aq)               2.543e-07     0.0004487      1.0000       -6.5947
   H2PO4-               2.147e-07       0.01823      0.6593       -6.8491
   HSiO3-               1.568e-07       0.01058      0.6593       -6.9855
   OH-                  1.353e-07      0.002015      0.6175       -7.0780
   MgCO3(aq)            6.855e-08      0.005060      1.0000       -7.1640
   HS-                  3.764e-08      0.001090      0.6175       -7.6338
   Ca(For)+             2.263e-08      0.001686      0.6593       -7.8263
   HPO4--               1.394e-08      0.001171      0.0818       -8.9429
   NaOH(aq)             1.141e-08     0.0003996      1.0000       -7.9427
    (only species > 1e-8 molal listed)

  Mineral saturation states
                     log Q/K                          log Q/K
 ----------------------------------------------------------------
   Saponite-Mg        0.0000 sat    Nontronite-H      -0.9395     
   Nontronite-Mg      0.0000 sat    Greenalite        -0.9625     
   Annite             0.0000 sat    Illite            -0.9662     
   Minnesotaite       0.0000 sat    Calcite           -0.9826     
   Hydroxylapatite    0.0000 sat    Sanidine_high     -0.9969     
   Muscovite          0.0000 sat    Ferrosilite       -1.0286     
   Chromite           0.0000 sat    Goethite          -1.0373     
   Pyrite             0.0000 sat    Phlogopite        -1.1021     
   Quartz             0.0000 sat    Aragonite         -1.1262     
   Saponite-Ca       -0.0685        Magnesite         -1.1883     
   Nontronite-Ca     -0.0750        Smectite-low-Fe-  -1.2017     
   Diaspore          -0.1053        Cronstedtite-7A   -1.2564     
   Celadonite        -0.1638        Beidellite-Mg     -1.2823     
   Tridymite         -0.1718        Troilite          -1.3066     
   Maximum_Microcli  -0.1881        Whitlockite       -1.3246     
   Mesolite          -0.1989        Beidellite-Ca     -1.3577     
   K-Feldspar        -0.2009        Albite_low        -1.3753     
   Chalcedony        -0.2167        Albite            -1.3753     
   Daphnite-14A      -0.2531        Pyrrhotite        -1.3862     
   Saponite-Na       -0.2838        Smectite-high-Fe  -1.4843     
   Nontronite-Na     -0.2903        Analcime          -1.5471     
   C                 -0.3430        Beidellite-Na     -1.5726     
   Boehmite          -0.4001        Scolecite         -1.5978     
   Saponite-K        -0.4039        Beidellite-K      -1.6931     
   Nontronite-K      -0.4099        Pyrophyllite      -1.8676     
   Cristobalite(alp  -0.4177        Ripidolite-14A    -1.9116     
   Montmor-Mg        -0.4291        Paragonite        -1.9474     
   Ice               -0.4837        Halite            -1.9933     
   Talc              -0.5432        Dolomite-dis      -2.0161     
   Montmor-Ca        -0.5533        Chamosite-7A      -2.1271     
   Stilbite          -0.6330        Fayalite          -2.1463     
   Coesite           -0.6584        Monohydrocalcite  -2.2069     
   Hematite          -0.6792        Beidellite-H      -2.2244     
   Montmor-Na        -0.7148        Eskolaite         -2.2424     
   Cristobalite(bet  -0.7199        Corundum          -2.2756     
   Rhodochrosite     -0.7360        Albite_high       -2.3064     
   Magnetite         -0.7493        Enstatite         -2.3319     
   Montmor-K         -0.8170        Mordenite         -2.4083     
   Siderite          -0.8329        Chrysotile        -2.4782     
   Kaolinite         -0.8790        FeO               -2.5702     
   Gibbsite          -0.8905        Rhodonite         -2.5835     
   SiO2(am)          -0.8939        Sylvite           -2.6045     
   Dolomite-ord      -0.9028        Kalsilite         -2.6995     
   Dolomite          -0.9035        Laumontite        -2.9900     
   Saponite-H        -0.9348        Wustite           -2.9968     
    (only minerals with log Q/K > -3 listed)

                         partial
  Gases               press. (bar)     fugacity     fug. coef.    log fug.
 ---------------------------------------------------------------------------
   H2O(g)                  0.8141        0.8021        0.9852     -0.0958
   CH4(g)                 0.07529       0.07524        0.9993     -1.1236
   CO2(g)                 0.06317       0.06303        0.9976     -1.2005
   H2(g)                0.0003181     0.0003183         1.001     -3.4971
   H2S(g)               1.353e-05     1.348e-05        0.9961     -4.8704
   CO(g)                5.716e-09     5.716e-09         1.000*    -8.2429
   HCl(g)               1.228e-09     1.228e-09         1.000*    -8.9110
   C2H4(g)              1.448e-18     1.448e-18         1.000*   -17.8392
   SO2(g)               3.432e-21     3.407e-21        0.9928    -20.4676
   S2(g)                4.001e-23     4.001e-23         1.000*   -22.3979
   Cl2(g)               6.610e-42     6.610e-42         1.000*   -41.1798
   Na(g)                1.044e-44     1.044e-44         1.000*   -43.9813
   K(g)                 1.596e-46     1.596e-46         1.000*   -45.7970
   O2(g)                8.154e-57     8.153e-57        0.9999    -56.0887
   Mg(g)                6.179e-73     6.179e-73         1.000*   -72.2091
   Ca(g)                1.498e-91     1.498e-91         1.000*   -90.8245
   C(g)                 1.913e-93     1.913e-93         1.000*   -92.7182
   Al(g)               2.885e-108    2.885e-108         1.000*  -107.5399
   Si(g)               8.480e-118    8.480e-118         1.000*  -117.0716
    *no data, gas taken to be ideal

                                  In fluid              Sorbed            Kd
  Original basis total moles   moles     mg/kg      moles     mg/kg      L/kg
 -------------------------------------------------------------------------------
   H2O                 61.2       53.4  8.75e+05
   Al+++               1.31   2.01e-08  0.000493
   Ca++                1.06      0.606  2.21e+04
   Cl-                 1.41       1.41  4.56e+04
   CrO4--           0.00100   5.23e-15  5.52e-10
   Fe++                2.29    0.00552      281.
   H+                 -12.7   0.000721     0.661
   HCO3-            0.00100    0.00100      55.5
   HPO4--             0.275   2.20e-07    0.0192
   K+                 0.641      0.128  4.55e+03
   Mg++                1.84      0.202  4.47e+03
   Mn++              0.0514     0.0514  2.57e+03
   Na+                0.974      0.974  2.04e+04
   O2(aq)         -0.000747  -0.000128     -3.72
   SO4--            0.00100   4.71e-07    0.0412
   SiO2(aq)            6.17   0.000805      44.0
   Ti(OH)4(aq)        0.232      0.232  2.45e+04

  Elemental composition               In fluid                  Sorbed
                  total moles     moles       mg/kg        moles       mg/kg
 -------------------------------------------------------------------------------
   Aluminum             1.311    2.006e-08   0.0004925
   Calcium              1.064       0.6057   2.209e+04
   Carbon            0.001000     0.001000       10.93
   Chlorine             1.414        1.414   4.562e+04
   Chromium          0.001000    5.232e-15   2.476e-10
   Hydrogen             111.0        107.7   9.881e+04
   Iron                 2.294     0.005524       280.8
   Magnesium            1.844       0.2022       4473.
   Manganese          0.05138      0.05138       2569.
   Oxygen               75.62        54.34   7.911e+05
   Phosphorus          0.2750    2.203e-07    0.006209
   Potassium           0.6411       0.1278       4546.
   Silicon              6.169    0.0008048       20.57
   Sodium              0.9738       0.9738   2.037e+04
   Sulfur            0.001000    4.710e-07     0.01375
   Titanium            0.2320       0.2320   1.011e+04


          Step #    77             Xi = 0.7500

          Temperature = 100.0 C    Pressure =  1.013 bars
          pH =  5.275              log fO2 =  -56.089
          Eh =  -0.2090 volts      pe =  -2.8224
          Ionic strength      =    2.632371 molal
          Charge imbalance    =    1.289242 eq/kg (38.83% error)
          Activity of water   =    0.962157
          Solvent mass        =     0.95959 kg
          Solution mass       =      1.0991 kg
          Mineral mass        =     0.82265 kg
          Solution density    =    1.028    g/cm3
          Solution viscosity  =    0.003    poise
          Chlorinity          =    1.473546 molal
          Dissolved solids    =      126956 mg/kg sol'n
          Hardness            =    71416.04 mg/kg sol'n as CaCO3
            carbonate         =        4.76 mg/kg sol'n as CaCO3
            non-carbonate     =    71411.28 mg/kg sol'n as CaCO3
          Carbonate alkalinity=        4.76 mg/kg sol'n as CaCO3
          Water type          =    Ca-Cl
          Bulk volume         =    1.34e+03 cm3
          Fluid volume        =    1.07e+03 cm3
          Mineral volume      =        274. cm3
          Inert volume        =        0.00 cm3
          Porosity            =        79.6 %
          Permeability        =      0.0858 cm2
          Mass reacted        =         837 g

                          moles          moles         grams          cm3      rxn rate
  Reactants             remaining       reacted       reacted       reacted  (mol/kg sec)
 ------------------------------------------------------------------------------------------
   Al2O3                   0.2341        0.7022         71.60          --            --  
   CaO                     0.3796         1.139         63.87          --            --  
   Cr2O3                0.0001784     0.0005353       0.08136          --            --  
   FeO(ox)                 0.8188         2.456         176.5          --            --  
   K2O(ox)                 0.1143        0.3429         32.30          --            --  
   MgO                     0.1534        0.4603         18.55          --            --  
   MnO                    0.01835       0.05505         3.905          --            --  
   Na2O(ox)                0.1737        0.5212         32.30          --            --  
   P2O5                   0.04910        0.1473         20.91          --            --  
   SiO2                     2.203         6.609         397.1          --            --  
   TiO2                   0.08284        0.2485         19.85          --            --  

  Minerals in system     moles      log moles      grams        volume (cm3)
 ----------------------------------------------------------------------------
   Annite                  0.2662     -0.575          136.3           41.08
   Chromite             0.0005358     -3.271         0.1199         0.02358
   Hydroxylapatite        0.09821     -1.008          49.33           18.62
   Mesolite              0.005900     -2.229          2.288           1.010
   Minnesotaite            0.5488     -0.261          260.1           81.14
   Muscovite               0.3148     -0.502          125.4           44.30
   Nontronite-Mg         0.003748     -2.426          1.581          0.4864
   Pyrite               0.0004998     -3.301        0.05996         0.01196
   Quartz                  0.6279     -0.202          37.73           14.25
   Saponite-Mg             0.5480     -0.261          209.8           73.25
                                               _____________   _____________
          (total)                                     822.7           274.2 

  Aqueous species       molality    mg/kg sol'n    act. coef.     log act.
 ---------------------------------------------------------------------------
   Cl-                      1.163     3.599e+04      0.5703       -0.1783
   Na+                     0.9442     1.895e+04      0.6592       -0.2059
   Ca++                    0.6085     2.129e+04      0.1670       -0.9932
   Ti(OH)4(aq)             0.2590     2.621e+04      1.0000       -0.5867
   NaCl(aq)                0.1389         7088.      1.0000       -0.8573
   K+                      0.1055         3602.      0.5703       -1.2206
   Mg++                    0.1044         2215.      0.2546       -1.5755
   CaCl+                  0.04496         2965.      0.6592       -1.5281
   MnCl+                  0.04267         3367.      0.6592       -1.5508
   MgCl+                  0.04066         2121.      0.6592       -1.5718
   CaCl2(aq)              0.01858         1800.      1.0000       -1.7309
   Mn++                   0.01470         705.2      0.1670       -2.6100
   KCl(aq)               0.004754         309.4      1.0000       -2.3229
   Fe++                  0.002973         144.9      0.1670       -3.3043
   SiO2(aq)             0.0008352         43.81      1.0000       -3.0782
   FeCl+                0.0008024         63.96      0.6592       -3.2766
   CO2(aq)              0.0006474         24.88      1.0000       -3.1888
   CaHCO3+              0.0001936         17.08      0.6592       -3.8942
   FeCl4--              0.0001860         32.10      0.0818       -4.8176
   HCO3-                7.276e-05         3.876      0.6592       -4.3191
   Methane(aq)          6.294e-05        0.8815      1.0000       -4.2011
   MgHCO3+              5.271e-05         3.926      0.6592       -4.4591
   NaHCO3(aq)           1.159e-05        0.8502      1.0000       -4.9358
   H+                   5.841e-06      0.005140      0.9096       -5.2747
   FeCl2(aq)            3.666e-06        0.4057      1.0000       -5.4358
   NaHSiO3(aq)          1.395e-06        0.1219      1.0000       -5.8553
   CaCO3(aq)            9.973e-07       0.08714      1.0000       -6.0012
   HCl(aq)              8.453e-07       0.02691      1.0000       -6.0730
   H2S(aq)              4.519e-07       0.01345      1.0000       -6.3450
   H2(aq)               2.542e-07     0.0004474      1.0000       -6.5948
   HSiO3-               1.889e-07       0.01271      0.6592       -6.9047
   OH-                  1.630e-07      0.002421      0.6174       -6.9972
   H2PO4-               1.248e-07       0.01057      0.6592       -7.0848
   MgCO3(aq)            6.560e-08      0.004829      1.0000       -7.1831
   HS-                  4.533e-08      0.001309      0.6174       -7.5530
   Ca(For)+             2.783e-08      0.002068      0.6592       -7.7364
   NaOH(aq)             1.470e-08     0.0005132      1.0000       -7.8328
    (only species > 1e-8 molal listed)

  Mineral saturation states
                     log Q/K                          log Q/K
 ----------------------------------------------------------------
   Annite             0.0000 sat    Nontronite-H      -0.9395     
   Muscovite          0.0000 sat    Aragonite         -0.9555     
   Mesolite           0.0000 sat    Greenalite        -0.9626     
   Nontronite-Mg      0.0000 sat    Illite            -0.9662     
   Minnesotaite       0.0000 sat    Sanidine_high     -0.9969     
   Quartz             0.0000 sat    Ferrosilite       -1.0286     
   Saponite-Mg        0.0000 sat    Goethite          -1.0373     
   Chromite           0.0000 sat    Phlogopite        -1.1021     
   Hydroxylapatite    0.0000 sat    Smectite-low-Fe-  -1.1814     
   Pyrite             0.0000 sat    Magnesite         -1.2074     
   Saponite-Ca       -0.0372        Cronstedtite-7A   -1.2565     
   Nontronite-Ca     -0.0437        Albite_low        -1.2654     
   Diaspore          -0.1053        Albite            -1.2654     
   Celadonite        -0.1639        Beidellite-Mg     -1.2823     
   Tridymite         -0.1718        Troilite          -1.3066     
   Maximum_Microcli  -0.1881        Beidellite-Ca     -1.3264     
   K-Feldspar        -0.2009        Pyrrhotite        -1.3862     
   Chalcedony        -0.2167        Whitlockite       -1.3879     
   Saponite-Na       -0.2475        Scolecite         -1.4081     
   Daphnite-14A      -0.2532        Analcime          -1.4417     
   Nontronite-Na     -0.2540        Smectite-high-Fe  -1.4686     
   C                 -0.3621        Beidellite-Na     -1.5364     
   Boehmite          -0.4001        Beidellite-K      -1.6931     
   Saponite-K        -0.4039        Paragonite        -1.8375     
   Nontronite-K      -0.4099        Dolomite-dis      -1.8645     
   Cristobalite(alp  -0.4177        Pyrophyllite      -1.8676     
   Stilbite          -0.4251        Ripidolite-14A    -1.9117     
   Montmor-Mg        -0.4292        Halite            -1.9623     
   Ice               -0.4838        Monohydrocalcite  -2.0362     
   Montmor-Ca        -0.5220        Chamosite-7A      -2.1271     
   Talc              -0.5432        Fayalite          -2.1463     
   Rhodochrosite     -0.5638        Albite_high       -2.1965     
   Coesite           -0.6584        Beidellite-H      -2.2244     
   Montmor-Na        -0.6786        Eskolaite         -2.2424     
   Hematite          -0.6791        Corundum          -2.2755     
   Cristobalite(bet  -0.7199        Mordenite         -2.3139     
   Magnetite         -0.7492        Enstatite         -2.3319     
   Dolomite-ord      -0.7512        Rhodonite         -2.3922     
   Dolomite          -0.7519        Chrysotile        -2.4783     
   Calcite           -0.8119        FeO               -2.5702     
   Montmor-K         -0.8170        Sylvite           -2.6834     
   Siderite          -0.8520        Kalsilite         -2.6995     
   Kaolinite         -0.8791        Laumontite        -2.8004     
   Gibbsite          -0.8906        Jadeite           -2.9036     
   SiO2(am)          -0.8939        Wustite           -2.9968     
   Saponite-H        -0.9348     
    (only minerals with log Q/K > -3 listed)

                         partial
  Gases               press. (bar)     fugacity     fug. coef.    log fug.
 ---------------------------------------------------------------------------
   H2O(g)                  0.8140        0.8019        0.9852     -0.0959
   CH4(g)                 0.07201       0.07196        0.9993     -1.1429
   CO2(g)                 0.06045       0.06031        0.9976     -1.2196
   H2(g)                0.0003180     0.0003183         1.001     -3.4972
   H2S(g)               1.353e-05     1.347e-05        0.9961     -4.8705
   CO(g)                5.469e-09     5.469e-09         1.000*    -8.2621
   HCl(g)               1.024e-09     1.024e-09         1.000*    -8.9899
   C2H4(g)              1.325e-18     1.325e-18         1.000*   -17.8776
   SO2(g)               3.432e-21     3.407e-21        0.9928    -20.4676
   S2(g)                4.001e-23     4.001e-23         1.000*   -22.3979
   Cl2(g)               4.596e-42     4.596e-42         1.000*   -41.3376
   Na(g)                1.345e-44     1.345e-44         1.000*   -43.8714
   K(g)                 1.596e-46     1.596e-46         1.000*   -45.7970
   O2(g)                8.155e-57     8.154e-57        0.9999    -56.0887
   Mg(g)                6.179e-73     6.179e-73         1.000*   -72.2091
   Ca(g)                2.319e-91     2.319e-91         1.000*   -90.6347
   C(g)                 1.831e-93     1.831e-93         1.000*   -92.7373
   Al(g)               2.885e-108    2.885e-108         1.000*  -107.5398
   Si(g)               8.479e-118    8.479e-118         1.000*  -117.0716
    *no data, gas taken to be ideal

                                  In fluid              Sorbed            Kd
  Original basis total moles   moles     mg/kg      moles     mg/kg      L/kg
 -------------------------------------------------------------------------------
   H2O                 61.6       53.3  8.73e+05
   Al+++               1.40   2.18e-08  0.000534
   Ca++                1.14      0.645  2.35e+04
   Cl-                 1.41       1.41  4.56e+04
   CrO4--           0.00107   3.01e-15  3.17e-10
   Fe++                2.46    0.00380      193.
   H+                 -13.6   0.000686     0.629
   HCO3-            0.00100    0.00100      55.5
   HPO4--             0.295   1.29e-07    0.0113
   K+                 0.687      0.106  3.76e+03
   Mg++                1.87      0.139  3.08e+03
   Mn++              0.0551     0.0551  2.75e+03
   Na+                 1.04       1.04  2.17e+04
   O2(aq)         -0.000801  -0.000122     -3.55
   SO4--            0.00100   4.77e-07    0.0417
   SiO2(aq)            6.61   0.000803      43.9
   Ti(OH)4(aq)        0.249      0.249  2.62e+04

  Elemental composition               In fluid                  Sorbed
                  total moles     moles       mg/kg        moles       mg/kg
 -------------------------------------------------------------------------------
   Aluminum             1.404    2.177e-08   0.0005344
   Calcium              1.140       0.6450   2.352e+04
   Carbon            0.001000     0.001000       10.93
   Chlorine             1.414        1.414   4.561e+04
   Chromium          0.001072    3.007e-15   1.423e-10
   Hydrogen             111.0        107.5   9.860e+04
   Iron                 2.457     0.003804       193.3
   Magnesium            1.874       0.1392       3079.
   Manganese          0.05505      0.05505       2752.
   Oxygen               77.05        54.26   7.899e+05
   Phosphorus          0.2946    1.293e-07    0.003643
   Potassium           0.6868       0.1058       3764.
   Silicon              6.609    0.0008030       20.52
   Sodium               1.043        1.039   2.174e+04
   Sulfur            0.001000    4.771e-07     0.01392
   Titanium            0.2485       0.2485   1.083e+04


          Step #    82             Xi = 0.8000

          Temperature = 100.0 C    Pressure =  1.013 bars
          pH =  5.274              log fO2 =  -56.089
          Eh =  -0.2089 volts      pe =  -2.8215
          Ionic strength      =    2.632121 molal
          Charge imbalance    =    1.292345 eq/kg (38.9% error)
          Activity of water   =    0.962097
          Solvent mass        =     0.95494 kg
          Solution mass       =      1.0965 kg
          Mineral mass        =     0.88109 kg
          Solution density    =    1.029    g/cm3
          Solution viscosity  =    0.003    poise
          Chlorinity          =    1.480723 molal
          Dissolved solids    =      129096 mg/kg sol'n
          Hardness            =    70620.22 mg/kg sol'n as CaCO3
            carbonate         =        4.76 mg/kg sol'n as CaCO3
            non-carbonate     =    70615.45 mg/kg sol'n as CaCO3
          Carbonate alkalinity=        4.76 mg/kg sol'n as CaCO3
          Water type          =    Ca-Cl
          Bulk volume         =    1.36e+03 cm3
          Fluid volume        =    1.07e+03 cm3
          Mineral volume      =        296. cm3
          Inert volume        =        0.00 cm3
          Porosity            =        78.2 %
          Permeability        =      0.0539 cm2
          Mass reacted        =         893 g

                          moles          moles         grams          cm3      rxn rate
  Reactants             remaining       reacted       reacted       reacted  (mol/kg sec)
 ------------------------------------------------------------------------------------------
   Al2O3                   0.1873        0.7490         76.37          --            --  
   CaO                     0.3037         1.215         68.13          --            --  
   Cr2O3                0.0001427     0.0005710       0.08679          --            --  
   FeO(ox)                 0.6550         2.620         188.2          --            --  
   K2O(ox)                0.09144        0.3658         34.45          --            --  
   MgO                     0.1227        0.4909         19.79          --            --  
   MnO                    0.01468       0.05872         4.166          --            --  
   Na2O(ox)                0.1390        0.5559         34.45          --            --  
   P2O5                   0.03928        0.1571         22.30          --            --  
   SiO2                     1.763         7.050         423.6          --            --  
   TiO2                   0.06627        0.2651         21.18          --            --  

  Minerals in system     moles      log moles      grams        volume (cm3)
 ----------------------------------------------------------------------------
   Annite                  0.3715     -0.430          190.1           57.32
   Chromite             0.0005715     -3.243         0.1279         0.02515
   Hydroxylapatite         0.1048     -0.980          52.62           19.86
   Mesolite               0.08778     -1.057          34.04           15.03
   Minnesotaite            0.4981     -0.303          236.0           73.65
   Muscovite               0.2555     -0.593          101.8           35.96
   Nontronite-Mg         0.003749     -2.426          1.581          0.4864
   Pyrite               0.0004998     -3.301        0.05996         0.01196
   Quartz                  0.8512     -0.070          51.15           19.31
   Saponite-Mg             0.5577     -0.254          213.5           74.54
                                               _____________   _____________
          (total)                                     881.1           296.2 

  Aqueous species       molality    mg/kg sol'n    act. coef.     log act.
 ---------------------------------------------------------------------------
   Cl-                      1.165     3.596e+04      0.5703       -0.1777
   Na+                     0.9615     1.925e+04      0.6592       -0.1980
   Ca++                    0.6013     2.099e+04      0.1670       -0.9983
   Ti(OH)4(aq)             0.2776     2.802e+04      1.0000       -0.5566
   NaCl(aq)                0.1417         7211.      1.0000       -0.8487
   K+                      0.1057         3601.      0.5703       -1.2196
   Mg++                    0.1048         2219.      0.2546       -1.5736
   MnCl+                  0.04576         3602.      0.6592       -1.5205
   CaCl+                  0.04450         2927.      0.6592       -1.5326
   MgCl+                  0.04090         2129.      0.6592       -1.5692
   CaCl2(aq)              0.01842         1780.      1.0000       -1.7347
   Mn++                   0.01574         753.1      0.1670       -2.5804
   KCl(aq)               0.004772         309.8      1.0000       -2.3213
   Fe++                  0.002986         145.2      0.1670       -3.3023
   SiO2(aq)             0.0008352         43.71      1.0000       -3.0782
   FeCl+                0.0008072         64.18      0.6592       -3.2740
   CO2(aq)              0.0006522         25.00      1.0000       -3.1856
   CaHCO3+              0.0001923         16.93      0.6592       -3.8971
   FeCl4--              0.0001880         32.36      0.0818       -4.8130
   HCO3-                7.313e-05         3.886      0.6592       -4.3169
   Methane(aq)          6.339e-05        0.8857      1.0000       -4.1980
   MgHCO3+              5.322e-05         3.954      0.6592       -4.4549
   NaHCO3(aq)           1.187e-05        0.8681      1.0000       -4.9257
   H+                   5.854e-06      0.005138      0.9096       -5.2737
   FeCl2(aq)            3.693e-06        0.4077      1.0000       -5.4326
   NaHSiO3(aq)          1.418e-06        0.1236      1.0000       -5.8484
   CaCO3(aq)            9.884e-07       0.08616      1.0000       -6.0051
   HCl(aq)              8.484e-07       0.02694      1.0000       -6.0714
   H2S(aq)              4.518e-07       0.01341      1.0000       -6.3450
   H2(aq)               2.542e-07     0.0004463      1.0000       -6.5949
   HSiO3-               1.885e-07       0.01266      0.6592       -6.9057
   OH-                  1.627e-07      0.002409      0.6174       -6.9982
   H2PO4-               1.279e-07       0.01081      0.6592       -7.0740
   MgCO3(aq)            6.609e-08      0.004853      1.0000       -7.1799
   HS-                  4.523e-08      0.001303      0.6174       -7.5540
   Ca(For)+             2.764e-08      0.002049      0.6592       -7.7394
   NaOH(aq)             1.493e-08     0.0005201      1.0000       -7.8259
    (only species > 1e-8 molal listed)

  Mineral saturation states
                     log Q/K                          log Q/K
 ----------------------------------------------------------------
   Saponite-Mg        0.0000 sat    Nontronite-H      -0.9395     
   Muscovite          0.0000 sat    Aragonite         -0.9594     
   Hydroxylapatite    0.0000 sat    Greenalite        -0.9626     
   Nontronite-Mg      0.0000 sat    Illite            -0.9662     
   Mesolite           0.0000 sat    Sanidine_high     -0.9969     
   Quartz             0.0000 sat    Ferrosilite       -1.0286     
   Annite             0.0000 sat    Goethite          -1.0373     
   Chromite           0.0000 sat    Phlogopite        -1.1022     
   Pyrite             0.0000 sat    Smectite-low-Fe-  -1.1805     
   Minnesotaite       0.0000 sat    Magnesite         -1.2042     
   Saponite-Ca       -0.0384        Cronstedtite-7A   -1.2565     
   Nontronite-Ca     -0.0449        Albite_low        -1.2584     
   Diaspore          -0.1053        Albite            -1.2584     
   Celadonite        -0.1639        Beidellite-Mg     -1.2822     
   Tridymite         -0.1718        Troilite          -1.3066     
   Maximum_Microcli  -0.1881        Beidellite-Ca     -1.3275     
   K-Feldspar        -0.2009        Whitlockite       -1.3855     
   Chalcedony        -0.2167        Pyrrhotite        -1.3862     
   Saponite-Na       -0.2452        Scolecite         -1.4152     
   Nontronite-Na     -0.2517        Analcime          -1.4350     
   Daphnite-14A      -0.2532        Smectite-high-Fe  -1.4681     
   C                 -0.3590        Beidellite-Na     -1.5341     
   Boehmite          -0.4001        Beidellite-K      -1.6931     
   Saponite-K        -0.4039        Paragonite        -1.8305     
   Nontronite-K      -0.4099        Dolomite-dis      -1.8652     
   Cristobalite(alp  -0.4177        Pyrophyllite      -1.8676     
   Montmor-Mg        -0.4292        Ripidolite-14A    -1.9118     
   Stilbite          -0.4315        Halite            -1.9537     
   Ice               -0.4838        Monohydrocalcite  -2.0401     
   Montmor-Ca        -0.5231        Chamosite-7A      -2.1271     
   Rhodochrosite     -0.5329        Fayalite          -2.1462     
   Talc              -0.5433        Albite_high       -2.1895     
   Coesite           -0.6584        Beidellite-H      -2.2244     
   Montmor-Na        -0.6763        Eskolaite         -2.2424     
   Hematite          -0.6791        Corundum          -2.2755     
   Cristobalite(bet  -0.7199        Mordenite         -2.3135     
   Magnetite         -0.7491        Enstatite         -2.3319     
   Dolomite-ord      -0.7519        Rhodonite         -2.3645     
   Dolomite          -0.7526        Chrysotile        -2.4783     
   Calcite           -0.8158        FeO               -2.5702     
   Montmor-K         -0.8170        Sylvite           -2.6818     
   Siderite          -0.8488        Kalsilite         -2.6995     
   Kaolinite         -0.8791        Laumontite        -2.8075     
   Gibbsite          -0.8906        Jadeite           -2.8966     
   SiO2(am)          -0.8939        Wustite           -2.9967     
   Saponite-H        -0.9348     
    (only minerals with log Q/K > -3 listed)

                         partial
  Gases               press. (bar)     fugacity     fug. coef.    log fug.
 ---------------------------------------------------------------------------
   H2O(g)                  0.8139        0.8019        0.9852     -0.0959
   CH4(g)                 0.07253       0.07248        0.9993     -1.1398
   CO2(g)                 0.06090       0.06076        0.9976     -1.2164
   H2(g)                0.0003180     0.0003182         1.001     -3.4973
   H2S(g)               1.353e-05     1.347e-05        0.9961     -4.8705
   CO(g)                5.510e-09     5.510e-09         1.000*    -8.2589
   HCl(g)               1.027e-09     1.027e-09         1.000*    -8.9883
   C2H4(g)              1.345e-18     1.345e-18         1.000*   -17.8713
   SO2(g)               3.432e-21     3.407e-21        0.9928    -20.4676
   S2(g)                4.001e-23     4.001e-23         1.000*   -22.3979
   Cl2(g)               4.631e-42     4.631e-42         1.000*   -41.3343
   Na(g)                1.366e-44     1.366e-44         1.000*   -43.8644
   K(g)                 1.596e-46     1.596e-46         1.000*   -45.7970
   O2(g)                8.155e-57     8.154e-57        0.9999    -56.0886
   Mg(g)                6.179e-73     6.179e-73         1.000*   -72.2091
   Ca(g)                2.282e-91     2.282e-91         1.000*   -90.6417
   C(g)                 1.844e-93     1.844e-93         1.000*   -92.7342
   Al(g)               2.885e-108    2.885e-108         1.000*  -107.5398
   Si(g)               8.479e-118    8.479e-118         1.000*  -117.0717
    *no data, gas taken to be ideal

                                  In fluid              Sorbed            Kd
  Original basis total moles   moles     mg/kg      moles     mg/kg      L/kg
 -------------------------------------------------------------------------------
   H2O                 62.1       53.0  8.71e+05
   Al+++               1.50   2.17e-08  0.000534
   Ca++                1.22      0.634  2.32e+04
   Cl-                 1.41       1.41  4.57e+04
   CrO4--           0.00114   3.02e-15  3.19e-10
   Fe++                2.62    0.00381      194.
   H+                 -14.5   0.000688     0.632
   HCO3-            0.00100    0.00100      55.6
   HPO4--             0.314   1.32e-07    0.0115
   K+                 0.733      0.106  3.76e+03
   Mg++                1.90      0.139  3.09e+03
   Mn++              0.0587     0.0587  2.94e+03
   Na+                 1.11       1.05  2.21e+04
   O2(aq)         -0.000854  -0.000122     -3.57
   SO4--            0.00100   4.75e-07    0.0416
   SiO2(aq)            7.05   0.000799      43.8
   Ti(OH)4(aq)        0.265      0.265  2.80e+04

  Elemental composition               In fluid                  Sorbed
                  total moles     moles       mg/kg        moles       mg/kg
 -------------------------------------------------------------------------------
   Aluminum             1.498    2.168e-08   0.0005335
   Calcium              1.216       0.6344   2.319e+04
   Carbon            0.001000     0.001000       10.95
   Chlorine             1.414        1.414   4.572e+04
   Chromium          0.001143    3.019e-15   1.432e-10
   Hydrogen             111.0        107.1   9.842e+04
   Iron                 2.621     0.003805       193.8
   Magnesium            1.905       0.1392       3086.
   Manganese          0.05872      0.05872       2942.
   Oxygen               78.49        54.07   7.890e+05
   Phosphorus          0.3143    1.319e-07    0.003725
   Potassium           0.7325       0.1055       3763.
   Silicon              7.050    0.0007991       20.47
   Sodium               1.113        1.053   2.209e+04
   Sulfur            0.001000    4.747e-07     0.01388
   Titanium            0.2651       0.2651   1.158e+04


          Step #    92             Xi = 0.9000

          Temperature = 100.0 C    Pressure =  1.013 bars
          pH =  5.272              log fO2 =  -56.089
          Eh =  -0.2088 volts      pe =  -2.8197
          Ionic strength      =    2.631600 molal
          Charge imbalance    =    1.298592 eq/kg (39.06% error)
          Activity of water   =    0.961974
          Solvent mass        =     0.94564 kg
          Solution mass       =      1.0912 kg
          Mineral mass        =     0.99796 kg
          Solution density    =    1.032    g/cm3
          Solution viscosity  =    0.003    poise
          Chlorinity          =    1.495281 molal
          Dissolved solids    =      133407 mg/kg sol'n
          Hardness            =    69014.87 mg/kg sol'n as CaCO3
            carbonate         =        4.77 mg/kg sol'n as CaCO3
            non-carbonate     =    69010.10 mg/kg sol'n as CaCO3
          Carbonate alkalinity=        4.77 mg/kg sol'n as CaCO3
          Water type          =    Ca-Cl
          Bulk volume         =    1.40e+03 cm3
          Fluid volume        =    1.06e+03 cm3
          Mineral volume      =        340. cm3
          Inert volume        =        0.00 cm3
          Porosity            =        75.7 %
          Permeability        =      0.0221 cm2
          Mass reacted        =       1e+03 g

                          moles          moles         grams          cm3      rxn rate
  Reactants             remaining       reacted       reacted       reacted  (mol/kg sec)
 ------------------------------------------------------------------------------------------
   Al2O3                  0.09363        0.8427         85.92          --            --  
   CaO                     0.1519         1.367         76.64          --            --  
   Cr2O3                7.137e-05     0.0006424       0.09763          --            --  
   FeO(ox)                 0.3275         2.948         211.8          --            --  
   K2O(ox)                0.04572        0.4115         38.76          --            --  
   MgO                    0.06137        0.5523         22.26          --            --  
   MnO                   0.007340       0.06606         4.686          --            --  
   Na2O(ox)               0.06949        0.6254         38.76          --            --  
   P2O5                   0.01964        0.1768         25.09          --            --  
   SiO2                    0.8813         7.931         476.5          --            --  
   TiO2                   0.03314        0.2982         23.82          --            --  

  Minerals in system     moles      log moles      grams        volume (cm3)
 ----------------------------------------------------------------------------
   Annite                  0.5819     -0.235          297.9           89.80
   Chromite             0.0006429     -3.192         0.1439         0.02829
   Hydroxylapatite         0.1178     -0.929          59.20           22.34
   Mesolite                0.2514     -0.600          97.49           43.04
   Minnesotaite            0.3968     -0.401          188.0           58.67
   Muscovite               0.1371     -0.863          54.63           19.30
   Nontronite-Mg         0.003750     -2.426          1.581          0.4866
   Pyrite               0.0004998     -3.301        0.05996         0.01196
   Quartz                   1.298      0.113          77.98           29.44
   Saponite-Mg             0.5771     -0.239          221.0           77.14
                                               _____________   _____________
          (total)                                     998.0           340.3 

  Aqueous species       molality    mg/kg sol'n    act. coef.     log act.
 ---------------------------------------------------------------------------
   Cl-                      1.168     3.590e+04      0.5703       -0.1763
   Na+                     0.9967     1.986e+04      0.6592       -0.1824
   Ca++                    0.5867     2.038e+04      0.1670       -1.0090
   Ti(OH)4(aq)             0.3154     3.168e+04      1.0000       -0.5012
   NaCl(aq)                0.1473         7461.      1.0000       -0.8317
   K+                      0.1062         3597.      0.5703       -1.2179
   Mg++                    0.1057         2226.      0.2546       -1.5701
   MnCl+                  0.05202         4075.      0.6592       -1.4648
   CaCl+                  0.04357         2852.      0.6592       -1.5418
   MgCl+                  0.04137         2142.      0.6592       -1.5643
   CaCl2(aq)              0.01809         1740.      1.0000       -1.7426
   Mn++                   0.01784         849.3      0.1670       -2.5260
   KCl(aq)               0.004806         310.5      1.0000       -2.3182
   Fe++                  0.003010         145.7      0.1670       -3.2988
   SiO2(aq)             0.0008352         43.49      1.0000       -3.0782
   FeCl+                0.0008163         64.59      0.6592       -3.2691
   CO2(aq)              0.0006619         25.24      1.0000       -3.1792
   FeCl4--              0.0001919         32.87      0.0818       -4.8040
   CaHCO3+              0.0001896         16.61      0.6592       -3.9031
   HCO3-                7.392e-05         3.909      0.6592       -4.3122
   Methane(aq)          6.431e-05        0.8941      1.0000       -4.1917
   MgHCO3+              5.422e-05         4.009      0.6592       -4.4468
   NaHCO3(aq)           1.243e-05        0.9050      1.0000       -4.9055
   H+                   5.877e-06      0.005133      0.9095       -5.2720
   FeCl2(aq)            3.747e-06        0.4116      1.0000       -5.4263
   NaHSiO3(aq)          1.464e-06        0.1269      1.0000       -5.8346
   CaCO3(aq)            9.710e-07       0.08422      1.0000       -6.0128
   HCl(aq)              8.545e-07       0.02700      1.0000       -6.0683
   H2S(aq)              4.518e-07       0.01334      1.0000       -6.3451
   H2(aq)               2.541e-07     0.0004440      1.0000       -6.5949
   HSiO3-               1.877e-07       0.01254      0.6592       -6.9074
   OH-                  1.620e-07      0.002388      0.6173       -6.9999
   H2PO4-               1.345e-07       0.01131      0.6592       -7.0522
   MgCO3(aq)            6.707e-08      0.004900      1.0000       -7.1735
   HS-                  4.505e-08      0.001291      0.6173       -7.5558
   Ca(For)+             2.727e-08      0.002011      0.6592       -7.7454
   NaOH(aq)             1.541e-08     0.0005343      1.0000       -7.8121
   HPO4--               1.045e-08     0.0008695      0.0818       -9.0678
    (only species > 1e-8 molal listed)

  Mineral saturation states
                     log Q/K                          log Q/K
 ----------------------------------------------------------------
   Pyrite             0.0000 sat    Nontronite-H      -0.9395     
   Mesolite           0.0000 sat    Greenalite        -0.9626     
   Minnesotaite       0.0000 sat    Illite            -0.9663     
   Nontronite-Mg      0.0000 sat    Aragonite         -0.9671     
   Saponite-Mg        0.0000 sat    Sanidine_high     -0.9969     
   Hydroxylapatite    0.0000 sat    Ferrosilite       -1.0286     
   Quartz             0.0000 sat    Goethite          -1.0373     
   Chromite           0.0000 sat    Phlogopite        -1.1022     
   Annite             0.0000 sat    Smectite-low-Fe-  -1.1787     
   Muscovite          0.0000 sat    Magnesite         -1.1978     
   Saponite-Ca       -0.0407        Albite_low        -1.2445     
   Nontronite-Ca     -0.0472        Albite            -1.2445     
   Diaspore          -0.1053        Cronstedtite-7A   -1.2565     
   Celadonite        -0.1639        Beidellite-Mg     -1.2822     
   Tridymite         -0.1718        Troilite          -1.3066     
   Maximum_Microcli  -0.1881        Beidellite-Ca     -1.3299     
   K-Feldspar        -0.2009        Whitlockite       -1.3808     
   Chalcedony        -0.2167        Pyrrhotite        -1.3862     
   Saponite-Na       -0.2406        Analcime          -1.4217     
   Nontronite-Na     -0.2471        Scolecite         -1.4294     
   Daphnite-14A      -0.2533        Smectite-high-Fe  -1.4670     
   C                 -0.3526        Beidellite-Na     -1.5295     
   Boehmite          -0.4001        Beidellite-K      -1.6931     
   Saponite-K        -0.4040        Paragonite        -1.8166     
   Nontronite-K      -0.4100        Dolomite-dis      -1.8665     
   Cristobalite(alp  -0.4177        Pyrophyllite      -1.8676     
   Montmor-Mg        -0.4292        Ripidolite-14A    -1.9118     
   Stilbite          -0.4444        Halite            -1.9367     
   Rhodochrosite     -0.4756        Monohydrocalcite  -2.0479     
   Ice               -0.4838        Chamosite-7A      -2.1271     
   Montmor-Ca        -0.5255        Fayalite          -2.1462     
   Talc              -0.5433        Albite_high       -2.1756     
   Coesite           -0.6584        Beidellite-H      -2.2244     
   Montmor-Na        -0.6717        Eskolaite         -2.2424     
   Hematite          -0.6790        Corundum          -2.2755     
   Cristobalite(bet  -0.7199        Mordenite         -2.3128     
   Magnetite         -0.7491        Rhodonite         -2.3136     
   Dolomite-ord      -0.7532        Enstatite         -2.3319     
   Dolomite          -0.7539        Chrysotile        -2.4784     
   Montmor-K         -0.8170        FeO               -2.5702     
   Calcite           -0.8235        Sylvite           -2.6787     
   Siderite          -0.8424        Kalsilite         -2.6995     
   Kaolinite         -0.8791        Laumontite        -2.8218     
   Gibbsite          -0.8906        Jadeite           -2.8827     
   SiO2(am)          -0.8939        Wustite           -2.9967     
   Saponite-H        -0.9348     
    (only minerals with log Q/K > -3 listed)

                         partial
  Gases               press. (bar)     fugacity     fug. coef.    log fug.
 ---------------------------------------------------------------------------
   H2O(g)                  0.8138        0.8018        0.9852     -0.0959
   CH4(g)                 0.07358       0.07353        0.9993     -1.1335
   CO2(g)                 0.06180       0.06166        0.9976     -1.2100
   H2(g)                0.0003180     0.0003182         1.001     -3.4973
   H2S(g)               1.352e-05     1.347e-05        0.9961     -4.8706
   CO(g)                5.591e-09     5.591e-09         1.000*    -8.2525
   HCl(g)               1.035e-09     1.035e-09         1.000*    -8.9852
   C2H4(g)              1.385e-18     1.385e-18         1.000*   -17.8587
   SO2(g)               3.432e-21     3.407e-21        0.9928    -20.4676
   S2(g)                4.000e-23     4.000e-23         1.000*   -22.3979
   Cl2(g)               4.698e-42     4.698e-42         1.000*   -41.3281
   Na(g)                1.411e-44     1.411e-44         1.000*   -43.8506
   K(g)                 1.596e-46     1.596e-46         1.000*   -45.7971
   O2(g)                8.155e-57     8.154e-57        0.9999    -56.0886
   Mg(g)                6.179e-73     6.179e-73         1.000*   -72.2091
   Ca(g)                2.209e-91     2.209e-91         1.000*   -90.6559
   C(g)                 1.872e-93     1.872e-93         1.000*   -92.7278
   Al(g)               2.885e-108    2.885e-108         1.000*  -107.5398
   Si(g)               8.479e-118    8.479e-118         1.000*  -117.0717
    *no data, gas taken to be ideal

                                  In fluid              Sorbed            Kd
  Original basis total moles   moles     mg/kg      moles     mg/kg      L/kg
 -------------------------------------------------------------------------------
   H2O                 62.9       52.5  8.67e+05
   Al+++               1.69   2.15e-08  0.000532
   Ca++                1.37      0.613  2.25e+04
   Cl-                 1.41       1.41  4.59e+04
   CrO4--           0.00129   3.04e-15  3.23e-10
   Fe++                2.95    0.00380      195.
   H+                 -16.3   0.000691     0.639
   HCO3-            0.00100    0.00100      55.9
   HPO4--             0.354   1.37e-07    0.0121
   K+                 0.824      0.105  3.76e+03
   Mg++                1.97      0.139  3.10e+03
   Mn++              0.0661     0.0661  3.33e+03
   Na+                 1.25       1.08  2.28e+04
   O2(aq)         -0.000961  -0.000123     -3.60
   SO4--            0.00100   4.70e-07    0.0414
   SiO2(aq)            7.93   0.000791      43.6
   Ti(OH)4(aq)        0.298      0.298  3.17e+04

  Elemental composition               In fluid                  Sorbed
                  total moles     moles       mg/kg        moles       mg/kg
 -------------------------------------------------------------------------------
   Aluminum             1.685    2.151e-08   0.0005320
   Calcium              1.368       0.6133   2.253e+04
   Carbon            0.001000     0.001000       11.01
   Chlorine             1.414        1.414   4.594e+04
   Chromium          0.001286    3.041e-15   1.449e-10
   Hydrogen             111.0        106.2   9.807e+04
   Iron                 2.949     0.003803       194.6
   Magnesium            1.966       0.1391       3098.
   Manganese          0.06607      0.06607       3326.
   Oxygen               81.36        53.69   7.872e+05
   Phosphorus          0.3535    1.373e-07    0.003896
   Potassium           0.8240       0.1049       3760.
   Silicon              7.931    0.0007914       20.37
   Sodium               1.252        1.082   2.279e+04
   Sulfur            0.001000    4.698e-07     0.01381
   Titanium            0.2982       0.2982   1.309e+04


          Step #   102             Xi = 1.0000

          Temperature = 100.0 C    Pressure =  1.013 bars
          pH =  5.270              log fO2 =  -56.089
          Eh =  -0.2086 volts      pe =  -2.8182
          Ionic strength      =    2.631047 molal
          Charge imbalance    =    1.304891 eq/kg (39.22% error)
          Activity of water   =    0.961849
          Solvent mass        =     0.93635 kg
          Solution mass       =      1.0859 kg
          Mineral mass        =      1.1148 kg
          Solution density    =    1.034    g/cm3
          Solution viscosity  =    0.003    poise
          Chlorinity          =    1.510121 molal
          Dissolved solids    =      137761 mg/kg sol'n
          Hardness            =    67391.01 mg/kg sol'n as CaCO3
            carbonate         =        4.78 mg/kg sol'n as CaCO3
            non-carbonate     =    67386.23 mg/kg sol'n as CaCO3
          Carbonate alkalinity=        4.78 mg/kg sol'n as CaCO3
          Water type          =    Ca-Cl
          Bulk volume         =    1.43e+03 cm3
          Fluid volume        =    1.05e+03 cm3
          Mineral volume      =        384. cm3
          Inert volume        =        0.00 cm3
          Porosity            =        73.2 %
          Permeability        =     0.00945 cm2
          Mass reacted        =    1.12e+03 g

                          moles          moles         grams          cm3      rxn rate
  Reactants             remaining       reacted       reacted       reacted  (mol/kg sec)
 ------------------------------------------------------------------------------------------
   Al2O3                1.044e-15        0.9363         95.46          --            --  
   CaO                  1.735e-18         1.519         85.16          --            --  
   Cr2O3                2.795e-19     0.0007137        0.1085          --            --  
   FeO(ox)              3.712e-15         3.275         235.3          --            --  
   K2O(ox)             -6.661e-16        0.4572         43.07          --            --  
   MgO                  4.632e-16        0.6137         24.73          --            --  
   MnO                  7.687e-17       0.07340         5.207          --            --  
   Na2O(ox)             2.559e-16        0.6949         43.07          --            --  
   P2O5                -2.767e-16        0.1964         27.88          --            --  
   SiO2                -2.151e-15         8.813         529.5          --            --  
   TiO2                -2.246e-16        0.3314         26.47          --            --  

  Minerals in system     moles      log moles      grams        volume (cm3)
 ----------------------------------------------------------------------------
   Annite                  0.7923     -0.101          405.5           122.3
   Chromite             0.0007142     -3.146         0.1599         0.03143
   Hydroxylapatite         0.1309     -0.883          65.77           24.82
   Mesolite                0.4149     -0.382          160.9           71.02
   Minnesotaite            0.2956     -0.529          140.1           43.70
   Muscovite              0.01888     -1.724          7.519           2.656
   Nontronite-Mg         0.003751     -2.426          1.582          0.4867
   Pyrite               0.0004998     -3.301        0.05996         0.01196
   Quartz                   1.744      0.242          104.8           39.57
   Saponite-Mg             0.5966     -0.224          228.4           79.74
                                               _____________   _____________
          (total)                                     1115.           384.3 

  Aqueous species       molality    mg/kg sol'n    act. coef.     log act.
 ---------------------------------------------------------------------------
   Cl-                      1.172     3.583e+04      0.5703       -0.1749
   Na+                      1.033     2.047e+04      0.6592       -0.1671
   Ca++                    0.5720     1.977e+04      0.1670       -1.0200
   Ti(OH)4(aq)             0.3539     3.537e+04      1.0000       -0.4511
   NaCl(aq)                0.1531         7716.      1.0000       -0.8149
   K+                      0.1065         3592.      0.5703       -1.2164
   Mg++                    0.1064         2231.      0.2546       -1.5670
   MnCl+                  0.05843         4554.      0.6592       -1.4144
   CaCl+                  0.04261         2775.      0.6592       -1.5515
   MgCl+                  0.04180         2154.      0.6592       -1.5599
   Mn++                   0.01997         946.0      0.1670       -2.4770
   CaCl2(aq)              0.01775         1698.      1.0000       -1.7509
   KCl(aq)               0.004838         311.0      1.0000       -2.3153
   Fe++                  0.003032         146.0      0.1670       -3.2957
   SiO2(aq)             0.0008352         43.27      1.0000       -3.0782
   FeCl+                0.0008248         64.93      0.6592       -3.2646
   CO2(aq)              0.0006717         25.49      1.0000       -3.1728
   FeCl4--              0.0001958         33.37      0.0818       -4.7953
   CaHCO3+              0.0001869         16.30      0.6592       -3.9093
   HCO3-                7.475e-05         3.933      0.6592       -4.3074
   Methane(aq)          6.524e-05        0.9025      1.0000       -4.1855
   MgHCO3+              5.522e-05         4.063      0.6592       -4.4389
   NaHCO3(aq)           1.302e-05        0.9434      1.0000       -4.8853
   H+                   5.898e-06      0.005126      0.9095       -5.2705
   FeCl2(aq)            3.798e-06        0.4151      1.0000       -5.4204
   NaHSiO3(aq)          1.511e-06        0.1304      1.0000       -5.8208
   CaCO3(aq)            9.539e-07       0.08232      1.0000       -6.0205
   HCl(aq)              8.602e-07       0.02704      1.0000       -6.0654
   H2S(aq)              4.517e-07       0.01327      1.0000       -6.3452
   H2(aq)               2.541e-07     0.0004417      1.0000       -6.5950
   HSiO3-               1.871e-07       0.01243      0.6592       -6.9090
   OH-                  1.614e-07      0.002367      0.6173       -7.0015
   H2PO4-               1.415e-07       0.01183      0.6592       -7.0303
   MgCO3(aq)            6.807e-08      0.004948      1.0000       -7.1671
   HS-                  4.489e-08      0.001280      0.6173       -7.5574
   Ca(For)+             2.688e-08      0.001972      0.6592       -7.7516
   NaOH(aq)             1.591e-08     0.0005488      1.0000       -7.7983
   HPO4--               1.096e-08     0.0009067      0.0818       -9.0474
    (only species > 1e-8 molal listed)

  Mineral saturation states
                     log Q/K                          log Q/K
 ----------------------------------------------------------------
   Hydroxylapatite    0.0000 sat    Nontronite-H      -0.9395     
   Muscovite          0.0000 sat    Greenalite        -0.9627     
   Saponite-Mg        0.0000 sat    Illite            -0.9663     
   Nontronite-Mg      0.0000 sat    Aragonite         -0.9748     
   Pyrite             0.0000 sat    Sanidine_high     -0.9969     
   Minnesotaite       0.0000 sat    Ferrosilite       -1.0285     
   Quartz             0.0000 sat    Goethite          -1.0373     
   Mesolite           0.0000 sat    Phlogopite        -1.1022     
   Annite             0.0000 sat    Smectite-low-Fe-  -1.1769     
   Chromite           0.0000 sat    Magnesite         -1.1914     
   Saponite-Ca       -0.0430        Albite_low        -1.2307     
   Nontronite-Ca     -0.0495        Albite            -1.2307     
   Diaspore          -0.1053        Cronstedtite-7A   -1.2565     
   Celadonite        -0.1640        Beidellite-Mg     -1.2822     
   Tridymite         -0.1718        Troilite          -1.3066     
   Maximum_Microcli  -0.1881        Beidellite-Ca     -1.3322     
   K-Feldspar        -0.2009        Whitlockite       -1.3760     
   Chalcedony        -0.2167        Pyrrhotite        -1.3862     
   Saponite-Na       -0.2361        Analcime          -1.4085     
   Nontronite-Na     -0.2426        Scolecite         -1.4437     
   Daphnite-14A      -0.2534        Smectite-high-Fe  -1.4660     
   C                 -0.3462        Beidellite-Na     -1.5249     
   Boehmite          -0.4001        Beidellite-K      -1.6931     
   Saponite-K        -0.4040        Paragonite        -1.8028     
   Nontronite-K      -0.4100        Pyrophyllite      -1.8676     
   Cristobalite(alp  -0.4177        Dolomite-dis      -1.8678     
   Rhodochrosite     -0.4233        Ripidolite-14A    -1.9119     
   Montmor-Mg        -0.4292        Halite            -1.9199     
   Stilbite          -0.4572        Monohydrocalcite  -2.0557     
   Ice               -0.4839        Chamosite-7A      -2.1272     
   Montmor-Ca        -0.5278        Fayalite          -2.1462     
   Talc              -0.5433        Albite_high       -2.1618     
   Coesite           -0.6584        Beidellite-H      -2.2244     
   Montmor-Na        -0.6671        Eskolaite         -2.2425     
   Hematite          -0.6790        Rhodonite         -2.2677     
   Cristobalite(bet  -0.7199        Corundum          -2.2754     
   Magnetite         -0.7490        Mordenite         -2.3120     
   Dolomite-ord      -0.7545        Enstatite         -2.3319     
   Dolomite          -0.7552        Chrysotile        -2.4785     
   Montmor-K         -0.8170        FeO               -2.5701     
   Calcite           -0.8312        Sylvite           -2.6758     
   Siderite          -0.8359        Kalsilite         -2.6995     
   Kaolinite         -0.8792        Laumontite        -2.8360     
   Gibbsite          -0.8907        Jadeite           -2.8689     
   SiO2(am)          -0.8939        Wustite           -2.9967     
   Saponite-H        -0.9348     
    (only minerals with log Q/K > -3 listed)

                         partial
  Gases               press. (bar)     fugacity     fug. coef.    log fug.
 ---------------------------------------------------------------------------
   H2O(g)                  0.8137        0.8017        0.9852     -0.0960
   CH4(g)                 0.07465       0.07460        0.9993     -1.1273
   CO2(g)                 0.06272       0.06257        0.9976     -1.2036
   H2(g)                0.0003179     0.0003181         1.001     -3.4974
   H2S(g)               1.352e-05     1.347e-05        0.9961     -4.8707
   CO(g)                5.674e-09     5.674e-09         1.000*    -8.2461
   HCl(g)               1.042e-09     1.042e-09         1.000*    -8.9823
   C2H4(g)              1.425e-18     1.425e-18         1.000*   -17.8461
   SO2(g)               3.432e-21     3.407e-21        0.9928    -20.4676
   S2(g)                4.000e-23     4.000e-23         1.000*   -22.3979
   Cl2(g)               4.762e-42     4.762e-42         1.000*   -41.3222
   Na(g)                1.456e-44     1.456e-44         1.000*   -43.8367
   K(g)                 1.596e-46     1.596e-46         1.000*   -45.7971
   O2(g)                8.155e-57     8.154e-57        0.9999    -56.0886
   Mg(g)                6.179e-73     6.179e-73         1.000*   -72.2091
   Ca(g)                2.138e-91     2.138e-91         1.000*   -90.6700
   C(g)                 1.899e-93     1.899e-93         1.000*   -92.7214
   Al(g)               2.885e-108    2.885e-108         1.000*  -107.5398
   Si(g)               8.479e-118    8.479e-118         1.000*  -117.0717
    *no data, gas taken to be ideal

                                  In fluid              Sorbed            Kd
  Original basis total moles   moles     mg/kg      moles     mg/kg      L/kg
 -------------------------------------------------------------------------------
   H2O                 63.7       52.0  8.62e+05
   Al+++               1.87   2.14e-08  0.000531
   Ca++                1.52      0.592  2.19e+04
   Cl-                 1.41       1.41  4.62e+04
   CrO4--           0.00143   3.06e-15  3.27e-10
   Fe++                3.28    0.00380      195.
   H+                 -18.1   0.000695     0.645
   HCO3-            0.00100    0.00100      56.2
   HPO4--             0.393   1.43e-07    0.0126
   K+                 0.915      0.104  3.75e+03
   Mg++                2.03      0.139  3.11e+03
   Mn++              0.0734     0.0734  3.71e+03
   Na+                 1.39       1.11  2.35e+04
   O2(aq)          -0.00107  -0.000123     -3.63
   SO4--            0.00100   4.65e-07    0.0411
   SiO2(aq)            8.81   0.000784      43.4
   Ti(OH)4(aq)        0.331      0.331  3.54e+04

  Elemental composition               In fluid                  Sorbed
                  total moles     moles       mg/kg        moles       mg/kg
 -------------------------------------------------------------------------------
   Aluminum             1.873    2.135e-08   0.0005305
   Calcium              1.520       0.5923   2.186e+04
   Carbon            0.001000     0.001000       11.06
   Chlorine             1.414        1.414   4.616e+04
   Chromium          0.001428    3.057e-15   1.464e-10
   Hydrogen             111.0        105.3   9.771e+04
   Iron                 3.276     0.003798       195.3
   Magnesium            2.028       0.1389       3108.
   Manganese          0.07341      0.07341       3714.
   Oxygen               84.23        53.30   7.853e+05
   Phosphorus          0.3928    1.429e-07    0.004076
   Potassium           0.9154       0.1043       3755.
   Silicon              8.813    0.0007836       20.27
   Sodium               1.391        1.110   2.351e+04
   Sulfur            0.001000    4.650e-07     0.01373
   Titanium            0.3314       0.3314   1.461e+04
