# Supplementary material for: Mineral Indicators of Geologically Recent Past Habitability on Mars
Source: Life (Basel). 2023 Dec 15;13(12):2349. doi: 10.3390/life13122349 (PMC10744562; doi:10.3390/life13122349)
Supplement: Supplementary file 1 [file life-13-02349-s001.zip › Supplemental Files 1/Mg(ClO4)2/Mg(ClO4)2/seitah_mgclo4373.txt]

          Step #     0             Xi = 0.0000

          Temperature = 100.0 C    Pressure =  1.013 bars
          pH =  6.485              log fO2 =   -3.057
          Eh =   0.6829 volts      pe =   9.2241
          Ionic strength      =    2.800480 molal
          Charge imbalance    =    1.306253 eq/kg (40.39% error)
          Activity of water   =    0.966021
          Solvent mass        =      1.0000 kg
          Solution mass       =      1.0848 kg
          Mineral mass        =      0.0000 kg
          Solution density    =    1.000    g/cm3
          Solution viscosity  =    0.003    poise
          Chlorinity          =    1.414000 molal
          Dissolved solids    =       78186 mg/kg sol'n
          Hardness            =   130552.77 mg/kg sol'n as CaCO3
            carbonate         =       30.15 mg/kg sol'n as CaCO3
            non-carbonate     =   130522.62 mg/kg sol'n as CaCO3
          Carbonate alkalinity=       30.15 mg/kg sol'n as CaCO3
          Water type          =    Mg-Cl
          Bulk volume         =    1.08e+03 cm3
          Fluid volume        =    1.08e+03 cm3
          Mineral volume      =        0.00 cm3
          Inert volume        =        0.00 cm3
          Porosity            =        100. %
          Permeability        =        98.7 cm2
          Mass reacted        =           0 g

                          moles          moles         grams          cm3      rxn rate
  Reactants             remaining       reacted       reacted       reacted  (mol/kg sec)
 ------------------------------------------------------------------------------------------
   Al2O3                   0.2394         0.000         0.000          --            --  
   CaO                     0.6094         0.000         0.000          --            --  
   Cr2O3                  0.02141         0.000         0.000          --            --  
   FeO(ox)                  4.622         0.000         0.000          --            --  
   K2O(ox)                0.01727         0.000         0.000          --            --  
   MgO                      5.179         0.000         0.000          --            --  
   MnO                     0.1070         0.000         0.000          --            --  
   Na2O(ox)                0.2310         0.000         0.000          --            --  
   P2O5                   0.03210         0.000         0.000          --            --  
   SiO2                     7.298         0.000         0.000          --            --  
   TiO2                   0.05296         0.000         0.000          --            --  

  No minerals in system.

  Aqueous species       molality    mg/kg sol'n    act. coef.     log act.
 ---------------------------------------------------------------------------
   Cl-                      1.046     3.417e+04      0.5750       -0.2210
   Mg++                     1.044     2.340e+04      0.2568       -0.5715
   MgCl+                   0.3678     2.026e+04      0.6666       -0.6105
   MgSO4(aq)            0.0009797         108.7      1.0000       -3.0089
   K+                   0.0009604         34.62      0.5750       -3.2579
   Ca++                 0.0009156         33.82      0.1675       -3.8143
   Na+                  0.0008811         18.67      0.6666       -3.2311
   MgHCO3+              0.0008103         63.73      0.6666       -3.2675
   Fe++                 0.0007722         39.75      0.1675       -3.8883
   FeCl+                0.0001874         15.77      0.6666       -3.9033
   NaCl(aq)             0.0001188         6.402      1.0000       -3.9251
   HCO3-                0.0001108         6.234      0.6666       -4.1315
   CO2(aq)              6.119e-05         2.482      1.0000       -4.2133
   CaCl+                6.084e-05         4.236      0.6666       -4.3919
   KCl(aq)              3.955e-05         2.718      1.0000       -4.4029
   FeCl4--              3.301e-05         6.015      0.0811       -5.5723
   CaCl2(aq)            2.304e-05         2.358      1.0000       -4.6374
   SO4--                2.024e-05         1.792      0.0811       -5.7847
   MgCO3(aq)            1.655e-05         1.287      1.0000       -4.7811
   FeCl++               3.806e-06        0.3203      0.1016       -6.4128
   OH-                  2.631e-06       0.04125      0.6235       -5.7850
   Fe+++                2.287e-06        0.1177      0.0458       -6.9795
   Ti(OH)4(aq)          1.000e-06        0.1068      1.0000       -6.0000
   SiO2(aq)             9.963e-07       0.05518      1.0000       -6.0016
   AlO2-                9.464e-07       0.05146      0.6666       -6.2000
   FeCl2(aq)            7.849e-07       0.09171      1.0000       -6.1052
   CrO4--               7.383e-07       0.07894      0.0811       -7.2227
   MnCl+                7.229e-07       0.06024      0.6666       -6.3170
   O2(aq)               6.838e-07       0.02017      1.0000       -6.1651
   HPO4--               5.635e-07       0.04986      0.0811       -7.3400
   FeCO3+               4.465e-07       0.04768      0.6666       -6.5263
   CaHCO3+              4.450e-07       0.04147      0.6666       -6.5277
   H2PO4-               4.351e-07       0.03890      0.6666       -6.5375
   H+                   3.541e-07     0.0003290      0.9242       -6.4851
   Mn++                 2.770e-07       0.01403      0.1675       -7.3335
   HCrO4-               2.617e-07       0.02822      0.6666       -6.7584
   CO3--                1.834e-07       0.01014      0.1016       -7.7300
   CaSO4(aq)            8.166e-08       0.01025      1.0000       -7.0880
   HAlO2(aq)            5.293e-08      0.002927      1.0000       -7.2763
   HCl(aq)              4.720e-08      0.001586      1.0000       -7.3261
   CaCO3(aq)            3.764e-08      0.003473      1.0000       -7.4244
   KSO4-                2.129e-08      0.002652      0.6666       -7.8480
   NaHCO3(aq)           1.685e-08      0.001305      1.0000       -7.7733
    (only species > 1e-8 molal listed)

  Mineral saturation states
                     log Q/K                          log Q/K
 ----------------------------------------------------------------
   Antigorite        36.2982s/sat   Phlogopite         0.3548s/sat
   Magnetite         31.2820s/sat   Hercynite          0.3181s/sat
   Cronstedtite-7A   29.6933s/sat   Dolomite-ord       0.2276s/sat
   Hematite          29.5135s/sat   Dolomite           0.2269s/sat
   Ferrite-Mg        26.2652s/sat   Huntite            0.1960s/sat
   Ferrite-Ca        22.0093s/sat   Chamosite-7A       0.1737s/sat
   Nontronite-Mg     20.2856s/sat   Wustite            0.1496s/sat
   Nontronite-Ca     19.6107s/sat   Hausmannite        0.1183s/sat
   Jarosite          19.5954s/sat   Siderite          -0.0380     
   Nontronite-K      19.0377s/sat   Brucite           -0.0828     
   Nontronite-Na     18.8676s/sat   Gibbsite          -0.1161     
   Nontronite-H      18.7810s/sat   Saponite-Ca       -0.2958     
   Goethite          14.0599s/sat   Hydromagnesite    -0.4757     
   Andradite         12.4408s/sat   Ice               -0.4820     
   Fe(OH)3            9.7428s/sat   FeO               -0.7317     
   Clinochlore-14A    6.5099s/sat   Corundum          -0.7319     
   Amesite-14A        6.1540s/sat   Saponite-K        -0.8694     
   Strengite          5.2303s/sat   Dolomite-dis      -0.8857     
   Ripidolite-14A     4.8253s/sat   Artinite          -0.9960     
   Clinochlore-7A     3.5864s/sat   Saponite-Na       -1.0389     
   Pyrolusite         3.5736s/sat   Saponite-H        -1.1274     
   Ferrite-Dicalciu   3.2484s/sat   Daphnite-7A       -1.1553     
   Bixbyite           2.9294s/sat   Greenalite        -1.2903     
   Epidote            2.0868s/sat   Fayalite          -1.3926     
   Epidote-ord        2.0814s/sat   Fe(OH)2           -1.5263     
   Chrysotile         1.9579s/sat   Forsterite        -1.6857     
   Ripidolite-7A      1.9181s/sat   Enstatite         -1.8288     
   Daphnite-14A       1.7199s/sat   Talc              -1.9555     
   NaFeO2             1.4718s/sat   Ferrosilite       -2.1135     
   Magnesite          1.1946s/sat   Calcite           -2.2351     
   Diaspore           0.6674s/sat   Aragonite         -2.3787     
   Boehmite           0.3726s/sat   Quartz            -2.9234     
   Saponite-Mg        0.3725s/sat   Nesquehonite      -2.9728     
    (only minerals with log Q/K > -3 listed)

                         partial
  Gases               press. (bar)     fugacity     fug. coef.    log fug.
 ---------------------------------------------------------------------------
   H2O(g)                  0.8173        0.8052        0.9852     -0.0941
   CO2(g)                0.005713      0.005700        0.9976     -2.2441
   O2(g)                0.0008761     0.0008760        0.9999     -3.0575
   HCl(g)               5.715e-11     5.715e-11         1.000*   -10.2430
   Cl2(g)               4.679e-18     4.679e-18         1.000*   -17.3299
   H2(g)                9.742e-31     9.748e-31         1.001    -30.0111
   CO(g)                1.577e-36     1.577e-36         1.000*   -35.8022
   SO2(g)               2.845e-42     2.824e-42        0.9928    -41.5491
   Na(g)                1.140e-59     1.140e-59         1.000*   -58.9430
   K(g)                 1.316e-60     1.316e-60         1.000*   -59.8809
   Mg(g)                5.033e-96     5.033e-96         1.000*   -95.2981
   H2S(g)              3.197e-106    3.184e-106        0.9961   -105.4970
   CH4(g)              5.943e-109    5.939e-109        0.9993   -108.2263
   Ca(g)               2.826e-118    2.826e-118         1.000*  -117.5489
   Al(g)               2.875e-147    2.875e-147         1.000*  -146.5414
   C(g)                1.611e-147    1.611e-147         1.000*  -146.7930
   S2(g)               2.381e-171    2.381e-171         1.000*  -170.6232
   Si(g)               9.415e-174    9.415e-174         1.000*  -173.0262
   C2H4(g)             9.623e-180    9.623e-180         1.000*  -179.0167
    *no data, gas taken to be ideal

                                  In fluid              Sorbed            Kd
  Original basis total moles   moles     mg/kg      moles     mg/kg      L/kg
 -------------------------------------------------------------------------------
   H2O                 55.5       55.5  9.22e+05
   Al+++           1.00e-06   1.00e-06    0.0249
   Ca++             0.00100    0.00100      36.9
   Cl-                 1.41       1.41  4.62e+04
   CrO4--          1.00e-06   1.00e-06     0.107
   Fe++             0.00100    0.00100      51.5
   H+              4.50e-05   4.50e-05    0.0418
   HCO3-            0.00100    0.00100      56.2
   HPO4--          1.00e-06   1.00e-06    0.0885
   K+               0.00100    0.00100      36.0
   Mg++                1.41       1.41  3.17e+04
   Mn++            1.00e-06   1.00e-06    0.0506
   Na+              0.00100    0.00100      21.2
   O2(aq)          2.32e-06   2.32e-06    0.0684
   SO4--            0.00100    0.00100      88.6
   SiO2(aq)        1.00e-06   1.00e-06    0.0554
   Ti(OH)4(aq)     1.00e-06   1.00e-06     0.107

  Elemental composition               In fluid                  Sorbed
                  total moles     moles       mg/kg        moles       mg/kg
 -------------------------------------------------------------------------------
   Aluminum         1.000e-06    1.000e-06     0.02487
   Calcium           0.001000     0.001000       36.94
   Carbon            0.001000     0.001000       11.07
   Chlorine             1.414        1.414   4.621e+04
   Chromium         1.000e-06    1.000e-06     0.04793
   Hydrogen             111.0        111.0   1.031e+05
   Iron              0.001000     0.001000       51.48
   Magnesium            1.414        1.414   3.168e+04
   Manganese        1.000e-06    1.000e-06     0.05064
   Oxygen               55.52        55.52   8.188e+05
   Phosphorus       1.000e-06    1.000e-06     0.02855
   Potassium         0.001000     0.001000       36.04
   Silicon          1.000e-06    1.000e-06     0.02589
   Sodium            0.001000     0.001000       21.19
   Sulfur            0.001000     0.001000       29.56
   Titanium         1.000e-06    1.000e-06     0.04414


          Step #     0             Xi = 0.0000

          Temperature = 100.0 C    Pressure =  1.013 bars
          pH =  5.270              log fO2 =  -51.812
          Eh =  -0.1295 volts      pe =  -1.7492
          Ionic strength      =    2.800472 molal
          Charge imbalance    =    1.306280 eq/kg (40.39% error)
          Activity of water   =    0.966022
          Solvent mass        =      1.0000 kg
          Solution mass       =      1.0848 kg
          Mineral mass        =  2.2879e-05 kg
          Solution density    =    1.000    g/cm3
          Solution viscosity  =    0.003    poise
          Chlorinity          =    1.413994 molal
          Dissolved solids    =       78163 mg/kg sol'n
          Hardness            =   130555.52 mg/kg sol'n as CaCO3
            carbonate         =        4.73 mg/kg sol'n as CaCO3
            non-carbonate     =   130550.79 mg/kg sol'n as CaCO3
          Carbonate alkalinity=        4.73 mg/kg sol'n as CaCO3
          Water type          =    Mg-Cl
          Bulk volume         =    1.08e+03 cm3
          Fluid volume        =    1.08e+03 cm3
          Mineral volume      =     0.00437 cm3
          Inert volume        =        0.00 cm3
          Porosity            =        100. %
          Permeability        =        98.7 cm2
          Mass reacted        =           0 g

                          moles          moles         grams          cm3      rxn rate
  Reactants             remaining       reacted       reacted       reacted  (mol/kg sec)
 ------------------------------------------------------------------------------------------
   Al2O3                   0.2394         0.000         0.000          --            --  
   CaO                     0.6094         0.000         0.000          --            --  
   Cr2O3                  0.02141         0.000         0.000          --            --  
   FeO(ox)                  4.622         0.000         0.000          --            --  
   K2O(ox)                0.01727         0.000         0.000          --            --  
   MgO                      5.179         0.000         0.000          --            --  
   MnO                     0.1070         0.000         0.000          --            --  
   Na2O(ox)                0.2310         0.000         0.000          --            --  
   P2O5                   0.03210         0.000         0.000          --            --  
   SiO2                     7.298         0.000         0.000          --            --  
   TiO2                   0.05296         0.000         0.000          --            --  

  Minerals in system     moles      log moles      grams        volume (cm3)
 ----------------------------------------------------------------------------
   Chromite             5.000e-07     -6.301      0.0001119       2.200e-05
   Diaspore             9.744e-07     -6.011      5.845e-05       1.730e-05
   Hematite             0.0001291     -3.889        0.02061        0.003907
   Pyrite               1.750e-05     -4.757       0.002100       0.0004190
                                               _____________   _____________
          (total)                                   0.02288        0.004365 

  Aqueous species       molality    mg/kg sol'n    act. coef.     log act.
 ---------------------------------------------------------------------------
   Cl-                      1.046     3.417e+04      0.5750       -0.2210
   Mg++                     1.045     2.341e+04      0.2568       -0.5714
   MgCl+                   0.3679     2.027e+04      0.6666       -0.6104
   K+                   0.0009604         34.62      0.5750       -3.2579
   MgSO4(aq)            0.0009453         104.9      1.0000       -3.0245
   Ca++                 0.0009158         33.83      0.1675       -3.8142
   Na+                  0.0008812         18.67      0.6666       -3.2311
   Fe++                 0.0005627         28.97      0.1675       -4.0258
   CO2(aq)              0.0005212         21.15      1.0000       -3.2830
   MgHCO3+              0.0004205         33.07      0.6666       -3.5523
   FeCl+                0.0001366         11.49      0.6666       -4.0408
   NaCl(aq)             0.0001188         6.402      1.0000       -3.9251
   CaCl+                6.085e-05         4.237      0.6666       -4.3918
   HCO3-                5.750e-05         3.234      0.6666       -4.4165
   KCl(aq)              3.955e-05         2.718      1.0000       -4.4029
   FeCl4--              2.405e-05         4.383      0.0811       -5.7098
   CaCl2(aq)            2.305e-05         2.358      1.0000       -4.6373
   SO4--                1.952e-05         1.729      0.0811       -5.8004
   H+                   5.815e-06      0.005402      0.9242       -5.2697
   Ti(OH)4(aq)          1.000e-06        0.1068      1.0000       -6.0000
   SiO2(aq)             9.998e-07       0.05538      1.0000       -6.0001
   H2PO4-               9.257e-07       0.08276      0.6666       -6.2097
   HCl(aq)              7.749e-07       0.02605      1.0000       -6.1107
   MnCl+                7.229e-07       0.06024      0.6666       -6.3170
   FeCl2(aq)            5.719e-07       0.06683      1.0000       -6.2427
   MgCO3(aq)            5.232e-07       0.04067      1.0000       -6.2813
   Mn++                 2.770e-07       0.01403      0.1675       -7.3335
   CaHCO3+              2.309e-07       0.02152      0.6666       -6.8126
   OH-                  1.602e-07      0.002512      0.6235       -7.0004
   H2S(aq)              8.962e-08      0.002816      1.0000       -7.0476
   CaSO4(aq)            7.879e-08      0.009888      1.0000       -7.1035
   HPO4--               7.301e-08      0.006460      0.0811       -8.2275
   KSO4-                2.053e-08      0.002558      0.6666       -7.8637
   HSO4-                1.277e-08      0.001143      0.6666       -8.0699
   AlO2-                1.240e-08     0.0006741      0.6666       -8.0828
   HAlO2(aq)            1.138e-08     0.0006295      1.0000       -7.9437
    (only species > 1e-8 molal listed)

  Mineral saturation states
                     log Q/K                          log Q/K
 ----------------------------------------------------------------
   Hematite           0.0000 sat    Eskolaite         -1.5128     
   Pyrite             0.0000 sat    Siderite          -1.6758     
   Chromite           0.0000 sat    Magnesiochromite  -2.0265     
   Diaspore           0.0000 sat    Corundum          -2.0667     
   Boehmite          -0.2948        Brucite           -2.5133     
   Magnesite         -0.3056        Troilite          -2.7406     
   Ice               -0.4820        Dolomite-ord      -2.7728     
   Goethite          -0.6969        Dolomite          -2.7735     
   Gibbsite          -0.7835        Pyrrhotite        -2.8202     
   Magnetite         -0.7997        Quartz            -2.9219     
    (only minerals with log Q/K > -3 listed)

                         partial
  Gases               press. (bar)     fugacity     fug. coef.    log fug.
 ---------------------------------------------------------------------------
   H2O(g)                  0.8173        0.8052        0.9852     -0.0941
   CO2(g)                 0.04867       0.04855        0.9976     -1.3138
   H2S(g)               2.683e-06     2.672e-06        0.9961     -5.5731
   H2(g)                2.322e-06     2.324e-06         1.001     -5.6339
   HCl(g)               9.384e-10     9.384e-10         1.000*    -9.0276
   CH4(g)               1.634e-10     1.633e-10        0.9993     -9.7871
   CO(g)                3.202e-11     3.202e-11         1.000*   -10.4946
   SO2(g)               1.763e-15     1.750e-15        0.9928    -14.7569
   S2(g)                2.952e-20     2.952e-20         1.000*   -19.5299
   C2H4(g)              1.280e-31     1.280e-31         1.000*   -30.8928
   Cl2(g)               5.292e-40     5.292e-40         1.000*   -39.2764
   Na(g)                1.072e-48     1.072e-48         1.000*   -47.9698
   K(g)                 1.237e-49     1.237e-49         1.000*   -48.9076
   O2(g)                1.542e-52     1.542e-52        0.9999    -51.8119
   Mg(g)                4.452e-74     4.452e-74         1.000*   -73.3515
   Ca(g)                2.499e-96     2.499e-96         1.000*   -95.6022
   C(g)                 7.793e-98     7.793e-98         1.000*   -97.1083
   Al(g)               2.275e-111    2.275e-111         1.000*  -110.6430
   Si(g)               5.367e-125    5.367e-125         1.000*  -124.2703
    *no data, gas taken to be ideal

                                  In fluid              Sorbed            Kd
  Original basis total moles   moles     mg/kg      moles     mg/kg      L/kg
 -------------------------------------------------------------------------------
   H2O                 55.5       55.5  9.22e+05
   Al+++           1.00e-06   2.56e-08  0.000638
   Ca++             0.00100    0.00100      36.9
   Cl-                 1.41       1.41  4.62e+04
   CrO4--          1.00e-06   6.40e-15  6.85e-10
   Fe++             0.00100   0.000724      37.3
   H+              4.50e-05   0.000528     0.491
   HCO3-            0.00100    0.00100      56.2
   HPO4--          1.00e-06   1.00e-06    0.0885
   K+               0.00100    0.00100      36.0
   Mg++                1.41       1.41  3.17e+04
   Mn++            1.00e-06   1.00e-06    0.0506
   Na+              0.00100    0.00100      21.2
   O2(aq)          2.32e-06  -1.98e-07  -0.00584
   SO4--            0.00100   0.000965      85.5
   SiO2(aq)        1.00e-06   1.00e-06    0.0554
   Ti(OH)4(aq)     1.00e-06   1.00e-06     0.107

  Elemental composition               In fluid                  Sorbed
                  total moles     moles       mg/kg        moles       mg/kg
 -------------------------------------------------------------------------------
   Aluminum         1.000e-06    2.565e-08   0.0006379
   Calcium           0.001000     0.001000       36.95
   Carbon            0.001000     0.001000       11.07
   Chlorine             1.414        1.414   4.621e+04
   Chromium         1.000e-06    6.404e-15   3.070e-10
   Hydrogen             111.0        111.0   1.031e+05
   Iron              0.001000    0.0007239       37.27
   Magnesium            1.414        1.414   3.168e+04
   Manganese        1.000e-06    1.000e-06     0.05064
   Oxygen               55.52        55.52   8.188e+05
   Phosphorus       1.000e-06    1.000e-06     0.02855
   Potassium         0.001000     0.001000       36.04
   Silicon          1.000e-06    1.000e-06     0.02589
   Sodium            0.001000     0.001000       21.19
   Sulfur            0.001000    0.0009650       28.52
   Titanium         1.000e-06    1.000e-06     0.04414


          Step #     1             Xi = 0.0100

          Temperature = 100.0 C    Pressure =  1.013 bars
          pH =  5.476              log fO2 =  -61.029
          Eh =  -0.3153 volts      pe =  -4.2594
          Ionic strength      =    2.803101 molal
          Charge imbalance    =    1.306523 eq/kg (40.38% error)
          Activity of water   =    0.966019
          Solvent mass        =     0.99917 kg
          Solution mass       =      1.0846 kg
          Mineral mass        =    0.010959 kg
          Solution density    =    1.000    g/cm3
          Solution viscosity  =    0.003    poise
          Chlorinity          =    1.415175 molal
          Dissolved solids    =       78761 mg/kg sol'n
          Hardness            =   128570.85 mg/kg sol'n as CaCO3
            carbonate         =        7.15 mg/kg sol'n as CaCO3
            non-carbonate     =   128563.70 mg/kg sol'n as CaCO3
          Carbonate alkalinity=        7.15 mg/kg sol'n as CaCO3
          Water type          =    Mg-Cl
          Bulk volume         =    1.09e+03 cm3
          Fluid volume        =    1.08e+03 cm3
          Mineral volume      =        3.66 cm3
          Inert volume        =        0.00 cm3
          Porosity            =        99.7 %
          Permeability        =        87.9 cm2
          Mass reacted        =        10.7 g

                          moles          moles         grams          cm3      rxn rate
  Reactants             remaining       reacted       reacted       reacted  (mol/kg sec)
 ------------------------------------------------------------------------------------------
   Al2O3                   0.2370      0.002394        0.2441          --            --  
   CaO                     0.6033      0.006094        0.3417          --            --  
   Cr2O3                  0.02120     0.0002141       0.03254          --            --  
   FeO(ox)                  4.576       0.04622         3.321          --            --  
   K2O(ox)                0.01710     0.0001727       0.01627          --            --  
   MgO                      5.127       0.05179         2.087          --            --  
   MnO                     0.1060      0.001070       0.07594          --            --  
   Na2O(ox)                0.2287      0.002310        0.1432          --            --  
   P2O5                   0.03178     0.0003210       0.04556          --            --  
   SiO2                     7.225       0.07298         4.385          --            --  
   TiO2                   0.05244     0.0005296       0.04231          --            --  

  Minerals in system     moles      log moles      grams        volume (cm3)
 ----------------------------------------------------------------------------
   Antigorite           0.0009616     -3.017          4.362           1.682
   Chromite             0.0002146     -3.668        0.04804        0.009446
   Daphnite-14A         0.0006943     -3.158         0.4954          0.1482
   Greenalite           0.0001632     -3.787        0.06068         0.01877
   Hydroxylapatite      0.0001765     -3.753        0.08864         0.03345
   Magnetite             0.008081     -2.093          1.871          0.3598
   Saponite-Mg            0.01030     -1.987          3.945           1.377
   Troilite             0.0009991     -3.000        0.08783         0.03314
                                               _____________   _____________
          (total)                                     10.96           3.662 

  Aqueous species       molality    mg/kg sol'n    act. coef.     log act.
 ---------------------------------------------------------------------------
   Cl-                      1.046     3.415e+04      0.5750       -0.2209
   Mg++                     1.027     2.299e+04      0.2569       -0.5789
   MgCl+                   0.3616     1.991e+04      0.6667       -0.6178
   Fe++                   0.01385         712.4      0.1675       -2.6347
   Ca++                  0.005695         210.3      0.1675       -3.0205
   Na+                   0.004957         105.0      0.6667       -2.4808
   FeCl+                 0.003361         282.7      0.6667       -2.6496
   K+                    0.001293         46.58      0.5750       -3.1286
   Methane(aq)           0.001001         14.79      1.0000       -2.9996
   MnCl+                0.0007753         64.56      0.6667       -3.2866
   NaCl(aq)             0.0006687         36.00      1.0000       -3.1748
   FeCl4--              0.0005925         107.9      0.0811       -4.3183
   Ti(OH)4(aq)          0.0005311         56.71      1.0000       -3.2748
   CaCl+                0.0003784         26.33      0.6667       -3.5980
   Mn++                 0.0002971         15.03      0.1675       -4.3032
   CaCl2(aq)            0.0001434         14.66      1.0000       -3.8435
   H2PO4-               0.0001002         8.952      0.6667       -4.1752
   H2(aq)               7.538e-05        0.1400      1.0000       -4.1227
   SiO2(aq)             6.188e-05         3.425      1.0000       -4.2084
   KCl(aq)              5.327e-05         3.659      1.0000       -4.2735
   FeCl2(aq)            1.408e-05         1.644      1.0000       -4.8514
   HPO4--               1.270e-05         1.123      0.0811       -5.9872
   H+                   3.619e-06      0.003360      0.9244       -5.4756
   H2S(aq)              7.766e-07       0.02438      1.0000       -6.1098
   HCl(aq)              4.825e-07       0.01621      1.0000       -6.3165
   MgP2O7--             3.190e-07       0.05826      0.0811       -7.5872
   OH-                  2.574e-07      0.004033      0.6236       -6.7945
   HS-                  1.225e-07      0.003733      0.6236       -7.1169
   H3PO4(aq)            8.752e-08      0.007901      1.0000       -7.0579
   HSiO3-               2.207e-08      0.001567      0.6667       -7.8323
   HP2O7---             2.030e-08      0.003273      0.0024      -10.3083
    (only species > 1e-8 molal listed)

  Mineral saturation states
                     log Q/K                          log Q/K
 ----------------------------------------------------------------
   Saponite-Mg        0.0000 sat    Saponite-H        -1.1655     
   Troilite           0.0000 sat    Saponite-K        -1.1980     
   Greenalite         0.0000 sat    Goethite          -1.1985     
   Hydroxylapatite    0.0000 sat    Boehmite          -1.2637     
   Chromite           0.0000 sat    Minnesotaite      -1.2996     
   Magnetite          0.0000 sat    Tridymite         -1.3020     
   Antigorite         0.0000 sat    Chalcedony        -1.3469     
   Daphnite-14A       0.0000 sat    FeO               -1.4970     
   Pyrrhotite        -0.0796        Clinochlore-14A   -1.5151     
   Ice               -0.4820        Cristobalite(alp  -1.5479     
   Chrysotile        -0.5348        Gibbsite          -1.7524     
   Saponite-Ca       -0.5362        Coesite           -1.7886     
   Cronstedtite-7A   -0.5609        Cristobalite(bet  -1.8501     
   Ripidolite-14A    -0.6776        SiO2(am)          -2.0241     
   Whitlockite       -0.8472        Enstatite         -2.0620     
   Talc              -0.8620        Brucite           -2.1092     
   Pyrite            -0.9303        Wustite           -2.1114     
   Diaspore          -0.9689        Fe(OH)2           -2.2916     
   Hematite          -1.0031        Annite            -2.7401     
   Ferrosilite       -1.0856        Chamosite-7A      -2.8365     
   Fayalite          -1.1301        Phlogopite        -2.8614     
   Quartz            -1.1302        Daphnite-7A       -2.8752     
   Saponite-Na       -1.1627     
    (only minerals with log Q/K > -3 listed)

                         partial
  Gases               press. (bar)     fugacity     fug. coef.    log fug.
 ---------------------------------------------------------------------------
   CH4(g)                   1.145         1.144        0.9993      0.0586
   H2O(g)                  0.8173        0.8052        0.9852     -0.0941
   H2(g)                  0.09431       0.09437         1.001     -1.0251
   H2S(g)               2.325e-05     2.316e-05        0.9961     -4.6353
   HCl(g)               5.843e-10     5.843e-10         1.000*    -9.2334
   CO2(g)               1.253e-10     1.250e-10        0.9976     -9.9030
   CO(g)                3.349e-15     3.349e-15         1.000*   -14.4751
   C2H4(g)              3.812e-21     3.812e-21         1.000*   -20.4189
   S2(g)                1.344e-27     1.344e-27         1.000*   -26.8717
   SO2(g)               2.280e-28     2.264e-28        0.9928    -27.6452
   Cl2(g)               5.051e-45     5.051e-45         1.000*   -44.2966
   Na(g)                1.953e-45     1.953e-45         1.000*   -44.7093
   K(g)                 5.394e-47     5.394e-47         1.000*   -46.2681
   O2(g)                9.348e-62     9.347e-62        0.9999    -61.0293
   Mg(g)                4.586e-69     4.586e-69         1.000*   -68.3386
   Ca(g)                1.629e-90     1.629e-90         1.000*   -89.7881
   C(g)                 3.311e-97     3.311e-97         1.000*   -96.4800
   Al(g)               2.001e-105    2.001e-105         1.000*  -104.6988
   Si(g)               5.480e-114    5.480e-114         1.000*  -113.2612
    *no data, gas taken to be ideal

                                  In fluid              Sorbed            Kd
  Original basis total moles   moles     mg/kg      moles     mg/kg      L/kg
 -------------------------------------------------------------------------------
   H2O                 55.6       55.5  9.21e+05
   Al+++            0.00479   3.48e-09  8.65e-05
   Ca++             0.00709    0.00621      230.
   Cl-                 1.41       1.41  4.62e+04
   CrO4--          0.000429   2.09e-16  2.23e-11
   Fe++              0.0472     0.0178      917.
   H+                -0.227    0.00111      1.03
   HCO3-            0.00100    0.00100      56.3
   HPO4--          0.000643   0.000114      10.1
   K+               0.00135    0.00135      48.5
   Mg++                1.47       1.39  3.11e+04
   Mn++             0.00107    0.00107      54.3
   Na+              0.00562    0.00562      119.
   O2(aq)         -0.000319   -0.00204     -60.2
   SO4--            0.00100   8.98e-07    0.0796
   SiO2(aq)          0.0730   6.19e-05      3.43
   Ti(OH)4(aq)     0.000531   0.000531      56.7

  Elemental composition               In fluid                  Sorbed
                  total moles     moles       mg/kg        moles       mg/kg
 -------------------------------------------------------------------------------
   Aluminum          0.004789    3.475e-09   8.645e-05
   Calcium           0.007094     0.006211       229.5
   Carbon            0.001000     0.001000       11.07
   Chlorine             1.414        1.414   4.622e+04
   Chromium         0.0004292    2.086e-16   1.000e-11
   Hydrogen             111.0        110.9   1.031e+05
   Iron               0.04722      0.01780       916.5
   Magnesium            1.466        1.387   3.108e+04
   Manganese         0.001071     0.001071       54.27
   Oxygen               55.78        55.47   8.182e+05
   Phosphorus       0.0006430    0.0001136       3.243
   Potassium         0.001345     0.001345       48.50
   Silicon            0.07298    6.186e-05       1.602
   Sodium            0.005621     0.005621       119.1
   Sulfur            0.001000    8.984e-07     0.02656
   Titanium         0.0005306    0.0005306       23.43


          Step #    10             Xi = 0.1000

          Temperature = 100.0 C    Pressure =  1.013 bars
          pH =  5.486              log fO2 =  -61.031
          Eh =  -0.3161 volts      pe =  -4.2700
          Ionic strength      =    2.819453 molal
          Charge imbalance    =    1.318244 eq/kg (40.39% error)
          Activity of water   =    0.965617
          Solvent mass        =     0.98748 kg
          Solution mass       =      1.0749 kg
          Mineral mass        =     0.11721 kg
          Solution density    =    1.002    g/cm3
          Solution viscosity  =    0.003    poise
          Chlorinity          =    1.431932 molal
          Dissolved solids    =       81374 mg/kg sol'n
          Hardness            =   126829.52 mg/kg sol'n as CaCO3
            carbonate         =        7.36 mg/kg sol'n as CaCO3
            non-carbonate     =   126822.16 mg/kg sol'n as CaCO3
          Carbonate alkalinity=        7.36 mg/kg sol'n as CaCO3
          Water type          =    Mg-Cl
          Bulk volume         =    1.11e+03 cm3
          Fluid volume        =    1.07e+03 cm3
          Mineral volume      =        40.3 cm3
          Inert volume        =        0.00 cm3
          Porosity            =        96.4 %
          Permeability        =        28.3 cm2
          Mass reacted        =         107 g

                          moles          moles         grams          cm3      rxn rate
  Reactants             remaining       reacted       reacted       reacted  (mol/kg sec)
 ------------------------------------------------------------------------------------------
   Al2O3                   0.2155       0.02394         2.441          --            --  
   CaO                     0.5484       0.06094         3.417          --            --  
   Cr2O3                  0.01927      0.002141        0.3254          --            --  
   FeO(ox)                  4.160        0.4622         33.21          --            --  
   K2O(ox)                0.01555      0.001727        0.1627          --            --  
   MgO                      4.661        0.5179         20.87          --            --  
   MnO                    0.09634       0.01070        0.7594          --            --  
   Na2O(ox)                0.2079       0.02310         1.432          --            --  
   P2O5                   0.02889      0.003210        0.4556          --            --  
   SiO2                     6.568        0.7298         43.85          --            --  
   TiO2                   0.04767      0.005296        0.4231          --            --  

  Minerals in system     moles      log moles      grams        volume (cm3)
 ----------------------------------------------------------------------------
   Antigorite             0.01211     -1.917          54.94           21.19
   Chromite              0.002142     -2.669         0.4794         0.09426
   Daphnite-14A           0.02188     -1.660          15.61           4.669
   Greenalite              0.1032     -0.986          38.36           11.87
   Hydroxylapatite       0.002139     -2.670          1.075          0.4055
   Magnetite             0.008081     -2.093          1.871          0.3598
   Saponite-Mg            0.01251     -1.903          4.789           1.672
   Troilite             0.0009991     -3.000        0.08783         0.03315
                                               _____________   _____________
          (total)                                     117.2           40.29 

  Aqueous species       molality    mg/kg sol'n    act. coef.     log act.
 ---------------------------------------------------------------------------
   Cl-                      1.058     3.445e+04      0.5755       -0.2155
   Mg++                    0.9786     2.185e+04      0.2571       -0.5993
   MgCl+                   0.3489     1.915e+04      0.6675       -0.6328
   Ca++                   0.04747         1748.      0.1676       -2.0994
   Na+                    0.04206         888.2      0.6675       -1.5517
   Fe++                   0.01321         677.5      0.1676       -2.6551
   MnCl+                 0.007864         653.0      0.6675       -2.2799
   NaCl(aq)              0.005751         308.8      1.0000       -2.2402
   Ti(OH)4(aq)           0.005365         571.2      1.0000       -2.2705
   K+                    0.004331         155.5      0.5755       -2.6034
   FeCl+                 0.003243         272.0      0.6675       -2.6646
   CaCl+                 0.003192         221.5      0.6675       -2.6715
   Mn++                  0.002978         150.3      0.1676       -3.3019
   CaCl2(aq)             0.001226         125.0      1.0000       -2.9115
   Methane(aq)           0.001013         14.92      1.0000       -2.9945
   FeCl4--              0.0005946         108.0      0.0810       -4.3171
   KCl(aq)              0.0001808         12.38      1.0000       -3.7429
   H2(aq)               7.546e-05        0.1397      1.0000       -4.1223
   SiO2(aq)             6.186e-05         3.415      1.0000       -4.2086
   FeCl2(aq)            1.377e-05         1.604      1.0000       -4.8610
   H+                   3.528e-06      0.003266      0.9259       -5.4860
   H2PO4-               2.760e-06        0.2459      0.6675       -5.7346
   H2S(aq)              7.759e-07       0.02429      1.0000       -6.1102
   HCl(aq)              4.770e-07       0.01598      1.0000       -6.3215
   HPO4--               3.590e-07       0.03165      0.0810       -7.5363
   OH-                  2.633e-07      0.004113      0.6242       -6.7843
   HS-                  1.252e-07      0.003805      0.6242       -7.1069
   HSiO3-               2.256e-08      0.001598      0.6675       -7.8222
    (only species > 1e-8 molal listed)

  Mineral saturation states
                     log Q/K                          log Q/K
 ----------------------------------------------------------------
   Antigorite         0.0000 sat    Whitlockite       -1.1610     
   Troilite           0.0000 sat    Saponite-H        -1.1656     
   Magnetite          0.0000 sat    Goethite          -1.1986     
   Greenalite         0.0000 sat    Boehmite          -1.2638     
   Chromite           0.0000 sat    Minnesotaite      -1.2997     
   Daphnite-14A       0.0000 sat    Tridymite         -1.3022     
   Saponite-Mg        0.0000 sat    Chalcedony        -1.3471     
   Hydroxylapatite    0.0000 sat    FeO               -1.4968     
   Pyrrhotite        -0.0796        Clinochlore-14A   -1.5151     
   Saponite-Ca       -0.3808        Cristobalite(alp  -1.5481     
   Ice               -0.4822        Gibbsite          -1.7527     
   Chrysotile        -0.5348        Coesite           -1.7888     
   Cronstedtite-7A   -0.5611        Cristobalite(bet  -1.8503     
   Ripidolite-14A    -0.6776        SiO2(am)          -2.0243     
   Saponite-Na       -0.8527        Enstatite         -2.0619     
   Talc              -0.8621        Brucite           -2.1091     
   Pyrite            -0.9311        Wustite           -2.1112     
   Diaspore          -0.9690        Annite            -2.2045     
   Hematite          -1.0033        Fe(OH)2           -2.2916     
   Saponite-K        -1.0213        Phlogopite        -2.3258     
   Ferrosilite       -1.0856        Chamosite-7A      -2.8365     
   Fayalite          -1.1299        Daphnite-7A       -2.8752     
   Quartz            -1.1304     
    (only minerals with log Q/K > -3 listed)

                         partial
  Gases               press. (bar)     fugacity     fug. coef.    log fug.
 ---------------------------------------------------------------------------
   CH4(g)                   1.159         1.158        0.9993      0.0637
   H2O(g)                  0.8169        0.8048        0.9852     -0.0943
   H2(g)                  0.09441       0.09447         1.001     -1.0247
   H2S(g)               2.323e-05     2.314e-05        0.9961     -4.6357
   HCl(g)               5.776e-10     5.776e-10         1.000*    -9.2384
   CO2(g)               1.262e-10     1.259e-10        0.9976     -9.9001
   CO(g)                3.376e-15     3.376e-15         1.000*   -14.4716
   C2H4(g)              3.894e-21     3.894e-21         1.000*   -20.4096
   S2(g)                1.339e-27     1.339e-27         1.000*   -26.8734
   SO2(g)               2.269e-28     2.253e-28        0.9928    -27.6473
   Na(g)                1.700e-44     1.700e-44         1.000*   -43.7696
   Cl2(g)               4.931e-45     4.931e-45         1.000*   -44.3071
   K(g)                 1.852e-46     1.852e-46         1.000*   -45.7322
   O2(g)                9.320e-62     9.319e-62        0.9999    -61.0306
   Mg(g)                4.595e-69     4.595e-69         1.000*   -68.3377
   Ca(g)                1.427e-89     1.427e-89         1.000*   -88.8457
   C(g)                 3.343e-97     3.343e-97         1.000*   -96.4759
   Al(g)               2.005e-105    2.005e-105         1.000*  -104.6978
   Si(g)               5.495e-114    5.495e-114         1.000*  -113.2600
    *no data, gas taken to be ideal

                                  In fluid              Sorbed            Kd
  Original basis total moles   moles     mg/kg      moles     mg/kg      L/kg
 -------------------------------------------------------------------------------
   H2O                 56.6       54.8  9.19e+05
   Al+++             0.0479   3.50e-09  8.79e-05
   Ca++              0.0619     0.0512  1.91e+03
   Cl-                 1.41       1.41  4.66e+04
   CrO4--           0.00428   1.95e-16  2.11e-11
   Fe++               0.463     0.0168      875.
   H+                 -2.28    0.00101     0.945
   HCO3-            0.00100    0.00100      56.8
   HPO4--           0.00642   3.08e-06     0.275
   K+               0.00445    0.00445      162.
   Mg++                1.93       1.31  2.96e+04
   Mn++              0.0107     0.0107      547.
   Na+               0.0472     0.0472  1.01e+03
   O2(aq)          -0.00321   -0.00204     -60.7
   SO4--            0.00100   8.90e-07    0.0795
   SiO2(aq)           0.730   6.11e-05      3.42
   Ti(OH)4(aq)      0.00530    0.00530      571.

  Elemental composition               In fluid                  Sorbed
                  total moles     moles       mg/kg        moles       mg/kg
 -------------------------------------------------------------------------------
   Aluminum           0.04788    3.500e-09   8.786e-05
   Calcium            0.06194      0.05124       1910.
   Carbon            0.001000     0.001000       11.17
   Chlorine             1.414        1.414   4.663e+04
   Chromium          0.004283    1.953e-16   9.448e-12
   Hydrogen             111.0        109.7   1.028e+05
   Iron                0.4632      0.01684       875.1
   Magnesium            1.932        1.311   2.964e+04
   Manganese          0.01071      0.01071       547.2
   Oxygen               58.16        54.83   8.162e+05
   Phosphorus        0.006421    3.083e-06     0.08883
   Potassium         0.004455     0.004455       162.0
   Silicon             0.7298    6.112e-05       1.597
   Sodium             0.04721      0.04721       1010.
   Sulfur            0.001000    8.899e-07     0.02654
   Titanium          0.005297     0.005297       236.0


          Step #    20             Xi = 0.2000

          Temperature = 100.0 C    Pressure =  1.013 bars
          pH =  5.498              log fO2 =  -61.032
          Eh =  -0.3171 volts      pe =  -4.2827
          Ionic strength      =    2.838494 molal
          Charge imbalance    =    1.331501 eq/kg (40.39% error)
          Activity of water   =    0.965158
          Solvent mass        =     0.97448 kg
          Solution mass       =      1.0642 kg
          Mineral mass        =     0.23526 kg
          Solution density    =    1.003    g/cm3
          Solution viscosity  =    0.003    poise
          Chlorinity          =    1.451030 molal
          Dissolved solids    =       84348 mg/kg sol'n
          Hardness            =   124862.89 mg/kg sol'n as CaCO3
            carbonate         =        7.60 mg/kg sol'n as CaCO3
            non-carbonate     =   124855.28 mg/kg sol'n as CaCO3
          Carbonate alkalinity=        7.60 mg/kg sol'n as CaCO3
          Water type          =    Mg-Cl
          Bulk volume         =    1.14e+03 cm3
          Fluid volume        =    1.06e+03 cm3
          Mineral volume      =        81.0 cm3
          Inert volume        =        0.00 cm3
          Porosity            =        92.9 %
          Permeability        =        8.52 cm2
          Mass reacted        =         215 g

                          moles          moles         grams          cm3      rxn rate
  Reactants             remaining       reacted       reacted       reacted  (mol/kg sec)
 ------------------------------------------------------------------------------------------
   Al2O3                   0.1915       0.04788         4.882          --            --  
   CaO                     0.4875        0.1219         6.834          --            --  
   Cr2O3                  0.01713      0.004282        0.6509          --            --  
   FeO(ox)                  3.697        0.9244         66.41          --            --  
   K2O(ox)                0.01382      0.003455        0.3254          --            --  
   MgO                      4.143         1.036         41.74          --            --  
   MnO                    0.08564       0.02141         1.519          --            --  
   Na2O(ox)                0.1848       0.04621         2.864          --            --  
   P2O5                   0.02568      0.006420        0.9112          --            --  
   SiO2                     5.838         1.460         87.70          --            --  
   TiO2                   0.04237       0.01059        0.8462          --            --  

  Minerals in system     moles      log moles      grams        volume (cm3)
 ----------------------------------------------------------------------------
   Antigorite             0.02451     -1.611          111.2           42.87
   Chromite              0.004283     -2.368         0.9587          0.1885
   Daphnite-14A           0.04542     -1.343          32.41           9.694
   Greenalite              0.2177     -0.662          80.91           25.03
   Hydroxylapatite       0.004280     -2.369          2.150          0.8113
   Magnetite             0.008080     -2.093          1.871          0.3597
   Saponite-Mg            0.01489     -1.827          5.702           1.990
   Troilite             0.0009991     -3.000        0.08784         0.03315
                                               _____________   _____________
          (total)                                     235.3           80.98 

  Aqueous species       molality    mg/kg sol'n    act. coef.     log act.
 ---------------------------------------------------------------------------
   Cl-                      1.072     3.479e+04      0.5761       -0.2094
   Mg++                    0.9242     2.057e+04      0.2574       -0.6237
   MgCl+                   0.3341     1.828e+04      0.6684       -0.6511
   Ca++                   0.09512         3491.      0.1676       -1.7974
   Na+                    0.08417         1772.      0.6684       -1.2498
   MnCl+                  0.01599         1324.      0.6684       -1.9710
   Fe++                   0.01248         638.1      0.1676       -2.6795
   NaCl(aq)               0.01169         625.5      1.0000       -1.9322
   Ti(OH)4(aq)            0.01087         1154.      1.0000       -1.9637
   K+                    0.007787         278.8      0.5761       -2.3481
   CaCl+                 0.006481         448.2      0.6684       -2.3634
   Mn++                  0.005977         300.7      0.1676       -2.9991
   FeCl+                 0.003106         259.6      0.6684       -2.6829
   CaCl2(aq)             0.002528         256.9      1.0000       -2.5972
   Methane(aq)           0.001026         15.07      1.0000       -2.9888
   FeCl4--              0.0005952         107.7      0.0810       -4.3170
   KCl(aq)              0.0003300         22.52      1.0000       -3.4815
   H2(aq)               7.555e-05        0.1395      1.0000       -4.1218
   SiO2(aq)             6.184e-05         3.402      1.0000       -4.2087
   FeCl2(aq)            1.339e-05         1.554      1.0000       -4.8731
   H+                   3.422e-06      0.003158      0.9275       -5.4984
   H2PO4-               8.092e-07       0.07186      0.6684       -6.2670
   H2S(aq)              7.751e-07       0.02419      1.0000       -6.1106
   HCl(aq)              4.701e-07       0.01569      1.0000       -6.3278
   OH-                  2.704e-07      0.004212      0.6249       -6.7721
   HS-                  1.286e-07      0.003895      0.6249       -7.0949
   HPO4--               1.085e-07      0.009538      0.0810       -8.0561
   HSiO3-               2.317e-08      0.001635      0.6684       -7.8101
   NaHSiO3(aq)          1.568e-08      0.001437      1.0000       -7.8046
    (only species > 1e-8 molal listed)

  Mineral saturation states
                     log Q/K                          log Q/K
 ----------------------------------------------------------------
   Hydroxylapatite    0.0000 sat    Saponite-H        -1.1657     
   Antigorite         0.0000 sat    Goethite          -1.1989     
   Troilite           0.0000 sat    Boehmite          -1.2638     
   Magnetite          0.0000 sat    Whitlockite       -1.2699     
   Daphnite-14A       0.0000 sat    Minnesotaite      -1.2998     
   Chromite           0.0000 sat    Tridymite         -1.3023     
   Saponite-Mg        0.0000 sat    Chalcedony        -1.3472     
   Greenalite         0.0000 sat    FeO               -1.4966     
   Pyrrhotite        -0.0796        Clinochlore-14A   -1.5151     
   Saponite-Ca       -0.3270        Cristobalite(alp  -1.5482     
   Ice               -0.4824        Gibbsite          -1.7529     
   Chrysotile        -0.5348        Coesite           -1.7889     
   Cronstedtite-7A   -0.5615        Cristobalite(bet  -1.8504     
   Ripidolite-14A    -0.6776        Annite            -1.9369     
   Saponite-Na       -0.7490        SiO2(am)          -2.0244     
   Talc              -0.8622        Phlogopite        -2.0581     
   Pyrite            -0.9321        Enstatite         -2.0618     
   Saponite-K        -0.9331        Brucite           -2.1091     
   Diaspore          -0.9690        Wustite           -2.1110     
   Hematite          -1.0035        Fe(OH)2           -2.2916     
   Ferrosilite       -1.0855        Chamosite-7A      -2.8365     
   Fayalite          -1.1295        Daphnite-7A       -2.8752     
   Quartz            -1.1305     
    (only minerals with log Q/K > -3 listed)

                         partial
  Gases               press. (bar)     fugacity     fug. coef.    log fug.
 ---------------------------------------------------------------------------
   CH4(g)                   1.174         1.173        0.9993      0.0694
   H2O(g)                  0.8165        0.8044        0.9852     -0.0945
   H2(g)                  0.09452       0.09459         1.001     -1.0242
   H2S(g)               2.320e-05     2.311e-05        0.9961     -4.6361
   HCl(g)               5.692e-10     5.692e-10         1.000*    -9.2447
   CO2(g)               1.271e-10     1.268e-10        0.9976     -9.8968
   CO(g)                3.407e-15     3.407e-15         1.000*   -14.4676
   C2H4(g)              3.989e-21     3.989e-21         1.000*   -20.3991
   S2(g)                1.333e-27     1.333e-27         1.000*   -26.8753
   SO2(g)               2.256e-28     2.240e-28        0.9928    -27.6498
   Na(g)                3.508e-44     3.508e-44         1.000*   -43.4550
   Cl2(g)               4.784e-45     4.784e-45         1.000*   -44.3202
   K(g)                 3.433e-46     3.433e-46         1.000*   -45.4643
   O2(g)                9.289e-62     9.288e-62        0.9999    -61.0321
   Mg(g)                4.605e-69     4.605e-69         1.000*   -68.3368
   Ca(g)                3.032e-89     3.032e-89         1.000*   -88.5183
   C(g)                 3.379e-97     3.379e-97         1.000*   -96.4712
   Al(g)               2.011e-105    2.011e-105         1.000*  -104.6967
   Si(g)               5.511e-114    5.511e-114         1.000*  -113.2587
    *no data, gas taken to be ideal

                                  In fluid              Sorbed            Kd
  Original basis total moles   moles     mg/kg      moles     mg/kg      L/kg
 -------------------------------------------------------------------------------
   H2O                 57.8       54.1  9.16e+05
   Al+++             0.0958   3.53e-09  8.96e-05
   Ca++               0.123      0.101  3.82e+03
   Cl-                 1.41       1.41  4.71e+04
   CrO4--           0.00857   1.81e-16  1.97e-11
   Fe++               0.925     0.0158      828.
   H+                 -4.55    0.00101     0.953
   HCO3-            0.00100    0.00100      57.3
   HPO4--            0.0128   8.95e-07    0.0807
   K+               0.00791    0.00791      291.
   Mg++                2.45       1.23  2.80e+04
   Mn++              0.0214     0.0214  1.11e+03
   Na+               0.0934     0.0934  2.02e+03
   O2(aq)          -0.00642   -0.00204     -61.3
   SO4--            0.00100   8.81e-07    0.0795
   SiO2(aq)            1.46   6.03e-05      3.40
   Ti(OH)4(aq)       0.0106     0.0106  1.15e+03

  Elemental composition               In fluid                  Sorbed
                  total moles     moles       mg/kg        moles       mg/kg
 -------------------------------------------------------------------------------
   Aluminum           0.09576    3.534e-09   8.958e-05
   Calcium             0.1229       0.1015       3821.
   Carbon            0.001000     0.001000       11.29
   Chlorine             1.414        1.414   4.710e+04
   Chromium          0.008566    1.805e-16   8.820e-12
   Hydrogen             111.0        108.2   1.025e+05
   Iron                0.9254      0.01578       828.1
   Magnesium            2.450        1.226   2.800e+04
   Manganese          0.02141      0.02141       1105.
   Oxygen               60.80        54.13   8.138e+05
   Phosphorus         0.01284    8.950e-07     0.02605
   Potassium         0.007910     0.007910       290.6
   Silicon              1.460    6.030e-05       1.591
   Sodium             0.09342      0.09342       2018.
   Sulfur            0.001000    8.806e-07     0.02653
   Titanium           0.01059      0.01059       476.6


          Step #    30             Xi = 0.3000

          Temperature = 100.0 C    Pressure =  1.013 bars
          pH =  5.512              log fO2 =  -61.034
          Eh =  -0.3181 volts      pe =  -4.2964
          Ionic strength      =    2.858221 molal
          Charge imbalance    =    1.345027 eq/kg (40.4% error)
          Activity of water   =    0.964687
          Solvent mass        =     0.96148 kg
          Solution mass       =      1.0535 kg
          Mineral mass        =     0.35330 kg
          Solution density    =    1.005    g/cm3
          Solution viscosity  =    0.003    poise
          Chlorinity          =    1.470645 molal
          Dissolved solids    =       87383 mg/kg sol'n
          Hardness            =   122856.51 mg/kg sol'n as CaCO3
            carbonate         =        7.87 mg/kg sol'n as CaCO3
            non-carbonate     =   122848.64 mg/kg sol'n as CaCO3
          Carbonate alkalinity=        7.87 mg/kg sol'n as CaCO3
          Water type          =    Mg-Cl
          Bulk volume         =    1.17e+03 cm3
          Fluid volume        =    1.05e+03 cm3
          Mineral volume      =        122. cm3
          Inert volume        =        0.00 cm3
          Porosity            =        89.6 %
          Permeability        =        2.72 cm2
          Mass reacted        =         322 g

                          moles          moles         grams          cm3      rxn rate
  Reactants             remaining       reacted       reacted       reacted  (mol/kg sec)
 ------------------------------------------------------------------------------------------
   Al2O3                   0.1676       0.07182         7.323          --            --  
   CaO                     0.4266        0.1828         10.25          --            --  
   Cr2O3                  0.01499      0.006424        0.9763          --            --  
   FeO(ox)                  3.235         1.387         99.62          --            --  
   K2O(ox)                0.01209      0.005182        0.4882          --            --  
   MgO                      3.625         1.554         62.62          --            --  
   MnO                    0.07493       0.03211         2.278          --            --  
   Na2O(ox)                0.1617       0.06931         4.296          --            --  
   P2O5                   0.02247      0.009630         1.367          --            --  
   SiO2                     5.108         2.189         131.5          --            --  
   TiO2                   0.03708       0.01589         1.269          --            --  

  Minerals in system     moles      log moles      grams        volume (cm3)
 ----------------------------------------------------------------------------
   Antigorite             0.03690     -1.433          167.4           64.55
   Chromite              0.006424     -2.192          1.438          0.2827
   Daphnite-14A           0.06897     -1.161          49.21           14.72
   Greenalite              0.3321     -0.479          123.5           38.19
   Hydroxylapatite       0.006420     -2.192          3.225           1.217
   Magnetite             0.008079     -2.093          1.871          0.3597
   Saponite-Mg            0.01728     -1.763          6.615           2.309
   Troilite             0.0009991     -3.000        0.08784         0.03315
                                               _____________   _____________
          (total)                                     353.3           121.7 

  Aqueous species       molality    mg/kg sol'n    act. coef.     log act.
 ---------------------------------------------------------------------------
   Cl-                      1.086     3.514e+04      0.5767       -0.2032
   Mg++                    0.8687     1.927e+04      0.2576       -0.6501
   MgCl+                   0.3185     1.737e+04      0.6693       -0.6713
   Ca++                    0.1439         5264.      0.1677       -1.6173
   Na+                     0.1273         2670.      0.6693       -1.0697
   MnCl+                  0.02440         2013.      0.6693       -1.7870
   NaCl(aq)               0.01795         957.5      1.0000       -1.7459
   Ti(OH)4(aq)            0.01653         1748.      1.0000       -1.7818
   Fe++                   0.01174         598.2      0.1677       -2.7059
   K+                     0.01133         404.4      0.5767       -2.1848
   CaCl+                 0.009937         685.0      0.6693       -2.1771
   Mn++                  0.008999         451.2      0.1677       -2.8213
   CaCl2(aq)             0.003937         398.8      1.0000       -2.4048
   FeCl+                 0.002960         246.6      0.6693       -2.7031
   Methane(aq)           0.001040         15.23      1.0000       -2.9829
   FeCl4--              0.0005934         107.0      0.0809       -4.3187
   KCl(aq)              0.0004876         33.17      1.0000       -3.3120
   H2(aq)               7.565e-05        0.1392      1.0000       -4.1212
   SiO2(aq)             6.182e-05         3.390      1.0000       -4.2089
   FeCl2(aq)            1.297e-05         1.500      1.0000       -4.8872
   H+                   3.311e-06      0.003046      0.9293       -5.5118
   H2S(aq)              7.743e-07       0.02408      1.0000       -6.1111
   HCl(aq)              4.623e-07       0.01538      1.0000       -6.3350
   H2PO4-               3.768e-07       0.03335      0.6693       -6.5983
   OH-                  2.785e-07      0.004322      0.6257       -6.7589
   HS-                  1.323e-07      0.003995      0.6257       -7.0820
   HPO4--               5.224e-08      0.004576      0.0809       -8.3740
   NaHSiO3(aq)          2.447e-08      0.002235      1.0000       -7.6114
   HSiO3-               2.384e-08      0.001677      0.6693       -7.7970
    (only species > 1e-8 molal listed)

  Mineral saturation states
                     log Q/K                          log Q/K
 ----------------------------------------------------------------
   Troilite           0.0000 sat    Saponite-H        -1.1657     
   Greenalite         0.0000 sat    Goethite          -1.1991     
   Saponite-Mg        0.0000 sat    Boehmite          -1.2639     
   Magnetite          0.0000 sat    Minnesotaite      -1.3000     
   Antigorite         0.0000 sat    Tridymite         -1.3025     
   Chromite           0.0000 sat    Whitlockite       -1.3387     
   Daphnite-14A       0.0000 sat    Chalcedony        -1.3474     
   Hydroxylapatite    0.0000 sat    FeO               -1.4963     
   Pyrrhotite        -0.0796        Clinochlore-14A   -1.5151     
   Saponite-Ca       -0.2929        Cristobalite(alp  -1.5484     
   Ice               -0.4826        Gibbsite          -1.7532     
   Chrysotile        -0.5348        Annite            -1.7601     
   Cronstedtite-7A   -0.5618        Coesite           -1.7891     
   Ripidolite-14A    -0.6776        Cristobalite(bet  -1.8506     
   Saponite-Na       -0.6852        Phlogopite        -1.8813     
   Talc              -0.8623        SiO2(am)          -2.0246     
   Saponite-K        -0.8748        Enstatite         -2.0617     
   Pyrite            -0.9331        Brucite           -2.1091     
   Diaspore          -0.9691        Wustite           -2.1108     
   Hematite          -1.0038        Fe(OH)2           -2.2915     
   Ferrosilite       -1.0854        Chamosite-7A      -2.8365     
   Fayalite          -1.1292        Halite            -2.8509     
   Quartz            -1.1307        Daphnite-7A       -2.8752     
    (only minerals with log Q/K > -3 listed)

                         partial
  Gases               press. (bar)     fugacity     fug. coef.    log fug.
 ---------------------------------------------------------------------------
   CH4(g)                   1.190         1.189        0.9993      0.0753
   H2O(g)                  0.8161        0.8041        0.9852     -0.0947
   H2(g)                  0.09464       0.09471         1.001     -1.0236
   H2S(g)               2.318e-05     2.309e-05        0.9961     -4.6366
   HCl(g)               5.598e-10     5.598e-10         1.000*    -9.2519
   CO2(g)               1.281e-10     1.278e-10        0.9976     -9.8936
   CO(g)                3.439e-15     3.439e-15         1.000*   -14.4636
   C2H4(g)              4.087e-21     4.087e-21         1.000*   -20.3885
   S2(g)                1.326e-27     1.326e-27         1.000*   -26.8773
   SO2(g)               2.243e-28     2.227e-28        0.9928    -27.6523
   Na(g)                5.481e-44     5.481e-44         1.000*   -43.2612
   Cl2(g)               4.621e-45     4.621e-45         1.000*   -44.3353
   K(g)                 5.162e-46     5.162e-46         1.000*   -45.2872
   O2(g)                9.257e-62     9.256e-62        0.9999    -61.0336
   Mg(g)                4.616e-69     4.616e-69         1.000*   -68.3357
   Ca(g)                4.888e-89     4.888e-89         1.000*   -88.3109
   C(g)                 3.417e-97     3.417e-97         1.000*   -96.4664
   Al(g)               2.016e-105    2.016e-105         1.000*  -104.6955
   Si(g)               5.529e-114    5.529e-114         1.000*  -113.2574
    *no data, gas taken to be ideal

                                  In fluid              Sorbed            Kd
  Original basis total moles   moles     mg/kg      moles     mg/kg      L/kg
 -------------------------------------------------------------------------------
   H2O                 58.9       53.4  9.13e+05
   Al+++              0.144   3.57e-09  9.15e-05
   Ca++               0.184      0.152  5.77e+03
   Cl-                 1.41       1.41  4.76e+04
   CrO4--            0.0128   1.66e-16  1.82e-11
   Fe++                1.39     0.0147      780.
   H+                 -6.83    0.00101     0.962
   HCO3-            0.00100    0.00100      57.9
   HPO4--            0.0193   4.13e-07    0.0376
   K+                0.0114     0.0114      422.
   Mg++                2.97       1.14  2.63e+04
   Mn++              0.0321     0.0321  1.67e+03
   Na+                0.140      0.140  3.05e+03
   O2(aq)          -0.00963   -0.00204     -61.9
   SO4--            0.00100   8.72e-07    0.0795
   SiO2(aq)            2.19   5.95e-05      3.39
   Ti(OH)4(aq)       0.0159     0.0159  1.75e+03

  Elemental composition               In fluid                  Sorbed
                  total moles     moles       mg/kg        moles       mg/kg
 -------------------------------------------------------------------------------
   Aluminum            0.1436    3.573e-09   9.151e-05
   Calcium             0.1838       0.1517       5771.
   Carbon            0.001000     0.001000       11.40
   Chlorine             1.414        1.414   4.758e+04
   Chromium           0.01285    1.657e-16   8.180e-12
   Hydrogen             111.0        106.8   1.022e+05
   Iron                 1.388      0.01471       780.0
   Magnesium            2.968        1.141   2.633e+04
   Manganese          0.03212      0.03212       1675.
   Oxygen               63.44        53.43   8.115e+05
   Phosphorus         0.01926    4.128e-07     0.01214
   Potassium          0.01136      0.01136       421.8
   Silicon              2.189    5.948e-05       1.586
   Sodium              0.1396       0.1396       3047.
   Sulfur            0.001000    8.717e-07     0.02653
   Titanium           0.01589      0.01589       722.2


          Step #    40             Xi = 0.4000

          Temperature = 100.0 C    Pressure =  1.013 bars
          pH =  5.526              log fO2 =  -61.035
          Eh =  -0.3192 volts      pe =  -4.3113
          Ionic strength      =    2.878661 molal
          Charge imbalance    =    1.358831 eq/kg (40.4% error)
          Activity of water   =    0.964205
          Solvent mass        =     0.94849 kg
          Solution mass       =      1.0428 kg
          Mineral mass        =     0.47135 kg
          Solution density    =    1.007    g/cm3
          Solution viscosity  =    0.003    poise
          Chlorinity          =    1.490797 molal
          Dissolved solids    =       90480 mg/kg sol'n
          Hardness            =   120809.14 mg/kg sol'n as CaCO3
            carbonate         =        8.17 mg/kg sol'n as CaCO3
            non-carbonate     =   120800.97 mg/kg sol'n as CaCO3
          Carbonate alkalinity=        8.17 mg/kg sol'n as CaCO3
          Water type          =    Mg-Cl
          Bulk volume         =    1.20e+03 cm3
          Fluid volume        =    1.04e+03 cm3
          Mineral volume      =        162. cm3
          Inert volume        =        0.00 cm3
          Porosity            =        86.4 %
          Permeability        =       0.915 cm2
          Mass reacted        =         429 g

                          moles          moles         grams          cm3      rxn rate
  Reactants             remaining       reacted       reacted       reacted  (mol/kg sec)
 ------------------------------------------------------------------------------------------
   Al2O3                   0.1436       0.09576         9.763          --            --  
   CaO                     0.3656        0.2437         13.67          --            --  
   Cr2O3                  0.01285      0.008565         1.302          --            --  
   FeO(ox)                  2.773         1.849         132.8          --            --  
   K2O(ox)                0.01036      0.006910        0.6509          --            --  
   MgO                      3.107         2.071         83.49          --            --  
   MnO                    0.06423       0.04282         3.037          --            --  
   Na2O(ox)                0.1386       0.09242         5.728          --            --  
   P2O5                   0.01926       0.01284         1.822          --            --  
   SiO2                     4.379         2.919         175.4          --            --  
   TiO2                   0.03178       0.02119         1.692          --            --  

  Minerals in system     moles      log moles      grams        volume (cm3)
 ----------------------------------------------------------------------------
   Antigorite             0.04930     -1.307          223.6           86.23
   Chromite              0.008565     -2.067          1.917          0.3770
   Daphnite-14A           0.09251     -1.034          66.01           19.74
   Greenalite              0.4466     -0.350          166.0           51.36
   Hydroxylapatite       0.008560     -2.068          4.300           1.623
   Magnetite             0.008078     -2.093          1.870          0.3597
   Saponite-Mg            0.01966     -1.706          7.527           2.628
   Troilite             0.0009991     -3.000        0.08784         0.03315
                                               _____________   _____________
          (total)                                     471.3           162.4 

  Aqueous species       molality    mg/kg sol'n    act. coef.     log act.
 ---------------------------------------------------------------------------
   Cl-                      1.101     3.550e+04      0.5773       -0.1969
   Mg++                    0.8122     1.795e+04      0.2579       -0.6789
   MgCl+                   0.3020     1.641e+04      0.6702       -0.6938
   Ca++                    0.1939         7067.      0.1678       -1.4877
   Na+                     0.1714         3583.      0.6702       -0.9399
   MnCl+                  0.03310         2721.      0.6702       -1.6539
   NaCl(aq)               0.02456         1305.      1.0000       -1.6098
   Ti(OH)4(aq)            0.02234         2355.      1.0000       -1.6510
   K+                     0.01497         532.4      0.5773       -2.0634
   CaCl+                  0.01357         932.2      0.6702       -2.0412
   Mn++                   0.01204         601.7      0.1678       -2.6945
   Fe++                   0.01098         557.7      0.1678       -2.7346
   CaCl2(aq)             0.005462         551.4      1.0000       -2.2626
   FeCl+                 0.002807         233.1      0.6702       -2.7256
   Methane(aq)           0.001054         15.38      1.0000       -2.9770
   KCl(aq)              0.0006542         44.36      1.0000       -3.1843
   FeCl4--              0.0005890         105.9      0.0808       -4.3223
   H2(aq)               7.574e-05        0.1389      1.0000       -4.1207
   SiO2(aq)             6.179e-05         3.377      1.0000       -4.2091
   FeCl2(aq)            1.249e-05         1.440      1.0000       -4.9034
   H+                   3.196e-06      0.002929      0.9311       -5.5265
   H2S(aq)              7.734e-07       0.02397      1.0000       -6.1116
   HCl(aq)              4.535e-07       0.01504      1.0000       -6.3434
   OH-                  2.875e-07      0.004447      0.6265       -6.7445
   H2PO4-               2.115e-07       0.01866      0.6702       -6.8484
   HS-                  1.365e-07      0.004108      0.6265       -7.0678
   NaHSiO3(aq)          3.409e-08      0.003103      1.0000       -7.4674
   HPO4--               3.040e-08      0.002654      0.0808       -8.6095
   HSiO3-               2.460e-08      0.001725      0.6702       -7.7828
    (only species > 1e-8 molal listed)

  Mineral saturation states
                     log Q/K                          log Q/K
 ----------------------------------------------------------------
   Antigorite         0.0000 sat    Goethite          -1.1993     
   Hydroxylapatite    0.0000 sat    Boehmite          -1.2640     
   Magnetite          0.0000 sat    Minnesotaite      -1.3001     
   Saponite-Mg        0.0000 sat    Tridymite         -1.3027     
   Chromite           0.0000 sat    Chalcedony        -1.3476     
   Greenalite         0.0000 sat    Whitlockite       -1.3915     
   Daphnite-14A       0.0000 sat    FeO               -1.4960     
   Troilite           0.0000 sat    Clinochlore-14A   -1.5151     
   Pyrrhotite        -0.0796        Cristobalite(alp  -1.5486     
   Saponite-Ca       -0.2668        Annite            -1.6241     
   Ice               -0.4828        Phlogopite        -1.7453     
   Chrysotile        -0.5348        Gibbsite          -1.7535     
   Cronstedtite-7A   -0.5622        Coesite           -1.7893     
   Saponite-Na       -0.6376        Cristobalite(bet  -1.8508     
   Ripidolite-14A    -0.6776        SiO2(am)          -2.0248     
   Saponite-K        -0.8300        Enstatite         -2.0616     
   Talc              -0.8624        Brucite           -2.1090     
   Pyrite            -0.9342        Wustite           -2.1106     
   Diaspore          -0.9692        Fe(OH)2           -2.2915     
   Hematite          -1.0041        Halite            -2.7148     
   Ferrosilite       -1.0853        Chamosite-7A      -2.8365     
   Fayalite          -1.1288        Alabandite        -2.8493     
   Quartz            -1.1309        Daphnite-7A       -2.8752     
   Saponite-H        -1.1658     
    (only minerals with log Q/K > -3 listed)

                         partial
  Gases               press. (bar)     fugacity     fug. coef.    log fug.
 ---------------------------------------------------------------------------
   CH4(g)                   1.206         1.206        0.9993      0.0812
   H2O(g)                  0.8157        0.8037        0.9852     -0.0949
   H2(g)                  0.09476       0.09483         1.001     -1.0231
   H2S(g)               2.315e-05     2.306e-05        0.9961     -4.6371
   HCl(g)               5.492e-10     5.492e-10         1.000*    -9.2603
   CO2(g)               1.290e-10     1.287e-10        0.9976     -9.8903
   CO(g)                3.471e-15     3.471e-15         1.000*   -14.4596
   C2H4(g)              4.189e-21     4.189e-21         1.000*   -20.3778
   S2(g)                1.320e-27     1.320e-27         1.000*   -26.8794
   SO2(g)               2.230e-28     2.214e-28        0.9928    -27.6549
   Na(g)                7.648e-44     7.648e-44         1.000*   -43.1164
   Cl2(g)               4.441e-45     4.441e-45         1.000*   -44.3525
   K(g)                 7.064e-46     7.064e-46         1.000*   -45.1510
   O2(g)                9.224e-62     9.223e-62        0.9999    -61.0351
   Mg(g)                4.627e-69     4.627e-69         1.000*   -68.3347
   Ca(g)                7.056e-89     7.056e-89         1.000*   -88.1514
   C(g)                 3.455e-97     3.455e-97         1.000*   -96.4616
   Al(g)               2.022e-105    2.022e-105         1.000*  -104.6943
   Si(g)               5.546e-114    5.546e-114         1.000*  -113.2560
    *no data, gas taken to be ideal

                                  In fluid              Sorbed            Kd
  Original basis total moles   moles     mg/kg      moles     mg/kg      L/kg
 -------------------------------------------------------------------------------
   H2O                 60.0       52.7  9.10e+05
   Al+++              0.192   3.62e-09  9.37e-05
   Ca++               0.245      0.202  7.76e+03
   Cl-                 1.41       1.41  4.81e+04
   CrO4--            0.0171   1.51e-16  1.68e-11
   Fe++                1.85     0.0136      731.
   H+                 -9.10    0.00100     0.971
   HCO3-            0.00100    0.00100      58.5
   HPO4--            0.0257   2.30e-07    0.0211
   K+                0.0148     0.0148      556.
   Mg++                3.49       1.06  2.46e+04
   Mn++              0.0428     0.0428  2.26e+03
   Na+                0.186      0.186  4.10e+03
   O2(aq)           -0.0128   -0.00204     -62.5
   SO4--            0.00100   8.63e-07    0.0795
   SiO2(aq)            2.92   5.87e-05      3.38
   Ti(OH)4(aq)       0.0212     0.0212  2.35e+03

  Elemental composition               In fluid                  Sorbed
                  total moles     moles       mg/kg        moles       mg/kg
 -------------------------------------------------------------------------------
   Aluminum            0.1915    3.621e-09   9.369e-05
   Calcium             0.2447       0.2019       7761.
   Carbon            0.001000     0.001000       11.52
   Chlorine             1.414        1.414   4.807e+04
   Chromium           0.01713    1.510e-16   7.529e-12
   Hydrogen             111.0        105.4   1.019e+05
   Iron                 1.850      0.01365       730.8
   Magnesium            3.485        1.057   2.463e+04
   Manganese          0.04282      0.04282       2256.
   Oxygen               66.08        52.73   8.091e+05
   Phosphorus         0.02568    2.296e-07    0.006821
   Potassium          0.01482      0.01482       555.6
   Silicon              2.919    5.867e-05       1.580
   Sodium              0.1858       0.1858       4097.
   Sulfur            0.001000    8.631e-07     0.02654
   Titanium           0.02119      0.02119       972.8


          Step #    50             Xi = 0.5000

          Temperature = 100.0 C    Pressure =  1.013 bars
          pH =  5.542              log fO2 =  -61.037
          Eh =  -0.3204 volts      pe =  -4.3276
          Ionic strength      =    2.899842 molal
          Charge imbalance    =    1.372921 eq/kg (40.41% error)
          Activity of water   =    0.963710
          Solvent mass        =     0.93549 kg
          Solution mass       =      1.0321 kg
          Mineral mass        =     0.58939 kg
          Solution density    =    1.009    g/cm3
          Solution viscosity  =    0.003    poise
          Chlorinity          =    1.511508 molal
          Dissolved solids    =       93641 mg/kg sol'n
          Hardness            =   118719.51 mg/kg sol'n as CaCO3
            carbonate         =        8.50 mg/kg sol'n as CaCO3
            non-carbonate     =   118711.01 mg/kg sol'n as CaCO3
          Carbonate alkalinity=        8.50 mg/kg sol'n as CaCO3
          Water type          =    Mg-Cl
          Bulk volume         =    1.23e+03 cm3
          Fluid volume        =    1.02e+03 cm3
          Mineral volume      =        203. cm3
          Inert volume        =        0.00 cm3
          Porosity            =        83.4 %
          Permeability        =       0.324 cm2
          Mass reacted        =         537 g

                          moles          moles         grams          cm3      rxn rate
  Reactants             remaining       reacted       reacted       reacted  (mol/kg sec)
 ------------------------------------------------------------------------------------------
   Al2O3                   0.1197        0.1197         12.20          --            --  
   CaO                     0.3047        0.3047         17.09          --            --  
   Cr2O3                  0.01071       0.01071         1.627          --            --  
   FeO(ox)                  2.311         2.311         166.0          --            --  
   K2O(ox)               0.008637      0.008637        0.8136          --            --  
   MgO                      2.589         2.589         104.4          --            --  
   MnO                    0.05352       0.05352         3.797          --            --  
   Na2O(ox)                0.1155        0.1155         7.160          --            --  
   P2O5                   0.01605       0.01605         2.278          --            --  
   SiO2                     3.649         3.649         219.2          --            --  
   TiO2                   0.02648       0.02648         2.115          --            --  

  Minerals in system     moles      log moles      grams        volume (cm3)
 ----------------------------------------------------------------------------
   Antigorite             0.06170     -1.210          279.9           107.9
   Chromite               0.01071     -1.970          2.397          0.4712
   Daphnite-14A            0.1161     -0.935          82.81           24.77
   Greenalite              0.5610     -0.251          208.6           64.52
   Hydroxylapatite        0.01070     -1.971          5.375           2.028
   Magnetite             0.008077     -2.093          1.870          0.3596
   Saponite-Mg            0.02204     -1.657          8.440           2.946
   Troilite             0.0009991     -3.000        0.08784         0.03315
                                               _____________   _____________
          (total)                                     589.4           203.0 

  Aqueous species       molality    mg/kg sol'n    act. coef.     log act.
 ---------------------------------------------------------------------------
   Cl-                      1.116     3.585e+04      0.5779       -0.1906
   Mg++                    0.7545     1.662e+04      0.2582       -0.7104
   MgCl+                   0.2846     1.541e+04      0.6712       -0.7189
   Ca++                    0.2451         8902.      0.1679       -1.3857
   Na+                     0.2165         4511.      0.6712       -0.8377
   MnCl+                  0.04211         3450.      0.6712       -1.5488
   NaCl(aq)               0.03153         1670.      1.0000       -1.5012
   Ti(OH)4(aq)            0.02831         2974.      1.0000       -1.5481
   K+                     0.01870         662.8      0.5779       -1.9662
   CaCl+                  0.01739         1190.      0.6712       -1.9329
   Mn++                   0.01511         752.4      0.1679       -2.5957
   Fe++                   0.01021         516.6      0.1679       -2.7661
   CaCl2(aq)             0.007114         715.6      1.0000       -2.1479
   FeCl+                 0.002645         218.9      0.6712       -2.7507
   Methane(aq)           0.001069         15.54      1.0000       -2.9710
   KCl(aq)              0.0008303         56.10      1.0000       -3.0808
   FeCl4--              0.0005814         104.2      0.0808       -4.3284
   H2(aq)               7.584e-05        0.1386      1.0000       -4.1201
   SiO2(aq)             6.177e-05         3.364      1.0000       -4.2092
   FeCl2(aq)            1.196e-05         1.374      1.0000       -4.9221
   H+                   3.074e-06      0.002808      0.9330       -5.5424
   H2S(aq)              7.725e-07       0.02386      1.0000       -6.1121
   HCl(aq)              4.436e-07       0.01466      1.0000       -6.3530
   OH-                  2.977e-07      0.004590      0.6273       -6.7287
   HS-                  1.413e-07      0.004236      0.6273       -7.0523
   H2PO4-               1.311e-07       0.01152      0.6712       -7.0556
   NaHSiO3(aq)          4.471e-08      0.004055      1.0000       -7.3496
   HSiO3-               2.546e-08      0.001779      0.6712       -7.7672
   HPO4--               1.959e-08      0.001704      0.0808       -8.8007
    (only species > 1e-8 molal listed)

  Mineral saturation states
                     log Q/K                          log Q/K
 ----------------------------------------------------------------
   Troilite           0.0000 sat    Goethite          -1.1996     
   Chromite           0.0000 sat    Boehmite          -1.2640     
   Greenalite         0.0000 sat    Minnesotaite      -1.3002     
   Daphnite-14A       0.0000 sat    Tridymite         -1.3028     
   Saponite-Mg        0.0000 sat    Chalcedony        -1.3477     
   Magnetite          0.0000 sat    Whitlockite       -1.4360     
   Hydroxylapatite    0.0000 sat    FeO               -1.4958     
   Antigorite         0.0000 sat    Annite            -1.5110     
   Pyrrhotite        -0.0796        Clinochlore-14A   -1.5151     
   Saponite-Ca       -0.2447        Cristobalite(alp  -1.5487     
   Ice               -0.4831        Phlogopite        -1.6322     
   Chrysotile        -0.5348        Gibbsite          -1.7538     
   Cronstedtite-7A   -0.5625        Coesite           -1.7894     
   Saponite-Na       -0.5987        Cristobalite(bet  -1.8509     
   Ripidolite-14A    -0.6776        SiO2(am)          -2.0249     
   Saponite-K        -0.7927        Enstatite         -2.0615     
   Talc              -0.8625        Brucite           -2.1090     
   Pyrite            -0.9352        Wustite           -2.1104     
   Diaspore          -0.9692        Fe(OH)2           -2.2914     
   Hematite          -1.0043        Halite            -2.6062     
   Ferrosilite       -1.0852        Alabandite        -2.7190     
   Fayalite          -1.1285        Chamosite-7A      -2.8365     
   Quartz            -1.1310        Daphnite-7A       -2.8752     
   Saponite-H        -1.1659        Rhodonite         -2.9727     
    (only minerals with log Q/K > -3 listed)

                         partial
  Gases               press. (bar)     fugacity     fug. coef.    log fug.
 ---------------------------------------------------------------------------
   CH4(g)                   1.223         1.222        0.9993      0.0872
   H2O(g)                  0.8153        0.8032        0.9852     -0.0952
   H2(g)                  0.09489       0.09495         1.001     -1.0225
   H2S(g)               2.313e-05     2.304e-05        0.9961     -4.6376
   HCl(g)               5.371e-10     5.371e-10         1.000*    -9.2699
   CO2(g)               1.300e-10     1.297e-10        0.9976     -9.8871
   CO(g)                3.503e-15     3.503e-15         1.000*   -14.4555
   C2H4(g)              4.295e-21     4.295e-21         1.000*   -20.3670
   S2(g)                1.314e-27     1.314e-27         1.000*   -26.8815
   SO2(g)               2.216e-28     2.200e-28        0.9928    -27.6575
   Na(g)                1.005e-43     1.005e-43         1.000*   -42.9980
   Cl2(g)               4.243e-45     4.243e-45         1.000*   -44.3723
   K(g)                 9.173e-46     9.173e-46         1.000*   -45.0375
   O2(g)                9.190e-62     9.189e-62        0.9999    -61.0367
   Mg(g)                4.638e-69     4.638e-69         1.000*   -68.3337
   Ca(g)                9.619e-89     9.619e-89         1.000*   -88.0169
   C(g)                 3.493e-97     3.493e-97         1.000*   -96.4568
   Al(g)               2.027e-105    2.027e-105         1.000*  -104.6931
   Si(g)               5.564e-114    5.564e-114         1.000*  -113.2546
    *no data, gas taken to be ideal

                                  In fluid              Sorbed            Kd
  Original basis total moles   moles     mg/kg      moles     mg/kg      L/kg
 -------------------------------------------------------------------------------
   H2O                 61.1       51.9  9.06e+05
   Al+++              0.239   3.68e-09  9.62e-05
   Ca++               0.306      0.252  9.79e+03
   Cl-                 1.41       1.41  4.86e+04
   CrO4--            0.0214   1.36e-16  1.53e-11
   Fe++                2.31     0.0126      681.
   H+                 -11.4    0.00100     0.981
   HCO3-            0.00100    0.00100      59.1
   HPO4--            0.0321   1.41e-07    0.0131
   K+                0.0183     0.0183      692.
   Mg++                4.00      0.972  2.29e+04
   Mn++              0.0535     0.0535  2.85e+03
   Na+                0.232      0.232  5.17e+03
   O2(aq)           -0.0161   -0.00204     -63.2
   SO4--            0.00100   8.55e-07    0.0796
   SiO2(aq)            3.65   5.79e-05      3.37
   Ti(OH)4(aq)       0.0265     0.0265  2.97e+03

  Elemental composition               In fluid                  Sorbed
                  total moles     moles       mg/kg        moles       mg/kg
 -------------------------------------------------------------------------------
   Aluminum            0.2394    3.678e-09   9.616e-05
   Calcium             0.3057       0.2522       9792.
   Carbon            0.001000     0.001000       11.64
   Chlorine             1.414        1.414   4.857e+04
   Chromium           0.02141    1.363e-16   6.869e-12
   Hydrogen             111.0        104.0   1.015e+05
   Iron                 2.312      0.01258       680.6
   Magnesium            4.003       0.9721   2.289e+04
   Manganese          0.05353      0.05353       2849.
   Oxygen               68.72        52.03   8.066e+05
   Phosphorus         0.03210    1.411e-07    0.004233
   Potassium          0.01827      0.01827       692.3
   Silicon              3.649    5.785e-05       1.574
   Sodium              0.2320       0.2320       5168.
   Sulfur            0.001000    8.549e-07     0.02656
   Titanium           0.02648      0.02648       1229.


          Step #    60             Xi = 0.6000

          Temperature = 100.0 C    Pressure =  1.013 bars
          pH =  5.560              log fO2 =  -61.038
          Eh =  -0.3217 volts      pe =  -4.3455
          Ionic strength      =    2.921792 molal
          Charge imbalance    =    1.387307 eq/kg (40.42% error)
          Activity of water   =    0.963202
          Solvent mass        =     0.92249 kg
          Solution mass       =      1.0214 kg
          Mineral mass        =     0.70744 kg
          Solution density    =    1.011    g/cm3
          Solution viscosity  =    0.003    poise
          Chlorinity          =    1.532804 molal
          Dissolved solids    =       96868 mg/kg sol'n
          Hardness            =   116586.33 mg/kg sol'n as CaCO3
            carbonate         =        8.87 mg/kg sol'n as CaCO3
            non-carbonate     =   116577.46 mg/kg sol'n as CaCO3
          Carbonate alkalinity=        8.87 mg/kg sol'n as CaCO3
          Water type          =    Mg-Cl
          Bulk volume         =    1.25e+03 cm3
          Fluid volume        =    1.01e+03 cm3
          Mineral volume      =        244. cm3
          Inert volume        =        0.00 cm3
          Porosity            =        80.6 %
          Permeability        =       0.120 cm2
          Mass reacted        =         644 g

                          moles          moles         grams          cm3      rxn rate
  Reactants             remaining       reacted       reacted       reacted  (mol/kg sec)
 ------------------------------------------------------------------------------------------
   Al2O3                  0.09576        0.1436         14.65          --            --  
   CaO                     0.2437        0.3656         20.50          --            --  
   Cr2O3                 0.008565       0.01285         1.953          --            --  
   FeO(ox)                  1.849         2.773         199.2          --            --  
   K2O(ox)               0.006910       0.01036        0.9763          --            --  
   MgO                      2.071         3.107         125.2          --            --  
   MnO                    0.04282       0.06423         4.556          --            --  
   Na2O(ox)               0.09242        0.1386         8.592          --            --  
   P2O5                   0.01284       0.01926         2.734          --            --  
   SiO2                     2.919         4.379         263.1          --            --  
   TiO2                   0.02119       0.03178         2.538          --            --  

  Minerals in system     moles      log moles      grams        volume (cm3)
 ----------------------------------------------------------------------------
   Antigorite             0.07409     -1.130          336.1           129.6
   Chromite               0.01285     -1.891          2.876          0.5654
   Daphnite-14A            0.1396     -0.855          99.61           29.79
   Greenalite              0.6755     -0.170          251.1           77.68
   Hydroxylapatite        0.01284     -1.891          6.450           2.434
   Magnetite             0.008076     -2.093          1.870          0.3596
   Saponite-Mg            0.02443     -1.612          9.353           3.265
   Troilite             0.0009992     -3.000        0.08784         0.03315
                                               _____________   _____________
          (total)                                     707.4           243.7 

  Aqueous species       molality    mg/kg sol'n    act. coef.     log act.
 ---------------------------------------------------------------------------
   Cl-                      1.131     3.622e+04      0.5786       -0.1841
   Mg++                    0.6957     1.527e+04      0.2585       -0.7451
   Ca++                    0.2975     1.077e+04      0.1680       -1.3012
   MgCl+                   0.2663     1.437e+04      0.6722       -0.7472
   Na+                     0.2627         5455.      0.6722       -0.7530
   MnCl+                  0.05143         4198.      0.6722       -1.4613
   NaCl(aq)               0.03890         2053.      1.0000       -1.4101
   Ti(OH)4(aq)            0.03445         3606.      1.0000       -1.4628
   K+                     0.02254         795.9      0.5786       -1.8847
   CaCl+                  0.02141         1460.      0.6722       -1.8419
   Mn++                   0.01820         903.0      0.1680       -2.5147
   Fe++                  0.009417         474.9      0.1680       -2.8009
   CaCl2(aq)             0.008902         892.2      1.0000       -2.0505
   FeCl+                 0.002475         204.1      0.6722       -2.7790
   Methane(aq)           0.001084         15.71      1.0000       -2.9650
   KCl(aq)               0.001017         68.45      1.0000       -2.9928
   FeCl4--              0.0005700         101.8      0.0807       -4.3373
   H2(aq)               7.594e-05        0.1383      1.0000       -4.1195
   SiO2(aq)             6.174e-05         3.350      1.0000       -4.2094
   FeCl2(aq)            1.138e-05         1.302      1.0000       -4.9440
   H+                   2.945e-06      0.002681      0.9349       -5.5601
   H2S(aq)              7.717e-07       0.02375      1.0000       -6.1126
   HCl(aq)              4.323e-07       0.01424      1.0000       -6.3642
   OH-                  3.095e-07      0.004754      0.6281       -6.7113
   HS-                  1.468e-07      0.004385      0.6281       -7.0352
   H2PO4-               8.611e-08      0.007543      0.6722       -7.2374
   NaHSiO3(aq)          5.653e-08      0.005110      1.0000       -7.2477
   HSiO3-               2.645e-08      0.001842      0.6722       -7.7500
   HPO4--               1.343e-08      0.001165      0.0807       -8.9650
    (only species > 1e-8 molal listed)

  Mineral saturation states
                     log Q/K                          log Q/K
 ----------------------------------------------------------------
   Troilite           0.0000 sat    Goethite          -1.1998     
   Greenalite         0.0000 sat    Boehmite          -1.2641     
   Chromite           0.0000 sat    Minnesotaite      -1.3003     
   Daphnite-14A       0.0000 sat    Tridymite         -1.3030     
   Magnetite          0.0000 sat    Chalcedony        -1.3479     
   Saponite-Mg        0.0000 sat    Annite            -1.4119     
   Hydroxylapatite    0.0000 sat    Whitlockite       -1.4757     
   Antigorite         0.0000 sat    FeO               -1.4955     
   Pyrrhotite        -0.0796        Clinochlore-14A   -1.5151     
   Saponite-Ca       -0.2251        Phlogopite        -1.5331     
   Ice               -0.4833        Cristobalite(alp  -1.5489     
   Chrysotile        -0.5348        Gibbsite          -1.7541     
   Cronstedtite-7A   -0.5629        Coesite           -1.7896     
   Saponite-Na       -0.5650        Cristobalite(bet  -1.8511     
   Ripidolite-14A    -0.6776        SiO2(am)          -2.0251     
   Saponite-K        -0.7601        Enstatite         -2.0614     
   Talc              -0.8626        Brucite           -2.1089     
   Pyrite            -0.9363        Wustite           -2.1102     
   Diaspore          -0.9693        Fe(OH)2           -2.2914     
   Hematite          -1.0046        Halite            -2.5151     
   Ferrosilite       -1.0851        Alabandite        -2.6032     
   Fayalite          -1.1281        Chamosite-7A      -2.8365     
   Quartz            -1.1312        Rhodonite         -2.8569     
   Saponite-H        -1.1660        Daphnite-7A       -2.8752     
    (only minerals with log Q/K > -3 listed)

                         partial
  Gases               press. (bar)     fugacity     fug. coef.    log fug.
 ---------------------------------------------------------------------------
   CH4(g)                   1.240         1.239        0.9993      0.0932
   H2O(g)                  0.8149        0.8028        0.9852     -0.0954
   H2(g)                  0.09502       0.09508         1.001     -1.0219
   H2S(g)               2.310e-05     2.301e-05        0.9961     -4.6381
   HCl(g)               5.235e-10     5.235e-10         1.000*    -9.2811
   CO2(g)               1.310e-10     1.307e-10        0.9976     -9.8838
   CO(g)                3.537e-15     3.537e-15         1.000*   -14.4514
   C2H4(g)              4.405e-21     4.405e-21         1.000*   -20.3560
   S2(g)                1.307e-27     1.307e-27         1.000*   -26.8837
   SO2(g)               2.202e-28     2.187e-28        0.9928    -27.6602
   Na(g)                1.272e-43     1.272e-43         1.000*   -42.8954
   Cl2(g)               4.025e-45     4.025e-45         1.000*   -44.3952
   K(g)                 1.153e-45     1.153e-45         1.000*   -44.9381
   O2(g)                9.156e-62     9.155e-62        0.9999    -61.0384
   Mg(g)                4.650e-69     4.650e-69         1.000*   -68.3326
   Ca(g)                1.269e-88     1.269e-88         1.000*   -87.8966
   C(g)                 3.533e-97     3.533e-97         1.000*   -96.4518
   Al(g)               2.033e-105    2.033e-105         1.000*  -104.6918
   Si(g)               5.583e-114    5.583e-114         1.000*  -113.2532
    *no data, gas taken to be ideal

                                  In fluid              Sorbed            Kd
  Original basis total moles   moles     mg/kg      moles     mg/kg      L/kg
 -------------------------------------------------------------------------------
   H2O                 62.3       51.2  9.03e+05
   Al+++              0.287   3.75e-09  9.90e-05
   Ca++               0.367      0.302  1.19e+04
   Cl-                 1.41       1.41  4.91e+04
   CrO4--            0.0257   1.22e-16  1.38e-11
   Fe++                2.77     0.0115      629.
   H+                 -13.7    0.00100     0.991
   HCO3-            0.00100    0.00100      59.7
   HPO4--            0.0385   9.19e-08   0.00863
   K+                0.0217     0.0217      832.
   Mg++                4.52      0.887  2.11e+04
   Mn++              0.0642     0.0642  3.45e+03
   Na+                0.278      0.278  6.26e+03
   O2(aq)           -0.0193   -0.00204     -63.8
   SO4--            0.00100   8.47e-07    0.0797
   SiO2(aq)            4.38   5.70e-05      3.35
   Ti(OH)4(aq)       0.0318     0.0318  3.61e+03

  Elemental composition               In fluid                  Sorbed
                  total moles     moles       mg/kg        moles       mg/kg
 -------------------------------------------------------------------------------
   Aluminum            0.2873    3.748e-09   9.900e-05
   Calcium             0.3666       0.3024   1.187e+04
   Carbon            0.001000     0.001000       11.76
   Chlorine             1.414        1.414   4.908e+04
   Chromium           0.02570    1.218e-16   6.200e-12
   Hydrogen             111.0        102.5   1.012e+05
   Iron                 2.774      0.01151       629.1
   Magnesium            4.521       0.8874   2.111e+04
   Manganese          0.06423      0.06423       3455.
   Oxygen               71.36        51.33   8.041e+05
   Phosphorus         0.03852    9.189e-08    0.002787
   Potassium          0.02173      0.02173       831.8
   Silicon              4.379    5.703e-05       1.568
   Sodium              0.2782       0.2782       6263.
   Sulfur            0.001000    8.473e-07     0.02660
   Titanium           0.03178      0.03178       1490.


          Step #    70             Xi = 0.7000

          Temperature = 100.0 C    Pressure =  1.013 bars
          pH =  5.580              log fO2 =  -61.040
          Eh =  -0.3232 volts      pe =  -4.3654
          Ionic strength      =    2.944544 molal
          Charge imbalance    =    1.401997 eq/kg (40.42% error)
          Activity of water   =    0.962681
          Solvent mass        =     0.90950 kg
          Solution mass       =      1.0107 kg
          Mineral mass        =     0.82549 kg
          Solution density    =    1.013    g/cm3
          Solution viscosity  =    0.003    poise
          Chlorinity          =    1.554708 molal
          Dissolved solids    =      100163 mg/kg sol'n
          Hardness            =   114408.26 mg/kg sol'n as CaCO3
            carbonate         =        9.29 mg/kg sol'n as CaCO3
            non-carbonate     =   114398.97 mg/kg sol'n as CaCO3
          Carbonate alkalinity=        9.29 mg/kg sol'n as CaCO3
          Water type          =    Mg-Cl
          Bulk volume         =    1.28e+03 cm3
          Fluid volume        =        998. cm3
          Mineral volume      =        284. cm3
          Inert volume        =        0.00 cm3
          Porosity            =        77.8 %
          Permeability        =      0.0466 cm2
          Mass reacted        =         751 g

                          moles          moles         grams          cm3      rxn rate
  Reactants             remaining       reacted       reacted       reacted  (mol/kg sec)
 ------------------------------------------------------------------------------------------
   Al2O3                  0.07182        0.1676         17.09          --            --  
   CaO                     0.1828        0.4266         23.92          --            --  
   Cr2O3                 0.006424       0.01499         2.278          --            --  
   FeO(ox)                  1.387         3.235         232.4          --            --  
   K2O(ox)               0.005182       0.01209         1.139          --            --  
   MgO                      1.554         3.625         146.1          --            --  
   MnO                    0.03211       0.07493         5.316          --            --  
   Na2O(ox)               0.06931        0.1617         10.02          --            --  
   P2O5                  0.009630       0.02247         3.189          --            --  
   SiO2                     2.189         5.108         306.9          --            --  
   TiO2                   0.01589       0.03708         2.962          --            --  

  Minerals in system     moles      log moles      grams        volume (cm3)
 ----------------------------------------------------------------------------
   Antigorite             0.08649     -1.063          392.3           151.3
   Chromite               0.01499     -1.824          3.355          0.6597
   Daphnite-14A            0.1631     -0.787          116.4           34.82
   Greenalite              0.7900     -0.102          293.7           90.85
   Hydroxylapatite        0.01498     -1.824          7.524           2.839
   Magnetite             0.008075     -2.093          1.870          0.3595
   Saponite-Mg            0.02681     -1.572          10.27           3.583
   Troilite             0.0009992     -3.000        0.08784         0.03315
                                               _____________   _____________
          (total)                                     825.5           284.4 

  Aqueous species       molality    mg/kg sol'n    act. coef.     log act.
 ---------------------------------------------------------------------------
   Cl-                      1.147     3.659e+04      0.5793       -0.1776
   Mg++                    0.6356     1.390e+04      0.2589       -0.7837
   Ca++                    0.3513     1.267e+04      0.1681       -1.2288
   Na+                     0.3101         6414.      0.6733       -0.6803
   MgCl+                   0.2469     1.328e+04      0.6733       -0.7793
   MnCl+                  0.06108         4968.      0.6733       -1.3859
   NaCl(aq)               0.04668         2455.      1.0000       -1.3309
   Ti(OH)4(aq)            0.04077         4252.      1.0000       -1.3897
   K+                     0.02648         931.5      0.5793       -1.8143
   CaCl+                  0.02563         1742.      0.6733       -1.7630
   Mn++                   0.02131         1054.      0.1681       -2.4458
   CaCl2(aq)              0.01084         1082.      1.0000       -1.9651
   Fe++                  0.008610         432.7      0.1681       -2.8395
   FeCl+                 0.002295         188.5      0.6733       -2.8111
   KCl(aq)               0.001214         81.43      1.0000       -2.9158
   Methane(aq)           0.001100         15.87      1.0000       -2.9588
   FeCl4--              0.0005544         98.60      0.0806       -4.3498
   H2(aq)               7.605e-05        0.1380      1.0000       -4.1189
   SiO2(aq)             6.172e-05         3.337      1.0000       -4.2096
   FeCl2(aq)            1.073e-05         1.223      1.0000       -4.9695
   H+                   2.810e-06      0.002548      0.9370       -5.5796
   H2S(aq)              7.707e-07       0.02364      1.0000       -6.1131
   HCl(aq)              4.196e-07       0.01377      1.0000       -6.3772
   OH-                  3.231e-07      0.004945      0.6290       -6.6920
   HS-                  1.532e-07      0.004559      0.6290       -7.0161
   NaHSiO3(aq)          6.984e-08      0.006289      1.0000       -7.1559
   H2PO4-               5.863e-08      0.005117      0.6733       -7.4037
   HSiO3-               2.760e-08      0.001915      0.6733       -7.7309
    (only species > 1e-8 molal listed)

  Mineral saturation states
                     log Q/K                          log Q/K
 ----------------------------------------------------------------
   Greenalite         0.0000 sat    Goethite          -1.2001     
   Magnetite          0.0000 sat    Boehmite          -1.2642     
   Chromite           0.0000 sat    Minnesotaite      -1.3005     
   Troilite           0.0000 sat    Tridymite         -1.3032     
   Saponite-Mg        0.0000 sat    Annite            -1.3219     
   Hydroxylapatite    0.0000 sat    Chalcedony        -1.3481     
   Daphnite-14A       0.0000 sat    Phlogopite        -1.4430     
   Antigorite         0.0000 sat    FeO               -1.4952     
   Pyrrhotite        -0.0796        Whitlockite       -1.5128     
   Saponite-Ca       -0.2067        Clinochlore-14A   -1.5150     
   Ice               -0.4835        Cristobalite(alp  -1.5491     
   Saponite-Na       -0.5347        Gibbsite          -1.7544     
   Chrysotile        -0.5348        Coesite           -1.7898     
   Cronstedtite-7A   -0.5633        Cristobalite(bet  -1.8513     
   Ripidolite-14A    -0.6776        SiO2(am)          -2.0253     
   Saponite-K        -0.7305        Enstatite         -2.0613     
   Talc              -0.8627        Brucite           -2.1089     
   Pyrite            -0.9374        Wustite           -2.1100     
   Diaspore          -0.9694        Fe(OH)2           -2.2913     
   Hematite          -1.0049        Halite            -2.4359     
   Ferrosilite       -1.0850        Alabandite        -2.4958     
   Fayalite          -1.1277        Rhodonite         -2.7493     
   Quartz            -1.1314        Chamosite-7A      -2.8365     
   Saponite-H        -1.1661        Daphnite-7A       -2.8752     
    (only minerals with log Q/K > -3 listed)

                         partial
  Gases               press. (bar)     fugacity     fug. coef.    log fug.
 ---------------------------------------------------------------------------
   CH4(g)                   1.258         1.257        0.9993      0.0994
   H2O(g)                  0.8144        0.8024        0.9852     -0.0956
   H2(g)                  0.09515       0.09521         1.001     -1.0213
   H2S(g)               2.307e-05     2.298e-05        0.9961     -4.6386
   HCl(g)               5.080e-10     5.080e-10         1.000*    -9.2941
   CO2(g)               1.320e-10     1.317e-10        0.9976     -9.8805
   CO(g)                3.570e-15     3.570e-15         1.000*   -14.4473
   C2H4(g)              4.520e-21     4.520e-21         1.000*   -20.3449
   S2(g)                1.300e-27     1.300e-27         1.000*   -26.8859
   SO2(g)               2.188e-28     2.173e-28        0.9928    -27.6630
   Na(g)                1.574e-43     1.574e-43         1.000*   -42.8029
   Cl2(g)               3.785e-45     3.785e-45         1.000*   -44.4219
   K(g)                 1.420e-45     1.420e-45         1.000*   -44.8478
   O2(g)                9.121e-62     9.120e-62        0.9999    -61.0400
   Mg(g)                4.662e-69     4.662e-69         1.000*   -68.3314
   Ca(g)                1.643e-88     1.643e-88         1.000*   -87.7845
   C(g)                 3.574e-97     3.574e-97         1.000*   -96.4469
   Al(g)               2.039e-105    2.039e-105         1.000*  -104.6905
   Si(g)               5.602e-114    5.602e-114         1.000*  -113.2517
    *no data, gas taken to be ideal

                                  In fluid              Sorbed            Kd
  Original basis total moles   moles     mg/kg      moles     mg/kg      L/kg
 -------------------------------------------------------------------------------
   H2O                 63.4       50.5  9.00e+05
   Al+++              0.335   3.83e-09  0.000102
   Ca++               0.428      0.353  1.40e+04
   Cl-                 1.41       1.41  4.96e+04
   CrO4--            0.0300   1.07e-16  1.23e-11
   Fe++                3.24     0.0104      576.
   H+                 -15.9    0.00100      1.00
   HCO3-            0.00100    0.00100      60.4
   HPO4--            0.0449   6.21e-08   0.00590
   K+                0.0252     0.0252      974.
   Mg++                5.04      0.803  1.93e+04
   Mn++              0.0749     0.0749  4.07e+03
   Na+                0.324      0.324  7.38e+03
   O2(aq)           -0.0225   -0.00204     -64.5
   SO4--            0.00100   8.40e-07    0.0799
   SiO2(aq)            5.11   5.62e-05      3.34
   Ti(OH)4(aq)       0.0371     0.0371  4.25e+03

  Elemental composition               In fluid                  Sorbed
                  total moles     moles       mg/kg        moles       mg/kg
 -------------------------------------------------------------------------------
   Aluminum            0.3351    3.832e-09   0.0001023
   Calcium             0.4276       0.3527   1.398e+04
   Carbon            0.001000     0.001000       11.88
   Chlorine             1.414        1.414   4.960e+04
   Chromium           0.02998    1.074e-16   5.524e-12
   Hydrogen             111.0        101.1   1.008e+05
   Iron                 3.236      0.01043       576.4
   Magnesium            5.039       0.8027   1.930e+04
   Manganese          0.07494      0.07494       4073.
   Oxygen               74.00        50.63   8.015e+05
   Phosphorus         0.04494    6.209e-08    0.001903
   Potassium          0.02518      0.02518       974.2
   Silicon              5.108    5.622e-05       1.562
   Sodium              0.3245       0.3245       7380.
   Sulfur            0.001000    8.403e-07     0.02666
   Titanium           0.03708      0.03708       1756.


          Step #    80             Xi = 0.8000

          Temperature = 100.0 C    Pressure =  1.013 bars
          pH =  5.602              log fO2 =  -61.042
          Eh =  -0.3248 volts      pe =  -4.3876
          Ionic strength      =    2.968129 molal
          Charge imbalance    =    1.417002 eq/kg (40.43% error)
          Activity of water   =    0.962147
          Solvent mass        =     0.89650 kg
          Solution mass       =      1.0000 kg
          Mineral mass        =     0.94353 kg
          Solution density    =    1.014    g/cm3
          Solution viscosity  =    0.003    poise
          Chlorinity          =    1.577247 molal
          Dissolved solids    =      103529 mg/kg sol'n
          Hardness            =   112183.90 mg/kg sol'n as CaCO3
            carbonate         =        9.77 mg/kg sol'n as CaCO3
            non-carbonate     =   112174.13 mg/kg sol'n as CaCO3
          Carbonate alkalinity=        9.77 mg/kg sol'n as CaCO3
          Water type          =    Mg-Cl
          Bulk volume         =    1.31e+03 cm3
          Fluid volume        =        986. cm3
          Mineral volume      =        325. cm3
          Inert volume        =        0.00 cm3
          Porosity            =        75.2 %
          Permeability        =      0.0188 cm2
          Mass reacted        =         859 g

                          moles          moles         grams          cm3      rxn rate
  Reactants             remaining       reacted       reacted       reacted  (mol/kg sec)
 ------------------------------------------------------------------------------------------
   Al2O3                  0.04788        0.1915         19.53          --            --  
   CaO                     0.1219        0.4875         27.34          --            --  
   Cr2O3                 0.004282       0.01713         2.604          --            --  
   FeO(ox)                 0.9244         3.697         265.7          --            --  
   K2O(ox)               0.003455       0.01382         1.302          --            --  
   MgO                      1.036         4.143         167.0          --            --  
   MnO                    0.02141       0.08564         6.075          --            --  
   Na2O(ox)               0.04621        0.1848         11.46          --            --  
   P2O5                  0.006420       0.02568         3.645          --            --  
   SiO2                     1.460         5.838         350.8          --            --  
   TiO2                   0.01059       0.04237         3.385          --            --  

  Minerals in system     moles      log moles      grams        volume (cm3)
 ----------------------------------------------------------------------------
   Antigorite             0.09889     -1.005          448.5           173.0
   Chromite               0.01713     -1.766          3.834          0.7539
   Daphnite-14A            0.1867     -0.729          133.2           39.84
   Greenalite              0.9044     -0.044          336.2           104.0
   Hydroxylapatite        0.01712     -1.767          8.599           3.245
   Magnetite             0.008074     -2.093          1.870          0.3595
   Saponite-Mg            0.02919     -1.535          11.18           3.902
   Troilite             0.0009992     -3.000        0.08784         0.03315
                                               _____________   _____________
          (total)                                     943.5           325.1 

  Aqueous species       molality    mg/kg sol'n    act. coef.     log act.
 ---------------------------------------------------------------------------
   Cl-                      1.163     3.697e+04      0.5800       -0.1709
   Mg++                    0.5744     1.252e+04      0.2592       -0.8271
   Ca++                    0.4064     1.460e+04      0.1682       -1.1652
   Na+                     0.3586         7390.      0.6744       -0.6165
   MgCl+                   0.2265     1.213e+04      0.6744       -0.8161
   MnCl+                  0.07108         5760.      0.6744       -1.3194
   NaCl(aq)               0.05490         2876.      1.0000       -1.2605
   Ti(OH)4(aq)            0.04726         4911.      1.0000       -1.3255
   K+                     0.03052         1070.      0.5800       -1.7519
   CaCl+                  0.03008         2037.      0.6744       -1.6928
   Mn++                   0.02445         1204.      0.1682       -2.3859
   CaCl2(aq)              0.01294         1287.      1.0000       -1.8882
   Fe++                  0.007785         389.8      0.1682       -2.8829
   FeCl+                 0.002105         172.3      0.6744       -2.8479
   KCl(aq)               0.001423         95.08      1.0000       -2.8469
   Methane(aq)           0.001115         16.04      1.0000       -2.9525
   FeCl4--              0.0005337         94.56      0.0805       -4.3667
   H2(aq)               7.616e-05        0.1376      1.0000       -4.1183
   SiO2(aq)             6.169e-05         3.323      1.0000       -4.2098
   FeCl2(aq)            1.001e-05         1.137      1.0000       -4.9997
   H+                   2.665e-06      0.002408      0.9391       -5.6016
   H2S(aq)              7.698e-07       0.02352      1.0000       -6.1136
   HCl(aq)              4.050e-07       0.01324      1.0000       -6.3926
   OH-                  3.392e-07      0.005171      0.6300       -6.6702
   HS-                  1.607e-07      0.004764      0.6300       -6.9947
   NaHSiO3(aq)          8.501e-08      0.007627      1.0000       -7.0705
   H2PO4-               4.076e-08      0.003544      0.6744       -7.5608
   HSiO3-               2.896e-08      0.002001      0.6744       -7.7093
   NaOH(aq)             1.212e-08     0.0004346      1.0000       -7.9165
    (only species > 1e-8 molal listed)

  Mineral saturation states
                     log Q/K                          log Q/K
 ----------------------------------------------------------------
   Daphnite-14A       0.0000 sat    Goethite          -1.2004     
   Greenalite         0.0000 sat    Annite            -1.2376     
   Chromite           0.0000 sat    Boehmite          -1.2642     
   Troilite           0.0000 sat    Minnesotaite      -1.3006     
   Magnetite          0.0000 sat    Tridymite         -1.3034     
   Saponite-Mg        0.0000 sat    Chalcedony        -1.3483     
   Hydroxylapatite    0.0000 sat    Phlogopite        -1.3588     
   Antigorite         0.0000 sat    FeO               -1.4949     
   Pyrrhotite        -0.0796        Clinochlore-14A   -1.5150     
   Saponite-Ca       -0.1891        Whitlockite       -1.5485     
   Ice               -0.4838        Cristobalite(alp  -1.5493     
   Saponite-Na       -0.5065        Gibbsite          -1.7547     
   Chrysotile        -0.5348        Coesite           -1.7900     
   Cronstedtite-7A   -0.5636        Cristobalite(bet  -1.8515     
   Ripidolite-14A    -0.6776        SiO2(am)          -2.0255     
   Saponite-K        -0.7028        Enstatite         -2.0612     
   Talc              -0.8629        Brucite           -2.1088     
   Pyrite            -0.9385        Wustite           -2.1098     
   Diaspore          -0.9694        Fe(OH)2           -2.2913     
   Hematite          -1.0052        Halite            -2.3655     
   Ferrosilite       -1.0849        Alabandite        -2.3924     
   Fayalite          -1.1274        Rhodonite         -2.6458     
   Quartz            -1.1316        Chamosite-7A      -2.8365     
   Saponite-H        -1.1662        Daphnite-7A       -2.8752     
    (only minerals with log Q/K > -3 listed)

                         partial
  Gases               press. (bar)     fugacity     fug. coef.    log fug.
 ---------------------------------------------------------------------------
   CH4(g)                   1.276         1.275        0.9993      0.1057
   H2O(g)                  0.8140        0.8019        0.9852     -0.0959
   H2(g)                  0.09528       0.09535         1.001     -1.0207
   H2S(g)               2.304e-05     2.296e-05        0.9961     -4.6391
   HCl(g)               4.904e-10     4.904e-10         1.000*    -9.3095
   CO2(g)               1.330e-10     1.327e-10        0.9976     -9.8772
   CO(g)                3.605e-15     3.605e-15         1.000*   -14.4431
   C2H4(g)              4.639e-21     4.639e-21         1.000*   -20.3336
   S2(g)                1.294e-27     1.294e-27         1.000*   -26.8882
   SO2(g)               2.174e-28     2.158e-28        0.9928    -27.6659
   Na(g)                1.920e-43     1.920e-43         1.000*   -42.7168
   Cl2(g)               3.522e-45     3.522e-45         1.000*   -44.4532
   K(g)                 1.725e-45     1.725e-45         1.000*   -44.7632
   O2(g)                9.085e-62     9.084e-62        0.9999    -61.0417
   Mg(g)                4.674e-69     4.674e-69         1.000*   -68.3303
   Ca(g)                2.107e-88     2.107e-88         1.000*   -87.6763
   C(g)                 3.615e-97     3.615e-97         1.000*   -96.4419
   Al(g)               2.046e-105    2.046e-105         1.000*  -104.6892
   Si(g)               5.622e-114    5.622e-114         1.000*  -113.2501
    *no data, gas taken to be ideal

                                  In fluid              Sorbed            Kd
  Original basis total moles   moles     mg/kg      moles     mg/kg      L/kg
 -------------------------------------------------------------------------------
   H2O                 64.5       49.8  8.96e+05
   Al+++              0.383   3.94e-09  0.000106
   Ca++               0.488      0.403  1.61e+04
   Cl-                 1.41       1.41  5.01e+04
   CrO4--            0.0343   9.32e-17  1.08e-11
   Fe++                3.70    0.00935      522.
   H+                 -18.2    0.00100      1.01
   HCO3-            0.00100    0.00100      61.0
   HPO4--            0.0514   4.29e-08   0.00411
   K+                0.0286     0.0286  1.12e+03
   Mg++                5.56      0.718  1.74e+04
   Mn++              0.0856     0.0856  4.70e+03
   Na+                0.371      0.371  8.52e+03
   O2(aq)           -0.0257   -0.00204     -65.1
   SO4--            0.00100   8.34e-07    0.0801
   SiO2(aq)            5.84   5.54e-05      3.33
   Ti(OH)4(aq)       0.0424     0.0424  4.91e+03

  Elemental composition               In fluid                  Sorbed
                  total moles     moles       mg/kg        moles       mg/kg
 -------------------------------------------------------------------------------
   Aluminum            0.3830    3.936e-09   0.0001062
   Calcium             0.4885       0.4029   1.615e+04
   Carbon            0.001000     0.001000       12.01
   Chlorine             1.414        1.414   5.013e+04
   Chromium           0.03426    9.319e-17   4.845e-12
   Hydrogen             111.0        99.70   1.005e+05
   Iron                 3.698     0.009354       522.4
   Magnesium            5.557       0.7180   1.745e+04
   Manganese          0.08564      0.08564       4705.
   Oxygen               76.64        49.93   7.989e+05
   Phosphorus         0.05136    4.287e-08    0.001328
   Potassium          0.02864      0.02864       1120.
   Silicon              5.838    5.541e-05       1.556
   Sodium              0.3707       0.3707       8521.
   Sulfur            0.001000    8.342e-07     0.02675
   Titanium           0.04237      0.04237       2029.


          Step #    90             Xi = 0.9000

          Temperature = 100.0 C    Pressure =  1.013 bars
          pH =  5.627              log fO2 =  -61.043
          Eh =  -0.3267 volts      pe =  -4.4129
          Ionic strength      =    2.992581 molal
          Charge imbalance    =    1.432332 eq/kg (40.45% error)
          Activity of water   =    0.961600
          Solvent mass        =     0.88350 kg
          Solution mass       =     0.98933 kg
          Mineral mass        =      1.0616 kg
          Solution density    =    1.016    g/cm3
          Solution viscosity  =    0.003    poise
          Chlorinity          =    1.600449 molal
          Dissolved solids    =      106968 mg/kg sol'n
          Hardness            =   109911.79 mg/kg sol'n as CaCO3
            carbonate         =       10.32 mg/kg sol'n as CaCO3
            non-carbonate     =   109901.46 mg/kg sol'n as CaCO3
          Carbonate alkalinity=       10.32 mg/kg sol'n as CaCO3
          Water type          =    Mg-Cl
          Bulk volume         =    1.34e+03 cm3
          Fluid volume        =        973. cm3
          Mineral volume      =        366. cm3
          Inert volume        =        0.00 cm3
          Porosity            =        72.7 %
          Permeability        =     0.00789 cm2
          Mass reacted        =         966 g

                          moles          moles         grams          cm3      rxn rate
  Reactants             remaining       reacted       reacted       reacted  (mol/kg sec)
 ------------------------------------------------------------------------------------------
   Al2O3                  0.02394        0.2155         21.97          --            --  
   CaO                    0.06094        0.5484         30.75          --            --  
   Cr2O3                 0.002141       0.01927         2.929          --            --  
   FeO(ox)                 0.4622         4.160         298.9          --            --  
   K2O(ox)               0.001727       0.01555         1.465          --            --  
   MgO                     0.5179         4.661         187.8          --            --  
   MnO                    0.01070       0.09634         6.834          --            --  
   Na2O(ox)               0.02310        0.2079         12.89          --            --  
   P2O5                  0.003210       0.02889         4.101          --            --  
   SiO2                    0.7298         6.568         394.6          --            --  
   TiO2                  0.005296       0.04767         3.808          --            --  

  Minerals in system     moles      log moles      grams        volume (cm3)
 ----------------------------------------------------------------------------
   Antigorite              0.1113     -0.954          504.8           194.6
   Chromite               0.01927     -1.715          4.314          0.8481
   Daphnite-14A            0.2102     -0.677          150.0           44.87
   Greenalite               1.019      0.008          378.8           117.2
   Hydroxylapatite        0.01926     -1.715          9.674           3.651
   Magnetite             0.008074     -2.093          1.869          0.3595
   Saponite-Mg            0.03158     -1.501          12.09           4.221
   Troilite             0.0009992     -3.000        0.08784         0.03315
                                               _____________   _____________
          (total)                                     1062.           365.8 

  Aqueous species       molality    mg/kg sol'n    act. coef.     log act.
 ---------------------------------------------------------------------------
   Cl-                      1.180     3.735e+04      0.5808       -0.1642
   Mg++                    0.5119     1.111e+04      0.2596       -0.8766
   Ca++                    0.4629     1.657e+04      0.1683       -1.1084
   Na+                     0.4083         8382.      0.6756       -0.5594
   MgCl+                   0.2049     1.093e+04      0.6756       -0.8588
   MnCl+                  0.08144         6574.      0.6756       -1.2595
   NaCl(aq)               0.06359         3319.      1.0000       -1.1966
   Ti(OH)4(aq)            0.05396         5585.      1.0000       -1.2680
   CaCl+                  0.03476         2345.      0.6756       -1.6292
   K+                     0.03468         1211.      0.5808       -1.6959
   Mn++                   0.02761         1355.      0.1683       -2.3328
   CaCl2(aq)              0.01521         1507.      1.0000       -1.8179
   Fe++                  0.006943         346.3      0.1683       -2.9324
   FeCl+                 0.001904         155.3      0.6756       -2.8906
   KCl(aq)               0.001644         109.4      1.0000       -2.7841
   Methane(aq)           0.001132         16.22      1.0000       -2.9462
   FeCl4--              0.0005071         89.51      0.0805       -4.3892
   H2(aq)               7.627e-05        0.1373      1.0000       -4.1177
   SiO2(aq)             6.166e-05         3.309      1.0000       -4.2100
   FeCl2(aq)            9.211e-06         1.043      1.0000       -5.0357
   H+                   2.510e-06      0.002259      0.9413       -5.6266
   H2S(aq)              7.689e-07       0.02340      1.0000       -6.1142
   HCl(aq)              3.883e-07       0.01264      1.0000       -6.4108
   OH-                  3.585e-07      0.005445      0.6309       -6.6455
   HS-                  1.697e-07      0.005013      0.6309       -6.9703
   NaHSiO3(aq)          1.026e-07      0.009169      1.0000       -6.9889
   HSiO3-               3.059e-08      0.002106      0.6756       -7.6848
   H2PO4-               2.861e-08      0.002478      0.6756       -7.7138
   NaOH(aq)             1.463e-08     0.0005227      1.0000       -7.8346
    (only species > 1e-8 molal listed)

  Mineral saturation states
                     log Q/K                          log Q/K
 ----------------------------------------------------------------
   Antigorite         0.0000 sat    Saponite-H        -1.1662     
   Daphnite-14A       0.0000 sat    Goethite          -1.2006     
   Saponite-Mg        0.0000 sat    Boehmite          -1.2643     
   Chromite           0.0000 sat    Phlogopite        -1.2777     
   Hydroxylapatite    0.0000 sat    Minnesotaite      -1.3007     
   Troilite           0.0000 sat    Tridymite         -1.3036     
   Magnetite          0.0000 sat    Chalcedony        -1.3485     
   Greenalite         0.0000 sat    FeO               -1.4947     
   Pyrrhotite        -0.0796        Clinochlore-14A   -1.5150     
   Saponite-Ca       -0.1716        Cristobalite(alp  -1.5495     
   Saponite-Na       -0.4795        Whitlockite       -1.5839     
   Ice               -0.4840        Gibbsite          -1.7550     
   Chrysotile        -0.5348        Coesite           -1.7902     
   Cronstedtite-7A   -0.5640        Cristobalite(bet  -1.8517     
   Saponite-K        -0.6761        SiO2(am)          -2.0257     
   Ripidolite-14A    -0.6776        Enstatite         -2.0611     
   Talc              -0.8630        Brucite           -2.1088     
   Pyrite            -0.9397        Wustite           -2.1095     
   Diaspore          -0.9695        Alabandite        -2.2898     
   Hematite          -1.0054        Fe(OH)2           -2.2913     
   Ferrosilite       -1.0848        Halite            -2.3016     
   Fayalite          -1.1270        Rhodonite         -2.5432     
   Quartz            -1.1318        Chamosite-7A      -2.8365     
   Annite            -1.1566        Daphnite-7A       -2.8752     
    (only minerals with log Q/K > -3 listed)

                         partial
  Gases               press. (bar)     fugacity     fug. coef.    log fug.
 ---------------------------------------------------------------------------
   CH4(g)                   1.295         1.294        0.9993      0.1120
   H2O(g)                  0.8135        0.8015        0.9852     -0.0961
   H2(g)                  0.09542       0.09549         1.001     -1.0201
   H2S(g)               2.302e-05     2.293e-05        0.9961     -4.6397
   HCl(g)               4.702e-10     4.702e-10         1.000*    -9.3277
   CO2(g)               1.340e-10     1.337e-10        0.9976     -9.8739
   CO(g)                3.640e-15     3.640e-15         1.000*   -14.4389
   C2H4(g)              4.762e-21     4.762e-21         1.000*   -20.3222
   S2(g)                1.287e-27     1.287e-27         1.000*   -26.8905
   SO2(g)               2.159e-28     2.144e-28        0.9928    -27.6688
   Na(g)                2.321e-43     2.321e-43         1.000*   -42.6343
   Cl2(g)               3.233e-45     3.233e-45         1.000*   -44.4904
   K(g)                 2.081e-45     2.081e-45         1.000*   -44.6818
   O2(g)                9.048e-62     9.047e-62        0.9999    -61.0435
   Mg(g)                4.687e-69     4.687e-69         1.000*   -68.3291
   Ca(g)                2.699e-88     2.699e-88         1.000*   -87.5688
   C(g)                 3.658e-97     3.658e-97         1.000*   -96.4368
   Al(g)               2.052e-105    2.052e-105         1.000*  -104.6878
   Si(g)               5.642e-114    5.642e-114         1.000*  -113.2486
    *no data, gas taken to be ideal

                                  In fluid              Sorbed            Kd
  Original basis total moles   moles     mg/kg      moles     mg/kg      L/kg
 -------------------------------------------------------------------------------
   H2O                 65.6       49.0  8.93e+05
   Al+++              0.431   4.07e-09  0.000111
   Ca++               0.549      0.453  1.84e+04
   Cl-                 1.41       1.41  5.07e+04
   CrO4--            0.0385   7.93e-17  9.29e-12
   Fe++                4.16    0.00827      467.
   H+                 -20.5    0.00100      1.02
   HCO3-            0.00100    0.00100      61.7
   HPO4--            0.0578   2.99e-08   0.00290
   K+                0.0321     0.0321  1.27e+03
   Mg++                6.07      0.633  1.56e+04
   Mn++              0.0963     0.0963  5.35e+03
   Na+                0.417      0.417  9.69e+03
   O2(aq)           -0.0289   -0.00204     -65.8
   SO4--            0.00100   8.29e-07    0.0805
   SiO2(aq)            6.57   5.46e-05      3.32
   Ti(OH)4(aq)       0.0477     0.0477  5.58e+03

  Elemental composition               In fluid                  Sorbed
                  total moles     moles       mg/kg        moles       mg/kg
 -------------------------------------------------------------------------------
   Aluminum            0.4309    4.065e-09   0.0001109
   Calcium             0.5494       0.4531   1.836e+04
   Carbon            0.001000     0.001000       12.14
   Chlorine             1.414        1.414   5.067e+04
   Chromium           0.03854    7.927e-17   4.166e-12
   Hydrogen             111.0        98.28   1.001e+05
   Iron                 4.161     0.008273       467.0
   Magnesium            6.075       0.6333   1.556e+04
   Manganese          0.09634      0.09634       5350.
   Oxygen               79.28        49.23   7.962e+05
   Phosphorus         0.05778    2.992e-08   0.0009369
   Potassium          0.03209      0.03209       1268.
   Silicon              6.568    5.460e-05       1.550
   Sodium              0.4169       0.4169       9687.
   Sulfur            0.001000    8.292e-07     0.02688
   Titanium           0.04767      0.04767       2307.


          Step #   100             Xi = 1.0000

          Temperature = 100.0 C    Pressure =  1.013 bars
          pH =  5.656              log fO2 =  -61.045
          Eh =  -0.3289 volts      pe =  -4.4423
          Ionic strength      =    3.018298 molal
          Charge imbalance    =    1.447997 eq/kg (40.46% error)
          Activity of water   =    0.961029
          Solvent mass        =     0.87050 kg
          Solution mass       =     0.97862 kg
          Mineral mass        =      1.1796 kg
          Solution density    =    1.018    g/cm3
          Solution viscosity  =    0.003    poise
          Chlorinity          =    1.624345 molal
          Dissolved solids    =      110481 mg/kg sol'n
          Hardness            =   107590.88 mg/kg sol'n as CaCO3
            carbonate         =       11.00 mg/kg sol'n as CaCO3
            non-carbonate     =   107579.88 mg/kg sol'n as CaCO3
          Carbonate alkalinity=       11.00 mg/kg sol'n as CaCO3
          Water type          =    Ca-Cl
          Bulk volume         =    1.37e+03 cm3
          Fluid volume        =        961. cm3
          Mineral volume      =        406. cm3
          Inert volume        =        0.00 cm3
          Porosity            =        70.3 %
          Permeability        =     0.00343 cm2
          Mass reacted        =    1.07e+03 g

                          moles          moles         grams          cm3      rxn rate
  Reactants             remaining       reacted       reacted       reacted  (mol/kg sec)
 ------------------------------------------------------------------------------------------
   Al2O3                2.494e-16        0.2394         24.41          --            --  
   CaO                  1.025e-15        0.6094         34.17          --            --  
   Cr2O3               -2.458e-17       0.02141         3.254          --            --  
   FeO(ox)              1.721e-15         4.622         332.1          --            --  
   K2O(ox)             -2.816e-17       0.01727         1.627          --            --  
   MgO                 -1.533e-15         5.179         208.7          --            --  
   MnO                  1.351e-16        0.1070         7.594          --            --  
   Na2O(ox)            -5.681e-17        0.2310         14.32          --            --  
   P2O5                 1.887e-17       0.03210         4.556          --            --  
   SiO2                -1.069e-15         7.298         438.5          --            --  
   TiO2                -6.353e-17       0.05296         4.231          --            --  

  Minerals in system     moles      log moles      grams        volume (cm3)
 ----------------------------------------------------------------------------
   Antigorite              0.1237     -0.908          561.0           216.3
   Chromite               0.02141     -1.669          4.793          0.9424
   Daphnite-14A            0.2338     -0.631          166.8           49.89
   Greenalite               1.133      0.054          421.3           130.3
   Hydroxylapatite        0.02140     -1.670          10.75           4.056
   Magnetite             0.008073     -2.093          1.869          0.3594
   Saponite-Mg            0.03396     -1.469          13.00           4.539
   Troilite             0.0009992     -3.000        0.08784         0.03315
                                               _____________   _____________
          (total)                                     1180.           406.5 

  Aqueous species       molality    mg/kg sol'n    act. coef.     log act.
 ---------------------------------------------------------------------------
   Cl-                      1.197     3.775e+04      0.5810       -0.1577
   Ca++                    0.5209     1.857e+04      0.1683       -1.0570
   Na+                     0.4593         9393.      0.6759       -0.5080
   Mg++                    0.4481         9689.      0.2597       -0.9341
   MgCl+                   0.1821         9678.      0.6759       -0.9099
   MnCl+                  0.09217         7411.      0.6759       -1.2055
   NaCl(aq)               0.07265         3777.      1.0000       -1.1387
   Ti(OH)4(aq)            0.06085         6273.      1.0000       -1.2158
   CaCl+                  0.03970         2667.      0.6759       -1.5714
   K+                     0.03896         1355.      0.5810       -1.6452
   Mn++                   0.03080         1505.      0.1683       -2.2853
   CaCl2(aq)              0.01764         1741.      1.0000       -1.7536
   Fe++                  0.006080         302.0      0.1683       -2.9899
   KCl(aq)               0.001875         124.4      1.0000       -2.7269
   FeCl+                 0.001692         137.4      0.6759       -2.9417
   Methane(aq)           0.001149         16.39      1.0000       -2.9398
   FeCl4--              0.0004716         82.91      0.0805       -4.4209
   H2(aq)               7.638e-05        0.1370      1.0000       -4.1170
   SiO2(aq)             6.164e-05         3.294      1.0000       -4.2102
   FeCl2(aq)            8.312e-06        0.9372      1.0000       -5.0803
   H+                   2.346e-06      0.002103      0.9420       -5.6557
   H2S(aq)              7.679e-07       0.02328      1.0000       -6.1147
   OH-                  3.829e-07      0.005793      0.6312       -6.6167
   HCl(aq)              3.686e-07       0.01196      1.0000       -6.4334
   HS-                  1.812e-07      0.005330      0.6312       -6.9417
   NaHSiO3(aq)          1.234e-07       0.01098      1.0000       -6.9089
   HSiO3-               3.265e-08      0.002239      0.6759       -7.6562
   H2PO4-               2.009e-08      0.001733      0.6759       -7.8672
   NaOH(aq)             1.760e-08     0.0006263      1.0000       -7.7544
    (only species > 1e-8 molal listed)

  Mineral saturation states
                     log Q/K                          log Q/K
 ----------------------------------------------------------------
   Saponite-Mg        0.0000 sat    Saponite-H        -1.1663     
   Troilite           0.0000 sat    Phlogopite        -1.1980     
   Greenalite         0.0000 sat    Goethite          -1.2009     
   Antigorite         0.0000 sat    Boehmite          -1.2644     
   Magnetite          0.0000 sat    Minnesotaite      -1.3009     
   Daphnite-14A       0.0000 sat    Tridymite         -1.3038     
   Chromite           0.0000 sat    Chalcedony        -1.3487     
   Hydroxylapatite    0.0000 sat    FeO               -1.4943     
   Pyrrhotite        -0.0796        Clinochlore-14A   -1.5150     
   Saponite-Ca       -0.1536        Cristobalite(alp  -1.5497     
   Saponite-Na       -0.4530        Whitlockite       -1.6202     
   Ice               -0.4843        Gibbsite          -1.7554     
   Chrysotile        -0.5348        Coesite           -1.7904     
   Cronstedtite-7A   -0.5644        Cristobalite(bet  -1.8519     
   Saponite-K        -0.6499        SiO2(am)          -2.0259     
   Ripidolite-14A    -0.6776        Enstatite         -2.0610     
   Talc              -0.8631        Brucite           -2.1087     
   Pyrite            -0.9409        Wustite           -2.1093     
   Diaspore          -0.9696        Alabandite        -2.1847     
   Hematite          -1.0058        Halite            -2.2437     
   Annite            -1.0768        Fe(OH)2           -2.2912     
   Ferrosilite       -1.0847        Rhodonite         -2.4379     
   Fayalite          -1.1266        Chamosite-7A      -2.8365     
   Quartz            -1.1320        Daphnite-7A       -2.8752     
    (only minerals with log Q/K > -3 listed)

                         partial
  Gases               press. (bar)     fugacity     fug. coef.    log fug.
 ---------------------------------------------------------------------------
   CH4(g)                   1.314         1.313        0.9993      0.1184
   H2O(g)                  0.8130        0.8010        0.9852     -0.0964
   H2(g)                  0.09557       0.09563         1.001     -1.0194
   H2S(g)               2.299e-05     2.290e-05        0.9961     -4.6402
   HCl(g)               4.464e-10     4.464e-10         1.000*    -9.3503
   CO2(g)               1.350e-10     1.347e-10        0.9976     -9.8706
   CO(g)                3.675e-15     3.675e-15         1.000*   -14.4347
   C2H4(g)              4.891e-21     4.891e-21         1.000*   -20.3106
   S2(g)                1.279e-27     1.279e-27         1.000*   -26.8930
   SO2(g)               2.144e-28     2.129e-28        0.9928    -27.6718
   Na(g)                2.796e-43     2.796e-43         1.000*   -42.5535
   Cl2(g)               2.909e-45     2.909e-45         1.000*   -44.5362
   K(g)                 2.502e-45     2.502e-45         1.000*   -44.6017
   O2(g)                9.010e-62     9.009e-62        0.9999    -61.0453
   Mg(g)                4.700e-69     4.700e-69         1.000*   -68.3279
   Ca(g)                3.478e-88     3.478e-88         1.000*   -87.4587
   C(g)                 3.701e-97     3.701e-97         1.000*   -96.4317
   Al(g)               2.059e-105    2.059e-105         1.000*  -104.6864
   Si(g)               5.663e-114    5.663e-114         1.000*  -113.2469
    *no data, gas taken to be ideal

                                  In fluid              Sorbed            Kd
  Original basis total moles   moles     mg/kg      moles     mg/kg      L/kg
 -------------------------------------------------------------------------------
   H2O                 66.7       48.3  8.90e+05
   Al+++              0.479   4.23e-09  0.000117
   Ca++               0.610      0.503  2.06e+04
   Cl-                 1.41       1.41  5.12e+04
   CrO4--            0.0428   6.56e-17  7.78e-12
   Fe++                4.62    0.00718      410.
   H+                 -22.8    0.00100      1.03
   HCO3-            0.00100    0.00100      62.3
   HPO4--            0.0642   2.09e-08   0.00205
   K+                0.0355     0.0355  1.42e+03
   Mg++                6.59      0.549  1.36e+04
   Mn++               0.107      0.107  6.01e+03
   Na+                0.463      0.463  1.09e+04
   O2(aq)           -0.0321   -0.00203     -66.5
   SO4--            0.00100   8.26e-07    0.0811
   SiO2(aq)            7.30   5.38e-05      3.30
   Ti(OH)4(aq)       0.0530     0.0530  6.27e+03

  Elemental composition               In fluid                  Sorbed
                  total moles     moles       mg/kg        moles       mg/kg
 -------------------------------------------------------------------------------
   Aluminum            0.4788    4.235e-09   0.0001168
   Calcium             0.6104       0.5034   2.061e+04
   Carbon            0.001000     0.001000       12.27
   Chlorine             1.414        1.414   5.123e+04
   Chromium           0.04283    6.562e-17   3.487e-12
   Hydrogen             111.0        96.86   9.975e+04
   Iron                 4.623     0.007183       409.9
   Magnesium            6.593       0.5486   1.362e+04
   Manganese           0.1070       0.1070       6010.
   Oxygen               81.93        48.53   7.935e+05
   Phosphorus         0.06420    2.093e-08   0.0006623
   Potassium          0.03555      0.03555       1420.
   Silicon              7.298    5.379e-05       1.544
   Sodium              0.4631       0.4631   1.088e+04
   Sulfur            0.001000    8.261e-07     0.02707
   Titanium           0.05297      0.05297       2591.
