# Supplementary material for: Mineral Indicators of Geologically Recent Past Habitability on Mars
Source: Life (Basel). 2023 Dec 15;13(12):2349. doi: 10.3390/life13122349 (PMC10744562; doi:10.3390/life13122349)
Supplement: Supplementary file 1 [file life-13-02349-s001.zip › Supplemental Files 1/Mg(ClO4)2/Mg(ClO4)2_373/React_output_Alh77005_373.txt]

          Step #     0             Xi = 0.0000

          Temperature =   0.0 C    Pressure =  1.013 bars
          pH =  5.248              log fO2 =   -3.057
          Eh =   0.9081 volts      pe =  16.7564
          Ionic strength      =    2.937418 molal
          Charge imbalance    =    1.307208 eq/kg (38.91% error)
          Activity of water   =    0.963674
          Solvent mass        =      1.0000 kg
          Solution mass       =      1.0848 kg
          Mineral mass        =      0.0000 kg
          Solution density    =    1.066    g/cm3
          Solution viscosity  =    0.021    poise
          Chlorinity          =    1.414000 molal
          Dissolved solids    =       78180 mg/kg sol'n
          Hardness            =   130553.63 mg/kg sol'n as CaCO3
            carbonate         =        2.86 mg/kg sol'n as CaCO3
            non-carbonate     =   130550.77 mg/kg sol'n as CaCO3
          Carbonate alkalinity=        2.86 mg/kg sol'n as CaCO3
          Water type          =    Mg-Cl
          Bulk volume         =    1.02e+03 cm3
          Fluid volume        =    1.02e+03 cm3
          Mineral volume      =        0.00 cm3
          Inert volume        =        0.00 cm3
          Porosity            =        100. %
          Permeability        =        98.7 cm2
          Mass reacted        =           0 g

                          moles          moles         grams          cm3      rxn rate
  Reactants             remaining       reacted       reacted       reacted  (mol/kg sec)
 ------------------------------------------------------------------------------------------
   H2O                      0.000         0.000         0.000          --            --  
   Al2O3                   0.3054         0.000         0.000          --            --  
   CaO                     0.6113         0.000         0.000          --            --  
   Cr2O3                  0.06995         0.000         0.000          --            --  
   FeO(ox)                  3.035         0.000         0.000          --            --  
   K2O(ox)               0.003455         0.000         0.000          --            --  
   MgO                      7.590         0.000         0.000          --            --  
   MnO                    0.06882         0.000         0.000          --            --  
   Na2O(ox)               0.08226         0.000         0.000          --            --  
   P2O5                   0.03057         0.000         0.000          --            --  
   S                      0.01725         0.000         0.000         0.000          --  
   SiO2                     7.655         0.000         0.000          --            --  
   TiO2                   0.05296         0.000         0.000          --            --  

  No minerals in system.

  Aqueous species       molality    mg/kg sol'n    act. coef.     log act.
 ---------------------------------------------------------------------------
   Cl-                      1.113     3.637e+04      0.6211       -0.1604
   Mg++                     1.112     2.492e+04      0.3088       -0.4641
   MgCl+                   0.3008     1.657e+04      0.7044       -0.6739
   K+                   0.0009916         35.74      0.6211       -3.2105
   Na+                  0.0009326         19.76      0.7044       -3.1825
   Ca++                 0.0009248         34.17      0.2141       -3.7033
   MgSO4(aq)            0.0008444         93.69      1.0000       -3.0734
   Fe+++                0.0005964         30.71      0.0698       -4.3806
   CO2(aq)              0.0004569         18.53      1.0000       -3.3402
   FeCO3+               0.0003938         42.05      0.7044       -3.5570
   SO4--                0.0001550         13.73      0.1152       -4.7481
   MgHCO3+              0.0001201         9.449      0.7044       -4.0725
   NaCl(aq)             6.738e-05         3.630      1.0000       -4.1715
   CaCl+                4.127e-05         2.873      0.7044       -4.5366
   CaCl2(aq)            3.341e-05         3.418      1.0000       -4.4761
   HCO3-                2.910e-05         1.637      0.7044       -4.6882
   FeCl++               9.637e-06        0.8111      0.1396       -5.8712
   KCl(aq)              8.305e-06        0.5708      1.0000       -5.0806
   H+                   6.058e-06      0.005629      0.9315       -5.2485
   O2(aq)               1.931e-06       0.05696      1.0000       -5.7142
   Ti(OH)4(aq)          1.000e-06        0.1068      1.0000       -6.0000
   SiO2(aq)             1.000e-06       0.05539      1.0000       -6.0000
   H2PO4-               9.506e-07       0.08499      0.7044       -6.1742
   Al+++                8.602e-07       0.02140      0.0698       -7.2215
   HCl(aq)              8.516e-07       0.02862      1.0000       -6.0697
   Mn++                 8.010e-07       0.04056      0.2141       -6.7658
   HCrO4-               7.565e-07       0.08159      0.7044       -6.2734
   CaSO4(aq)            4.168e-07       0.05231      1.0000       -6.3801
   CrO4--               2.432e-07       0.02600      0.1152       -7.5525
   MnCl+                1.985e-07       0.01654      0.7044       -6.8545
   AlOH++               1.379e-07      0.005592      0.1396       -7.7155
   KSO4-                1.199e-07       0.01494      0.7044       -7.0732
   Fe++                 8.699e-08      0.004479      0.2141       -7.7299
   CaHCO3+              7.174e-08      0.006685      0.7044       -7.2965
   HPO4--               4.893e-08      0.004329      0.1152       -8.2488
   FeSO4+               4.251e-08      0.005953      0.7044       -7.5237
   NaHCO3(aq)           3.182e-08      0.002464      1.0000       -7.4974
   MgCO3(aq)            2.271e-08      0.001765      1.0000       -7.6438
   FeCl+                1.287e-08      0.001083      0.7044       -8.0426
    (only species > 1e-8 molal listed)

  Mineral saturation states
                     log Q/K                          log Q/K
 ----------------------------------------------------------------
   Hematite          20.5403s/sat   Cronstedtite-7A    2.1163s/sat
   Nontronite-Mg     16.4834s/sat   Ice               -0.0628     
   Nontronite-K      15.9794s/sat   Diaspore          -0.4257     
   Nontronite-Ca     15.9600s/sat   Boehmite          -0.8739     
   Nontronite-H      15.9188s/sat   Gibbsite          -0.9031     
   Nontronite-Na     15.5678s/sat   Quartz            -1.3681     
   Jarosite          11.9829s/sat   Tridymite         -1.5745     
   Magnetite         11.5334s/sat   Chalcedony        -1.6641     
   Goethite           9.8075s/sat   Cristobalite(alp  -1.9787     
   Ferrite-Mg         7.2040s/sat   Coesite           -2.2477     
   Fe(OH)3            4.3195s/sat   Cristobalite(bet  -2.4987     
   Ferrite-Ca         3.7373s/sat   SiO2(am)          -2.8760     
   Strengite          3.4319s/sat   Magnesite         -2.8773     
   Pyrolusite         2.3896s/sat
    (only minerals with log Q/K > -3 listed)

                         partial
  Gases               press. (bar)     fugacity     fug. coef.    log fug.
 ---------------------------------------------------------------------------
   CO2(g)                0.005739      0.005700        0.9932     -2.2441
   H2O(g)                0.005293      0.004847        0.9156     -2.3146
   O2(g)                0.0008769     0.0008760        0.9990     -3.0575
   HCl(g)               1.305e-13     1.305e-13         1.000*   -12.8845
   Cl2(g)               3.273e-18     3.273e-18         1.000*   -17.4850
   H2(g)                2.352e-45     2.354e-45         1.001    -44.6283
   CO(g)                4.928e-51     4.928e-51         1.000*   -50.3073
   SO2(g)               7.624e-56     7.461e-56        0.9786    -55.1272
   Na(g)                6.391e-86     6.391e-86         1.000*   -85.1944
   K(g)                 1.485e-86     1.485e-86         1.000*   -85.8282
   Mg(g)               2.155e-144    2.155e-144         1.000*  -143.6665
   H2S(g)              1.468e-148    1.453e-148        0.9900   -147.8378
   CH4(g)              1.742e-154    1.738e-154        0.9976   -153.7600
   Ca(g)               3.446e-172    3.446e-172         1.000*  -171.4627
   C(g)                2.141e-204    2.141e-204         1.000*  -203.6693
   Al(g)               3.657e-209    3.657e-209         1.000*  -208.4369
   S2(g)               1.639e-235    1.639e-235         1.000*  -234.7855
   Si(g)               6.703e-242    6.703e-242         1.000*  -241.1737
   C2H4(g)             6.292e-252    6.292e-252         1.000*  -251.2012
    *no data, gas taken to be ideal

                                  In fluid              Sorbed            Kd
  Original basis total moles   moles     mg/kg      moles     mg/kg      L/kg
 -------------------------------------------------------------------------------
   H2O                 55.5       55.5  9.22e+05
   Al+++           1.00e-06   1.00e-06    0.0249
   Ca++             0.00100    0.00100      36.9
   Cl-                 1.41       1.41  4.62e+04
   CrO4--          1.00e-06   1.00e-06     0.107
   Fe++             0.00100    0.00100      51.5
   H+               0.00107    0.00107     0.995
   HCO3-            0.00100    0.00100      56.2
   HPO4--          1.00e-06   1.00e-06    0.0885
   K+               0.00100    0.00100      36.0
   Mg++                1.41       1.41  3.17e+04
   Mn++            1.00e-06   1.00e-06    0.0506
   Na+              0.00100    0.00100      21.2
   O2(aq)          0.000252   0.000252      7.43
   SO4--            0.00100    0.00100      88.6
   SiO2(aq)        1.00e-06   1.00e-06    0.0554
   Ti(OH)4(aq)     1.00e-06   1.00e-06     0.107

  Elemental composition               In fluid                  Sorbed
                  total moles     moles       mg/kg        moles       mg/kg
 -------------------------------------------------------------------------------
   Aluminum         1.000e-06    1.000e-06     0.02487
   Calcium           0.001000     0.001000       36.94
   Carbon            0.001000     0.001000       11.07
   Chlorine             1.414        1.414   4.621e+04
   Chromium         1.000e-06    1.000e-06     0.04793
   Hydrogen             111.0        111.0   1.031e+05
   Iron              0.001000     0.001000       51.48
   Magnesium            1.414        1.414   3.168e+04
   Manganese        1.000e-06    1.000e-06     0.05064
   Oxygen               55.52        55.52   8.188e+05
   Phosphorus       1.000e-06    1.000e-06     0.02855
   Potassium         0.001000     0.001000       36.04
   Silicon          1.000e-06    1.000e-06     0.02589
   Sodium            0.001000     0.001000       21.19
   Sulfur            0.001000     0.001000       29.56
   Titanium         1.000e-06    1.000e-06     0.04414


          Step #     0             Xi = 0.0000

          Temperature =   0.0 C    Pressure =  1.013 bars
          pH =  2.773              log fO2 =   -3.063
          Eh =   1.0422 volts      pe =  19.2307
          Ionic strength      =    2.935576 molal
          Charge imbalance    =    1.307304 eq/kg (38.91% error)
          Activity of water   =    0.963681
          Solvent mass        =     0.99998 kg
          Solution mass       =      1.0847 kg
          Mineral mass        =  7.9777e-05 kg
          Solution density    =    1.066    g/cm3
          Solution viscosity  =    0.021    poise
          Chlorinity          =    1.414024 molal
          Dissolved solids    =       78128 mg/kg sol'n
          Hardness            =   130563.23 mg/kg sol'n as CaCO3
            carbonate         =        0.01 mg/kg sol'n as CaCO3
            non-carbonate     =   130563.22 mg/kg sol'n as CaCO3
          Carbonate alkalinity=        0.01 mg/kg sol'n as CaCO3
          Water type          =    Mg-Cl
          Bulk volume         =    1.02e+03 cm3
          Fluid volume        =    1.02e+03 cm3
          Mineral volume      =      0.0151 cm3
          Inert volume        =        0.00 cm3
          Porosity            =        100. %
          Permeability        =        98.6 cm2
          Mass reacted        =           0 g

                          moles          moles         grams          cm3      rxn rate
  Reactants             remaining       reacted       reacted       reacted  (mol/kg sec)
 ------------------------------------------------------------------------------------------
   H2O                      0.000         0.000         0.000          --            --  
   Al2O3                   0.3054         0.000         0.000          --            --  
   CaO                     0.6113         0.000         0.000          --            --  
   Cr2O3                  0.06995         0.000         0.000          --            --  
   FeO(ox)                  3.035         0.000         0.000          --            --  
   K2O(ox)               0.003455         0.000         0.000          --            --  
   MgO                      7.590         0.000         0.000          --            --  
   MnO                    0.06882         0.000         0.000          --            --  
   Na2O(ox)               0.08226         0.000         0.000          --            --  
   P2O5                   0.03057         0.000         0.000          --            --  
   S                      0.01725         0.000         0.000         0.000          --  
   SiO2                     7.655         0.000         0.000          --            --  
   TiO2                   0.05296         0.000         0.000          --            --  

  Minerals in system     moles      log moles      grams        volume (cm3)
 ----------------------------------------------------------------------------
   Hematite             0.0004996     -3.301        0.07978         0.01512
                                               _____________   _____________
          (total)                                   0.07978         0.01512 

  Aqueous species       molality    mg/kg sol'n    act. coef.     log act.
 ---------------------------------------------------------------------------
   Cl-                      1.113     3.637e+04      0.6210       -0.1605
   Mg++                     1.112     2.492e+04      0.3088       -0.4640
   MgCl+                   0.3008     1.657e+04      0.7043       -0.6739
   H+                    0.001811         1.683      0.9314       -2.7729
   CO2(aq)              0.0009989         40.53      1.0000       -3.0005
   K+                   0.0009916         35.74      0.6210       -3.2106
   Na+                  0.0009327         19.77      0.7043       -3.1825
   Ca++                 0.0009249         34.17      0.2141       -3.7033
   MgSO4(aq)            0.0008426         93.50      1.0000       -3.0744
   HCl(aq)              0.0002545         8.554      1.0000       -3.5943
   SO4--                0.0001546         13.69      0.1153       -4.7490
   NaCl(aq)             6.736e-05         3.629      1.0000       -4.1716
   CaCl+                4.126e-05         2.873      0.7043       -4.5367
   CaCl2(aq)            3.340e-05         3.417      1.0000       -4.4763
   KCl(aq)              8.303e-06        0.5706      1.0000       -5.0808
   HSO4-                2.237e-06        0.2001      0.7043       -5.8027
   O2(aq)               1.909e-06       0.05630      1.0000       -5.7193
   Ti(OH)4(aq)          1.000e-06        0.1069      1.0000       -6.0000
   SiO2(aq)             1.000e-06       0.05539      1.0000       -6.0000
   Al+++                9.995e-07       0.02486      0.0698       -7.1564
   HCrO4-               9.834e-07        0.1061      0.7043       -6.1595
   MgHCO3+              8.790e-07       0.06914      0.7043       -6.2082
   H2PO4-               8.773e-07       0.07844      0.7043       -6.2091
   Fe+++                8.551e-07       0.04402      0.0698       -7.2241
   Mn++                 8.010e-07       0.04057      0.2141       -6.7657
   CaSO4(aq)            4.159e-07       0.05220      1.0000       -6.3810
   HCO3-                2.129e-07       0.01198      0.7043       -6.8240
   MnCl+                1.984e-07       0.01653      0.7043       -6.8546
   H3PO4(aq)            1.225e-07       0.01107      1.0000       -6.9118
   KSO4-                1.197e-07       0.01491      0.7043       -7.0742
   FeCl++               1.381e-08      0.001163      0.1396       -8.7148
   CrO3Cl-              1.150e-08      0.001436      0.7043       -8.0917
    (only species > 1e-8 molal listed)

  Mineral saturation states
                     log Q/K                          log Q/K
 ----------------------------------------------------------------
   Hematite           0.0000 sat    Cristobalite(alp  -1.9787     
   Ice               -0.0628        Coesite           -2.2477     
   Goethite          -0.4627        Cristobalite(bet  -2.4987     
   Quartz            -1.3681        Pyrolusite        -2.5640     
   Tridymite         -1.5745        SiO2(am)          -2.8760     
   Chalcedony        -1.6641     
    (only minerals with log Q/K > -3 listed)

                         partial
  Gases               press. (bar)     fugacity     fug. coef.    log fug.
 ---------------------------------------------------------------------------
   CO2(g)                 0.01255       0.01246        0.9932     -1.9044
   H2O(g)                0.005293      0.004847        0.9156     -2.3146
   O2(g)                0.0008667     0.0008658        0.9990     -3.0626
   HCl(g)               3.898e-11     3.898e-11         1.000*   -10.4091
   Cl2(g)               2.906e-13     2.906e-13         1.000*   -12.5367
   H2(g)                2.365e-45     2.367e-45         1.001    -44.6257
   CO(g)                1.084e-50     1.084e-50         1.000*   -49.9650
   SO2(g)               6.836e-51     6.690e-51        0.9786    -50.1746
   Na(g)                2.144e-88     2.144e-88         1.000*   -87.6687
   K(g)                 4.984e-89     4.984e-89         1.000*   -88.3025
   H2S(g)              1.339e-143    1.326e-143        0.9900   -142.8776
   Mg(g)               2.427e-149    2.427e-149         1.000*  -148.6150
   CH4(g)              3.899e-154    3.890e-154        0.9976   -153.4101
   Ca(g)               3.880e-177    3.880e-177         1.000*  -176.4112
   C(g)                4.737e-204    4.737e-204         1.000*  -203.3245
   Al(g)               1.605e-216    1.605e-216         1.000*  -215.7945
   S2(g)               1.349e-225    1.349e-225         1.000*  -224.8701
   Si(g)               6.782e-242    6.782e-242         1.000*  -241.1686
   C2H4(g)             3.115e-251    3.115e-251         1.000*  -250.5065
    *no data, gas taken to be ideal

                                  In fluid              Sorbed            Kd
  Original basis total moles   moles     mg/kg      moles     mg/kg      L/kg
 -------------------------------------------------------------------------------
   H2O                 55.5       55.5  9.22e+05
   Al+++           1.00e-06   1.00e-06    0.0249
   Ca++             0.00100    0.00100      36.9
   Cl-                 1.41       1.41  4.62e+04
   CrO4--          1.00e-06   1.00e-06     0.107
   Fe++             0.00100   8.69e-07    0.0447
   H+               0.00107    0.00307      2.85
   HCO3-            0.00100    0.00100      56.3
   HPO4--          1.00e-06   1.00e-06    0.0885
   K+               0.00100    0.00100      36.0
   Mg++                1.41       1.41  3.17e+04
   Mn++            1.00e-06   1.00e-06    0.0506
   Na+              0.00100    0.00100      21.2
   O2(aq)          0.000252   2.12e-06    0.0626
   SO4--            0.00100    0.00100      88.6
   SiO2(aq)        1.00e-06   1.00e-06    0.0554
   Ti(OH)4(aq)     1.00e-06   1.00e-06     0.107

  Elemental composition               In fluid                  Sorbed
                  total moles     moles       mg/kg        moles       mg/kg
 -------------------------------------------------------------------------------
   Aluminum         1.000e-06    1.000e-06     0.02487
   Calcium           0.001000     0.001000       36.95
   Carbon            0.001000     0.001000       11.07
   Chlorine             1.414        1.414   4.621e+04
   Chromium         1.000e-06    1.000e-06     0.04793
   Hydrogen             111.0        111.0   1.032e+05
   Iron              0.001000    8.689e-07     0.04474
   Magnesium            1.414        1.414   3.168e+04
   Manganese        1.000e-06    1.000e-06     0.05065
   Oxygen               55.52        55.51   8.188e+05
   Phosphorus       1.000e-06    1.000e-06     0.02855
   Potassium         0.001000     0.001000       36.04
   Silicon          1.000e-06    1.000e-06     0.02589
   Sodium            0.001000     0.001000       21.19
   Sulfur            0.001000     0.001000       29.56
   Titanium         1.000e-06    1.000e-06     0.04414


          Step #     1             Xi = 0.0006

          Temperature =   0.0 C    Pressure =  1.013 bars
          pH =  7.369              log fO2 =  -74.083
          Eh =  -0.1691 volts      pe =  -3.1205
          Ionic strength      =    2.936500 molal
          Charge imbalance    =    1.307272 eq/kg (38.91% error)
          Activity of water   =    0.963676
          Solvent mass        =     0.99997 kg
          Solution mass       =      1.0848 kg
          Mineral mass        =  0.00072792 kg
          Solution density    =    1.066    g/cm3
          Solution viscosity  =    0.021    poise
          Chlorinity          =    1.414044 molal
          Dissolved solids    =       78163 mg/kg sol'n
          Hardness            =   130654.46 mg/kg sol'n as CaCO3
            carbonate         =       36.97 mg/kg sol'n as CaCO3
            non-carbonate     =   130617.48 mg/kg sol'n as CaCO3
          Carbonate alkalinity=       36.97 mg/kg sol'n as CaCO3
          Water type          =    Mg-Cl
          Bulk volume         =    1.02e+03 cm3
          Fluid volume        =    1.02e+03 cm3
          Mineral volume      =       0.218 cm3
          Inert volume        =        0.00 cm3
          Porosity            =        100. %
          Permeability        =        98.0 cm2
          Mass reacted        =       0.675 g

                          moles          moles         grams          cm3      rxn rate
  Reactants             remaining       reacted       reacted       reacted  (mol/kg sec)
 ------------------------------------------------------------------------------------------
   H2O                      0.000         0.000         0.000          --            --  
   Al2O3                   0.3052     0.0001908       0.01946          --            --  
   CaO                     0.6109     0.0003821       0.02143          --            --  
   Cr2O3                  0.06990     4.372e-05      0.006644          --            --  
   FeO(ox)                  3.033      0.001897        0.1363          --            --  
   K2O(ox)               0.003453     2.159e-06     0.0002034          --            --  
   MgO                      7.585      0.004744        0.1912          --            --  
   MnO                    0.06877     4.301e-05      0.003051          --            --  
   Na2O(ox)               0.08221     5.141e-05      0.003187          --            --  
   P2O5                   0.03055     1.911e-05      0.002712          --            --  
   S                      0.01724     1.078e-05     0.0003458     0.0001673          --  
   SiO2                     7.650      0.004785        0.2875          --            --  
   TiO2                   0.05293     3.310e-05      0.002644          --            --  

  Minerals in system     moles      log moles      grams        volume (cm3)
 ----------------------------------------------------------------------------
   Chromite             4.422e-05     -4.354       0.009897        0.001946
   Hematite              0.001259     -2.900         0.2010         0.03811
   Magnesite            0.0001095     -3.961       0.009229        0.003067
   Nontronite-Mg        2.169e-05     -4.664       0.009147        0.002815
   Pyrite               0.0001154     -3.938        0.01384        0.002762
   Saponite-Mg           0.001138     -2.944         0.4357          0.1521
   Talc                 0.0001293     -3.888        0.04905         0.01762
                                               _____________   _____________
          (total)                                    0.7279          0.2184 

  Aqueous species       molality    mg/kg sol'n    act. coef.     log act.
 ---------------------------------------------------------------------------
   Cl-                      1.113     3.637e+04      0.6210       -0.1604
   Mg++                     1.112     2.492e+04      0.3088       -0.4640
   MgCl+                   0.3009     1.657e+04      0.7043       -0.6738
   Ca++                  0.001278         47.21      0.2141       -3.5629
   Na+                   0.001028         21.79      0.7043       -3.1401
   K+                   0.0009959         35.90      0.6210       -3.2087
   MgHCO3+              0.0006862         53.97      0.7043       -3.3158
   MgSO4(aq)            0.0006587         73.09      1.0000       -3.1813
   HCO3-                0.0001662         9.349      0.7043       -3.9316
   Fe++                 0.0001530         7.878      0.2141       -4.4847
   SO4--                0.0001209         10.70      0.1152       -4.8560
   NaCl(aq)             7.428e-05         4.002      1.0000       -4.1291
   CaCl+                5.702e-05         3.970      0.7043       -4.3962
   CaCl2(aq)            4.616e-05         4.722      1.0000       -4.3358
   Mn++                 3.526e-05         1.786      0.2141       -5.1221
   HPO4--               3.411e-05         3.018      0.1152       -5.4055
   Ti(OH)4(aq)          3.410e-05         3.644      1.0000       -4.4672
   FeCl+                2.264e-05         1.905      0.7043       -4.7974
   CO2(aq)              1.977e-05        0.8019      1.0000       -4.7041
   MgCO3(aq)            1.712e-05         1.331      1.0000       -4.7665
   SiO2(aq)             1.225e-05        0.6786      1.0000       -4.9118
   MnCl+                8.735e-06        0.7278      0.7043       -5.2110
   KCl(aq)              8.341e-06        0.5732      1.0000       -5.0788
   H2PO4-               5.022e-06        0.4490      0.7043       -5.4514
   FeCl4--              6.486e-07        0.1182      0.1152       -7.1264
   CaHCO3+              5.661e-07       0.05275      0.7043       -6.3994
   CO3--                4.660e-07       0.02578      0.1396       -7.1867
   CaSO4(aq)            4.491e-07       0.05636      1.0000       -6.3476
   NaHCO3(aq)           2.003e-07       0.01551      1.0000       -6.6982
   KSO4-                9.395e-08       0.01171      0.7043       -7.1793
   FeCl2(aq)            5.417e-08      0.006330      1.0000       -7.2662
   H+                   4.591e-08     4.265e-05      0.9315       -7.3690
   OH-                  3.891e-08     0.0006100      0.6653       -7.5869
   MgP2O7--             3.865e-08      0.007064      0.1152       -8.3512
   CaCO3(aq)            2.357e-08      0.002175      1.0000       -7.6276
   MnSO4(aq)            1.890e-08      0.002631      1.0000       -7.7235
   HSiO3-               1.863e-08      0.001324      0.7043       -7.8820
    (only species > 1e-8 molal listed)

  Mineral saturation states
                     log Q/K                          log Q/K
 ----------------------------------------------------------------
   Magnesite          0.0000 sat    Saponite-Na       -0.9046     
   Talc               0.0000 sat    Coesite           -1.1595     
   Saponite-Mg        0.0000 sat    Nontronite-H      -1.2644     
   Pyrite             0.0000 sat    Saponite-H        -1.2666     
   Hematite           0.0000 sat    Siderite          -1.3387     
   Nontronite-Mg      0.0000 sat    Cristobalite(bet  -1.4105     
   Chromite           0.0000 sat    Chrysotile        -1.5092     
   Ice               -0.0628        Magnetite         -1.5206     
   Quartz            -0.2799        Eskolaite         -1.5358     
   Goethite          -0.4627        SiO2(am)          -1.7878     
   Tridymite         -0.4863        Rhodochrosite     -1.8014     
   Nontronite-Ca     -0.5002        Dolomite-dis      -2.2990     
   Saponite-Ca       -0.5032        Calcite           -2.3512     
   Nontronite-K      -0.5034        Diaspore          -2.3549     
   Saponite-K        -0.5062        Cronstedtite-7A   -2.3632     
   Dolomite-ord      -0.5583        Aragonite         -2.4970     
   Dolomite          -0.5584        Boehmite          -2.8031     
   Chalcedony        -0.5759        Gibbsite          -2.8323     
   Cristobalite(alp  -0.8905        Celadonite        -2.9204     
   Nontronite-Na     -0.9016        Ferrosilite       -2.9395     
    (only minerals with log Q/K > -3 listed)

                         partial
  Gases               press. (bar)     fugacity     fug. coef.    log fug.
 ---------------------------------------------------------------------------
   H2O(g)                0.005293      0.004847        0.9156     -2.3146
   CO2(g)               0.0002483     0.0002466        0.9932     -3.6080
   H2(g)                7.659e-10     7.666e-10         1.001     -9.1155
   H2S(g)               7.394e-11     7.319e-11        0.9900    -10.1355
   CH4(g)               8.482e-14     8.461e-14        0.9976    -13.0726
   HCl(g)               9.883e-16     9.883e-16         1.000*   -15.0051
   CO(g)                6.945e-17     6.945e-17         1.000*   -16.1584
   SO2(g)               1.112e-24     1.088e-24        0.9786    -23.9634
   S2(g)                3.921e-31     3.921e-31         1.000*   -30.4066
   C2H4(g)              1.406e-41     1.406e-41         1.000*   -40.8520
   Cl2(g)               5.768e-58     5.768e-58         1.000*   -57.2389
   Na(g)                5.308e-66     5.308e-66         1.000*   -65.2751
   K(g)                 1.124e-66     1.124e-66         1.000*   -65.9494
   O2(g)                8.266e-75     8.258e-75        0.9990    -74.0831
   Mg(g)               1.223e-104    1.223e-104         1.000*  -103.9126
   Ca(g)               2.701e-132    2.701e-132         1.000*  -131.5684
   C(g)                9.828e-135    9.828e-135         1.000*  -134.0075
   Al(g)               7.999e-158    7.999e-158         1.000*  -157.0969
   Si(g)               8.712e-170    8.712e-170         1.000*  -169.0599
    *no data, gas taken to be ideal

                                  In fluid              Sorbed            Kd
  Original basis total moles   moles     mg/kg      moles     mg/kg      L/kg
 -------------------------------------------------------------------------------
   H2O                 55.5       55.5  9.22e+05
   Al+++           0.000383   2.82e-12  7.01e-08
   Ca++             0.00138    0.00138      51.1
   Cl-                 1.41       1.41  4.62e+04
   CrO4--          8.84e-05   5.15e-17  5.50e-12
   Fe++             0.00290   0.000176      9.08
   H+               -0.0140   7.17e-06   0.00666
   HCO3-            0.00100   0.000891      50.1
   HPO4--          3.92e-05   3.92e-05      3.47
   K+               0.00100    0.00100      36.2
   Mg++                1.42       1.41  3.17e+04
   Mn++            4.40e-05   4.40e-05      2.23
   Na+              0.00110    0.00110      23.4
   O2(aq)          0.000170  -7.91e-11 -2.33e-06
   SO4--            0.00101   0.000780      69.1
   SiO2(aq)         0.00479   1.23e-05     0.680
   Ti(OH)4(aq)     3.41e-05   3.41e-05      3.64

  Elemental composition               In fluid                  Sorbed
                  total moles     moles       mg/kg        moles       mg/kg
 -------------------------------------------------------------------------------
   Aluminum         0.0003827    2.817e-12   7.007e-08
   Calcium           0.001382     0.001382       51.06
   Carbon            0.001000    0.0008905       9.861
   Chlorine             1.414        1.414   4.621e+04
   Chromium         8.843e-05    5.147e-17   2.467e-12
   Hydrogen             111.0        111.0   1.031e+05
   Iron              0.002897    0.0001764       9.079
   Magnesium            1.419        1.415   3.170e+04
   Manganese        4.401e-05    4.401e-05       2.229
   Oxygen               55.53        55.51   8.188e+05
   Phosphorus       3.921e-05    3.921e-05       1.120
   Potassium         0.001004     0.001004       36.20
   Silicon           0.004786    1.227e-05      0.3177
   Sodium            0.001103     0.001103       23.37
   Sulfur            0.001011    0.0007801       23.06
   Titanium         3.410e-05    3.410e-05       1.505


          Step #     2             Xi = 0.0011

          Temperature =   0.0 C    Pressure =  1.013 bars
          pH =  7.673              log fO2 =  -74.476
          Eh =  -0.1909 volts      pe =  -3.5224
          Ionic strength      =    2.936572 molal
          Charge imbalance    =    1.307361 eq/kg (38.91% error)
          Activity of water   =    0.963676
          Solvent mass        =     0.99994 kg
          Solution mass       =      1.0847 kg
          Mineral mass        =   0.0013075 kg
          Solution density    =    1.066    g/cm3
          Solution viscosity  =    0.021    poise
          Chlorinity          =    1.414081 molal
          Dissolved solids    =       78125 mg/kg sol'n
          Hardness            =   130632.29 mg/kg sol'n as CaCO3
            carbonate         =       19.60 mg/kg sol'n as CaCO3
            non-carbonate     =   130612.69 mg/kg sol'n as CaCO3
          Carbonate alkalinity=       19.60 mg/kg sol'n as CaCO3
          Water type          =    Mg-Cl
          Bulk volume         =    1.02e+03 cm3
          Fluid volume        =    1.02e+03 cm3
          Mineral volume      =       0.403 cm3
          Inert volume        =        0.00 cm3
          Porosity            =        100. %
          Permeability        =        97.4 cm2
          Mass reacted        =        1.18 g

                          moles          moles         grams          cm3      rxn rate
  Reactants             remaining       reacted       reacted       reacted  (mol/kg sec)
 ------------------------------------------------------------------------------------------
   H2O                      0.000         0.000         0.000          --            --  
   Al2O3                   0.3050     0.0003340       0.03405          --            --  
   CaO                     0.6106     0.0006686       0.03749          --            --  
   Cr2O3                  0.06987     7.650e-05       0.01163          --            --  
   FeO(ox)                  3.032      0.003319        0.2385          --            --  
   K2O(ox)               0.003451     3.779e-06     0.0003560          --            --  
   MgO                      7.582      0.008302        0.3346          --            --  
   MnO                    0.06874     7.527e-05      0.005339          --            --  
   Na2O(ox)               0.08217     8.998e-05      0.005577          --            --  
   P2O5                   0.03054     3.344e-05      0.004746          --            --  
   S                      0.01723     1.887e-05     0.0006051     0.0002927          --  
   SiO2                     7.647      0.008373        0.5031          --            --  
   TiO2                   0.05291     5.793e-05      0.004627          --            --  

  Minerals in system     moles      log moles      grams        volume (cm3)
 ----------------------------------------------------------------------------
   Antigorite           2.737e-05     -4.563         0.1242         0.04788
   Chromite             7.700e-05     -4.113        0.01724        0.003389
   Hematite              0.001984     -2.702         0.3169         0.06007
   Magnesite            0.0005535     -3.257        0.04667         0.01551
   Pyrite               0.0002194     -3.659        0.02632        0.005252
   Saponite-Mg           0.002027     -2.693         0.7762          0.2709
                                               _____________   _____________
          (total)                                     1.307          0.4031 

  Aqueous species       molality    mg/kg sol'n    act. coef.     log act.
 ---------------------------------------------------------------------------
   Cl-                      1.113     3.637e+04      0.6210       -0.1604
   Mg++                     1.112     2.492e+04      0.3088       -0.4640
   MgCl+                   0.3009     1.657e+04      0.7043       -0.6738
   Ca++                  0.001543         57.02      0.2141       -3.4809
   Na+                   0.001100         23.32      0.7043       -3.1107
   K+                   0.0009992         36.01      0.6210       -3.2072
   MgSO4(aq)            0.0004898         54.35      1.0000       -3.3100
   MgHCO3+              0.0003410         26.82      0.7043       -3.6195
   SO4--                8.989e-05         7.960      0.1152       -4.9847
   HCO3-                8.259e-05         4.646      0.7043       -4.2353
   NaCl(aq)             7.949e-05         4.283      1.0000       -4.0997
   CaCl+                6.886e-05         4.795      0.7043       -4.3143
   HPO4--               6.299e-05         5.573      0.1152       -5.1391
   Mn++                 6.111e-05         3.095      0.2141       -4.8833
   Ti(OH)4(aq)          5.893e-05         6.297      1.0000       -4.2296
   CaCl2(aq)            5.575e-05         5.704      1.0000       -4.2538
   Fe++                 4.736e-05         2.438      0.2141       -4.9940
   MgCO3(aq)            1.712e-05         1.331      1.0000       -4.7665
   MnCl+                1.514e-05         1.262      0.7043       -4.9721
   KCl(aq)              8.368e-06        0.5751      1.0000       -5.0774
   FeCl+                7.006e-06        0.5897      0.7043       -5.3067
   CO2(aq)              4.880e-06        0.1980      1.0000       -5.3116
   H2PO4-               4.608e-06        0.4120      0.7043       -5.4887
   SiO2(aq)             3.566e-06        0.1975      1.0000       -5.4478
   CO3--                4.660e-07       0.02578      0.1396       -7.1867
   CaSO4(aq)            4.034e-07       0.05062      1.0000       -6.3943
   CaHCO3+              3.397e-07       0.03166      0.7043       -6.6211
   FeCl4--              2.008e-07       0.03658      0.1152       -7.6357
   MgP2O7--             1.318e-07       0.02409      0.1152       -7.8185
   NaHCO3(aq)           1.065e-07      0.008249      1.0000       -6.9726
   OH-                  7.831e-08      0.001228      0.6653       -7.2831
   KSO4-                7.010e-08      0.008734      0.7043       -7.3065
   CaCO3(aq)            2.847e-08      0.002627      1.0000       -7.5456
   MnSO4(aq)            2.436e-08      0.003391      1.0000       -7.6133
   H+                   2.281e-08     2.119e-05      0.9315       -7.6727
   FeCl2(aq)            1.677e-08      0.001959      1.0000       -7.7756
   PO4---               1.505e-08      0.001317      0.0056      -10.0712
   HSiO3-               1.091e-08     0.0007757      0.7043       -8.1142
    (only species > 1e-8 molal listed)

  Mineral saturation states
                     log Q/K                          log Q/K
 ----------------------------------------------------------------
   Antigorite         0.0000 sat    Rhodochrosite     -1.5626     
   Pyrite             0.0000 sat    Eskolaite         -1.6340     
   Chromite           0.0000 sat    Coesite           -1.6955     
   Saponite-Mg        0.0000 sat    Nontronite-Mg     -1.8225     
   Hematite           0.0000 sat    Siderite          -1.8480     
   Magnesite          0.0000 sat    Hydroxylapatite   -1.8739     
   Ice               -0.0628        Cristobalite(bet  -1.9465     
   Talc              -0.3214        Dolomite-dis      -2.2170     
   Goethite          -0.4627        Diaspore          -2.2206     
   Dolomite-ord      -0.4763        Calcite           -2.2692     
   Dolomite          -0.4764        Nontronite-Ca     -2.3092     
   Saponite-Ca       -0.4897        SiO2(am)          -2.3238     
   Saponite-K        -0.5057        Nontronite-K      -2.3254     
   Chrysotile        -0.7587        Aragonite         -2.4150     
   Quartz            -0.8159        Magnesiochromite  -2.5826     
   Saponite-Na       -0.8949        Boehmite          -2.6688     
   Tridymite         -1.0223        Phlogopite        -2.6947     
   Chalcedony        -1.1119        Gibbsite          -2.6980     
   Saponite-H        -1.3668        Cronstedtite-7A   -2.7029     
   Magnetite         -1.4224        Nontronite-Na     -2.7143     
   Cristobalite(alp  -1.4265        Whitlockite       -2.8329     
    (only minerals with log Q/K > -3 listed)

                         partial
  Gases               press. (bar)     fugacity     fug. coef.    log fug.
 ---------------------------------------------------------------------------
   H2O(g)                0.005293      0.004847        0.9156     -2.3146
   CO2(g)               6.130e-05     6.089e-05        0.9932     -4.2155
   H2(g)                1.204e-09     1.205e-09         1.001     -8.9192
   H2S(g)               8.278e-11     8.195e-11        0.9900    -10.0865
   CH4(g)               1.277e-13     1.274e-13        0.9976    -12.8948
   HCl(g)               4.911e-16     4.911e-16         1.000*   -15.3088
   CO(g)                2.694e-17     2.694e-17         1.000*   -16.5695
   SO2(g)               3.207e-25     3.139e-25        0.9786    -24.5032
   S2(g)                1.990e-31     1.990e-31         1.000*   -30.7011
   C2H4(g)              1.291e-41     1.291e-41         1.000*   -40.8892
   Cl2(g)               9.063e-59     9.063e-59         1.000*   -58.0427
   Na(g)                1.433e-65     1.433e-65         1.000*   -64.8438
   K(g)                 2.844e-66     2.844e-66         1.000*   -65.5460
   O2(g)                3.347e-75     3.344e-75        0.9990    -74.4757
   Mg(g)               7.784e-104    7.784e-104         1.000*  -103.1088
   Ca(g)               2.077e-131    2.077e-131         1.000*  -130.6826
   C(g)                5.992e-135    5.992e-135         1.000*  -134.2224
   Al(g)               2.147e-157    2.147e-157         1.000*  -156.6681
   Si(g)               6.263e-170    6.263e-170         1.000*  -169.2032
    *no data, gas taken to be ideal

                                  In fluid              Sorbed            Kd
  Original basis total moles   moles     mg/kg      moles     mg/kg      L/kg
 -------------------------------------------------------------------------------
   H2O                 55.5       55.5  9.22e+05
   Al+++           0.000669   6.34e-12  1.58e-07
   Ca++             0.00167    0.00167      61.7
   Cl-                 1.41       1.41  4.62e+04
   CrO4--          0.000154   5.64e-18  6.03e-13
   Fe++             0.00432   5.46e-05      2.81
   H+               -0.0254  -8.20e-06  -0.00762
   HCO3-            0.00100   0.000446      25.1
   HPO4--          6.79e-05   6.79e-05      6.01
   K+               0.00101    0.00101      36.3
   Mg++                1.42       1.41  3.17e+04
   Mn++            7.63e-05   7.63e-05      3.86
   Na+              0.00118    0.00118      25.0
   O2(aq)          0.000109  -1.36e-10 -4.02e-06
   SO4--            0.00102   0.000580      51.4
   SiO2(aq)         0.00837   3.58e-06     0.198
   Ti(OH)4(aq)     5.89e-05   5.89e-05      6.30

  Elemental composition               In fluid                  Sorbed
                  total moles     moles       mg/kg        moles       mg/kg
 -------------------------------------------------------------------------------
   Aluminum         0.0006690    6.343e-12   1.578e-07
   Calcium           0.001669     0.001669       61.65
   Carbon            0.001000    0.0004465       4.944
   Chlorine             1.414        1.414   4.622e+04
   Chromium         0.0001540    5.639e-18   2.703e-13
   Hydrogen             111.0        111.0   1.032e+05
   Iron              0.004319    5.458e-05       2.810
   Magnesium            1.422        1.414   3.168e+04
   Manganese        7.627e-05    7.627e-05       3.863
   Oxygen               55.55        55.51   8.188e+05
   Phosphorus       6.787e-05    6.787e-05       1.938
   Potassium         0.001008     0.001008       36.32
   Silicon           0.008374    3.578e-06     0.09264
   Sodium            0.001180     0.001180       25.01
   Sulfur            0.001019    0.0005801       17.15
   Titanium         5.893e-05    5.893e-05       2.601


          Step #     3             Xi = 0.0016

          Temperature =   0.0 C    Pressure =  1.013 bars
          pH =  7.854              log fO2 =  -74.760
          Eh =  -0.2046 volts      pe =  -3.7752
          Ionic strength      =    2.936690 molal
          Charge imbalance    =    1.307431 eq/kg (38.91% error)
          Activity of water   =    0.963674
          Solvent mass        =     0.99991 kg
          Solution mass       =      1.0846 kg
          Mineral mass        =   0.0018718 kg
          Solution density    =    1.066    g/cm3
          Solution viscosity  =    0.021    poise
          Chlorinity          =    1.414133 molal
          Dissolved solids    =       78109 mg/kg sol'n
          Hardness            =   130613.79 mg/kg sol'n as CaCO3
            carbonate         =       13.40 mg/kg sol'n as CaCO3
            non-carbonate     =   130600.38 mg/kg sol'n as CaCO3
          Carbonate alkalinity=       13.40 mg/kg sol'n as CaCO3
          Water type          =    Mg-Cl
          Bulk volume         =    1.02e+03 cm3
          Fluid volume        =    1.02e+03 cm3
          Mineral volume      =       0.588 cm3
          Inert volume        =        0.00 cm3
          Porosity            =        99.9 %
          Permeability        =        96.7 cm2
          Mass reacted        =        1.69 g

                          moles          moles         grams          cm3      rxn rate
  Reactants             remaining       reacted       reacted       reacted  (mol/kg sec)
 ------------------------------------------------------------------------------------------
   H2O                      0.000         0.000         0.000          --            --  
   Al2O3                   0.3049     0.0004771       0.04865          --            --  
   CaO                     0.6103     0.0009552       0.05356          --            --  
   Cr2O3                  0.06984     0.0001093       0.01661          --            --  
   FeO(ox)                  3.030      0.004742        0.3407          --            --  
   K2O(ox)               0.003450     5.398e-06     0.0005085          --            --  
   MgO                      7.578       0.01186        0.4780          --            --  
   MnO                    0.06871     0.0001075      0.007628          --            --  
   Na2O(ox)               0.08213     0.0001285      0.007967          --            --  
   P2O5                   0.03052     4.777e-05      0.006780          --            --  
   S                      0.01723     2.696e-05     0.0008645     0.0004182          --  
   SiO2                     7.643       0.01196        0.7187          --            --  
   TiO2                   0.05288     8.276e-05      0.006611          --            --  

  Minerals in system     moles      log moles      grams        volume (cm3)
 ----------------------------------------------------------------------------
   Antigorite           7.431e-05     -4.129         0.3371          0.1300
   Chromite             0.0001098     -3.959        0.02458        0.004832
   Diaspore             0.0001069     -3.971       0.006410        0.001898
   Hematite              0.002644     -2.578         0.4222         0.08004
   Magnesite            0.0007013     -3.154        0.05913         0.01965
   Pyrite               0.0003170     -3.499        0.03804        0.007590
   Saponite-Mg           0.002571     -2.590         0.9844          0.3436
                                               _____________   _____________
          (total)                                     1.872          0.5876 

  Aqueous species       molality    mg/kg sol'n    act. coef.     log act.
 ---------------------------------------------------------------------------
   Cl-                      1.113     3.638e+04      0.6210       -0.1604
   Mg++                     1.112     2.492e+04      0.3088       -0.4641
   MgCl+                   0.3008     1.657e+04      0.7043       -0.6739
   Ca++                  0.001809         66.83      0.2141       -3.4120
   Na+                   0.001172         24.85      0.7043       -3.0831
   K+                    0.001002         36.13      0.6210       -3.2058
   MgSO4(aq)            0.0003317         36.80      1.0000       -3.4793
   MgHCO3+              0.0002244         17.65      0.7043       -3.8013
   HPO4--               9.154e-05         8.100      0.1152       -4.9767
   Mn++                 8.697e-05         4.405      0.2141       -4.7300
   NaCl(aq)             8.470e-05         4.563      1.0000       -4.0721
   Ti(OH)4(aq)          8.377e-05         8.951      1.0000       -4.0769
   CaCl+                8.070e-05         5.619      0.7043       -4.2453
   CaCl2(aq)            6.534e-05         6.685      1.0000       -4.1848
   SO4--                6.088e-05         5.391      0.1152       -5.1539
   HCO3-                5.435e-05         3.057      0.7043       -4.4170
   Fe++                 2.415e-05         1.243      0.2141       -5.2865
   MnCl+                2.155e-05         1.795      0.7043       -4.8188
   MgCO3(aq)            1.712e-05         1.331      1.0000       -4.7665
   KCl(aq)              8.396e-06        0.5770      1.0000       -5.0759
   H2PO4-               4.406e-06        0.3940      0.7043       -5.5081
   FeCl+                3.573e-06        0.3007      0.7043       -5.5992
   CO2(aq)              2.113e-06       0.08574      1.0000       -5.6750
   SiO2(aq)             1.094e-06       0.06061      1.0000       -5.9609
   CO3--                4.661e-07       0.02579      0.1396       -7.1866
   CaSO4(aq)            3.201e-07       0.04018      1.0000       -6.4947
   MgP2O7--             2.783e-07       0.05087      0.1152       -7.4938
   CaHCO3+              2.620e-07       0.02442      0.7043       -6.7339
   OH-                  1.190e-07      0.001866      0.6653       -7.1014
   FeCl4--              1.024e-07       0.01866      0.1152       -7.9281
   NaHCO3(aq)           7.469e-08      0.005784      1.0000       -7.1267
   KSO4-                4.763e-08      0.005935      0.7043       -7.4743
   CaCO3(aq)            3.337e-08      0.003079      1.0000       -7.4766
   PO4---               3.323e-08      0.002910      0.0056       -9.7271
   MnSO4(aq)            2.348e-08      0.003269      1.0000       -7.6293
   H+                   1.501e-08     1.395e-05      0.9315       -7.8545
    (only species > 1e-8 molal listed)

  Mineral saturation states
                     log Q/K                          log Q/K
 ----------------------------------------------------------------
   Saponite-Mg        0.0000 sat    Talc              -1.2835     
   Chromite           0.0000 sat    Quartz            -1.3290     
   Antigorite         0.0000 sat    Magnetite         -1.3514     
   Diaspore           0.0000 sat    Rhodochrosite     -1.4092     
   Hematite           0.0000 sat    Saponite-H        -1.4268     
   Magnesite          0.0000 sat    Tridymite         -1.5354     
   Pyrite             0.0000 sat    Chalcedony        -1.6250     
   Ice               -0.0628        Eskolaite         -1.7050     
   Hydroxylapatite   -0.3152        Whitlockite       -1.9379     
   Dolomite-ord      -0.4073        Cristobalite(alp  -1.9396     
   Dolomite          -0.4074        Siderite          -2.1404     
   Boehmite          -0.4482        Dolomite-dis      -2.1480     
   Goethite          -0.4627        Calcite           -2.2002     
   Gibbsite          -0.4774        Coesite           -2.2086     
   Saponite-Ca       -0.4783        Magnesiochromite  -2.2902     
   Saponite-K        -0.5052        Aragonite         -2.3460     
   Clinochlore-14A   -0.6865        Cristobalite(bet  -2.4596     
   Chrysotile        -0.6945        SiO2(am)          -2.8369     
   Phlogopite        -0.7399        Brucite           -2.8770     
   Saponite-Na       -0.8858        Nontronite-Mg     -2.9129     
    (only minerals with log Q/K > -3 listed)

                         partial
  Gases               press. (bar)     fugacity     fug. coef.    log fug.
 ---------------------------------------------------------------------------
   H2O(g)                0.005293      0.004847        0.9156     -2.3146
   CO2(g)               2.655e-05     2.637e-05        0.9932     -4.5789
   H2(g)                1.669e-09     1.671e-09         1.001     -8.7771
   H2S(g)               8.983e-11     8.893e-11        0.9900    -10.0509
   CH4(g)               2.047e-13     2.042e-13        0.9976    -12.6900
   HCl(g)               3.232e-16     3.232e-16         1.000*   -15.4906
   CO(g)                1.618e-17     1.618e-17         1.000*   -16.7909
   SO2(g)               1.305e-25     1.277e-25        0.9786    -24.8939
   S2(g)                1.219e-31     1.219e-31         1.000*   -30.9142
   C2H4(g)              1.723e-41     1.723e-41         1.000*   -40.7636
   Cl2(g)               2.829e-59     2.829e-59         1.000*   -58.5483
   Na(g)                2.733e-65     2.733e-65         1.000*   -64.5634
   K(g)                 5.107e-66     5.107e-66         1.000*   -65.2918
   O2(g)                1.740e-75     1.738e-75        0.9990    -74.7599
   Mg(g)               2.493e-103    2.493e-103         1.000*  -102.6033
   Ca(g)               7.796e-131    7.796e-131         1.000*  -130.1081
   C(g)                4.992e-135    4.992e-135         1.000*  -134.3017
   Al(g)               5.829e-155    5.829e-155         1.000*  -154.2344
   Si(g)               3.697e-170    3.697e-170         1.000*  -169.4322
    *no data, gas taken to be ideal

                                  In fluid              Sorbed            Kd
  Original basis total moles   moles     mg/kg      moles     mg/kg      L/kg
 -------------------------------------------------------------------------------
   H2O                 55.5       55.5  9.22e+05
   Al+++           0.000955   1.52e-09  3.78e-05
   Ca++             0.00196    0.00196      72.2
   Cl-                 1.41       1.41  4.62e+04
   CrO4--          0.000220   1.48e-18  1.58e-13
   Fe++             0.00574   2.78e-05      1.43
   H+               -0.0367  -1.12e-05   -0.0104
   HCO3-            0.00100   0.000299      16.8
   HPO4--          9.65e-05   9.65e-05      8.54
   K+               0.00101    0.00101      36.4
   Mg++                1.43       1.41  3.17e+04
   Mn++            0.000109   0.000109      5.50
   Na+              0.00126    0.00126      26.6
   O2(aq)          4.75e-05  -2.02e-10 -5.96e-06
   SO4--            0.00103   0.000393      34.8
   SiO2(aq)          0.0120   1.10e-06    0.0609
   Ti(OH)4(aq)     8.38e-05   8.38e-05      8.95

  Elemental composition               In fluid                  Sorbed
                  total moles     moles       mg/kg        moles       mg/kg
 -------------------------------------------------------------------------------
   Aluminum         0.0009552    1.520e-09   3.782e-05
   Calcium           0.001955     0.001955       72.25
   Carbon            0.001000    0.0002987       3.308
   Chlorine             1.414        1.414   4.622e+04
   Chromium         0.0002196    1.480e-18   7.096e-14
   Hydrogen             111.0        111.0   1.032e+05
   Iron              0.005742    2.783e-05       1.433
   Magnesium            1.426        1.413   3.167e+04
   Manganese        0.0001085    0.0001085       5.497
   Oxygen               55.56        55.51   8.188e+05
   Phosphorus       9.653e-05    9.653e-05       2.757
   Potassium         0.001011     0.001011       36.44
   Silicon            0.01196    1.099e-06     0.02847
   Sodium            0.001257     0.001257       26.65
   Sulfur            0.001027    0.0003929       11.62
   Titanium         8.376e-05    8.376e-05       3.697


          Step #     4             Xi = 0.0020

          Temperature =   0.0 C    Pressure =  1.013 bars
          pH =  7.855              log fO2 =  -74.906
          Eh =  -0.2066 volts      pe =  -3.8117
          Ionic strength      =    2.936726 molal
          Charge imbalance    =    1.307494 eq/kg (38.91% error)
          Activity of water   =    0.963672
          Solvent mass        =     0.99987 kg
          Solution mass       =      1.0846 kg
          Mineral mass        =   0.0024305 kg
          Solution density    =    1.066    g/cm3
          Solution viscosity  =    0.021    poise
          Chlorinity          =    1.414189 molal
          Dissolved solids    =       78101 mg/kg sol'n
          Hardness            =   130596.70 mg/kg sol'n as CaCO3
            carbonate         =       13.40 mg/kg sol'n as CaCO3
            non-carbonate     =   130583.29 mg/kg sol'n as CaCO3
          Carbonate alkalinity=       13.40 mg/kg sol'n as CaCO3
          Water type          =    Mg-Cl
          Bulk volume         =    1.02e+03 cm3
          Fluid volume        =    1.02e+03 cm3
          Mineral volume      =       0.772 cm3
          Inert volume        =        0.00 cm3
          Porosity            =        99.9 %
          Permeability        =        96.1 cm2
          Mass reacted        =        2.19 g

                          moles          moles         grams          cm3      rxn rate
  Reactants             remaining       reacted       reacted       reacted  (mol/kg sec)
 ------------------------------------------------------------------------------------------
   H2O                      0.000         0.000         0.000          --            --  
   Al2O3                   0.3047     0.0006202       0.06324          --            --  
   CaO                     0.6101      0.001242       0.06963          --            --  
   Cr2O3                  0.06980     0.0001421       0.02159          --            --  
   FeO(ox)                  3.029      0.006165        0.4429          --            --  
   K2O(ox)               0.003448     7.018e-06     0.0006611          --            --  
   MgO                      7.575       0.01542        0.6214          --            --  
   MnO                    0.06868     0.0001398      0.009916          --            --  
   Na2O(ox)               0.08210     0.0001671       0.01036          --            --  
   P2O5                   0.03051     6.210e-05      0.008814          --            --  
   S                      0.01722     3.505e-05      0.001124     0.0005436          --  
   SiO2                     7.640       0.01555        0.9343          --            --  
   TiO2                   0.05286     0.0001076      0.008594          --            --  

  Minerals in system     moles      log moles      grams        volume (cm3)
 ----------------------------------------------------------------------------
   Antigorite           0.0001259     -3.900         0.5710          0.2202
   Chromite             0.0001426     -3.846        0.03191        0.006275
   Diaspore             0.0002281     -3.642        0.01369        0.004052
   Hematite              0.003290     -2.483         0.5253         0.09959
   Hydroxylapatite      8.098e-06     -5.092       0.004068        0.001535
   Magnesite            0.0007012     -3.154        0.05912         0.01965
   Pyrite               0.0004128     -3.384        0.04952        0.009882
   Saponite-Mg           0.003071     -2.513          1.176          0.4104
                                               _____________   _____________
          (total)                                     2.430          0.7716 

  Aqueous species       molality    mg/kg sol'n    act. coef.     log act.
 ---------------------------------------------------------------------------
   Cl-                      1.113     3.638e+04      0.6210       -0.1604
   Mg++                     1.112     2.491e+04      0.3088       -0.4642
   MgCl+                   0.3008     1.657e+04      0.7043       -0.6740
   Ca++                  0.002037         75.25      0.2141       -3.3605
   Na+                   0.001244         26.37      0.7043       -3.0573
   K+                    0.001006         36.25      0.6210       -3.2044
   MgHCO3+              0.0002243         17.65      0.7043       -3.8013
   MgSO4(aq)            0.0001768         19.62      1.0000       -3.7524
   Mn++                 0.0001128         5.715      0.2141       -4.6170
   Ti(OH)4(aq)          0.0001086         11.60      1.0000       -3.9642
   HPO4--               9.566e-05         8.465      0.1152       -4.9576
   CaCl+                9.087e-05         6.328      0.7043       -4.1938
   NaCl(aq)             8.990e-05         4.844      1.0000       -4.0462
   CaCl2(aq)            7.358e-05         7.528      1.0000       -4.1333
   HCO3-                5.436e-05         3.058      0.7043       -4.4170
   SO4--                3.247e-05         2.875      0.1152       -5.4269
   MnCl+                2.796e-05         2.330      0.7043       -4.7057
   Fe++                 2.625e-05         1.352      0.2141       -5.2502
   MgCO3(aq)            1.712e-05         1.331      1.0000       -4.7665
   KCl(aq)              8.424e-06        0.5790      1.0000       -5.0745
   H2PO4-               4.604e-06        0.4117      0.7043       -5.4891
   FeCl+                3.885e-06        0.3270      0.7043       -5.5629
   CO2(aq)              2.113e-06       0.08575      1.0000       -5.6750
   SiO2(aq)             1.094e-06       0.06061      1.0000       -5.9609
   CO3--                4.662e-07       0.02579      0.1396       -7.1865
   MgP2O7--             3.039e-07       0.05554      0.1152       -7.4557
   CaHCO3+              2.950e-07       0.02750      0.7043       -6.6824
   CaSO4(aq)            1.922e-07       0.02413      1.0000       -6.7161
   OH-                  1.190e-07      0.001866      0.6653       -7.1013
   FeCl4--              1.113e-07       0.02029      0.1152       -7.8917
   NaHCO3(aq)           7.928e-08      0.006140      1.0000       -7.1008
   CaCO3(aq)            3.758e-08      0.003468      1.0000       -7.4250
   PO4---               3.473e-08      0.003041      0.0056       -9.7079
   KSO4-                2.548e-08      0.003176      0.7043       -7.7459
   MnSO4(aq)            1.625e-08      0.002262      1.0000       -7.7892
   H+                   1.501e-08     1.394e-05      0.9315       -7.8545
    (only species > 1e-8 molal listed)

  Mineral saturation states
                     log Q/K                          log Q/K
 ----------------------------------------------------------------
   Pyrite             0.0000 sat    Rhodochrosite     -1.2961     
   Chromite           0.0000 sat    Magnetite         -1.3150     
   Saponite-Mg        0.0000 sat    Quartz            -1.3290     
   Antigorite         0.0000 sat    Saponite-H        -1.4268     
   Diaspore           0.0000 sat    Tridymite         -1.5354     
   Magnesite          0.0000 sat    Chalcedony        -1.6250     
   Hydroxylapatite    0.0000 sat    Eskolaite         -1.7414     
   Hematite           0.0000 sat    Whitlockite       -1.7450     
   Ice               -0.0628        Cristobalite(alp  -1.9396     
   Dolomite-ord      -0.3557        Dolomite-dis      -2.0964     
   Dolomite          -0.3558        Siderite          -2.1040     
   Boehmite          -0.4482        Calcite           -2.1486     
   Goethite          -0.4627        Coesite           -2.2086     
   Saponite-Ca       -0.4698        Aragonite         -2.2944     
   Gibbsite          -0.4774        Magnesiochromite  -2.3266     
   Saponite-K        -0.5048        Cristobalite(bet  -2.4596     
   Clinochlore-14A   -0.6865        SiO2(am)          -2.8369     
   Chrysotile        -0.6945        Brucite           -2.8770     
   Phlogopite        -0.7384        Nontronite-Mg     -2.9129     
   Saponite-Na       -0.8772        Monohydrocalcite  -2.9503     
   Talc              -1.2835     
    (only minerals with log Q/K > -3 listed)

                         partial
  Gases               press. (bar)     fugacity     fug. coef.    log fug.
 ---------------------------------------------------------------------------
   H2O(g)                0.005293      0.004847        0.9156     -2.3146
   CO2(g)               2.655e-05     2.637e-05        0.9932     -4.5789
   H2(g)                1.974e-09     1.976e-09         1.001     -8.7042
   H2S(g)               9.368e-11     9.274e-11        0.9900    -10.0327
   CH4(g)               4.003e-13     3.993e-13        0.9976    -12.3987
   HCl(g)               3.231e-16     3.231e-16         1.000*   -15.4906
   CO(g)                1.914e-17     1.914e-17         1.000*   -16.7181
   SO2(g)               8.226e-26     8.050e-26        0.9786    -25.0942
   S2(g)                9.475e-32     9.475e-32         1.000*   -31.0234
   C2H4(g)              4.713e-41     4.713e-41         1.000*   -40.3267
   Cl2(g)               2.392e-59     2.392e-59         1.000*   -58.6212
   Na(g)                3.154e-65     3.154e-65         1.000*   -64.5011
   K(g)                 5.573e-66     5.573e-66         1.000*   -65.2539
   O2(g)                1.244e-75     1.243e-75        0.9990    -74.9055
   Mg(g)               2.948e-103    2.948e-103         1.000*  -102.5305
   Ca(g)               1.038e-130    1.038e-130         1.000*  -129.9837
   C(g)                6.981e-135    6.981e-135         1.000*  -134.1561
   Al(g)               7.496e-155    7.496e-155         1.000*  -154.1252
   Si(g)               5.170e-170    5.170e-170         1.000*  -169.2865
    *no data, gas taken to be ideal

                                  In fluid              Sorbed            Kd
  Original basis total moles   moles     mg/kg      moles     mg/kg      L/kg
 -------------------------------------------------------------------------------
   H2O                 55.5       55.5  9.22e+05
   Al+++            0.00124   1.52e-09  3.78e-05
   Ca++             0.00224    0.00220      81.3
   Cl-                 1.41       1.41  4.62e+04
   CrO4--          0.000285   1.42e-18  1.52e-13
   Fe++             0.00716   3.03e-05      1.56
   H+               -0.0480  -1.11e-05   -0.0103
   HCO3-            0.00100   0.000299      16.8
   HPO4--          0.000125   0.000101      8.93
   K+               0.00101    0.00101      36.6
   Mg++                1.43       1.41  3.17e+04
   Mn++            0.000141   0.000141      7.13
   Na+              0.00133    0.00133      28.3
   O2(aq)         -1.38e-05  -2.11e-10 -6.23e-06
   SO4--            0.00104   0.000210      18.6
   SiO2(aq)          0.0156   1.10e-06    0.0609
   Ti(OH)4(aq)     0.000109   0.000109      11.6

  Elemental composition               In fluid                  Sorbed
                  total moles     moles       mg/kg        moles       mg/kg
 -------------------------------------------------------------------------------
   Aluminum          0.001241    1.520e-09   3.782e-05
   Calcium           0.002242     0.002201       81.34
   Carbon            0.001000    0.0002988       3.309
   Chlorine             1.414        1.414   4.622e+04
   Chromium         0.0002852    1.419e-18   6.803e-14
   Hydrogen             111.0        111.0   1.032e+05
   Iron              0.007165    3.026e-05       1.558
   Magnesium            1.429        1.413   3.166e+04
   Manganese        0.0001408    0.0001408       7.131
   Oxygen               55.57        55.50   8.188e+05
   Phosphorus       0.0001252    0.0001009       2.881
   Potassium         0.001014     0.001014       36.56
   Silicon            0.01555    1.099e-06     0.02847
   Sodium            0.001334     0.001334       28.28
   Sulfur            0.001035    0.0002095       6.194
   Titanium         0.0001086    0.0001086       4.794


          Step #     6             Xi = 0.0032

          Temperature =   0.0 C    Pressure =  1.013 bars
          pH =  7.855              log fO2 =  -79.975
          Eh =  -0.2753 volts      pe =  -5.0791
          Ionic strength      =    2.936895 molal
          Charge imbalance    =    1.307620 eq/kg (38.91% error)
          Activity of water   =    0.963665
          Solvent mass        =     0.99975 kg
          Solution mass       =      1.0845 kg
          Mineral mass        =   0.0037996 kg
          Solution density    =    1.066    g/cm3
          Solution viscosity  =    0.021    poise
          Chlorinity          =    1.414348 molal
          Dissolved solids    =       78116 mg/kg sol'n
          Hardness            =   130521.55 mg/kg sol'n as CaCO3
            carbonate         =       14.05 mg/kg sol'n as CaCO3
            non-carbonate     =   130507.50 mg/kg sol'n as CaCO3
          Carbonate alkalinity=       14.05 mg/kg sol'n as CaCO3
          Water type          =    Mg-Cl
          Bulk volume         =    1.02e+03 cm3
          Fluid volume        =    1.02e+03 cm3
          Mineral volume      =        1.24 cm3
          Inert volume        =        0.00 cm3
          Porosity            =        99.9 %
          Permeability        =        94.6 cm2
          Mass reacted        =        3.46 g

                          moles          moles         grams          cm3      rxn rate
  Reactants             remaining       reacted       reacted       reacted  (mol/kg sec)
 ------------------------------------------------------------------------------------------
   H2O                      0.000         0.000         0.000          --            --  
   Al2O3                   0.3044     0.0009781       0.09973          --            --  
   CaO                     0.6093      0.001958        0.1098          --            --  
   Cr2O3                  0.06972     0.0002240       0.03405          --            --  
   FeO(ox)                  3.025      0.009721        0.6984          --            --  
   K2O(ox)               0.003444     1.107e-05      0.001042          --            --  
   MgO                      7.566       0.02431        0.9799          --            --  
   MnO                    0.06860     0.0002204       0.01564          --            --  
   Na2O(ox)               0.08200     0.0002635       0.01633          --            --  
   P2O5                   0.03047     9.792e-05       0.01390          --            --  
   S                      0.01720     5.527e-05      0.001772     0.0008572          --  
   SiO2                     7.631       0.02452         1.473          --            --  
   TiO2                   0.05279     0.0001697       0.01355          --            --  

  Minerals in system     moles      log moles      grams        volume (cm3)
 ----------------------------------------------------------------------------
   Antigorite           0.0002851     -3.545          1.293          0.4988
   C                    0.0003074     -3.512       0.003692        0.001629
   Chromite             0.0002245     -3.649        0.05026        0.009882
   Diaspore             0.0006241     -3.205        0.03744         0.01108
   Hematite              0.004705     -2.327         0.7513          0.1424
   Hydroxylapatite      4.241e-05     -4.372        0.02131        0.008040
   Magnesite            0.0003796     -3.421        0.03200         0.01063
   Pyrite               0.0005276     -3.278        0.06330         0.01263
   Saponite-Mg           0.004040     -2.394          1.547          0.5399
                                               _____________   _____________
          (total)                                     3.800           1.235 

  Aqueous species       molality    mg/kg sol'n    act. coef.     log act.
 ---------------------------------------------------------------------------
   Cl-                      1.113     3.638e+04      0.6210       -0.1603
   Mg++                     1.111     2.489e+04      0.3088       -0.4646
   MgCl+                   0.3006     1.656e+04      0.7043       -0.6743
   Ca++                  0.002541         93.88      0.2141       -3.2644
   Na+                   0.001424         30.19      0.7043       -2.9986
   K+                    0.001014         36.54      0.6210       -3.2009
   Fe++                 0.0004854         24.99      0.2141       -3.9833
   MgHCO3+              0.0002242         17.64      0.7043       -3.8015
   Mn++                 0.0001775         8.990      0.2141       -4.4202
   Ti(OH)4(aq)          0.0001707         18.24      1.0000       -3.7678
   CaCl+                0.0001134         7.897      0.7043       -4.0976
   NaCl(aq)             0.0001029         5.545      1.0000       -3.9875
   CaCl2(aq)            9.184e-05         9.396      1.0000       -4.0370
   FeCl+                7.183e-05         6.046      0.7043       -4.2959
   HPO4--               6.612e-05         5.850      0.1152       -5.1181
   HCO3-                5.438e-05         3.059      0.7043       -4.4168
   MnCl+                4.399e-05         3.665      0.7043       -4.5089
   MgCO3(aq)            1.712e-05         1.331      1.0000       -4.7665
   Methane(aq)          1.428e-05        0.2112      1.0000       -4.8453
   KCl(aq)              8.494e-06        0.5838      1.0000       -5.0709
   H2PO4-               3.181e-06        0.2844      0.7043       -5.6497
   CO2(aq)              2.113e-06       0.08574      1.0000       -5.6750
   FeCl4--              2.060e-06        0.3754      0.1152       -6.6245
   SiO2(aq)             1.094e-06       0.06061      1.0000       -5.9609
   CO3--                4.666e-07       0.02581      0.1396       -7.1861
   CaHCO3+              3.683e-07       0.03432      0.7043       -6.5861
   FeCl2(aq)            1.719e-07       0.02009      1.0000       -6.7646
   MgP2O7--             1.450e-07       0.02651      0.1152       -7.7769
   OH-                  1.191e-07      0.001867      0.6653       -7.1011
   NaHCO3(aq)           9.079e-08      0.007031      1.0000       -7.0420
   CaCO3(aq)            4.693e-08      0.004330      1.0000       -7.3285
   PO4---               2.402e-08      0.002103      0.0056       -9.8681
   H+                   1.500e-08     1.394e-05      0.9315       -7.8547
    (only species > 1e-8 molal listed)

  Mineral saturation states
                     log Q/K                          log Q/K
 ----------------------------------------------------------------
   Diaspore           0.0000 sat    Saponite-Na       -0.8578     
   Saponite-Mg        0.0000 sat    Rhodochrosite     -1.0989     
   Magnesite          0.0000 sat    Talc              -1.2835     
   Pyrite             0.0000 sat    Quartz            -1.3290     
   Chromite           0.0000 sat    Saponite-H        -1.4268     
   Hematite           0.0000 sat    Tridymite         -1.5354     
   Hydroxylapatite    0.0000 sat    Chalcedony        -1.6250     
   Antigorite         0.0000 sat    Whitlockite       -1.7771     
   C                  0.0000 sat    Daphnite-14A      -1.7910     
   Magnetite         -0.0477        Cristobalite(alp  -1.9396     
   Ice               -0.0628        Greenalite        -1.9421     
   Dolomite-ord      -0.2592        Dolomite-dis      -1.9999     
   Dolomite          -0.2593        Troilite          -2.0081     
   Boehmite          -0.4482        Calcite           -2.0521     
   Saponite-Ca       -0.4539        Pyrrhotite        -2.1160     
   Goethite          -0.4627        Aragonite         -2.1979     
   Cronstedtite-7A   -0.4666        Coesite           -2.2086     
   Gibbsite          -0.4774        Cristobalite(bet  -2.4596     
   Saponite-K        -0.5035        Annite            -2.4991     
   Clinochlore-14A   -0.6865        Ferrosilite       -2.5157     
   Chrysotile        -0.6945        SiO2(am)          -2.8369     
   Phlogopite        -0.7347        Monohydrocalcite  -2.8538     
   Ripidolite-14A    -0.8081        Brucite           -2.8770     
   Siderite          -0.8368        Nontronite-Mg     -2.9129     
    (only minerals with log Q/K > -3 listed)

                         partial
  Gases               press. (bar)     fugacity     fug. coef.    log fug.
 ---------------------------------------------------------------------------
   CH4(g)                0.005499      0.005486        0.9976     -2.2607
   H2O(g)                0.005293      0.004846        0.9156     -2.3146
   CO2(g)               2.655e-05     2.637e-05        0.9932     -4.5789
   H2(g)                6.759e-07     6.765e-07         1.001     -6.1698
   H2S(g)               4.030e-10     3.989e-10        0.9900     -9.3991
   CO(g)                6.552e-15     6.552e-15         1.000*   -14.1836
   HCl(g)               3.231e-16     3.231e-16         1.000*   -15.4907
   C2H4(g)              7.591e-26     7.591e-26         1.000*   -25.1197
   SO2(g)               8.817e-33     8.628e-33        0.9786    -32.0641
   S2(g)                1.496e-35     1.496e-35         1.000*   -34.8251
   Cl2(g)               6.984e-62     6.984e-62         1.000*   -61.1559
   Na(g)                6.683e-64     6.683e-64         1.000*   -63.1750
   K(g)                 1.040e-64     1.040e-64         1.000*   -63.9830
   O2(g)                1.061e-80     1.060e-80        0.9990    -79.9745
   Mg(g)               1.009e-100    1.009e-100         1.000*   -99.9960
   Ca(g)               4.439e-128    4.439e-128         1.000*  -127.3527
   C(g)                8.183e-130    8.183e-130         1.000*  -129.0871
   Al(g)               4.748e-151    4.748e-151         1.000*  -150.3234
   Si(g)               6.060e-165    6.060e-165         1.000*  -164.2176
    *no data, gas taken to be ideal

                                  In fluid              Sorbed            Kd
  Original basis total moles   moles     mg/kg      moles     mg/kg      L/kg
 -------------------------------------------------------------------------------
   H2O                 55.5       55.5  9.22e+05
   Al+++            0.00196   1.52e-09  3.78e-05
   Ca++             0.00296    0.00275      101.
   Cl-                 1.41       1.41  4.62e+04
   CrO4--          0.000449   3.29e-19  3.52e-14
   Fe++              0.0107   0.000559      28.8
   H+               -0.0764   1.80e-06   0.00167
   HCO3-            0.00100   0.000313      17.6
   HPO4--          0.000197   6.96e-05      6.16
   K+               0.00102    0.00102      36.9
   Mg++                1.44       1.41  3.16e+04
   Mn++            0.000221   0.000221      11.2
   Na+              0.00153    0.00153      32.4
   O2(aq)         -0.000167  -2.86e-05    -0.842
   SO4--            0.00106   4.45e-10  3.94e-05
   SiO2(aq)          0.0245   1.10e-06    0.0609
   Ti(OH)4(aq)     0.000171   0.000171      18.2

  Elemental composition               In fluid                  Sorbed
                  total moles     moles       mg/kg        moles       mg/kg
 -------------------------------------------------------------------------------
   Aluminum          0.001957    1.521e-09   3.783e-05
   Calcium           0.002958     0.002746       101.5
   Carbon            0.001000    0.0003130       3.467
   Chlorine             1.414        1.414   4.623e+04
   Chromium         0.0004491    3.294e-19   1.579e-14
   Hydrogen             111.0        111.0   1.032e+05
   Iron               0.01072    0.0005593       28.80
   Magnesium            1.438        1.411   3.163e+04
   Manganese        0.0002214    0.0002214       11.22
   Oxygen               55.61        55.50   8.188e+05
   Phosphorus       0.0001968    6.959e-05       1.988
   Potassium         0.001022     0.001022       36.85
   Silicon            0.02452    1.099e-06     0.02847
   Sodium            0.001527     0.001527       32.37
   Sulfur            0.001055    4.453e-10   1.317e-05
   Titanium         0.0001707    0.0001707       7.534


          Step #     7             Xi = 0.0039

          Temperature =   0.0 C    Pressure =  1.013 bars
          pH =  7.855              log fO2 =  -80.166
          Eh =  -0.2779 volts      pe =  -5.1269
          Ionic strength      =    2.937048 molal
          Charge imbalance    =    1.307690 eq/kg (38.91% error)
          Activity of water   =    0.963662
          Solvent mass        =     0.99969 kg
          Solution mass       =      1.0844 kg
          Mineral mass        =   0.0046170 kg
          Solution density    =    1.066    g/cm3
          Solution viscosity  =    0.021    poise
          Chlorinity          =    1.414439 molal
          Dissolved solids    =       78125 mg/kg sol'n
          Hardness            =   130506.30 mg/kg sol'n as CaCO3
            carbonate         =        9.63 mg/kg sol'n as CaCO3
            non-carbonate     =   130496.67 mg/kg sol'n as CaCO3
          Carbonate alkalinity=        9.63 mg/kg sol'n as CaCO3
          Water type          =    Mg-Cl
          Bulk volume         =    1.02e+03 cm3
          Fluid volume        =    1.02e+03 cm3
          Mineral volume      =        1.51 cm3
          Inert volume        =        0.00 cm3
          Porosity            =        99.9 %
          Permeability        =        93.8 cm2
          Mass reacted        =        4.22 g

                          moles          moles         grams          cm3      rxn rate
  Reactants             remaining       reacted       reacted       reacted  (mol/kg sec)
 ------------------------------------------------------------------------------------------
   H2O                      0.000         0.000         0.000          --            --  
   Al2O3                   0.3042      0.001193        0.1216          --            --  
   CaO                     0.6089      0.002388        0.1339          --            --  
   Cr2O3                  0.06967     0.0002732       0.04153          --            --  
   FeO(ox)                  3.023       0.01186        0.8517          --            --  
   K2O(ox)               0.003441     1.350e-05      0.001271          --            --  
   MgO                      7.561       0.02965         1.195          --            --  
   MnO                    0.06855     0.0002688       0.01907          --            --  
   Na2O(ox)               0.08194     0.0003213       0.01992          --            --  
   P2O5                   0.03045     0.0001194       0.01695          --            --  
   S                      0.01719     6.740e-05      0.002161      0.001045          --  
   SiO2                     7.625       0.02990         1.797          --            --  
   TiO2                   0.05276     0.0002069       0.01653          --            --  

  Minerals in system     moles      log moles      grams        volume (cm3)
 ----------------------------------------------------------------------------
   Antigorite           0.0003737     -3.428          1.695          0.6536
   C                    0.0007854     -3.105       0.009433        0.004161
   Chromite             0.0002737     -3.563        0.06127         0.01205
   Diaspore             0.0008401     -3.076        0.05040         0.01492
   Hematite              0.005672     -2.246         0.9057          0.1717
   Hydroxylapatite      6.084e-05     -4.216        0.03056         0.01153
   Magnetite            2.686e-05     -4.571       0.006220        0.001196
   Pyrite               0.0005337     -3.273        0.06403         0.01278
   Saponite-Mg           0.004686     -2.329          1.794          0.6264
                                               _____________   _____________
          (total)                                     4.617           1.508 

  Aqueous species       molality    mg/kg sol'n    act. coef.     log act.
 ---------------------------------------------------------------------------
   Cl-                      1.113     3.639e+04      0.6210       -0.1603
   Mg++                     1.111     2.489e+04      0.3088       -0.4647
   MgCl+                   0.3005     1.656e+04      0.7044       -0.6743
   Ca++                  0.002854         105.4      0.2141       -3.2140
   Na+                   0.001532         32.48      0.7044       -2.9668
   K+                    0.001019         36.72      0.6210       -3.1988
   Fe++                 0.0005416         27.88      0.2141       -3.9357
   Mn++                 0.0002163         10.95      0.2141       -4.3343
   Ti(OH)4(aq)          0.0002080         22.22      1.0000       -3.6820
   MgHCO3+              0.0001444         11.36      0.7044       -3.9926
   CaCl+                0.0001274         8.869      0.7044       -4.0471
   NaCl(aq)             0.0001107         5.966      1.0000       -3.9557
   CaCl2(aq)            0.0001032         10.55      1.0000       -3.9865
   FeCl+                8.016e-05         6.747      0.7044       -4.2483
   HPO4--               5.447e-05         4.820      0.1152       -5.2022
   MnCl+                5.361e-05         4.467      0.7044       -4.4230
   HCO3-                3.504e-05         1.971      0.7044       -4.6077
   Methane(aq)          2.216e-05        0.3278      1.0000       -4.6544
   MgCO3(aq)            1.103e-05        0.8572      1.0000       -4.9575
   KCl(aq)              8.536e-06        0.5866      1.0000       -5.0688
   H2PO4-               2.620e-06        0.2343      0.7044       -5.7339
   FeCl4--              2.300e-06        0.4190      0.1152       -6.5767
   CO2(aq)              1.361e-06       0.05524      1.0000       -5.8660
   SiO2(aq)             1.094e-06       0.06061      1.0000       -5.9609
   CO3--                3.007e-07       0.01663      0.1396       -7.3770
   CaHCO3+              2.665e-07       0.02484      0.7044       -6.7265
   FeCl2(aq)            1.919e-07       0.02242      1.0000       -6.7169
   OH-                  1.191e-07      0.001867      0.6653       -7.1011
   MgP2O7--             9.842e-08       0.01799      0.1152       -7.9453
   NaHCO3(aq)           6.293e-08      0.004874      1.0000       -7.2011
   CaCO3(aq)            3.397e-08      0.003134      1.0000       -7.4690
   PO4---               1.979e-08      0.001733      0.0056       -9.9522
   H+                   1.500e-08     1.394e-05      0.9315       -7.8548
    (only species > 1e-8 molal listed)

  Mineral saturation states
                     log Q/K                          log Q/K
 ----------------------------------------------------------------
   Hydroxylapatite    0.0000 sat    Siderite          -0.9800     
   Saponite-Mg        0.0000 sat    Rhodochrosite     -1.2039     
   Hematite           0.0000 sat    Talc              -1.2835     
   Chromite           0.0000 sat    Quartz            -1.3290     
   Diaspore           0.0000 sat    Saponite-H        -1.4268     
   Antigorite         0.0000 sat    Tridymite         -1.5354     
   Magnetite          0.0000 sat    Daphnite-14A      -1.5523     
   Pyrite             0.0000 sat    Chalcedony        -1.6250     
   C                  0.0000 sat    Whitlockite       -1.7940     
   Ice               -0.0628        Greenalite        -1.7988     
   Magnesite         -0.1910        Troilite          -1.9365     
   Cronstedtite-7A   -0.3711        Cristobalite(alp  -1.9396     
   Saponite-Ca       -0.4455        Pyrrhotite        -2.0444     
   Boehmite          -0.4482        Calcite           -2.1926     
   Goethite          -0.4627        Coesite           -2.2086     
   Gibbsite          -0.4774        Dolomite-dis      -2.3313     
   Saponite-K        -0.5028        Aragonite         -2.3384     
   Dolomite-ord      -0.5906        Annite            -2.3537     
   Dolomite          -0.5907        Cristobalite(bet  -2.4596     
   Clinochlore-14A   -0.6865        Ferrosilite       -2.4680     
   Chrysotile        -0.6945        SiO2(am)          -2.8369     
   Ripidolite-14A    -0.7126        Brucite           -2.8770     
   Phlogopite        -0.7326        Nontronite-Mg     -2.9129     
   Saponite-Na       -0.8473        Monohydrocalcite  -2.9942     
    (only minerals with log Q/K > -3 listed)

                         partial
  Gases               press. (bar)     fugacity     fug. coef.    log fug.
 ---------------------------------------------------------------------------
   CH4(g)                0.008537      0.008516        0.9976     -2.0698
   H2O(g)                0.005293      0.004846        0.9156     -2.3146
   CO2(g)               1.710e-05     1.699e-05        0.9932     -4.7699
   H2(g)                8.421e-07     8.428e-07         1.001     -6.0743
   H2S(g)               4.257e-10     4.215e-10        0.9900     -9.3752
   CO(g)                5.259e-15     5.259e-15         1.000*   -14.2791
   HCl(g)               3.230e-16     3.230e-16         1.000*   -15.4907
   C2H4(g)              1.178e-25     1.178e-25         1.000*   -24.9288
   SO2(g)               4.817e-33     4.713e-33        0.9786    -32.3267
   S2(g)                1.076e-35     1.076e-35         1.000*   -34.9684
   Cl2(g)               5.605e-62     5.605e-62         1.000*   -61.2514
   Na(g)                8.027e-64     8.027e-64         1.000*   -63.0954
   K(g)                 1.167e-64     1.167e-64         1.000*   -63.9331
   O2(g)                6.838e-81     6.831e-81        0.9990    -80.1655
   Mg(g)               1.258e-100    1.258e-100         1.000*   -99.9005
   Ca(g)               6.214e-128    6.214e-128         1.000*  -127.2067
   C(g)                8.183e-130    8.183e-130         1.000*  -129.0871
   Al(g)               6.604e-151    6.604e-151         1.000*  -150.1802
   Si(g)               9.406e-165    9.406e-165         1.000*  -164.0266
    *no data, gas taken to be ideal

                                  In fluid              Sorbed            Kd
  Original basis total moles   moles     mg/kg      moles     mg/kg      L/kg
 -------------------------------------------------------------------------------
   H2O                 55.6       55.5  9.22e+05
   Al+++            0.00239   1.52e-09  3.78e-05
   Ca++             0.00339    0.00308      114.
   Cl-                 1.41       1.41  4.62e+04
   CrO4--          0.000547   3.12e-19  3.33e-14
   Fe++              0.0129   0.000624      32.1
   H+               -0.0934   1.46e-05    0.0136
   HCO3-            0.00100   0.000215      12.1
   HPO4--          0.000240   5.73e-05      5.07
   K+               0.00103    0.00103      37.0
   Mg++                1.44       1.41  3.16e+04
   Mn++            0.000270   0.000270      13.7
   Na+              0.00164    0.00164      34.8
   O2(aq)         -0.000259  -4.43e-05     -1.31
   SO4--            0.00107   4.70e-10  4.17e-05
   SiO2(aq)          0.0299   1.10e-06    0.0609
   Ti(OH)4(aq)     0.000208   0.000208      22.2

  Elemental composition               In fluid                  Sorbed
                  total moles     moles       mg/kg        moles       mg/kg
 -------------------------------------------------------------------------------
   Aluminum          0.002387    1.521e-09   3.784e-05
   Calcium           0.003388     0.003084       114.0
   Carbon            0.001000    0.0002146       2.377
   Chlorine             1.414        1.414   4.623e+04
   Chromium         0.0005475    3.116e-19   1.494e-14
   Hydrogen             111.0        111.0   1.032e+05
   Iron               0.01286    0.0006241       32.14
   Magnesium            1.444        1.411   3.162e+04
   Manganese        0.0002698    0.0002698       13.67
   Oxygen               55.62        55.49   8.187e+05
   Phosphorus       0.0002398    5.729e-05       1.636
   Potassium         0.001027     0.001027       37.03
   Silicon            0.02990    1.099e-06     0.02847
   Sodium            0.001643     0.001643       34.83
   Sulfur            0.001067    4.704e-10   1.391e-05
   Titanium         0.0002079    0.0002079       9.179


          Step #    10             Xi = 0.0058

          Temperature =   0.0 C    Pressure =  1.013 bars
          pH =  7.855              log fO2 =  -80.166
          Eh =  -0.2779 volts      pe =  -5.1271
          Ionic strength      =    2.937422 molal
          Charge imbalance    =    1.307828 eq/kg (38.91% error)
          Activity of water   =    0.963655
          Solvent mass        =     0.99954 kg
          Solution mass       =      1.0843 kg
          Mineral mass        =   0.0068202 kg
          Solution density    =    1.066    g/cm3
          Solution viscosity  =    0.021    poise
          Chlorinity          =    1.414646 molal
          Dissolved solids    =       78163 mg/kg sol'n
          Hardness            =   130490.65 mg/kg sol'n as CaCO3
            carbonate         =        9.63 mg/kg sol'n as CaCO3
            non-carbonate     =   130481.02 mg/kg sol'n as CaCO3
          Carbonate alkalinity=        9.63 mg/kg sol'n as CaCO3
          Water type          =    Mg-Cl
          Bulk volume         =    1.02e+03 cm3
          Fluid volume        =    1.02e+03 cm3
          Mineral volume      =        2.24 cm3
          Inert volume        =        0.00 cm3
          Porosity            =        99.8 %
          Permeability        =        91.5 cm2
          Mass reacted        =        6.31 g

                          moles          moles         grams          cm3      rxn rate
  Reactants             remaining       reacted       reacted       reacted  (mol/kg sec)
 ------------------------------------------------------------------------------------------
   H2O                      0.000         0.000         0.000          --            --  
   Al2O3                   0.3036      0.001784        0.1819          --            --  
   CaO                     0.6077      0.003571        0.2002          --            --  
   Cr2O3                  0.06954     0.0004086       0.06210          --            --  
   FeO(ox)                  3.017       0.01773         1.274          --            --  
   K2O(ox)               0.003435     2.018e-05      0.001901          --            --  
   MgO                      7.546       0.04434         1.787          --            --  
   MnO                    0.06841     0.0004020       0.02852          --            --  
   Na2O(ox)               0.08178     0.0004805       0.02978          --            --  
   P2O5                   0.03039     0.0001786       0.02535          --            --  
   S                      0.01715     0.0001008      0.003232      0.001563          --  
   SiO2                     7.611       0.04472         2.687          --            --  
   TiO2                   0.05266     0.0003094       0.02471          --            --  

  Minerals in system     moles      log moles      grams        volume (cm3)
 ----------------------------------------------------------------------------
   Antigorite           0.0005441     -3.264          2.468          0.9516
   C                    0.0007854     -3.105       0.009433        0.004161
   Chromite             0.0004091     -3.388        0.09157         0.01800
   Diaspore              0.001211     -2.917        0.07263         0.02150
   Hydroxylapatite      0.0001072     -3.970        0.05385         0.02032
   Magnetite             0.005715     -2.243          1.323          0.2545
   Pyrite               0.0005504     -3.259        0.06604         0.01318
   Saponite-Mg           0.007144     -2.146          2.736          0.9549
                                               _____________   _____________
          (total)                                     6.820           2.238 

  Aqueous species       molality    mg/kg sol'n    act. coef.     log act.
 ---------------------------------------------------------------------------
   Cl-                      1.114     3.639e+04      0.6211       -0.1602
   Mg++                     1.110     2.486e+04      0.3088       -0.4650
   MgCl+                   0.3003     1.654e+04      0.7044       -0.6746
   Ca++                  0.003735         138.0      0.2141       -3.0972
   Na+                   0.001830         38.78      0.7044       -2.8898
   K+                    0.001032         37.20      0.6211       -3.1931
   Fe++                 0.0005412         27.86      0.2141       -3.9360
   Mn++                 0.0003231         16.36      0.2141       -4.1601
   Ti(OH)4(aq)          0.0003105         33.18      1.0000       -3.5079
   CaCl+                0.0001667         11.61      0.7044       -3.9302
   MgHCO3+              0.0001444         11.35      0.7044       -3.9928
   CaCl2(aq)            0.0001351         13.82      1.0000       -3.8695
   NaCl(aq)             0.0001323         7.125      1.0000       -3.8786
   FeCl+                8.011e-05         6.742      0.7044       -4.2485
   MnCl+                8.009e-05         6.673      0.7044       -4.2486
   HCO3-                3.505e-05         1.971      0.7044       -4.6076
   HPO4--               3.478e-05         3.077      0.1152       -5.3971
   Methane(aq)          2.217e-05        0.3278      1.0000       -4.6543
   MgCO3(aq)            1.103e-05        0.8571      1.0000       -4.9575
   KCl(aq)              8.650e-06        0.5945      1.0000       -5.0630
   FeCl4--              2.300e-06        0.4191      0.1152       -6.5767
   H2PO4-               1.672e-06        0.1495      0.7044       -5.9290
   CO2(aq)              1.361e-06       0.05523      1.0000       -5.8660
   SiO2(aq)             1.094e-06       0.06061      1.0000       -5.9609
   CaHCO3+              3.488e-07       0.03251      0.7044       -6.6096
   CO3--                3.009e-07       0.01665      0.1396       -7.3767
   FeCl2(aq)            1.918e-07       0.02242      1.0000       -6.7171
   OH-                  1.191e-07      0.001868      0.6653       -7.1009
   NaHCO3(aq)           7.516e-08      0.005821      1.0000       -7.1240
   CaCO3(aq)            4.448e-08      0.004104      1.0000       -7.3518
   MgP2O7--             4.008e-08      0.007325      0.1152       -8.3355
   H+                   1.499e-08     1.393e-05      0.9315       -7.8550
   PO4---               1.264e-08      0.001107      0.0056      -10.1469
    (only species > 1e-8 molal listed)

  Mineral saturation states
                     log Q/K                          log Q/K
 ----------------------------------------------------------------
   Saponite-Mg        0.0000 sat    Siderite          -0.9800     
   Pyrite             0.0000 sat    Rhodochrosite     -1.0294     
   C                  0.0000 sat    Talc              -1.2835     
   Diaspore           0.0000 sat    Quartz            -1.3290     
   Hydroxylapatite    0.0000 sat    Saponite-H        -1.4268     
   Magnetite          0.0000 sat    Tridymite         -1.5354     
   Chromite           0.0000 sat    Daphnite-14A      -1.5523     
   Antigorite         0.0000 sat    Chalcedony        -1.6250     
   Hematite          -0.0000 sat    Greenalite        -1.7988     
   Ice               -0.0628        Whitlockite       -1.8330     
   Magnesite         -0.1910        Troilite          -1.9364     
   Cronstedtite-7A   -0.3711        Cristobalite(alp  -1.9396     
   Saponite-Ca       -0.4262        Pyrrhotite        -2.0443     
   Boehmite          -0.4482        Calcite           -2.0754     
   Goethite          -0.4627        Coesite           -2.2086     
   Dolomite-ord      -0.4736        Dolomite-dis      -2.2143     
   Dolomite          -0.4737        Aragonite         -2.2212     
   Gibbsite          -0.4774        Annite            -2.3479     
   Saponite-K        -0.5009        Cristobalite(bet  -2.4596     
   Clinochlore-14A   -0.6864        Ferrosilite       -2.4680     
   Chrysotile        -0.6945        SiO2(am)          -2.8369     
   Ripidolite-14A    -0.7126        Brucite           -2.8770     
   Phlogopite        -0.7267        Monohydrocalcite  -2.8771     
   Saponite-Na       -0.8218        Nontronite-Mg     -2.9129     
    (only minerals with log Q/K > -3 listed)

                         partial
  Gases               press. (bar)     fugacity     fug. coef.    log fug.
 ---------------------------------------------------------------------------
   CH4(g)                0.008538      0.008517        0.9976     -2.0697
   H2O(g)                0.005293      0.004846        0.9156     -2.3146
   CO2(g)               1.710e-05     1.698e-05        0.9932     -4.7699
   H2(g)                8.421e-07     8.428e-07         1.001     -6.0743
   H2S(g)               4.257e-10     4.215e-10        0.9900     -9.3752
   CO(g)                5.259e-15     5.259e-15         1.000*   -14.2791
   HCl(g)               3.230e-16     3.230e-16         1.000*   -15.4908
   C2H4(g)              1.178e-25     1.178e-25         1.000*   -24.9287
   SO2(g)               4.816e-33     4.713e-33        0.9786    -32.3267
   S2(g)                1.075e-35     1.075e-35         1.000*   -34.9684
   Cl2(g)               5.603e-62     5.603e-62         1.000*   -61.2516
   Na(g)                9.589e-64     9.589e-64         1.000*   -63.0182
   K(g)                 1.182e-64     1.182e-64         1.000*   -63.9272
   O2(g)                6.837e-81     6.830e-81        0.9990    -80.1655
   Mg(g)               1.258e-100    1.258e-100         1.000*   -99.9004
   Ca(g)               8.138e-128    8.138e-128         1.000*  -127.0895
   C(g)                8.183e-130    8.183e-130         1.000*  -129.0871
   Al(g)               6.604e-151    6.604e-151         1.000*  -150.1802
   Si(g)               9.407e-165    9.407e-165         1.000*  -164.0265
    *no data, gas taken to be ideal

                                  In fluid              Sorbed            Kd
  Original basis total moles   moles     mg/kg      moles     mg/kg      L/kg
 -------------------------------------------------------------------------------
   H2O                 55.6       55.5  9.22e+05
   Al+++            0.00357   1.52e-09  3.79e-05
   Ca++             0.00457    0.00403      149.
   Cl-                 1.41       1.41  4.62e+04
   CrO4--          0.000818   3.11e-19  3.33e-14
   Fe++              0.0187   0.000623      32.1
   H+                -0.140   1.37e-05    0.0127
   HCO3-            0.00100   0.000215      12.1
   HPO4--          0.000358   3.65e-05      3.23
   K+               0.00104    0.00104      37.5
   Mg++                1.46       1.41  3.16e+04
   Mn++            0.000403   0.000403      20.4
   Na+              0.00196    0.00196      41.6
   O2(aq)         -0.000512  -4.43e-05     -1.31
   SO4--            0.00110   4.71e-10  4.17e-05
   SiO2(aq)          0.0447   1.10e-06    0.0609
   Ti(OH)4(aq)     0.000310   0.000310      33.2

  Elemental composition               In fluid                  Sorbed
                  total moles     moles       mg/kg        moles       mg/kg
 -------------------------------------------------------------------------------
   Aluminum          0.003568    1.521e-09   3.785e-05
   Calcium           0.004571     0.004035       149.1
   Carbon            0.001000    0.0002146       2.377
   Chlorine             1.414        1.414   4.623e+04
   Chromium         0.0008182    3.112e-19   1.492e-14
   Hydrogen             111.0        111.0   1.031e+05
   Iron               0.01873    0.0006235       32.11
   Magnesium            1.458        1.410   3.160e+04
   Manganese        0.0004030    0.0004030       20.42
   Oxygen               55.68        55.49   8.187e+05
   Phosphorus       0.0003581    3.652e-05       1.043
   Potassium         0.001040     0.001040       37.51
   Silicon            0.04472    1.099e-06     0.02847
   Sodium            0.001961     0.001961       41.58
   Sulfur            0.001101    4.705e-10   1.391e-05
   Titanium         0.0003104    0.0003104       13.71


          Step #    13             Xi = 0.0085

          Temperature =   0.0 C    Pressure =  1.013 bars
          pH =  7.855              log fO2 =  -82.028
          Eh =  -0.3031 volts      pe =  -5.5931
          Ionic strength      =    2.938199 molal
          Charge imbalance    =    1.308048 eq/kg (38.91% error)
          Activity of water   =    0.963642
          Solvent mass        =     0.99929 kg
          Solution mass       =      1.0841 kg
          Mineral mass        =   0.0098288 kg
          Solution density    =    1.066    g/cm3
          Solution viscosity  =    0.021    poise
          Chlorinity          =    1.415000 molal
          Dissolved solids    =       78239 mg/kg sol'n
          Hardness            =   130404.77 mg/kg sol'n as CaCO3
            carbonate         =       44.89 mg/kg sol'n as CaCO3
            non-carbonate     =   130359.88 mg/kg sol'n as CaCO3
          Carbonate alkalinity=       44.89 mg/kg sol'n as CaCO3
          Water type          =    Mg-Cl
          Bulk volume         =    1.02e+03 cm3
          Fluid volume        =    1.02e+03 cm3
          Mineral volume      =        3.24 cm3
          Inert volume        =        0.00 cm3
          Porosity            =        99.7 %
          Permeability        =        88.4 cm2
          Mass reacted        =        9.13 g

                          moles          moles         grams          cm3      rxn rate
  Reactants             remaining       reacted       reacted       reacted  (mol/kg sec)
 ------------------------------------------------------------------------------------------
   H2O                      0.000         0.000         0.000          --            --  
   Al2O3                   0.3028      0.002583        0.2634          --            --  
   CaO                     0.6061      0.005172        0.2900          --            --  
   Cr2O3                  0.06935     0.0005918       0.08994          --            --  
   FeO(ox)                  3.009       0.02568         1.845          --            --  
   K2O(ox)               0.003426     2.923e-05      0.002753          --            --  
   MgO                      7.526       0.06421         2.588          --            --  
   MnO                    0.06823     0.0005822       0.04130          --            --  
   Na2O(ox)               0.08157     0.0006960       0.04314          --            --  
   P2O5                   0.03031     0.0002586       0.03671          --            --  
   S                      0.01711     0.0001460      0.004681      0.002264          --  
   SiO2                     7.591       0.06477         3.891          --            --  
   TiO2                   0.05252     0.0004481       0.03579          --            --  

  Minerals in system     moles      log moles      grams        volume (cm3)
 ----------------------------------------------------------------------------
   Antigorite           0.0008160     -3.088          3.701           1.427
   Chromite             0.0005923     -3.227         0.1326         0.02607
   Daphnite-14A         4.642e-06     -5.333       0.003312       0.0009908
   Diaspore              0.001831     -2.737         0.1098         0.03251
   Hydroxylapatite      0.0001652     -3.782        0.08296         0.03131
   Magnetite             0.008072     -2.093          1.869          0.3594
   Pyrite               0.0005730     -3.242        0.06875         0.01372
   Saponite-Mg            0.01008     -1.996          3.861           1.348
                                               _____________   _____________
          (total)                                     9.829           3.239 

  Aqueous species       molality    mg/kg sol'n    act. coef.     log act.
 ---------------------------------------------------------------------------
   Cl-                      1.114     3.640e+04      0.6211       -0.1600
   Mg++                     1.108     2.483e+04      0.3089       -0.4657
   MgCl+                   0.3000     1.653e+04      0.7044       -0.6750
   Ca++                  0.004950         182.8      0.2141       -2.9748
   Na+                   0.002232         47.30      0.7044       -2.8035
   Fe++                  0.001104         56.86      0.2141       -3.6262
   K+                    0.001050         37.86      0.6211       -3.1855
   Methane(aq)          0.0009991         14.77      1.0000       -3.0004
   Mn++                 0.0004676         23.68      0.2141       -3.9995
   Ti(OH)4(aq)          0.0004494         48.02      1.0000       -3.3474
   CaCl+                0.0002210         15.39      0.7044       -3.8077
   CaCl2(aq)            0.0001791         18.33      1.0000       -3.7468
   FeCl+                0.0001636         13.76      0.7044       -3.9385
   NaCl(aq)             0.0001614         8.696      1.0000       -3.7920
   MnCl+                0.0001160         9.662      0.7044       -4.0879
   HPO4--               2.173e-05         1.922      0.1152       -5.6014
   KCl(aq)              8.806e-06        0.6052      1.0000       -5.0552
   FeCl4--              4.701e-06        0.8565      0.1152       -6.2662
   MgHCO3+              1.223e-06       0.09620      0.7044       -6.0647
   SiO2(aq)             1.094e-06       0.06060      1.0000       -5.9609
   H2PO4-               1.044e-06       0.09330      0.7044       -6.1336
   FeCl2(aq)            3.918e-07       0.04578      1.0000       -6.4069
   HCO3-                2.974e-07       0.01673      0.7044       -6.6788
   OH-                  1.192e-07      0.001869      0.6654       -7.1006
   MgCO3(aq)            9.352e-08      0.007268      1.0000       -7.0291
   MgP2O7--             1.562e-08      0.002854      0.1152       -8.7447
   H+                   1.498e-08     1.392e-05      0.9316       -7.8553
   CO2(aq)              1.154e-08     0.0004683      1.0000       -7.9376
    (only species > 1e-8 molal listed)

  Mineral saturation states
                     log Q/K                          log Q/K
 ----------------------------------------------------------------
   Antigorite         0.0000 sat    Greenalite        -0.8675     
   Pyrite             0.0000 sat    Talc              -1.2835     
   Saponite-Mg        0.0000 sat    Troilite          -1.3155     
   Magnetite          0.0000 sat    Quartz            -1.3290     
   Daphnite-14A       0.0000 sat    Annite            -1.4086     
   Hydroxylapatite    0.0000 sat    Pyrrhotite        -1.4234     
   Chromite           0.0000 sat    Saponite-H        -1.4268     
   Diaspore           0.0000 sat    Tridymite         -1.5354     
   Cronstedtite-7A   -0.0607        Chalcedony        -1.6250     
   Ice               -0.0628        Whitlockite       -1.8740     
   Ripidolite-14A    -0.0917        Cristobalite(alp  -1.9396     
   C                 -0.2088        Ferrosilite       -2.1575     
   Hematite          -0.3105        Coesite           -2.2086     
   Saponite-Ca       -0.4059        Magnesite         -2.2626     
   Boehmite          -0.4482        Cristobalite(bet  -2.4596     
   Gibbsite          -0.4774        Chamosite-7A      -2.5587     
   Saponite-K        -0.4983        Siderite          -2.7412     
   Goethite          -0.6179        SiO2(am)          -2.8369     
   Clinochlore-14A   -0.6864        Brucite           -2.8770     
   Chrysotile        -0.6945        Minnesotaite      -2.9019     
   Phlogopite        -0.7188        Rhodochrosite     -2.9397     
   Saponite-Na       -0.7932     
    (only minerals with log Q/K > -3 listed)

                         partial
  Gases               press. (bar)     fugacity     fug. coef.    log fug.
 ---------------------------------------------------------------------------
   CH4(g)                  0.3848        0.3839        0.9976     -0.4158
   H2O(g)                0.005293      0.004846        0.9156     -2.3146
   H2(g)                7.190e-06     7.196e-06         1.001     -5.1429
   CO2(g)               1.450e-07     1.440e-07        0.9932     -6.8415
   H2S(g)               8.702e-10     8.614e-10        0.9900     -9.0648
   CO(g)                3.808e-16     3.808e-16         1.000*   -15.4193
   HCl(g)               3.229e-16     3.229e-16         1.000*   -15.4910
   C2H4(g)              3.284e-24     3.284e-24         1.000*   -23.4836
   SO2(g)               1.581e-35     1.547e-35        0.9786    -34.8104
   S2(g)                6.162e-37     6.162e-37         1.000*   -36.2102
   Cl2(g)               6.557e-63     6.557e-63         1.000*   -62.1833
   Na(g)                3.421e-63     3.421e-63         1.000*   -62.4659
   K(g)                 3.519e-64     3.519e-64         1.000*   -63.4536
   O2(g)                9.378e-83     9.369e-83        0.9990    -82.0283
   Mg(g)                1.074e-99     1.074e-99         1.000*   -98.9691
   Ca(g)               9.223e-127    9.223e-127         1.000*  -126.0351
   C(g)                5.059e-130    5.059e-130         1.000*  -129.2959
   Al(g)               1.648e-149    1.648e-149         1.000*  -148.7831
   Si(g)               6.858e-163    6.858e-163         1.000*  -162.1638
    *no data, gas taken to be ideal

                                  In fluid              Sorbed            Kd
  Original basis total moles   moles     mg/kg      moles     mg/kg      L/kg
 -------------------------------------------------------------------------------
   H2O                 55.6       55.5  9.22e+05
   Al+++            0.00517   1.52e-09  3.79e-05
   Ca++             0.00617    0.00535      198.
   Cl-                 1.41       1.41  4.62e+04
   CrO4--           0.00118   2.17e-19  2.32e-14
   Fe++              0.0267    0.00127      65.5
   H+                -0.203   0.000999     0.929
   HCO3-            0.00100    0.00100      56.3
   HPO4--          0.000518   2.28e-05      2.02
   K+               0.00106    0.00106      38.2
   Mg++                1.48       1.41  3.15e+04
   Mn++            0.000583   0.000583      29.6
   Na+              0.00239    0.00239      50.7
   O2(aq)         -0.000855   -0.00200     -58.9
   SO4--            0.00115   9.62e-10  8.52e-05
   SiO2(aq)          0.0648   1.10e-06    0.0609
   Ti(OH)4(aq)     0.000449   0.000449      48.0

  Elemental composition               In fluid                  Sorbed
                  total moles     moles       mg/kg        moles       mg/kg
 -------------------------------------------------------------------------------
   Aluminum          0.005168    1.522e-09   3.787e-05
   Calcium           0.006172     0.005346       197.6
   Carbon            0.001000     0.001000       11.08
   Chlorine             1.414        1.414   4.624e+04
   Chromium          0.001185    2.172e-19   1.042e-14
   Hydrogen             111.0        110.9   1.031e+05
   Iron               0.02668     0.001272       65.54
   Magnesium            1.478        1.407   3.155e+04
   Manganese        0.0005832    0.0005832       29.55
   Oxygen               55.75        55.47   8.186e+05
   Phosphorus       0.0005183    2.279e-05      0.6512
   Potassium         0.001058     0.001058       38.17
   Silicon            0.06477    1.099e-06     0.02847
   Sodium            0.002392     0.002392       50.72
   Sulfur            0.001146    9.619e-10   2.845e-05
   Titanium         0.0004491    0.0004491       19.83


          Step #    17             Xi = 0.0117

          Temperature =   0.0 C    Pressure =  1.013 bars
          pH =  7.856              log fO2 =  -82.028
          Eh =  -0.3031 volts      pe =  -5.5934
          Ionic strength      =    2.939389 molal
          Charge imbalance    =    1.308497 eq/kg (38.91% error)
          Activity of water   =    0.963624
          Solvent mass        =     0.99886 kg
          Solution mass       =      1.0837 kg
          Mineral mass        =    0.013646 kg
          Solution density    =    1.066    g/cm3
          Solution viscosity  =    0.021    poise
          Chlorinity          =    1.415608 molal
          Dissolved solids    =       78319 mg/kg sol'n
          Hardness            =   130403.45 mg/kg sol'n as CaCO3
            carbonate         =       44.91 mg/kg sol'n as CaCO3
            non-carbonate     =   130358.54 mg/kg sol'n as CaCO3
          Carbonate alkalinity=       44.91 mg/kg sol'n as CaCO3
          Water type          =    Mg-Cl
          Bulk volume         =    1.02e+03 cm3
          Fluid volume        =    1.02e+03 cm3
          Mineral volume      =        4.59 cm3
          Inert volume        =        0.00 cm3
          Porosity            =        99.6 %
          Permeability        =        84.5 cm2
          Mass reacted        =        12.6 g

                          moles          moles         grams          cm3      rxn rate
  Reactants             remaining       reacted       reacted       reacted  (mol/kg sec)
 ------------------------------------------------------------------------------------------
   H2O                      0.000         0.000         0.000          --            --  
   Al2O3                   0.3018      0.003558        0.3628          --            --  
   CaO                     0.6042      0.007123        0.3994          --            --  
   Cr2O3                  0.06913     0.0008150        0.1239          --            --  
   FeO(ox)                  3.000       0.03536         2.541          --            --  
   K2O(ox)               0.003415     4.026e-05      0.003792          --            --  
   MgO                      7.502       0.08844         3.564          --            --  
   MnO                    0.06801     0.0008018       0.05688          --            --  
   Na2O(ox)               0.08131     0.0009585       0.05941          --            --  
   P2O5                   0.03021     0.0003562       0.05056          --            --  
   S                      0.01705     0.0002010      0.006446      0.003118          --  
   SiO2                     7.566       0.08919         5.359          --            --  
   TiO2                   0.05235     0.0006171       0.04929          --            --  

  Minerals in system     moles      log moles      grams        volume (cm3)
 ----------------------------------------------------------------------------
   Antigorite            0.001357     -2.867          6.155           2.374
   Chromite             0.0008155     -3.089         0.1825         0.03589
   Daphnite-14A          0.001875     -2.727          1.338          0.4002
   Hydroxylapatite      0.0002329     -3.633         0.1170         0.04415
   Magnetite             0.008099     -2.092          1.875          0.3606
   Pyrite               0.0006005     -3.221        0.07205         0.01438
   Saponite-Mg            0.01020     -1.991          3.905           1.363
                                               _____________   _____________
          (total)                                     13.65           4.592 

  Aqueous species       molality    mg/kg sol'n    act. coef.     log act.
 ---------------------------------------------------------------------------
   Cl-                      1.114     3.642e+04      0.6211       -0.1598
   Mg++                     1.107     2.479e+04      0.3089       -0.4661
   MgCl+                   0.2998     1.651e+04      0.7044       -0.6753
   Ca++                  0.006444         238.1      0.2141       -2.8602
   Na+                   0.002723         57.70      0.7044       -2.7171
   Fe++                  0.001103         56.79      0.2141       -3.6267
   K+                    0.001073         38.66      0.6211       -3.1763
   Methane(aq)          0.0009995         14.78      1.0000       -3.0002
   Mn++                 0.0006440         32.61      0.2141       -3.8605
   Ti(OH)4(aq)          0.0006188         66.11      1.0000       -3.2084
   CaCl+                0.0002879         20.05      0.7044       -3.6928
   CaCl2(aq)            0.0002335         23.89      1.0000       -3.6317
   NaCl(aq)             0.0001970         10.61      1.0000       -3.7054
   FeCl+                0.0001634         13.75      0.7044       -3.9388
   MnCl+                0.0001598         13.31      0.7044       -3.9487
   HPO4--               1.398e-05         1.237      0.1152       -5.7928
   KCl(aq)              8.999e-06        0.6183      1.0000       -5.0458
   FeCl4--              4.706e-06        0.8574      0.1152       -6.2658
   MgHCO3+              1.223e-06       0.09614      0.7044       -6.0649
   SiO2(aq)             1.094e-06       0.06060      1.0000       -5.9609
   H2PO4-               6.713e-07       0.06001      0.7044       -6.3253
   FeCl2(aq)            3.918e-07       0.04577      1.0000       -6.4069
   HCO3-                2.976e-07       0.01674      0.7044       -6.6786
   OH-                  1.193e-07      0.001870      0.6654       -7.1003
   MgCO3(aq)            9.353e-08      0.007268      1.0000       -7.0291
   H+                   1.497e-08     1.391e-05      0.9317       -7.8555
   CO2(aq)              1.155e-08     0.0004683      1.0000       -7.9376
    (only species > 1e-8 molal listed)

  Mineral saturation states
                     log Q/K                          log Q/K
 ----------------------------------------------------------------
   Magnetite          0.0000 sat    Greenalite        -0.8674     
   Daphnite-14A       0.0000 sat    Talc              -1.2835     
   Hydroxylapatite    0.0000 sat    Troilite          -1.3155     
   Antigorite         0.0000 sat    Quartz            -1.3290     
   Saponite-Mg        0.0000 sat    Annite            -1.3992     
   Pyrite             0.0000 sat    Pyrrhotite        -1.4234     
   Chromite           0.0000 sat    Saponite-H        -1.4268     
   Diaspore          -0.0000        Tridymite         -1.5354     
   Cronstedtite-7A   -0.0607        Chalcedony        -1.6250     
   Ice               -0.0628        Whitlockite       -1.9124     
   Ripidolite-14A    -0.0917        Cristobalite(alp  -1.9396     
   C                 -0.2087        Ferrosilite       -2.1575     
   Hematite          -0.3105        Coesite           -2.2086     
   Saponite-Ca       -0.3869        Magnesite         -2.2626     
   Boehmite          -0.4482        Cristobalite(bet  -2.4596     
   Gibbsite          -0.4774        Chamosite-7A      -2.5588     
   Saponite-K        -0.4952        Siderite          -2.7411     
   Goethite          -0.6179        Rhodochrosite     -2.8002     
   Clinochlore-14A   -0.6865        SiO2(am)          -2.8369     
   Chrysotile        -0.6945        Brucite           -2.8770     
   Phlogopite        -0.7094        Minnesotaite      -2.9018     
   Saponite-Na       -0.7646     
    (only minerals with log Q/K > -3 listed)

                         partial
  Gases               press. (bar)     fugacity     fug. coef.    log fug.
 ---------------------------------------------------------------------------
   CH4(g)                  0.3850        0.3840        0.9976     -0.4156
   H2O(g)                0.005293      0.004846        0.9156     -2.3146
   H2(g)                7.191e-06     7.197e-06         1.001     -5.1428
   CO2(g)               1.450e-07     1.440e-07        0.9932     -6.8415
   H2S(g)               8.702e-10     8.614e-10        0.9900     -9.0648
   CO(g)                3.808e-16     3.808e-16         1.000*   -15.4193
   HCl(g)               3.228e-16     3.228e-16         1.000*   -15.4910
   C2H4(g)              3.286e-24     3.286e-24         1.000*   -23.4833
   SO2(g)               1.581e-35     1.547e-35        0.9786    -34.8105
   S2(g)                6.162e-37     6.162e-37         1.000*   -36.2103
   Cl2(g)               6.556e-63     6.556e-63         1.000*   -62.1834
   Na(g)                4.176e-63     4.176e-63         1.000*   -62.3792
   K(g)                 3.596e-64     3.596e-64         1.000*   -63.4442
   O2(g)                9.377e-83     9.367e-83        0.9990    -82.0284
   Mg(g)                1.074e-99     1.074e-99         1.000*   -98.9690
   Ca(g)               1.202e-126    1.202e-126         1.000*  -125.9199
   C(g)                5.060e-130    5.060e-130         1.000*  -129.2958
   Al(g)               1.648e-149    1.648e-149         1.000*  -148.7831
   Si(g)               6.859e-163    6.859e-163         1.000*  -162.1637
    *no data, gas taken to be ideal

                                  In fluid              Sorbed            Kd
  Original basis total moles   moles     mg/kg      moles     mg/kg      L/kg
 -------------------------------------------------------------------------------
   H2O                 55.6       55.4  9.22e+05
   Al+++            0.00712   1.52e-09  3.79e-05
   Ca++             0.00812    0.00696      257.
   Cl-                 1.41       1.41  4.63e+04
   CrO4--           0.00163   2.17e-19  2.32e-14
   Fe++              0.0364    0.00127      65.5
   H+                -0.281   0.000999     0.929
   HCO3-            0.00100    0.00100      56.3
   HPO4--          0.000713   1.47e-05      1.30
   K+               0.00108    0.00108      39.0
   Mg++                1.50       1.41  3.15e+04
   Mn++            0.000803   0.000803      40.7
   Na+              0.00292    0.00292      61.9
   O2(aq)          -0.00127   -0.00200     -59.0
   SO4--            0.00120   9.62e-10  8.53e-05
   SiO2(aq)          0.0892   1.10e-06    0.0609
   Ti(OH)4(aq)     0.000618   0.000618      66.1

  Elemental composition               In fluid                  Sorbed
                  total moles     moles       mg/kg        moles       mg/kg
 -------------------------------------------------------------------------------
   Aluminum          0.007117    1.522e-09   3.789e-05
   Calcium           0.008123     0.006958       257.3
   Carbon            0.001000     0.001000       11.08
   Chlorine             1.414        1.414   4.626e+04
   Chromium          0.001631    2.167e-19   1.040e-14
   Hydrogen             111.0        110.9   1.031e+05
   Iron               0.03636     0.001270       65.46
   Magnesium            1.502        1.405   3.151e+04
   Manganese        0.0008028    0.0008028       40.70
   Oxygen               55.84        55.45   8.186e+05
   Phosphorus       0.0007134    1.466e-05      0.4189
   Potassium         0.001081     0.001081       38.98
   Silicon            0.08920    1.099e-06     0.02847
   Sodium            0.002917     0.002917       61.88
   Sulfur            0.001201    9.619e-10   2.846e-05
   Titanium         0.0006181    0.0006181       27.31


          Step #    18             Xi = 0.0129

          Temperature =   0.0 C    Pressure =  1.013 bars
          pH =  7.846              log fO2 =  -82.222
          Eh =  -0.3052 volts      pe =  -5.6318
          Ionic strength      =    2.939984 molal
          Charge imbalance    =    1.308715 eq/kg (38.91% error)
          Activity of water   =    0.963615
          Solvent mass        =     0.99866 kg
          Solution mass       =      1.0836 kg
          Mineral mass        =    0.015166 kg
          Solution density    =    1.066    g/cm3
          Solution viscosity  =    0.021    poise
          Chlorinity          =    1.415902 molal
          Dissolved solids    =       78357 mg/kg sol'n
          Hardness            =   130392.30 mg/kg sol'n as CaCO3
            carbonate         =       44.87 mg/kg sol'n as CaCO3
            non-carbonate     =   130347.43 mg/kg sol'n as CaCO3
          Carbonate alkalinity=       44.87 mg/kg sol'n as CaCO3
          Water type          =    Mg-Cl
          Bulk volume         =    1.02e+03 cm3
          Fluid volume        =    1.02e+03 cm3
          Mineral volume      =        5.21 cm3
          Inert volume        =        0.00 cm3
          Porosity            =        99.5 %
          Permeability        =        82.8 cm2
          Mass reacted        =        13.9 g

                          moles          moles         grams          cm3      rxn rate
  Reactants             remaining       reacted       reacted       reacted  (mol/kg sec)
 ------------------------------------------------------------------------------------------
   H2O                      0.000         0.000         0.000          --            --  
   Al2O3                   0.3014      0.003937        0.4014          --            --  
   CaO                     0.6034      0.007882        0.4420          --            --  
   Cr2O3                  0.06904     0.0009018        0.1371          --            --  
   FeO(ox)                  2.996       0.03913         2.811          --            --  
   K2O(ox)               0.003410     4.454e-05      0.004196          --            --  
   MgO                      7.492       0.09786         3.944          --            --  
   MnO                    0.06793     0.0008873       0.06294          --            --  
   Na2O(ox)               0.08120      0.001061       0.06574          --            --  
   P2O5                   0.03018     0.0003941       0.05595          --            --  
   S                      0.01703     0.0002225      0.007133      0.003450          --  
   SiO2                     7.557       0.09870         5.930          --            --  
   TiO2                   0.05228     0.0006829       0.05455          --            --  

  Minerals in system     moles      log moles      grams        volume (cm3)
 ----------------------------------------------------------------------------
   Antigorite            0.001595     -2.797          7.237           2.791
   Chromite             0.0009023     -3.045         0.2020         0.03971
   Cronstedtite-7A       0.001299     -2.886         0.5190          0.1959
   Daphnite-14A          0.002309     -2.637          1.647          0.4927
   Hydroxylapatite      0.0002587     -3.587         0.1300         0.04904
   Magnetite             0.006815     -2.167          1.578          0.3034
   Pyrite               0.0006112     -3.214        0.07333         0.01463
   Saponite-Mg           0.009872     -2.006          3.780           1.320
                                               _____________   _____________
          (total)                                     15.17           5.205 

  Aqueous species       molality    mg/kg sol'n    act. coef.     log act.
 ---------------------------------------------------------------------------
   Cl-                      1.115     3.642e+04      0.6211       -0.1596
   Mg++                     1.106     2.478e+04      0.3089       -0.4664
   MgCl+                   0.2997     1.651e+04      0.7045       -0.6754
   Ca++                  0.007029         259.6      0.2141       -2.8225
   Na+                   0.002914         61.75      0.7045       -2.6876
   Fe++                  0.001244         64.03      0.2141       -3.5745
   K+                    0.001081         38.97      0.6211       -3.1728
   Methane(aq)           0.001001         14.80      1.0000       -2.9997
   Mn++                 0.0007126         36.08      0.2141       -3.8165
   Ti(OH)4(aq)          0.0006848         73.15      1.0000       -3.1644
   CaCl+                0.0003141         21.87      0.7045       -3.6550
   CaCl2(aq)            0.0002548         26.06      1.0000       -3.5938
   NaCl(aq)             0.0002109         11.36      1.0000       -3.6758
   FeCl+                0.0001844         15.51      0.7045       -3.8865
   MnCl+                0.0001768         14.73      0.7045       -3.9046
   HPO4--               1.248e-05         1.104      0.1152       -5.8424
   KCl(aq)              9.075e-06        0.6235      1.0000       -5.0422
   FeCl4--              5.313e-06        0.9678      0.1152       -6.2131
   SiO2(aq)             1.168e-06       0.06470      1.0000       -5.9324
   H2PO4-               6.128e-07       0.05477      0.7045       -6.3649
   MgHCO3+              4.907e-07       0.03859      0.7045       -6.4613
   FeCl2(aq)            4.420e-07       0.05164      1.0000       -6.3545
   HCO3-                1.195e-07      0.006721      0.7045       -7.0747
   OH-                  1.166e-07      0.001827      0.6654       -7.1103
   MgCO3(aq)            3.669e-08      0.002851      1.0000       -7.4354
   H+                   1.532e-08     1.423e-05      0.9317       -7.8456
    (only species > 1e-8 molal listed)

  Mineral saturation states
                     log Q/K                          log Q/K
 ----------------------------------------------------------------
   Cronstedtite-7A    0.0000 sat    Phlogopite        -0.8142     
   Daphnite-14A       0.0000 sat    Clinochlore-14A   -0.9485     
   Magnetite          0.0000 sat    Talc              -1.2301     
   Saponite-Mg        0.0000 sat    Troilite          -1.2510     
   Antigorite         0.0000 sat    Quartz            -1.3005     
   Chromite           0.0000 sat    Annite            -1.3468     
   Pyrite             0.0000 sat    Pyrrhotite        -1.3589     
   Hydroxylapatite    0.0000 sat    Saponite-H        -1.4235     
   Ice               -0.0628        Tridymite         -1.5069     
   Diaspore          -0.1233        Chalcedony        -1.5965     
   Ripidolite-14A    -0.2489        Cristobalite(alp  -1.9111     
   Hematite          -0.3427        Whitlockite       -1.9183     
   Saponite-Ca       -0.3807        Ferrosilite       -2.0968     
   C                 -0.4015        Coesite           -2.1801     
   Saponite-K        -0.4940        Cristobalite(bet  -2.4311     
   Boehmite          -0.5715        Magnesite         -2.6689     
   Gibbsite          -0.6007        Minnesotaite      -2.6912     
   Goethite          -0.6341        Chamosite-7A      -2.7124     
   Chrysotile        -0.6981        SiO2(am)          -2.8084     
   Greenalite        -0.7138        Brucite           -2.8972     
   Saponite-Na       -0.7548     
    (only minerals with log Q/K > -3 listed)

                         partial
  Gases               press. (bar)     fugacity     fug. coef.    log fug.
 ---------------------------------------------------------------------------
   CH4(g)                  0.3854        0.3845        0.9976     -0.4151
   H2O(g)                0.005293      0.004846        0.9156     -2.3146
   H2(g)                8.984e-06     8.991e-06         1.001     -5.0462
   CO2(g)               5.960e-08     5.920e-08        0.9932     -7.2277
   H2S(g)               9.372e-10     9.278e-10        0.9900     -9.0326
   HCl(g)               3.304e-16     3.304e-16         1.000*   -15.4809
   CO(g)                1.955e-16     1.955e-16         1.000*   -15.7088
   C2H4(g)              2.110e-24     2.110e-24         1.000*   -23.6756
   SO2(g)               8.731e-36     8.544e-36        0.9786    -35.0683
   S2(g)                4.579e-37     4.579e-37         1.000*   -36.3392
   Cl2(g)               5.497e-63     5.497e-63         1.000*   -62.2599
   Na(g)                4.883e-63     4.883e-63         1.000*   -62.3113
   K(g)                 3.960e-64     3.960e-64         1.000*   -63.4023
   O2(g)                6.007e-83     6.002e-83        0.9990    -82.2217
   Mg(g)                1.281e-99     1.281e-99         1.000*   -98.8925
   Ca(g)               1.565e-126    1.565e-126         1.000*  -125.8055
   C(g)                3.246e-130    3.246e-130         1.000*  -129.4886
   Al(g)               1.733e-149    1.733e-149         1.000*  -148.7613
   Si(g)               1.143e-162    1.143e-162         1.000*  -161.9419
    *no data, gas taken to be ideal

                                  In fluid              Sorbed            Kd
  Original basis total moles   moles     mg/kg      moles     mg/kg      L/kg
 -------------------------------------------------------------------------------
   H2O                 55.7       55.4  9.22e+05
   Al+++            0.00787   1.12e-09  2.80e-05
   Ca++             0.00888    0.00759      281.
   Cl-                 1.41       1.41  4.63e+04
   CrO4--           0.00180   2.24e-19  2.39e-14
   Fe++              0.0401    0.00143      73.8
   H+                -0.311    0.00100     0.930
   HCO3-            0.00100    0.00100      56.3
   HPO4--          0.000789   1.31e-05      1.16
   K+               0.00109    0.00109      39.3
   Mg++                1.51       1.40  3.15e+04
   Mn++            0.000888   0.000888      45.0
   Na+              0.00312    0.00312      66.2
   O2(aq)          -0.00143   -0.00200     -59.0
   SO4--            0.00122   1.02e-09  9.01e-05
   SiO2(aq)          0.0987   1.17e-06    0.0650
   Ti(OH)4(aq)     0.000684   0.000684      73.2

  Elemental composition               In fluid                  Sorbed
                  total moles     moles       mg/kg        moles       mg/kg
 -------------------------------------------------------------------------------
   Aluminum          0.007875    1.123e-09   2.795e-05
   Calcium           0.008882     0.007588       280.7
   Carbon            0.001000     0.001000       11.08
   Chlorine             1.414        1.414   4.626e+04
   Chromium          0.001805    2.236e-19   1.073e-14
   Hydrogen             111.0        110.9   1.031e+05
   Iron               0.04013     0.001432       73.82
   Magnesium            1.512        1.404   3.149e+04
   Manganese        0.0008883    0.0008883       45.04
   Oxygen               55.88        55.44   8.186e+05
   Phosphorus       0.0007893    1.309e-05      0.3740
   Potassium         0.001089     0.001089       39.30
   Silicon            0.09870    1.173e-06     0.03040
   Sodium            0.003121     0.003121       66.22
   Sulfur            0.001222    1.017e-09   3.009e-05
   Titanium         0.0006839    0.0006839       30.22


          Step #    21             Xi = 0.0188

          Temperature =   0.0 C    Pressure =  1.013 bars
          pH =  7.846              log fO2 =  -82.222
          Eh =  -0.3052 volts      pe =  -5.6323
          Ionic strength      =    2.942767 molal
          Charge imbalance    =    1.309804 eq/kg (38.91% error)
          Activity of water   =    0.963575
          Solvent mass        =     0.99765 kg
          Solution mass       =      1.0827 kg
          Mineral mass        =    0.022431 kg
          Solution density    =    1.066    g/cm3
          Solution viscosity  =    0.021    poise
          Chlorinity          =    1.417333 molal
          Dissolved solids    =       78521 mg/kg sol'n
          Hardness            =   130416.48 mg/kg sol'n as CaCO3
            carbonate         =       44.91 mg/kg sol'n as CaCO3
            non-carbonate     =   130371.57 mg/kg sol'n as CaCO3
          Carbonate alkalinity=       44.91 mg/kg sol'n as CaCO3
          Water type          =    Mg-Cl
          Bulk volume         =    1.02e+03 cm3
          Fluid volume        =    1.02e+03 cm3
          Mineral volume      =        8.17 cm3
          Inert volume        =        0.00 cm3
          Porosity            =        99.2 %
          Permeability        =        74.9 cm2
          Mass reacted        =        20.3 g

                          moles          moles         grams          cm3      rxn rate
  Reactants             remaining       reacted       reacted       reacted  (mol/kg sec)
 ------------------------------------------------------------------------------------------
   H2O                      0.000         0.000         0.000          --            --  
   Al2O3                   0.2996      0.005737        0.5850          --            --  
   CaO                     0.5998       0.01149        0.6441          --            --  
   Cr2O3                  0.06863      0.001314        0.1997          --            --  
   FeO(ox)                  2.978       0.05702         4.097          --            --  
   K2O(ox)               0.003390     6.491e-05      0.006115          --            --  
   MgO                      7.448        0.1426         5.748          --            --  
   MnO                    0.06752      0.001293       0.09172          --            --  
   Na2O(ox)               0.08072      0.001546       0.09579          --            --  
   P2O5                   0.03000     0.0005744       0.08153          --            --  
   S                      0.01693     0.0003242       0.01039      0.005028          --  
   SiO2                     7.511        0.1438         8.642          --            --  
   TiO2                   0.05197     0.0009951       0.07949          --            --  

  Minerals in system     moles      log moles      grams        volume (cm3)
 ----------------------------------------------------------------------------
   Antigorite            0.002722     -2.565          12.35           4.761
   Chromite              0.001315     -2.881         0.2943         0.05786
   Cronstedtite-7A       0.008165     -2.088          3.262           1.231
   Daphnite-14A          0.004391     -2.357          3.133          0.9372
   Hydroxylapatite      0.0003807     -3.419         0.1913         0.07217
   Pyrite               0.0006621     -3.179        0.07944         0.01585
   Saponite-Mg           0.008159     -2.088          3.124           1.091
                                               _____________   _____________
          (total)                                     22.43           8.166 

  Aqueous species       molality    mg/kg sol'n    act. coef.     log act.
 ---------------------------------------------------------------------------
   Cl-                      1.116     3.646e+04      0.6212       -0.1591
   Mg++                     1.104     2.473e+04      0.3089       -0.4672
   MgCl+                   0.2995     1.649e+04      0.7046       -0.6757
   Ca++                  0.009811         362.3      0.2141       -2.6776
   Na+                   0.003824         81.00      0.7046       -2.5696
   Fe++                  0.001242         63.91      0.2141       -3.5753
   K+                    0.001123         40.46      0.6212       -3.1564
   Mn++                  0.001039         52.59      0.2141       -3.6528
   Methane(aq)           0.001002         14.81      1.0000       -2.9993
   Ti(OH)4(aq)          0.0009985         106.6      1.0000       -3.0007
   CaCl+                0.0004389         30.55      0.7046       -3.5097
   CaCl2(aq)            0.0003565         36.46      1.0000       -3.4479
   NaCl(aq)             0.0002771         14.92      1.0000       -3.5573
   MnCl+                0.0002581         21.50      0.7046       -3.7403
   FeCl+                0.0001842         15.50      0.7046       -3.8867
   KCl(aq)              9.436e-06        0.6482      1.0000       -5.0252
   HPO4--               7.148e-06        0.6322      0.1152       -6.0843
   FeCl4--              5.329e-06        0.9707      0.1152       -6.2118
   SiO2(aq)             1.168e-06       0.06469      1.0000       -5.9324
   MgHCO3+              4.896e-07       0.03850      0.7046       -6.4622
   FeCl2(aq)            4.423e-07       0.05166      1.0000       -6.3543
   H2PO4-               3.506e-07       0.03134      0.7046       -6.6072
   HCO3-                1.195e-07      0.006717      0.7046       -7.0748
   OH-                  1.167e-07      0.001828      0.6655       -7.1099
   MgCO3(aq)            3.665e-08      0.002848      1.0000       -7.4359
   H+                   1.530e-08     1.421e-05      0.9319       -7.8460
    (only species > 1e-8 molal listed)

  Mineral saturation states
                     log Q/K                          log Q/K
 ----------------------------------------------------------------
   Hydroxylapatite    0.0000 sat    Phlogopite        -0.7974     
   Pyrite             0.0000 sat    Clinochlore-14A   -0.9488     
   Saponite-Mg        0.0000 sat    Talc              -1.2301     
   Daphnite-14A       0.0000 sat    Troilite          -1.2509     
   Chromite           0.0000 sat    Quartz            -1.3005     
   Cronstedtite-7A    0.0000 sat    Annite            -1.3298     
   Antigorite         0.0000 sat    Pyrrhotite        -1.3588     
   Magnetite         -0.0001        Saponite-H        -1.4235     
   Ice               -0.0628        Tridymite         -1.5069     
   Diaspore          -0.1235        Chalcedony        -1.5965     
   Ripidolite-14A    -0.2491        Cristobalite(alp  -1.9111     
   Hematite          -0.3428        Whitlockite       -1.9669     
   Saponite-Ca       -0.3566        Ferrosilite       -2.0967     
   C                 -0.4016        Coesite           -2.1801     
   Saponite-K        -0.4884        Cristobalite(bet  -2.4311     
   Boehmite          -0.5717        Magnesite         -2.6694     
   Gibbsite          -0.6009        Minnesotaite      -2.6910     
   Goethite          -0.6341        Chamosite-7A      -2.7126     
   Chrysotile        -0.6981        SiO2(am)          -2.8084     
   Greenalite        -0.7136        Brucite           -2.8972     
   Saponite-Na       -0.7158        Rhodochrosite     -2.9983     
    (only minerals with log Q/K > -3 listed)

                         partial
  Gases               press. (bar)     fugacity     fug. coef.    log fug.
 ---------------------------------------------------------------------------
   CH4(g)                  0.3858        0.3849        0.9976     -0.4147
   H2O(g)                0.005293      0.004846        0.9156     -2.3146
   H2(g)                8.989e-06     8.996e-06         1.001     -5.0460
   CO2(g)               5.953e-08     5.913e-08        0.9932     -7.2282
   H2S(g)               9.373e-10     9.279e-10        0.9900     -9.0325
   HCl(g)               3.305e-16     3.305e-16         1.000*   -15.4808
   CO(g)                1.954e-16     1.954e-16         1.000*   -15.7090
   C2H4(g)              2.112e-24     2.112e-24         1.000*   -23.6752
   SO2(g)               8.719e-36     8.532e-36        0.9786    -35.0690
   S2(g)                4.576e-37     4.576e-37         1.000*   -36.3395
   Na(g)                6.415e-63     6.415e-63         1.000*   -62.1928
   Cl2(g)               5.497e-63     5.497e-63         1.000*   -62.2599
   K(g)                 4.118e-64     4.118e-64         1.000*   -63.3853
   O2(g)                6.001e-83     5.995e-83        0.9990    -82.2222
   Mg(g)                1.282e-99     1.282e-99         1.000*   -98.8923
   Ca(g)               2.190e-126    2.190e-126         1.000*  -125.6596
   C(g)                3.246e-130    3.246e-130         1.000*  -129.4887
   Al(g)               1.733e-149    1.733e-149         1.000*  -148.7611
   Si(g)               1.145e-162    1.145e-162         1.000*  -161.9414
    *no data, gas taken to be ideal

                                  In fluid              Sorbed            Kd
  Original basis total moles   moles     mg/kg      moles     mg/kg      L/kg
 -------------------------------------------------------------------------------
   H2O                 55.7       55.4  9.22e+05
   Al+++             0.0115   1.12e-09  2.80e-05
   Ca++              0.0125     0.0106      392.
   Cl-                 1.41       1.41  4.63e+04
   CrO4--           0.00263   2.23e-19  2.39e-14
   Fe++              0.0580    0.00143      73.7
   H+                -0.453    0.00100     0.931
   HCO3-            0.00100    0.00100      56.4
   HPO4--           0.00115   7.49e-06     0.664
   K+               0.00113    0.00113      40.8
   Mg++                1.56       1.40  3.14e+04
   Mn++             0.00129    0.00129      65.7
   Na+              0.00409    0.00409      86.9
   O2(aq)          -0.00221   -0.00200     -59.1
   SO4--            0.00132   1.02e-09  9.02e-05
   SiO2(aq)           0.144   1.17e-06    0.0650
   Ti(OH)4(aq)     0.000996   0.000996      107.

  Elemental composition               In fluid                  Sorbed
                  total moles     moles       mg/kg        moles       mg/kg
 -------------------------------------------------------------------------------
   Aluminum           0.01148    1.122e-09   2.796e-05
   Calcium            0.01249      0.01058       391.7
   Carbon            0.001000     0.001000       11.09
   Chlorine             1.414        1.414   4.630e+04
   Chromium          0.002629    2.228e-19   1.070e-14
   Hydrogen             111.0        110.8   1.031e+05
   Iron               0.05802     0.001428       73.68
   Magnesium            1.557        1.400   3.143e+04
   Manganese         0.001294     0.001294       65.66
   Oxygen               56.04        55.38   8.184e+05
   Phosphorus        0.001150    7.486e-06      0.2142
   Potassium         0.001130     0.001130       40.80
   Silicon             0.1438    1.172e-06     0.03040
   Sodium            0.004091     0.004091       86.87
   Sulfur            0.001324    1.017e-09   3.011e-05
   Titanium         0.0009961    0.0009961       44.05


          Step #    22             Xi = 0.0230

          Temperature =   0.0 C    Pressure =  1.013 bars
          pH =  7.800              log fO2 =  -83.684
          Eh =  -0.3225 volts      pe =  -5.9514
          Ionic strength      =    2.944552 molal
          Charge imbalance    =    1.310370 eq/kg (38.9% error)
          Activity of water   =    0.963549
          Solvent mass        =     0.99707 kg
          Solution mass       =      1.0822 kg
          Mineral mass        =    0.027418 kg
          Solution density    =    1.066    g/cm3
          Solution viscosity  =    0.021    poise
          Chlorinity          =    1.418154 molal
          Dissolved solids    =       78656 mg/kg sol'n
          Hardness            =   130314.21 mg/kg sol'n as CaCO3
            carbonate         =       44.70 mg/kg sol'n as CaCO3
            non-carbonate     =   130269.50 mg/kg sol'n as CaCO3
          Carbonate alkalinity=       44.70 mg/kg sol'n as CaCO3
          Water type          =    Mg-Cl
          Bulk volume         =    1.03e+03 cm3
          Fluid volume        =    1.02e+03 cm3
          Mineral volume      =        9.95 cm3
          Inert volume        =        0.00 cm3
          Porosity            =        99.0 %
          Permeability        =        70.6 cm2
          Mass reacted        =        24.8 g

                          moles          moles         grams          cm3      rxn rate
  Reactants             remaining       reacted       reacted       reacted  (mol/kg sec)
 ------------------------------------------------------------------------------------------
   H2O                      0.000         0.000         0.000          --            --  
   Al2O3                   0.2983      0.007016        0.7153          --            --  
   CaO                     0.5973       0.01404        0.7876          --            --  
   Cr2O3                  0.06834      0.001607        0.2443          --            --  
   FeO(ox)                  2.965       0.06973         5.010          --            --  
   K2O(ox)               0.003376     7.938e-05      0.007477          --            --  
   MgO                      7.416        0.1744         7.029          --            --  
   MnO                    0.06724      0.001581        0.1122          --            --  
   Na2O(ox)               0.08037      0.001890        0.1171          --            --  
   P2O5                   0.02987     0.0007024       0.09970          --            --  
   S                      0.01686     0.0003964       0.01271      0.006149          --  
   SiO2                     7.479        0.1759         10.57          --            --  
   TiO2                   0.05175      0.001217       0.09720          --            --  

  Minerals in system     moles      log moles      grams        volume (cm3)
 ----------------------------------------------------------------------------
   Antigorite            0.003475     -2.459          15.76           6.077
   Chromite              0.001608     -2.794         0.3598         0.07075
   Cronstedtite-7A       0.008204     -2.086          3.277           1.237
   Daphnite-14A          0.005696     -2.244          4.064           1.216
   Greenalite            0.001545     -2.811         0.5743          0.1777
   Hydroxylapatite      0.0004664     -3.331         0.2343         0.08841
   Pyrite               0.0006982     -3.156        0.08377         0.01671
   Saponite-Mg           0.008002     -2.097          3.064           1.069
                                               _____________   _____________
          (total)                                     27.42           9.953 

  Aqueous species       molality    mg/kg sol'n    act. coef.     log act.
 ---------------------------------------------------------------------------
   Cl-                      1.117     3.648e+04      0.6212       -0.1588
   Mg++                     1.101     2.466e+04      0.3089       -0.4682
   MgCl+                   0.2990     1.646e+04      0.7046       -0.6764
   Ca++                   0.01179         435.5      0.2141       -2.5977
   Na+                   0.004470         94.68      0.7046       -2.5017
   Fe++                  0.002170         111.6      0.2141       -3.3329
   Mn++                  0.001271         64.32      0.2141       -3.5653
   Ti(OH)4(aq)           0.001221         130.4      1.0000       -2.9131
   K+                    0.001152         41.52      0.6212       -3.1451
   Methane(aq)           0.001003         14.82      1.0000       -2.9987
   CaCl+                0.0005280         36.74      0.7046       -3.4294
   CaCl2(aq)            0.0004292         43.89      1.0000       -3.3673
   NaCl(aq)             0.0003242         17.46      1.0000       -3.4891
   FeCl+                0.0003221         27.10      0.7046       -3.6440
   MnCl+                0.0003159         26.31      0.7046       -3.6524
   KCl(aq)              9.692e-06        0.6657      1.0000       -5.0136
   FeCl4--              9.343e-06         1.701      0.1152       -5.9681
   HPO4--               6.065e-06        0.5363      0.1152       -6.1557
   SiO2(aq)             1.585e-06       0.08772      1.0000       -5.8001
   FeCl2(aq)            7.741e-07       0.09041      1.0000       -6.1112
   H2PO4-               3.310e-07       0.02958      0.7046       -6.6322
   OH-                  1.048e-07      0.001643      0.6656       -7.1563
   H2(aq)               4.741e-08     8.806e-05      1.0000       -7.3241
   H+                   1.702e-08     1.580e-05      0.9320       -7.7996
    (only species > 1e-8 molal listed)

  Mineral saturation states
                     log Q/K                          log Q/K
 ----------------------------------------------------------------
   Antigorite         0.0000 sat    Annite            -1.0916     
   Hydroxylapatite    0.0000 sat    Boehmite          -1.1443     
   Cronstedtite-7A    0.0000 sat    Quartz            -1.1682     
   Pyrite             0.0000 sat    Gibbsite          -1.1735     
   Greenalite         0.0000 sat    Phlogopite        -1.2894     
   Saponite-Mg        0.0000 sat    Tridymite         -1.3746     
   Daphnite-14A       0.0000 sat    Saponite-H        -1.4080     
   Chromite           0.0000 sat    Chalcedony        -1.4642     
   Ice               -0.0628        Minnesotaite      -1.7127     
   Magnetite         -0.2820        Cristobalite(alp  -1.7788     
   Saponite-Ca       -0.3433        Ferrosilite       -1.8147     
   Saponite-K        -0.4845        C                 -1.8629     
   Saponite-Na       -0.6932        Whitlockite       -1.9626     
   Diaspore          -0.6961        Coesite           -2.0478     
   Chrysotile        -0.7146        Clinochlore-14A   -2.1657     
   Hematite          -0.7744        Cristobalite(bet  -2.2988     
   Troilite          -0.8106        SiO2(am)          -2.6761     
   Goethite          -0.8499        Fayalite          -2.7413     
   Pyrrhotite        -0.9185        FeO               -2.9775     
   Ripidolite-14A    -0.9792        Brucite           -2.9910     
   Talc              -0.9820     
    (only minerals with log Q/K > -3 listed)

                         partial
  Gases               press. (bar)     fugacity     fug. coef.    log fug.
 ---------------------------------------------------------------------------
   CH4(g)                  0.3863        0.3854        0.9976     -0.4141
   H2O(g)                0.005293      0.004846        0.9156     -2.3146
   H2(g)                4.838e-05     4.842e-05         1.001     -4.3150
   H2S(g)               1.830e-09     1.812e-09        0.9900     -8.7418
   CO2(g)               7.103e-11     7.055e-11        0.9932    -10.1515
   HCl(g)               3.680e-16     3.680e-16         1.000*   -15.4341
   CO(g)                1.255e-18     1.255e-18         1.000*   -17.9014
   C2H4(g)              7.311e-26     7.311e-26         1.000*   -25.1361
   SO2(g)               1.092e-37     1.069e-37        0.9786    -36.9712
   S2(g)                6.024e-38     6.024e-38         1.000*   -37.2201
   Na(g)                1.564e-62     1.564e-62         1.000*   -61.8059
   Cl2(g)               1.266e-63     1.266e-63         1.000*   -62.8974
   K(g)                 8.812e-64     8.812e-64         1.000*   -63.0549
   O2(g)                2.071e-84     2.069e-84        0.9990    -83.6842
   Mg(g)                5.559e-99     5.559e-99         1.000*   -98.2550
   Ca(g)               1.144e-125    1.144e-125         1.000*  -124.9415
   C(g)                1.122e-131    1.122e-131         1.000*  -130.9500
   Al(g)               5.790e-149    5.790e-149         1.000*  -148.2373
   Si(g)               4.496e-161    4.496e-161         1.000*  -160.3471
    *no data, gas taken to be ideal

                                  In fluid              Sorbed            Kd
  Original basis total moles   moles     mg/kg      moles     mg/kg      L/kg
 -------------------------------------------------------------------------------
   H2O                 55.8       55.3  9.21e+05
   Al+++             0.0140   2.73e-10  6.82e-06
   Ca++              0.0150     0.0127      471.
   Cl-                 1.41       1.41  4.63e+04
   CrO4--           0.00322   2.58e-19  2.77e-14
   Fe++              0.0707    0.00249      129.
   H+                -0.554    0.00100     0.932
   HCO3-            0.00100    0.00100      56.4
   HPO4--           0.00141   6.38e-06     0.566
   K+               0.00116    0.00116      41.9
   Mg++                1.59       1.40  3.14e+04
   Mn++             0.00158    0.00158      80.3
   Na+              0.00478    0.00478      102.
   O2(aq)          -0.00275   -0.00200     -59.1
   SO4--            0.00140   1.82e-09  0.000162
   SiO2(aq)           0.176   1.59e-06    0.0881
   Ti(OH)4(aq)      0.00122    0.00122      130.

  Elemental composition               In fluid                  Sorbed
                  total moles     moles       mg/kg        moles       mg/kg
 -------------------------------------------------------------------------------
   Aluminum           0.01403    2.734e-10   6.818e-06
   Calcium            0.01504      0.01271       470.8
   Carbon            0.001000     0.001000       11.10
   Chlorine             1.414        1.414   4.632e+04
   Chromium          0.003215    2.582e-19   1.240e-14
   Hydrogen             111.0        110.7   1.031e+05
   Iron               0.07073     0.002495       128.7
   Magnesium            1.588        1.396   3.136e+04
   Manganese         0.001582     0.001582       80.32
   Oxygen               56.16        55.35   8.183e+05
   Phosphorus        0.001406    6.381e-06      0.1826
   Potassium         0.001159     0.001159       41.86
   Silicon             0.1759    1.588e-06     0.04120
   Sodium            0.004780     0.004780       101.5
   Sulfur            0.001396    1.823e-09   5.401e-05
   Titanium          0.001218     0.001218       53.88


          Step #    31             Xi = 0.1000

          Temperature =   0.0 C    Pressure =  1.013 bars
          pH =  7.806              log fO2 =  -83.685
          Eh =  -0.3229 volts      pe =  -5.9578
          Ionic strength      =    2.975108 molal
          Charge imbalance    =    1.321624 eq/kg (38.87% error)
          Activity of water   =    0.963099
          Solvent mass        =     0.98645 kg
          Solution mass       =      1.0730 kg
          Mineral mass        =     0.11977 kg
          Solution density    =    1.067    g/cm3
          Solution viscosity  =    0.021    poise
          Chlorinity          =    1.433417 molal
          Dissolved solids    =       80638 mg/kg sol'n
          Hardness            =   130331.11 mg/kg sol'n as CaCO3
            carbonate         =       45.12 mg/kg sol'n as CaCO3
            non-carbonate     =   130285.99 mg/kg sol'n as CaCO3
          Carbonate alkalinity=       45.12 mg/kg sol'n as CaCO3
          Water type          =    Mg-Cl
          Bulk volume         =    1.05e+03 cm3
          Fluid volume        =    1.01e+03 cm3
          Mineral volume      =        42.9 cm3
          Inert volume        =        0.00 cm3
          Porosity            =        95.9 %
          Permeability        =        24.0 cm2
          Mass reacted        =         108 g

                          moles          moles         grams          cm3      rxn rate
  Reactants             remaining       reacted       reacted       reacted  (mol/kg sec)
 ------------------------------------------------------------------------------------------
   H2O                      0.000         0.000         0.000          --            --  
   Al2O3                   0.2748       0.03054         3.113          --            --  
   CaO                     0.5502       0.06113         3.428          --            --  
   Cr2O3                  0.06295      0.006995         1.063          --            --  
   FeO(ox)                  2.731        0.3035         21.80          --            --  
   K2O(ox)               0.003109     0.0003455       0.03254          --            --  
   MgO                      6.831        0.7590         30.59          --            --  
   MnO                    0.06193      0.006882        0.4882          --            --  
   Na2O(ox)               0.07404      0.008226        0.5099          --            --  
   P2O5                   0.02751      0.003057        0.4339          --            --  
   S                      0.01553      0.001725       0.05533       0.02676          --  
   SiO2                     6.890        0.7655         46.00          --            --  
   TiO2                   0.04767      0.005296        0.4231          --            --  

  Minerals in system     moles      log moles      grams        volume (cm3)
 ----------------------------------------------------------------------------
   Antigorite             0.01688     -1.773          76.55           29.52
   Chromite              0.006995     -2.155          1.566          0.3079
   Cronstedtite-7A       0.008868     -2.052          3.543           1.337
   Daphnite-14A           0.02961     -1.529          21.13           6.319
   Greenalite             0.03674     -1.435          13.66           4.225
   Hydroxylapatite       0.002038     -2.691          1.024          0.3863
   Pyrite                0.001363     -2.866         0.1635         0.03262
   Saponite-Mg           0.005609     -2.251          2.148          0.7497
                                               _____________   _____________
          (total)                                     119.8           42.88 

  Aqueous species       molality    mg/kg sol'n    act. coef.     log act.
 ---------------------------------------------------------------------------
   Cl-                      1.130     3.685e+04      0.6220       -0.1530
   Mg++                     1.070     2.390e+04      0.3093       -0.4804
   MgCl+                   0.2942     1.616e+04      0.7058       -0.6827
   Ca++                   0.04863         1792.      0.2142       -1.9822
   Na+                    0.01648         348.3      0.7058       -1.9344
   Mn++                  0.005574         281.5      0.2142       -2.9229
   Ti(OH)4(aq)           0.005370         572.3      1.0000       -2.2700
   CaCl+                 0.002204         153.0      0.7058       -2.8081
   Fe++                  0.002109         108.3      0.2142       -3.3451
   CaCl2(aq)             0.001819         185.6      1.0000       -2.7402
   K+                    0.001700         61.10      0.6220       -2.9758
   MnCl+                 0.001403         116.6      0.7058       -3.0043
   NaCl(aq)              0.001214         65.20      1.0000       -2.9160
   Methane(aq)           0.001014         14.95      1.0000       -2.9941
   FeCl+                0.0003169         26.60      0.7058       -3.6504
   KCl(aq)              1.450e-05        0.9941      1.0000       -4.8385
   FeCl4--              9.596e-06         1.744      0.1151       -5.9570
   SiO2(aq)             1.584e-06       0.08750      1.0000       -5.8002
   FeCl2(aq)            7.732e-07       0.09010      1.0000       -6.1117
   HPO4--               5.612e-07       0.04952      0.1151       -7.1899
   OH-                  1.062e-07      0.001660      0.6666       -7.1502
   H2(aq)               4.743e-08     8.791e-05      1.0000       -7.3239
   H2PO4-               3.010e-08      0.002684      0.7058       -7.6727
   H+                   1.673e-08     1.551e-05      0.9342       -7.8059
    (only species > 1e-8 molal listed)

  Mineral saturation states
                     log Q/K                          log Q/K
 ----------------------------------------------------------------
   Greenalite         0.0000 sat    Talc              -0.9821     
   Pyrite             0.0000 sat    Phlogopite        -1.1138     
   Daphnite-14A       0.0000 sat    Boehmite          -1.1443     
   Hydroxylapatite    0.0000 sat    Quartz            -1.1683     
   Chromite           0.0000 sat    Gibbsite          -1.1738     
   Antigorite         0.0000 sat    Tridymite         -1.3747     
   Saponite-Mg        0.0000 sat    Saponite-H        -1.4081     
   Cronstedtite-7A    0.0000 sat    Chalcedony        -1.4643     
   Ice               -0.0630        Minnesotaite      -1.7129     
   Saponite-Ca       -0.2397        Cristobalite(alp  -1.7789     
   Magnetite         -0.2817        Ferrosilite       -1.8147     
   Saponite-K        -0.4267        C                 -1.8587     
   Saponite-Na       -0.5040        Coesite           -2.0479     
   Diaspore          -0.6961        Clinochlore-14A   -2.1657     
   Chrysotile        -0.7146        Whitlockite       -2.1718     
   Hematite          -0.7744        Cristobalite(bet  -2.2989     
   Troilite          -0.8103        SiO2(am)          -2.6762     
   Goethite          -0.8500        Fayalite          -2.7410     
   Annite            -0.9161        FeO               -2.9772     
   Pyrrhotite        -0.9182        Brucite           -2.9909     
   Ripidolite-14A    -0.9792     
    (only minerals with log Q/K > -3 listed)

                         partial
  Gases               press. (bar)     fugacity     fug. coef.    log fug.
 ---------------------------------------------------------------------------
   CH4(g)                  0.3904        0.3895        0.9976     -0.4095
   H2O(g)                0.005290      0.004844        0.9156     -2.3148
   H2(g)                4.840e-05     4.844e-05         1.001     -4.3148
   H2S(g)               1.830e-09     1.811e-09        0.9900     -8.7420
   CO2(g)               7.160e-11     7.112e-11        0.9932    -10.1480
   HCl(g)               3.676e-16     3.676e-16         1.000*   -15.4346
   CO(g)                1.266e-18     1.266e-18         1.000*   -17.8975
   C2H4(g)              7.462e-26     7.462e-26         1.000*   -25.1271
   SO2(g)               1.089e-37     1.066e-37        0.9786    -36.9723
   S2(g)                6.015e-38     6.015e-38         1.000*   -37.2208
   Na(g)                5.860e-62     5.860e-62         1.000*   -61.2321
   K(g)                 1.321e-63     1.321e-63         1.000*   -62.8792
   Cl2(g)               1.263e-63     1.263e-63         1.000*   -62.8986
   O2(g)                2.068e-84     2.066e-84        0.9990    -83.6849
   Mg(g)                5.567e-99     5.567e-99         1.000*   -98.2544
   Ca(g)               4.863e-125    4.863e-125         1.000*  -124.3131
   C(g)                1.133e-131    1.133e-131         1.000*  -130.9458
   Al(g)               5.799e-149    5.799e-149         1.000*  -148.2366
   Si(g)               4.503e-161    4.503e-161         1.000*  -160.3465
    *no data, gas taken to be ideal

                                  In fluid              Sorbed            Kd
  Original basis total moles   moles     mg/kg      moles     mg/kg      L/kg
 -------------------------------------------------------------------------------
   H2O                 56.7       54.8  9.19e+05
   Al+++             0.0611   2.74e-10  6.88e-06
   Ca++              0.0621     0.0519  1.94e+03
   Cl-                 1.41       1.41  4.67e+04
   CrO4--            0.0140   2.45e-19  2.65e-14
   Fe++               0.304    0.00240      125.
   H+                 -2.42    0.00100     0.939
   HCO3-            0.00100    0.00100      56.9
   HPO4--           0.00611   5.84e-07    0.0522
   K+               0.00169    0.00169      61.6
   Mg++                2.17       1.35  3.05e+04
   Mn++             0.00688    0.00688      352.
   Na+               0.0175     0.0175      374.
   O2(aq)           -0.0128   -0.00200     -59.6
   SO4--            0.00273   1.82e-09  0.000163
   SiO2(aq)           0.766   1.57e-06    0.0881
   Ti(OH)4(aq)      0.00530    0.00530      572.

  Elemental composition               In fluid                  Sorbed
                  total moles     moles       mg/kg        moles       mg/kg
 -------------------------------------------------------------------------------
   Aluminum           0.06107    2.737e-10   6.882e-06
   Calcium            0.06213      0.05194       1940.
   Carbon            0.001000     0.001000       11.19
   Chlorine             1.414        1.414   4.672e+04
   Chromium           0.01399    2.447e-19   1.186e-14
   Hydrogen             111.0        109.5   1.029e+05
   Iron                0.3045     0.002403       125.1
   Magnesium            2.173        1.345   3.047e+04
   Manganese         0.006883     0.006883       352.4
   Oxygen               58.32        54.78   8.168e+05
   Phosphorus        0.006115    5.835e-07     0.01685
   Potassium         0.001691     0.001691       61.62
   Silicon             0.7655    1.573e-06     0.04118
   Sodium             0.01745      0.01745       373.9
   Sulfur            0.002725    1.822e-09   5.444e-05
   Titanium          0.005297     0.005297       236.4


          Step #    41             Xi = 0.2000

          Temperature =   0.0 C    Pressure =  1.013 bars
          pH =  7.815              log fO2 =  -83.686
          Eh =  -0.3234 volts      pe =  -5.9667
          Ionic strength      =    3.015987 molal
          Charge imbalance    =    1.336526 eq/kg (38.82% error)
          Activity of water   =    0.962500
          Solvent mass        =     0.97267 kg
          Solution mass       =      1.0610 kg
          Mineral mass        =     0.23968 kg
          Solution density    =    1.068    g/cm3
          Solution viscosity  =    0.021    poise
          Chlorinity          =    1.453731 molal
          Dissolved solids    =       83264 mg/kg sol'n
          Hardness            =   130354.11 mg/kg sol'n as CaCO3
            carbonate         =       45.67 mg/kg sol'n as CaCO3
            non-carbonate     =   130308.44 mg/kg sol'n as CaCO3
          Carbonate alkalinity=       45.67 mg/kg sol'n as CaCO3
          Water type          =    Mg-Cl
          Bulk volume         =    1.08e+03 cm3
          Fluid volume        =        993. cm3
          Mineral volume      =        85.6 cm3
          Inert volume        =        0.00 cm3
          Porosity            =        92.1 %
          Permeability        =        6.36 cm2
          Mass reacted        =         216 g

                          moles          moles         grams          cm3      rxn rate
  Reactants             remaining       reacted       reacted       reacted  (mol/kg sec)
 ------------------------------------------------------------------------------------------
   H2O                      0.000         0.000         0.000          --            --  
   Al2O3                   0.2443       0.06107         6.227          --            --  
   CaO                     0.4890        0.1223         6.856          --            --  
   Cr2O3                  0.05596       0.01399         2.126          --            --  
   FeO(ox)                  2.428        0.6070         43.61          --            --  
   K2O(ox)               0.002764     0.0006910       0.06509          --            --  
   MgO                      6.072         1.518         61.18          --            --  
   MnO                    0.05505       0.01376        0.9763          --            --  
   Na2O(ox)               0.06581       0.01645         1.020          --            --  
   P2O5                   0.02446      0.006114        0.8678          --            --  
   S                      0.01380      0.003451        0.1107       0.05352          --  
   SiO2                     6.124         1.531         91.99          --            --  
   TiO2                   0.04237       0.01059        0.8462          --            --  

  Minerals in system     moles      log moles      grams        volume (cm3)
 ----------------------------------------------------------------------------
   Antigorite             0.03427     -1.465          155.5           59.95
   Chromite               0.01399     -1.854          3.131          0.6157
   Cronstedtite-7A       0.009731     -2.012          3.887           1.467
   Daphnite-14A           0.06066     -1.217          43.28           12.95
   Greenalite             0.08242     -1.084          30.64           9.479
   Hydroxylapatite       0.004076     -2.390          2.048          0.7727
   Pyrite                0.002225     -2.653         0.2670         0.05328
   Saponite-Mg           0.002500     -2.602         0.9573          0.3341
                                               _____________   _____________
          (total)                                     239.7           85.62 

  Aqueous species       molality    mg/kg sol'n    act. coef.     log act.
 ---------------------------------------------------------------------------
   Cl-                      1.149     3.733e+04      0.6226       -0.1456
   Mg++                     1.028     2.290e+04      0.3097       -0.4973
   MgCl+                   0.2874     1.574e+04      0.7068       -0.6923
   Ca++                   0.09750         3582.      0.2143       -1.6799
   Na+                    0.03243         683.4      0.7068       -1.6398
   Mn++                   0.01127         567.6      0.2143       -2.6170
   Ti(OH)4(aq)            0.01089         1157.      1.0000       -1.9629
   CaCl+                 0.004491         310.9      0.7068       -2.4984
   CaCl2(aq)             0.003775         384.1      1.0000       -2.4231
   MnCl+                 0.002882         238.8      0.7068       -2.6910
   NaCl(aq)              0.002432         130.3      1.0000       -2.6140
   K+                    0.002428         87.02      0.6226       -2.8206
   Fe++                  0.002027         103.8      0.2143       -3.3620
   Methane(aq)           0.001028         15.12      1.0000       -2.9880
   FeCl+                0.0003096         25.91      0.7068       -3.6599
   KCl(aq)              2.109e-05         1.442      1.0000       -4.6759
   FeCl4--              9.887e-06         1.792      0.1150       -5.9444
   SiO2(aq)             1.583e-06       0.08721      1.0000       -5.8005
   FeCl2(aq)            7.693e-07       0.08939      1.0000       -6.1139
   HPO4--               1.714e-07       0.01508      0.1150       -7.7053
   OH-                  1.081e-07      0.001686      0.6674       -7.1417
   H2(aq)               4.746e-08     8.771e-05      1.0000       -7.3236
   H+                   1.637e-08     1.512e-05      0.9360       -7.8147
    (only species > 1e-8 molal listed)

  Mineral saturation states
                     log Q/K                          log Q/K
 ----------------------------------------------------------------
   Saponite-Mg        0.0000 sat    Ripidolite-14A    -0.9792     
   Hydroxylapatite    0.0000 sat    Talc              -0.9822     
   Pyrite             0.0000 sat    Boehmite          -1.1444     
   Greenalite         0.0000 sat    Quartz            -1.1686     
   Daphnite-14A       0.0000 sat    Gibbsite          -1.1741     
   Antigorite         0.0000 sat    Tridymite         -1.3750     
   Chromite           0.0000 sat    Saponite-H        -1.4082     
   Cronstedtite-7A    0.0000 sat    Chalcedony        -1.4646     
   Ice               -0.0633        Minnesotaite      -1.7130     
   Saponite-Ca       -0.1870        Cristobalite(alp  -1.7792     
   Magnetite         -0.2812        Ferrosilite       -1.8146     
   Saponite-K        -0.3726        C                 -1.8531     
   Saponite-Na       -0.4040        Coesite           -2.0482     
   Diaspore          -0.6962        Clinochlore-14A   -2.1657     
   Chrysotile        -0.7146        Whitlockite       -2.2783     
   Annite            -0.7520        Cristobalite(bet  -2.2992     
   Hematite          -0.7743        SiO2(am)          -2.6765     
   Troilite          -0.8098        Fayalite          -2.7405     
   Goethite          -0.8501        FeO               -2.9769     
   Pyrrhotite        -0.9177        Brucite           -2.9909     
   Phlogopite        -0.9498     
    (only minerals with log Q/K > -3 listed)

                         partial
  Gases               press. (bar)     fugacity     fug. coef.    log fug.
 ---------------------------------------------------------------------------
   CH4(g)                  0.3960        0.3950        0.9976     -0.4034
   H2O(g)                0.005287      0.004841        0.9156     -2.3151
   H2(g)                4.843e-05     4.847e-05         1.001     -4.3145
   H2S(g)               1.829e-09     1.811e-09        0.9900     -8.7421
   CO2(g)               7.235e-11     7.186e-11        0.9932    -10.1435
   HCl(g)               3.664e-16     3.664e-16         1.000*   -15.4360
   CO(g)                1.281e-18     1.281e-18         1.000*   -17.8924
   C2H4(g)              7.666e-26     7.666e-26         1.000*   -25.1154
   SO2(g)               1.085e-37     1.062e-37        0.9786    -36.9738
   S2(g)                6.003e-38     6.003e-38         1.000*   -37.2216
   Na(g)                1.179e-61     1.179e-61         1.000*   -60.9286
   K(g)                 1.927e-63     1.927e-63         1.000*   -62.7151
   Cl2(g)               1.254e-63     1.254e-63         1.000*   -62.9017
   O2(g)                2.063e-84     2.061e-84        0.9990    -83.6860
   Mg(g)                5.578e-99     5.578e-99         1.000*   -98.2535
   Ca(g)               1.016e-124    1.016e-124         1.000*  -123.9930
   C(g)                1.148e-131    1.148e-131         1.000*  -130.9402
   Al(g)               5.810e-149    5.810e-149         1.000*  -148.2358
   Si(g)               4.512e-161    4.512e-161         1.000*  -160.3456
    *no data, gas taken to be ideal

                                  In fluid              Sorbed            Kd
  Original basis total moles   moles     mg/kg      moles     mg/kg      L/kg
 -------------------------------------------------------------------------------
   H2O                 57.9       54.0  9.17e+05
   Al+++              0.122   2.74e-10  6.98e-06
   Ca++               0.123      0.103  3.89e+03
   Cl-                 1.41       1.41  4.72e+04
   CrO4--            0.0280   2.27e-19  2.49e-14
   Fe++               0.608    0.00228      120.
   H+                 -4.83    0.00100     0.950
   HCO3-            0.00100    0.00100      57.5
   HPO4--            0.0122   1.76e-07    0.0159
   K+               0.00238    0.00238      87.8
   Mg++                2.93       1.28  2.93e+04
   Mn++              0.0138     0.0138      713.
   Na+               0.0339     0.0339      735.
   O2(aq)           -0.0259   -0.00200     -60.3
   SO4--            0.00445   1.82e-09  0.000165
   SiO2(aq)            1.53   1.56e-06    0.0881
   Ti(OH)4(aq)       0.0106     0.0106  1.16e+03

  Elemental composition               In fluid                  Sorbed
                  total moles     moles       mg/kg        moles       mg/kg
 -------------------------------------------------------------------------------
   Aluminum            0.1221    2.745e-10   6.980e-06
   Calcium             0.1233       0.1029       3886.
   Carbon            0.001000     0.001000       11.32
   Chlorine             1.414        1.414   4.725e+04
   Chromium           0.02798    2.273e-19   1.114e-14
   Hydrogen             111.0        108.0   1.026e+05
   Iron                0.6080     0.002283       120.2
   Magnesium            2.932        1.279   2.930e+04
   Manganese          0.01376      0.01376       712.7
   Oxygen               61.13        54.03   8.148e+05
   Phosphorus         0.01223    1.756e-07    0.005125
   Potassium         0.002382     0.002382       87.78
   Silicon              1.531    1.555e-06     0.04116
   Sodium             0.03391      0.03391       734.7
   Sulfur            0.004451    1.822e-09   5.508e-05
   Titanium           0.01059      0.01059       478.1


          Step #    50             Xi = 0.2804

          Temperature =   0.0 C    Pressure =  1.013 bars
          pH =  7.822              log fO2 =  -83.687
          Eh =  -0.3238 volts      pe =  -5.9746
          Ionic strength      =    3.049959 molal
          Charge imbalance    =    1.348755 eq/kg (38.79% error)
          Activity of water   =    0.962002
          Solvent mass        =     0.96159 kg
          Solution mass       =      1.0514 kg
          Mineral mass        =     0.33609 kg
          Solution density    =    1.069    g/cm3
          Solution viscosity  =    0.021    poise
          Chlorinity          =    1.470489 molal
          Dissolved solids    =       85419 mg/kg sol'n
          Hardness            =   130373.08 mg/kg sol'n as CaCO3
            carbonate         =       46.12 mg/kg sol'n as CaCO3
            non-carbonate     =   130326.96 mg/kg sol'n as CaCO3
          Carbonate alkalinity=       46.12 mg/kg sol'n as CaCO3
          Water type          =    Mg-Cl
          Bulk volume         =    1.10e+03 cm3
          Fluid volume        =        983. cm3
          Mineral volume      =        120. cm3
          Inert volume        =        0.00 cm3
          Porosity            =        89.1 %
          Permeability        =        2.31 cm2
          Mass reacted        =         303 g

                          moles          moles         grams          cm3      rxn rate
  Reactants             remaining       reacted       reacted       reacted  (mol/kg sec)
 ------------------------------------------------------------------------------------------
   H2O                      0.000         0.000         0.000          --            --  
   Al2O3                   0.2197       0.08562         8.730          --            --  
   CaO                     0.4399        0.1714         9.612          --            --  
   Cr2O3                  0.05033       0.01961         2.981          --            --  
   FeO(ox)                  2.184        0.8510         61.14          --            --  
   K2O(ox)               0.002486     0.0009688       0.09126          --            --  
   MgO                      5.462         2.128         85.78          --            --  
   MnO                    0.04952       0.01930         1.369          --            --  
   Na2O(ox)               0.05920       0.02307         1.430          --            --  
   P2O5                   0.02200      0.008572         1.217          --            --  
   S                      0.01242      0.004838        0.1551       0.07504          --  
   SiO2                     5.509         2.147         129.0          --            --  
   TiO2                   0.03811       0.01485         1.186          --            --  

  Minerals in system     moles      log moles      grams        volume (cm3)
 ----------------------------------------------------------------------------
   Antigorite             0.04826     -1.316          218.9           84.42
   Chromite               0.01961     -1.707          4.390          0.8632
   Cronstedtite-7A        0.01042     -1.982          4.165           1.572
   Daphnite-14A           0.08562     -1.067          61.09           18.27
   Greenalite              0.1192     -0.924          44.30           13.70
   Hydroxylapatite       0.005715     -2.243          2.871           1.083
   Pyrite                0.002919     -2.535         0.3502         0.06988
                                               _____________   _____________
          (total)                                     336.1           120.0 

  Aqueous species       molality    mg/kg sol'n    act. coef.     log act.
 ---------------------------------------------------------------------------
   Cl-                      1.164     3.773e+04      0.6226       -0.1399
   Mg++                    0.9932     2.208e+04      0.3097       -0.5121
   MgCl+                   0.2814     1.538e+04      0.7068       -0.7014
   Ca++                    0.1377         5047.      0.2143       -1.5300
   Na+                    0.04556         957.9      0.7068       -1.4922
   Mn++                   0.01594         800.9      0.2143       -2.4665
   Ti(OH)4(aq)            0.01545         1637.      1.0000       -1.8112
   CaCl+                 0.006425         443.8      0.7068       -2.3428
   CaCl2(aq)             0.005472         555.4      1.0000       -2.2619
   MnCl+                 0.004130         341.4      0.7068       -2.5348
   NaCl(aq)              0.003462         185.0      1.0000       -2.4607
   K+                    0.003028         108.3      0.6226       -2.7246
   Fe++                  0.001959         100.1      0.2143       -3.3768
   Methane(aq)           0.001040         15.26      1.0000       -2.9830
   FeCl+                0.0003032         25.32      0.7068       -3.6690
   KCl(aq)              2.666e-05         1.818      1.0000       -4.5742
   FeCl4--              1.007e-05         1.820      0.1150       -5.9365
   SiO2(aq)             1.582e-06       0.08694      1.0000       -5.8008
   FeCl2(aq)            7.633e-07       0.08848      1.0000       -6.1173
   OH-                  1.100e-07      0.001711      0.6674       -7.1342
   HPO4--               9.422e-08      0.008271      0.1150       -7.9653
   H2(aq)               4.751e-08     8.760e-05      1.0000       -7.3232
   H+                   1.608e-08     1.482e-05      0.9360       -7.8224
   NaHSiO3(aq)          1.256e-08      0.001149      1.0000       -7.9012
    (only species > 1e-8 molal listed)

  Mineral saturation states
                     log Q/K                          log Q/K
 ----------------------------------------------------------------
   Daphnite-14A       0.0000 sat    Ripidolite-14A    -0.9792     
   Antigorite         0.0000 sat    Talc              -0.9826     
   Hydroxylapatite    0.0000 sat    Boehmite          -1.1445     
   Pyrite             0.0000 sat    Quartz            -1.1689     
   Chromite           0.0000 sat    Gibbsite          -1.1744     
   Greenalite         0.0000 sat    Tridymite         -1.3753     
   Cronstedtite-7A    0.0000 sat    Saponite-H        -1.4085     
   Saponite-Mg       -0.0002        Chalcedony        -1.4649     
   Ice               -0.0635        Minnesotaite      -1.7134     
   Saponite-Ca       -0.1601        Cristobalite(alp  -1.7795     
   Magnetite         -0.2808        Ferrosilite       -1.8145     
   Saponite-K        -0.3387        C                 -1.8490     
   Saponite-Na       -0.3530        Coesite           -2.0485     
   Annite            -0.6486        Clinochlore-14A   -2.1656     
   Diaspore          -0.6963        Cristobalite(bet  -2.2995     
   Chrysotile        -0.7146        Whitlockite       -2.3332     
   Hematite          -0.7742        SiO2(am)          -2.6768     
   Troilite          -0.8093        Fayalite          -2.7401     
   Phlogopite        -0.8463        FeO               -2.9765     
   Goethite          -0.8502        Brucite           -2.9907     
   Pyrrhotite        -0.9172     
    (only minerals with log Q/K > -3 listed)

                         partial
  Gases               press. (bar)     fugacity     fug. coef.    log fug.
 ---------------------------------------------------------------------------
   CH4(g)                  0.4005        0.3996        0.9976     -0.3984
   H2O(g)                0.005284      0.004838        0.9156     -2.3153
   H2(g)                4.848e-05     4.852e-05         1.001     -4.3141
   H2S(g)               1.829e-09     1.811e-09        0.9900     -8.7422
   CO2(g)               7.280e-11     7.231e-11        0.9932    -10.1408
   HCl(g)               3.647e-16     3.647e-16         1.000*   -15.4380
   CO(g)                1.291e-18     1.291e-18         1.000*   -17.8891
   C2H4(g)              7.827e-26     7.827e-26         1.000*   -25.1064
   SO2(g)               1.081e-37     1.058e-37        0.9786    -36.9757
   S2(g)                5.988e-38     5.988e-38         1.000*   -37.2227
   Na(g)                1.686e-61     1.686e-61         1.000*   -60.7731
   K(g)                 2.448e-63     2.448e-63         1.000*   -62.6112
   Cl2(g)               1.241e-63     1.241e-63         1.000*   -62.9061
   O2(g)                2.056e-84     2.054e-84        0.9990    -83.6874
   Mg(g)                5.592e-99     5.592e-99         1.000*   -98.2525
   Ca(g)               1.488e-124    1.488e-124         1.000*  -123.8273
   C(g)                1.158e-131    1.158e-131         1.000*  -130.9361
   Al(g)               5.825e-149    5.825e-149         1.000*  -148.2347
   Si(g)               4.523e-161    4.523e-161         1.000*  -160.3446
    *no data, gas taken to be ideal

                                  In fluid              Sorbed            Kd
  Original basis total moles   moles     mg/kg      moles     mg/kg      L/kg
 -------------------------------------------------------------------------------
   H2O                 58.9       53.4  9.15e+05
   Al+++              0.171   2.76e-10  7.08e-06
   Ca++               0.172      0.144  5.48e+03
   Cl-                 1.41       1.41  4.77e+04
   CrO4--            0.0392   2.13e-19  2.35e-14
   Fe++               0.852    0.00219      116.
   H+                 -6.78    0.00100     0.959
   HCO3-            0.00100    0.00100      58.0
   HPO4--            0.0171   9.53e-08   0.00870
   K+               0.00294    0.00294      109.
   Mg++                3.54       1.23  2.83e+04
   Mn++              0.0193     0.0193  1.01e+03
   Na+               0.0471     0.0471  1.03e+03
   O2(aq)           -0.0364   -0.00200     -60.9
   SO4--            0.00584   1.83e-09  0.000167
   SiO2(aq)            2.15   1.54e-06    0.0880
   Ti(OH)4(aq)       0.0149     0.0149  1.64e+03

  Elemental composition               In fluid                  Sorbed
                  total moles     moles       mg/kg        moles       mg/kg
 -------------------------------------------------------------------------------
   Aluminum            0.1712    2.757e-10   7.075e-06
   Calcium             0.1724       0.1438       5483.
   Carbon            0.001000     0.001000       11.42
   Chlorine             1.414        1.414   4.768e+04
   Chromium           0.03923    2.133e-19   1.055e-14
   Hydrogen             111.0        106.8   1.024e+05
   Iron                0.8520     0.002186       116.1
   Magnesium            3.542        1.226   2.833e+04
   Manganese          0.01930      0.01930       1008.
   Oxygen               63.39        53.44   8.131e+05
   Phosphorus         0.01715    9.530e-08    0.002808
   Potassium         0.002938     0.002938       109.2
   Silicon              2.147    1.540e-06     0.04113
   Sodium             0.04714      0.04714       1031.
   Sulfur            0.005838    1.827e-09   5.571e-05
   Titanium           0.01485      0.01485       676.4


          Step #    51             Xi = 0.2810

          Temperature =   0.0 C    Pressure =  1.013 bars
          pH =  8.068              log fO2 =  -86.000
          Eh =  -0.3684 volts      pe =  -6.7984
          Ionic strength      =    3.050200 molal
          Charge imbalance    =    1.348854 eq/kg (38.79% error)
          Activity of water   =    0.961999
          Solvent mass        =     0.96150 kg
          Solution mass       =      1.0513 kg
          Mineral mass        =     0.33684 kg
          Solution density    =    1.069    g/cm3
          Solution viscosity  =    0.021    poise
          Chlorinity          =    1.470618 molal
          Dissolved solids    =       85432 mg/kg sol'n
          Hardness            =   130387.09 mg/kg sol'n as CaCO3
            carbonate         =       47.19 mg/kg sol'n as CaCO3
            non-carbonate     =   130339.90 mg/kg sol'n as CaCO3
          Carbonate alkalinity=       47.19 mg/kg sol'n as CaCO3
          Water type          =    Mg-Cl
          Bulk volume         =    1.10e+03 cm3
          Fluid volume        =        983. cm3
          Mineral volume      =        120. cm3
          Inert volume        =        0.00 cm3
          Porosity            =        89.1 %
          Permeability        =        2.29 cm2
          Mass reacted        =         303 g

                          moles          moles         grams          cm3      rxn rate
  Reactants             remaining       reacted       reacted       reacted  (mol/kg sec)
 ------------------------------------------------------------------------------------------
   H2O                      0.000         0.000         0.000          --            --  
   Al2O3                   0.2195       0.08581         8.750          --            --  
   CaO                     0.4395        0.1718         9.634          --            --  
   Cr2O3                  0.05029       0.01966         2.988          --            --  
   FeO(ox)                  2.182        0.8529         61.28          --            --  
   K2O(ox)               0.002484     0.0009709       0.09146          --            --  
   MgO                      5.457         2.133         85.97          --            --  
   MnO                    0.04948       0.01934         1.372          --            --  
   Na2O(ox)               0.05915       0.02312         1.433          --            --  
   P2O5                   0.02198      0.008591         1.219          --            --  
   S                      0.01240      0.004849        0.1555       0.07521          --  
   SiO2                     5.504         2.151         129.3          --            --  
   TiO2                   0.03808       0.01488         1.189          --            --  

  Minerals in system     moles      log moles      grams        volume (cm3)
 ----------------------------------------------------------------------------
   Antigorite             0.04837     -1.315          219.4           84.60
   Chromite               0.01966     -1.706          4.400          0.8651
   Cronstedtite-7A        0.01044     -1.981          4.170           1.574
   Daphnite-14A           0.08581     -1.066          61.23           18.31
   Greenalite              0.1195     -0.923          44.42           13.74
   Hydroxylapatite       0.005728     -2.242          2.877           1.086
   Pyrite                0.002916     -2.535         0.3498         0.06980
   Troilite             1.738e-05     -4.760       0.001528       0.0005766
                                               _____________   _____________
          (total)                                     336.8           120.3 

  Aqueous species       molality    mg/kg sol'n    act. coef.     log act.
 ---------------------------------------------------------------------------
   Cl-                      1.164     3.774e+04      0.6226       -0.1399
   Mg++                    0.9931     2.207e+04      0.3097       -0.5121
   MgCl+                   0.2814     1.538e+04      0.7068       -0.7014
   Ca++                    0.1380         5058.      0.2143       -1.5290
   Na+                    0.04566         960.0      0.7068       -1.4912
   Mn++                   0.01598         802.7      0.2143       -2.4655
   Ti(OH)4(aq)            0.01548         1641.      1.0000       -1.8102
   CaCl+                 0.006440         444.9      0.7068       -2.3418
   CaCl2(aq)             0.005485         556.8      1.0000       -2.2608
   MnCl+                 0.004140         342.2      0.7068       -2.5338
   NaCl(aq)              0.003470         185.5      1.0000       -2.4597
   K+                    0.003033         108.5      0.6226       -2.7239
   Fe++                  0.001833         93.62      0.2143       -3.4058
   Methane(aq)           0.001040         15.26      1.0000       -2.9829
   FeCl+                0.0002836         23.68      0.7068       -3.6979
   KCl(aq)              2.670e-05         1.820      1.0000       -4.5735
   FeCl4--              9.423e-06         1.703      0.1150       -5.9653
   FeCl2(aq)            7.141e-07       0.08279      1.0000       -6.1462
   H2(aq)               6.807e-07      0.001255      1.0000       -6.1670
   SiO2(aq)             3.203e-07       0.01760      1.0000       -6.4945
   OH-                  1.937e-07      0.003013      0.6674       -6.8885
   HPO4--               4.415e-08      0.003875      0.1150       -8.2946
    (only species > 1e-8 molal listed)

  Mineral saturation states
                     log Q/K                          log Q/K
 ----------------------------------------------------------------
   Antigorite         0.0000 sat    Gibbsite          -1.2901     
   Daphnite-14A       0.0000 sat    Phlogopite        -1.3225     
   Cronstedtite-7A    0.0000 sat    Saponite-K        -1.3673     
   Chromite           0.0000 sat    Saponite-Na       -1.3815     
   Hydroxylapatite    0.0000 sat    Quartz            -1.8626     
   Pyrite             0.0000 sat    Clinochlore-14A   -2.0211     
   Greenalite         0.0000 sat    Ferrosilite       -2.0457     
   Troilite           0.0000 sat    Tridymite         -2.0690     
   Magnetite         -0.0496        Chalcedony        -2.1586     
   Ice               -0.0635        Talc              -2.2833     
   Pyrrhotite        -0.1079        Cristobalite(alp  -2.4732     
   Chrysotile        -0.6279        Whitlockite       -2.4973     
   Diaspore          -0.8119        Brucite           -2.4994     
   Ripidolite-14A    -0.8925        Fayalite          -2.5089     
   Goethite          -0.9658        FeO               -2.5141     
   Hematite          -1.0054        Saponite-H        -2.5184     
   Saponite-Mg       -1.0290        Fe(OH)2           -2.7395     
   Saponite-Ca       -1.1887        Coesite           -2.7422     
   Annite            -1.2115        Alabandite        -2.7431     
   Boehmite          -1.2601        Cristobalite(bet  -2.9932     
    (only minerals with log Q/K > -3 listed)

                         partial
  Gases               press. (bar)     fugacity     fug. coef.    log fug.
 ---------------------------------------------------------------------------
   CH4(g)                  0.4006        0.3996        0.9976     -0.3983
   H2O(g)                0.005284      0.004838        0.9156     -2.3153
   H2(g)                0.0006946     0.0006951         1.001     -3.1579
   H2S(g)               4.065e-09     4.024e-09        0.9900     -8.3954
   CO2(g)               1.728e-15     1.716e-15        0.9932    -14.7654
   HCl(g)               2.072e-16     2.072e-16         1.000*   -15.6837
   CO(g)                4.390e-22     4.390e-22         1.000*   -21.3575
   C2H4(g)              3.814e-28     3.814e-28         1.000*   -27.4186
   S2(g)                1.441e-39     1.441e-39         1.000*   -38.8413
   SO2(g)               8.167e-41     7.992e-41        0.9786    -40.0973
   Na(g)                1.126e-60     1.126e-60         1.000*   -59.9483
   K(g)                 1.634e-62     1.634e-62         1.000*   -61.7867
   Cl2(g)               2.795e-65     2.795e-65         1.000*   -64.5536
   O2(g)                1.002e-86     1.001e-86        0.9990    -85.9997
   Mg(g)                2.483e-97     2.483e-97         1.000*   -96.6049
   Ca(g)               6.626e-123    6.626e-123         1.000*  -122.1788
   C(g)                5.644e-134    5.644e-134         1.000*  -133.2484
   Al(g)               2.420e-147    2.420e-147         1.000*  -146.6161
   Si(g)               1.879e-159    1.879e-159         1.000*  -158.7260
    *no data, gas taken to be ideal

                                  In fluid              Sorbed            Kd
  Original basis total moles   moles     mg/kg      moles     mg/kg      L/kg
 -------------------------------------------------------------------------------
   H2O                 58.9       53.4  9.15e+05
   Al+++              0.172   3.51e-10  9.01e-06
   Ca++               0.173      0.144  5.50e+03
   Cl-                 1.41       1.41  4.77e+04
   CrO4--            0.0393   2.29e-20  2.53e-15
   Fe++               0.854    0.00204      109.
   H+                 -6.79    0.00100     0.959
   HCO3-            0.00100    0.00100      58.0
   HPO4--            0.0172   4.37e-08   0.00399
   K+               0.00294    0.00294      109.
   Mg++                3.55       1.23  2.83e+04
   Mn++              0.0193     0.0193  1.01e+03
   Na+               0.0472     0.0472  1.03e+03
   O2(aq)           -0.0365   -0.00200     -60.9
   SO4--            0.00585   6.51e-09  0.000595
   SiO2(aq)            2.15   3.15e-07    0.0180
   Ti(OH)4(aq)       0.0149     0.0149  1.64e+03

  Elemental composition               In fluid                  Sorbed
                  total moles     moles       mg/kg        moles       mg/kg
 -------------------------------------------------------------------------------
   Aluminum            0.1716    3.512e-10   9.013e-06
   Calcium             0.1728       0.1442       5495.
   Carbon            0.001000     0.001000       11.42
   Chlorine             1.414        1.414   4.768e+04
   Chromium           0.03931    2.294e-20   1.135e-15
   Hydrogen             111.0        106.8   1.024e+05
   Iron                0.8539     0.002045       108.6
   Magnesium            3.547        1.225   2.833e+04
   Manganese          0.01934      0.01934       1011.
   Oxygen               63.41        53.43   8.131e+05
   Phosphorus         0.01718    4.372e-08    0.001288
   Potassium         0.002942     0.002942       109.4
   Silicon              2.151    3.146e-07    0.008404
   Sodium             0.04724      0.04724       1033.
   Sulfur            0.005849    6.508e-09   0.0001985
   Titanium           0.01489      0.01489       677.9


          Step #    58             Xi = 0.3000

          Temperature =   0.0 C    Pressure =  1.013 bars
          pH =  8.070              log fO2 =  -86.000
          Eh =  -0.3685 volts      pe =  -6.8002
          Ionic strength      =    3.058275 molal
          Charge imbalance    =    1.351745 eq/kg (38.78% error)
          Activity of water   =    0.961881
          Solvent mass        =     0.95891 kg
          Solution mass       =      1.0491 kg
          Mineral mass        =     0.35956 kg
          Solution density    =    1.070    g/cm3
          Solution viscosity  =    0.021    poise
          Chlorinity          =    1.474596 molal
          Dissolved solids    =       85944 mg/kg sol'n
          Hardness            =   130388.86 mg/kg sol'n as CaCO3
            carbonate         =       47.30 mg/kg sol'n as CaCO3
            non-carbonate     =   130341.56 mg/kg sol'n as CaCO3
          Carbonate alkalinity=       47.30 mg/kg sol'n as CaCO3
          Water type          =    Mg-Cl
          Bulk volume         =    1.11e+03 cm3
          Fluid volume        =        981. cm3
          Mineral volume      =        128. cm3
          Inert volume        =        0.00 cm3
          Porosity            =        88.4 %
          Permeability        =        1.81 cm2
          Mass reacted        =         324 g

                          moles          moles         grams          cm3      rxn rate
  Reactants             remaining       reacted       reacted       reacted  (mol/kg sec)
 ------------------------------------------------------------------------------------------
   H2O                      0.000         0.000         0.000          --            --  
   Al2O3                   0.2137       0.09161         9.340          --            --  
   CaO                     0.4279        0.1834         10.28          --            --  
   Cr2O3                  0.04896       0.02098         3.189          --            --  
   FeO(ox)                  2.124        0.9105         65.41          --            --  
   K2O(ox)               0.002418      0.001036       0.09763          --            --  
   MgO                      5.313         2.277         91.77          --            --  
   MnO                    0.04817       0.02064         1.464          --            --  
   Na2O(ox)               0.05758       0.02468         1.530          --            --  
   P2O5                   0.02140      0.009171         1.302          --            --  
   S                      0.01208      0.005176        0.1660       0.08029          --  
   SiO2                     5.359         2.297         138.0          --            --  
   TiO2                   0.03708       0.01589         1.269          --            --  

  Minerals in system     moles      log moles      grams        volume (cm3)
 ----------------------------------------------------------------------------
   Antigorite             0.05163     -1.287          234.2           90.31
   Chromite               0.02098     -1.678          4.697          0.9235
   Cronstedtite-7A        0.01098     -1.959          4.386           1.655
   Daphnite-14A           0.09161     -1.038          65.36           19.55
   Greenalite              0.1277     -0.894          47.47           14.68
   Hydroxylapatite       0.006114     -2.214          3.071           1.159
   Pyrite                0.002704     -2.568         0.3245         0.06474
   Troilite             0.0007673     -3.115        0.06745         0.02545
                                               _____________   _____________
          (total)                                     359.6           128.4 

  Aqueous species       molality    mg/kg sol'n    act. coef.     log act.
 ---------------------------------------------------------------------------
   Cl-                      1.167     3.783e+04      0.6226       -0.1385
   Mg++                    0.9849     2.188e+04      0.3097       -0.5157
   MgCl+                   0.2799     1.529e+04      0.7068       -0.7037
   Ca++                    0.1476         5407.      0.2143       -1.4998
   Na+                    0.04880         1025.      0.7068       -1.4623
   Mn++                   0.01709         858.1      0.2143       -2.4362
   Ti(OH)4(aq)            0.01657         1756.      1.0000       -1.7806
   CaCl+                 0.006909         477.0      0.7068       -2.3113
   CaCl2(aq)             0.005903         598.8      1.0000       -2.2289
   MnCl+                 0.004442         367.0      0.7068       -2.5032
   NaCl(aq)              0.003720         198.7      1.0000       -2.4295
   K+                    0.003177         113.5      0.6226       -2.7038
   Fe++                  0.001818         92.80      0.2143       -3.4094
   Methane(aq)           0.001043         15.29      1.0000       -2.9818
   FeCl+                0.0002822         23.55      0.7068       -3.7002
   KCl(aq)              2.805e-05         1.911      1.0000       -4.5521
   FeCl4--              9.461e-06         1.709      0.1150       -5.9635
   FeCl2(aq)            7.126e-07       0.08256      1.0000       -6.1471
   H2(aq)               6.806e-07      0.001254      1.0000       -6.1671
   SiO2(aq)             3.203e-07       0.01759      1.0000       -6.4944
   OH-                  1.945e-07      0.003023      0.6674       -6.8867
   HPO4--               3.925e-08      0.003443      0.1150       -8.3456
    (only species > 1e-8 molal listed)

  Mineral saturation states
                     log Q/K                          log Q/K
 ----------------------------------------------------------------
   Antigorite         0.0000 sat    Gibbsite          -1.2901     
   Daphnite-14A       0.0000 sat    Phlogopite        -1.3005     
   Cronstedtite-7A    0.0000 sat    Saponite-K        -1.3600     
   Chromite           0.0000 sat    Saponite-Na       -1.3713     
   Hydroxylapatite    0.0000 sat    Quartz            -1.8625     
   Pyrite             0.0000 sat    Clinochlore-14A   -2.0211     
   Greenalite         0.0000 sat    Ferrosilite       -2.0457     
   Troilite           0.0000 sat    Tridymite         -2.0689     
   Magnetite         -0.0495        Chalcedony        -2.1585     
   Ice               -0.0636        Talc              -2.2832     
   Pyrrhotite        -0.1079        Cristobalite(alp  -2.4731     
   Chrysotile        -0.6279        Brucite           -2.4994     
   Diaspore          -0.8119        Whitlockite       -2.5083     
   Ripidolite-14A    -0.8925        Fayalite          -2.5088     
   Goethite          -0.9658        FeO               -2.5141     
   Hematite          -1.0054        Saponite-H        -2.5183     
   Saponite-Mg       -1.0289        Alabandite        -2.7103     
   Saponite-Ca       -1.1832        Fe(OH)2           -2.7395     
   Annite            -1.1895        Coesite           -2.7421     
   Boehmite          -1.2601        Cristobalite(bet  -2.9931     
    (only minerals with log Q/K > -3 listed)

                         partial
  Gases               press. (bar)     fugacity     fug. coef.    log fug.
 ---------------------------------------------------------------------------
   CH4(g)                  0.4017        0.4007        0.9976     -0.3972
   H2O(g)                0.005283      0.004838        0.9156     -2.3154
   H2(g)                0.0006945     0.0006950         1.001     -3.1580
   H2S(g)               4.064e-09     4.023e-09        0.9900     -8.3954
   CO2(g)               1.733e-15     1.722e-15        0.9932    -14.7640
   HCl(g)               2.069e-16     2.069e-16         1.000*   -15.6842
   CO(g)                4.404e-22     4.404e-22         1.000*   -21.3562
   C2H4(g)              3.836e-28     3.836e-28         1.000*   -27.4162
   S2(g)                1.441e-39     1.441e-39         1.000*   -38.8413
   SO2(g)               8.168e-41     7.993e-41        0.9786    -40.0973
   Na(g)                1.209e-60     1.209e-60         1.000*   -59.9176
   K(g)                 1.719e-62     1.719e-62         1.000*   -61.7648
   Cl2(g)               2.789e-65     2.789e-65         1.000*   -64.5546
   O2(g)                1.002e-86     1.001e-86        0.9990    -85.9997
   Mg(g)                2.483e-97     2.483e-97         1.000*   -96.6049
   Ca(g)               7.146e-123    7.146e-123         1.000*  -122.1460
   C(g)                5.661e-134    5.661e-134         1.000*  -133.2471
   Al(g)               2.420e-147    2.420e-147         1.000*  -146.6161
   Si(g)               1.879e-159    1.879e-159         1.000*  -158.7260
    *no data, gas taken to be ideal

                                  In fluid              Sorbed            Kd
  Original basis total moles   moles     mg/kg      moles     mg/kg      L/kg
 -------------------------------------------------------------------------------
   H2O                 59.1       53.2  9.14e+05
   Al+++              0.183   3.52e-10  9.05e-06
   Ca++               0.184      0.154  5.88e+03
   Cl-                 1.41       1.41  4.78e+04
   CrO4--            0.0420   2.26e-20  2.50e-15
   Fe++               0.911    0.00202      108.
   H+                 -7.25    0.00100     0.961
   HCO3-            0.00100    0.00100      58.2
   HPO4--            0.0183   3.88e-08   0.00355
   K+               0.00307    0.00307      115.
   Mg++                3.69       1.21  2.81e+04
   Mn++              0.0206     0.0206  1.08e+03
   Na+               0.0504     0.0504  1.10e+03
   O2(aq)           -0.0390   -0.00200     -61.0
   SO4--            0.00618   6.51e-09  0.000596
   SiO2(aq)            2.30   3.14e-07    0.0180
   Ti(OH)4(aq)       0.0159     0.0159  1.76e+03

  Elemental composition               In fluid                  Sorbed
                  total moles     moles       mg/kg        moles       mg/kg
 -------------------------------------------------------------------------------
   Aluminum            0.1832    3.517e-10   9.046e-06
   Calcium             0.1844       0.1538       5876.
   Carbon            0.001000     0.001000       11.45
   Chlorine             1.414        1.414   4.779e+04
   Chromium           0.04197    2.260e-20   1.120e-15
   Hydrogen             111.0        106.5   1.023e+05
   Iron                0.9115     0.002024       107.7
   Magnesium            3.691        1.213   2.810e+04
   Manganese          0.02065      0.02065       1081.
   Oxygen               63.94        53.29   8.127e+05
   Phosphorus         0.01834    3.875e-08    0.001144
   Potassium         0.003073     0.003073       114.5
   Silicon              2.297    3.141e-07    0.008409
   Sodium             0.05036      0.05036       1104.
   Sulfur            0.006176    6.513e-09   0.0001991
   Titanium           0.01589      0.01589       725.2


          Step #    68             Xi = 0.4000

          Temperature =   0.0 C    Pressure =  1.013 bars
          pH =  8.080              log fO2 =  -85.999
          Eh =  -0.3691 volts      pe =  -6.8101
          Ionic strength      =    3.101579 molal
          Charge imbalance    =    1.367190 eq/kg (38.73% error)
          Activity of water   =    0.961248
          Solvent mass        =     0.94523 kg
          Solution mass       =      1.0372 kg
          Mineral mass        =     0.47935 kg
          Solution density    =    1.071    g/cm3
          Solution viscosity  =    0.021    poise
          Chlorinity          =    1.495925 molal
          Dissolved solids    =       88682 mg/kg sol'n
          Hardness            =   130398.27 mg/kg sol'n as CaCO3
            carbonate         =       47.88 mg/kg sol'n as CaCO3
            non-carbonate     =   130350.39 mg/kg sol'n as CaCO3
          Carbonate alkalinity=       47.88 mg/kg sol'n as CaCO3
          Water type          =    Mg-Cl
          Bulk volume         =    1.14e+03 cm3
          Fluid volume        =        968. cm3
          Mineral volume      =        171. cm3
          Inert volume        =        0.00 cm3
          Porosity            =        85.0 %
          Permeability        =       0.551 cm2
          Mass reacted        =         432 g

                          moles          moles         grams          cm3      rxn rate
  Reactants             remaining       reacted       reacted       reacted  (mol/kg sec)
 ------------------------------------------------------------------------------------------
   H2O                      0.000         0.000         0.000          --            --  
   Al2O3                   0.1832        0.1221         12.45          --            --  
   CaO                     0.3668        0.2445         13.71          --            --  
   Cr2O3                  0.04197       0.02798         4.252          --            --  
   FeO(ox)                  1.821         1.214         87.22          --            --  
   K2O(ox)               0.002073      0.001382        0.1302          --            --  
   MgO                      4.554         3.036         122.4          --            --  
   MnO                    0.04129       0.02753         1.953          --            --  
   Na2O(ox)               0.04936       0.03291         2.039          --            --  
   P2O5                   0.01834       0.01223         1.736          --            --  
   S                      0.01035      0.006901        0.2213        0.1070          --  
   SiO2                     4.593         3.062         184.0          --            --  
   TiO2                   0.03178       0.02119         1.692          --            --  

  Minerals in system     moles      log moles      grams        volume (cm3)
 ----------------------------------------------------------------------------
   Antigorite             0.06882     -1.162          312.2           120.4
   Chromite               0.02798     -1.553          6.263           1.231
   Cronstedtite-7A        0.01382     -1.860          5.520           2.083
   Daphnite-14A            0.1221     -0.913          87.15           26.07
   Greenalite              0.1709     -0.767          63.54           19.66
   Hydroxylapatite       0.008152     -2.089          4.095           1.545
   Pyrite                0.001591     -2.798         0.1909         0.03808
   Troilite              0.004720     -2.326         0.4149          0.1566
                                               _____________   _____________
          (total)                                     479.4           171.2 

  Aqueous species       molality    mg/kg sol'n    act. coef.     log act.
 ---------------------------------------------------------------------------
   Cl-                      1.187     3.834e+04      0.6226       -0.1315
   Mg++                    0.9411     2.084e+04      0.3097       -0.5355
   MgCl+                   0.2719     1.481e+04      0.7068       -0.7163
   Ca++                    0.1989         7266.      0.2143       -1.3702
   Na+                    0.06560         1374.      0.7068       -1.3338
   Mn++                   0.02304         1153.      0.2143       -2.3065
   Ti(OH)4(aq)            0.02241         2368.      1.0000       -1.6495
   CaCl+                 0.009465         651.5      0.7068       -2.1746
   CaCl2(aq)             0.008220         831.3      1.0000       -2.0851
   MnCl+                 0.006086         501.3      0.7068       -2.3664
   NaCl(aq)              0.005083         270.7      1.0000       -2.2939
   K+                    0.003947         140.6      0.6226       -2.6096
   Fe++                  0.001737         88.41      0.2143       -3.4291
   Methane(aq)           0.001058         15.47      1.0000       -2.9755
   FeCl+                0.0002741         22.80      0.7068       -3.7129
   KCl(aq)              3.542e-05         2.407      1.0000       -4.4507
   FeCl4--              9.650e-06         1.738      0.1150       -5.9550
   FeCl2(aq)            7.035e-07       0.08126      1.0000       -6.1527
   H2(aq)               6.800e-07      0.001249      1.0000       -6.1675
   SiO2(aq)             3.204e-07       0.01755      1.0000       -6.4943
   OH-                  1.989e-07      0.003083      0.6674       -6.8770
   HPO4--               2.314e-08      0.002024      0.1150       -8.5750
    (only species > 1e-8 molal listed)

  Mineral saturation states
                     log Q/K                          log Q/K
 ----------------------------------------------------------------
   Cronstedtite-7A    0.0000 sat    Gibbsite          -1.2904     
   Antigorite         0.0000 sat    Saponite-K        -1.3251     
   Hydroxylapatite    0.0000 sat    Saponite-Na       -1.3251     
   Greenalite         0.0000 sat    Quartz            -1.8624     
   Pyrite             0.0000 sat    Clinochlore-14A   -2.0212     
   Troilite           0.0000 sat    Ferrosilite       -2.0454     
   Chromite           0.0000 sat    Tridymite         -2.0688     
   Daphnite-14A       0.0000 sat    Chalcedony        -2.1584     
   Magnetite         -0.0492        Talc              -2.2826     
   Ice               -0.0639        Cristobalite(alp  -2.4730     
   Pyrrhotite        -0.1079        Brucite           -2.4996     
   Chrysotile        -0.6279        Fayalite          -2.5085     
   Diaspore          -0.8120        FeO               -2.5140     
   Ripidolite-14A    -0.8925        Saponite-H        -2.5178     
   Goethite          -0.9658        Whitlockite       -2.5580     
   Hematite          -1.0051        Alabandite        -2.5608     
   Saponite-Mg       -1.0284        Fe(OH)2           -2.7397     
   Annite            -1.0847        Coesite           -2.7420     
   Saponite-Ca       -1.1580        Halite            -2.9573     
   Phlogopite        -1.1958        Cristobalite(bet  -2.9930     
   Boehmite          -1.2602     
    (only minerals with log Q/K > -3 listed)

                         partial
  Gases               press. (bar)     fugacity     fug. coef.    log fug.
 ---------------------------------------------------------------------------
   CH4(g)                  0.4075        0.4065        0.9976     -0.3909
   H2O(g)                0.005280      0.004834        0.9156     -2.3157
   H2(g)                0.0006939     0.0006944         1.001     -3.1584
   H2S(g)               4.061e-09     4.020e-09        0.9900     -8.3958
   CO2(g)               1.762e-15     1.750e-15        0.9932    -14.7569
   HCl(g)               2.055e-16     2.055e-16         1.000*   -15.6872
   CO(g)                4.476e-22     4.476e-22         1.000*   -21.3491
   C2H4(g)              3.954e-28     3.954e-28         1.000*   -27.4029
   S2(g)                1.441e-39     1.441e-39         1.000*   -38.8413
   SO2(g)               8.171e-41     7.996e-41        0.9786    -40.0971
   Na(g)                1.662e-60     1.662e-60         1.000*   -59.7793
   K(g)                 2.184e-62     2.184e-62         1.000*   -61.6607
   Cl2(g)               2.753e-65     2.753e-65         1.000*   -64.5601
   O2(g)                1.002e-86     1.001e-86        0.9990    -85.9995
   Mg(g)                2.483e-97     2.483e-97         1.000*   -96.6050
   Ca(g)               1.008e-122    1.008e-122         1.000*  -121.9966
   C(g)                5.753e-134    5.753e-134         1.000*  -133.2401
   Al(g)               2.420e-147    2.420e-147         1.000*  -146.6161
   Si(g)               1.879e-159    1.879e-159         1.000*  -158.7260
    *no data, gas taken to be ideal

                                  In fluid              Sorbed            Kd
  Original basis total moles   moles     mg/kg      moles     mg/kg      L/kg
 -------------------------------------------------------------------------------
   H2O                 60.3       52.5  9.11e+05
   Al+++              0.244   3.55e-10  9.22e-06
   Ca++               0.246      0.205  7.91e+03
   Cl-                 1.41       1.41  4.83e+04
   CrO4--            0.0560   2.08e-20  2.33e-15
   Fe++                1.21    0.00191      103.
   H+                 -9.67    0.00100     0.972
   HCO3-            0.00100    0.00100      58.8
   HPO4--            0.0245   2.25e-08   0.00208
   K+               0.00376    0.00376      142.
   Mg++                4.45       1.15  2.69e+04
   Mn++              0.0275     0.0275  1.46e+03
   Na+               0.0668     0.0668  1.48e+03
   O2(aq)           -0.0521   -0.00200     -61.7
   SO4--            0.00790   6.55e-09  0.000606
   SiO2(aq)            3.06   3.11e-07    0.0180
   Ti(OH)4(aq)       0.0212     0.0212  2.37e+03

  Elemental composition               In fluid                  Sorbed
                  total moles     moles       mg/kg        moles       mg/kg
 -------------------------------------------------------------------------------
   Aluminum            0.2443    3.546e-10   9.224e-06
   Calcium             0.2455       0.2048       7912.
   Carbon            0.001000     0.001000       11.58
   Chlorine             1.414        1.414   4.833e+04
   Chromium           0.05596    2.081e-20   1.043e-15
   Hydrogen             111.0        105.0   1.021e+05
   Iron                 1.215     0.001911       102.9
   Magnesium            4.450        1.147   2.687e+04
   Manganese          0.02753      0.02753       1458.
   Oxygen               66.75        52.55   8.107e+05
   Phosphorus         0.02446    2.251e-08   0.0006723
   Potassium         0.003764     0.003764       141.9
   Silicon              3.062    3.115e-07    0.008434
   Sodium             0.06681      0.06681       1481.
   Sulfur            0.007901    6.546e-09   0.0002024
   Titanium           0.02119      0.02119       978.0


          Step #    78             Xi = 0.5000

          Temperature =   0.0 C    Pressure =  1.013 bars
          pH =  8.091              log fO2 =  -85.999
          Eh =  -0.3696 volts      pe =  -6.8206
          Ionic strength      =    3.146165 molal
          Charge imbalance    =    1.382991 eq/kg (38.69% error)
          Activity of water   =    0.960600
          Solvent mass        =     0.93156 kg
          Solution mass       =      1.0254 kg
          Mineral mass        =     0.59915 kg
          Solution density    =    1.072    g/cm3
          Solution viscosity  =    0.021    poise
          Chlorinity          =    1.517881 molal
          Dissolved solids    =       91484 mg/kg sol'n
          Hardness            =   130407.88 mg/kg sol'n as CaCO3
            carbonate         =       48.48 mg/kg sol'n as CaCO3
            non-carbonate     =   130359.41 mg/kg sol'n as CaCO3
          Carbonate alkalinity=       48.48 mg/kg sol'n as CaCO3
          Water type          =    Mg-Cl
          Bulk volume         =    1.17e+03 cm3
          Fluid volume        =        956. cm3
          Mineral volume      =        214. cm3
          Inert volume        =        0.00 cm3
          Porosity            =        81.7 %
          Permeability        =       0.178 cm2
          Mass reacted        =         540 g

                          moles          moles         grams          cm3      rxn rate
  Reactants             remaining       reacted       reacted       reacted  (mol/kg sec)
 ------------------------------------------------------------------------------------------
   H2O                      0.000         0.000         0.000          --            --  
   Al2O3                   0.1527        0.1527         15.57          --            --  
   CaO                     0.3057        0.3057         17.14          --            --  
   Cr2O3                  0.03497       0.03497         5.316          --            --  
   FeO(ox)                  1.517         1.517         109.0          --            --  
   K2O(ox)               0.001727      0.001727        0.1627          --            --  
   MgO                      3.795         3.795         153.0          --            --  
   MnO                    0.03441       0.03441         2.441          --            --  
   Na2O(ox)               0.04113       0.04113         2.549          --            --  
   P2O5                   0.01528       0.01528         2.170          --            --  
   S                     0.008627      0.008627        0.2766        0.1338          --  
   SiO2                     3.828         3.828         230.0          --            --  
   TiO2                   0.02648       0.02648         2.115          --            --  

  Minerals in system     moles      log moles      grams        volume (cm3)
 ----------------------------------------------------------------------------
   Antigorite             0.08602     -1.065          390.2           150.5
   Chromite               0.03497     -1.456          7.828           1.539
   Cronstedtite-7A        0.01666     -1.778          6.654           2.511
   Daphnite-14A            0.1527     -0.816          108.9           32.58
   Greenalite              0.2142     -0.669          79.62           24.63
   Hydroxylapatite        0.01019     -1.992          5.119           1.932
   Pyrite               0.0004772     -3.321        0.05725         0.01142
   Troilite              0.008672     -2.062         0.7624          0.2877
                                               _____________   _____________
          (total)                                     599.1           214.0 

  Aqueous species       molality    mg/kg sol'n    act. coef.     log act.
 ---------------------------------------------------------------------------
   Cl-                      1.206     3.885e+04      0.6226       -0.1243
   Mg++                    0.8964     1.979e+04      0.3097       -0.5566
   MgCl+                   0.2633     1.429e+04      0.7068       -0.7303
   Ca++                    0.2516         9160.      0.2143       -1.2683
   Na+                    0.08285         1731.      0.7068       -1.2324
   Mn++                   0.02912         1453.      0.2143       -2.2048
   Ti(OH)4(aq)            0.02843         2994.      1.0000       -1.5462
   CaCl+                  0.01217         835.0      0.7068       -2.0655
   CaCl2(aq)              0.01074         1083.      1.0000       -1.9689
   MnCl+                 0.007820         642.2      0.7068       -2.2575
   NaCl(aq)              0.006526         346.5      1.0000       -2.1853
   K+                    0.004739         168.3      0.6226       -2.5301
   Fe++                  0.001655         83.95      0.2143       -3.4502
   Methane(aq)           0.001073         15.65      1.0000       -2.9692
   FeCl+                0.0002654         22.01      0.7068       -3.7269
   KCl(aq)              4.324e-05         2.929      1.0000       -4.3641
   FeCl4--              9.816e-06         1.763      0.1150       -5.9475
   FeCl2(aq)            6.925e-07       0.07975      1.0000       -6.1596
   H2(aq)               6.795e-07      0.001244      1.0000       -6.1678
   SiO2(aq)             3.205e-07       0.01750      1.0000       -6.4941
   OH-                  2.038e-07      0.003148      0.6674       -6.8665
   HPO4--               1.515e-08      0.001321      0.1150       -8.7592
    (only species > 1e-8 molal listed)

  Mineral saturation states
                     log Q/K                          log Q/K
 ----------------------------------------------------------------
   Daphnite-14A       0.0000 sat    Saponite-Na       -1.2875     
   Chromite           0.0000 sat    Gibbsite          -1.2907     
   Cronstedtite-7A    0.0000 sat    Saponite-K        -1.2948     
   Antigorite         0.0000 sat    Quartz            -1.8622     
   Pyrite             0.0000 sat    Clinochlore-14A   -2.0213     
   Hydroxylapatite    0.0000 sat    Ferrosilite       -2.0452     
   Troilite           0.0000 sat    Tridymite         -2.0686     
   Greenalite         0.0000 sat    Chalcedony        -2.1582     
   Magnetite         -0.0489        Talc              -2.2820     
   Ice               -0.0642        Alabandite        -2.4380     
   Pyrrhotite        -0.1079        Cristobalite(alp  -2.4728     
   Chrysotile        -0.6280        Brucite           -2.4998     
   Diaspore          -0.8120        Fayalite          -2.5082     
   Ripidolite-14A    -0.8926        FeO               -2.5139     
   Goethite          -0.9658        Saponite-H        -2.5173     
   Annite            -0.9941        Whitlockite       -2.5989     
   Hematite          -1.0049        Fe(OH)2           -2.7399     
   Saponite-Mg       -1.0278        Coesite           -2.7418     
   Phlogopite        -1.1052        Halite            -2.8487     
   Saponite-Ca       -1.1371        Mn(OH)2(am)       -2.9521     
   Boehmite          -1.2602        Cristobalite(bet  -2.9928     
    (only minerals with log Q/K > -3 listed)

                         partial
  Gases               press. (bar)     fugacity     fug. coef.    log fug.
 ---------------------------------------------------------------------------
   CH4(g)                  0.4135        0.4125        0.9976     -0.3846
   H2O(g)                0.005276      0.004831        0.9156     -2.3160
   H2(g)                0.0006933     0.0006938         1.001     -3.1587
   H2S(g)               4.057e-09     4.016e-09        0.9900     -8.3962
   CO2(g)               1.792e-15     1.780e-15        0.9932    -14.7497
   HCl(g)               2.038e-16     2.038e-16         1.000*   -15.6908
   CO(g)                4.550e-22     4.550e-22         1.000*   -21.3419
   C2H4(g)              4.078e-28     4.078e-28         1.000*   -27.3895
   S2(g)                1.441e-39     1.441e-39         1.000*   -38.8413
   SO2(g)               8.174e-41     7.999e-41        0.9786    -40.0970
   Na(g)                2.151e-60     2.151e-60         1.000*   -59.6673
   K(g)                 2.687e-62     2.687e-62         1.000*   -61.5707
   Cl2(g)               2.710e-65     2.710e-65         1.000*   -64.5670
   O2(g)                1.003e-86     1.002e-86        0.9990    -85.9993
   Mg(g)                2.483e-97     2.483e-97         1.000*   -96.6050
   Ca(g)               1.338e-122    1.338e-122         1.000*  -121.8735
   C(g)                5.848e-134    5.848e-134         1.000*  -133.2330
   Al(g)               2.420e-147    2.420e-147         1.000*  -146.6161
   Si(g)               1.879e-159    1.879e-159         1.000*  -158.7260
    *no data, gas taken to be ideal

                                  In fluid              Sorbed            Kd
  Original basis total moles   moles     mg/kg      moles     mg/kg      L/kg
 -------------------------------------------------------------------------------
   H2O                 61.5       51.7  9.09e+05
   Al+++              0.305   3.58e-10  9.42e-06
   Ca++               0.307      0.256  9.99e+03
   Cl-                 1.41       1.41  4.89e+04
   CrO4--            0.0699   1.91e-20  2.16e-15
   Fe++                1.52    0.00180      98.0
   H+                 -12.1    0.00100     0.983
   HCO3-            0.00100    0.00100      59.5
   HPO4--            0.0306   1.45e-08   0.00136
   K+               0.00445    0.00445      170.
   Mg++                5.21       1.08  2.56e+04
   Mn++              0.0344     0.0344  1.84e+03
   Na+               0.0833     0.0833  1.87e+03
   O2(aq)           -0.0651   -0.00200     -62.4
   SO4--            0.00963   6.59e-09  0.000617
   SiO2(aq)            3.83   3.09e-07    0.0181
   Ti(OH)4(aq)       0.0265     0.0265  2.99e+03

  Elemental composition               In fluid                  Sorbed
                  total moles     moles       mg/kg        moles       mg/kg
 -------------------------------------------------------------------------------
   Aluminum            0.3054    3.580e-10   9.420e-06
   Calcium             0.3067       0.2557       9994.
   Carbon            0.001000     0.001000       11.71
   Chlorine             1.414        1.414   4.889e+04
   Chromium           0.06995    1.907e-20   9.672e-16
   Hydrogen             111.0        103.5   1.018e+05
   Iron                 1.518     0.001798       97.95
   Magnesium            5.209        1.080   2.561e+04
   Manganese          0.03441      0.03441       1844.
   Oxygen               69.56        51.82   8.085e+05
   Phosphorus         0.03057    1.451e-08   0.0004383
   Potassium         0.004455     0.004455       169.9
   Silicon              3.828    3.090e-07    0.008463
   Sodium             0.08326      0.08326       1867.
   Sulfur            0.009627    6.586e-09   0.0002060
   Titanium           0.02648      0.02648       1237.


          Step #    83             Xi = 0.5428

          Temperature =   0.0 C    Pressure =  1.013 bars
          pH =  8.096              log fO2 =  -86.001
          Eh =  -0.3699 volts      pe =  -6.8262
          Ionic strength      =    3.165672 molal
          Charge imbalance    =    1.389874 eq/kg (38.67% error)
          Activity of water   =    0.960316
          Solvent mass        =     0.92570 kg
          Solution mass       =      1.0203 kg
          Mineral mass        =     0.65047 kg
          Solution density    =    1.073    g/cm3
          Solution viscosity  =    0.021    poise
          Chlorinity          =    1.527486 molal
          Dissolved solids    =       92704 mg/kg sol'n
          Hardness            =   130412.07 mg/kg sol'n as CaCO3
            carbonate         =       48.74 mg/kg sol'n as CaCO3
            non-carbonate     =   130363.33 mg/kg sol'n as CaCO3
          Carbonate alkalinity=       48.74 mg/kg sol'n as CaCO3
          Water type          =    Mg-Cl
          Bulk volume         =    1.18e+03 cm3
          Fluid volume        =        951. cm3
          Mineral volume      =        232. cm3
          Inert volume        =        0.00 cm3
          Porosity            =        80.4 %
          Permeability        =       0.112 cm2
          Mass reacted        =         586 g

                          moles          moles         grams          cm3      rxn rate
  Reactants             remaining       reacted       reacted       reacted  (mol/kg sec)
 ------------------------------------------------------------------------------------------
   H2O                      0.000         0.000         0.000          --            --  
   Al2O3                   0.1396        0.1658         16.90          --            --  
   CaO                     0.2795        0.3318         18.61          --            --  
   Cr2O3                  0.03198       0.03797         5.771          --            --  
   FeO(ox)                  1.387         1.647         118.4          --            --  
   K2O(ox)               0.001579      0.001876        0.1767          --            --  
   MgO                      3.470         4.120         166.1          --            --  
   MnO                    0.03146       0.03736         2.650          --            --  
   Na2O(ox)               0.03761       0.04466         2.768          --            --  
   P2O5                   0.01398       0.01659         2.356          --            --  
   S                     0.007888      0.009366        0.3003        0.1453          --  
   SiO2                     3.500         4.156         249.7          --            --  
   TiO2                   0.02421       0.02875         2.297          --            --  

  Minerals in system     moles      log moles      grams        volume (cm3)
 ----------------------------------------------------------------------------
   Antigorite             0.09338     -1.030          423.6           163.3
   Chromite               0.03797     -1.421          8.499           1.671
   Cronstedtite-7A        0.01787     -1.748          7.140           2.694
   Daphnite-14A            0.1658     -0.781          118.3           35.38
   Greenalite              0.2327     -0.633          86.51           26.76
   Hydroxylapatite        0.01106     -1.956          5.557           2.097
   Troilite               0.01037     -1.984         0.9113          0.3439
                                               _____________   _____________
          (total)                                     650.5           232.3 

  Aqueous species       molality    mg/kg sol'n    act. coef.     log act.
 ---------------------------------------------------------------------------
   Cl-                      1.215     3.908e+04      0.6226       -0.1213
   Mg++                    0.8769     1.934e+04      0.3097       -0.5661
   Ca++                    0.2745         9983.      0.2143       -1.2303
   MgCl+                   0.2594     1.406e+04      0.7068       -0.7368
   Na+                    0.09039         1885.      0.7068       -1.1946
   Mn++                   0.03176         1583.      0.2143       -2.1670
   Ti(OH)4(aq)            0.03106         3266.      1.0000       -1.5078
   CaCl+                  0.01337         916.4      0.7068       -2.0245
   CaCl2(aq)              0.01189         1197.      1.0000       -1.9248
   MnCl+                 0.008592         704.6      0.7068       -2.2166
   NaCl(aq)              0.007171         380.2      1.0000       -2.1444
   K+                    0.005086         180.4      0.6226       -2.4994
   Fe++                  0.001619         82.02      0.2143       -3.4598
   Methane(aq)           0.001080         15.72      1.0000       -2.9665
   FeCl+                0.0002615         21.66      0.7068       -3.7333
   KCl(aq)              4.673e-05         3.161      1.0000       -4.3304
   FeCl4--              9.878e-06         1.771      0.1150       -5.9448
   FeCl2(aq)            6.871e-07       0.07902      1.0000       -6.1630
   H2(aq)               6.808e-07      0.001245      1.0000       -6.1670
   SiO2(aq)             3.201e-07       0.01745      1.0000       -6.4947
   OH-                  2.061e-07      0.003180      0.6674       -6.8616
   HPO4--               1.289e-08      0.001123      0.1150       -8.8291
    (only species > 1e-8 molal listed)

  Mineral saturation states
                     log Q/K                          log Q/K
 ----------------------------------------------------------------
   Antigorite         0.0000 sat    Saponite-Na       -1.2742     
   Greenalite         0.0000 sat    Saponite-K        -1.2838     
   Cronstedtite-7A    0.0000 sat    Gibbsite          -1.2910     
   Chromite           0.0000 sat    Quartz            -1.8628     
   Daphnite-14A       0.0000 sat    Clinochlore-14A   -2.0212     
   Hydroxylapatite    0.0000 sat    Ferrosilite       -2.0453     
   Troilite           0.0000 sat    Tridymite         -2.0692     
   Pyrite            -0.0015        Chalcedony        -2.1588     
   Magnetite         -0.0485        Talc              -2.2830     
   Ice               -0.0643        Alabandite        -2.3906     
   Pyrrhotite        -0.1079        Cristobalite(alp  -2.4734     
   Chrysotile        -0.6279        Brucite           -2.4995     
   Diaspore          -0.8121        Fayalite          -2.5078     
   Ripidolite-14A    -0.8925        FeO               -2.5134     
   Annite            -0.9589        Saponite-H        -2.5181     
   Goethite          -0.9659        Whitlockite       -2.6149     
   Hematite          -1.0050        Fe(OH)2           -2.7396     
   Saponite-Mg       -1.0285        Coesite           -2.7424     
   Phlogopite        -1.0699        Halite            -2.8078     
   Saponite-Ca       -1.1300        Mn(OH)2(am)       -2.9044     
   Boehmite          -1.2603        Cristobalite(bet  -2.9934     
    (only minerals with log Q/K > -3 listed)

                         partial
  Gases               press. (bar)     fugacity     fug. coef.    log fug.
 ---------------------------------------------------------------------------
   CH4(g)                  0.4161        0.4151        0.9976     -0.3819
   H2O(g)                0.005275      0.004830        0.9156     -2.3161
   H2(g)                0.0006947     0.0006953         1.001     -3.1579
   H2S(g)               4.052e-09     4.011e-09        0.9900     -8.3968
   CO2(g)               1.787e-15     1.775e-15        0.9932    -14.7507
   HCl(g)               2.029e-16     2.029e-16         1.000*   -15.6928
   CO(g)                4.550e-22     4.550e-22         1.000*   -21.3420
   C2H4(g)              4.113e-28     4.113e-28         1.000*   -27.3858
   S2(g)                1.431e-39     1.431e-39         1.000*   -38.8442
   SO2(g)               8.109e-41     7.935e-41        0.9786    -40.1005
   Na(g)                2.377e-60     2.377e-60         1.000*   -59.6240
   K(g)                 2.921e-62     2.921e-62         1.000*   -61.5345
   Cl2(g)               2.680e-65     2.680e-65         1.000*   -64.5719
   O2(g)                9.979e-87     9.969e-87        0.9990    -86.0014
   Mg(g)                2.492e-97     2.492e-97         1.000*   -96.6035
   Ca(g)               1.498e-122    1.498e-122         1.000*  -121.8246
   C(g)                5.861e-134    5.861e-134         1.000*  -133.2321
   Al(g)               2.429e-147    2.429e-147         1.000*  -146.6147
   Si(g)               1.886e-159    1.886e-159         1.000*  -158.7245
    *no data, gas taken to be ideal

                                  In fluid              Sorbed            Kd
  Original basis total moles   moles     mg/kg      moles     mg/kg      L/kg
 -------------------------------------------------------------------------------
   H2O                 62.0       51.4  9.07e+05
   Al+++              0.332   3.60e-10  9.51e-06
   Ca++               0.333      0.278  1.09e+04
   Cl-                 1.41       1.41  4.91e+04
   CrO4--            0.0759   1.83e-20  2.08e-15
   Fe++                1.65    0.00175      95.8
   H+                 -13.1    0.00100     0.988
   HCO3-            0.00100    0.00100      59.8
   HPO4--            0.0332   1.23e-08   0.00115
   K+               0.00475    0.00475      182.
   Mg++                5.53       1.05  2.51e+04
   Mn++              0.0374     0.0374  2.01e+03
   Na+               0.0903     0.0903  2.03e+03
   O2(aq)           -0.0708   -0.00200     -62.7
   SO4--             0.0104   6.60e-09  0.000622
   SiO2(aq)            4.16   3.07e-07    0.0181
   Ti(OH)4(aq)       0.0288     0.0288  3.27e+03

  Elemental composition               In fluid                  Sorbed
                  total moles     moles       mg/kg        moles       mg/kg
 -------------------------------------------------------------------------------
   Aluminum            0.3315    3.597e-10   9.512e-06
   Calcium             0.3328       0.2775   1.090e+04
   Carbon            0.001000     0.001000       11.77
   Chlorine             1.414        1.414   4.913e+04
   Chromium           0.07594    1.831e-20   9.329e-16
   Hydrogen             111.0        102.9   1.016e+05
   Iron                 1.648     0.001750       95.80
   Magnesium            5.534        1.052   2.506e+04
   Manganese          0.03736      0.03736       2012.
   Oxygen               70.76        51.50   8.076e+05
   Phosphorus         0.03319    1.227e-08   0.0003725
   Potassium         0.004751     0.004751       182.1
   Silicon              4.156    3.075e-07    0.008464
   Sodium             0.09031      0.09031       2035.
   Sulfur             0.01037    6.603e-09   0.0002075
   Titanium           0.02875      0.02875       1349.


          Step #    84             Xi = 0.5471

          Temperature =   0.0 C    Pressure =  1.013 bars
          pH =  8.148              log fO2 =  -86.487
          Eh =  -0.3793 volts      pe =  -6.9995
          Ionic strength      =    3.167607 molal
          Charge imbalance    =    1.390556 eq/kg (38.67% error)
          Activity of water   =    0.960288
          Solvent mass        =     0.92513 kg
          Solution mass       =      1.0198 kg
          Mineral mass        =     0.65558 kg
          Solution density    =    1.073    g/cm3
          Solution viscosity  =    0.021    poise
          Chlorinity          =    1.528439 molal
          Dissolved solids    =       92825 mg/kg sol'n
          Hardness            =   130414.11 mg/kg sol'n as CaCO3
            carbonate         =       48.97 mg/kg sol'n as CaCO3
            non-carbonate     =   130365.14 mg/kg sol'n as CaCO3
          Carbonate alkalinity=       48.97 mg/kg sol'n as CaCO3
          Water type          =    Mg-Cl
          Bulk volume         =    1.18e+03 cm3
          Fluid volume        =        950. cm3
          Mineral volume      =        234. cm3
          Inert volume        =        0.00 cm3
          Porosity            =        80.2 %
          Permeability        =       0.107 cm2
          Mass reacted        =         591 g

                          moles          moles         grams          cm3      rxn rate
  Reactants             remaining       reacted       reacted       reacted  (mol/kg sec)
 ------------------------------------------------------------------------------------------
   H2O                      0.000         0.000         0.000          --            --  
   Al2O3                   0.1383        0.1671         17.03          --            --  
   CaO                     0.2768        0.3345         18.76          --            --  
   Cr2O3                  0.03168       0.03827         5.816          --            --  
   FeO(ox)                  1.374         1.660         119.3          --            --  
   K2O(ox)               0.001565      0.001890        0.1781          --            --  
   MgO                      3.437         4.153         167.4          --            --  
   MnO                    0.03117       0.03765         2.671          --            --  
   Na2O(ox)               0.03726       0.04501         2.790          --            --  
   P2O5                   0.01384       0.01673         2.374          --            --  
   S                     0.007814      0.009440        0.3027        0.1464          --  
   SiO2                     3.467         4.188         251.7          --            --  
   TiO2                   0.02399       0.02898         2.315          --            --  

  Minerals in system     moles      log moles      grams        volume (cm3)
 ----------------------------------------------------------------------------
   Antigorite             0.09412     -1.026          426.9           164.6
   Chromite               0.03827     -1.417          8.566           1.684
   Cronstedtite-7A        0.01762     -1.754          7.039           2.656
   Daphnite-14A            0.1671     -0.777          119.2           35.65
   Greenalite              0.2347     -0.629          87.27           27.00
   Hydroxylapatite        0.01115     -1.953          5.601           2.114
   Magnetite            0.0003272     -3.485        0.07577         0.01457
   Troilite               0.01044     -1.981         0.9178          0.3463
                                               _____________   _____________
          (total)                                     655.6           234.1 

  Aqueous species       molality    mg/kg sol'n    act. coef.     log act.
 ---------------------------------------------------------------------------
   Cl-                      1.216     3.910e+04      0.6226       -0.1209
   Mg++                    0.8750     1.929e+04      0.3097       -0.5671
   Ca++                    0.2768     1.007e+04      0.2143       -1.2267
   MgCl+                   0.2590     1.404e+04      0.7068       -0.7375
   Na+                    0.09115         1901.      0.7068       -1.1910
   Mn++                   0.03203         1596.      0.2143       -2.1634
   Ti(OH)4(aq)            0.03132         3294.      1.0000       -1.5041
   CaCl+                  0.01349         924.6      0.7068       -2.0206
   CaCl2(aq)              0.01201         1209.      1.0000       -1.9206
   MnCl+                 0.008669         710.9      0.7068       -2.2127
   NaCl(aq)              0.007236         383.6      1.0000       -2.1405
   K+                    0.005120         181.6      0.6226       -2.4965
   Fe++                  0.001593         80.69      0.2143       -3.4668
   Methane(aq)           0.001081         15.73      1.0000       -2.9662
   FeCl+                0.0002574         21.32      0.7068       -3.7400
   KCl(aq)              4.708e-05         3.184      1.0000       -4.3271
   FeCl4--              9.747e-06         1.748      0.1150       -5.9506
   H2(aq)               1.190e-06      0.002177      1.0000       -5.9244
   FeCl2(aq)            6.770e-07       0.07785      1.0000       -6.1694
   OH-                  2.323e-07      0.003584      0.6674       -6.8095
   SiO2(aq)             2.290e-07       0.01248      1.0000       -6.6402
   HPO4--               1.084e-08     0.0009436      0.1150       -8.9045
    (only species > 1e-8 molal listed)

  Mineral saturation states
                     log Q/K                          log Q/K
 ----------------------------------------------------------------
   Hydroxylapatite    0.0000 sat    Saponite-Ca       -1.3450     
   Troilite           0.0000 sat    Saponite-Na       -1.4887     
   Magnetite          0.0000 sat    Saponite-K        -1.4985     
   Daphnite-14A       0.0000 sat    Clinochlore-14A   -1.9908     
   Cronstedtite-7A    0.0000 sat    Quartz            -2.0083     
   Antigorite         0.0000 sat    Ferrosilite       -2.0938     
   Chromite           0.0000 sat    Tridymite         -2.2147     
   Greenalite         0.0000 sat    Chalcedony        -2.3043     
   Ice               -0.0643        Alabandite        -2.3800     
   Pyrrhotite        -0.1079        Brucite           -2.3964     
   Pyrite            -0.3411        FeO               -2.4164     
   Chrysotile        -0.6097        Fayalite          -2.4593     
   Diaspore          -0.8364        Talc              -2.5558     
   Ripidolite-14A    -0.8743        Cristobalite(alp  -2.6189     
   Goethite          -0.9902        Fe(OH)2           -2.6426     
   Hematite          -1.0535        Whitlockite       -2.6508     
   Annite            -1.0737        Saponite-H        -2.7509     
   Phlogopite        -1.1665        Mn(OH)2(am)       -2.7968     
   Saponite-Mg       -1.2443        Halite            -2.8039     
   Boehmite          -1.2846        Coesite           -2.8879     
   Gibbsite          -1.3152     
    (only minerals with log Q/K > -3 listed)

                         partial
  Gases               press. (bar)     fugacity     fug. coef.    log fug.
 ---------------------------------------------------------------------------
   CH4(g)                  0.4163        0.4153        0.9976     -0.3816
   H2O(g)                0.005275      0.004829        0.9156     -2.3161
   H2(g)                 0.001214      0.001215         1.001     -2.9153
   H2S(g)               3.240e-09     3.208e-09        0.9900     -8.4938
   CO2(g)               1.915e-16     1.902e-16        0.9932    -15.7207
   HCl(g)               1.801e-16     1.801e-16         1.000*   -15.7445
   CO(g)                8.522e-23     8.522e-23         1.000*   -22.0694
   C2H4(g)              1.348e-28     1.348e-28         1.000*   -27.8704
   S2(g)                2.996e-40     2.996e-40         1.000*   -39.5235
   SO2(g)               1.214e-41     1.188e-41        0.9786    -40.9252
   Na(g)                3.573e-60     3.573e-60         1.000*   -59.4470
   K(g)                 4.383e-62     4.383e-62         1.000*   -61.3582
   Cl2(g)               1.208e-65     1.208e-65         1.000*   -64.9179
   O2(g)                3.265e-87     3.262e-87        0.9990    -86.4865
   Mg(g)                5.523e-97     5.523e-97         1.000*   -96.2578
   Ca(g)               3.355e-122    3.355e-122         1.000*  -121.4743
   C(g)                1.919e-134    1.919e-134         1.000*  -133.7169
   Al(g)               5.308e-147    5.308e-147         1.000*  -146.2750
   Si(g)               4.122e-159    4.122e-159         1.000*  -158.3849
    *no data, gas taken to be ideal

                                  In fluid              Sorbed            Kd
  Original basis total moles   moles     mg/kg      moles     mg/kg      L/kg
 -------------------------------------------------------------------------------
   H2O                 62.0       51.4  9.07e+05
   Al+++              0.334   3.80e-10  1.01e-05
   Ca++               0.335      0.280  1.10e+04
   Cl-                 1.41       1.41  4.92e+04
   CrO4--            0.0765   1.14e-20  1.30e-15
   Fe++                1.66    0.00172      94.3
   H+                 -13.2    0.00100     0.988
   HCO3-            0.00100    0.00100      59.8
   HPO4--            0.0335   1.03e-08  0.000967
   K+               0.00478    0.00478      183.
   Mg++                5.57       1.05  2.50e+04
   Mn++              0.0377     0.0377  2.03e+03
   Na+               0.0910     0.0910  2.05e+03
   O2(aq)           -0.0713   -0.00200     -62.8
   SO4--             0.0104   5.87e-09  0.000553
   SiO2(aq)            4.19   2.21e-07    0.0130
   Ti(OH)4(aq)       0.0290     0.0290  3.29e+03

  Elemental composition               In fluid                  Sorbed
                  total moles     moles       mg/kg        moles       mg/kg
 -------------------------------------------------------------------------------
   Aluminum            0.3341    3.802e-10   1.006e-05
   Calcium             0.3355       0.2797   1.099e+04
   Carbon            0.001000     0.001000       11.78
   Chlorine             1.414        1.414   4.916e+04
   Chromium           0.07654    1.142e-20   5.824e-16
   Hydrogen             111.0        102.8   1.016e+05
   Iron                 1.661     0.001721       94.26
   Magnesium            5.567        1.049   2.500e+04
   Manganese          0.03765      0.03765       2028.
   Oxygen               70.88        51.47   8.075e+05
   Phosphorus         0.03345    1.028e-08   0.0003122
   Potassium         0.004781     0.004781       183.3
   Silicon              4.188    2.209e-07    0.006083
   Sodium             0.09102      0.09102       2052.
   Sulfur             0.01044    5.867e-09   0.0001845
   Titanium           0.02898      0.02898       1361.


          Step #    91             Xi = 0.6000

          Temperature =   0.0 C    Pressure =  1.013 bars
          pH =  8.154              log fO2 =  -86.485
          Eh =  -0.3796 volts      pe =  -7.0050
          Ionic strength      =    3.191799 molal
          Charge imbalance    =    1.399037 eq/kg (38.64% error)
          Activity of water   =    0.959937
          Solvent mass        =     0.91798 kg
          Solution mass       =      1.0136 kg
          Mineral mass        =     0.71885 kg
          Solution density    =    1.074    g/cm3
          Solution viscosity  =    0.021    poise
          Chlorinity          =    1.540336 molal
          Dissolved solids    =       94341 mg/kg sol'n
          Hardness            =   130408.31 mg/kg sol'n as CaCO3
            carbonate         =       49.29 mg/kg sol'n as CaCO3
            non-carbonate     =   130359.02 mg/kg sol'n as CaCO3
          Carbonate alkalinity=       49.29 mg/kg sol'n as CaCO3
          Water type          =    Mg-Cl
          Bulk volume         =    1.20e+03 cm3
          Fluid volume        =        944. cm3
          Mineral volume      =        256. cm3
          Inert volume        =        0.00 cm3
          Porosity            =        78.6 %
          Permeability        =      0.0616 cm2
          Mass reacted        =         648 g

                          moles          moles         grams          cm3      rxn rate
  Reactants             remaining       reacted       reacted       reacted  (mol/kg sec)
 ------------------------------------------------------------------------------------------
   H2O                      0.000         0.000         0.000          --            --  
   Al2O3                   0.1221        0.1832         18.68          --            --  
   CaO                     0.2445        0.3668         20.57          --            --  
   Cr2O3                  0.02798       0.04197         6.379          --            --  
   FeO(ox)                  1.214         1.821         130.8          --            --  
   K2O(ox)               0.001382      0.002073        0.1953          --            --  
   MgO                      3.036         4.554         183.5          --            --  
   MnO                    0.02753       0.04129         2.929          --            --  
   Na2O(ox)               0.03291       0.04936         3.059          --            --  
   P2O5                   0.01223       0.01834         2.604          --            --  
   S                     0.006901       0.01035        0.3320        0.1606          --  
   SiO2                     3.062         4.593         276.0          --            --  
   TiO2                   0.02119       0.03178         2.538          --            --  

  Minerals in system     moles      log moles      grams        volume (cm3)
 ----------------------------------------------------------------------------
   Antigorite              0.1032     -0.986          468.2           180.5
   Chromite               0.04197     -1.377          9.394           1.847
   Cronstedtite-7A        0.01441     -1.841          5.756           2.172
   Daphnite-14A            0.1832     -0.737          130.7           39.10
   Greenalite              0.2600     -0.585          96.64           29.90
   Hydroxylapatite        0.01223     -1.913          6.142           2.318
   Magnetite             0.004450     -2.352          1.030          0.1981
   Troilite               0.01135     -1.945         0.9980          0.3766
                                               _____________   _____________
          (total)                                     718.8           256.4 

  Aqueous species       molality    mg/kg sol'n    act. coef.     log act.
 ---------------------------------------------------------------------------
   Cl-                      1.226     3.938e+04      0.6226       -0.1172
   Mg++                    0.8506     1.872e+04      0.3097       -0.5794
   Ca++                    0.3055     1.109e+04      0.2143       -1.1839
   MgCl+                   0.2540     1.374e+04      0.7068       -0.7459
   Na+                     0.1006         2094.      0.7068       -1.1482
   Mn++                   0.03533         1758.      0.2143       -2.1207
   Ti(OH)4(aq)            0.03462         3634.      1.0000       -1.4607
   CaCl+                  0.01502         1028.      0.7068       -1.9739
   CaCl2(aq)              0.01348         1355.      1.0000       -1.8702
   MnCl+                 0.009647         789.7      0.7068       -2.1663
   NaCl(aq)              0.008054         426.3      1.0000       -2.0940
   K+                    0.005554         196.7      0.6226       -2.4612
   Fe++                  0.001548         78.32      0.2143       -3.4790
   Methane(aq)           0.001089         15.83      1.0000       -2.9628
   FeCl+                0.0002525         20.88      0.7068       -3.7485
   KCl(aq)              5.152e-05         3.478      1.0000       -4.2880
   FeCl4--              9.812e-06         1.756      0.1150       -5.9477
   H2(aq)               1.187e-06      0.002167      1.0000       -5.9255
   FeCl2(aq)            6.698e-07       0.07689      1.0000       -6.1741
   OH-                  2.355e-07      0.003627      0.6674       -6.8037
   SiO2(aq)             2.293e-07       0.01248      1.0000       -6.6396
    (only species > 1e-8 molal listed)

  Mineral saturation states
                     log Q/K                          log Q/K
 ----------------------------------------------------------------
   Hydroxylapatite    0.0000 sat    Saponite-Ca       -1.3348     
   Magnetite          0.0000 sat    Saponite-Na       -1.4714     
   Greenalite         0.0000 sat    Saponite-K        -1.4837     
   Daphnite-14A       0.0000 sat    Clinochlore-14A   -1.9910     
   Cronstedtite-7A    0.0000 sat    Quartz            -2.0077     
   Antigorite         0.0000 sat    Ferrosilite       -2.0935     
   Troilite           0.0000 sat    Tridymite         -2.2141     
   Chromite           0.0000 sat    Chalcedony        -2.3037     
   Ice               -0.0645        Alabandite        -2.3251     
   Pyrrhotite        -0.1079        Brucite           -2.3969     
   Pyrite            -0.3398        FeO               -2.4167     
   Chrysotile        -0.6098        Fayalite          -2.4593     
   Diaspore          -0.8363        Talc              -2.5545     
   Ripidolite-14A    -0.8744        Cristobalite(alp  -2.6183     
   Goethite          -0.9901        Fe(OH)2           -2.6431     
   Annite            -1.0315        Whitlockite       -2.6690     
   Hematite          -1.0532        Mn(OH)2(am)       -2.7424     
   Phlogopite        -1.1244        Saponite-H        -2.7498     
   Saponite-Mg       -1.2432        Halite            -2.7574     
   Boehmite          -1.2845        Coesite           -2.8873     
   Gibbsite          -1.3153     
    (only minerals with log Q/K > -3 listed)

                         partial
  Gases               press. (bar)     fugacity     fug. coef.    log fug.
 ---------------------------------------------------------------------------
   CH4(g)                  0.4196        0.4186        0.9976     -0.3782
   H2O(g)                0.005273      0.004828        0.9156     -2.3163
   H2(g)                 0.001211      0.001212         1.001     -2.9164
   H2S(g)               3.241e-09     3.209e-09        0.9900     -8.4936
   CO2(g)               1.948e-16     1.935e-16        0.9932    -15.7133
   HCl(g)               1.792e-16     1.792e-16         1.000*   -15.7468
   CO(g)                8.652e-23     8.652e-23         1.000*   -22.0629
   C2H4(g)              1.376e-28     1.376e-28         1.000*   -27.8615
   S2(g)                3.013e-40     3.013e-40         1.000*   -39.5209
   SO2(g)               1.223e-41     1.197e-41        0.9786    -40.9221
   Na(g)                3.992e-60     3.992e-60         1.000*   -59.3988
   K(g)                 4.815e-62     4.815e-62         1.000*   -61.3174
   Cl2(g)               1.199e-65     1.199e-65         1.000*   -64.9213
   O2(g)                3.280e-87     3.276e-87        0.9990    -86.4846
   Mg(g)                5.507e-97     5.507e-97         1.000*   -96.2591
   Ca(g)               3.797e-122    3.797e-122         1.000*  -121.4205
   C(g)                1.944e-134    1.944e-134         1.000*  -133.7113
   Al(g)               5.293e-147    5.293e-147         1.000*  -146.2763
   Si(g)               4.110e-159    4.110e-159         1.000*  -158.3862
    *no data, gas taken to be ideal

                                  In fluid              Sorbed            Kd
  Original basis total moles   moles     mg/kg      moles     mg/kg      L/kg
 -------------------------------------------------------------------------------
   H2O                 62.7       51.0  9.06e+05
   Al+++              0.366   3.83e-10  1.02e-05
   Ca++               0.368      0.307  1.21e+04
   Cl-                 1.41       1.41  4.95e+04
   CrO4--            0.0839   1.09e-20  1.25e-15
   Fe++                1.82    0.00166      91.6
   H+                 -14.5    0.00100     0.994
   HCO3-            0.00100    0.00100      60.2
   HPO4--            0.0367   8.49e-09  0.000804
   K+               0.00515    0.00515      198.
   Mg++                5.97       1.01  2.43e+04
   Mn++              0.0413     0.0413  2.24e+03
   Na+               0.0997     0.0997  2.26e+03
   O2(aq)           -0.0782   -0.00200     -63.2
   SO4--             0.0114   5.90e-09  0.000559
   SiO2(aq)            4.59   2.20e-07    0.0131
   Ti(OH)4(aq)       0.0318     0.0318  3.63e+03

  Elemental composition               In fluid                  Sorbed
                  total moles     moles       mg/kg        moles       mg/kg
 -------------------------------------------------------------------------------
   Aluminum            0.3664    3.826e-10   1.018e-05
   Calcium             0.3678       0.3066   1.212e+04
   Carbon            0.001000     0.001000       11.85
   Chlorine             1.414        1.414   4.946e+04
   Chromium           0.08394    1.088e-20   5.584e-16
   Hydrogen             111.0        102.0   1.015e+05
   Iron                 1.822     0.001663       91.62
   Magnesium            5.968        1.014   2.431e+04
   Manganese          0.04129      0.04129       2238.
   Oxygen               72.37        51.08   8.063e+05
   Phosphorus         0.03668    8.492e-09   0.0002595
   Potassium         0.005146     0.005146       198.5
   Silicon              4.593    2.203e-07    0.006105
   Sodium             0.09972      0.09972       2262.
   Sulfur             0.01135    5.897e-09   0.0001865
   Titanium           0.03178      0.03178       1501.


          Step #   101             Xi = 0.7000

          Temperature =   0.0 C    Pressure =  1.013 bars
          pH =  8.166              log fO2 =  -86.481
          Eh =  -0.3802 volts      pe =  -7.0160
          Ionic strength      =    3.238584 molal
          Charge imbalance    =    1.415361 eq/kg (38.6% error)
          Activity of water   =    0.959261
          Solvent mass        =     0.90447 kg
          Solution mass       =      1.0019 kg
          Mineral mass        =     0.83848 kg
          Solution density    =    1.075    g/cm3
          Solution viscosity  =    0.021    poise
          Chlorinity          =    1.563347 molal
          Dissolved solids    =       97260 mg/kg sol'n
          Hardness            =   130397.15 mg/kg sol'n as CaCO3
            carbonate         =       49.92 mg/kg sol'n as CaCO3
            non-carbonate     =   130347.23 mg/kg sol'n as CaCO3
          Carbonate alkalinity=       49.92 mg/kg sol'n as CaCO3
          Water type          =    Mg-Cl
          Bulk volume         =    1.23e+03 cm3
          Fluid volume        =        932. cm3
          Mineral volume      =        299. cm3
          Inert volume        =        0.00 cm3
          Porosity            =        75.7 %
          Permeability        =      0.0225 cm2
          Mass reacted        =         756 g

                          moles          moles         grams          cm3      rxn rate
  Reactants             remaining       reacted       reacted       reacted  (mol/kg sec)
 ------------------------------------------------------------------------------------------
   H2O                      0.000         0.000         0.000          --            --  
   Al2O3                  0.09161        0.2137         21.79          --            --  
   CaO                     0.1834        0.4279         24.00          --            --  
   Cr2O3                  0.02098       0.04896         7.442          --            --  
   FeO(ox)                 0.9105         2.124         152.6          --            --  
   K2O(ox)               0.001036      0.002418        0.2278          --            --  
   MgO                      2.277         5.313         214.1          --            --  
   MnO                    0.02064       0.04817         3.417          --            --  
   Na2O(ox)               0.02468       0.05758         3.569          --            --  
   P2O5                  0.009171       0.02140         3.037          --            --  
   S                     0.005176       0.01208        0.3873        0.1873          --  
   SiO2                     2.297         5.359         322.0          --            --  
   TiO2                   0.01589       0.03708         2.962          --            --  

  Minerals in system     moles      log moles      grams        volume (cm3)
 ----------------------------------------------------------------------------
   Antigorite              0.1204     -0.919          546.2           210.6
   Chromite               0.04896     -1.310          10.96           2.155
   Cronstedtite-7A       0.008338     -2.079          3.331           1.257
   Daphnite-14A            0.2137     -0.670          152.5           45.62
   Greenalite              0.3077     -0.512          114.4           35.38
   Hydroxylapatite        0.01427     -1.846          7.166           2.704
   Magnetite              0.01225     -1.912          2.835          0.5452
   Troilite               0.01308     -1.883          1.150          0.4338
                                               _____________   _____________
          (total)                                     838.5           298.7 

  Aqueous species       molality    mg/kg sol'n    act. coef.     log act.
 ---------------------------------------------------------------------------
   Cl-                      1.247     3.990e+04      0.6226       -0.1100
   Mg++                    0.8038     1.764e+04      0.3097       -0.6039
   Ca++                    0.3608     1.306e+04      0.2143       -1.1116
   MgCl+                   0.2440     1.316e+04      0.7068       -0.7633
   Na+                     0.1188         2465.      0.7068       -1.0760
   Mn++                   0.04169         2068.      0.2143       -2.0489
   Ti(OH)4(aq)            0.04099         4289.      1.0000       -1.3873
   CaCl+                  0.01804         1230.      0.7068       -1.8945
   CaCl2(aq)              0.01646         1649.      1.0000       -1.7836
   MnCl+                  0.01157         944.3      0.7068       -2.0873
   NaCl(aq)              0.009670         510.2      1.0000       -2.0146
   K+                    0.006393         225.6      0.6226       -2.4001
   Fe++                  0.001463         73.78      0.2143       -3.5035
   Methane(aq)           0.001106         16.01      1.0000       -2.9564
   FeCl+                0.0002426         19.99      0.7068       -3.7658
   KCl(aq)              6.029e-05         4.058      1.0000       -4.2197
   FeCl4--              9.908e-06         1.768      0.1150       -5.9435
   H2(aq)               1.181e-06      0.002150      1.0000       -5.9276
   FeCl2(aq)            6.543e-07       0.07487      1.0000       -6.1842
   OH-                  2.420e-07      0.003715      0.6674       -6.7919
   SiO2(aq)             2.300e-07       0.01247      1.0000       -6.6383
   NaHSiO3(aq)          1.047e-08     0.0009456      1.0000       -7.9802
    (only species > 1e-8 molal listed)

  Mineral saturation states
                     log Q/K                          log Q/K
 ----------------------------------------------------------------
   Hydroxylapatite    0.0000 sat    Saponite-Ca       -1.3167     
   Cronstedtite-7A    0.0000 sat    Saponite-Na       -1.4413     
   Troilite           0.0000 sat    Saponite-K        -1.4573     
   Chromite           0.0000 sat    Clinochlore-14A   -1.9913     
   Magnetite          0.0000 sat    Quartz            -2.0064     
   Daphnite-14A       0.0000 sat    Ferrosilite       -2.0929     
   Greenalite         0.0000 sat    Tridymite         -2.2128     
   Antigorite         0.0000 sat    Alabandite        -2.2288     
   Ice               -0.0648        Chalcedony        -2.3024     
   Pyrrhotite        -0.1079        Brucite           -2.3979     
   Pyrite            -0.3374        FeO               -2.4173     
   Chrysotile        -0.6100        Fayalite          -2.4593     
   Diaspore          -0.8361        Talc              -2.5519     
   Ripidolite-14A    -0.8746        Cristobalite(alp  -2.6170     
   Annite            -0.9566        Fe(OH)2           -2.6440     
   Goethite          -0.9900        Mn(OH)2(am)       -2.6470     
   Phlogopite        -1.0497        Halite            -2.6780     
   Hematite          -1.0526        Whitlockite       -2.7009     
   Saponite-Mg       -1.2410        Saponite-H        -2.7475     
   Boehmite          -1.2843        Coesite           -2.8860     
   Gibbsite          -1.3155     
    (only minerals with log Q/K > -3 listed)

                         partial
  Gases               press. (bar)     fugacity     fug. coef.    log fug.
 ---------------------------------------------------------------------------
   CH4(g)                  0.4258        0.4248        0.9976     -0.3718
   H2O(g)                0.005269      0.004824        0.9156     -2.3166
   H2(g)                 0.001205      0.001206         1.001     -2.9185
   H2S(g)               3.244e-09     3.211e-09        0.9900     -8.4933
   CO2(g)               2.014e-16     2.001e-16        0.9932    -15.6989
   HCl(g)               1.771e-16     1.771e-16         1.000*   -15.7517
   CO(g)                8.906e-23     8.906e-23         1.000*   -22.0503
   C2H4(g)              1.431e-28     1.431e-28         1.000*   -27.8443
   S2(g)                3.048e-40     3.048e-40         1.000*   -39.5160
   SO2(g)               1.240e-41     1.214e-41        0.9786    -40.9159
   Na(g)                4.836e-60     4.836e-60         1.000*   -59.3155
   K(g)                 5.685e-62     5.685e-62         1.000*   -61.2453
   Cl2(g)               1.178e-65     1.178e-65         1.000*   -64.9290
   O2(g)                3.307e-87     3.304e-87        0.9990    -86.4809
   Mg(g)                5.475e-97     5.475e-97         1.000*   -96.2616
   Ca(g)               4.719e-122    4.719e-122         1.000*  -121.3262
   C(g)                1.992e-134    1.992e-134         1.000*  -133.7006
   Al(g)               5.263e-147    5.263e-147         1.000*  -146.2788
   Si(g)               4.087e-159    4.087e-159         1.000*  -158.3886
    *no data, gas taken to be ideal

                                  In fluid              Sorbed            Kd
  Original basis total moles   moles     mg/kg      moles     mg/kg      L/kg
 -------------------------------------------------------------------------------
   H2O                 63.9       50.2  9.03e+05
   Al+++              0.427   3.88e-10  1.04e-05
   Ca++               0.429      0.358  1.43e+04
   Cl-                 1.41       1.41  5.00e+04
   CrO4--            0.0979   9.89e-21  1.14e-15
   Fe++                2.13    0.00155      86.5
   H+                 -16.9    0.00100      1.01
   HCO3-            0.00100    0.00100      60.9
   HPO4--            0.0428   6.11e-09  0.000585
   K+               0.00584    0.00584      228.
   Mg++                6.73      0.948  2.30e+04
   Mn++              0.0482     0.0482  2.64e+03
   Na+                0.116      0.116  2.67e+03
   O2(aq)           -0.0913   -0.00200     -63.9
   SO4--             0.0131   5.96e-09  0.000571
   SiO2(aq)            5.36   2.19e-07    0.0132
   Ti(OH)4(aq)       0.0371     0.0371  4.29e+03

  Elemental composition               In fluid                  Sorbed
                  total moles     moles       mg/kg        moles       mg/kg
 -------------------------------------------------------------------------------
   Aluminum            0.4275    3.876e-10   1.044e-05
   Calcium             0.4289       0.3576   1.430e+04
   Carbon            0.001000     0.001000       11.99
   Chlorine             1.414        1.414   5.003e+04
   Chromium           0.09793    9.888e-21   5.132e-16
   Hydrogen             111.0        100.6   1.012e+05
   Iron                 2.125     0.001553       86.54
   Magnesium            6.727       0.9477   2.299e+04
   Manganese          0.04817      0.04817       2641.
   Oxygen               75.18        50.35   8.041e+05
   Phosphorus         0.04280    6.107e-09   0.0001888
   Potassium         0.005837     0.005837       227.8
   Silicon              5.359    2.194e-07    0.006151
   Sodium              0.1162       0.1162       2666.
   Sulfur             0.01308    5.961e-09   0.0001908
   Titanium           0.03708      0.03708       1772.


          Step #   111             Xi = 0.8000

          Temperature =   0.0 C    Pressure =  1.013 bars
          pH =  8.179              log fO2 =  -86.477
          Eh =  -0.3809 volts      pe =  -7.0280
          Ionic strength      =    3.286766 molal
          Charge imbalance    =    1.432070 eq/kg (38.56% error)
          Activity of water   =    0.958567
          Solvent mass        =     0.89096 kg
          Solution mass       =     0.99023 kg
          Mineral mass        =     0.95811 kg
          Solution density    =    1.077    g/cm3
          Solution viscosity  =    0.021    poise
          Chlorinity          =    1.587056 molal
          Dissolved solids    =      100248 mg/kg sol'n
          Hardness            =   130385.69 mg/kg sol'n as CaCO3
            carbonate         =       50.56 mg/kg sol'n as CaCO3
            non-carbonate     =   130335.14 mg/kg sol'n as CaCO3
          Carbonate alkalinity=       50.56 mg/kg sol'n as CaCO3
          Water type          =    Mg-Cl
          Bulk volume         =    1.26e+03 cm3
          Fluid volume        =        919. cm3
          Mineral volume      =        341. cm3
          Inert volume        =        0.00 cm3
          Porosity            =        72.9 %
          Permeability        =     0.00864 cm2
          Mass reacted        =         864 g

                          moles          moles         grams          cm3      rxn rate
  Reactants             remaining       reacted       reacted       reacted  (mol/kg sec)
 ------------------------------------------------------------------------------------------
   H2O                      0.000         0.000         0.000          --            --  
   Al2O3                  0.06107        0.2443         24.91          --            --  
   CaO                     0.1223        0.4890         27.42          --            --  
   Cr2O3                  0.01399       0.05596         8.505          --            --  
   FeO(ox)                 0.6070         2.428         174.4          --            --  
   K2O(ox)              0.0006910      0.002764        0.2604          --            --  
   MgO                      1.518         6.072         244.7          --            --  
   MnO                    0.01376       0.05505         3.905          --            --  
   Na2O(ox)               0.01645       0.06581         4.079          --            --  
   P2O5                  0.006114       0.02446         3.471          --            --  
   S                     0.003451       0.01380        0.4426        0.2141          --  
   SiO2                     1.531         6.124         368.0          --            --  
   TiO2                   0.01059       0.04237         3.385          --            --  

  Minerals in system     moles      log moles      grams        volume (cm3)
 ----------------------------------------------------------------------------
   Antigorite              0.1376     -0.861          624.1           240.7
   Chromite               0.05596     -1.252          12.53           2.463
   Cronstedtite-7A       0.002268     -2.644         0.9061          0.3419
   Daphnite-14A            0.2443     -0.612          174.3           52.13
   Greenalite              0.3554     -0.449          132.1           40.87
   Hydroxylapatite        0.01630     -1.788          8.190           3.090
   Magnetite              0.02004     -1.698          4.640          0.8923
   Troilite               0.01480     -1.830          1.301          0.4911
                                               _____________   _____________
          (total)                                     958.1           341.0 

  Aqueous species       molality    mg/kg sol'n    act. coef.     log act.
 ---------------------------------------------------------------------------
   Cl-                      1.268     4.044e+04      0.6226       -0.1027
   Mg++                    0.7560     1.653e+04      0.3097       -0.6306
   Ca++                    0.4176     1.506e+04      0.2143       -1.0482
   MgCl+                   0.2333     1.255e+04      0.7068       -0.7827
   Na+                     0.1375         2844.      0.7068       -1.0125
   Mn++                   0.04819         2382.      0.2143       -1.9860
   Ti(OH)4(aq)            0.04756         4960.      1.0000       -1.3228
   CaCl+                  0.02123         1443.      0.7068       -1.8238
   CaCl2(aq)              0.01969         1967.      1.0000       -1.7056
   MnCl+                  0.01360         1106.      0.7068       -2.0171
   NaCl(aq)               0.01138         598.4      1.0000       -1.9438
   K+                    0.007257         255.3      0.6226       -2.3450
   Fe++                  0.001377         69.17      0.2143       -3.5301
   Methane(aq)           0.001122         16.20      1.0000       -2.9499
   FeCl+                0.0002320         19.06      0.7068       -3.7852
   KCl(aq)              6.959e-05         4.668      1.0000       -4.1574
   FeCl4--              9.963e-06         1.772      0.1150       -5.9411
   H2(aq)               1.175e-06      0.002132      1.0000       -5.9298
   FeCl2(aq)            6.363e-07       0.07257      1.0000       -6.1963
   OH-                  2.492e-07      0.003814      0.6674       -6.7790
   SiO2(aq)             2.306e-07       0.01247      1.0000       -6.6371
   NaHSiO3(aq)          1.251e-08      0.001127      1.0000       -7.9026
    (only species > 1e-8 molal listed)

  Mineral saturation states
                     log Q/K                          log Q/K
 ----------------------------------------------------------------
   Magnetite          0.0000 sat    Saponite-Na       -1.4138     
   Daphnite-14A       0.0000 sat    Saponite-K        -1.4325     
   Troilite           0.0000 sat    Clinochlore-14A   -1.9916     
   Greenalite         0.0000 sat    Quartz            -2.0052     
   Hydroxylapatite    0.0000 sat    Ferrosilite       -2.0922     
   Antigorite         0.0000 sat    Alabandite        -2.1392     
   Chromite           0.0000 sat    Tridymite         -2.2116     
   Cronstedtite-7A    0.0000 sat    Chalcedony        -2.3012     
   Ice               -0.0651        Brucite           -2.3989     
   Pyrrhotite        -0.1079        FeO               -2.4180     
   Pyrite            -0.3349        Fayalite          -2.4593     
   Chrysotile        -0.6102        Talc              -2.5493     
   Diaspore          -0.8360        Mn(OH)2(am)       -2.5584     
   Ripidolite-14A    -0.8748        Halite            -2.6072     
   Annite            -0.8866        Cristobalite(alp  -2.6158     
   Phlogopite        -0.9799        Fe(OH)2           -2.6449     
   Goethite          -0.9898        Whitlockite       -2.7306     
   Hematite          -1.0519        Saponite-H        -2.7453     
   Saponite-Mg       -1.2388        Coesite           -2.8848     
   Boehmite          -1.2842        Rhodonite         -2.9480     
   Saponite-Ca       -1.2996        Sylvite           -2.9729     
   Gibbsite          -1.3156     
    (only minerals with log Q/K > -3 listed)

                         partial
  Gases               press. (bar)     fugacity     fug. coef.    log fug.
 ---------------------------------------------------------------------------
   CH4(g)                  0.4323        0.4313        0.9976     -0.3653
   H2O(g)                0.005265      0.004821        0.9156     -2.3169
   H2(g)                 0.001199      0.001200         1.001     -2.9207
   H2S(g)               3.246e-09     3.213e-09        0.9900     -8.4930
   CO2(g)               2.084e-16     2.069e-16        0.9932    -15.6841
   HCl(g)               1.748e-16     1.748e-16         1.000*   -15.7576
   CO(g)                9.173e-23     9.173e-23         1.000*   -22.0375
   C2H4(g)              1.490e-28     1.490e-28         1.000*   -27.8268
   S2(g)                3.083e-40     3.083e-40         1.000*   -39.5110
   SO2(g)               1.258e-41     1.231e-41        0.9786    -40.9097
   Na(g)                5.755e-60     5.755e-60         1.000*   -59.2400
   K(g)                 6.634e-62     6.634e-62         1.000*   -61.1782
   Cl2(g)               1.152e-65     1.152e-65         1.000*   -64.9386
   O2(g)                3.336e-87     3.333e-87        0.9990    -86.4772
   Mg(g)                5.443e-97     5.443e-97         1.000*   -96.2642
   Ca(g)               5.772e-122    5.772e-122         1.000*  -121.2387
   C(g)                2.043e-134    2.043e-134         1.000*  -133.6897
   Al(g)               5.233e-147    5.233e-147         1.000*  -146.2813
   Si(g)               4.063e-159    4.063e-159         1.000*  -158.3911
    *no data, gas taken to be ideal

                                  In fluid              Sorbed            Kd
  Original basis total moles   moles     mg/kg      moles     mg/kg      L/kg
 -------------------------------------------------------------------------------
   H2O                 65.1       49.5  9.00e+05
   Al+++              0.489   3.93e-10  1.07e-05
   Ca++               0.490      0.409  1.65e+04
   Cl-                 1.41       1.41  5.06e+04
   CrO4--             0.112   8.92e-21  1.04e-15
   Fe++                2.43    0.00144      81.4
   H+                 -19.3    0.00100      1.02
   HCO3-            0.00100    0.00100      61.6
   HPO4--            0.0489   4.53e-09  0.000439
   K+               0.00653    0.00653      258.
   Mg++                7.49      0.881  2.16e+04
   Mn++              0.0551     0.0551  3.05e+03
   Na+                0.133      0.133  3.08e+03
   O2(aq)            -0.104   -0.00200     -64.6
   SO4--             0.0148   6.04e-09  0.000586
   SiO2(aq)            6.12   2.19e-07    0.0133
   Ti(OH)4(aq)       0.0424     0.0424  4.96e+03

  Elemental composition               In fluid                  Sorbed
                  total moles     moles       mg/kg        moles       mg/kg
 -------------------------------------------------------------------------------
   Aluminum            0.4886    3.934e-10   1.072e-05
   Calcium             0.4900       0.4085   1.653e+04
   Carbon            0.001000     0.001000       12.13
   Chlorine             1.414        1.414   5.062e+04
   Chromium            0.1119    8.918e-21   4.683e-16
   Hydrogen             111.0        99.09   1.009e+05
   Iron                 2.429     0.001443       81.36
   Magnesium            7.486       0.8814   2.163e+04
   Manganese          0.05505      0.05505       3054.
   Oxygen               77.98        49.63   8.018e+05
   Phosphorus         0.04891    4.527e-09   0.0001416
   Potassium         0.006528     0.006528       257.8
   Silicon              6.124    2.186e-07    0.006201
   Sodium              0.1326       0.1326       3079.
   Sulfur             0.01480    6.037e-09   0.0001955
   Titanium           0.04237      0.04237       2049.


          Step #   115             Xi = 0.8374

          Temperature =   0.0 C    Pressure =  1.013 bars
          pH =  8.185              log fO2 =  -86.480
          Eh =  -0.3812 volts      pe =  -7.0341
          Ionic strength      =    3.305136 molal
          Charge imbalance    =    1.438414 eq/kg (38.55% error)
          Activity of water   =    0.958304
          Solvent mass        =     0.88591 kg
          Solution mass       =     0.98586 kg
          Mineral mass        =      1.0028 kg
          Solution density    =    1.078    g/cm3
          Solution viscosity  =    0.021    poise
          Chlorinity          =    1.596100 molal
          Dissolved solids    =      101382 mg/kg sol'n
          Hardness            =   130381.35 mg/kg sol'n as CaCO3
            carbonate         =       50.80 mg/kg sol'n as CaCO3
            non-carbonate     =   130330.55 mg/kg sol'n as CaCO3
          Carbonate alkalinity=       50.80 mg/kg sol'n as CaCO3
          Water type          =    Mg-Cl
          Bulk volume         =    1.27e+03 cm3
          Fluid volume        =        915. cm3
          Mineral volume      =        357. cm3
          Inert volume        =        0.00 cm3
          Porosity            =        71.9 %
          Permeability        =     0.00611 cm2
          Mass reacted        =         904 g

                          moles          moles         grams          cm3      rxn rate
  Reactants             remaining       reacted       reacted       reacted  (mol/kg sec)
 ------------------------------------------------------------------------------------------
   H2O                      0.000         0.000         0.000          --            --  
   Al2O3                  0.04966        0.2557         26.07          --            --  
   CaO                    0.09942        0.5119         28.70          --            --  
   Cr2O3                  0.01138       0.05857         8.902          --            --  
   FeO(ox)                 0.4936         2.541         182.6          --            --  
   K2O(ox)              0.0005619      0.002893        0.2725          --            --  
   MgO                      1.234         6.356         256.2          --            --  
   MnO                    0.01119       0.05762         4.088          --            --  
   Na2O(ox)               0.01338       0.06888         4.269          --            --  
   P2O5                  0.004972       0.02560         3.634          --            --  
   S                     0.002806       0.01445        0.4633        0.2241          --  
   SiO2                     1.245         6.410         385.2          --            --  
   TiO2                  0.008614       0.04435         3.543          --            --  

  Minerals in system     moles      log moles      grams        volume (cm3)
 ----------------------------------------------------------------------------
   Antigorite              0.1440     -0.842          653.3           251.9
   Chromite               0.05857     -1.232          13.11           2.578
   Daphnite-14A            0.2557     -0.592          182.4           54.57
   Greenalite              0.3732     -0.428          138.7           42.92
   Hydroxylapatite        0.01707     -1.768          8.572           3.235
   Magnetite              0.02295     -1.639          5.315           1.022
   Troilite               0.01545     -1.811          1.358          0.5125
                                               _____________   _____________
          (total)                                     1003.           356.7 

  Aqueous species       molality    mg/kg sol'n    act. coef.     log act.
 ---------------------------------------------------------------------------
   Cl-                      1.276     4.064e+04      0.6226       -0.1000
   Mg++                    0.7378     1.612e+04      0.3097       -0.6411
   Ca++                    0.4392     1.582e+04      0.2143       -1.0263
   MgCl+                   0.2292     1.231e+04      0.7068       -0.7906
   Na+                     0.1446         2987.      0.7068       -0.9906
   Mn++                   0.05066         2501.      0.2143       -1.9643
   Ti(OH)4(aq)            0.05006         5215.      1.0000       -1.3005
   CaCl+                  0.02247         1525.      0.7068       -1.7992
   CaCl2(aq)              0.02097         2092.      1.0000       -1.6783
   MnCl+                  0.01439         1169.      0.7068       -1.9927
   NaCl(aq)               0.01205         632.6      1.0000       -1.9192
   K+                    0.007587         266.6      0.6226       -2.3257
   Fe++                  0.001343         67.42      0.2143       -3.5407
   Methane(aq)           0.001129         16.27      1.0000       -2.9474
   FeCl+                0.0002279         18.70      0.7068       -3.7930
   KCl(aq)              7.321e-05         4.905      1.0000       -4.1354
   FeCl4--              9.970e-06         1.771      0.1150       -5.9408
   H2(aq)               1.178e-06      0.002134      1.0000       -5.9288
   FeCl2(aq)            6.289e-07       0.07163      1.0000       -6.2014
   OH-                  2.524e-07      0.003857      0.6674       -6.7736
   SiO2(aq)             2.304e-07       0.01244      1.0000       -6.6376
   NaHSiO3(aq)          1.331e-08      0.001197      1.0000       -7.8758
    (only species > 1e-8 molal listed)

  Mineral saturation states
                     log Q/K                          log Q/K
 ----------------------------------------------------------------
   Troilite           0.0000 sat    Saponite-Na       -1.4053     
   Antigorite         0.0000 sat    Saponite-K        -1.4249     
   Greenalite         0.0000 sat    Clinochlore-14A   -1.9915     
   Chromite           0.0000 sat    Quartz            -2.0057     
   Hydroxylapatite    0.0000 sat    Ferrosilite       -2.0923     
   Daphnite-14A       0.0000 sat    Alabandite        -2.1070     
   Magnetite          0.0000 sat    Tridymite         -2.2121     
   Cronstedtite-7A   -0.0003        Chalcedony        -2.3017     
   Ice               -0.0652        Brucite           -2.3986     
   Pyrrhotite        -0.1079        FeO               -2.4176     
   Pyrite            -0.3364        Fayalite          -2.4590     
   Chrysotile        -0.6101        Mn(OH)2(am)       -2.5258     
   Diaspore          -0.8361        Talc              -2.5500     
   Annite            -0.8623        Halite            -2.5826     
   Ripidolite-14A    -0.8747        Cristobalite(alp  -2.6163     
   Phlogopite        -0.9555        Fe(OH)2           -2.6447     
   Goethite          -0.9901        Whitlockite       -2.7415     
   Hematite          -1.0523        Saponite-H        -2.7459     
   Saponite-Mg       -1.2393        Coesite           -2.8853     
   Boehmite          -1.2843        Rhodonite         -2.9158     
   Saponite-Ca       -1.2948        Sylvite           -2.9509     
   Gibbsite          -1.3159     
    (only minerals with log Q/K > -3 listed)

                         partial
  Gases               press. (bar)     fugacity     fug. coef.    log fug.
 ---------------------------------------------------------------------------
   CH4(g)                  0.4348        0.4337        0.9976     -0.3628
   H2O(g)                0.005264      0.004820        0.9156     -2.3170
   H2(g)                 0.001202      0.001203         1.001     -2.9197
   H2S(g)               3.242e-09     3.210e-09        0.9900     -8.4935
   CO2(g)               2.074e-16     2.060e-16        0.9932    -15.6862
   HCl(g)               1.736e-16     1.736e-16         1.000*   -15.7604
   CO(g)                9.155e-23     9.155e-23         1.000*   -22.0384
   C2H4(g)              1.500e-28     1.500e-28         1.000*   -27.8240
   S2(g)                3.061e-40     3.061e-40         1.000*   -39.5142
   SO2(g)               1.247e-41     1.220e-41        0.9786    -40.9136
   Na(g)                6.138e-60     6.138e-60         1.000*   -59.2120
   K(g)                 7.033e-62     7.033e-62         1.000*   -61.1528
   Cl2(g)               1.134e-65     1.134e-65         1.000*   -64.9453
   O2(g)                3.318e-87     3.315e-87        0.9990    -86.4795
   Mg(g)                5.463e-97     5.463e-97         1.000*   -96.2626
   Ca(g)               6.243e-122    6.243e-122         1.000*  -121.2046
   C(g)                2.045e-134    2.045e-134         1.000*  -133.6893
   Al(g)               5.254e-147    5.254e-147         1.000*  -146.2795
   Si(g)               4.081e-159    4.081e-159         1.000*  -158.3892
    *no data, gas taken to be ideal

                                  In fluid              Sorbed            Kd
  Original basis total moles   moles     mg/kg      moles     mg/kg      L/kg
 -------------------------------------------------------------------------------
   H2O                 65.5       49.2  8.99e+05
   Al+++              0.511   3.96e-10  1.08e-05
   Ca++               0.513      0.428  1.74e+04
   Cl-                 1.41       1.41  5.08e+04
   CrO4--             0.117   8.54e-21  1.00e-15
   Fe++                2.54    0.00140      79.4
   H+                 -20.2    0.00100      1.02
   HCO3-            0.00100    0.00100      61.9
   HPO4--            0.0512   4.07e-09  0.000396
   K+               0.00679    0.00679      269.
   Mg++                7.77      0.857  2.11e+04
   Mn++              0.0576     0.0576  3.21e+03
   Na+                0.139      0.139  3.24e+03
   O2(aq)            -0.109   -0.00200     -64.9
   SO4--             0.0154   6.06e-09  0.000591
   SiO2(aq)            6.41   2.18e-07    0.0133
   Ti(OH)4(aq)       0.0444     0.0444  5.21e+03

  Elemental composition               In fluid                  Sorbed
                  total moles     moles       mg/kg        moles       mg/kg
 -------------------------------------------------------------------------------
   Aluminum            0.5114    3.960e-10   1.084e-05
   Calcium             0.5129       0.4276   1.738e+04
   Carbon            0.001000     0.001000       12.18
   Chlorine             1.414        1.414   5.085e+04
   Chromium            0.1171    8.536e-21   4.502e-16
   Hydrogen             111.0        98.53   1.007e+05
   Iron                 2.542     0.001401       79.39
   Magnesium            7.770       0.8567   2.112e+04
   Manganese          0.05763      0.05763       3211.
   Oxygen               79.03        49.35   8.009e+05
   Phosphorus         0.05120    4.069e-09   0.0001278
   Potassium         0.006786     0.006786       269.1
   Silicon              6.410    2.179e-07    0.006208
   Sodium              0.1388       0.1388       3236.
   Sulfur             0.01545    6.065e-09   0.0001973
   Titanium           0.04435      0.04435       2154.


          Step #   122             Xi = 0.9000

          Temperature =   0.0 C    Pressure =  1.013 bars
          pH =  8.687              log fO2 =  -92.051
          Eh =  -0.4839 volts      pe =  -8.9296
          Ionic strength      =    3.336632 molal
          Charge imbalance    =    1.449303 eq/kg (38.53% error)
          Activity of water   =    0.957853
          Solvent mass        =     0.87737 kg
          Solution mass       =     0.97845 kg
          Mineral mass        =      1.0778 kg
          Solution density    =    1.079    g/cm3
          Solution viscosity  =    0.021    poise
          Chlorinity          =    1.611642 molal
          Dissolved solids    =      103312 mg/kg sol'n
          Hardness            =   130402.21 mg/kg sol'n as CaCO3
            carbonate         =       53.70 mg/kg sol'n as CaCO3
            non-carbonate     =   130348.51 mg/kg sol'n as CaCO3
          Carbonate alkalinity=       53.70 mg/kg sol'n as CaCO3
          Water type          =    Mg-Cl
          Bulk volume         =    1.29e+03 cm3
          Fluid volume        =        907. cm3
          Mineral volume      =        383. cm3
          Inert volume        =        0.00 cm3
          Porosity            =        70.3 %
          Permeability        =     0.00345 cm2
          Mass reacted        =         971 g

                          moles          moles         grams          cm3      rxn rate
  Reactants             remaining       reacted       reacted       reacted  (mol/kg sec)
 ------------------------------------------------------------------------------------------
   H2O                      0.000         0.000         0.000          --            --  
   Al2O3                  0.03054        0.2748         28.02          --            --  
   CaO                    0.06113        0.5502         30.85          --            --  
   Cr2O3                 0.006995       0.06295         9.568          --            --  
   FeO(ox)                 0.3035         2.731         196.2          --            --  
   K2O(ox)              0.0003455      0.003109        0.2929          --            --  
   MgO                     0.7590         6.831         275.3          --            --  
   MnO                   0.006882       0.06193         4.393          --            --  
   Na2O(ox)              0.008226       0.07404         4.589          --            --  
   P2O5                  0.003057       0.02751         3.905          --            --  
   S                     0.001725       0.01553        0.4979        0.2409          --  
   SiO2                    0.7655         6.890         414.0          --            --  
   TiO2                  0.005296       0.04767         3.808          --            --  

  Minerals in system     moles      log moles      grams        volume (cm3)
 ----------------------------------------------------------------------------
   Antigorite              0.1548     -0.810          702.1           270.7
   Chromite               0.06295     -1.201          14.09           2.771
   Daphnite-14A            0.2748     -0.561          196.1           58.65
   Greenalite              0.4012     -0.397          149.2           46.14
   Hydroxylapatite        0.01834     -1.737          9.214           3.477
   Magnetite              0.02466     -1.608          5.711           1.098
   Troilite               0.01653     -1.782          1.453          0.5483
                                               _____________   _____________
          (total)                                     1078.           383.4 

  Aqueous species       molality    mg/kg sol'n    act. coef.     log act.
 ---------------------------------------------------------------------------
   Cl-                      1.289     4.099e+04      0.6226       -0.0954
   Mg++                    0.7073     1.541e+04      0.3097       -0.6595
   Ca++                    0.4759     1.710e+04      0.2143       -0.9914
   MgCl+                   0.2220     1.190e+04      0.7068       -0.8043
   Na+                     0.1567         3231.      0.7068       -0.9556
   Mn++                   0.05485         2702.      0.2143       -1.9298
   Ti(OH)4(aq)            0.05433         5647.      1.0000       -1.2649
   CaCl+                  0.02460         1666.      0.7068       -1.7598
   CaCl2(aq)              0.02321         2310.      1.0000       -1.6343
   MnCl+                  0.01574         1276.      0.7068       -1.9536
   NaCl(aq)               0.01319         691.5      1.0000       -1.8796
   K+                    0.008148         285.7      0.6226       -2.2947
   Methane(aq)           0.001140         16.40      1.0000       -2.9432
   Fe++                  0.001127         56.42      0.2143       -3.6171
   H2(aq)               0.0007193         1.300      1.0000       -3.1431
   FeCl+                0.0001932         15.81      0.7068       -3.8648
   KCl(aq)              7.947e-05         5.312      1.0000       -4.0998
   FeCl4--              8.724e-06         1.546      0.1150       -5.9987
   OH-                  8.025e-07       0.01224      0.6674       -6.2712
   FeCl2(aq)            5.387e-07       0.06123      1.0000       -6.2686
   NaOH(aq)             1.169e-08     0.0004194      1.0000       -7.9320
    (only species > 1e-8 molal listed)

  Mineral saturation states
                     log Q/K                          log Q/K
 ----------------------------------------------------------------
   Daphnite-14A       0.0000 sat    FeO               -1.4889     
   Magnetite          0.0000 sat    Boehmite          -1.5164     
   Greenalite         0.0000 sat    Gibbsite          -1.5482     
   Hydroxylapatite    0.0000 sat    Clinochlore-14A   -1.7014     
   Chromite           0.0000 sat    Fe(OH)2           -1.7162     
   Antigorite         0.0000 sat    Phlogopite        -1.8725     
   Troilite           0.0000 sat    Annite            -1.9533     
   Ice               -0.0654        Hematite          -1.9810     
   Pyrrhotite        -0.1079        Fayalite          -1.9945     
   Chrysotile        -0.4360        Alabandite        -1.9961     
   Cronstedtite-7A   -0.4648        Wustite           -2.4845     
   Ripidolite-14A    -0.7006        Halite            -2.5430     
   Diaspore          -1.0682        Ferrosilite       -2.5564     
   Brucite           -1.4121        Tephroite         -2.7319     
   Goethite          -1.4545        Sylvite           -2.9153     
   Mn(OH)2(am)       -1.4865     
    (only minerals with log Q/K > -3 listed)

                         partial
  Gases               press. (bar)     fugacity     fug. coef.    log fug.
 ---------------------------------------------------------------------------
   H2(g)                   0.7339        0.7345         1.001     -0.1340
   CH4(g)                  0.4390        0.4379        0.9976     -0.3586
   H2O(g)                0.005261      0.004817        0.9156     -2.3172
   H2S(g)               3.819e-10     3.781e-10        0.9900     -9.4224
   HCl(g)               5.516e-17     5.516e-17         1.000*   -16.2584
   CO2(g)               1.506e-27     1.496e-27        0.9932    -26.8252
   CO(g)                4.060e-31     4.060e-31         1.000*   -30.3914
   C2H4(g)              4.102e-34     4.102e-34         1.000*   -33.3870
   S2(g)                1.140e-47     1.140e-47         1.000*   -46.9432
   SO2(g)               6.449e-51     6.310e-51        0.9786    -50.1999
   Na(g)                5.229e-58     5.229e-58         1.000*   -57.2815
   K(g)                 5.938e-60     5.938e-60         1.000*   -59.2263
   Cl2(g)               1.875e-69     1.875e-69         1.000*   -68.7270
   O2(g)                8.894e-93     8.885e-93        0.9990    -92.0513
   Mg(g)                3.236e-93     3.236e-93         1.000*   -92.4900
   Ca(g)               4.180e-118    4.180e-118         1.000*  -117.3788
   C(g)                5.540e-140    5.540e-140         1.000*  -139.2565
   Al(g)               4.648e-143    4.648e-143         1.000*  -142.3327
   Si(g)               6.164e-155    6.164e-155         1.000*  -154.2102
    *no data, gas taken to be ideal

                                  In fluid              Sorbed            Kd
  Original basis total moles   moles     mg/kg      moles     mg/kg      L/kg
 -------------------------------------------------------------------------------
   H2O                 66.3       48.7  8.97e+05
   Al+++              0.550   7.04e-10  1.94e-05
   Ca++               0.551      0.459  1.88e+04
   Cl-                 1.41       1.41  5.12e+04
   CrO4--             0.126   9.19e-23  1.09e-17
   Fe++                2.73    0.00117      66.6
   H+                 -21.8   0.000999      1.03
   HCO3-            0.00100    0.00100      62.4
   HPO4--            0.0550   7.43e-10  7.29e-05
   K+               0.00722    0.00722      288.
   Mg++                8.25      0.815  2.03e+04
   Mn++              0.0619     0.0619  3.48e+03
   Na+                0.149      0.149  3.50e+03
   O2(aq)            -0.117   -0.00232     -75.7
   SO4--             0.0165   2.09e-09  0.000206
   SiO2(aq)            6.89   1.01e-08  0.000618
   Ti(OH)4(aq)       0.0477     0.0477  5.65e+03

  Elemental composition               In fluid                  Sorbed
                  total moles     moles       mg/kg        moles       mg/kg
 -------------------------------------------------------------------------------
   Aluminum            0.5496    7.044e-10   1.942e-05
   Calcium             0.5512       0.4595   1.882e+04
   Carbon            0.001000     0.001000       12.28
   Chlorine             1.414        1.414   5.123e+04
   Chromium            0.1259    9.187e-23   4.882e-18
   Hydrogen             111.0        97.60   1.005e+05
   Iron                 2.732     0.001166       66.56
   Magnesium            8.245       0.8153   2.025e+04
   Manganese          0.06194      0.06194       3478.
   Oxygen               80.79        48.89   7.995e+05
   Phosphorus         0.05503    7.434e-10   2.353e-05
   Potassium         0.007219     0.007219       288.5
   Silicon              6.890    1.007e-08   0.0002890
   Sodium              0.1491       0.1491       3503.
   Sulfur             0.01653    2.094e-09   6.861e-05
   Titanium           0.04767      0.04767       2333.


          Step #   132             Xi = 1.0000

          Temperature =   0.0 C    Pressure =  1.013 bars
          pH =  8.778              log fO2 =  -92.896
          Eh =  -0.5003 volts      pe =  -9.2316
          Ionic strength      =    3.388203 molal
          Charge imbalance    =    1.467019 eq/kg (38.5% error)
          Activity of water   =    0.957118
          Solvent mass        =     0.86373 kg
          Solution mass       =     0.96664 kg
          Mineral mass        =      1.1976 kg
          Solution density    =    1.080    g/cm3
          Solution viscosity  =    0.021    poise
          Chlorinity          =    1.637092 molal
          Dissolved solids    =      106461 mg/kg sol'n
          Hardness            =   130408.29 mg/kg sol'n as CaCO3
            carbonate         =       55.03 mg/kg sol'n as CaCO3
            non-carbonate     =   130353.25 mg/kg sol'n as CaCO3
          Carbonate alkalinity=       55.03 mg/kg sol'n as CaCO3
          Water type          =    Mg-Cl
          Bulk volume         =    1.32e+03 cm3
          Fluid volume        =        895. cm3
          Mineral volume      =        426. cm3
          Inert volume        =        0.00 cm3
          Porosity            =        67.7 %
          Permeability        =     0.00143 cm2
          Mass reacted        =    1.08e+03 g

                          moles          moles         grams          cm3      rxn rate
  Reactants             remaining       reacted       reacted       reacted  (mol/kg sec)
 ------------------------------------------------------------------------------------------
   H2O                      0.000         0.000         0.000          --            --  
   Al2O3                3.469e-16        0.3054         31.13          --            --  
   CaO                  2.576e-16        0.6113         34.28          --            --  
   Cr2O3                4.098e-17       0.06995         10.63          --            --  
   FeO(ox)              4.104e-15         3.035         218.0          --            --  
   K2O(ox)              3.056e-18      0.003455        0.3254          --            --  
   MgO                 -1.092e-14         7.590         305.9          --            --  
   MnO                 -1.941e-17       0.06882         4.882          --            --  
   Na2O(ox)            -4.152e-17       0.08226         5.099          --            --  
   P2O5                 5.871e-17       0.03057         4.339          --            --  
   S                   -1.136e-17       0.01725        0.5533        0.2676          --  
   SiO2                 1.084e-14         7.655         460.0          --            --  
   TiO2                -1.258e-17       0.05296         4.231          --            --  

  Minerals in system     moles      log moles      grams        volume (cm3)
 ----------------------------------------------------------------------------
   Antigorite              0.1720     -0.765          780.1           300.8
   Chromite               0.06995     -1.155          15.66           3.078
   Daphnite-14A            0.3054     -0.515          217.9           65.17
   Greenalite              0.4459     -0.351          165.8           51.28
   Hydroxylapatite        0.02038     -1.691          10.24           3.863
   Magnetite              0.02740     -1.562          6.345           1.220
   Troilite               0.01825     -1.739          1.605          0.6056
                                               _____________   _____________
          (total)                                     1198.           426.0 

  Aqueous species       molality    mg/kg sol'n    act. coef.     log act.
 ---------------------------------------------------------------------------
   Cl-                      1.312     4.155e+04      0.6226       -0.0880
   Mg++                    0.6573     1.428e+04      0.3097       -0.6913
   Ca++                    0.5357     1.918e+04      0.2143       -0.9400
   MgCl+                   0.2099     1.121e+04      0.7068       -0.8287
   Na+                     0.1765         3626.      0.7068       -0.9039
   Mn++                   0.06167         3027.      0.2143       -1.8789
   Ti(OH)4(aq)            0.06132         6351.      1.0000       -1.2124
   CaCl+                  0.02817         1901.      0.7068       -1.7009
   CaCl2(aq)              0.02704         2681.      1.0000       -1.5680
   MnCl+                  0.01801         1454.      0.7068       -1.8953
   NaCl(aq)               0.01512         789.5      1.0000       -1.8205
   K+                    0.009068         316.8      0.6226       -2.2483
   H2(aq)                0.001902         3.426      1.0000       -2.7208
   Methane(aq)           0.001158         16.60      1.0000       -2.9364
   Fe++                  0.001026         51.21      0.2143       -3.6577
   FeCl+                0.0001789         14.60      0.7068       -3.8980
   KCl(aq)              8.996e-05         5.992      1.0000       -4.0460
   FeCl4--              8.507e-06         1.502      0.1150       -6.0097
   OH-                  9.885e-07       0.01502      0.6674       -6.1807
   FeCl2(aq)            5.077e-07       0.05750      1.0000       -6.2944
   NaOH(aq)             1.623e-08     0.0005799      1.0000       -7.7898
    (only species > 1e-8 molal listed)

  Mineral saturation states
                     log Q/K                          log Q/K
 ----------------------------------------------------------------
   Chromite           0.0000 sat    Goethite          -1.5251     
   Hydroxylapatite    0.0000 sat    Boehmite          -1.5516     
   Daphnite-14A       0.0000 sat    Fe(OH)2           -1.5757     
   Troilite           0.0000 sat    Gibbsite          -1.5838     
   Magnetite          0.0000 sat    Clinochlore-14A   -1.6574     
   Antigorite         0.0000 sat    Alabandite        -1.9046     
   Greenalite         0.0000 sat    Fayalite          -1.9237     
   Ice               -0.0657        Phlogopite        -1.9546     
   Pyrrhotite        -0.1079        Annite            -2.0619     
   Chrysotile        -0.4097        Hematite          -2.1218     
   Cronstedtite-7A   -0.5356        Wustite           -2.3735     
   Ripidolite-14A    -0.6743        Tephroite         -2.4782     
   Diaspore          -1.1034        Halite            -2.4839     
   Mn(OH)2(am)       -1.2545        Ferrosilite       -2.6265     
   Brucite           -1.2628        Sylvite           -2.8615     
   FeO               -1.3481     
    (only minerals with log Q/K > -3 listed)

                         partial
  Gases               press. (bar)     fugacity     fug. coef.    log fug.
 ---------------------------------------------------------------------------
   H2(g)                    1.940         1.942         1.001      0.2883
   CH4(g)                  0.4459        0.4449        0.9976     -0.3518
   H2O(g)                0.005257      0.004814        0.9156     -2.3175
   H2S(g)               2.759e-10     2.732e-10        0.9900     -9.5636
   HCl(g)               4.551e-17     4.551e-17         1.000*   -16.3419
   CO2(g)               3.126e-29     3.105e-29        0.9932    -28.5080
   CO(g)                2.230e-32     2.230e-32         1.000*   -31.6517
   C2H4(g)              6.055e-35     6.055e-35         1.000*   -34.2179
   S2(g)                8.509e-49     8.509e-49         1.000*   -48.0701
   SO2(g)               2.517e-52     2.463e-52        0.9786    -51.6085
   Na(g)                1.181e-57     1.181e-57         1.000*   -56.9278
   K(g)                 1.325e-59     1.325e-59         1.000*   -58.8779
   Cl2(g)               4.828e-70     4.828e-70         1.000*   -69.3162
   Mg(g)                1.208e-92     1.208e-92         1.000*   -91.9178
   O2(g)                1.270e-93     1.269e-93        0.9990    -92.8965
   Ca(g)               1.891e-117    1.891e-117         1.000*  -116.7234
   C(g)                8.050e-141    8.050e-141         1.000*  -140.0942
   Al(g)               1.845e-142    1.845e-142         1.000*  -141.7339
   Si(g)               2.655e-154    2.655e-154         1.000*  -153.5760
    *no data, gas taken to be ideal

                                  In fluid              Sorbed            Kd
  Original basis total moles   moles     mg/kg      moles     mg/kg      L/kg
 -------------------------------------------------------------------------------
   H2O                 67.5       47.9  8.94e+05
   Al+++              0.611   7.87e-10  2.20e-05
   Ca++               0.612      0.510  2.12e+04
   Cl-                 1.41       1.41  5.19e+04
   CrO4--             0.140   4.19e-23  5.02e-18
   Fe++                3.04    0.00105      60.6
   H+                 -24.2   0.000999      1.04
   HCO3-            0.00100    0.00100      63.1
   HPO4--            0.0611   4.54e-10  4.51e-05
   K+               0.00791    0.00791      320.
   Mg++                9.00      0.749  1.88e+04
   Mn++              0.0688     0.0688  3.91e+03
   Na+                0.166      0.166  3.94e+03
   O2(aq)            -0.131   -0.00282     -93.4
   SO4--             0.0183   1.82e-09  0.000181
   SiO2(aq)            7.66   6.52e-09  0.000405
   Ti(OH)4(aq)       0.0530     0.0530  6.35e+03

  Elemental composition               In fluid                  Sorbed
                  total moles     moles       mg/kg        moles       mg/kg
 -------------------------------------------------------------------------------
   Aluminum            0.6107    7.868e-10   2.196e-05
   Calcium             0.6123       0.5104   2.116e+04
   Carbon            0.001000     0.001000       12.43
   Chlorine             1.414        1.414   5.186e+04
   Chromium            0.1399    4.187e-23   2.252e-18
   Hydrogen             111.0        96.11   1.002e+05
   Iron                 3.036     0.001049       60.59
   Magnesium            9.004       0.7491   1.883e+04
   Manganese          0.06882      0.06882       3911.
   Oxygen               83.60        48.16   7.971e+05
   Phosphorus         0.06114    4.543e-10   1.456e-05
   Potassium         0.007910     0.007910       319.9
   Silicon              7.655    6.517e-09   0.0001893
   Sodium              0.1655       0.1655       3937.
   Sulfur             0.01825    1.824e-09   6.050e-05
   Titanium           0.05297      0.05297       2624.
