# Supplementary material for: Mineral Indicators of Geologically Recent Past Habitability on Mars
Source: Life (Basel). 2023 Dec 15;13(12):2349. doi: 10.3390/life13122349 (PMC10744562; doi:10.3390/life13122349)
Supplement: Supplementary file 1 [file life-13-02349-s001.zip › Supplemental Files 1/Mg(ClO4)2/Mg(ClO4)2_373/React_output_Chassigny_373.txt]

          Step #     0             Xi = 0.0000

          Temperature =   0.0 C    Pressure =  1.013 bars
          pH =  5.248              log fO2 =   -3.057
          Eh =   0.9081 volts      pe =  16.7564
          Ionic strength      =    2.937418 molal
          Charge imbalance    =    1.307208 eq/kg (38.91% error)
          Activity of water   =    0.963674
          Solvent mass        =      1.0000 kg
          Solution mass       =      1.0848 kg
          Mineral mass        =      0.0000 kg
          Solution density    =    1.066    g/cm3
          Solution viscosity  =    0.021    poise
          Chlorinity          =    1.414000 molal
          Dissolved solids    =       78180 mg/kg sol'n
          Hardness            =   130553.63 mg/kg sol'n as CaCO3
            carbonate         =        2.86 mg/kg sol'n as CaCO3
            non-carbonate     =   130550.77 mg/kg sol'n as CaCO3
          Carbonate alkalinity=        2.86 mg/kg sol'n as CaCO3
          Water type          =    Mg-Cl
          Bulk volume         =    1.02e+03 cm3
          Fluid volume        =    1.02e+03 cm3
          Mineral volume      =        0.00 cm3
          Inert volume        =        0.00 cm3
          Porosity            =        100. %
          Permeability        =        98.7 cm2
          Mass reacted        =           0 g

                          moles          moles         grams          cm3      rxn rate
  Reactants             remaining       reacted       reacted       reacted  (mol/kg sec)
 ------------------------------------------------------------------------------------------
   H2O                    0.04215         0.000         0.000          --            --  
   Al2O3                  0.07660         0.000         0.000          --            --  
   CaO                     0.1277         0.000         0.000          --            --  
   Cr2O3                  0.05496         0.000         0.000          --            --  
   FeO(ox)                  4.122         0.000         0.000          --            --  
   K2O(ox)               0.004146         0.000         0.000          --            --  
   MgO                      8.559         0.000         0.000          --            --  
   MnO                    0.08105         0.000         0.000          --            --  
   Na2O(ox)               0.02100         0.000         0.000          --            --  
   P2O5                  0.005426         0.000         0.000          --            --  
   S                     0.008796         0.000         0.000         0.000          --  
   SiO2                     6.753         0.000         0.000          --            --  
   TiO2                   0.01086         0.000         0.000          --            --  

  No minerals in system.

  Aqueous species       molality    mg/kg sol'n    act. coef.     log act.
 ---------------------------------------------------------------------------
   Cl-                      1.113     3.637e+04      0.6211       -0.1604
   Mg++                     1.112     2.492e+04      0.3088       -0.4641
   MgCl+                   0.3008     1.657e+04      0.7044       -0.6739
   K+                   0.0009916         35.74      0.6211       -3.2105
   Na+                  0.0009326         19.76      0.7044       -3.1825
   Ca++                 0.0009248         34.17      0.2141       -3.7033
   MgSO4(aq)            0.0008444         93.69      1.0000       -3.0734
   Fe+++                0.0005964         30.71      0.0698       -4.3806
   CO2(aq)              0.0004569         18.53      1.0000       -3.3402
   FeCO3+               0.0003938         42.05      0.7044       -3.5570
   SO4--                0.0001550         13.73      0.1152       -4.7481
   MgHCO3+              0.0001201         9.449      0.7044       -4.0725
   NaCl(aq)             6.738e-05         3.630      1.0000       -4.1715
   CaCl+                4.127e-05         2.873      0.7044       -4.5366
   CaCl2(aq)            3.341e-05         3.418      1.0000       -4.4761
   HCO3-                2.910e-05         1.637      0.7044       -4.6882
   FeCl++               9.637e-06        0.8111      0.1396       -5.8712
   KCl(aq)              8.305e-06        0.5708      1.0000       -5.0806
   H+                   6.058e-06      0.005629      0.9315       -5.2485
   O2(aq)               1.931e-06       0.05696      1.0000       -5.7142
   Ti(OH)4(aq)          1.000e-06        0.1068      1.0000       -6.0000
   SiO2(aq)             1.000e-06       0.05539      1.0000       -6.0000
   H2PO4-               9.506e-07       0.08499      0.7044       -6.1742
   Al+++                8.602e-07       0.02140      0.0698       -7.2215
   HCl(aq)              8.516e-07       0.02862      1.0000       -6.0697
   Mn++                 8.010e-07       0.04056      0.2141       -6.7658
   HCrO4-               7.565e-07       0.08159      0.7044       -6.2734
   CaSO4(aq)            4.168e-07       0.05231      1.0000       -6.3801
   CrO4--               2.432e-07       0.02600      0.1152       -7.5525
   MnCl+                1.985e-07       0.01654      0.7044       -6.8545
   AlOH++               1.379e-07      0.005592      0.1396       -7.7155
   KSO4-                1.199e-07       0.01494      0.7044       -7.0732
   Fe++                 8.699e-08      0.004479      0.2141       -7.7299
   CaHCO3+              7.174e-08      0.006685      0.7044       -7.2965
   HPO4--               4.893e-08      0.004329      0.1152       -8.2488
   FeSO4+               4.251e-08      0.005953      0.7044       -7.5237
   NaHCO3(aq)           3.182e-08      0.002464      1.0000       -7.4974
   MgCO3(aq)            2.271e-08      0.001765      1.0000       -7.6438
   FeCl+                1.287e-08      0.001083      0.7044       -8.0426
    (only species > 1e-8 molal listed)

  Mineral saturation states
                     log Q/K                          log Q/K
 ----------------------------------------------------------------
   Hematite          20.5403s/sat   Cronstedtite-7A    2.1163s/sat
   Nontronite-Mg     16.4834s/sat   Ice               -0.0628     
   Nontronite-K      15.9794s/sat   Diaspore          -0.4257     
   Nontronite-Ca     15.9600s/sat   Boehmite          -0.8739     
   Nontronite-H      15.9188s/sat   Gibbsite          -0.9031     
   Nontronite-Na     15.5678s/sat   Quartz            -1.3681     
   Jarosite          11.9829s/sat   Tridymite         -1.5745     
   Magnetite         11.5334s/sat   Chalcedony        -1.6641     
   Goethite           9.8075s/sat   Cristobalite(alp  -1.9787     
   Ferrite-Mg         7.2040s/sat   Coesite           -2.2477     
   Fe(OH)3            4.3195s/sat   Cristobalite(bet  -2.4987     
   Ferrite-Ca         3.7373s/sat   SiO2(am)          -2.8760     
   Strengite          3.4319s/sat   Magnesite         -2.8773     
   Pyrolusite         2.3896s/sat
    (only minerals with log Q/K > -3 listed)

                         partial
  Gases               press. (bar)     fugacity     fug. coef.    log fug.
 ---------------------------------------------------------------------------
   CO2(g)                0.005739      0.005700        0.9932     -2.2441
   H2O(g)                0.005293      0.004847        0.9156     -2.3146
   O2(g)                0.0008769     0.0008760        0.9990     -3.0575
   HCl(g)               1.305e-13     1.305e-13         1.000*   -12.8845
   Cl2(g)               3.273e-18     3.273e-18         1.000*   -17.4850
   H2(g)                2.352e-45     2.354e-45         1.001    -44.6283
   CO(g)                4.928e-51     4.928e-51         1.000*   -50.3073
   SO2(g)               7.624e-56     7.461e-56        0.9786    -55.1272
   Na(g)                6.391e-86     6.391e-86         1.000*   -85.1944
   K(g)                 1.485e-86     1.485e-86         1.000*   -85.8282
   Mg(g)               2.155e-144    2.155e-144         1.000*  -143.6665
   H2S(g)              1.468e-148    1.453e-148        0.9900   -147.8378
   CH4(g)              1.742e-154    1.738e-154        0.9976   -153.7600
   Ca(g)               3.446e-172    3.446e-172         1.000*  -171.4627
   C(g)                2.141e-204    2.141e-204         1.000*  -203.6693
   Al(g)               3.657e-209    3.657e-209         1.000*  -208.4369
   S2(g)               1.639e-235    1.639e-235         1.000*  -234.7855
   Si(g)               6.703e-242    6.703e-242         1.000*  -241.1737
   C2H4(g)             6.292e-252    6.292e-252         1.000*  -251.2012
    *no data, gas taken to be ideal

                                  In fluid              Sorbed            Kd
  Original basis total moles   moles     mg/kg      moles     mg/kg      L/kg
 -------------------------------------------------------------------------------
   H2O                 55.5       55.5  9.22e+05
   Al+++           1.00e-06   1.00e-06    0.0249
   Ca++             0.00100    0.00100      36.9
   Cl-                 1.41       1.41  4.62e+04
   CrO4--          1.00e-06   1.00e-06     0.107
   Fe++             0.00100    0.00100      51.5
   H+               0.00107    0.00107     0.995
   HCO3-            0.00100    0.00100      56.2
   HPO4--          1.00e-06   1.00e-06    0.0885
   K+               0.00100    0.00100      36.0
   Mg++                1.41       1.41  3.17e+04
   Mn++            1.00e-06   1.00e-06    0.0506
   Na+              0.00100    0.00100      21.2
   O2(aq)          0.000252   0.000252      7.43
   SO4--            0.00100    0.00100      88.6
   SiO2(aq)        1.00e-06   1.00e-06    0.0554
   Ti(OH)4(aq)     1.00e-06   1.00e-06     0.107

  Elemental composition               In fluid                  Sorbed
                  total moles     moles       mg/kg        moles       mg/kg
 -------------------------------------------------------------------------------
   Aluminum         1.000e-06    1.000e-06     0.02487
   Calcium           0.001000     0.001000       36.94
   Carbon            0.001000     0.001000       11.07
   Chlorine             1.414        1.414   4.621e+04
   Chromium         1.000e-06    1.000e-06     0.04793
   Hydrogen             111.0        111.0   1.031e+05
   Iron              0.001000     0.001000       51.48
   Magnesium            1.414        1.414   3.168e+04
   Manganese        1.000e-06    1.000e-06     0.05064
   Oxygen               55.52        55.52   8.188e+05
   Phosphorus       1.000e-06    1.000e-06     0.02855
   Potassium         0.001000     0.001000       36.04
   Silicon          1.000e-06    1.000e-06     0.02589
   Sodium            0.001000     0.001000       21.19
   Sulfur            0.001000     0.001000       29.56
   Titanium         1.000e-06    1.000e-06     0.04414


          Step #     0             Xi = 0.0000

          Temperature =   0.0 C    Pressure =  1.013 bars
          pH =  2.773              log fO2 =   -3.063
          Eh =   1.0422 volts      pe =  19.2307
          Ionic strength      =    2.935576 molal
          Charge imbalance    =    1.307304 eq/kg (38.91% error)
          Activity of water   =    0.963681
          Solvent mass        =     0.99998 kg
          Solution mass       =      1.0847 kg
          Mineral mass        =  7.9777e-05 kg
          Solution density    =    1.066    g/cm3
          Solution viscosity  =    0.021    poise
          Chlorinity          =    1.414024 molal
          Dissolved solids    =       78128 mg/kg sol'n
          Hardness            =   130563.23 mg/kg sol'n as CaCO3
            carbonate         =        0.01 mg/kg sol'n as CaCO3
            non-carbonate     =   130563.22 mg/kg sol'n as CaCO3
          Carbonate alkalinity=        0.01 mg/kg sol'n as CaCO3
          Water type          =    Mg-Cl
          Bulk volume         =    1.02e+03 cm3
          Fluid volume        =    1.02e+03 cm3
          Mineral volume      =      0.0151 cm3
          Inert volume        =        0.00 cm3
          Porosity            =        100. %
          Permeability        =        98.6 cm2
          Mass reacted        =           0 g

                          moles          moles         grams          cm3      rxn rate
  Reactants             remaining       reacted       reacted       reacted  (mol/kg sec)
 ------------------------------------------------------------------------------------------
   H2O                    0.04215         0.000         0.000          --            --  
   Al2O3                  0.07660         0.000         0.000          --            --  
   CaO                     0.1277         0.000         0.000          --            --  
   Cr2O3                  0.05496         0.000         0.000          --            --  
   FeO(ox)                  4.122         0.000         0.000          --            --  
   K2O(ox)               0.004146         0.000         0.000          --            --  
   MgO                      8.559         0.000         0.000          --            --  
   MnO                    0.08105         0.000         0.000          --            --  
   Na2O(ox)               0.02100         0.000         0.000          --            --  
   P2O5                  0.005426         0.000         0.000          --            --  
   S                     0.008796         0.000         0.000         0.000          --  
   SiO2                     6.753         0.000         0.000          --            --  
   TiO2                   0.01086         0.000         0.000          --            --  

  Minerals in system     moles      log moles      grams        volume (cm3)
 ----------------------------------------------------------------------------
   Hematite             0.0004996     -3.301        0.07978         0.01512
                                               _____________   _____________
          (total)                                   0.07978         0.01512 

  Aqueous species       molality    mg/kg sol'n    act. coef.     log act.
 ---------------------------------------------------------------------------
   Cl-                      1.113     3.637e+04      0.6210       -0.1605
   Mg++                     1.112     2.492e+04      0.3088       -0.4640
   MgCl+                   0.3008     1.657e+04      0.7043       -0.6739
   H+                    0.001811         1.683      0.9314       -2.7729
   CO2(aq)              0.0009989         40.53      1.0000       -3.0005
   K+                   0.0009916         35.74      0.6210       -3.2106
   Na+                  0.0009327         19.77      0.7043       -3.1825
   Ca++                 0.0009249         34.17      0.2141       -3.7033
   MgSO4(aq)            0.0008426         93.50      1.0000       -3.0744
   HCl(aq)              0.0002545         8.554      1.0000       -3.5943
   SO4--                0.0001546         13.69      0.1153       -4.7490
   NaCl(aq)             6.736e-05         3.629      1.0000       -4.1716
   CaCl+                4.126e-05         2.873      0.7043       -4.5367
   CaCl2(aq)            3.340e-05         3.417      1.0000       -4.4763
   KCl(aq)              8.303e-06        0.5706      1.0000       -5.0808
   HSO4-                2.237e-06        0.2001      0.7043       -5.8027
   O2(aq)               1.909e-06       0.05630      1.0000       -5.7193
   Ti(OH)4(aq)          1.000e-06        0.1069      1.0000       -6.0000
   SiO2(aq)             1.000e-06       0.05539      1.0000       -6.0000
   Al+++                9.995e-07       0.02486      0.0698       -7.1564
   HCrO4-               9.834e-07        0.1061      0.7043       -6.1595
   MgHCO3+              8.790e-07       0.06914      0.7043       -6.2082
   H2PO4-               8.773e-07       0.07844      0.7043       -6.2091
   Fe+++                8.551e-07       0.04402      0.0698       -7.2241
   Mn++                 8.010e-07       0.04057      0.2141       -6.7657
   CaSO4(aq)            4.159e-07       0.05220      1.0000       -6.3810
   HCO3-                2.129e-07       0.01198      0.7043       -6.8240
   MnCl+                1.984e-07       0.01653      0.7043       -6.8546
   H3PO4(aq)            1.225e-07       0.01107      1.0000       -6.9118
   KSO4-                1.197e-07       0.01491      0.7043       -7.0742
   FeCl++               1.381e-08      0.001163      0.1396       -8.7148
   CrO3Cl-              1.150e-08      0.001436      0.7043       -8.0917
    (only species > 1e-8 molal listed)

  Mineral saturation states
                     log Q/K                          log Q/K
 ----------------------------------------------------------------
   Hematite           0.0000 sat    Cristobalite(alp  -1.9787     
   Ice               -0.0628        Coesite           -2.2477     
   Goethite          -0.4627        Cristobalite(bet  -2.4987     
   Quartz            -1.3681        Pyrolusite        -2.5640     
   Tridymite         -1.5745        SiO2(am)          -2.8760     
   Chalcedony        -1.6641     
    (only minerals with log Q/K > -3 listed)

                         partial
  Gases               press. (bar)     fugacity     fug. coef.    log fug.
 ---------------------------------------------------------------------------
   CO2(g)                 0.01255       0.01246        0.9932     -1.9044
   H2O(g)                0.005293      0.004847        0.9156     -2.3146
   O2(g)                0.0008667     0.0008658        0.9990     -3.0626
   HCl(g)               3.898e-11     3.898e-11         1.000*   -10.4091
   Cl2(g)               2.906e-13     2.906e-13         1.000*   -12.5367
   H2(g)                2.365e-45     2.367e-45         1.001    -44.6257
   CO(g)                1.084e-50     1.084e-50         1.000*   -49.9650
   SO2(g)               6.836e-51     6.690e-51        0.9786    -50.1746
   Na(g)                2.144e-88     2.144e-88         1.000*   -87.6687
   K(g)                 4.984e-89     4.984e-89         1.000*   -88.3025
   H2S(g)              1.339e-143    1.326e-143        0.9900   -142.8776
   Mg(g)               2.427e-149    2.427e-149         1.000*  -148.6150
   CH4(g)              3.899e-154    3.890e-154        0.9976   -153.4101
   Ca(g)               3.880e-177    3.880e-177         1.000*  -176.4112
   C(g)                4.737e-204    4.737e-204         1.000*  -203.3245
   Al(g)               1.605e-216    1.605e-216         1.000*  -215.7945
   S2(g)               1.349e-225    1.349e-225         1.000*  -224.8701
   Si(g)               6.782e-242    6.782e-242         1.000*  -241.1686
   C2H4(g)             3.115e-251    3.115e-251         1.000*  -250.5065
    *no data, gas taken to be ideal

                                  In fluid              Sorbed            Kd
  Original basis total moles   moles     mg/kg      moles     mg/kg      L/kg
 -------------------------------------------------------------------------------
   H2O                 55.5       55.5  9.22e+05
   Al+++           1.00e-06   1.00e-06    0.0249
   Ca++             0.00100    0.00100      36.9
   Cl-                 1.41       1.41  4.62e+04
   CrO4--          1.00e-06   1.00e-06     0.107
   Fe++             0.00100   8.69e-07    0.0447
   H+               0.00107    0.00307      2.85
   HCO3-            0.00100    0.00100      56.3
   HPO4--          1.00e-06   1.00e-06    0.0885
   K+               0.00100    0.00100      36.0
   Mg++                1.41       1.41  3.17e+04
   Mn++            1.00e-06   1.00e-06    0.0506
   Na+              0.00100    0.00100      21.2
   O2(aq)          0.000252   2.12e-06    0.0626
   SO4--            0.00100    0.00100      88.6
   SiO2(aq)        1.00e-06   1.00e-06    0.0554
   Ti(OH)4(aq)     1.00e-06   1.00e-06     0.107

  Elemental composition               In fluid                  Sorbed
                  total moles     moles       mg/kg        moles       mg/kg
 -------------------------------------------------------------------------------
   Aluminum         1.000e-06    1.000e-06     0.02487
   Calcium           0.001000     0.001000       36.95
   Carbon            0.001000     0.001000       11.07
   Chlorine             1.414        1.414   4.621e+04
   Chromium         1.000e-06    1.000e-06     0.04793
   Hydrogen             111.0        111.0   1.032e+05
   Iron              0.001000    8.689e-07     0.04474
   Magnesium            1.414        1.414   3.168e+04
   Manganese        1.000e-06    1.000e-06     0.05065
   Oxygen               55.52        55.51   8.188e+05
   Phosphorus       1.000e-06    1.000e-06     0.02855
   Potassium         0.001000     0.001000       36.04
   Silicon          1.000e-06    1.000e-06     0.02589
   Sodium            0.001000     0.001000       21.19
   Sulfur            0.001000     0.001000       29.56
   Titanium         1.000e-06    1.000e-06     0.04414


          Step #     1             Xi = 0.0000

          Temperature =   0.0 C    Pressure =  1.013 bars
          pH =  3.069              log fO2 =  -39.431
          Eh =   0.5334 volts      pe =   9.8424
          Ionic strength      =    2.936002 molal
          Charge imbalance    =    1.307271 eq/kg (38.91% error)
          Activity of water   =    0.963680
          Solvent mass        =     0.99999 kg
          Solution mass       =      1.0848 kg
          Mineral mass        =  9.5027e-05 kg
          Solution density    =    1.066    g/cm3
          Solution viscosity  =    0.021    poise
          Chlorinity          =    1.414011 molal
          Dissolved solids    =       78142 mg/kg sol'n
          Hardness            =   130591.30 mg/kg sol'n as CaCO3
            carbonate         =        0.02 mg/kg sol'n as CaCO3
            non-carbonate     =   130591.27 mg/kg sol'n as CaCO3
          Carbonate alkalinity=        0.02 mg/kg sol'n as CaCO3
          Water type          =    Mg-Cl
          Bulk volume         =    1.02e+03 cm3
          Fluid volume        =    1.02e+03 cm3
          Mineral volume      =      0.0207 cm3
          Inert volume        =        0.00 cm3
          Porosity            =        100. %
          Permeability        =        98.6 cm2
          Mass reacted        =      0.0422 g

                          moles          moles         grams          cm3      rxn rate
  Reactants             remaining       reacted       reacted       reacted  (mol/kg sec)
 ------------------------------------------------------------------------------------------
   H2O                    0.04215     1.647e-06     2.966e-05          --            --  
   Al2O3                  0.07660     2.992e-06     0.0003051          --            --  
   CaO                     0.1277     4.987e-06     0.0002797          --            --  
   Cr2O3                  0.05496     2.147e-06     0.0003263          --            --  
   FeO(ox)                  4.122     0.0001610       0.01157          --            --  
   K2O(ox)               0.004146     1.620e-07     1.526e-05          --            --  
   MgO                      8.559     0.0003343       0.01348          --            --  
   MnO                    0.08105     3.166e-06     0.0002246          --            --  
   Na2O(ox)               0.02100     8.204e-07     5.085e-05          --            --  
   P2O5                  0.005426     2.120e-07     3.009e-05          --            --  
   S                     0.008796     3.436e-07     1.102e-05     5.329e-06          --  
   SiO2                     6.752     0.0002638       0.01585          --            --  
   TiO2                   0.01086     4.244e-07     3.390e-05          --            --  

  Minerals in system     moles      log moles      grams        volume (cm3)
 ----------------------------------------------------------------------------
   Hematite             0.0005042     -3.297        0.08052         0.01526
   Quartz               0.0002414     -3.617        0.01451        0.005478
                                               _____________   _____________
          (total)                                   0.09503         0.02074 

  Aqueous species       molality    mg/kg sol'n    act. coef.     log act.
 ---------------------------------------------------------------------------
   Cl-                      1.113     3.637e+04      0.6210       -0.1605
   Mg++                     1.113     2.493e+04      0.3088       -0.4639
   MgCl+                   0.3009     1.658e+04      0.7043       -0.6738
   CO2(aq)              0.0009978         40.48      1.0000       -3.0009
   K+                   0.0009919         35.75      0.6210       -3.2104
   Na+                  0.0009342         19.80      0.7043       -3.1818
   Ca++                 0.0009295         34.34      0.2141       -3.7011
   H+                   0.0009158        0.8509      0.9314       -3.0691
   MgSO4(aq)            0.0008438         93.64      1.0000       -3.0737
   SO4--                0.0001548         13.71      0.1152       -4.7485
   Fe++                 0.0001323         6.810      0.2141       -4.5479
   HCl(aq)              0.0001287         4.325      1.0000       -3.8905
   NaCl(aq)             6.747e-05         3.635      1.0000       -4.1709
   CaCl+                4.147e-05         2.887      0.7043       -4.5345
   CaCl2(aq)            3.357e-05         3.434      1.0000       -4.4741
   SiO2(aq)             2.334e-05         1.293      1.0000       -4.6319
   FeCl+                1.957e-05         1.647      0.7043       -4.8607
   KCl(aq)              8.306e-06        0.5708      1.0000       -5.0806
   Al+++                6.977e-06        0.1735      0.0698       -6.3124
   Cr+++                5.204e-06        0.2494      0.0698       -6.4398
   Mn++                 3.337e-06        0.1690      0.2141       -6.1460
   MgHCO3+              1.737e-06        0.1366      0.7043       -5.9125
   Ti(OH)4(aq)          1.424e-06        0.1522      1.0000       -5.8464
   H2PO4-               1.330e-06        0.1189      0.7043       -6.0285
   HSO4-                1.132e-06        0.1013      0.7043       -6.0983
   MnCl+                8.267e-07       0.06888      0.7043       -6.2349
   FeCl4--              5.604e-07        0.1021      0.1152       -7.1898
   HCO3-                4.206e-07       0.02366      0.7043       -6.5283
   CaSO4(aq)            4.185e-07       0.05252      1.0000       -6.3783
   KSO4-                1.199e-07       0.01494      0.7043       -7.0735
   Fe+++                1.106e-07      0.005692      0.0698       -8.1126
   H3PO4(aq)            9.389e-08      0.008482      1.0000       -7.0274
   CrCl2+               8.953e-08       0.01014      0.7043       -7.2003
   FeCl2(aq)            4.682e-08      0.005471      1.0000       -7.3296
    (only species > 1e-8 molal listed)

  Mineral saturation states
                     log Q/K                          log Q/K
 ----------------------------------------------------------------
   Quartz             0.0000 sat    Cristobalite(bet  -1.1306     
   Hematite          -0.0000 sat    Nontronite-H      -1.4582     
   Ice               -0.0628        SiO2(am)          -1.5079     
   Tridymite         -0.2064        Nontronite-Mg     -1.6127     
   Chalcedony        -0.2960        Nontronite-K      -2.1167     
   Goethite          -0.4627        Nontronite-Ca     -2.1358     
   Cristobalite(alp  -0.6106        Nontronite-Na     -2.5281     
   Coesite           -0.8796     
    (only minerals with log Q/K > -3 listed)

                         partial
  Gases               press. (bar)     fugacity     fug. coef.    log fug.
 ---------------------------------------------------------------------------
   CO2(g)                 0.01253       0.01245        0.9932     -1.9048
   H2O(g)                0.005293      0.004847        0.9156     -2.3146
   HCl(g)               1.971e-11     1.971e-11         1.000*   -10.7053
   H2(g)                3.615e-27     3.618e-27         1.001    -26.4415
   Cl2(g)               4.862e-32     4.862e-32         1.000*   -31.3132
   CO(g)                1.655e-32     1.655e-32         1.000*   -31.7813
   SO2(g)               2.675e-33     2.617e-33        0.9786    -32.5821
   O2(g)                3.711e-40     3.707e-40        0.9990    -39.4310
   H2S(g)               1.870e-71     1.852e-71        0.9900    -70.7325
   Na(g)                5.251e-79     5.251e-79         1.000*   -78.2797
   K(g)                 1.219e-79     1.219e-79         1.000*   -78.9141
   CH4(g)               2.125e-81     2.120e-81        0.9976    -80.6737
   S2(g)               1.126e-117    1.126e-117         1.000*  -116.9483
   Mg(g)               1.451e-130    1.451e-130         1.000*  -129.8384
   C2H4(g)             3.962e-142    3.962e-142         1.000*  -141.4021
   Ca(g)               2.331e-158    2.331e-158         1.000*  -157.6325
   C(g)                1.105e-167    1.105e-167         1.000*  -166.9565
   Al(g)               1.637e-187    1.637e-187         1.000*  -186.7859
   Si(g)               3.697e-204    3.697e-204         1.000*  -203.4321
    *no data, gas taken to be ideal

                                  In fluid              Sorbed            Kd
  Original basis total moles   moles     mg/kg      moles     mg/kg      L/kg
 -------------------------------------------------------------------------------
   H2O                 55.5       55.5  9.22e+05
   Al+++           6.98e-06   6.98e-06     0.174
   Ca++             0.00100    0.00100      37.1
   Cl-                 1.41       1.41  4.62e+04
   CrO4--          5.29e-06   5.29e-06     0.566
   Fe++             0.00116   0.000153      7.85
   H+              5.46e-05    0.00207      1.92
   HCO3-            0.00100    0.00100      56.2
   HPO4--          1.42e-06   1.42e-06     0.126
   K+               0.00100    0.00100      36.1
   Mg++                1.41       1.41  3.17e+04
   Mn++            4.17e-06   4.17e-06     0.211
   Na+              0.00100    0.00100      21.2
   O2(aq)          0.000248  -3.94e-06    -0.116
   SO4--            0.00100    0.00100      88.6
   SiO2(aq)        0.000265   2.33e-05      1.29
   Ti(OH)4(aq)     1.42e-06   1.42e-06     0.152

  Elemental composition               In fluid                  Sorbed
                  total moles     moles       mg/kg        moles       mg/kg
 -------------------------------------------------------------------------------
   Aluminum         6.985e-06    6.985e-06      0.1737
   Calcium           0.001005     0.001005       37.13
   Carbon            0.001000     0.001000       11.07
   Chlorine             1.414        1.414   4.621e+04
   Chromium         5.294e-06    5.294e-06      0.2537
   Hydrogen             111.0        111.0   1.032e+05
   Iron              0.001161    0.0001526       7.855
   Magnesium            1.414        1.414   3.169e+04
   Manganese        4.166e-06    4.166e-06      0.2110
   Oxygen               55.52        55.51   8.188e+05
   Phosphorus       1.424e-06    1.424e-06     0.04066
   Potassium         0.001000     0.001000       36.06
   Silicon          0.0002648    2.334e-05      0.6043
   Sodium            0.001002     0.001002       21.23
   Sulfur            0.001000     0.001000       29.57
   Titanium         1.424e-06    1.424e-06     0.06287


          Step #     3             Xi = 0.0001

          Temperature =   0.0 C    Pressure =  1.013 bars
          pH =  6.327              log fO2 =  -67.404
          Eh =  -0.0221 volts      pe =  -0.4084
          Ionic strength      =    2.936435 molal
          Charge imbalance    =    1.307215 eq/kg (38.91% error)
          Activity of water   =    0.963678
          Solvent mass        =     0.99999 kg
          Solution mass       =      1.0848 kg
          Mineral mass        =  0.00012775 kg
          Solution density    =    1.066    g/cm3
          Solution viscosity  =    0.021    poise
          Chlorinity          =    1.414010 molal
          Dissolved solids    =       78181 mg/kg sol'n
          Hardness            =   130643.57 mg/kg sol'n as CaCO3
            carbonate         =       20.39 mg/kg sol'n as CaCO3
            non-carbonate     =   130623.18 mg/kg sol'n as CaCO3
          Carbonate alkalinity=       20.39 mg/kg sol'n as CaCO3
          Water type          =    Mg-Cl
          Bulk volume         =    1.02e+03 cm3
          Fluid volume        =    1.02e+03 cm3
          Mineral volume      =      0.0330 cm3
          Inert volume        =        0.00 cm3
          Porosity            =        100. %
          Permeability        =        98.6 cm2
          Mass reacted        =       0.121 g

                          moles          moles         grams          cm3      rxn rate
  Reactants             remaining       reacted       reacted       reacted  (mol/kg sec)
 ------------------------------------------------------------------------------------------
   H2O                    0.04215     4.734e-06     8.528e-05          --            --  
   Al2O3                  0.07660     8.603e-06     0.0008772          --            --  
   CaO                     0.1277     1.434e-05     0.0008041          --            --  
   Cr2O3                  0.05495     6.172e-06     0.0009381          --            --  
   FeO(ox)                  4.122     0.0004629       0.03326          --            --  
   K2O(ox)               0.004145     4.656e-07     4.386e-05          --            --  
   MgO                      8.558     0.0009612       0.03874          --            --  
   MnO                    0.08104     9.102e-06     0.0006457          --            --  
   Na2O(ox)               0.02100     2.359e-06     0.0001462          --            --  
   P2O5                  0.005426     6.094e-07     8.650e-05          --            --  
   S                     0.008795     9.878e-07     3.168e-05     1.532e-05          --  
   SiO2                     6.752     0.0007583       0.04556          --            --  
   TiO2                   0.01086     1.220e-06     9.746e-05          --            --  

  Minerals in system     moles      log moles      grams        volume (cm3)
 ----------------------------------------------------------------------------
   Eskolaite            6.672e-06     -5.176       0.001014       0.0001941
   Hematite             0.0004472     -3.350        0.07141         0.01354
   Nontronite-Mg        5.517e-05     -4.258        0.02326        0.007159
   Quartz               0.0005335     -3.273        0.03206         0.01210
                                               _____________   _____________
          (total)                                    0.1277         0.03300 

  Aqueous species       molality    mg/kg sol'n    act. coef.     log act.
 ---------------------------------------------------------------------------
   Cl-                      1.113     3.637e+04      0.6210       -0.1605
   Mg++                     1.113     2.493e+04      0.3088       -0.4639
   MgCl+                   0.3009     1.658e+04      0.7043       -0.6738
   K+                   0.0009925         35.77      0.6210       -3.2102
   Ca++                 0.0009378         34.65      0.2141       -3.6973
   Na+                  0.0009369         19.85      0.7043       -3.1805
   MgSO4(aq)            0.0008453         93.80      1.0000       -3.0730
   MgHCO3+              0.0006399         50.33      0.7043       -3.3461
   Fe++                 0.0003976         20.47      0.2141       -4.0700
   CO2(aq)              0.0002031         8.241      1.0000       -3.6922
   SO4--                0.0001551         13.74      0.1152       -4.7477
   HCO3-                0.0001550         8.716      0.7043       -3.9620
   NaCl(aq)             6.767e-05         3.646      1.0000       -4.1696
   FeCl+                5.882e-05         4.950      0.7043       -4.3827
   CaCl+                4.184e-05         2.913      0.7043       -4.5306
   CaCl2(aq)            3.387e-05         3.465      1.0000       -4.4702
   SiO2(aq)             2.334e-05         1.293      1.0000       -4.6319
   KCl(aq)              8.312e-06        0.5712      1.0000       -5.0803
   Mn++                 8.092e-06        0.4098      0.2141       -5.7613
   Ti(OH)4(aq)          2.220e-06        0.2372      1.0000       -5.6536
   MnCl+                2.005e-06        0.1670      0.7043       -5.8502
   FeCl4--              1.685e-06        0.3070      0.1152       -6.7118
   MgCO3(aq)            1.448e-06        0.1126      1.0000       -5.8392
   H2PO4-               1.373e-06        0.1227      0.7043       -6.0146
   HPO4--               8.459e-07       0.07484      0.1152       -7.0110
   H+                   5.060e-07     0.0004701      0.9315       -6.3267
   CaSO4(aq)            4.230e-07       0.05308      1.0000       -6.3737
   CaHCO3+              3.873e-07       0.03609      0.7043       -6.5642
   NaHCO3(aq)           1.702e-07       0.01318      1.0000       -6.7691
   FeCl2(aq)            1.407e-07       0.01645      1.0000       -6.8516
   KSO4-                1.202e-07       0.01497      0.7043       -7.0725
   HCl(aq)              7.112e-08      0.002390      1.0000       -7.1480
   CO3--                3.942e-08      0.002180      0.1396       -8.2594
    (only species > 1e-8 molal listed)

  Mineral saturation states
                     log Q/K                          log Q/K
 ----------------------------------------------------------------
   Quartz             0.0000 sat    Cristobalite(alp  -0.6106     
   Eskolaite          0.0000 sat    Coesite           -0.8796     
   Nontronite-Mg      0.0000 sat    Nontronite-Na     -0.9149     
   Hematite          -0.0000 sat    Nontronite-H      -0.9205     
   Ice               -0.0628        Magnesite         -1.0727     
   Chromite          -0.1341        Cristobalite(bet  -1.1306     
   Tridymite         -0.2064        SiO2(am)          -1.5079     
   Chalcedony        -0.2960        Siderite          -1.9967     
   Goethite          -0.4627        Dolomite-ord      -2.8380     
   Nontronite-K      -0.5039        Dolomite          -2.8381     
   Nontronite-Ca     -0.5224     
    (only minerals with log Q/K > -3 listed)

                         partial
  Gases               press. (bar)     fugacity     fug. coef.    log fug.
 ---------------------------------------------------------------------------
   H2O(g)                0.005293      0.004847        0.9156     -2.3146
   CO2(g)                0.002552      0.002534        0.9932     -2.5961
   H2(g)                3.503e-13     3.506e-13         1.001    -12.4552
   HCl(g)               1.089e-14     1.089e-14         1.000*   -13.9628
   CO(g)                3.264e-19     3.264e-19         1.000*   -18.4862
   H2S(g)               5.045e-22     4.994e-22        0.9900    -21.3016
   SO2(g)               7.928e-26     7.758e-26        0.9786    -25.1102
   CH4(g)               3.814e-26     3.805e-26        0.9976    -25.4196
   S2(g)                8.726e-47     8.726e-47         1.000*   -46.0592
   Cl2(g)               1.532e-52     1.532e-52         1.000*   -51.8147
   C2H4(g)              1.359e-59     1.359e-59         1.000*   -58.8666
   O2(g)                3.951e-68     3.948e-68        0.9990    -67.4037
   Na(g)                9.382e-69     9.382e-69         1.000*   -68.0277
   K(g)                 2.173e-69     2.173e-69         1.000*   -68.6630
   Mg(g)               4.604e-110    4.604e-110         1.000*  -109.3369
   Ca(g)               7.463e-138    7.463e-138         1.000*  -137.1271
   C(g)                2.113e-140    2.113e-140         1.000*  -139.6751
   Al(g)               6.654e-165    6.654e-165         1.000*  -164.1769
   Si(g)               3.472e-176    3.472e-176         1.000*  -175.4594
    *no data, gas taken to be ideal

                                  In fluid              Sorbed            Kd
  Original basis total moles   moles     mg/kg      moles     mg/kg      L/kg
 -------------------------------------------------------------------------------
   H2O                 55.5       55.5  9.22e+05
   Al+++           1.82e-05   1.69e-13  4.20e-09
   Ca++             0.00101    0.00101      37.5
   Cl-                 1.41       1.41  4.62e+04
   CrO4--          1.33e-05   4.04e-13  4.32e-08
   Fe++             0.00146   0.000458      23.6
   H+              -0.00185   0.000204     0.189
   HCO3-            0.00100    0.00100      56.2
   HPO4--          2.22e-06   2.22e-06     0.196
   K+               0.00100    0.00100      36.1
   Mg++                1.41       1.41  3.17e+04
   Mn++            1.01e-05   1.01e-05     0.512
   Na+              0.00100    0.00100      21.3
   O2(aq)          0.000241  -3.05e-13 -8.98e-09
   SO4--            0.00100    0.00100      88.6
   SiO2(aq)        0.000759   2.33e-05      1.29
   Ti(OH)4(aq)     2.22e-06   2.22e-06     0.237

  Elemental composition               In fluid                  Sorbed
                  total moles     moles       mg/kg        moles       mg/kg
 -------------------------------------------------------------------------------
   Aluminum         1.821e-05    1.690e-13   4.203e-09
   Calcium           0.001014     0.001014       37.47
   Carbon            0.001000     0.001000       11.07
   Chlorine             1.414        1.414   4.621e+04
   Chromium         1.334e-05    4.039e-13   1.936e-08
   Hydrogen             111.0        111.0   1.031e+05
   Iron              0.001463    0.0004582       23.59
   Magnesium            1.415        1.415   3.170e+04
   Manganese        1.010e-05    1.010e-05      0.5116
   Oxygen               55.52        55.52   8.188e+05
   Phosphorus       2.219e-06    2.219e-06     0.06335
   Potassium         0.001001     0.001001       36.08
   Silicon          0.0007593    2.334e-05      0.6044
   Sodium            0.001005     0.001005       21.29
   Sulfur            0.001001     0.001001       29.59
   Titanium         2.220e-06    2.220e-06     0.09799


          Step #     4             Xi = 0.0001

          Temperature =   0.0 C    Pressure =  1.013 bars
          pH =  7.130              log fO2 =  -73.772
          Eh =  -0.1519 volts      pe =  -2.8034
          Ionic strength      =    2.936436 molal
          Charge imbalance    =    1.307213 eq/kg (38.91% error)
          Activity of water   =    0.963678
          Solvent mass        =     0.99999 kg
          Solution mass       =      1.0848 kg
          Mineral mass        =  0.00013737 kg
          Solution density    =    1.066    g/cm3
          Solution viscosity  =    0.021    poise
          Chlorinity          =    1.414012 molal
          Dissolved solids    =       78184 mg/kg sol'n
          Hardness            =   130652.03 mg/kg sol'n as CaCO3
            carbonate         =       38.55 mg/kg sol'n as CaCO3
            non-carbonate     =   130613.48 mg/kg sol'n as CaCO3
          Carbonate alkalinity=       38.55 mg/kg sol'n as CaCO3
          Water type          =    Mg-Cl
          Bulk volume         =    1.02e+03 cm3
          Fluid volume        =    1.02e+03 cm3
          Mineral volume      =      0.0357 cm3
          Inert volume        =        0.00 cm3
          Porosity            =        100. %
          Permeability        =        98.6 cm2
          Mass reacted        =       0.133 g

                          moles          moles         grams          cm3      rxn rate
  Reactants             remaining       reacted       reacted       reacted  (mol/kg sec)
 ------------------------------------------------------------------------------------------
   H2O                    0.04215     5.197e-06     9.362e-05          --            --  
   Al2O3                  0.07659     9.445e-06     0.0009630          --            --  
   CaO                     0.1277     1.574e-05     0.0008827          --            --  
   Cr2O3                  0.05495     6.776e-06      0.001030          --            --  
   FeO(ox)                  4.122     0.0005082       0.03651          --            --  
   K2O(ox)               0.004145     5.112e-07     4.815e-05          --            --  
   MgO                      8.558      0.001055       0.04253          --            --  
   MnO                    0.08104     9.993e-06     0.0007089          --            --  
   Na2O(ox)               0.02100     2.590e-06     0.0001605          --            --  
   P2O5                  0.005425     6.690e-07     9.496e-05          --            --  
   S                     0.008795     1.084e-06     3.477e-05     1.682e-05          --  
   SiO2                     6.752     0.0008325       0.05002          --            --  
   TiO2                   0.01086     1.339e-06     0.0001070          --            --  

  Minerals in system     moles      log moles      grams        volume (cm3)
 ----------------------------------------------------------------------------
   Chromite             7.276e-06     -5.138       0.001629       0.0003202
   Hematite             0.0004666     -3.331        0.07451         0.01413
   Nontronite-Mg        6.027e-05     -4.220        0.02542        0.007821
   Pyrite               3.543e-06     -5.451      0.0004250       8.481e-05
   Quartz               0.0005890     -3.230        0.03539         0.01336
                                               _____________   _____________
          (total)                                    0.1374         0.03571 

  Aqueous species       molality    mg/kg sol'n    act. coef.     log act.
 ---------------------------------------------------------------------------
   Cl-                      1.113     3.637e+04      0.6210       -0.1604
   Mg++                     1.113     2.493e+04      0.3088       -0.4640
   MgCl+                   0.3009     1.658e+04      0.7043       -0.6738
   K+                   0.0009926         35.77      0.6210       -3.2101
   Ca++                 0.0009390         34.69      0.2141       -3.6967
   Na+                  0.0009373         19.86      0.7043       -3.1804
   MgSO4(aq)            0.0008394         93.14      1.0000       -3.0760
   MgHCO3+              0.0007646         60.14      0.7043       -3.2688
   Fe++                 0.0003850         19.82      0.2141       -4.0840
   HCO3-                0.0001852         10.42      0.7043       -3.8846
   SO4--                0.0001540         13.64      0.1152       -4.7508
   NaCl(aq)             6.770e-05         3.647      1.0000       -4.1694
   FeCl+                5.695e-05         4.793      0.7043       -4.3967
   CaCl+                4.190e-05         2.917      0.7043       -4.5301
   CO2(aq)              3.821e-05         1.550      1.0000       -4.4178
   CaCl2(aq)            3.392e-05         3.470      1.0000       -4.4696
   SiO2(aq)             2.334e-05         1.293      1.0000       -4.6319
   MgCO3(aq)            1.100e-05        0.8546      1.0000       -4.9588
   Mn++                 8.805e-06        0.4459      0.2141       -5.7246
   KCl(aq)              8.313e-06        0.5713      1.0000       -5.0803
   Ti(OH)4(aq)          2.340e-06        0.2500      1.0000       -5.6309
   MnCl+                2.181e-06        0.1818      0.7043       -5.8135
   HPO4--               1.862e-06        0.1647      0.1152       -6.6684
   FeCl4--              1.632e-06        0.2973      0.1152       -6.7258
   H2PO4-               4.756e-07       0.04252      0.7043       -6.4750
   CaHCO3+              4.635e-07       0.04319      0.7043       -6.4862
   CaSO4(aq)            4.206e-07       0.05278      1.0000       -6.3762
   CO3--                2.993e-07       0.01656      0.1396       -7.3790
   NaHCO3(aq)           2.034e-07       0.01575      1.0000       -6.6916
   FeCl2(aq)            1.363e-07       0.01592      1.0000       -6.8656
   KSO4-                1.193e-07       0.01487      0.7043       -7.0755
   H+                   7.964e-08     7.399e-05      0.9315       -7.1297
   OH-                  2.243e-08     0.0003516      0.6653       -7.8262
   HSiO3-               2.046e-08      0.001454      0.7043       -7.8414
   HCl(aq)              1.119e-08     0.0003762      1.0000       -7.9511
   CaCO3(aq)            1.112e-08      0.001026      1.0000       -7.9537
    (only species > 1e-8 molal listed)

  Mineral saturation states
                     log Q/K                          log Q/K
 ----------------------------------------------------------------
   Nontronite-Mg      0.0000 sat    Siderite          -1.1303     
   Quartz             0.0000 sat    Cristobalite(bet  -1.1306     
   Pyrite             0.0000 sat    Nontronite-H      -1.1854     
   Chromite           0.0000 sat    Saponite-Mg       -1.4355     
   Hematite          -0.0000 sat    Eskolaite         -1.4580     
   Ice               -0.0628        SiO2(am)          -1.5079     
   Magnesite         -0.1923        Magnetite         -1.5984     
   Tridymite         -0.2064        Saponite-K        -1.9421     
   Chalcedony        -0.2960        Saponite-Ca       -1.9608     
   Talc              -0.3159        Cronstedtite-7A   -2.2390     
   Goethite          -0.4627        Saponite-Na       -2.3533     
   Nontronite-K      -0.5039        Chrysotile        -2.3849     
   Nontronite-Ca     -0.5223        Rhodochrosite     -2.5963     
   Cristobalite(alp  -0.6106        Saponite-H        -2.6231     
   Coesite           -0.8796        Calcite           -2.6773     
   Nontronite-Na     -0.9149        Ferrosilite       -2.7374     
   Dolomite-ord      -1.0767        Dolomite-dis      -2.8174     
   Dolomite          -1.0768        Aragonite         -2.8231     
    (only minerals with log Q/K > -3 listed)

                         partial
  Gases               press. (bar)     fugacity     fug. coef.    log fug.
 ---------------------------------------------------------------------------
   H2O(g)                0.005293      0.004847        0.9156     -2.3146
   CO2(g)               0.0004799     0.0004767        0.9932     -3.3217
   H2(g)                5.352e-10     5.356e-10         1.001     -9.2711
   H2S(g)               6.760e-11     6.692e-11        0.9900    -10.1744
   CH4(g)               3.908e-14     3.899e-14        0.9976    -13.4091
   HCl(g)               1.715e-15     1.715e-15         1.000*   -14.7659
   CO(g)                9.380e-17     9.380e-17         1.000*   -16.0278
   SO2(g)               2.979e-24     2.916e-24        0.9786    -23.5353
   S2(g)                6.713e-31     6.713e-31         1.000*   -30.1731
   C2H4(g)              6.114e-42     6.114e-42         1.000*   -41.2137
   Cl2(g)               2.484e-57     2.484e-57         1.000*   -56.6048
   Na(g)                2.331e-66     2.331e-66         1.000*   -65.6325
   K(g)                 5.396e-67     5.396e-67         1.000*   -66.2679
   O2(g)                1.693e-74     1.691e-74        0.9990    -73.7718
   Mg(g)               2.839e-105    2.839e-105         1.000*  -104.5468
   Ca(g)               4.608e-133    4.608e-133         1.000*  -132.3364
   C(g)                9.275e-135    9.275e-135         1.000*  -134.0327
   Al(g)               6.254e-161    6.254e-161         1.000*  -160.2039
   Si(g)               8.103e-170    8.103e-170         1.000*  -169.0913
    *no data, gas taken to be ideal

                                  In fluid              Sorbed            Kd
  Original basis total moles   moles     mg/kg      moles     mg/kg      L/kg
 -------------------------------------------------------------------------------
   H2O                 55.5       55.5  9.22e+05
   Al+++           1.99e-05   3.22e-15  8.01e-11
   Ca++             0.00102    0.00102      37.5
   Cl-                 1.41       1.41  4.62e+04
   CrO4--          1.46e-05   2.94e-16  3.14e-11
   Fe++             0.00151   0.000444      22.8
   H+              -0.00214   2.74e-05    0.0255
   HCO3-            0.00100    0.00100      56.2
   HPO4--          2.34e-06   2.34e-06     0.207
   K+               0.00100    0.00100      36.1
   Mg++                1.42       1.42  3.17e+04
   Mn++            1.10e-05   1.10e-05     0.557
   Na+              0.00101    0.00101      21.3
   O2(aq)          0.000240  -5.51e-11 -1.63e-06
   SO4--            0.00100   0.000994      88.0
   SiO2(aq)        0.000834   2.34e-05      1.29
   Ti(OH)4(aq)     2.34e-06   2.34e-06     0.250

  Elemental composition               In fluid                  Sorbed
                  total moles     moles       mg/kg        moles       mg/kg
 -------------------------------------------------------------------------------
   Aluminum         1.989e-05    3.222e-15   8.013e-11
   Calcium           0.001016     0.001016       37.53
   Carbon            0.001000     0.001000       11.07
   Chlorine             1.414        1.414   4.621e+04
   Chromium         1.455e-05    2.939e-16   1.409e-11
   Hydrogen             111.0        111.0   1.031e+05
   Iron              0.001508    0.0004437       22.84
   Magnesium            1.415        1.415   3.170e+04
   Manganese        1.099e-05    1.099e-05      0.5567
   Oxygen               55.52        55.52   8.188e+05
   Phosphorus       2.338e-06    2.338e-06     0.06676
   Potassium         0.001001     0.001001       36.08
   Silicon          0.0008335    2.336e-05      0.6048
   Sodium            0.001005     0.001005       21.30
   Sulfur            0.001001    0.0009940       29.38
   Titanium         2.339e-06    2.339e-06      0.1033


          Step #     5             Xi = 0.0001

          Temperature =   0.0 C    Pressure =  1.013 bars
          pH =  7.182              log fO2 =  -73.832
          Eh =  -0.1556 volts      pe =  -2.8710
          Ionic strength      =    2.936417 molal
          Charge imbalance    =    1.307218 eq/kg (38.91% error)
          Activity of water   =    0.963678
          Solvent mass        =     0.99999 kg
          Solution mass       =      1.0848 kg
          Mineral mass        =  0.00015066 kg
          Solution density    =    1.066    g/cm3
          Solution viscosity  =    0.021    poise
          Chlorinity          =    1.414012 molal
          Dissolved solids    =       78180 mg/kg sol'n
          Hardness            =   130659.00 mg/kg sol'n as CaCO3
            carbonate         =       39.31 mg/kg sol'n as CaCO3
            non-carbonate     =   130619.70 mg/kg sol'n as CaCO3
          Carbonate alkalinity=       39.31 mg/kg sol'n as CaCO3
          Water type          =    Mg-Cl
          Bulk volume         =    1.02e+03 cm3
          Fluid volume        =    1.02e+03 cm3
          Mineral volume      =      0.0389 cm3
          Inert volume        =        0.00 cm3
          Porosity            =        100. %
          Permeability        =        98.6 cm2
          Mass reacted        =       0.142 g

                          moles          moles         grams          cm3      rxn rate
  Reactants             remaining       reacted       reacted       reacted  (mol/kg sec)
 ------------------------------------------------------------------------------------------
   H2O                    0.04215     5.544e-06     9.988e-05          --            --  
   Al2O3                  0.07659     1.008e-05      0.001027          --            --  
   CaO                     0.1277     1.679e-05     0.0009417          --            --  
   Cr2O3                  0.05495     7.229e-06      0.001099          --            --  
   FeO(ox)                  4.122     0.0005422       0.03895          --            --  
   K2O(ox)               0.004145     5.453e-07     5.137e-05          --            --  
   MgO                      8.558      0.001126       0.04537          --            --  
   MnO                    0.08104     1.066e-05     0.0007562          --            --  
   Na2O(ox)               0.02100     2.763e-06     0.0001712          --            --  
   P2O5                  0.005425     7.137e-07     0.0001013          --            --  
   S                     0.008795     1.157e-06     3.710e-05     1.795e-05          --  
   SiO2                     6.752     0.0008882       0.05336          --            --  
   TiO2                   0.01086     1.429e-06     0.0001141          --            --  

  Minerals in system     moles      log moles      grams        volume (cm3)
 ----------------------------------------------------------------------------
   Chromite             7.729e-06     -5.112       0.001730       0.0003401
   Hematite             0.0005173     -3.286        0.08260         0.01566
   Nontronite-Mg        6.410e-05     -4.193        0.02703        0.008317
   Pyrite               1.136e-05     -4.945       0.001363       0.0002720
   Quartz               0.0006291     -3.201        0.03780         0.01427
   Talc                 3.590e-07     -6.445      0.0001362       4.892e-05
                                               _____________   _____________
          (total)                                    0.1507         0.03891 

  Aqueous species       molality    mg/kg sol'n    act. coef.     log act.
 ---------------------------------------------------------------------------
   Cl-                      1.113     3.637e+04      0.6210       -0.1604
   Mg++                     1.113     2.493e+04      0.3088       -0.4639
   MgCl+                   0.3009     1.658e+04      0.7043       -0.6738
   K+                   0.0009927         35.78      0.6210       -3.2101
   Ca++                 0.0009400         34.73      0.2141       -3.6963
   Na+                  0.0009376         19.87      0.7043       -3.1802
   MgSO4(aq)            0.0008263         91.68      1.0000       -3.0829
   MgHCO3+              0.0007669         60.32      0.7043       -3.2675
   Fe++                 0.0003127         16.10      0.2141       -4.1743
   HCO3-                0.0001857         10.45      0.7043       -3.8834
   SO4--                0.0001516         13.43      0.1152       -4.7576
   NaCl(aq)             6.772e-05         3.649      1.0000       -4.1693
   FeCl+                4.626e-05         3.893      0.7043       -4.4871
   CaCl+                4.194e-05         2.920      0.7043       -4.5296
   CaCl2(aq)            3.395e-05         3.473      1.0000       -4.4692
   CO2(aq)              3.394e-05         1.377      1.0000       -4.4692
   SiO2(aq)             2.334e-05         1.293      1.0000       -4.6319
   MgCO3(aq)            1.245e-05        0.9676      1.0000       -4.9049
   Mn++                 9.341e-06        0.4730      0.2141       -5.6990
   KCl(aq)              8.313e-06        0.5713      1.0000       -5.0802
   Ti(OH)4(aq)          2.429e-06        0.2595      1.0000       -5.6146
   MnCl+                2.314e-06        0.1928      0.7043       -5.7879
   HPO4--               1.979e-06        0.1751      0.1152       -6.6419
   FeCl4--              1.325e-06        0.2415      0.1152       -6.8161
   CaHCO3+              4.653e-07       0.04336      0.7043       -6.4845
   H2PO4-               4.478e-07       0.04004      0.7043       -6.5011
   CaSO4(aq)            4.144e-07       0.05201      1.0000       -6.3826
   CO3--                3.388e-07       0.01874      0.1396       -7.3251
   NaHCO3(aq)           2.041e-07       0.01580      1.0000       -6.6902
   KSO4-                1.175e-07       0.01464      0.7043       -7.0823
   FeCl2(aq)            1.107e-07       0.01293      1.0000       -6.9559
   H+                   7.055e-08     6.555e-05      0.9315       -7.1823
   OH-                  2.532e-08     0.0003969      0.6653       -7.7735
   HSiO3-               2.309e-08      0.001641      0.7043       -7.7887
   CaCO3(aq)            1.261e-08      0.001163      1.0000       -7.8994
    (only species > 1e-8 molal listed)

  Mineral saturation states
                     log Q/K                          log Q/K
 ----------------------------------------------------------------
   Quartz             0.0000 sat    Saponite-Mg       -1.1195     
   Chromite           0.0000 sat    Cristobalite(bet  -1.1306     
   Nontronite-Mg      0.0000 sat    Siderite          -1.1667     
   Pyrite             0.0000 sat    Nontronite-H      -1.2028     
   Talc               0.0000 sat    Eskolaite         -1.4729     
   Hematite          -0.0000 sat    SiO2(am)          -1.5079     
   Ice               -0.0628        Magnetite         -1.5835     
   Magnesite         -0.1384        Saponite-K        -1.6262     
   Tridymite         -0.2064        Saponite-Ca       -1.6448     
   Chalcedony        -0.2960        Saponite-Na       -2.0374     
   Goethite          -0.4627        Chrysotile        -2.0690     
   Nontronite-K      -0.5039        Cronstedtite-7A   -2.2091     
   Nontronite-Ca     -0.5222        Saponite-H        -2.3246     
   Cristobalite(alp  -0.6106        Rhodochrosite     -2.5167     
   Coesite           -0.8796        Calcite           -2.6230     
   Nontronite-Na     -0.9148        Dolomite-dis      -2.7091     
   Dolomite-ord      -0.9684        Ferrosilite       -2.7225     
   Dolomite          -0.9685        Aragonite         -2.7688     
    (only minerals with log Q/K > -3 listed)

                         partial
  Gases               press. (bar)     fugacity     fug. coef.    log fug.
 ---------------------------------------------------------------------------
   H2O(g)                0.005293      0.004847        0.9156     -2.3146
   CO2(g)               0.0004264     0.0004235        0.9932     -3.3731
   H2(g)                5.733e-10     5.738e-10         1.001     -9.2412
   H2S(g)               6.877e-11     6.808e-11        0.9900    -10.1670
   CH4(g)               4.573e-14     4.562e-14        0.9976    -13.3408
   HCl(g)               1.519e-15     1.519e-15         1.000*   -14.8185
   CO(g)                8.927e-17     8.927e-17         1.000*   -16.0493
   SO2(g)               2.465e-24     2.413e-24        0.9786    -23.6175
   S2(g)                6.054e-31     6.054e-31         1.000*   -30.2179
   C2H4(g)              7.295e-42     7.295e-42         1.000*   -41.1370
   Cl2(g)               1.820e-57     1.820e-57         1.000*   -56.7400
   Na(g)                2.724e-66     2.724e-66         1.000*   -65.5647
   K(g)                 6.305e-67     6.305e-67         1.000*   -66.2003
   O2(g)                1.475e-74     1.474e-74        0.9990    -73.8316
   Mg(g)               3.876e-105    3.876e-105         1.000*  -104.4116
   Ca(g)               6.298e-133    6.298e-133         1.000*  -132.2008
   C(g)                9.456e-135    9.456e-135         1.000*  -134.0243
   Al(g)               6.143e-161    6.143e-161         1.000*  -160.2116
   Si(g)               9.300e-170    9.300e-170         1.000*  -169.0315
    *no data, gas taken to be ideal

                                  In fluid              Sorbed            Kd
  Original basis total moles   moles     mg/kg      moles     mg/kg      L/kg
 -------------------------------------------------------------------------------
   H2O                 55.5       55.5  9.22e+05
   Al+++           2.12e-05   2.91e-15  7.23e-11
   Ca++             0.00102    0.00102      37.6
   Cl-                 1.41       1.41  4.62e+04
   CrO4--          1.55e-05   2.01e-16  2.15e-11
   Fe++             0.00154   0.000360      18.6
   H+              -0.00235   2.16e-05    0.0201
   HCO3-            0.00100    0.00100      56.2
   HPO4--          2.43e-06   2.43e-06     0.215
   K+               0.00100    0.00100      36.1
   Mg++                1.42       1.42  3.17e+04
   Mn++            1.17e-05   1.17e-05     0.591
   Na+              0.00101    0.00101      21.3
   O2(aq)          0.000239  -5.92e-11 -1.75e-06
   SO4--            0.00100   0.000978      86.6
   SiO2(aq)        0.000889   2.34e-05      1.29
   Ti(OH)4(aq)     2.43e-06   2.43e-06     0.260

  Elemental composition               In fluid                  Sorbed
                  total moles     moles       mg/kg        moles       mg/kg
 -------------------------------------------------------------------------------
   Aluminum         2.115e-05    2.907e-15   7.231e-11
   Calcium           0.001017     0.001017       37.57
   Carbon            0.001000     0.001000       11.07
   Chlorine             1.414        1.414   4.621e+04
   Chromium         1.546e-05    2.008e-16   9.626e-12
   Hydrogen             111.0        111.0   1.031e+05
   Iron              0.001542    0.0003604       18.55
   Magnesium            1.415        1.415   3.171e+04
   Manganese        1.166e-05    1.166e-05      0.5905
   Oxygen               55.52        55.52   8.188e+05
   Phosphorus       2.427e-06    2.427e-06     0.06931
   Potassium         0.001001     0.001001       36.08
   Silicon          0.0008892    2.336e-05      0.6049
   Sodium            0.001006     0.001006       21.31
   Sulfur            0.001001    0.0009784       28.92
   Titanium         2.429e-06    2.429e-06      0.1072


          Step #    11             Xi = 0.0002

          Temperature =   0.0 C    Pressure =  1.013 bars
          pH =  7.182              log fO2 =  -73.843
          Eh =  -0.1557 volts      pe =  -2.8738
          Ionic strength      =    2.936409 molal
          Charge imbalance    =    1.307230 eq/kg (38.91% error)
          Activity of water   =    0.963678
          Solvent mass        =     0.99999 kg
          Solution mass       =      1.0848 kg
          Mineral mass        =  0.00025392 kg
          Solution density    =    1.066    g/cm3
          Solution viscosity  =    0.021    poise
          Chlorinity          =    1.414019 molal
          Dissolved solids    =       78177 mg/kg sol'n
          Hardness            =   130655.01 mg/kg sol'n as CaCO3
            carbonate         =       39.31 mg/kg sol'n as CaCO3
            non-carbonate     =   130615.70 mg/kg sol'n as CaCO3
          Carbonate alkalinity=       39.31 mg/kg sol'n as CaCO3
          Water type          =    Mg-Cl
          Bulk volume         =    1.02e+03 cm3
          Fluid volume        =    1.02e+03 cm3
          Mineral volume      =      0.0705 cm3
          Inert volume        =        0.00 cm3
          Porosity            =        100. %
          Permeability        =        98.5 cm2
          Mass reacted        =       0.235 g

                          moles          moles         grams          cm3      rxn rate
  Reactants             remaining       reacted       reacted       reacted  (mol/kg sec)
 ------------------------------------------------------------------------------------------
   H2O                    0.04214     9.171e-06     0.0001652          --            --  
   Al2O3                  0.07659     1.667e-05      0.001699          --            --  
   CaO                     0.1276     2.778e-05      0.001558          --            --  
   Cr2O3                  0.05495     1.196e-05      0.001817          --            --  
   FeO(ox)                  4.121     0.0008968       0.06443          --            --  
   K2O(ox)               0.004145     9.020e-07     8.497e-05          --            --  
   MgO                      8.557      0.001862       0.07506          --            --  
   MnO                    0.08103     1.763e-05      0.001251          --            --  
   Na2O(ox)               0.02100     4.570e-06     0.0002832          --            --  
   P2O5                  0.005425     1.181e-06     0.0001676          --            --  
   S                     0.008794     1.914e-06     6.137e-05     2.968e-05          --  
   SiO2                     6.751      0.001469       0.08827          --            --  
   TiO2                   0.01086     2.364e-06     0.0001888          --            --  

  Minerals in system     moles      log moles      grams        volume (cm3)
 ----------------------------------------------------------------------------
   Chromite             1.246e-05     -4.905       0.002788       0.0005482
   Hematite             0.0006394     -3.194         0.1021         0.01936
   Nontronite-Mg        0.0001040     -3.983        0.04387         0.01350
   Pyrite               3.484e-05     -4.458       0.004180       0.0008340
   Talc                 0.0002662     -3.575         0.1010         0.03628
                                               _____________   _____________
          (total)                                    0.2539         0.07052 

  Aqueous species       molality    mg/kg sol'n    act. coef.     log act.
 ---------------------------------------------------------------------------
   Cl-                      1.113     3.637e+04      0.6210       -0.1604
   Mg++                     1.113     2.493e+04      0.3088       -0.4639
   MgCl+                   0.3009     1.658e+04      0.7043       -0.6738
   K+                   0.0009934         35.80      0.6210       -3.2098
   Ca++                 0.0009502         35.10      0.2141       -3.6916
   Na+                  0.0009410         19.94      0.7043       -3.1786
   MgSO4(aq)            0.0007873         87.35      1.0000       -3.1039
   MgHCO3+              0.0007669         60.32      0.7043       -3.2675
   Fe++                 0.0003147         16.20      0.2141       -4.1715
   HCO3-                0.0001857         10.45      0.7043       -3.8834
   SO4--                0.0001445         12.79      0.1152       -4.7786
   NaCl(aq)             6.797e-05         3.662      1.0000       -4.1677
   FeCl+                4.655e-05         3.918      0.7043       -4.4843
   CaCl+                4.239e-05         2.952      0.7043       -4.5249
   CaCl2(aq)            3.432e-05         3.511      1.0000       -4.4645
   CO2(aq)              3.394e-05         1.377      1.0000       -4.4693
   SiO2(aq)             2.334e-05         1.293      1.0000       -4.6319
   Mn++                 1.493e-05        0.7560      0.2141       -5.4954
   MgCO3(aq)            1.245e-05        0.9676      1.0000       -4.9048
   KCl(aq)              8.319e-06        0.5717      1.0000       -5.0799
   MnCl+                3.698e-06        0.3081      0.7043       -5.5843
   Ti(OH)4(aq)          3.364e-06        0.3594      1.0000       -5.4732
   HPO4--               2.740e-06        0.2425      0.1152       -6.5005
   FeCl4--              1.334e-06        0.2430      0.1152       -6.8133
   H2PO4-               6.200e-07       0.05544      0.7043       -6.3598
   CaHCO3+              4.703e-07       0.04383      0.7043       -6.4798
   CaSO4(aq)            3.991e-07       0.05009      1.0000       -6.3989
   CO3--                3.388e-07       0.01874      0.1396       -7.3251
   NaHCO3(aq)           2.048e-07       0.01586      1.0000       -6.6886
   KSO4-                1.120e-07       0.01395      0.7043       -7.1030
   FeCl2(aq)            1.114e-07       0.01302      1.0000       -6.9531
   H+                   7.055e-08     6.555e-05      0.9315       -7.1824
   OH-                  2.532e-08     0.0003970      0.6653       -7.7735
   HSiO3-               2.309e-08      0.001641      0.7043       -7.7887
   CaCO3(aq)            1.274e-08      0.001176      1.0000       -7.8947
    (only species > 1e-8 molal listed)

  Mineral saturation states
                     log Q/K                          log Q/K
 ----------------------------------------------------------------
   Pyrite             0.0000 sat    Saponite-Mg       -1.1195     
   Nontronite-Mg      0.0000 sat    Cristobalite(bet  -1.1306     
   Talc               0.0000 sat    Siderite          -1.1639     
   Chromite           0.0000 sat    Nontronite-H      -1.2028     
   Hematite          -0.0000 sat    Eskolaite         -1.4757     
   Quartz            -0.0000 sat    SiO2(am)          -1.5079     
   Ice               -0.0628        Magnetite         -1.5807     
   Magnesite         -0.1383        Saponite-K        -1.6261     
   Tridymite         -0.2064        Saponite-Ca       -1.6440     
   Chalcedony        -0.2960        Saponite-Na       -2.0368     
   Goethite          -0.4627        Chrysotile        -2.0689     
   Nontronite-K      -0.5038        Cronstedtite-7A   -2.2035     
   Nontronite-Ca     -0.5215        Rhodochrosite     -2.3131     
   Cristobalite(alp  -0.6106        Saponite-H        -2.3245     
   Coesite           -0.8796        Calcite           -2.6183     
   Nontronite-Na     -0.9143        Dolomite-dis      -2.7044     
   Dolomite-ord      -0.9637        Ferrosilite       -2.7197     
   Dolomite          -0.9638        Aragonite         -2.7641     
    (only minerals with log Q/K > -3 listed)

                         partial
  Gases               press. (bar)     fugacity     fug. coef.    log fug.
 ---------------------------------------------------------------------------
   H2O(g)                0.005293      0.004847        0.9156     -2.3146
   CO2(g)               0.0004264     0.0004235        0.9932     -3.3732
   H2(g)                5.808e-10     5.813e-10         1.001     -9.2356
   H2S(g)               6.899e-11     6.830e-11        0.9900    -10.1656
   CH4(g)               4.815e-14     4.804e-14        0.9976    -13.3184
   HCl(g)               1.519e-15     1.519e-15         1.000*   -14.8185
   CO(g)                9.043e-17     9.043e-17         1.000*   -16.0437
   SO2(g)               2.379e-24     2.328e-24        0.9786    -23.6329
   S2(g)                5.938e-31     5.938e-31         1.000*   -30.2263
   C2H4(g)              7.882e-42     7.882e-42         1.000*   -41.1034
   Cl2(g)               1.796e-57     1.796e-57         1.000*   -56.7456
   Na(g)                2.752e-66     2.752e-66         1.000*   -65.5604
   K(g)                 6.351e-67     6.351e-67         1.000*   -66.1972
   O2(g)                1.438e-74     1.436e-74        0.9990    -73.8428
   Mg(g)               3.927e-105    3.927e-105         1.000*  -104.4060
   Ca(g)               6.449e-133    6.449e-133         1.000*  -132.1905
   C(g)                9.704e-135    9.704e-135         1.000*  -134.0131
   Al(g)               6.264e-161    6.264e-161         1.000*  -160.2031
   Si(g)               9.543e-170    9.543e-170         1.000*  -169.0203
    *no data, gas taken to be ideal

                                  In fluid              Sorbed            Kd
  Original basis total moles   moles     mg/kg      moles     mg/kg      L/kg
 -------------------------------------------------------------------------------
   H2O                 55.5       55.5  9.22e+05
   Al+++           3.43e-05   2.91e-15  7.23e-11
   Ca++             0.00103    0.00103      38.0
   Cl-                 1.41       1.41  4.62e+04
   CrO4--          2.49e-05   2.00e-16  2.14e-11
   Fe++             0.00190   0.000363      18.7
   H+              -0.00459   2.18e-05    0.0202
   HCO3-            0.00100    0.00100      56.2
   HPO4--          3.36e-06   3.36e-06     0.297
   K+               0.00100    0.00100      36.1
   Mg++                1.42       1.42  3.17e+04
   Mn++            1.86e-05   1.86e-05     0.944
   Na+              0.00101    0.00101      21.4
   O2(aq)          0.000231  -5.94e-11 -1.75e-06
   SO4--            0.00100   0.000932      82.6
   SiO2(aq)         0.00147   2.34e-05      1.29
   Ti(OH)4(aq)     3.36e-06   3.36e-06     0.359

  Elemental composition               In fluid                  Sorbed
                  total moles     moles       mg/kg        moles       mg/kg
 -------------------------------------------------------------------------------
   Aluminum         3.433e-05    2.908e-15   7.233e-11
   Calcium           0.001028     0.001028       37.97
   Carbon            0.001000     0.001000       11.07
   Chlorine             1.414        1.414   4.621e+04
   Chromium         2.491e-05    2.002e-16   9.595e-12
   Hydrogen             111.0        111.0   1.031e+05
   Iron              0.001897    0.0003627       18.67
   Magnesium            1.416        1.415   3.170e+04
   Manganese        1.863e-05    1.863e-05      0.9437
   Oxygen               55.52        55.51   8.188e+05
   Phosphorus       3.361e-06    3.361e-06     0.09597
   Potassium         0.001002     0.001002       36.11
   Silicon           0.001470    2.336e-05      0.6049
   Sodium            0.001009     0.001009       21.39
   Sulfur            0.001002    0.0009322       27.56
   Titanium         3.364e-06    3.364e-06      0.1485


          Step #    13             Xi = 0.0003

          Temperature =   0.0 C    Pressure =  1.013 bars
          pH =  7.350              log fO2 =  -74.032
          Eh =  -0.1674 volts      pe =  -3.0885
          Ionic strength      =    2.936365 molal
          Charge imbalance    =    1.307250 eq/kg (38.91% error)
          Activity of water   =    0.963678
          Solvent mass        =     0.99999 kg
          Solution mass       =      1.0848 kg
          Mineral mass        =  0.00031044 kg
          Solution density    =    1.066    g/cm3
          Solution viscosity  =    0.021    poise
          Chlorinity          =    1.414020 molal
          Dissolved solids    =       78163 mg/kg sol'n
          Hardness            =   130666.44 mg/kg sol'n as CaCO3
            carbonate         =       38.47 mg/kg sol'n as CaCO3
            non-carbonate     =   130627.97 mg/kg sol'n as CaCO3
          Carbonate alkalinity=       38.47 mg/kg sol'n as CaCO3
          Water type          =    Mg-Cl
          Bulk volume         =    1.02e+03 cm3
          Fluid volume        =    1.02e+03 cm3
          Mineral volume      =      0.0861 cm3
          Inert volume        =        0.00 cm3
          Porosity            =        100. %
          Permeability        =        98.4 cm2
          Mass reacted        =       0.275 g

                          moles          moles         grams          cm3      rxn rate
  Reactants             remaining       reacted       reacted       reacted  (mol/kg sec)
 ------------------------------------------------------------------------------------------
   H2O                    0.04214     1.074e-05     0.0001934          --            --  
   Al2O3                  0.07658     1.951e-05      0.001990          --            --  
   CaO                     0.1276     3.252e-05      0.001824          --            --  
   Cr2O3                  0.05494     1.400e-05      0.002128          --            --  
   FeO(ox)                  4.121      0.001050       0.07544          --            --  
   K2O(ox)               0.004145     1.056e-06     9.948e-05          --            --  
   MgO                      8.557      0.002180       0.08788          --            --  
   MnO                    0.08103     2.065e-05      0.001465          --            --  
   Na2O(ox)               0.02100     5.350e-06     0.0003316          --            --  
   P2O5                  0.005425     1.382e-06     0.0001962          --            --  
   S                     0.008794     2.241e-06     7.185e-05     3.475e-05          --  
   SiO2                     6.751      0.001720        0.1034          --            --  
   TiO2                   0.01086     2.768e-06     0.0002211          --            --  

  Minerals in system     moles      log moles      grams        volume (cm3)
 ----------------------------------------------------------------------------
   Chromite             1.450e-05     -4.839       0.003246       0.0006381
   Hematite             0.0007745     -3.111         0.1237         0.02345
   Magnesite            6.900e-05     -4.161       0.005818        0.001933
   Nontronite-Mg        0.0001213     -3.916        0.05115         0.01574
   Pyrite               5.674e-05     -4.246       0.006808        0.001358
   Talc                 0.0003157     -3.501         0.1197         0.04302
                                               _____________   _____________
          (total)                                    0.3104         0.08613 

  Aqueous species       molality    mg/kg sol'n    act. coef.     log act.
 ---------------------------------------------------------------------------
   Cl-                      1.113     3.637e+04      0.6210       -0.1605
   Mg++                     1.113     2.493e+04      0.3088       -0.4639
   MgCl+                   0.3009     1.658e+04      0.7043       -0.6737
   K+                   0.0009937         35.82      0.6210       -3.2096
   Ca++                 0.0009546         35.27      0.2141       -3.6896
   Na+                  0.0009424         19.97      0.7043       -3.1780
   MgSO4(aq)            0.0007506         83.28      1.0000       -3.1246
   MgHCO3+              0.0007174         56.43      0.7043       -3.2964
   HCO3-                0.0001737         9.772      0.7043       -3.9124
   Fe++                 0.0001624         8.363      0.2141       -4.4587
   SO4--                0.0001377         12.19      0.1152       -4.7994
   NaCl(aq)             6.807e-05         3.667      1.0000       -4.1670
   CaCl+                4.259e-05         2.965      0.7043       -4.5229
   CaCl2(aq)            3.448e-05         3.527      1.0000       -4.4625
   FeCl+                2.403e-05         2.023      0.7043       -4.7715
   CO2(aq)              2.160e-05        0.8764      1.0000       -4.6655
   Mn++                 1.734e-05        0.8782      0.2141       -5.4303
   MgCO3(aq)            1.712e-05         1.331      1.0000       -4.7665
   SiO2(aq)             1.310e-05        0.7253      1.0000       -4.8829
   KCl(aq)              8.322e-06        0.5719      1.0000       -5.0798
   MnCl+                4.296e-06        0.3579      0.7043       -5.5192
   Ti(OH)4(aq)          3.768e-06        0.4026      1.0000       -5.4239
   HPO4--               3.261e-06        0.2886      0.1152       -6.4250
   FeCl4--              6.884e-07        0.1254      0.1152       -7.1005
   H2PO4-               5.020e-07       0.04488      0.7043       -6.4515
   CO3--                4.659e-07       0.02577      0.1396       -7.1868
   CaHCO3+              4.420e-07       0.04119      0.7043       -6.5068
   CaSO4(aq)            3.822e-07       0.04797      1.0000       -6.4177
   NaHCO3(aq)           1.919e-07       0.01486      1.0000       -6.7169
   KSO4-                1.068e-07       0.01331      0.7043       -7.1237
   FeCl2(aq)            5.750e-08      0.006719      1.0000       -7.2403
   H+                   4.800e-08     4.459e-05      0.9314       -7.3496
   OH-                  3.722e-08     0.0005835      0.6653       -7.6062
   HSiO3-               1.905e-08      0.001354      0.7043       -7.8724
   CaCO3(aq)            1.760e-08      0.001624      1.0000       -7.7544
   MnSO4(aq)            1.059e-08      0.001474      1.0000       -7.9751
    (only species > 1e-8 molal listed)

  Mineral saturation states
                     log Q/K                          log Q/K
 ----------------------------------------------------------------
   Nontronite-Mg      0.0000 sat    Nontronite-Na     -0.9141     
   Talc               0.0000 sat    Saponite-Na       -1.0327     
   Pyrite             0.0000 sat    Coesite           -1.1306     
   Magnesite          0.0000 sat    Nontronite-H      -1.2580     
   Chromite           0.0000 sat    Siderite          -1.3128     
   Hematite          -0.0000 sat    Saponite-H        -1.3759     
   Ice               -0.0628        Cristobalite(bet  -1.3816     
   Saponite-Mg       -0.1156        Eskolaite         -1.5231     
   Quartz            -0.2510        Magnetite         -1.5333     
   Tridymite         -0.4574        Chrysotile        -1.5670     
   Goethite          -0.4627        SiO2(am)          -1.7589     
   Nontronite-K      -0.5037        Rhodochrosite     -2.1097     
   Nontronite-Ca     -0.5211        Cronstedtite-7A   -2.3597     
   Chalcedony        -0.5470        Dolomite-dis      -2.4258     
   Saponite-K        -0.6222        Calcite           -2.4780     
   Saponite-Ca       -0.6398        Aragonite         -2.6238     
   Dolomite-ord      -0.6851        Diaspore          -2.6571     
   Dolomite          -0.6852        Ferrosilite       -2.9233     
   Cristobalite(alp  -0.8616     
    (only minerals with log Q/K > -3 listed)

                         partial
  Gases               press. (bar)     fugacity     fug. coef.    log fug.
 ---------------------------------------------------------------------------
   H2O(g)                0.005293      0.004847        0.9156     -2.3146
   CO2(g)               0.0002713     0.0002695        0.9932     -3.5694
   H2(g)                7.224e-10     7.230e-10         1.001     -9.1409
   H2S(g)               7.286e-11     7.213e-11        0.9900    -10.1419
   CH4(g)               7.335e-14     7.318e-14        0.9976    -13.1356
   HCl(g)               1.033e-15     1.033e-15         1.000*   -14.9858
   CO(g)                7.158e-17     7.158e-17         1.000*   -16.1452
   SO2(g)               1.306e-24     1.278e-24        0.9786    -23.8935
   S2(g)                4.281e-31     4.281e-31         1.000*   -30.3685
   C2H4(g)              1.182e-41     1.182e-41         1.000*   -40.9273
   Cl2(g)               6.685e-58     6.685e-58         1.000*   -57.1749
   Na(g)                4.518e-66     4.518e-66         1.000*   -65.3450
   K(g)                 1.041e-66     1.041e-66         1.000*   -65.9824
   O2(g)                9.292e-75     9.283e-75        0.9990    -74.0323
   Mg(g)               1.055e-104    1.055e-104         1.000*  -103.9766
   Ca(g)               1.741e-132    1.741e-132         1.000*  -131.7591
   C(g)                9.554e-135    9.554e-135         1.000*  -134.0198
   Al(g)               3.654e-158    3.654e-158         1.000*  -157.4373
   Si(g)               8.284e-170    8.284e-170         1.000*  -169.0818
    *no data, gas taken to be ideal

                                  In fluid              Sorbed            Kd
  Original basis total moles   moles     mg/kg      moles     mg/kg      L/kg
 -------------------------------------------------------------------------------
   H2O                 55.5       55.5  9.22e+05
   Al+++           4.00e-05   1.42e-12  3.52e-08
   Ca++             0.00103    0.00103      38.1
   Cl-                 1.41       1.41  4.62e+04
   CrO4--          2.90e-05   5.97e-17  6.38e-12
   Fe++             0.00205   0.000187      9.64
   H+              -0.00556   4.50e-06   0.00418
   HCO3-            0.00100   0.000931      52.4
   HPO4--          3.76e-06   3.76e-06     0.333
   K+               0.00100    0.00100      36.1
   Mg++                1.42       1.42  3.17e+04
   Mn++            2.16e-05   2.16e-05      1.10
   Na+              0.00101    0.00101      21.4
   O2(aq)          0.000228  -7.61e-11 -2.25e-06
   SO4--            0.00100   0.000889      78.7
   SiO2(aq)         0.00172   1.31e-05     0.726
   Ti(OH)4(aq)     3.77e-06   3.77e-06     0.403

  Elemental composition               In fluid                  Sorbed
                  total moles     moles       mg/kg        moles       mg/kg
 -------------------------------------------------------------------------------
   Aluminum         4.003e-05    1.415e-12   3.521e-08
   Calcium           0.001033     0.001033       38.15
   Carbon            0.001000    0.0009310       10.31
   Chlorine             1.414        1.414   4.621e+04
   Chromium         2.900e-05    5.969e-17   2.861e-12
   Hydrogen             111.0        111.0   1.031e+05
   Iron              0.002050    0.0001872       9.638
   Magnesium            1.416        1.415   3.171e+04
   Manganese        2.165e-05    2.165e-05       1.096
   Oxygen               55.52        55.51   8.188e+05
   Phosphorus       3.764e-06    3.764e-06      0.1075
   Potassium         0.001002     0.001002       36.12
   Silicon           0.001721    1.312e-05      0.3396
   Sodium            0.001011     0.001011       21.42
   Sulfur            0.001002    0.0008888       26.27
   Titanium         3.768e-06    3.768e-06      0.1663


          Step #    14             Xi = 0.0003

          Temperature =   0.0 C    Pressure =  1.013 bars
          pH =  7.369              log fO2 =  -74.057
          Eh =  -0.1688 volts      pe =  -3.1138
          Ionic strength      =    2.936357 molal
          Charge imbalance    =    1.307256 eq/kg (38.91% error)
          Activity of water   =    0.963678
          Solvent mass        =     0.99999 kg
          Solution mass       =      1.0848 kg
          Mineral mass        =  0.00033976 kg
          Solution density    =    1.066    g/cm3
          Solution viscosity  =    0.021    poise
          Chlorinity          =    1.414021 molal
          Dissolved solids    =       78159 mg/kg sol'n
          Hardness            =   130665.06 mg/kg sol'n as CaCO3
            carbonate         =       36.97 mg/kg sol'n as CaCO3
            non-carbonate     =   130628.09 mg/kg sol'n as CaCO3
          Carbonate alkalinity=       36.97 mg/kg sol'n as CaCO3
          Water type          =    Mg-Cl
          Bulk volume         =    1.02e+03 cm3
          Fluid volume        =    1.02e+03 cm3
          Mineral volume      =      0.0949 cm3
          Inert volume        =        0.00 cm3
          Porosity            =        100. %
          Permeability        =        98.4 cm2
          Mass reacted        =       0.299 g

                          moles          moles         grams          cm3      rxn rate
  Reactants             remaining       reacted       reacted       reacted  (mol/kg sec)
 ------------------------------------------------------------------------------------------
   H2O                    0.04214     1.168e-05     0.0002104          --            --  
   Al2O3                  0.07658     2.122e-05      0.002164          --            --  
   CaO                     0.1276     3.537e-05      0.001984          --            --  
   Cr2O3                  0.05494     1.523e-05      0.002314          --            --  
   FeO(ox)                  4.121      0.001142       0.08205          --            --  
   K2O(ox)               0.004145     1.149e-06     0.0001082          --            --  
   MgO                      8.557      0.002371       0.09557          --            --  
   MnO                    0.08103     2.245e-05      0.001593          --            --  
   Na2O(ox)               0.02100     5.819e-06     0.0003606          --            --  
   P2O5                  0.005425     1.503e-06     0.0002134          --            --  
   S                     0.008794     2.437e-06     7.814e-05     3.780e-05          --  
   SiO2                     6.751      0.001871        0.1124          --            --  
   TiO2                   0.01086     3.010e-06     0.0002404          --            --  

  Minerals in system     moles      log moles      grams        volume (cm3)
 ----------------------------------------------------------------------------
   Chromite             1.573e-05     -4.803       0.003520       0.0006921
   Hematite             0.0008421     -3.075         0.1345         0.02549
   Magnesite            0.0001095     -3.960       0.009235        0.003069
   Nontronite-Mg        0.0001022     -3.990        0.04311         0.01327
   Pyrite               6.377e-05     -4.195       0.007651        0.001527
   Saponite-Mg          2.941e-05     -4.531        0.01126        0.003931
   Talc                 0.0003441     -3.463         0.1305         0.04688
                                               _____________   _____________
          (total)                                    0.3398         0.09486 

  Aqueous species       molality    mg/kg sol'n    act. coef.     log act.
 ---------------------------------------------------------------------------
   Cl-                      1.113     3.637e+04      0.6210       -0.1605
   Mg++                     1.113     2.493e+04      0.3088       -0.4639
   MgCl+                   0.3010     1.658e+04      0.7043       -0.6737
   K+                   0.0009939         35.82      0.6210       -3.2096
   Ca++                 0.0009573         35.37      0.2141       -3.6884
   Na+                  0.0009433         19.99      0.7043       -3.1776
   MgSO4(aq)            0.0007389         81.99      1.0000       -3.1314
   MgHCO3+              0.0006863         53.98      0.7043       -3.3157
   HCO3-                0.0001662         9.348      0.7043       -3.9316
   Fe++                 0.0001507         7.760      0.2141       -4.4912
   SO4--                0.0001356         12.00      0.1152       -4.8063
   NaCl(aq)             6.814e-05         3.671      1.0000       -4.1666
   CaCl+                4.271e-05         2.974      0.7043       -4.5217
   CaCl2(aq)            3.457e-05         3.537      1.0000       -4.4613
   FeCl+                2.230e-05         1.877      0.7043       -4.8039
   CO2(aq)              1.977e-05        0.8019      1.0000       -4.7041
   Mn++                 1.879e-05        0.9515      0.2141       -5.3955
   MgCO3(aq)            1.712e-05         1.331      1.0000       -4.7665
   SiO2(aq)             1.225e-05        0.6786      1.0000       -4.9118
   KCl(aq)              8.323e-06        0.5720      1.0000       -5.0797
   MnCl+                4.654e-06        0.3878      0.7043       -5.4844
   Ti(OH)4(aq)          4.010e-06        0.4285      1.0000       -5.3969
   HPO4--               3.491e-06        0.3089      0.1152       -6.3954
   FeCl4--              6.388e-07        0.1164      0.1152       -7.1330
   H2PO4-               5.141e-07       0.04596      0.7043       -6.4412
   CO3--                4.659e-07       0.02577      0.1396       -7.1868
   CaHCO3+              4.240e-07       0.03951      0.7043       -6.5249
   CaSO4(aq)            3.773e-07       0.04735      1.0000       -6.4233
   NaHCO3(aq)           1.837e-07       0.01423      1.0000       -6.7358
   KSO4-                1.052e-07       0.01310      0.7043       -7.1304
   FeCl2(aq)            5.336e-08      0.006235      1.0000       -7.2728
   H+                   4.591e-08     4.266e-05      0.9314       -7.3689
   OH-                  3.891e-08     0.0006100      0.6653       -7.5870
   HSiO3-               1.863e-08      0.001324      0.7043       -7.8820
   CaCO3(aq)            1.765e-08      0.001629      1.0000       -7.7532
   MnSO4(aq)            1.130e-08      0.001572      1.0000       -7.9471
    (only species > 1e-8 molal listed)

  Mineral saturation states
                     log Q/K                          log Q/K
 ----------------------------------------------------------------
   Chromite           0.0000 sat    Saponite-Na       -0.9170     
   Talc               0.0000 sat    Coesite           -1.1595     
   Nontronite-Mg      0.0000 sat    Nontronite-H      -1.2644     
   Magnesite          0.0000 sat    Saponite-H        -1.2666     
   Saponite-Mg        0.0000 sat    Siderite          -1.3453     
   Pyrite             0.0000 sat    Cristobalite(bet  -1.4105     
   Hematite          -0.0000 sat    Chrysotile        -1.5092     
   Ice               -0.0628        Magnetite         -1.5272     
   Quartz            -0.2799        Eskolaite         -1.5292     
   Goethite          -0.4627        SiO2(am)          -1.7878     
   Tridymite         -0.4863        Rhodochrosite     -2.0749     
   Nontronite-K      -0.5037        Diaspore          -2.3549     
   Saponite-K        -0.5065        Cronstedtite-7A   -2.3765     
   Nontronite-Ca     -0.5209        Dolomite-dis      -2.4246     
   Saponite-Ca       -0.5239        Calcite           -2.4768     
   Chalcedony        -0.5759        Aragonite         -2.6226     
   Dolomite-ord      -0.6839        Boehmite          -2.8031     
   Dolomite          -0.6840        Gibbsite          -2.8323     
   Cristobalite(alp  -0.8905        Celadonite        -2.9213     
   Nontronite-Na     -0.9140        Ferrosilite       -2.9461     
    (only minerals with log Q/K > -3 listed)

                         partial
  Gases               press. (bar)     fugacity     fug. coef.    log fug.
 ---------------------------------------------------------------------------
   H2O(g)                0.005293      0.004847        0.9156     -2.3146
   CO2(g)               0.0002483     0.0002466        0.9932     -3.6080
   H2(g)                7.428e-10     7.434e-10         1.001     -9.1288
   H2S(g)               7.337e-11     7.263e-11        0.9900    -10.1389
   CH4(g)               7.503e-14     7.485e-14        0.9976    -13.1258
   HCl(g)               9.884e-16     9.884e-16         1.000*   -15.0051
   CO(g)                6.735e-17     6.735e-17         1.000*   -16.1717
   SO2(g)               1.209e-24     1.184e-24        0.9786    -23.9268
   S2(g)                4.106e-31     4.106e-31         1.000*   -30.3866
   C2H4(g)              1.170e-41     1.170e-41         1.000*   -40.9318
   Cl2(g)               5.949e-58     5.949e-58         1.000*   -57.2256
   Na(g)                4.794e-66     4.794e-66         1.000*   -65.3193
   K(g)                 1.104e-66     1.104e-66         1.000*   -65.9570
   O2(g)                8.789e-75     8.780e-75        0.9990    -74.0565
   Mg(g)               1.186e-104    1.186e-104         1.000*  -103.9259
   Ca(g)               1.962e-132    1.962e-132         1.000*  -131.7073
   C(g)                9.244e-135    9.244e-135         1.000*  -134.0342
   Al(g)               7.640e-158    7.640e-158         1.000*  -157.1169
   Si(g)               8.195e-170    8.195e-170         1.000*  -169.0865
    *no data, gas taken to be ideal

                                  In fluid              Sorbed            Kd
  Original basis total moles   moles     mg/kg      moles     mg/kg      L/kg
 -------------------------------------------------------------------------------
   H2O                 55.5       55.5  9.22e+05
   Al+++           4.34e-05   2.91e-12  7.23e-08
   Ca++             0.00104    0.00104      38.3
   Cl-                 1.41       1.41  4.62e+04
   CrO4--          3.15e-05   5.19e-17  5.55e-12
   Fe++             0.00214   0.000174      8.94
   H+              -0.00614   2.67e-06   0.00248
   HCO3-            0.00100   0.000890      50.1
   HPO4--          4.01e-06   4.01e-06     0.354
   K+               0.00100    0.00100      36.1
   Mg++                1.42       1.42  3.17e+04
   Mn++            2.35e-05   2.35e-05      1.19
   Na+              0.00101    0.00101      21.4
   O2(aq)          0.000225  -7.84e-11 -2.31e-06
   SO4--            0.00100   0.000875      77.5
   SiO2(aq)         0.00187   1.23e-05     0.680
   Ti(OH)4(aq)     4.01e-06   4.01e-06     0.428

  Elemental composition               In fluid                  Sorbed
                  total moles     moles       mg/kg        moles       mg/kg
 -------------------------------------------------------------------------------
   Aluminum         4.344e-05    2.906e-12   7.229e-08
   Calcium           0.001035     0.001035       38.25
   Carbon            0.001000    0.0008905       9.860
   Chlorine             1.414        1.414   4.621e+04
   Chromium         3.145e-05    5.189e-17   2.487e-12
   Hydrogen             111.0        111.0   1.031e+05
   Iron              0.002142    0.0001737       8.944
   Magnesium            1.416        1.415   3.171e+04
   Manganese        2.345e-05    2.345e-05       1.188
   Oxygen               55.52        55.51   8.188e+05
   Phosphorus       4.006e-06    4.006e-06      0.1144
   Potassium         0.001002     0.001002       36.13
   Silicon           0.001872    1.227e-05      0.3177
   Sodium            0.001012     0.001012       21.44
   Sulfur            0.001002    0.0008749       25.86
   Titanium         4.010e-06    4.010e-06      0.1770


          Step #    17             Xi = 0.0004

          Temperature =   0.0 C    Pressure =  1.013 bars
          pH =  7.369              log fO2 =  -74.067
          Eh =  -0.1689 volts      pe =  -3.1166
          Ionic strength      =    2.936344 molal
          Charge imbalance    =    1.307264 eq/kg (38.91% error)
          Activity of water   =    0.963678
          Solvent mass        =     0.99998 kg
          Solution mass       =      1.0848 kg
          Mineral mass        =  0.00042755 kg
          Solution density    =    1.066    g/cm3
          Solution viscosity  =    0.021    poise
          Chlorinity          =    1.414024 molal
          Dissolved solids    =       78156 mg/kg sol'n
          Hardness            =   130661.35 mg/kg sol'n as CaCO3
            carbonate         =       36.97 mg/kg sol'n as CaCO3
            non-carbonate     =   130624.38 mg/kg sol'n as CaCO3
          Carbonate alkalinity=       36.97 mg/kg sol'n as CaCO3
          Water type          =    Mg-Cl
          Bulk volume         =    1.02e+03 cm3
          Fluid volume        =    1.02e+03 cm3
          Mineral volume      =       0.121 cm3
          Inert volume        =        0.00 cm3
          Porosity            =        100. %
          Permeability        =        98.3 cm2
          Mass reacted        =        0.38 g

                          moles          moles         grams          cm3      rxn rate
  Reactants             remaining       reacted       reacted       reacted  (mol/kg sec)
 ------------------------------------------------------------------------------------------
   H2O                    0.04214     1.485e-05     0.0002675          --            --  
   Al2O3                  0.07658     2.698e-05      0.002751          --            --  
   CaO                     0.1276     4.497e-05      0.002522          --            --  
   Cr2O3                  0.05494     1.936e-05      0.002942          --            --  
   FeO(ox)                  4.121      0.001452        0.1043          --            --  
   K2O(ox)               0.004144     1.460e-06     0.0001375          --            --  
   MgO                      8.556      0.003015        0.1215          --            --  
   MnO                    0.08102     2.855e-05      0.002025          --            --  
   Na2O(ox)               0.02100     7.398e-06     0.0004585          --            --  
   P2O5                  0.005424     1.911e-06     0.0002713          --            --  
   S                     0.008793     3.098e-06     9.934e-05     4.805e-05          --  
   SiO2                     6.750      0.002378        0.1429          --            --  
   TiO2                   0.01086     3.827e-06     0.0003057          --            --  

  Minerals in system     moles      log moles      grams        volume (cm3)
 ----------------------------------------------------------------------------
   Chromite             1.986e-05     -4.702       0.004445       0.0008739
   Hematite              0.001086     -2.964         0.1735         0.03289
   Magnesite            0.0001096     -3.960       0.009237        0.003069
   Pyrite               8.434e-05     -4.074        0.01012        0.002019
   Saponite-Mg          0.0001666     -3.778        0.06377         0.02226
   Talc                 0.0004390     -3.358         0.1665         0.05981
                                               _____________   _____________
          (total)                                    0.4275          0.1209 

  Aqueous species       molality    mg/kg sol'n    act. coef.     log act.
 ---------------------------------------------------------------------------
   Cl-                      1.113     3.637e+04      0.6210       -0.1605
   Mg++                     1.113     2.493e+04      0.3088       -0.4639
   MgCl+                   0.3009     1.658e+04      0.7043       -0.6737
   K+                   0.0009945         35.84      0.6210       -3.2093
   Ca++                 0.0009662         35.70      0.2141       -3.6843
   Na+                  0.0009463         20.05      0.7043       -3.1762
   MgSO4(aq)            0.0007047         78.19      1.0000       -3.1520
   MgHCO3+              0.0006863         53.98      0.7043       -3.3157
   HCO3-                0.0001662         9.348      0.7043       -3.9316
   Fe++                 0.0001517         7.809      0.2141       -4.4885
   SO4--                0.0001293         11.45      0.1152       -4.8268
   NaCl(aq)             6.835e-05         3.682      1.0000       -4.1653
   CaCl+                4.311e-05         3.001      0.7043       -4.5177
   CaCl2(aq)            3.489e-05         3.570      1.0000       -4.4572
   Mn++                 2.367e-05         1.199      0.2141       -5.2952
   FeCl+                2.244e-05         1.889      0.7043       -4.8012
   CO2(aq)              1.977e-05        0.8019      1.0000       -4.7041
   MgCO3(aq)            1.712e-05         1.331      1.0000       -4.7665
   SiO2(aq)             1.225e-05        0.6786      1.0000       -4.9118
   KCl(aq)              8.329e-06        0.5724      1.0000       -5.0794
   MnCl+                5.864e-06        0.4886      0.7043       -5.3840
   Ti(OH)4(aq)          4.827e-06        0.5157      1.0000       -5.3164
   HPO4--               4.202e-06        0.3718      0.1152       -6.3149
   FeCl4--              6.428e-07        0.1171      0.1152       -7.1303
   H2PO4-               6.187e-07       0.05532      0.7043       -6.3607
   CO3--                4.659e-07       0.02577      0.1396       -7.1868
   CaHCO3+              4.279e-07       0.03988      0.7043       -6.5209
   CaSO4(aq)            3.632e-07       0.04558      1.0000       -6.4399
   NaHCO3(aq)           1.843e-07       0.01427      1.0000       -6.7344
   KSO4-                1.003e-07       0.01250      0.7043       -7.1507
   FeCl2(aq)            5.369e-08      0.006274      1.0000       -7.2701
   H+                   4.591e-08     4.266e-05      0.9314       -7.3689
   OH-                  3.891e-08     0.0006100      0.6653       -7.5870
   HSiO3-               1.863e-08      0.001324      0.7043       -7.8820
   CaCO3(aq)            1.782e-08      0.001644      1.0000       -7.7492
   MnSO4(aq)            1.357e-08      0.001889      1.0000       -7.8673
    (only species > 1e-8 molal listed)

  Mineral saturation states
                     log Q/K                          log Q/K
 ----------------------------------------------------------------
   Pyrite             0.0000 sat    Saponite-Na       -0.9165     
   Chromite           0.0000 sat    Coesite           -1.1595     
   Saponite-Mg        0.0000 sat    Nontronite-H      -1.2644     
   Talc               0.0000 sat    Saponite-H        -1.2666     
   Magnesite          0.0000 sat    Siderite          -1.3426     
   Hematite          -0.0000 sat    Cristobalite(bet  -1.4105     
   Nontronite-Mg     -0.0000        Chrysotile        -1.5092     
   Ice               -0.0628        Magnetite         -1.5245     
   Quartz            -0.2799        Eskolaite         -1.5319     
   Goethite          -0.4627        SiO2(am)          -1.7878     
   Tridymite         -0.4863        Rhodochrosite     -1.9746     
   Nontronite-K      -0.5037        Diaspore          -2.3550     
   Saponite-K        -0.5064        Cronstedtite-7A   -2.3710     
   Nontronite-Ca     -0.5203        Dolomite-dis      -2.4206     
   Saponite-Ca       -0.5233        Calcite           -2.4728     
   Chalcedony        -0.5759        Aragonite         -2.6186     
   Dolomite-ord      -0.6799        Boehmite          -2.8032     
   Dolomite          -0.6800        Gibbsite          -2.8323     
   Cristobalite(alp  -0.8905        Celadonite        -2.9211     
   Nontronite-Na     -0.9136        Ferrosilite       -2.9434     
    (only minerals with log Q/K > -3 listed)

                         partial
  Gases               press. (bar)     fugacity     fug. coef.    log fug.
 ---------------------------------------------------------------------------
   H2O(g)                0.005293      0.004847        0.9156     -2.3146
   CO2(g)               0.0002483     0.0002466        0.9932     -3.6080
   H2(g)                7.523e-10     7.529e-10         1.001     -9.1233
   H2S(g)               7.360e-11     7.286e-11        0.9900    -10.1375
   CH4(g)               7.892e-14     7.873e-14        0.9976    -13.1038
   HCl(g)               9.884e-16     9.884e-16         1.000*   -15.0051
   CO(g)                6.820e-17     6.820e-17         1.000*   -16.1662
   SO2(g)               1.168e-24     1.143e-24        0.9786    -23.9419
   S2(g)                4.028e-31     4.028e-31         1.000*   -30.3949
   C2H4(g)              1.262e-41     1.262e-41         1.000*   -40.8989
   Cl2(g)               5.874e-58     5.874e-58         1.000*   -57.2311
   Na(g)                4.840e-66     4.840e-66         1.000*   -65.3152
   K(g)                 1.112e-66     1.112e-66         1.000*   -65.9540
   O2(g)                8.569e-75     8.561e-75        0.9990    -74.0675
   Mg(g)               1.201e-104    1.201e-104         1.000*  -103.9204
   Ca(g)               2.006e-132    2.006e-132         1.000*  -131.6978
   C(g)                9.480e-135    9.480e-135         1.000*  -134.0232
   Al(g)               7.786e-158    7.786e-158         1.000*  -157.1087
   Si(g)               8.404e-170    8.404e-170         1.000*  -169.0755
    *no data, gas taken to be ideal

                                  In fluid              Sorbed            Kd
  Original basis total moles   moles     mg/kg      moles     mg/kg      L/kg
 -------------------------------------------------------------------------------
   H2O                 55.5       55.5  9.22e+05
   Al+++           5.50e-05   2.91e-12  7.23e-08
   Ca++             0.00104    0.00104      38.6
   Cl-                 1.41       1.41  4.62e+04
   CrO4--          3.97e-05   5.17e-17  5.53e-12
   Fe++             0.00245   0.000175      9.00
   H+              -0.00810   2.77e-06   0.00258
   HCO3-            0.00100   0.000890      50.1
   HPO4--          4.82e-06   4.82e-06     0.427
   K+               0.00100    0.00100      36.1
   Mg++                1.42       1.42  3.17e+04
   Mn++            2.95e-05   2.95e-05      1.50
   Na+              0.00101    0.00101      21.5
   O2(aq)          0.000218  -7.87e-11 -2.32e-06
   SO4--            0.00100   0.000834      73.9
   SiO2(aq)         0.00238   1.23e-05     0.680
   Ti(OH)4(aq)     4.83e-06   4.83e-06     0.516

  Elemental composition               In fluid                  Sorbed
                  total moles     moles       mg/kg        moles       mg/kg
 -------------------------------------------------------------------------------
   Aluminum         5.496e-05    2.906e-12   7.229e-08
   Calcium           0.001045     0.001045       38.61
   Carbon            0.001000    0.0008904       9.859
   Chlorine             1.414        1.414   4.621e+04
   Chromium         3.971e-05    5.172e-17   2.479e-12
   Hydrogen             111.0        111.0   1.032e+05
   Iron              0.002452    0.0001748       9.000
   Magnesium            1.417        1.415   3.171e+04
   Manganese        2.955e-05    2.955e-05       1.496
   Oxygen               55.52        55.51   8.188e+05
   Phosphorus       4.822e-06    4.822e-06      0.1377
   Potassium         0.001003     0.001003       36.15
   Silicon           0.002379    1.227e-05      0.3177
   Sodium            0.001015     0.001015       21.51
   Sulfur            0.001003    0.0008344       24.67
   Titanium         4.827e-06    4.827e-06      0.2130


          Step #    19             Xi = 0.0004

          Temperature =   0.0 C    Pressure =  1.013 bars
          pH =  7.612              log fO2 =  -74.342
          Eh =  -0.1858 volts      pe =  -3.4282
          Ionic strength      =    2.936302 molal
          Charge imbalance    =    1.307308 eq/kg (38.91% error)
          Activity of water   =    0.963679
          Solvent mass        =     0.99998 kg
          Solution mass       =      1.0847 kg
          Mineral mass        =  0.00054232 kg
          Solution density    =    1.066    g/cm3
          Solution viscosity  =    0.021    poise
          Chlorinity          =    1.414023 molal
          Dissolved solids    =       78124 mg/kg sol'n
          Hardness            =   130653.19 mg/kg sol'n as CaCO3
            carbonate         =       22.27 mg/kg sol'n as CaCO3
            non-carbonate     =   130630.93 mg/kg sol'n as CaCO3
          Carbonate alkalinity=       22.27 mg/kg sol'n as CaCO3
          Water type          =    Mg-Cl
          Bulk volume         =    1.02e+03 cm3
          Fluid volume        =    1.02e+03 cm3
          Mineral volume      =       0.155 cm3
          Inert volume        =        0.00 cm3
          Porosity            =        100. %
          Permeability        =        98.2 cm2
          Mass reacted        =       0.459 g

                          moles          moles         grams          cm3      rxn rate
  Reactants             remaining       reacted       reacted       reacted  (mol/kg sec)
 ------------------------------------------------------------------------------------------
   H2O                    0.04213     1.792e-05     0.0003228          --            --  
   Al2O3                  0.07657     3.256e-05      0.003320          --            --  
   CaO                     0.1276     5.427e-05      0.003043          --            --  
   Cr2O3                  0.05493     2.336e-05      0.003551          --            --  
   FeO(ox)                  4.120      0.001752        0.1259          --            --  
   K2O(ox)               0.004144     1.762e-06     0.0001660          --            --  
   MgO                      8.556      0.003638        0.1466          --            --  
   MnO                    0.08102     3.445e-05      0.002444          --            --  
   Na2O(ox)               0.02099     8.928e-06     0.0005533          --            --  
   P2O5                  0.005424     2.306e-06     0.0003274          --            --  
   S                     0.008792     3.739e-06     0.0001199     5.799e-05          --  
   SiO2                     6.750      0.002870        0.1725          --            --  
   TiO2                   0.01086     4.618e-06     0.0003689          --            --  

  Minerals in system     moles      log moles      grams        volume (cm3)
 ----------------------------------------------------------------------------
   Antigorite           5.852e-08     -7.233      0.0002654       0.0001024
   Chromite             2.386e-05     -4.622       0.005341        0.001050
   Hematite              0.001275     -2.895         0.2036         0.03860
   Magnesite            0.0004884     -3.311        0.04118         0.01368
   Pyrite               0.0001115     -3.953        0.01338        0.002670
   Saponite-Mg          0.0002004     -3.698        0.07673         0.02678
   Talc                 0.0005322     -3.274         0.2018         0.07251
                                               _____________   _____________
          (total)                                    0.5423          0.1554 

  Aqueous species       molality    mg/kg sol'n    act. coef.     log act.
 ---------------------------------------------------------------------------
   Mg++                     1.113     2.494e+04      0.3088       -0.4638
   Cl-                      1.113     3.637e+04      0.6210       -0.1605
   MgCl+                   0.3010     1.658e+04      0.7043       -0.6737
   K+                   0.0009951         35.87      0.6210       -3.2090
   Ca++                 0.0009750         36.02      0.2141       -3.6804
   Na+                  0.0009492         20.12      0.7043       -3.1749
   MgSO4(aq)            0.0006593         73.16      1.0000       -3.1809
   MgHCO3+              0.0003922         30.85      0.7043       -3.5587
   SO4--                0.0001209         10.71      0.1152       -4.8558
   HCO3-                9.496e-05         5.342      0.7043       -4.1747
   NaCl(aq)             6.856e-05         3.694      1.0000       -4.1639
   Fe++                 5.802e-05         2.987      0.2141       -4.9058
   CaCl+                4.350e-05         3.029      0.7043       -4.5138
   CaCl2(aq)            3.521e-05         3.603      1.0000       -4.4533
   Mn++                 2.840e-05         1.438      0.2141       -5.2161
   MgCO3(aq)            1.712e-05         1.331      1.0000       -4.7665
   FeCl+                8.584e-06        0.7225      0.7043       -5.2186
   KCl(aq)              8.333e-06        0.5727      1.0000       -5.0792
   MnCl+                7.036e-06        0.5863      0.7043       -5.3049
   CO2(aq)              6.455e-06        0.2619      1.0000       -5.1901
   Ti(OH)4(aq)          5.618e-06        0.6003      1.0000       -5.2504
   SiO2(aq)             5.293e-06        0.2932      1.0000       -5.2763
   HPO4--               5.175e-06        0.4579      0.1152       -6.2245
   CO3--                4.658e-07       0.02577      0.1396       -7.1869
   H2PO4-               4.355e-07       0.03893      0.7043       -6.5133
   CaSO4(aq)            3.428e-07       0.04303      1.0000       -6.4649
   CaHCO3+              2.467e-07       0.02300      0.7043       -6.7600
   FeCl4--              2.459e-07       0.04480      0.1152       -7.5476
   NaHCO3(aq)           1.056e-07      0.008182      1.0000       -6.9762
   KSO4-                9.393e-08       0.01170      0.7043       -7.1794
   OH-                  6.808e-08      0.001067      0.6653       -7.3440
   H+                   2.624e-08     2.438e-05      0.9314       -7.6119
   FeCl2(aq)            2.054e-08      0.002400      1.0000       -7.6874
   CaCO3(aq)            1.798e-08      0.001659      1.0000       -7.7453
   MnSO4(aq)            1.523e-08      0.002121      1.0000       -7.8172
   HSiO3-               1.408e-08      0.001001      0.7043       -8.0036
    (only species > 1e-8 molal listed)

  Mineral saturation states
                     log Q/K                          log Q/K
 ----------------------------------------------------------------
   Pyrite             0.0000 sat    Saponite-H        -1.3468     
   Antigorite         0.0000 sat    Magnetite         -1.4558     
   Saponite-Mg        0.0000 sat    Nontronite-Mg     -1.4582     
   Chromite           0.0000 sat    Coesite           -1.5240     
   Talc               0.0000 sat    Eskolaite         -1.6006     
   Magnesite          0.0000 sat    Siderite          -1.7600     
   Hematite          -0.0000 sat    Cristobalite(bet  -1.7750     
   Ice               -0.0628        Rhodochrosite     -1.8955     
   Goethite          -0.4627        Nontronite-K      -1.9617     
   Saponite-K        -0.5063        Nontronite-Ca     -1.9778     
   Saponite-Ca       -0.5226        SiO2(am)          -2.1523     
   Quartz            -0.6444        Nontronite-Na     -2.3713     
   Dolomite-ord      -0.6760        Dolomite-dis      -2.4167     
   Dolomite          -0.6761        Calcite           -2.4689     
   Chrysotile        -0.7801        Cronstedtite-7A   -2.5982     
   Tridymite         -0.8508        Aragonite         -2.6147     
   Saponite-Na       -0.9161        Magnesiochromite  -2.6706     
   Chalcedony        -0.9404        Nontronite-H      -2.8028     
   Cristobalite(alp  -1.2550        Diaspore          -2.9625     
    (only minerals with log Q/K > -3 listed)

                         partial
  Gases               press. (bar)     fugacity     fug. coef.    log fug.
 ---------------------------------------------------------------------------
   H2O(g)                0.005293      0.004847        0.9156     -2.3146
   CO2(g)               8.108e-05     8.053e-05        0.9932     -4.0940
   H2(g)                1.032e-09     1.033e-09         1.001     -8.9859
   H2S(g)               7.966e-11     7.886e-11        0.9900    -10.1032
   CH4(g)               9.130e-14     9.108e-14        0.9976    -13.0406
   HCl(g)               5.648e-16     5.648e-16         1.000*   -15.2481
   CO(g)                3.056e-17     3.056e-17         1.000*   -16.5149
   SO2(g)               4.896e-25     4.791e-25        0.9786    -24.3195
   S2(g)                2.507e-31     2.507e-31         1.000*   -30.6009
   C2H4(g)              8.973e-42     8.973e-42         1.000*   -41.0471
   Cl2(g)               1.398e-58     1.398e-58         1.000*   -57.8544
   Na(g)                9.950e-66     9.950e-66         1.000*   -65.0022
   K(g)                 2.280e-66     2.280e-66         1.000*   -65.6420
   O2(g)                4.553e-75     4.548e-75        0.9990    -74.3421
   Mg(g)               5.046e-104    5.046e-104         1.000*  -103.2971
   Ca(g)               8.501e-132    8.501e-132         1.000*  -131.0705
   C(g)                5.827e-135    5.827e-135         1.000*  -134.2346
   Al(g)               3.089e-158    3.089e-158         1.000*  -157.5102
   Si(g)               6.833e-170    6.833e-170         1.000*  -169.1654
    *no data, gas taken to be ideal

                                  In fluid              Sorbed            Kd
  Original basis total moles   moles     mg/kg      moles     mg/kg      L/kg
 -------------------------------------------------------------------------------
   H2O                 55.5       55.5  9.22e+05
   Al+++           6.61e-05   1.04e-12  2.60e-08
   Ca++             0.00105    0.00105      39.0
   Cl-                 1.41       1.41  4.62e+04
   CrO4--          4.77e-05   8.92e-18  9.54e-13
   Fe++             0.00275   6.69e-05      3.44
   H+              -0.00999  -1.08e-05   -0.0100
   HCO3-            0.00100   0.000512      28.8
   HPO4--          5.61e-06   5.61e-06     0.497
   K+               0.00100    0.00100      36.2
   Mg++                1.42       1.41  3.17e+04
   Mn++            3.55e-05   3.55e-05      1.80
   Na+              0.00102    0.00102      21.6
   O2(aq)          0.000211  -1.19e-10 -3.51e-06
   SO4--            0.00100   0.000781      69.1
   SiO2(aq)         0.00287   5.31e-06     0.294
   Ti(OH)4(aq)     5.62e-06   5.62e-06     0.600

  Elemental composition               In fluid                  Sorbed
                  total moles     moles       mg/kg        moles       mg/kg
 -------------------------------------------------------------------------------
   Aluminum         6.612e-05    1.044e-12   2.597e-08
   Calcium           0.001054     0.001054       38.95
   Carbon            0.001000    0.0005116       5.665
   Chlorine             1.414        1.414   4.621e+04
   Chromium         4.772e-05    8.919e-18   4.275e-13
   Hydrogen             111.0        111.0   1.032e+05
   Iron              0.002752    6.687e-05       3.443
   Magnesium            1.418        1.415   3.170e+04
   Manganese        3.545e-05    3.545e-05       1.796
   Oxygen               55.53        55.51   8.188e+05
   Phosphorus       5.613e-06    5.613e-06      0.1603
   Potassium         0.001004     0.001004       36.17
   Silicon           0.002871    5.307e-06      0.1374
   Sodium            0.001018     0.001018       21.57
   Sulfur            0.001004    0.0007806       23.08
   Titanium         5.618e-06    5.618e-06      0.2480


          Step #    28             Xi = 0.0022

          Temperature =   0.0 C    Pressure =  1.013 bars
          pH =  7.854              log fO2 =  -79.975
          Eh =  -0.2752 volts      pe =  -5.0789
          Ionic strength      =    2.936506 molal
          Charge imbalance    =    1.307637 eq/kg (38.92% error)
          Activity of water   =    0.963671
          Solvent mass        =     0.99979 kg
          Solution mass       =      1.0845 kg
          Mineral mass        =   0.0027475 kg
          Solution density    =    1.066    g/cm3
          Solution viscosity  =    0.021    poise
          Chlorinity          =    1.414296 molal
          Dissolved solids    =       78070 mg/kg sol'n
          Hardness            =   130543.19 mg/kg sol'n as CaCO3
            carbonate         =       14.04 mg/kg sol'n as CaCO3
            non-carbonate     =   130529.15 mg/kg sol'n as CaCO3
          Carbonate alkalinity=       14.04 mg/kg sol'n as CaCO3
          Water type          =    Mg-Cl
          Bulk volume         =    1.02e+03 cm3
          Fluid volume        =    1.02e+03 cm3
          Mineral volume      =       0.888 cm3
          Inert volume        =        0.00 cm3
          Porosity            =        99.9 %
          Permeability        =        95.8 cm2
          Mass reacted        =        2.39 g

                          moles          moles         grams          cm3      rxn rate
  Reactants             remaining       reacted       reacted       reacted  (mol/kg sec)
 ------------------------------------------------------------------------------------------
   H2O                    0.04206     9.329e-05      0.001681          --            --  
   Al2O3                  0.07643     0.0001695       0.01729          --            --  
   CaO                     0.1274     0.0002826       0.01585          --            --  
   Cr2O3                  0.05484     0.0001216       0.01849          --            --  
   FeO(ox)                  4.113      0.009123        0.6554          --            --  
   K2O(ox)               0.004137     9.176e-06     0.0008643          --            --  
   MgO                      8.540       0.01894        0.7635          --            --  
   MnO                    0.08087     0.0001794       0.01272          --            --  
   Na2O(ox)               0.02096     4.648e-05      0.002881          --            --  
   P2O5                  0.005414     1.201e-05      0.001705          --            --  
   S                     0.008776     1.947e-05     0.0006242     0.0003020          --  
   SiO2                     6.738       0.01494        0.8979          --            --  
   TiO2                   0.01084     2.405e-05      0.001921          --            --  

  Minerals in system     moles      log moles      grams        volume (cm3)
 ----------------------------------------------------------------------------
   Antigorite           0.0003440     -3.463          1.560          0.6017
   C                    0.0001967     -3.706       0.002362        0.001042
   Chromite             0.0001221     -3.913        0.02734        0.005375
   Diaspore             4.797e-05     -4.319       0.002877       0.0008519
   Hematite              0.004465     -2.350         0.7131          0.1352
   Magnesite            0.0004904     -3.309        0.04135         0.01374
   Pyrite               0.0005097     -3.293        0.06116         0.01220
   Saponite-Mg          0.0008852     -3.053         0.3389          0.1183
                                               _____________   _____________
          (total)                                     2.747          0.8884 

  Aqueous species       molality    mg/kg sol'n    act. coef.     log act.
 ---------------------------------------------------------------------------
   Cl-                      1.113     3.638e+04      0.6210       -0.1604
   Mg++                     1.112     2.492e+04      0.3088       -0.4640
   MgCl+                   0.3009     1.658e+04      0.7043       -0.6738
   Ca++                  0.001187         43.85      0.2141       -3.5950
   Na+                   0.001019         21.61      0.7043       -3.1438
   K+                    0.001010         36.41      0.6210       -3.2025
   Fe++                 0.0004859         25.02      0.2141       -3.9828
   MgHCO3+              0.0002244         17.65      0.7043       -3.8013
   Mn++                 0.0001446         7.323      0.2141       -4.5093
   NaCl(aq)             7.365e-05         3.968      1.0000       -4.1328
   FeCl+                7.190e-05         6.052      0.7043       -4.2955
   HCO3-                5.435e-05         3.057      0.7043       -4.4170
   CaCl+                5.296e-05         3.688      0.7043       -4.4283
   CaCl2(aq)            4.288e-05         4.387      1.0000       -4.3677
   MnCl+                3.583e-05         2.986      0.7043       -4.5980
   Ti(OH)4(aq)          2.505e-05         2.677      1.0000       -4.6012
   HPO4--               2.383e-05         2.109      0.1152       -5.5613
   MgCO3(aq)            1.712e-05         1.331      1.0000       -4.7665
   Methane(aq)          1.428e-05        0.2112      1.0000       -4.8453
   KCl(aq)              8.461e-06        0.5815      1.0000       -5.0726
   CO2(aq)              2.113e-06       0.08575      1.0000       -5.6750
   FeCl4--              2.061e-06        0.3756      0.1152       -6.6243
   H2PO4-               1.147e-06        0.1026      0.7043       -6.0926
   SiO2(aq)             1.094e-06       0.06061      1.0000       -5.9609
   CO3--                4.661e-07       0.02578      0.1396       -7.1867
   FeCl2(aq)            1.721e-07       0.02011      1.0000       -6.7642
   CaHCO3+              1.719e-07       0.01602      0.7043       -6.9169
   OH-                  1.190e-07      0.001866      0.6653       -7.1014
   NaHCO3(aq)           6.494e-08      0.005030      1.0000       -7.1875
   CaCO3(aq)            2.189e-08      0.002020      1.0000       -7.6597
   MgP2O7--             1.886e-08      0.003447      0.1152       -8.6628
   H+                   1.501e-08     1.395e-05      0.9315       -7.8545
    (only species > 1e-8 molal listed)

  Mineral saturation states
                     log Q/K                          log Q/K
 ----------------------------------------------------------------
   Antigorite         0.0000 sat    Saponite-Na       -0.9058     
   Magnesite          0.0000 sat    Rhodochrosite     -1.1885     
   C                  0.0000 sat    Talc              -1.2835     
   Chromite           0.0000 sat    Quartz            -1.3290     
   Diaspore           0.0000 sat    Saponite-H        -1.4268     
   Pyrite             0.0000 sat    Tridymite         -1.5354     
   Saponite-Mg        0.0000 sat    Chalcedony        -1.6250     
   Hematite          -0.0000 sat    Daphnite-14A      -1.7910     
   Magnetite         -0.0477        Cristobalite(alp  -1.9396     
   Ice               -0.0628        Greenalite        -1.9420     
   Boehmite          -0.4482        Troilite          -2.0081     
   Goethite          -0.4627        Pyrrhotite        -2.1160     
   Cronstedtite-7A   -0.4666        Coesite           -2.2086     
   Gibbsite          -0.4774        Dolomite-dis      -2.3311     
   Saponite-K        -0.5042        Calcite           -2.3833     
   Saponite-Ca       -0.5085        Cristobalite(bet  -2.4596     
   Dolomite-ord      -0.5904        Annite            -2.5010     
   Dolomite          -0.5905        Ferrosilite       -2.5157     
   Clinochlore-14A   -0.6865        Aragonite         -2.5291     
   Chrysotile        -0.6945        SiO2(am)          -2.8369     
   Phlogopite        -0.7366        Brucite           -2.8770     
   Ripidolite-14A    -0.8081        Nontronite-Mg     -2.9129     
   Siderite          -0.8368        Hydroxylapatite   -2.9837     
    (only minerals with log Q/K > -3 listed)

                         partial
  Gases               press. (bar)     fugacity     fug. coef.    log fug.
 ---------------------------------------------------------------------------
   CH4(g)                0.005499      0.005486        0.9976     -2.2607
   H2O(g)                0.005293      0.004847        0.9156     -2.3146
   CO2(g)               2.655e-05     2.637e-05        0.9932     -4.5789
   H2(g)                6.759e-07     6.765e-07         1.001     -6.1698
   H2S(g)               4.030e-10     3.989e-10        0.9900     -9.3991
   CO(g)                6.552e-15     6.552e-15         1.000*   -14.1836
   HCl(g)               3.232e-16     3.232e-16         1.000*   -15.4905
   C2H4(g)              7.591e-26     7.591e-26         1.000*   -25.1197
   SO2(g)               8.817e-33     8.628e-33        0.9786    -32.0641
   S2(g)                1.496e-35     1.496e-35         1.000*   -34.8251
   Cl2(g)               6.990e-62     6.990e-62         1.000*   -61.1555
   Na(g)                4.781e-64     4.781e-64         1.000*   -63.3205
   K(g)                 1.035e-64     1.035e-64         1.000*   -63.9849
   O2(g)                1.061e-80     1.060e-80        0.9990    -79.9745
   Mg(g)               1.009e-100    1.009e-100         1.000*   -99.9960
   Ca(g)               2.071e-128    2.071e-128         1.000*  -127.6838
   C(g)                8.183e-130    8.183e-130         1.000*  -129.0871
   Al(g)               4.748e-151    4.748e-151         1.000*  -150.3234
   Si(g)               6.060e-165    6.060e-165         1.000*  -164.2176
    *no data, gas taken to be ideal

                                  In fluid              Sorbed            Kd
  Original basis total moles   moles     mg/kg      moles     mg/kg      L/kg
 -------------------------------------------------------------------------------
   H2O                 55.5       55.5  9.22e+05
   Al+++           0.000340   1.52e-09  3.78e-05
   Ca++             0.00128    0.00128      47.4
   Cl-                 1.41       1.41  4.62e+04
   CrO4--          0.000244   3.40e-19  3.63e-14
   Fe++              0.0101   0.000560      28.8
   H+               -0.0565  -1.90e-07 -0.000177
   HCO3-            0.00100   0.000313      17.6
   HPO4--          2.50e-05   2.50e-05      2.21
   K+               0.00102    0.00102      36.7
   Mg++                1.43       1.41  3.17e+04
   Mn++            0.000180   0.000180      9.14
   Na+              0.00109    0.00109      23.2
   O2(aq)          4.03e-05  -2.86e-05    -0.843
   SO4--            0.00102   4.45e-10  3.94e-05
   SiO2(aq)          0.0149   1.10e-06    0.0609
   Ti(OH)4(aq)     2.50e-05   2.50e-05      2.68

  Elemental composition               In fluid                  Sorbed
                  total moles     moles       mg/kg        moles       mg/kg
 -------------------------------------------------------------------------------
   Aluminum         0.0003401    1.520e-09   3.782e-05
   Calcium           0.001283     0.001283       47.40
   Carbon            0.001000    0.0003129       3.465
   Chlorine             1.414        1.414   4.623e+04
   Chromium         0.0002443    3.398e-19   1.629e-14
   Hydrogen             111.0        111.0   1.032e+05
   Iron               0.01012    0.0005600       28.84
   Magnesium            1.433        1.413   3.167e+04
   Manganese        0.0001804    0.0001804       9.138
   Oxygen               55.57        55.50   8.188e+05
   Phosphorus       2.502e-05    2.502e-05      0.7146
   Potassium         0.001018     0.001018       36.72
   Silicon            0.01495    1.099e-06     0.02847
   Sodium            0.001093     0.001093       23.17
   Sulfur            0.001019    4.451e-10   1.316e-05
   Titanium         2.505e-05    2.505e-05       1.106


          Step #    30             Xi = 0.0027

          Temperature =   0.0 C    Pressure =  1.013 bars
          pH =  7.854              log fO2 =  -79.975
          Eh =  -0.2753 volts      pe =  -5.0789
          Ionic strength      =    2.936673 molal
          Charge imbalance    =    1.307702 eq/kg (38.92% error)
          Activity of water   =    0.963669
          Solvent mass        =     0.99973 kg
          Solution mass       =      1.0844 kg
          Mineral mass        =   0.0033236 kg
          Solution density    =    1.066    g/cm3
          Solution viscosity  =    0.021    poise
          Chlorinity          =    1.414377 molal
          Dissolved solids    =       78077 mg/kg sol'n
          Hardness            =   130545.34 mg/kg sol'n as CaCO3
            carbonate         =       14.04 mg/kg sol'n as CaCO3
            non-carbonate     =   130531.30 mg/kg sol'n as CaCO3
          Carbonate alkalinity=       14.04 mg/kg sol'n as CaCO3
          Water type          =    Mg-Cl
          Bulk volume         =    1.02e+03 cm3
          Fluid volume        =    1.02e+03 cm3
          Mineral volume      =        1.08 cm3
          Inert volume        =        0.00 cm3
          Porosity            =        99.9 %
          Permeability        =        95.1 cm2
          Mass reacted        =        2.91 g

                          moles          moles         grams          cm3      rxn rate
  Reactants             remaining       reacted       reacted       reacted  (mol/kg sec)
 ------------------------------------------------------------------------------------------
   H2O                    0.04204     0.0001137      0.002048          --            --  
   Al2O3                  0.07640     0.0002066       0.02107          --            --  
   CaO                     0.1273     0.0003444       0.01931          --            --  
   Cr2O3                  0.05481     0.0001482       0.02253          --            --  
   FeO(ox)                  4.111       0.01112        0.7988          --            --  
   K2O(ox)               0.004135     1.118e-05      0.001053          --            --  
   MgO                      8.536       0.02309        0.9304          --            --  
   MnO                    0.08083     0.0002186       0.01551          --            --  
   Na2O(ox)               0.02095     5.665e-05      0.003511          --            --  
   P2O5                  0.005412     1.463e-05      0.002077          --            --  
   S                     0.008772     2.372e-05     0.0007607     0.0003680          --  
   SiO2                     6.734       0.01821         1.094          --            --  
   TiO2                   0.01084     2.930e-05      0.002341          --            --  

  Minerals in system     moles      log moles      grams        volume (cm3)
 ----------------------------------------------------------------------------
   Antigorite           0.0004469     -3.350          2.027          0.7817
   C                    0.0006871     -3.163       0.008253        0.003640
   Chromite             0.0001487     -3.828        0.03329        0.006545
   Diaspore             0.0001429     -3.845       0.008574        0.002538
   Hematite              0.005449     -2.264         0.8701          0.1649
   Pyrite               0.0005119     -3.291        0.06141         0.01225
   Saponite-Mg          0.0008221     -3.085         0.3148          0.1099
                                               _____________   _____________
          (total)                                     3.324           1.082 

  Aqueous species       molality    mg/kg sol'n    act. coef.     log act.
 ---------------------------------------------------------------------------
   Cl-                      1.113     3.638e+04      0.6210       -0.1603
   Mg++                     1.112     2.492e+04      0.3088       -0.4641
   MgCl+                   0.3009     1.658e+04      0.7043       -0.6738
   Ca++                  0.001244         45.97      0.2141       -3.5746
   Na+                   0.001038         22.01      0.7043       -3.1358
   K+                    0.001014         36.56      0.6210       -3.2008
   Fe++                 0.0004859         25.02      0.2141       -3.9828
   MgHCO3+              0.0002243         17.65      0.7043       -3.8013
   Mn++                 0.0001760         8.916      0.2141       -4.4238
   NaCl(aq)             7.503e-05         4.043      1.0000       -4.1248
   FeCl+                7.190e-05         6.052      0.7043       -4.2955
   CaCl+                5.552e-05         3.866      0.7043       -4.4078
   HCO3-                5.435e-05         3.057      0.7043       -4.4170
   CaCl2(aq)            4.495e-05         4.600      1.0000       -4.3472
   MnCl+                4.362e-05         3.635      0.7043       -4.5125
   Ti(OH)4(aq)          3.031e-05         3.239      1.0000       -4.5184
   HPO4--               2.882e-05         2.551      0.1152       -5.4786
   MgCO3(aq)            1.712e-05         1.331      1.0000       -4.7665
   Methane(aq)          1.428e-05        0.2112      1.0000       -4.8453
   KCl(aq)              8.495e-06        0.5839      1.0000       -5.0708
   CO2(aq)              2.113e-06       0.08574      1.0000       -5.6750
   FeCl4--              2.062e-06        0.3757      0.1152       -6.6242
   H2PO4-               1.387e-06        0.1241      0.7043       -6.0100
   SiO2(aq)             1.094e-06       0.06061      1.0000       -5.9609
   CO3--                4.661e-07       0.02578      0.1396       -7.1867
   CaHCO3+              1.802e-07       0.01679      0.7043       -6.8965
   FeCl2(aq)            1.721e-07       0.02011      1.0000       -6.7642
   OH-                  1.190e-07      0.001866      0.6653       -7.1014
   NaHCO3(aq)           6.615e-08      0.005123      1.0000       -7.1795
   MgP2O7--             2.760e-08      0.005044      0.1152       -8.4975
   CaCO3(aq)            2.295e-08      0.002118      1.0000       -7.6392
   H+                   1.501e-08     1.395e-05      0.9315       -7.8545
   PO4---               1.046e-08     0.0009162      0.0056      -10.2289
    (only species > 1e-8 molal listed)

  Mineral saturation states
                     log Q/K                          log Q/K
 ----------------------------------------------------------------
   Antigorite         0.0000 sat    Saponite-Na       -0.9031     
   C                  0.0000 sat    Rhodochrosite     -1.1030     
   Diaspore           0.0000 sat    Talc              -1.2835     
   Chromite           0.0000 sat    Quartz            -1.3290     
   Pyrite             0.0000 sat    Saponite-H        -1.4268     
   Saponite-Mg        0.0000 sat    Tridymite         -1.5354     
   Hematite          -0.0000 sat    Chalcedony        -1.6250     
   Magnesite         -0.0000        Daphnite-14A      -1.7910     
   Magnetite         -0.0477        Cristobalite(alp  -1.9396     
   Ice               -0.0628        Greenalite        -1.9420     
   Boehmite          -0.4482        Troilite          -2.0081     
   Goethite          -0.4627        Pyrrhotite        -2.1160     
   Cronstedtite-7A   -0.4666        Coesite           -2.2086     
   Gibbsite          -0.4774        Dolomite-dis      -2.3106     
   Saponite-K        -0.5036        Calcite           -2.3628     
   Saponite-Ca       -0.5051        Cristobalite(bet  -2.4596     
   Dolomite-ord      -0.5699        Annite            -2.4993     
   Dolomite          -0.5700        Aragonite         -2.5086     
   Clinochlore-14A   -0.6865        Ferrosilite       -2.5157     
   Chrysotile        -0.6945        Hydroxylapatite   -2.6335     
   Phlogopite        -0.7349        SiO2(am)          -2.8369     
   Ripidolite-14A    -0.8081        Brucite           -2.8770     
   Siderite          -0.8368        Nontronite-Mg     -2.9129     
    (only minerals with log Q/K > -3 listed)

                         partial
  Gases               press. (bar)     fugacity     fug. coef.    log fug.
 ---------------------------------------------------------------------------
   CH4(g)                0.005500      0.005487        0.9976     -2.2607
   H2O(g)                0.005293      0.004846        0.9156     -2.3146
   CO2(g)               2.655e-05     2.637e-05        0.9932     -4.5789
   H2(g)                6.759e-07     6.765e-07         1.001     -6.1698
   H2S(g)               4.030e-10     3.989e-10        0.9900     -9.3991
   CO(g)                6.552e-15     6.552e-15         1.000*   -14.1836
   HCl(g)               3.232e-16     3.232e-16         1.000*   -15.4905
   C2H4(g)              7.591e-26     7.591e-26         1.000*   -25.1197
   SO2(g)               8.817e-33     8.628e-33        0.9786    -32.0641
   S2(g)                1.496e-35     1.496e-35         1.000*   -34.8252
   Cl2(g)               6.991e-62     6.991e-62         1.000*   -61.1555
   Na(g)                4.870e-64     4.870e-64         1.000*   -63.3125
   K(g)                 1.040e-64     1.040e-64         1.000*   -63.9831
   O2(g)                1.061e-80     1.060e-80        0.9990    -79.9745
   Mg(g)               1.009e-100    1.009e-100         1.000*   -99.9960
   Ca(g)               2.171e-128    2.171e-128         1.000*  -127.6634
   C(g)                8.183e-130    8.183e-130         1.000*  -129.0871
   Al(g)               4.749e-151    4.749e-151         1.000*  -150.3234
   Si(g)               6.060e-165    6.060e-165         1.000*  -164.2175
    *no data, gas taken to be ideal

                                  In fluid              Sorbed            Kd
  Original basis total moles   moles     mg/kg      moles     mg/kg      L/kg
 -------------------------------------------------------------------------------
   H2O                 55.5       55.5  9.22e+05
   Al+++           0.000414   1.52e-09  3.78e-05
   Ca++             0.00134    0.00134      49.7
   Cl-                 1.41       1.41  4.62e+04
   CrO4--          0.000297   3.38e-19  3.62e-14
   Fe++              0.0121   0.000560      28.8
   H+               -0.0691   4.83e-08  4.49e-05
   HCO3-            0.00100   0.000313      17.6
   HPO4--          3.03e-05   3.03e-05      2.68
   K+               0.00102    0.00102      36.9
   Mg++                1.44       1.41  3.17e+04
   Mn++            0.000220   0.000220      11.1
   Na+              0.00111    0.00111      23.6
   O2(aq)         -6.02e-06  -2.86e-05    -0.843
   SO4--            0.00102   4.45e-10  3.94e-05
   SiO2(aq)          0.0182   1.10e-06    0.0609
   Ti(OH)4(aq)     3.03e-05   3.03e-05      3.24

  Elemental composition               In fluid                  Sorbed
                  total moles     moles       mg/kg        moles       mg/kg
 -------------------------------------------------------------------------------
   Aluminum         0.0004142    1.520e-09   3.782e-05
   Calcium           0.001344     0.001344       49.69
   Carbon            0.001000    0.0003129       3.465
   Chlorine             1.414        1.414   4.623e+04
   Chromium         0.0002975    3.384e-19   1.622e-14
   Hydrogen             111.0        111.0   1.032e+05
   Iron               0.01212    0.0005599       28.84
   Magnesium            1.437        1.413   3.167e+04
   Manganese        0.0002196    0.0002196       11.13
   Oxygen               55.59        55.50   8.188e+05
   Phosphorus       3.027e-05    3.027e-05      0.8646
   Potassium         0.001022     0.001022       36.86
   Silicon            0.01821    1.099e-06     0.02847
   Sodium            0.001113     0.001113       23.60
   Sulfur            0.001024    4.451e-10   1.316e-05
   Titanium         3.030e-05    3.030e-05       1.338


          Step #    31             Xi = 0.0029

          Temperature =   0.0 C    Pressure =  1.013 bars
          pH =  7.854              log fO2 =  -80.166
          Eh =  -0.2778 volts      pe =  -5.1266
          Ionic strength      =    2.936754 molal
          Charge imbalance    =    1.307736 eq/kg (38.92% error)
          Activity of water   =    0.963668
          Solvent mass        =     0.99971 kg
          Solution mass       =      1.0844 kg
          Mineral mass        =   0.0036051 kg
          Solution density    =    1.066    g/cm3
          Solution viscosity  =    0.021    poise
          Chlorinity          =    1.414412 molal
          Dissolved solids    =       78076 mg/kg sol'n
          Hardness            =   130535.52 mg/kg sol'n as CaCO3
            carbonate         =        9.63 mg/kg sol'n as CaCO3
            non-carbonate     =   130525.89 mg/kg sol'n as CaCO3
          Carbonate alkalinity=        9.63 mg/kg sol'n as CaCO3
          Water type          =    Mg-Cl
          Bulk volume         =    1.02e+03 cm3
          Fluid volume        =    1.02e+03 cm3
          Mineral volume      =        1.18 cm3
          Inert volume        =        0.00 cm3
          Porosity            =        99.9 %
          Permeability        =        94.8 cm2
          Mass reacted        =        3.17 g

                          moles          moles         grams          cm3      rxn rate
  Reactants             remaining       reacted       reacted       reacted  (mol/kg sec)
 ------------------------------------------------------------------------------------------
   H2O                    0.04203     0.0001236      0.002226          --            --  
   Al2O3                  0.07638     0.0002246       0.02290          --            --  
   CaO                     0.1273     0.0003743       0.02099          --            --  
   Cr2O3                  0.05480     0.0001611       0.02449          --            --  
   FeO(ox)                  4.110       0.01208        0.8682          --            --  
   K2O(ox)               0.004134     1.215e-05      0.001145          --            --  
   MgO                      8.534       0.02509         1.011          --            --  
   MnO                    0.08081     0.0002376       0.01685          --            --  
   Na2O(ox)               0.02094     6.157e-05      0.003816          --            --  
   P2O5                  0.005410     1.591e-05      0.002258          --            --  
   S                     0.008770     2.579e-05     0.0008268     0.0004000          --  
   SiO2                     6.733       0.01980         1.189          --            --  
   TiO2                   0.01083     3.185e-05      0.002544          --            --  

  Minerals in system     moles      log moles      grams        volume (cm3)
 ----------------------------------------------------------------------------
   Antigorite           0.0004905     -3.309          2.225          0.8580
   C                    0.0007855     -3.105       0.009434        0.004162
   Chromite             0.0001616     -3.792        0.03617        0.007113
   Diaspore             0.0001698     -3.770        0.01019        0.003016
   Hematite              0.005249     -2.280         0.8382          0.1589
   Magnetite            0.0004290     -3.368        0.09932         0.01910
   Pyrite               0.0005129     -3.290        0.06154         0.01228
   Saponite-Mg          0.0008494     -3.071         0.3252          0.1135
                                               _____________   _____________
          (total)                                     3.605           1.176 

  Aqueous species       molality    mg/kg sol'n    act. coef.     log act.
 ---------------------------------------------------------------------------
   Cl-                      1.113     3.638e+04      0.6210       -0.1603
   Mg++                     1.112     2.492e+04      0.3088       -0.4641
   MgCl+                   0.3009     1.658e+04      0.7043       -0.6738
   Ca++                  0.001272         46.99      0.2141       -3.5650
   Na+                   0.001048         22.21      0.7043       -3.1320
   K+                    0.001016         36.63      0.6210       -3.1999
   Fe++                 0.0005424         27.92      0.2141       -3.9351
   Mn++                 0.0001913         9.688      0.2141       -4.3877
   MgHCO3+              0.0001445         11.37      0.7043       -3.9923
   FeCl+                8.026e-05         6.755      0.7043       -4.2477
   NaCl(aq)             7.570e-05         4.079      1.0000       -4.1209
   CaCl+                5.676e-05         3.952      0.7043       -4.3982
   MnCl+                4.740e-05         3.950      0.7043       -4.4765
   CaCl2(aq)            4.596e-05         4.703      1.0000       -4.3376
   HCO3-                3.501e-05         1.970      0.7043       -4.6080
   Ti(OH)4(aq)          3.286e-05         3.511      1.0000       -4.4833
   HPO4--               3.124e-05         2.765      0.1152       -5.4436
   Methane(aq)          2.216e-05        0.3278      1.0000       -4.6543
   MgCO3(aq)            1.103e-05        0.8573      1.0000       -4.9575
   KCl(aq)              8.512e-06        0.5850      1.0000       -5.0700
   FeCl4--              2.301e-06        0.4193      0.1152       -6.5764
   H2PO4-               1.504e-06        0.1345      0.7043       -5.9750
   CO2(aq)              1.361e-06       0.05524      1.0000       -5.8660
   SiO2(aq)             1.094e-06       0.06061      1.0000       -5.9609
   CO3--                3.003e-07       0.01661      0.1396       -7.3776
   FeCl2(aq)            1.921e-07       0.02245      1.0000       -6.7165
   OH-                  1.190e-07      0.001866      0.6653       -7.1014
   CaHCO3+              1.187e-07       0.01106      0.7043       -7.0778
   NaHCO3(aq)           4.300e-08      0.003330      1.0000       -7.3666
   MgP2O7--             3.242e-08      0.005926      0.1152       -8.4275
   CaCO3(aq)            1.512e-08      0.001395      1.0000       -7.8206
   H+                   1.501e-08     1.395e-05      0.9315       -7.8545
   PO4---               1.134e-08     0.0009931      0.0056      -10.1939
    (only species > 1e-8 molal listed)

  Mineral saturation states
                     log Q/K                          log Q/K
 ----------------------------------------------------------------
   Antigorite         0.0000 sat    Siderite          -0.9800     
   Magnetite          0.0000 sat    Rhodochrosite     -1.2579     
   C                  0.0000 sat    Talc              -1.2835     
   Pyrite             0.0000 sat    Quartz            -1.3290     
   Diaspore           0.0000 sat    Saponite-H        -1.4268     
   Saponite-Mg        0.0000 sat    Tridymite         -1.5354     
   Chromite           0.0000 sat    Daphnite-14A      -1.5523     
   Hematite          -0.0000 sat    Chalcedony        -1.6250     
   Ice               -0.0628        Greenalite        -1.7988     
   Magnesite         -0.1910        Troilite          -1.9365     
   Cronstedtite-7A   -0.3711        Cristobalite(alp  -1.9396     
   Boehmite          -0.4482        Pyrrhotite        -2.0444     
   Goethite          -0.4627        Coesite           -2.2086     
   Gibbsite          -0.4774        Annite            -2.3552     
   Saponite-K        -0.5033        Cristobalite(bet  -2.4596     
   Saponite-Ca       -0.5035        Ferrosilite       -2.4680     
   Clinochlore-14A   -0.6865        Hydroxylapatite   -2.4805     
   Chrysotile        -0.6945        Calcite           -2.5442     
   Ripidolite-14A    -0.7126        Dolomite-dis      -2.6829     
   Phlogopite        -0.7340        Aragonite         -2.6900     
   Saponite-Na       -0.9019        SiO2(am)          -2.8369     
   Dolomite-ord      -0.9422        Brucite           -2.8770     
   Dolomite          -0.9423        Nontronite-Mg     -2.9129     
    (only minerals with log Q/K > -3 listed)

                         partial
  Gases               press. (bar)     fugacity     fug. coef.    log fug.
 ---------------------------------------------------------------------------
   CH4(g)                0.008537      0.008516        0.9976     -2.0697
   H2O(g)                0.005293      0.004846        0.9156     -2.3146
   CO2(g)               1.710e-05     1.699e-05        0.9932     -4.7699
   H2(g)                8.421e-07     8.428e-07         1.001     -6.0743
   H2S(g)               4.257e-10     4.215e-10        0.9900     -9.3752
   CO(g)                5.259e-15     5.259e-15         1.000*   -14.2791
   HCl(g)               3.232e-16     3.232e-16         1.000*   -15.4905
   C2H4(g)              1.178e-25     1.178e-25         1.000*   -24.9287
   SO2(g)               4.817e-33     4.713e-33        0.9786    -32.3267
   S2(g)                1.076e-35     1.076e-35         1.000*   -34.9684
   Cl2(g)               5.611e-62     5.611e-62         1.000*   -61.2510
   Na(g)                5.484e-64     5.484e-64         1.000*   -63.2609
   K(g)                 1.163e-64     1.163e-64         1.000*   -63.9345
   O2(g)                6.838e-81     6.831e-81        0.9990    -80.1655
   Mg(g)               1.258e-100    1.258e-100         1.000*   -99.9005
   Ca(g)               2.765e-128    2.765e-128         1.000*  -127.5583
   C(g)                8.183e-130    8.183e-130         1.000*  -129.0871
   Al(g)               6.604e-151    6.604e-151         1.000*  -150.1802
   Si(g)               9.406e-165    9.406e-165         1.000*  -164.0266
    *no data, gas taken to be ideal

                                  In fluid              Sorbed            Kd
  Original basis total moles   moles     mg/kg      moles     mg/kg      L/kg
 -------------------------------------------------------------------------------
   H2O                 55.5       55.5  9.22e+05
   Al+++           0.000450   1.52e-09  3.78e-05
   Ca++             0.00137    0.00137      50.8
   Cl-                 1.41       1.41  4.62e+04
   CrO4--          0.000323   3.22e-19  3.44e-14
   Fe++              0.0131   0.000625      32.2
   H+               -0.0752   1.36e-05    0.0126
   HCO3-            0.00100   0.000215      12.1
   HPO4--          3.28e-05   3.28e-05      2.90
   K+               0.00102    0.00102      36.9
   Mg++                1.44       1.41  3.17e+04
   Mn++            0.000239   0.000239      12.1
   Na+              0.00112    0.00112      23.8
   O2(aq)         -2.84e-05  -4.43e-05     -1.31
   SO4--            0.00103   4.70e-10  4.17e-05
   SiO2(aq)          0.0198   1.10e-06    0.0609
   Ti(OH)4(aq)     3.28e-05   3.28e-05      3.51

  Elemental composition               In fluid                  Sorbed
                  total moles     moles       mg/kg        moles       mg/kg
 -------------------------------------------------------------------------------
   Aluminum         0.0004501    1.520e-09   3.782e-05
   Calcium           0.001374     0.001374       50.79
   Carbon            0.001000    0.0002145       2.376
   Chlorine             1.414        1.414   4.623e+04
   Chromium         0.0003232    3.216e-19   1.542e-14
   Hydrogen             111.0        111.0   1.032e+05
   Iron               0.01308    0.0006249       32.19
   Magnesium            1.439        1.413   3.167e+04
   Manganese        0.0002386    0.0002386       12.09
   Oxygen               55.59        55.49   8.188e+05
   Phosphorus       3.281e-05    3.281e-05      0.9373
   Potassium         0.001024     0.001024       36.93
   Silicon            0.01980    1.099e-06     0.02847
   Sodium            0.001123     0.001123       23.81
   Sulfur            0.001026    4.702e-10   1.390e-05
   Titanium         3.285e-05    3.285e-05       1.450


          Step #    35             Xi = 0.0042

          Temperature =   0.0 C    Pressure =  1.013 bars
          pH =  7.855              log fO2 =  -80.166
          Eh =  -0.2778 volts      pe =  -5.1267
          Ionic strength      =    2.937127 molal
          Charge imbalance    =    1.307873 eq/kg (38.92% error)
          Activity of water   =    0.963664
          Solvent mass        =     0.99959 kg
          Solution mass       =      1.0843 kg
          Mineral mass        =   0.0051187 kg
          Solution density    =    1.066    g/cm3
          Solution viscosity  =    0.021    poise
          Chlorinity          =    1.414586 molal
          Dissolved solids    =       78093 mg/kg sol'n
          Hardness            =   130537.74 mg/kg sol'n as CaCO3
            carbonate         =        9.63 mg/kg sol'n as CaCO3
            non-carbonate     =   130528.11 mg/kg sol'n as CaCO3
          Carbonate alkalinity=        9.63 mg/kg sol'n as CaCO3
          Water type          =    Mg-Cl
          Bulk volume         =    1.02e+03 cm3
          Fluid volume        =    1.02e+03 cm3
          Mineral volume      =        1.68 cm3
          Inert volume        =        0.00 cm3
          Porosity            =        99.8 %
          Permeability        =        93.2 cm2
          Mass reacted        =        4.57 g

                          moles          moles         grams          cm3      rxn rate
  Reactants             remaining       reacted       reacted       reacted  (mol/kg sec)
 ------------------------------------------------------------------------------------------
   H2O                    0.04197     0.0001782      0.003210          --            --  
   Al2O3                  0.07628     0.0003239       0.03302          --            --  
   CaO                     0.1271     0.0005398       0.03027          --            --  
   Cr2O3                  0.05473     0.0002323       0.03531          --            --  
   FeO(ox)                  4.105       0.01743         1.252          --            --  
   K2O(ox)               0.004128     1.753e-05      0.001651          --            --  
   MgO                      8.523       0.03619         1.458          --            --  
   MnO                    0.08071     0.0003427       0.02431          --            --  
   Na2O(ox)               0.02091     8.880e-05      0.005504          --            --  
   P2O5                  0.005403     2.294e-05      0.003256          --            --  
   S                     0.008759     3.719e-05      0.001192     0.0005768          --  
   SiO2                     6.724       0.02855         1.715          --            --  
   TiO2                   0.01082     4.593e-05      0.003669          --            --  

  Minerals in system     moles      log moles      grams        volume (cm3)
 ----------------------------------------------------------------------------
   Antigorite           0.0006959     -3.157          3.156           1.217
   C                    0.0007855     -3.105       0.009435        0.004162
   Chromite             0.0002328     -3.633        0.05212         0.01025
   Diaspore             0.0002092     -3.679        0.01255        0.003715
   Magnetite             0.005684     -2.245          1.316          0.2531
   Pyrite               0.0005186     -3.285        0.06222         0.01242
   Saponite-Mg           0.001332     -2.876         0.5100          0.1780
                                               _____________   _____________
          (total)                                     5.119           1.679 

  Aqueous species       molality    mg/kg sol'n    act. coef.     log act.
 ---------------------------------------------------------------------------
   Cl-                      1.113     3.639e+04      0.6210       -0.1603
   Mg++                     1.112     2.492e+04      0.3088       -0.4641
   MgCl+                   0.3009     1.658e+04      0.7044       -0.6738
   Ca++                  0.001425         52.66      0.2141       -3.5155
   Na+                   0.001099         23.29      0.7044       -3.1114
   K+                    0.001027         37.01      0.6210       -3.1954
   Fe++                 0.0005423         27.92      0.2141       -3.9351
   Mn++                 0.0002755         13.95      0.2141       -4.2292
   MgHCO3+              0.0001445         11.37      0.7044       -3.9923
   FeCl+                8.026e-05         6.755      0.7044       -4.2477
   NaCl(aq)             7.939e-05         4.277      1.0000       -4.1002
   MnCl+                6.828e-05         5.690      0.7044       -4.3179
   CaCl+                6.361e-05         4.429      0.7044       -4.3487
   CaCl2(aq)            5.151e-05         5.271      1.0000       -4.2881
   Ti(OH)4(aq)          4.695e-05         5.017      1.0000       -4.3283
   HPO4--               4.460e-05         3.947      0.1152       -5.2890
   HCO3-                3.501e-05         1.969      0.7044       -4.6080
   Methane(aq)          2.217e-05        0.3278      1.0000       -4.6543
   MgCO3(aq)            1.103e-05        0.8572      1.0000       -4.9575
   KCl(aq)              8.603e-06        0.5913      1.0000       -5.0653
   FeCl4--              2.302e-06        0.4195      0.1152       -6.5762
   H2PO4-               2.147e-06        0.1920      0.7044       -5.8204
   CO2(aq)              1.361e-06       0.05523      1.0000       -5.8660
   SiO2(aq)             1.094e-06       0.06061      1.0000       -5.9609
   CO3--                3.003e-07       0.01661      0.1396       -7.3776
   FeCl2(aq)            1.921e-07       0.02245      1.0000       -6.7164
   CaHCO3+              1.330e-07       0.01239      0.7044       -7.0284
   OH-                  1.190e-07      0.001866      0.6653       -7.1014
   MgP2O7--             6.608e-08       0.01208      0.1152       -8.1183
   NaHCO3(aq)           4.509e-08      0.003492      1.0000       -7.3459
   CaCO3(aq)            1.694e-08      0.001563      1.0000       -7.7711
   PO4---               1.619e-08      0.001418      0.0056      -10.0393
   H+                   1.501e-08     1.394e-05      0.9315       -7.8545
    (only species > 1e-8 molal listed)

  Mineral saturation states
                     log Q/K                          log Q/K
 ----------------------------------------------------------------
   Pyrite             0.0000 sat    Rhodochrosite     -1.0994     
   Chromite           0.0000 sat    Talc              -1.2835     
   Saponite-Mg        0.0000 sat    Quartz            -1.3290     
   Diaspore           0.0000 sat    Saponite-H        -1.4268     
   C                  0.0000 sat    Tridymite         -1.5354     
   Magnetite          0.0000 sat    Daphnite-14A      -1.5523     
   Antigorite         0.0000 sat    Chalcedony        -1.6250     
   Hematite          -0.0000 sat    Hydroxylapatite   -1.7694     
   Ice               -0.0628        Greenalite        -1.7988     
   Magnesite         -0.1910        Troilite          -1.9365     
   Cronstedtite-7A   -0.3711        Cristobalite(alp  -1.9396     
   Boehmite          -0.4482        Pyrrhotite        -2.0444     
   Goethite          -0.4627        Coesite           -2.2086     
   Gibbsite          -0.4774        Annite            -2.3506     
   Saponite-Ca       -0.4954        Cristobalite(bet  -2.4596     
   Saponite-K        -0.5018        Ferrosilite       -2.4680     
   Clinochlore-14A   -0.6865        Calcite           -2.4947     
   Chrysotile        -0.6945        Dolomite-dis      -2.6335     
   Ripidolite-14A    -0.7126        Aragonite         -2.6405     
   Phlogopite        -0.7294        SiO2(am)          -2.8369     
   Dolomite-ord      -0.8928        Whitlockite       -2.8729     
   Dolomite          -0.8929        Brucite           -2.8770     
   Saponite-Na       -0.8951        Nontronite-Mg     -2.9129     
   Siderite          -0.9800     
    (only minerals with log Q/K > -3 listed)

                         partial
  Gases               press. (bar)     fugacity     fug. coef.    log fug.
 ---------------------------------------------------------------------------
   CH4(g)                0.008537      0.008517        0.9976     -2.0697
   H2O(g)                0.005293      0.004846        0.9156     -2.3146
   CO2(g)               1.710e-05     1.699e-05        0.9932     -4.7699
   H2(g)                8.421e-07     8.428e-07         1.001     -6.0743
   H2S(g)               4.257e-10     4.215e-10        0.9900     -9.3752
   CO(g)                5.259e-15     5.259e-15         1.000*   -14.2791
   HCl(g)               3.232e-16     3.232e-16         1.000*   -15.4905
   C2H4(g)              1.178e-25     1.178e-25         1.000*   -24.9287
   SO2(g)               4.816e-33     4.713e-33        0.9786    -32.3267
   S2(g)                1.075e-35     1.075e-35         1.000*   -34.9684
   Cl2(g)               5.612e-62     5.612e-62         1.000*   -61.2509
   Na(g)                5.751e-64     5.751e-64         1.000*   -63.2402
   K(g)                 1.175e-64     1.175e-64         1.000*   -63.9299
   O2(g)                6.838e-81     6.831e-81        0.9990    -80.1655
   Mg(g)               1.258e-100    1.258e-100         1.000*   -99.9005
   Ca(g)               3.099e-128    3.099e-128         1.000*  -127.5088
   C(g)                8.183e-130    8.183e-130         1.000*  -129.0871
   Al(g)               6.604e-151    6.604e-151         1.000*  -150.1802
   Si(g)               9.407e-165    9.407e-165         1.000*  -164.0266
    *no data, gas taken to be ideal

                                  In fluid              Sorbed            Kd
  Original basis total moles   moles     mg/kg      moles     mg/kg      L/kg
 -------------------------------------------------------------------------------
   H2O                 55.6       55.5  9.22e+05
   Al+++           0.000649   1.52e-09  3.78e-05
   Ca++             0.00154    0.00154      56.9
   Cl-                 1.41       1.41  4.62e+04
   CrO4--          0.000466   3.22e-19  3.44e-14
   Fe++              0.0184   0.000625      32.2
   H+                -0.109   1.42e-05    0.0132
   HCO3-            0.00100   0.000214      12.1
   HPO4--          4.69e-05   4.69e-05      4.15
   K+               0.00104    0.00104      37.3
   Mg++                1.45       1.41  3.17e+04
   Mn++            0.000344   0.000344      17.4
   Na+              0.00118    0.00118      25.0
   O2(aq)         -0.000152  -4.43e-05     -1.31
   SO4--            0.00104   4.70e-10  4.17e-05
   SiO2(aq)          0.0285   1.10e-06    0.0609
   Ti(OH)4(aq)     4.69e-05   4.69e-05      5.02

  Elemental composition               In fluid                  Sorbed
                  total moles     moles       mg/kg        moles       mg/kg
 -------------------------------------------------------------------------------
   Aluminum         0.0006487    1.520e-09   3.782e-05
   Calcium           0.001540     0.001540       56.92
   Carbon            0.001000    0.0002145       2.376
   Chlorine             1.414        1.414   4.623e+04
   Chromium         0.0004657    3.219e-19   1.544e-14
   Hydrogen             111.0        111.0   1.032e+05
   Iron               0.01843    0.0006248       32.18
   Magnesium            1.450        1.413   3.166e+04
   Manganese        0.0003437    0.0003437       17.41
   Oxygen               55.63        55.49   8.188e+05
   Phosphorus       4.688e-05    4.688e-05       1.339
   Potassium         0.001035     0.001035       37.32
   Silicon            0.02855    1.099e-06     0.02847
   Sodium            0.001178     0.001178       24.97
   Sulfur            0.001037    4.701e-10   1.390e-05
   Titanium         4.693e-05    4.693e-05       2.072


          Step #    39             Xi = 0.0061

          Temperature =   0.0 C    Pressure =  1.013 bars
          pH =  7.855              log fO2 =  -81.914
          Eh =  -0.3015 volts      pe =  -5.5639
          Ionic strength      =    2.937871 molal
          Charge imbalance    =    1.308105 eq/kg (38.92% error)
          Activity of water   =    0.963656
          Solvent mass        =     0.99936 kg
          Solution mass       =      1.0841 kg
          Mineral mass        =   0.0073346 kg
          Solution density    =    1.066    g/cm3
          Solution viscosity  =    0.021    poise
          Chlorinity          =    1.414908 molal
          Dissolved solids    =       78139 mg/kg sol'n
          Hardness            =   130480.08 mg/kg sol'n as CaCO3
            carbonate         =       44.89 mg/kg sol'n as CaCO3
            non-carbonate     =   130435.19 mg/kg sol'n as CaCO3
          Carbonate alkalinity=       44.89 mg/kg sol'n as CaCO3
          Water type          =    Mg-Cl
          Bulk volume         =    1.02e+03 cm3
          Fluid volume        =    1.02e+03 cm3
          Mineral volume      =        2.42 cm3
          Inert volume        =        0.00 cm3
          Porosity            =        99.8 %
          Permeability        =        90.9 cm2
          Mass reacted        =        6.59 g

                          moles          moles         grams          cm3      rxn rate
  Reactants             remaining       reacted       reacted       reacted  (mol/kg sec)
 ------------------------------------------------------------------------------------------
   H2O                    0.04189     0.0002572      0.004633          --            --  
   Al2O3                  0.07614     0.0004673       0.04765          --            --  
   CaO                     0.1269     0.0007789       0.04368          --            --  
   Cr2O3                  0.05462     0.0003353       0.05096          --            --  
   FeO(ox)                  4.097       0.02515         1.807          --            --  
   K2O(ox)               0.004121     2.529e-05      0.002383          --            --  
   MgO                      8.507       0.05222         2.105          --            --  
   MnO                    0.08056     0.0004945       0.03508          --            --  
   Na2O(ox)               0.02088     0.0001281      0.007942          --            --  
   P2O5                  0.005393     3.310e-05      0.004699          --            --  
   S                     0.008742     5.366e-05      0.001721     0.0008323          --  
   SiO2                     6.711       0.04120         2.475          --            --  
   TiO2                   0.01080     6.628e-05      0.005295          --            --  

  Minerals in system     moles      log moles      grams        volume (cm3)
 ----------------------------------------------------------------------------
   Antigorite            0.001030     -2.987          4.671           1.801
   Chromite             0.0003358     -3.474        0.07516         0.01478
   Diaspore             0.0003800     -3.420        0.02280        0.006750
   Magnetite             0.008021     -2.096          1.857          0.3571
   Pyrite               0.0005268     -3.278        0.06321         0.01261
   Saponite-Mg           0.001684     -2.774         0.6447          0.2251
                                               _____________   _____________
          (total)                                     7.335           2.418 

  Aqueous species       molality    mg/kg sol'n    act. coef.     log act.
 ---------------------------------------------------------------------------
   Cl-                      1.114     3.639e+04      0.6211       -0.1602
   Mg++                     1.112     2.490e+04      0.3089       -0.4643
   MgCl+                   0.3008     1.657e+04      0.7044       -0.6739
   Ca++                  0.001647         60.85      0.2141       -3.4527
   Na+                   0.001172         24.85      0.7044       -3.0831
   Fe++                  0.001060         54.60      0.2141       -3.6439
   K+                    0.001043         37.58      0.6211       -3.1888
   Methane(aq)          0.0009979         14.76      1.0000       -3.0009
   Mn++                 0.0003973         20.12      0.2141       -4.0703
   FeCl+                0.0001570         13.21      0.7044       -3.9564
   MnCl+                9.848e-05         8.206      0.7044       -4.1588
   NaCl(aq)             8.474e-05         4.566      1.0000       -4.0719
   CaCl+                7.352e-05         5.119      0.7044       -4.2858
   Ti(OH)4(aq)          6.732e-05         7.194      1.0000       -4.1718
   HPO4--               6.388e-05         5.652      0.1152       -5.1330
   CaCl2(aq)            5.956e-05         6.094      1.0000       -4.2250
   KCl(aq)              8.737e-06        0.6005      1.0000       -5.0586
   FeCl4--              4.507e-06        0.8212      0.1152       -6.2845
   H2PO4-               3.074e-06        0.2748      0.7044       -5.6645
   MgHCO3+              2.069e-06        0.1627      0.7044       -5.8365
   SiO2(aq)             1.094e-06       0.06061      1.0000       -5.9609
   HCO3-                5.015e-07       0.02821      0.7044       -6.4519
   FeCl2(aq)            3.759e-07       0.04392      1.0000       -6.4249
   MgCO3(aq)            1.579e-07       0.01227      1.0000       -6.8016
   MgP2O7--             1.355e-07       0.02476      0.1152       -7.8066
   OH-                  1.190e-07      0.001866      0.6654       -7.1013
   PO4---               2.320e-08      0.002031      0.0056       -9.8832
   CO2(aq)              1.949e-08     0.0007909      1.0000       -7.7101
   H+                   1.500e-08     1.394e-05      0.9316       -7.8546
    (only species > 1e-8 molal listed)

  Mineral saturation states
                     log Q/K                          log Q/K
 ----------------------------------------------------------------
   Pyrite             0.0000 sat    Hydroxylapatite   -0.9869     
   Saponite-Mg        0.0000 sat    Talc              -1.2835     
   Magnetite          0.0000 sat    Quartz            -1.3290     
   Chromite           0.0000 sat    Troilite          -1.3535     
   Antigorite         0.0000 sat    Saponite-H        -1.4268     
   Diaspore           0.0000 sat    Pyrrhotite        -1.4614     
   Ice               -0.0628        Annite            -1.4695     
   Cronstedtite-7A   -0.0797        Tridymite         -1.5354     
   Daphnite-14A      -0.0950        Chalcedony        -1.6250     
   C                 -0.0953        Cristobalite(alp  -1.9396     
   Ripidolite-14A    -0.1297        Magnesite         -2.0351     
   Hematite          -0.2915        Ferrosilite       -2.1765     
   Boehmite          -0.4482        Coesite           -2.2086     
   Gibbsite          -0.4774        Whitlockite       -2.3722     
   Saponite-Ca       -0.4850        Cristobalite(bet  -2.4596     
   Saponite-K        -0.4996        Siderite          -2.5326     
   Goethite          -0.6084        Chamosite-7A      -2.5967     
   Clinochlore-14A   -0.6864        Rhodochrosite     -2.7843     
   Chrysotile        -0.6945        SiO2(am)          -2.8369     
   Phlogopite        -0.7227        Brucite           -2.8770     
   Saponite-Na       -0.8857        Minnesotaite      -2.9589     
   Greenalite        -0.9245     
    (only minerals with log Q/K > -3 listed)

                         partial
  Gases               press. (bar)     fugacity     fug. coef.    log fug.
 ---------------------------------------------------------------------------
   CH4(g)                  0.3843        0.3834        0.9976     -0.4163
   H2O(g)                0.005293      0.004846        0.9156     -2.3146
   H2(g)                6.306e-06     6.311e-06         1.001     -5.1999
   CO2(g)               2.449e-07     2.432e-07        0.9932     -6.6140
   H2S(g)               8.329e-10     8.246e-10        0.9900     -9.0838
   CO(g)                5.639e-16     5.639e-16         1.000*   -15.2488
   HCl(g)               3.232e-16     3.232e-16         1.000*   -15.4905
   C2H4(g)              4.260e-24     4.260e-24         1.000*   -23.3706
   SO2(g)               2.244e-35     2.196e-35        0.9786    -34.6583
   S2(g)                7.342e-37     7.342e-37         1.000*   -36.1342
   Cl2(g)               7.494e-63     7.494e-63         1.000*   -62.1253
   Na(g)                1.680e-63     1.680e-63         1.000*   -62.7747
   K(g)                 3.265e-64     3.265e-64         1.000*   -63.4861
   O2(g)                1.219e-82     1.218e-82        0.9990    -81.9143
   Mg(g)               9.417e-100    9.417e-100         1.000*   -99.0261
   Ca(g)               2.683e-127    2.683e-127         1.000*  -126.5714
   C(g)                6.570e-130    6.570e-130         1.000*  -129.1824
   Al(g)               1.353e-149    1.353e-149         1.000*  -148.8686
   Si(g)               5.274e-163    5.274e-163         1.000*  -162.2778
    *no data, gas taken to be ideal

                                  In fluid              Sorbed            Kd
  Original basis total moles   moles     mg/kg      moles     mg/kg      L/kg
 -------------------------------------------------------------------------------
   H2O                 55.6       55.5  9.22e+05
   Al+++           0.000936   1.52e-09  3.78e-05
   Ca++             0.00178    0.00178      65.8
   Cl-                 1.41       1.41  4.62e+04
   CrO4--          0.000672   2.23e-19  2.39e-14
   Fe++              0.0261    0.00122      62.9
   H+                -0.158    0.00100     0.930
   HCO3-            0.00100    0.00100      56.3
   HPO4--          6.72e-05   6.72e-05      5.95
   K+               0.00105    0.00105      37.9
   Mg++                1.47       1.41  3.16e+04
   Mn++            0.000495   0.000495      25.1
   Na+              0.00126    0.00126      26.6
   O2(aq)         -0.000332   -0.00199     -58.9
   SO4--            0.00105   9.20e-10  8.15e-05
   SiO2(aq)          0.0412   1.10e-06    0.0609
   Ti(OH)4(aq)     6.73e-05   6.73e-05      7.19

  Elemental composition               In fluid                  Sorbed
                  total moles     moles       mg/kg        moles       mg/kg
 -------------------------------------------------------------------------------
   Aluminum         0.0009357    1.520e-09   3.783e-05
   Calcium           0.001779     0.001779       65.77
   Carbon            0.001000     0.001000       11.08
   Chlorine             1.414        1.414   4.624e+04
   Chromium         0.0006716    2.230e-19   1.070e-14
   Hydrogen             111.0        111.0   1.032e+05
   Iron               0.02615     0.001222       62.93
   Magnesium            1.466        1.411   3.165e+04
   Manganese        0.0004955    0.0004955       25.11
   Oxygen               55.68        55.47   8.187e+05
   Phosphorus       6.721e-05    6.721e-05       1.920
   Potassium         0.001051     0.001051       37.89
   Silicon            0.04120    1.099e-06     0.02847
   Sodium            0.001256     0.001256       26.64
   Sulfur            0.001054    9.197e-10   2.720e-05
   Titanium         6.728e-05    6.728e-05       2.972


          Step #    40             Xi = 0.0067

          Temperature =   0.0 C    Pressure =  1.013 bars
          pH =  7.845              log fO2 =  -82.222
          Eh =  -0.3052 volts      pe =  -5.6307
          Ionic strength      =    2.938187 molal
          Charge imbalance    =    1.308216 eq/kg (38.92% error)
          Activity of water   =    0.963652
          Solvent mass        =     0.99925 kg
          Solution mass       =      1.0840 kg
          Mineral mass        =   0.0080251 kg
          Solution density    =    1.066    g/cm3
          Solution viscosity  =    0.021    poise
          Chlorinity          =    1.415054 molal
          Dissolved solids    =       78156 mg/kg sol'n
          Hardness            =   130466.08 mg/kg sol'n as CaCO3
            carbonate         =       44.85 mg/kg sol'n as CaCO3
            non-carbonate     =   130421.23 mg/kg sol'n as CaCO3
          Carbonate alkalinity=       44.85 mg/kg sol'n as CaCO3
          Water type          =    Mg-Cl
          Bulk volume         =    1.02e+03 cm3
          Fluid volume        =    1.02e+03 cm3
          Mineral volume      =        2.68 cm3
          Inert volume        =        0.00 cm3
          Porosity            =        99.7 %
          Permeability        =        90.1 cm2
          Mass reacted        =        7.19 g

                          moles          moles         grams          cm3      rxn rate
  Reactants             remaining       reacted       reacted       reacted  (mol/kg sec)
 ------------------------------------------------------------------------------------------
   H2O                    0.04187     0.0002805      0.005053          --            --  
   Al2O3                  0.07609     0.0005098       0.05198          --            --  
   CaO                     0.1268     0.0008496       0.04764          --            --  
   Cr2O3                  0.05459     0.0003657       0.05559          --            --  
   FeO(ox)                  4.095       0.02743         1.971          --            --  
   K2O(ox)               0.004118     2.759e-05      0.002599          --            --  
   MgO                      8.502       0.05696         2.296          --            --  
   MnO                    0.08051     0.0005394       0.03826          --            --  
   Na2O(ox)               0.02086     0.0001398      0.008663          --            --  
   P2O5                  0.005390     3.611e-05      0.005125          --            --  
   S                     0.008737     5.853e-05      0.001877     0.0009079          --  
   SiO2                     6.708       0.04493         2.700          --            --  
   TiO2                   0.01079     7.230e-05      0.005775          --            --  

  Minerals in system     moles      log moles      grams        volume (cm3)
 ----------------------------------------------------------------------------
   Antigorite            0.001188     -2.925          5.389           2.078
   Chromite             0.0003662     -3.436        0.08197         0.01612
   Cronstedtite-7A      0.0001824     -3.739        0.07287         0.02750
   Daphnite-14A         0.0003634     -3.440         0.2593         0.07755
   Magnetite             0.007850     -2.105          1.817          0.3495
   Pyrite               0.0005293     -3.276        0.06350         0.01267
   Saponite-Mg          0.0008901     -3.051         0.3408          0.1190
                                               _____________   _____________
          (total)                                     8.025           2.680 

  Aqueous species       molality    mg/kg sol'n    act. coef.     log act.
 ---------------------------------------------------------------------------
   Cl-                      1.114     3.640e+04      0.6211       -0.1601
   Mg++                     1.111     2.490e+04      0.3089       -0.4644
   MgCl+                   0.3008     1.657e+04      0.7044       -0.6739
   Ca++                  0.001713         63.27      0.2141       -3.4357
   Fe++                  0.001250         64.34      0.2141       -3.5726
   Na+                   0.001194         25.31      0.7044       -3.0751
   K+                    0.001047         37.74      0.6211       -3.1868
   Methane(aq)           0.001000         14.79      1.0000       -3.0000
   Mn++                 0.0004333         21.95      0.2141       -4.0326
   FeCl+                0.0001850         15.57      0.7044       -3.8850
   MnCl+                0.0001074         8.951      0.7044       -4.1211
   NaCl(aq)             8.633e-05         4.651      1.0000       -4.0638
   CaCl+                7.646e-05         5.324      0.7044       -4.2687
   Ti(OH)4(aq)          7.335e-05         7.838      1.0000       -4.1346
   HPO4--               6.950e-05         6.149      0.1152       -5.0964
   CaCl2(aq)            6.195e-05         6.338      1.0000       -4.2080
   KCl(aq)              8.777e-06        0.6032      1.0000       -5.0566
   FeCl4--              5.313e-06        0.9682      0.1152       -6.2130
   H2PO4-               3.422e-06        0.3060      0.7044       -5.6179
   SiO2(aq)             1.168e-06       0.06471      1.0000       -5.9324
   MgHCO3+              4.920e-07       0.03870      0.7044       -6.4602
   FeCl2(aq)            4.431e-07       0.05177      1.0000       -6.3535
   MgP2O7--             1.603e-07       0.02930      0.1152       -7.7334
   HCO3-                1.193e-07      0.006710      0.7044       -7.0756
   OH-                  1.163e-07      0.001824      0.6654       -7.1113
   MgCO3(aq)            3.670e-08      0.002853      1.0000       -7.4353
   PO4---               2.467e-08      0.002160      0.0056       -9.8566
   H+                   1.535e-08     1.427e-05      0.9316       -7.8446
    (only species > 1e-8 molal listed)

  Mineral saturation states
                     log Q/K                          log Q/K
 ----------------------------------------------------------------
   Pyrite             0.0000 sat    Saponite-Na       -0.8831     
   Antigorite         0.0000 sat    Clinochlore-14A   -0.9484     
   Daphnite-14A       0.0000 sat    Talc              -1.2302     
   Cronstedtite-7A    0.0000 sat    Troilite          -1.2511     
   Chromite           0.0000 sat    Quartz            -1.3005     
   Magnetite          0.0000 sat    Pyrrhotite        -1.3590     
   Saponite-Mg        0.0000 sat    Annite            -1.3618     
   Ice               -0.0628        Saponite-H        -1.4235     
   Diaspore          -0.1232        Tridymite         -1.5069     
   Ripidolite-14A    -0.2488        Chalcedony        -1.5965     
   Hematite          -0.3427        Cristobalite(alp  -1.9111     
   C                 -0.4016        Ferrosilite       -2.0968     
   Saponite-Ca       -0.4822        Coesite           -2.1801     
   Saponite-K        -0.4989        Whitlockite       -2.2682     
   Boehmite          -0.5714        Cristobalite(bet  -2.4311     
   Gibbsite          -0.6006        Magnesite         -2.6688     
   Goethite          -0.6340        Minnesotaite      -2.6913     
   Chrysotile        -0.6981        Chamosite-7A      -2.7123     
   Greenalite        -0.7139        SiO2(am)          -2.8084     
   Phlogopite        -0.8291        Brucite           -2.8972     
   Hydroxylapatite   -0.8324     
    (only minerals with log Q/K > -3 listed)

                         partial
  Gases               press. (bar)     fugacity     fug. coef.    log fug.
 ---------------------------------------------------------------------------
   CH4(g)                  0.3852        0.3843        0.9976     -0.4154
   H2O(g)                0.005293      0.004846        0.9156     -2.3146
   H2(g)                8.982e-06     8.990e-06         1.001     -5.0463
   CO2(g)               5.962e-08     5.921e-08        0.9932     -7.2276
   H2S(g)               9.372e-10     9.277e-10        0.9900     -9.0326
   HCl(g)               3.308e-16     3.308e-16         1.000*   -15.4804
   CO(g)                1.955e-16     1.955e-16         1.000*   -15.7088
   C2H4(g)              2.109e-24     2.109e-24         1.000*   -23.6760
   SO2(g)               8.737e-36     8.550e-36        0.9786    -35.0680
   S2(g)                4.581e-37     4.581e-37         1.000*   -36.3391
   Cl2(g)               5.512e-63     5.512e-63         1.000*   -62.2587
   Na(g)                1.996e-63     1.996e-63         1.000*   -62.6999
   K(g)                 3.825e-64     3.825e-64         1.000*   -63.4174
   O2(g)                6.010e-83     6.004e-83        0.9990    -82.2215
   Mg(g)                1.281e-99     1.281e-99         1.000*   -98.8926
   Ca(g)               3.794e-127    3.794e-127         1.000*  -126.4209
   C(g)                3.245e-130    3.245e-130         1.000*  -129.4887
   Al(g)               1.732e-149    1.732e-149         1.000*  -148.7614
   Si(g)               1.143e-162    1.143e-162         1.000*  -161.9421
    *no data, gas taken to be ideal

                                  In fluid              Sorbed            Kd
  Original basis total moles   moles     mg/kg      moles     mg/kg      L/kg
 -------------------------------------------------------------------------------
   H2O                 55.6       55.5  9.22e+05
   Al+++            0.00102   1.12e-09  2.79e-05
   Ca++             0.00185    0.00185      68.4
   Cl-                 1.41       1.41  4.62e+04
   CrO4--          0.000732   2.25e-19  2.41e-14
   Fe++              0.0284    0.00144      74.2
   H+                -0.172    0.00100     0.932
   HCO3-            0.00100    0.00100      56.3
   HPO4--          7.32e-05   7.32e-05      6.48
   K+               0.00106    0.00106      38.1
   Mg++                1.47       1.41  3.16e+04
   Mn++            0.000540   0.000540      27.4
   Na+              0.00128    0.00128      27.1
   O2(aq)         -0.000384   -0.00200     -59.0
   SO4--            0.00106   1.02e-09  9.00e-05
   SiO2(aq)          0.0449   1.17e-06    0.0650
   Ti(OH)4(aq)     7.33e-05   7.33e-05      7.84

  Elemental composition               In fluid                  Sorbed
                  total moles     moles       mg/kg        moles       mg/kg
 -------------------------------------------------------------------------------
   Aluminum          0.001021    1.121e-09   2.791e-05
   Calcium           0.001850     0.001850       68.39
   Carbon            0.001000     0.001000       11.08
   Chlorine             1.414        1.414   4.625e+04
   Chromium         0.0007324    2.253e-19   1.081e-14
   Hydrogen             111.0        110.9   1.032e+05
   Iron               0.02843     0.001439       74.16
   Magnesium            1.471        1.411   3.164e+04
   Manganese        0.0005404    0.0005404       27.39
   Oxygen               55.69        55.47   8.187e+05
   Phosphorus       7.322e-05    7.322e-05       2.092
   Potassium         0.001055     0.001055       38.06
   Silicon            0.04494    1.173e-06     0.03039
   Sodium            0.001280     0.001280       27.14
   Sulfur            0.001059    1.016e-09   3.004e-05
   Titanium         7.330e-05    7.330e-05       3.238


          Step #    41             Xi = 0.0072

          Temperature =   0.0 C    Pressure =  1.013 bars
          pH =  8.066              log fO2 =  -85.975
          Eh =  -0.3680 volts      pe =  -6.7907
          Ionic strength      =    2.938551 molal
          Charge imbalance    =    1.308321 eq/kg (38.91% error)
          Activity of water   =    0.963647
          Solvent mass        =     0.99914 kg
          Solution mass       =      1.0839 kg
          Mineral mass        =   0.0087098 kg
          Solution density    =    1.066    g/cm3
          Solution viscosity  =    0.021    poise
          Chlorinity          =    1.415214 molal
          Dissolved solids    =       78186 mg/kg sol'n
          Hardness            =   130401.16 mg/kg sol'n as CaCO3
            carbonate         =       45.77 mg/kg sol'n as CaCO3
            non-carbonate     =   130355.39 mg/kg sol'n as CaCO3
          Carbonate alkalinity=       45.77 mg/kg sol'n as CaCO3
          Water type          =    Mg-Cl
          Bulk volume         =    1.02e+03 cm3
          Fluid volume        =    1.02e+03 cm3
          Mineral volume      =        2.96 cm3
          Inert volume        =        0.00 cm3
          Porosity            =        99.7 %
          Permeability        =        89.3 cm2
          Mass reacted        =        7.79 g

                          moles          moles         grams          cm3      rxn rate
  Reactants             remaining       reacted       reacted       reacted  (mol/kg sec)
 ------------------------------------------------------------------------------------------
   H2O                    0.04185     0.0003038      0.005474          --            --  
   Al2O3                  0.07605     0.0005522       0.05630          --            --  
   CaO                     0.1268     0.0009203       0.05161          --            --  
   Cr2O3                  0.05456     0.0003961       0.06021          --            --  
   FeO(ox)                  4.092       0.02971         2.135          --            --  
   K2O(ox)               0.004116     2.988e-05      0.002815          --            --  
   MgO                      8.497       0.06170         2.487          --            --  
   MnO                    0.08047     0.0005842       0.04144          --            --  
   Na2O(ox)               0.02085     0.0001514      0.009383          --            --  
   P2O5                  0.005387     3.911e-05      0.005552          --            --  
   S                     0.008733     6.340e-05      0.002033     0.0009834          --  
   SiO2                     6.704       0.04867         2.925          --            --  
   TiO2                   0.01079     7.831e-05      0.006256          --            --  

  Minerals in system     moles      log moles      grams        volume (cm3)
 ----------------------------------------------------------------------------
   Antigorite            0.001364     -2.865          6.185           2.385
   Chromite             0.0003966     -3.402        0.08878         0.01746
   Cronstedtite-7A      0.0006563     -3.183         0.2622         0.09894
   Daphnite-14A         0.0005527     -3.258         0.3943          0.1180
   Hydroxylapatite      4.417e-06     -5.355       0.002219       0.0008373
   Magnetite             0.007397     -2.131          1.713          0.3293
   Pyrite               0.0005162     -3.287        0.06193         0.01236
   Troilite             3.099e-05     -4.509       0.002724        0.001028
                                               _____________   _____________
          (total)                                     8.710           2.963 

  Aqueous species       molality    mg/kg sol'n    act. coef.     log act.
 ---------------------------------------------------------------------------
   Cl-                      1.114     3.640e+04      0.6211       -0.1600
   Mg++                     1.111     2.489e+04      0.3089       -0.4646
   MgCl+                   0.3007     1.656e+04      0.7044       -0.6741
   Fe++                  0.001901         97.88      0.2141       -3.3903
   Ca++                  0.001758         64.94      0.2141       -3.4244
   Na+                   0.001216         25.77      0.7044       -3.0672
   K+                    0.001052         37.91      0.6211       -3.1849
   Methane(aq)           0.001001         14.80      1.0000       -2.9996
   Mn++                 0.0004694         23.77      0.2141       -3.9979
   FeCl+                0.0002815         23.69      0.7044       -3.7027
   MnCl+                0.0001164         9.697      0.7044       -4.0863
   NaCl(aq)             8.792e-05         4.737      1.0000       -4.0559
   Ti(OH)4(aq)          7.938e-05         8.482      1.0000       -4.1003
   CaCl+                7.849e-05         5.465      0.7044       -4.2574
   HPO4--               6.384e-05         5.648      0.1152       -5.1333
   CaCl2(aq)            6.360e-05         6.507      1.0000       -4.1965
   KCl(aq)              8.818e-06        0.6060      1.0000       -5.0546
   FeCl4--              8.089e-06         1.474      0.1152       -6.0305
   H2PO4-               1.887e-06        0.1687      0.7044       -5.8765
   FeCl2(aq)            6.743e-07       0.07879      1.0000       -6.1711
   H2(aq)               6.627e-07      0.001231      1.0000       -6.1787
   SiO2(aq)             2.767e-07       0.01533      1.0000       -6.5580
   OH-                  1.938e-07      0.003038      0.6654       -6.8897
   MgP2O7--             1.352e-07       0.02470      0.1152       -7.8075
   PO4---               3.775e-08      0.003305      0.0056       -9.6719
    (only species > 1e-8 molal listed)

  Mineral saturation states
                     log Q/K                          log Q/K
 ----------------------------------------------------------------
   Antigorite         0.0000 sat    Saponite-Ca       -1.5801     
   Chromite           0.0000 sat    Saponite-K        -1.5981     
   Pyrite             0.0000 sat    Annite            -1.7638     
   Hydroxylapatite    0.0000 sat    Phlogopite        -1.7785     
   Troilite           0.0000 sat    Clinochlore-14A   -1.8606     
   Cronstedtite-7A    0.0000 sat    Whitlockite       -1.8648     
   Magnetite          0.0000 sat    Quartz            -1.9261     
   Daphnite-14A       0.0000 sat    Saponite-Na       -1.9802     
   Ice               -0.0628        Ferrosilite       -2.0968     
   Greenalite        -0.0883        Tridymite         -2.1325     
   Pyrrhotite        -0.1079        Chalcedony        -2.2221     
   Chrysotile        -0.6199        Talc              -2.4031     
   Diaspore          -0.7488        Brucite           -2.4541     
   Ripidolite-14A    -0.7962        FeO               -2.5017     
   Goethite          -0.9468        Cristobalite(alp  -2.5367     
   Hematite          -0.9682        Fayalite          -2.5476     
   Saponite-Mg       -1.0998        Saponite-H        -2.5964     
   Boehmite          -1.1970        Fe(OH)2           -2.7264     
   Gibbsite          -1.2262        Coesite           -2.8057     
    (only minerals with log Q/K > -3 listed)

                         partial
  Gases               press. (bar)     fugacity     fug. coef.    log fug.
 ---------------------------------------------------------------------------
   CH4(g)                  0.3855        0.3846        0.9976     -0.4150
   H2O(g)                0.005293      0.004846        0.9156     -2.3146
   H2(g)                0.0006762     0.0006767         1.001     -3.1696
   H2S(g)               3.957e-09     3.917e-09        0.9900     -8.4070
   CO2(g)               1.858e-15     1.845e-15        0.9932    -14.7339
   HCl(g)               1.986e-16     1.986e-16         1.000*   -15.7020
   CO(g)                4.587e-22     4.587e-22         1.000*   -21.3384
   C2H4(g)              3.727e-28     3.727e-28         1.000*   -27.4287
   S2(g)                1.441e-39     1.441e-39         1.000*   -38.8413
   SO2(g)               8.647e-41     8.462e-41        0.9786    -40.0725
   Na(g)                2.937e-62     2.937e-62         1.000*   -61.5321
   K(g)                 5.554e-63     5.554e-63         1.000*   -62.2554
   Cl2(g)               2.639e-65     2.639e-65         1.000*   -64.5786
   O2(g)                1.061e-86     1.060e-86        0.9990    -85.9749
   Mg(g)                2.674e-97     2.674e-97         1.000*   -96.5728
   Ca(g)               8.137e-125    8.137e-125         1.000*  -124.0895
   C(g)                5.731e-134    5.731e-134         1.000*  -133.2418
   Al(g)               2.679e-147    2.679e-147         1.000*  -146.5720
   Si(g)               1.534e-159    1.534e-159         1.000*  -158.8143
    *no data, gas taken to be ideal

                                  In fluid              Sorbed            Kd
  Original basis total moles   moles     mg/kg      moles     mg/kg      L/kg
 -------------------------------------------------------------------------------
   H2O                 55.6       55.5  9.22e+05
   Al+++            0.00111   4.21e-10  1.05e-05
   Ca++             0.00192    0.00190      70.2
   Cl-                 1.41       1.41  4.63e+04
   CrO4--          0.000793   4.32e-20  4.63e-15
   Fe++              0.0307    0.00219      113.
   H+                -0.187    0.00100     0.931
   HCO3-            0.00100    0.00100      56.3
   HPO4--          7.92e-05   6.60e-05      5.84
   K+               0.00106    0.00106      38.2
   Mg++                1.48       1.41  3.16e+04
   Mn++            0.000585   0.000585      29.7
   Na+              0.00130    0.00130      27.6
   O2(aq)         -0.000437   -0.00200     -59.1
   SO4--            0.00106   6.58e-09  0.000583
   SiO2(aq)          0.0487   2.79e-07    0.0154
   Ti(OH)4(aq)     7.93e-05   7.93e-05      8.48

  Elemental composition               In fluid                  Sorbed
                  total moles     moles       mg/kg        moles       mg/kg
 -------------------------------------------------------------------------------
   Aluminum          0.001105    4.206e-10   1.047e-05
   Calcium           0.001920     0.001898       70.19
   Carbon            0.001000     0.001000       11.08
   Chlorine             1.414        1.414   4.625e+04
   Chromium         0.0007933    4.325e-20   2.075e-15
   Hydrogen             111.0        110.9   1.031e+05
   Iron               0.03071     0.002190       112.8
   Magnesium            1.476        1.410   3.162e+04
   Manganese        0.0005852    0.0005852       29.66
   Oxygen               55.71        55.46   8.187e+05
   Phosphorus       7.923e-05    6.597e-05       1.885
   Potassium         0.001060     0.001060       38.23
   Silicon            0.04867    2.787e-07    0.007221
   Sodium            0.001303     0.001303       27.63
   Sulfur            0.001063    6.576e-09   0.0001945
   Titanium         7.931e-05    7.931e-05       3.504


          Step #    43             Xi = 0.0078

          Temperature =   0.0 C    Pressure =  1.013 bars
          pH =  8.066              log fO2 =  -85.975
          Eh =  -0.3680 volts      pe =  -6.7908
          Ionic strength      =    2.938726 molal
          Charge imbalance    =    1.308405 eq/kg (38.92% error)
          Activity of water   =    0.963645
          Solvent mass        =     0.99907 kg
          Solution mass       =      1.0838 kg
          Mineral mass        =   0.0094477 kg
          Solution density    =    1.066    g/cm3
          Solution viscosity  =    0.021    poise
          Chlorinity          =    1.415317 molal
          Dissolved solids    =       78194 mg/kg sol'n
          Hardness            =   130403.20 mg/kg sol'n as CaCO3
            carbonate         =       45.77 mg/kg sol'n as CaCO3
            non-carbonate     =   130357.43 mg/kg sol'n as CaCO3
          Carbonate alkalinity=       45.77 mg/kg sol'n as CaCO3
          Water type          =    Mg-Cl
          Bulk volume         =    1.02e+03 cm3
          Fluid volume        =    1.02e+03 cm3
          Mineral volume      =        3.24 cm3
          Inert volume        =        0.00 cm3
          Porosity            =        99.7 %
          Permeability        =        88.4 cm2
          Mass reacted        =        8.45 g

                          moles          moles         grams          cm3      rxn rate
  Reactants             remaining       reacted       reacted       reacted  (mol/kg sec)
 ------------------------------------------------------------------------------------------
   H2O                    0.04182     0.0003299      0.005943          --            --  
   Al2O3                  0.07600     0.0005995       0.06113          --            --  
   CaO                     0.1267     0.0009993       0.05604          --            --  
   Cr2O3                  0.05453     0.0004301       0.06538          --            --  
   FeO(ox)                  4.090       0.03226         2.318          --            --  
   K2O(ox)               0.004113     3.245e-05      0.003057          --            --  
   MgO                      8.492       0.06699         2.700          --            --  
   MnO                    0.08042     0.0006344       0.04500          --            --  
   Na2O(ox)               0.02084     0.0001644       0.01019          --            --  
   P2O5                  0.005384     4.247e-05      0.006028          --            --  
   S                     0.008727     6.884e-05      0.002207      0.001068          --  
   SiO2                     6.700       0.05285         3.175          --            --  
   TiO2                   0.01078     8.503e-05      0.006792          --            --  

  Minerals in system     moles      log moles      grams        volume (cm3)
 ----------------------------------------------------------------------------
   Antigorite            0.001477     -2.831          6.697           2.583
   Chromite             0.0004306     -3.366        0.09639         0.01895
   Cronstedtite-7A      0.0008480     -3.072         0.3388          0.1278
   Daphnite-14A         0.0006000     -3.222         0.4281          0.1281
   Hydroxylapatite      7.811e-06     -5.107       0.003924        0.001481
   Magnetite             0.007727     -2.112          1.789          0.3440
   Troilite              0.001069     -2.971        0.09396         0.03546
                                               _____________   _____________
          (total)                                     9.448           3.238 

  Aqueous species       molality    mg/kg sol'n    act. coef.     log act.
 ---------------------------------------------------------------------------
   Cl-                      1.114     3.640e+04      0.6211       -0.1600
   Mg++                     1.111     2.489e+04      0.3089       -0.4646
   MgCl+                   0.3007     1.656e+04      0.7044       -0.6740
   Fe++                  0.001901         97.88      0.2141       -3.3903
   Ca++                  0.001815         67.06      0.2141       -3.4104
   Na+                   0.001240         26.28      0.7044       -3.0586
   K+                    0.001057         38.10      0.6211       -3.1828
   Methane(aq)           0.001001         14.80      1.0000       -2.9996
   Mn++                 0.0005096         25.81      0.2141       -3.9622
   FeCl+                0.0002815         23.69      0.7044       -3.7027
   MnCl+                0.0001264         10.53      0.7044       -4.0506
   NaCl(aq)             8.969e-05         4.832      1.0000       -4.0473
   Ti(OH)4(aq)          8.611e-05         9.201      1.0000       -4.0649
   CaCl+                8.106e-05         5.644      0.7044       -4.2433
   CaCl2(aq)            6.570e-05         6.721      1.0000       -4.1825
   HPO4--               6.050e-05         5.352      0.1152       -5.1567
   KCl(aq)              8.862e-06        0.6090      1.0000       -5.0525
   FeCl4--              8.091e-06         1.474      0.1152       -6.0304
   H2PO4-               1.788e-06        0.1598      0.7044       -5.8998
   FeCl2(aq)            6.744e-07       0.07880      1.0000       -6.1711
   H2(aq)               6.630e-07      0.001232      1.0000       -6.1785
   SiO2(aq)             2.767e-07       0.01532      1.0000       -6.5580
   OH-                  1.938e-07      0.003038      0.6654       -6.8896
   MgP2O7--             1.214e-07       0.02218      0.1152       -7.8542
   PO4---               3.577e-08      0.003132      0.0056       -9.6952
    (only species > 1e-8 molal listed)

  Mineral saturation states
                     log Q/K                          log Q/K
 ----------------------------------------------------------------
   Daphnite-14A       0.0000 sat    Saponite-Ca       -1.5779     
   Chromite           0.0000 sat    Saponite-K        -1.5975     
   Antigorite         0.0000 sat    Annite            -1.7617     
   Hydroxylapatite    0.0000 sat    Phlogopite        -1.7764     
   Troilite           0.0000 sat    Clinochlore-14A   -1.8607     
   Cronstedtite-7A    0.0000 sat    Whitlockite       -1.8695     
   Magnetite          0.0000 sat    Quartz            -1.9261     
   Pyrite            -0.0002        Saponite-Na       -1.9775     
   Ice               -0.0628        Ferrosilite       -2.0968     
   Greenalite        -0.0882        Tridymite         -2.1325     
   Pyrrhotite        -0.1079        Chalcedony        -2.2221     
   Chrysotile        -0.6199        Talc              -2.4032     
   Diaspore          -0.7489        Brucite           -2.4541     
   Ripidolite-14A    -0.7963        FeO               -2.5016     
   Goethite          -0.9468        Cristobalite(alp  -2.5367     
   Hematite          -0.9683        Fayalite          -2.5475     
   Saponite-Mg       -1.0999        Saponite-H        -2.5965     
   Boehmite          -1.1971        Fe(OH)2           -2.7263     
   Gibbsite          -1.2262        Coesite           -2.8057     
    (only minerals with log Q/K > -3 listed)

                         partial
  Gases               press. (bar)     fugacity     fug. coef.    log fug.
 ---------------------------------------------------------------------------
   CH4(g)                  0.3855        0.3846        0.9976     -0.4150
   H2O(g)                0.005293      0.004846        0.9156     -2.3146
   H2(g)                0.0006764     0.0006770         1.001     -3.1694
   H2S(g)               3.956e-09     3.917e-09        0.9900     -8.4071
   CO2(g)               1.855e-15     1.842e-15        0.9932    -14.7346
   HCl(g)               1.986e-16     1.986e-16         1.000*   -15.7020
   CO(g)                4.582e-22     4.582e-22         1.000*   -21.3389
   C2H4(g)              3.724e-28     3.724e-28         1.000*   -27.4290
   S2(g)                1.440e-39     1.440e-39         1.000*   -38.8418
   SO2(g)               8.636e-41     8.451e-41        0.9786    -40.0731
   Na(g)                2.997e-62     2.997e-62         1.000*   -61.5233
   K(g)                 5.583e-63     5.583e-63         1.000*   -62.2532
   Cl2(g)               2.638e-65     2.638e-65         1.000*   -64.5787
   O2(g)                1.060e-86     1.059e-86        0.9990    -85.9752
   Mg(g)                2.675e-97     2.675e-97         1.000*   -96.5726
   Ca(g)               8.408e-125    8.408e-125         1.000*  -124.0753
   C(g)                5.727e-134    5.727e-134         1.000*  -133.2421
   Al(g)               2.681e-147    2.681e-147         1.000*  -146.5718
   Si(g)               1.535e-159    1.535e-159         1.000*  -158.8140
    *no data, gas taken to be ideal

                                  In fluid              Sorbed            Kd
  Original basis total moles   moles     mg/kg      moles     mg/kg      L/kg
 -------------------------------------------------------------------------------
   H2O                 55.6       55.5  9.22e+05
   Al+++            0.00120   4.20e-10  1.05e-05
   Ca++             0.00200    0.00196      72.5
   Cl-                 1.41       1.41  4.63e+04
   CrO4--          0.000861   4.22e-20  4.52e-15
   Fe++              0.0333    0.00219      113.
   H+                -0.203    0.00100     0.931
   HCO3-            0.00100    0.00100      56.3
   HPO4--          8.59e-05   6.25e-05      5.54
   K+               0.00106    0.00106      38.4
   Mg++                1.48       1.41  3.16e+04
   Mn++            0.000635   0.000635      32.2
   Na+              0.00133    0.00133      28.2
   O2(aq)         -0.000497   -0.00200     -59.1
   SO4--            0.00107   6.57e-09  0.000583
   SiO2(aq)          0.0529   2.79e-07    0.0154
   Ti(OH)4(aq)     8.60e-05   8.60e-05      9.20

  Elemental composition               In fluid                  Sorbed
                  total moles     moles       mg/kg        moles       mg/kg
 -------------------------------------------------------------------------------
   Aluminum          0.001200    4.205e-10   1.047e-05
   Calcium           0.001999     0.001960       72.49
   Carbon            0.001000     0.001000       11.08
   Chlorine             1.414        1.414   4.625e+04
   Chromium         0.0008613    4.221e-20   2.025e-15
   Hydrogen             111.0        110.9   1.031e+05
   Iron               0.03326     0.002190       112.8
   Magnesium            1.481        1.410   3.162e+04
   Manganese        0.0006354    0.0006354       32.21
   Oxygen               55.73        55.46   8.187e+05
   Phosphorus       8.594e-05    6.250e-05       1.786
   Potassium         0.001065     0.001065       38.42
   Silicon            0.05285    2.786e-07    0.007220
   Sodium            0.001329     0.001329       28.19
   Sulfur            0.001069    6.575e-09   0.0001945
   Titanium         8.603e-05    8.603e-05       3.801


          Step #    44             Xi = 0.0079

          Temperature =   0.0 C    Pressure =  1.013 bars
          pH =  8.098              log fO2 =  -86.505
          Eh =  -0.3769 volts      pe =  -6.9545
          Ionic strength      =    2.938721 molal
          Charge imbalance    =    1.308400 eq/kg (38.92% error)
          Activity of water   =    0.963644
          Solvent mass        =     0.99907 kg
          Solution mass       =      1.0838 kg
          Mineral mass        =   0.0095480 kg
          Solution density    =    1.066    g/cm3
          Solution viscosity  =    0.021    poise
          Chlorinity          =    1.415317 molal
          Dissolved solids    =       78198 mg/kg sol'n
          Hardness            =   130388.87 mg/kg sol'n as CaCO3
            carbonate         =       45.89 mg/kg sol'n as CaCO3
            non-carbonate     =   130342.98 mg/kg sol'n as CaCO3
          Carbonate alkalinity=       45.89 mg/kg sol'n as CaCO3
          Water type          =    Mg-Cl
          Bulk volume         =    1.02e+03 cm3
          Fluid volume        =    1.02e+03 cm3
          Mineral volume      =        3.24 cm3
          Inert volume        =        0.00 cm3
          Porosity            =        99.7 %
          Permeability        =        88.4 cm2
          Mass reacted        =        8.56 g

                          moles          moles         grams          cm3      rxn rate
  Reactants             remaining       reacted       reacted       reacted  (mol/kg sec)
 ------------------------------------------------------------------------------------------
   H2O                    0.04182     0.0003340      0.006017          --            --  
   Al2O3                  0.07600     0.0006070       0.06189          --            --  
   CaO                     0.1267      0.001012       0.05673          --            --  
   Cr2O3                  0.05452     0.0004355       0.06619          --            --  
   FeO(ox)                  4.089       0.03266         2.347          --            --  
   K2O(ox)               0.004113     3.285e-05      0.003094          --            --  
   MgO                      8.491       0.06782         2.733          --            --  
   MnO                    0.08041     0.0006422       0.04556          --            --  
   Na2O(ox)               0.02084     0.0001664       0.01031          --            --  
   P2O5                  0.005383     4.299e-05      0.006103          --            --  
   S                     0.008726     6.969e-05      0.002235      0.001081          --  
   SiO2                     6.699       0.05350         3.215          --            --  
   TiO2                   0.01078     8.609e-05      0.006876          --            --  

  Minerals in system     moles      log moles      grams        volume (cm3)
 ----------------------------------------------------------------------------
   Antigorite            0.001497     -2.825          6.790           2.618
   Chromite             0.0004360     -3.361        0.09758         0.01919
   Cronstedtite-7A      0.0002254     -3.647        0.09003         0.03397
   Daphnite-14A         0.0006075     -3.216         0.4334          0.1296
   Greenalite           0.0002804     -3.552         0.1042         0.03225
   Hydroxylapatite      1.013e-05     -4.995       0.005086        0.001919
   Magnetite             0.008351     -2.078          1.934          0.3718
   Troilite              0.001070     -2.971        0.09404         0.03549
                                               _____________   _____________
          (total)                                     9.548           3.243 

  Aqueous species       molality    mg/kg sol'n    act. coef.     log act.
 ---------------------------------------------------------------------------
   Cl-                      1.114     3.640e+04      0.6211       -0.1600
   Mg++                     1.111     2.488e+04      0.3089       -0.4647
   MgCl+                   0.3007     1.656e+04      0.7044       -0.6741
   Fe++                  0.002017         103.8      0.2141       -3.3646
   Ca++                  0.001816         67.09      0.2141       -3.4103
   Na+                   0.001244         26.37      0.7044       -3.0573
   K+                    0.001058         38.12      0.6211       -3.1824
   Methane(aq)           0.001001         14.80      1.0000       -2.9996
   Mn++                 0.0005159         26.13      0.2141       -3.9568
   FeCl+                0.0002987         25.14      0.7044       -3.6770
   MnCl+                0.0001279         10.66      0.7044       -4.0452
   NaCl(aq)             8.997e-05         4.847      1.0000       -4.0459
   Ti(OH)4(aq)          8.717e-05         9.313      1.0000       -4.0597
   CaCl+                8.110e-05         5.646      0.7044       -4.2432
   CaCl2(aq)            6.572e-05         6.724      1.0000       -4.1823
   HPO4--               5.492e-05         4.859      0.1152       -5.1987
   KCl(aq)              8.869e-06        0.6095      1.0000       -5.0521
   FeCl4--              8.584e-06         1.564      0.1152       -6.0047
   H2PO4-               1.510e-06        0.1350      0.7044       -5.9731
   H2(aq)               1.220e-06      0.002266      1.0000       -5.9138
   FeCl2(aq)            7.155e-07       0.08360      1.0000       -6.1454
   SiO2(aq)             2.258e-07       0.01251      1.0000       -6.6463
   OH-                  2.082e-07      0.003265      0.6654       -6.8584
   MgP2O7--             1.000e-07       0.01828      0.1152       -7.9383
   PO4---               3.490e-08      0.003056      0.0056       -9.7060
    (only species > 1e-8 molal listed)

  Mineral saturation states
                     log Q/K                          log Q/K
 ----------------------------------------------------------------
   Daphnite-14A       0.0000 sat    Saponite-Ca       -1.7330     
   Chromite           0.0000 sat    Saponite-K        -1.7525     
   Troilite           0.0000 sat    Annite            -1.8183     
   Magnetite          0.0000 sat    Whitlockite       -1.8904     
   Greenalite         0.0000 sat    Phlogopite        -1.9103     
   Antigorite         0.0000 sat    Clinochlore-14A   -1.9894     
   Hydroxylapatite    0.0000 sat    Quartz            -2.0144     
   Cronstedtite-7A    0.0000 sat    Ferrosilite       -2.0968     
   Ice               -0.0628        Saponite-Na       -2.1322     
   Pyrrhotite        -0.1079        Tridymite         -2.2208     
   Pyrite            -0.3532        Chalcedony        -2.3104     
   Chrysotile        -0.6089        Brucite           -2.3916     
   Diaspore          -0.8371        FeO               -2.4134     
   Ripidolite-14A    -0.8735        Fayalite          -2.4593     
   Goethite          -0.9910        Talc              -2.5686     
   Hematite          -1.0565        Cristobalite(alp  -2.6250     
   Saponite-Mg       -1.2550        Fe(OH)2           -2.6380     
   Boehmite          -1.2853        Saponite-H        -2.7620     
   Gibbsite          -1.3145        Coesite           -2.8940     
    (only minerals with log Q/K > -3 listed)

                         partial
  Gases               press. (bar)     fugacity     fug. coef.    log fug.
 ---------------------------------------------------------------------------
   CH4(g)                  0.3855        0.3846        0.9976     -0.4150
   H2O(g)                0.005293      0.004846        0.9156     -2.3146
   H2(g)                 0.001244      0.001245         1.001     -2.9047
   H2S(g)               3.229e-09     3.197e-09        0.9900     -8.4953
   HCl(g)               1.848e-16     1.848e-16         1.000*   -15.7332
   CO2(g)               1.620e-16     1.609e-16        0.9932    -15.7935
   CO(g)                7.360e-23     7.360e-23         1.000*   -22.1331
   C2H4(g)              1.100e-28     1.100e-28         1.000*   -27.9584
   S2(g)                2.833e-40     2.833e-40         1.000*   -39.5477
   SO2(g)               1.132e-41     1.108e-41        0.9786    -40.9555
   Na(g)                4.382e-62     4.382e-62         1.000*   -61.3584
   K(g)                 8.143e-63     8.143e-63         1.000*   -62.0892
   Cl2(g)               1.242e-65     1.242e-65         1.000*   -64.9060
   O2(g)                3.131e-87     3.128e-87        0.9990    -86.5047
   Mg(g)                5.683e-97     5.683e-97         1.000*   -96.2454
   Ca(g)               1.787e-124    1.787e-124         1.000*  -123.7479
   C(g)                1.692e-134    1.692e-134         1.000*  -133.7715
   Al(g)               5.459e-147    5.459e-147         1.000*  -146.2629
   Si(g)               4.239e-159    4.239e-159         1.000*  -158.3728
    *no data, gas taken to be ideal

                                  In fluid              Sorbed            Kd
  Original basis total moles   moles     mg/kg      moles     mg/kg      L/kg
 -------------------------------------------------------------------------------
   H2O                 55.6       55.5  9.22e+05
   Al+++            0.00121   3.67e-10  9.13e-06
   Ca++             0.00201    0.00196      72.5
   Cl-                 1.41       1.41  4.63e+04
   CrO4--          0.000872   3.40e-20  3.64e-15
   Fe++              0.0337    0.00232      120.
   H+                -0.205    0.00100     0.931
   HCO3-            0.00100    0.00100      56.3
   HPO4--          8.70e-05   5.66e-05      5.01
   K+               0.00107    0.00107      38.4
   Mg++                1.48       1.41  3.16e+04
   Mn++            0.000643   0.000643      32.6
   Na+              0.00133    0.00133      28.3
   O2(aq)         -0.000506   -0.00200     -59.1
   SO4--            0.00107   5.71e-09  0.000506
   SiO2(aq)          0.0535   2.28e-07    0.0126
   Ti(OH)4(aq)     8.71e-05   8.71e-05      9.31

  Elemental composition               In fluid                  Sorbed
                  total moles     moles       mg/kg        moles       mg/kg
 -------------------------------------------------------------------------------
   Aluminum          0.001215    3.669e-10   9.134e-06
   Calcium           0.002012     0.001961       72.52
   Carbon            0.001000     0.001000       11.08
   Chlorine             1.414        1.414   4.625e+04
   Chromium         0.0008719    3.402e-20   1.632e-15
   Hydrogen             111.0        110.9   1.031e+05
   Iron               0.03366     0.002323       119.7
   Magnesium            1.482        1.410   3.162e+04
   Manganese        0.0006432    0.0006432       32.60
   Oxygen               55.73        55.46   8.187e+05
   Phosphorus       8.699e-05    5.661e-05       1.618
   Potassium         0.001066     0.001066       38.44
   Silicon            0.05350    2.275e-07    0.005896
   Sodium            0.001333     0.001333       28.27
   Sulfur            0.001070    5.714e-09   0.0001691
   Titanium         8.709e-05    8.709e-05       3.847


          Step #    46             Xi = 0.0080

          Temperature =   0.0 C    Pressure =  1.013 bars
          pH =  8.098              log fO2 =  -86.505
          Eh =  -0.3769 volts      pe =  -6.9545
          Ionic strength      =    2.938720 molal
          Charge imbalance    =    1.308399 eq/kg (38.92% error)
          Activity of water   =    0.963644
          Solvent mass        =     0.99907 kg
          Solution mass       =      1.0838 kg
          Mineral mass        =   0.0095860 kg
          Solution density    =    1.066    g/cm3
          Solution viscosity  =    0.021    poise
          Chlorinity          =    1.415317 molal
          Dissolved solids    =       78198 mg/kg sol'n
          Hardness            =   130388.47 mg/kg sol'n as CaCO3
            carbonate         =       45.89 mg/kg sol'n as CaCO3
            non-carbonate     =   130342.58 mg/kg sol'n as CaCO3
          Carbonate alkalinity=       45.89 mg/kg sol'n as CaCO3
          Water type          =    Mg-Cl
          Bulk volume         =    1.02e+03 cm3
          Fluid volume        =    1.02e+03 cm3
          Mineral volume      =        3.24 cm3
          Inert volume        =        0.00 cm3
          Porosity            =        99.7 %
          Permeability        =        88.4 cm2
          Mass reacted        =         8.6 g

                          moles          moles         grams          cm3      rxn rate
  Reactants             remaining       reacted       reacted       reacted  (mol/kg sec)
 ------------------------------------------------------------------------------------------
   H2O                    0.04182     0.0003355      0.006044          --            --  
   Al2O3                  0.07599     0.0006097       0.06216          --            --  
   CaO                     0.1267      0.001016       0.05698          --            --  
   Cr2O3                  0.05452     0.0004374       0.06648          --            --  
   FeO(ox)                  4.089       0.03281         2.357          --            --  
   K2O(ox)               0.004113     3.300e-05      0.003108          --            --  
   MgO                      8.491       0.06812         2.746          --            --  
   MnO                    0.08041     0.0006451       0.04576          --            --  
   Na2O(ox)               0.02084     0.0001672       0.01036          --            --  
   P2O5                  0.005383     4.319e-05      0.006130          --            --  
   S                     0.008726     7.001e-05      0.002245      0.001086          --  
   SiO2                     6.699       0.05374         3.229          --            --  
   TiO2                   0.01078     8.647e-05      0.006907          --            --  

  Minerals in system     moles      log moles      grams        volume (cm3)
 ----------------------------------------------------------------------------
   Antigorite            0.001503     -2.823          6.819           2.630
   Chromite             0.0004379     -3.359        0.09802         0.01927
   Daphnite-14A         0.0006102     -3.215         0.4354          0.1302
   Greenalite           0.0003986     -3.400         0.1482         0.04583
   Hydroxylapatite      1.031e-05     -4.987       0.005179        0.001955
   Magnetite             0.008577     -2.067          1.986          0.3819
   Troilite              0.001070     -2.971        0.09407         0.03550
                                               _____________   _____________
          (total)                                     9.586           3.244 

  Aqueous species       molality    mg/kg sol'n    act. coef.     log act.
 ---------------------------------------------------------------------------
   Cl-                      1.114     3.640e+04      0.6211       -0.1600
   Mg++                     1.111     2.488e+04      0.3089       -0.4647
   MgCl+                   0.3007     1.656e+04      0.7044       -0.6741
   Fe++                  0.002017         103.8      0.2141       -3.3646
   Ca++                  0.001819         67.21      0.2141       -3.4095
   Na+                   0.001246         26.39      0.7044       -3.0568
   K+                    0.001058         38.14      0.6211       -3.1823
   Methane(aq)           0.001001         14.80      1.0000       -2.9996
   Mn++                 0.0005182         26.24      0.2141       -3.9549
   FeCl+                0.0002987         25.14      0.7044       -3.6770
   MnCl+                0.0001285         10.71      0.7044       -4.0433
   NaCl(aq)             9.007e-05         4.852      1.0000       -4.0454
   Ti(OH)4(aq)          8.755e-05         9.354      1.0000       -4.0577
   CaCl+                8.125e-05         5.657      0.7044       -4.2424
   CaCl2(aq)            6.584e-05         6.736      1.0000       -4.1815
   HPO4--               5.475e-05         4.844      0.1152       -5.2000
   KCl(aq)              8.871e-06        0.6096      1.0000       -5.0520
   FeCl4--              8.584e-06         1.564      0.1152       -6.0047
   H2PO4-               1.506e-06        0.1346      0.7044       -5.9744
   H2(aq)               1.220e-06      0.002266      1.0000       -5.9138
   FeCl2(aq)            7.155e-07       0.08360      1.0000       -6.1454
   SiO2(aq)             2.258e-07       0.01251      1.0000       -6.6463
   OH-                  2.082e-07      0.003265      0.6654       -6.8584
   MgP2O7--             9.943e-08       0.01817      0.1152       -7.9409
   PO4---               3.480e-08      0.003046      0.0056       -9.7073
    (only species > 1e-8 molal listed)

  Mineral saturation states
                     log Q/K                          log Q/K
 ----------------------------------------------------------------
   Chromite           0.0000 sat    Saponite-Ca       -1.7328     
   Daphnite-14A       0.0000 sat    Saponite-K        -1.7524     
   Troilite           0.0000 sat    Annite            -1.8182     
   Magnetite          0.0000 sat    Whitlockite       -1.8906     
   Greenalite         0.0000 sat    Phlogopite        -1.9101     
   Antigorite         0.0000 sat    Clinochlore-14A   -1.9894     
   Hydroxylapatite    0.0000 sat    Quartz            -2.0144     
   Cronstedtite-7A   -0.0000 sat    Ferrosilite       -2.0968     
   Ice               -0.0628        Saponite-Na       -2.1320     
   Pyrrhotite        -0.1079        Tridymite         -2.2208     
   Pyrite            -0.3532        Chalcedony        -2.3104     
   Chrysotile        -0.6089        Brucite           -2.3916     
   Diaspore          -0.8371        FeO               -2.4134     
   Ripidolite-14A    -0.8735        Fayalite          -2.4593     
   Goethite          -0.9910        Talc              -2.5686     
   Hematite          -1.0565        Cristobalite(alp  -2.6250     
   Saponite-Mg       -1.2550        Fe(OH)2           -2.6380     
   Boehmite          -1.2853        Saponite-H        -2.7620     
   Gibbsite          -1.3145        Coesite           -2.8940     
    (only minerals with log Q/K > -3 listed)

                         partial
  Gases               press. (bar)     fugacity     fug. coef.    log fug.
 ---------------------------------------------------------------------------
   CH4(g)                  0.3855        0.3846        0.9976     -0.4150
   H2O(g)                0.005293      0.004846        0.9156     -2.3146
   H2(g)                 0.001244      0.001245         1.001     -2.9047
   H2S(g)               3.229e-09     3.197e-09        0.9900     -8.4953
   HCl(g)               1.848e-16     1.848e-16         1.000*   -15.7332
   CO2(g)               1.620e-16     1.609e-16        0.9932    -15.7935
   CO(g)                7.360e-23     7.360e-23         1.000*   -22.1331
   C2H4(g)              1.100e-28     1.100e-28         1.000*   -27.9584
   S2(g)                2.833e-40     2.833e-40         1.000*   -39.5477
   SO2(g)               1.132e-41     1.108e-41        0.9786    -40.9555
   Na(g)                4.386e-62     4.386e-62         1.000*   -61.3579
   K(g)                 8.146e-63     8.146e-63         1.000*   -62.0891
   Cl2(g)               1.242e-65     1.242e-65         1.000*   -64.9060
   O2(g)                3.131e-87     3.128e-87        0.9990    -86.5047
   Mg(g)                5.683e-97     5.683e-97         1.000*   -96.2454
   Ca(g)               1.790e-124    1.790e-124         1.000*  -123.7471
   C(g)                1.692e-134    1.692e-134         1.000*  -133.7715
   Al(g)               5.459e-147    5.459e-147         1.000*  -146.2629
   Si(g)               4.239e-159    4.239e-159         1.000*  -158.3728
    *no data, gas taken to be ideal

                                  In fluid              Sorbed            Kd
  Original basis total moles   moles     mg/kg      moles     mg/kg      L/kg
 -------------------------------------------------------------------------------
   H2O                 55.6       55.5  9.22e+05
   Al+++            0.00122   3.67e-10  9.13e-06
   Ca++             0.00202    0.00196      72.6
   Cl-                 1.41       1.41  4.63e+04
   CrO4--          0.000876   3.40e-20  3.64e-15
   Fe++              0.0338    0.00232      120.
   H+                -0.206    0.00100     0.931
   HCO3-            0.00100    0.00100      56.3
   HPO4--          8.74e-05   5.64e-05      5.00
   K+               0.00107    0.00107      38.5
   Mg++                1.48       1.41  3.16e+04
   Mn++            0.000646   0.000646      32.7
   Na+              0.00133    0.00133      28.3
   O2(aq)         -0.000509   -0.00200     -59.1
   SO4--            0.00107   5.71e-09  0.000506
   SiO2(aq)          0.0537   2.28e-07    0.0126
   Ti(OH)4(aq)     8.75e-05   8.75e-05      9.35

  Elemental composition               In fluid                  Sorbed
                  total moles     moles       mg/kg        moles       mg/kg
 -------------------------------------------------------------------------------
   Aluminum          0.001220    3.669e-10   9.134e-06
   Calcium           0.002016     0.001965       72.65
   Carbon            0.001000     0.001000       11.08
   Chlorine             1.414        1.414   4.625e+04
   Chromium         0.0008758    3.397e-20   1.630e-15
   Hydrogen             111.0        110.9   1.031e+05
   Iron               0.03381     0.002323       119.7
   Magnesium            1.482        1.410   3.162e+04
   Manganese        0.0006461    0.0006461       32.75
   Oxygen               55.73        55.46   8.187e+05
   Phosphorus       8.737e-05    5.644e-05       1.613
   Potassium         0.001066     0.001066       38.46
   Silicon            0.05374    2.275e-07    0.005896
   Sodium            0.001334     0.001334       28.30
   Sulfur            0.001070    5.714e-09   0.0001691
   Titanium         8.747e-05    8.747e-05       3.864


          Step #    78             Xi = 0.1000

          Temperature =   0.0 C    Pressure =  1.013 bars
          pH =  8.968              log fO2 =  -96.325
          Eh =  -0.5571 volts      pe = -10.2795
          Ionic strength      =    2.969999 molal
          Charge imbalance    =    1.322316 eq/kg (38.95% error)
          Activity of water   =    0.963242
          Solvent mass        =     0.98692 kg
          Solution mass       =      1.0724 kg
          Mineral mass        =     0.12042 kg
          Solution density    =    1.067    g/cm3
          Solution viscosity  =    0.021    poise
          Chlorinity          =    1.432734 molal
          Dissolved solids    =       79718 mg/kg sol'n
          Hardness            =   130905.80 mg/kg sol'n as CaCO3
            carbonate         =       51.22 mg/kg sol'n as CaCO3
            non-carbonate     =   130854.58 mg/kg sol'n as CaCO3
          Carbonate alkalinity=       51.22 mg/kg sol'n as CaCO3
          Water type          =    Mg-Cl
          Bulk volume         =    1.05e+03 cm3
          Fluid volume        =    1.01e+03 cm3
          Mineral volume      =        40.5 cm3
          Inert volume        =        0.00 cm3
          Porosity            =        96.1 %
          Permeability        =        25.9 cm2
          Mass reacted        =         108 g

                          moles          moles         grams          cm3      rxn rate
  Reactants             remaining       reacted       reacted       reacted  (mol/kg sec)
 ------------------------------------------------------------------------------------------
   H2O                    0.03794      0.004215       0.07594          --            --  
   Al2O3                  0.06894      0.007660        0.7811          --            --  
   CaO                     0.1149       0.01277        0.7160          --            --  
   Cr2O3                  0.04946      0.005496        0.8353          --            --  
   FeO(ox)                  3.710        0.4122         29.62          --            --  
   K2O(ox)               0.003731     0.0004146       0.03905          --            --  
   MgO                      7.703        0.8559         34.50          --            --  
   MnO                    0.07295      0.008105        0.5749          --            --  
   Na2O(ox)               0.01890      0.002100        0.1302          --            --  
   P2O5                  0.004884     0.0005426       0.07702          --            --  
   S                     0.007916     0.0008796       0.02821       0.01364          --  
   SiO2                     6.077        0.6753         40.57          --            --  
   TiO2                  0.009778      0.001086       0.08678          --            --  

  Minerals in system     moles      log moles      grams        volume (cm3)
 ----------------------------------------------------------------------------
   Antigorite             0.01832     -1.737          83.09           32.04
   Chromite              0.005496     -2.260          1.230          0.2419
   Daphnite-14A          0.007661     -2.116          5.466           1.635
   Greenalite             0.01473     -1.832          5.475           1.694
   Hydroxylapatite      0.0003620     -3.441         0.1818         0.06862
   Magnetite               0.1072     -0.970          24.82           4.772
   Troilite              0.001880     -2.726         0.1652         0.06235
                                               _____________   _____________
          (total)                                     120.4           40.51 

  Aqueous species       molality    mg/kg sol'n    act. coef.     log act.
 ---------------------------------------------------------------------------
   Cl-                      1.126     3.674e+04      0.6219       -0.1547
   Mg++                     1.106     2.474e+04      0.3093       -0.4659
   MgCl+                   0.3030     1.666e+04      0.7056       -0.6700
   H2(aq)                 0.09909         183.8      1.0000       -1.0040
   Ca++                   0.01120         412.9      0.2142       -2.6201
   Mn++                  0.006567         332.0      0.2142       -2.8518
   Na+                   0.004910         103.9      0.7056       -2.4604
   K+                    0.001838         66.13      0.6219       -2.9420
   MnCl+                 0.001646         137.0      0.7056       -2.9349
   Fe++                  0.001589         81.65      0.2142       -3.4681
   Ti(OH)4(aq)           0.001102         117.5      1.0000       -2.9579
   Methane(aq)           0.001013         14.96      1.0000       -2.9943
   CaCl+                0.0005055         35.13      0.7056       -3.4477
   CaCl2(aq)            0.0004154         42.42      1.0000       -3.3816
   NaCl(aq)             0.0003600         19.36      1.0000       -3.4437
   FeCl+                0.0002378         19.98      0.7056       -3.7752
   KCl(aq)              1.562e-05         1.071      1.0000       -4.8064
   FeCl4--              7.111e-06         1.294      0.1151       -6.0870
   OH-                  1.541e-06       0.02412      0.6664       -5.9884
   FeCl2(aq)            5.777e-07       0.06739      1.0000       -6.2383
   HPO4--               1.833e-07       0.01619      0.1151       -7.6757
    (only species > 1e-8 molal listed)

  Mineral saturation states
                     log Q/K                          log Q/K
 ----------------------------------------------------------------
   Greenalite         0.0000 sat    Fe(OH)2           -1.0016     
   Daphnite-14A       0.0000 sat    Fe                -1.0281     
   Magnetite          0.0000 sat    Diaspore          -1.2463     
   Hydroxylapatite    0.0000 sat    Clinochlore-14A   -1.4780     
   Troilite           0.0000 sat    Fayalite          -1.6408     
   Antigorite         0.0000 sat    Boehmite          -1.6945     
   Chromite           0.0000 sat    Gibbsite          -1.7238     
   Ice               -0.0630        Goethite          -1.8094     
   Pyrrhotite        -0.1079        Mn(OH)2(am)       -1.8428     
   Chrysotile        -0.3020        Wustite           -1.9233     
   Ripidolite-14A    -0.5666        Hematite          -2.6932     
   Brucite           -0.6528        Whitlockite       -2.7337     
   FeO               -0.7767        Ferrosilite       -2.9150     
   Cronstedtite-7A   -0.8185     
    (only minerals with log Q/K > -3 listed)

                         partial
  Gases               press. (bar)     fugacity     fug. coef.    log fug.
 ---------------------------------------------------------------------------
   H2(g)                    101.1         101.2         1.001      2.0051
   CH4(g)                  0.3903        0.3893        0.9976     -0.4097
   H2O(g)                0.005291      0.004844        0.9156     -2.3148
   H2S(g)               7.451e-11     7.376e-11        0.9900    -10.1322
   HCl(g)               2.523e-17     2.523e-17         1.000*   -16.5981
   CO2(g)               3.760e-36     3.734e-36        0.9932    -35.4278
   CO(g)                1.389e-37     1.389e-37         1.000*   -36.8574
   C2H4(g)              1.708e-38     1.708e-38         1.000*   -37.7674
   S2(g)                2.286e-53     2.286e-53         1.000*   -52.6410
   SO2(g)               4.867e-58     4.763e-58        0.9786    -57.3222
   Na(g)                3.661e-58     3.661e-58         1.000*   -57.4364
   K(g)                 2.994e-59     2.994e-59         1.000*   -58.5237
   Cl2(g)               2.847e-72     2.847e-72         1.000*   -71.5456
   Mg(g)                2.532e-90     2.532e-90         1.000*   -89.5965
   O2(g)                4.740e-97     4.735e-97        0.9990    -96.3247
   Ca(g)               4.925e-117    4.925e-117         1.000*  -116.3076
   Al(g)               4.932e-140    4.932e-140         1.000*  -139.3070
   C(g)                2.595e-144    2.595e-144         1.000*  -143.5858
   Si(g)               9.826e-152    9.826e-152         1.000*  -151.0076
    *no data, gas taken to be ideal

                                  In fluid              Sorbed            Kd
  Original basis total moles   moles     mg/kg      moles     mg/kg      L/kg
 -------------------------------------------------------------------------------
   H2O                 56.8       54.9  9.22e+05
   Al+++             0.0153   9.86e-10  2.48e-05
   Ca++              0.0138     0.0120      447.
   Cl-                 1.41       1.41  4.67e+04
   CrO4--            0.0110   6.30e-23  6.81e-18
   Fe++               0.413    0.00181      94.3
   H+                 -2.60   0.000998     0.938
   HCO3-            0.00100    0.00100      56.9
   HPO4--           0.00109   1.82e-07    0.0163
   K+               0.00183    0.00183      66.7
   Mg++                2.27       1.39  3.15e+04
   Mn++             0.00811    0.00811      415.
   Na+              0.00520    0.00520      111.
   O2(aq)          -0.00931    -0.0509 -1.52e+03
   SO4--            0.00188   8.63e-10  7.73e-05
   SiO2(aq)           0.675   8.38e-10  4.70e-05
   Ti(OH)4(aq)      0.00109    0.00109      118.

  Elemental composition               In fluid                  Sorbed
                  total moles     moles       mg/kg        moles       mg/kg
 -------------------------------------------------------------------------------
   Aluminum           0.01532    9.860e-10   2.481e-05
   Calcium            0.01377      0.01196       446.9
   Carbon            0.001000     0.001000       11.20
   Chlorine             1.414        1.414   4.675e+04
   Chromium           0.01099    6.300e-23   3.054e-18
   Hydrogen             111.0        109.8   1.032e+05
   Iron                0.4132     0.001810       94.27
   Magnesium            2.270        1.391   3.152e+04
   Manganese         0.008106     0.008106       415.3
   Oxygen               58.21        54.79   8.174e+05
   Phosphorus        0.001086    1.825e-07    0.005270
   Potassium         0.001829     0.001829       66.69
   Silicon             0.6753    8.384e-10   2.196e-05
   Sodium            0.005201     0.005201       111.5
   Sulfur            0.001880    8.631e-10   2.581e-05
   Titanium          0.001087     0.001087       48.55


          Step #    88             Xi = 0.2000

          Temperature =   0.0 C    Pressure =  1.013 bars
          pH =  9.026              log fO2 =  -96.976
          Eh =  -0.5691 volts      pe = -10.5007
          Ionic strength      =    3.005148 molal
          Charge imbalance    =    1.337745 eq/kg (38.98% error)
          Activity of water   =    0.962792
          Solvent mass        =     0.97373 kg
          Solution mass       =      1.0600 kg
          Mineral mass        =     0.24082 kg
          Solution density    =    1.067    g/cm3
          Solution viscosity  =    0.021    poise
          Chlorinity          =    1.452150 molal
          Dissolved solids    =       81429 mg/kg sol'n
          Hardness            =   131435.74 mg/kg sol'n as CaCO3
            carbonate         =       52.45 mg/kg sol'n as CaCO3
            non-carbonate     =   131383.30 mg/kg sol'n as CaCO3
          Carbonate alkalinity=       52.45 mg/kg sol'n as CaCO3
          Water type          =    Mg-Cl
          Bulk volume         =    1.07e+03 cm3
          Fluid volume        =        993. cm3
          Mineral volume      =        81.0 cm3
          Inert volume        =        0.00 cm3
          Porosity            =        92.5 %
          Permeability        =        7.30 cm2
          Mass reacted        =         216 g

                          moles          moles         grams          cm3      rxn rate
  Reactants             remaining       reacted       reacted       reacted  (mol/kg sec)
 ------------------------------------------------------------------------------------------
   H2O                    0.03372      0.008430        0.1519          --            --  
   Al2O3                  0.06128       0.01532         1.562          --            --  
   CaO                     0.1021       0.02554         1.432          --            --  
   Cr2O3                  0.04397       0.01099         1.671          --            --  
   FeO(ox)                  3.298        0.8244         59.23          --            --  
   K2O(ox)               0.003317     0.0008292       0.07811          --            --  
   MgO                      6.847         1.712         68.99          --            --  
   MnO                    0.06484       0.01621         1.150          --            --  
   Na2O(ox)               0.01680      0.004201        0.2604          --            --  
   P2O5                  0.004341      0.001085        0.1540          --            --  
   S                     0.007037      0.001759       0.05641       0.02729          --  
   SiO2                     5.402         1.351         81.14          --            --  
   TiO2                  0.008692      0.002173        0.1736          --            --  

  Minerals in system     moles      log moles      grams        volume (cm3)
 ----------------------------------------------------------------------------
   Antigorite             0.03660     -1.437          166.0           64.01
   Chromite               0.01099     -1.959          2.460          0.4838
   Daphnite-14A           0.01532     -1.815          10.93           3.270
   Greenalite             0.03010     -1.521          11.19           3.462
   Hydroxylapatite      0.0007238     -3.140         0.3636          0.1372
   Magnetite               0.2143     -0.669          49.63           9.543
   Troilite              0.002759     -2.559         0.2426         0.09154
                                               _____________   _____________
          (total)                                     240.8           81.00 

  Aqueous species       molality    mg/kg sol'n    act. coef.     log act.
 ---------------------------------------------------------------------------
   Cl-                      1.140     3.712e+04      0.6226       -0.1490
   Mg++                     1.101     2.457e+04      0.3097       -0.4675
   MgCl+                   0.3054     1.676e+04      0.7068       -0.6658
   H2(aq)                  0.2096         388.1      1.0000       -0.6787
   Ca++                   0.02171         799.4      0.2143       -2.3322
   Mn++                   0.01328         670.1      0.2143       -2.5458
   Na+                   0.008986         189.8      0.7068       -2.1971
   MnCl+                 0.003370         279.8      0.7068       -2.6231
   K+                    0.002707         97.21      0.6226       -2.7733
   Ti(OH)4(aq)           0.002233         237.7      1.0000       -2.6512
   Fe++                  0.001558         79.90      0.2143       -3.4765
   Methane(aq)           0.001027         15.13      1.0000       -2.9884
   CaCl+                0.0009924         68.85      0.7068       -3.1540
   CaCl2(aq)            0.0008277         84.38      1.0000       -3.0821
   NaCl(aq)             0.0006688         35.90      1.0000       -3.1747
   FeCl+                0.0002360         19.79      0.7068       -3.7777
   KCl(aq)              2.333e-05         1.598      1.0000       -4.6320
   FeCl4--              7.364e-06         1.337      0.1150       -6.0723
   OH-                  1.760e-06       0.02750      0.6674       -5.9300
   FeCl2(aq)            5.819e-07       0.06776      1.0000       -6.2351
   HPO4--               5.080e-08      0.004479      0.1150       -8.2336
    (only species > 1e-8 molal listed)

  Mineral saturation states
                     log Q/K                          log Q/K
 ----------------------------------------------------------------
   Antigorite         0.0000 sat    Cronstedtite-7A   -0.8730     
   Magnetite          0.0000 sat    Fe(OH)2           -0.8933     
   Troilite           0.0000 sat    Diaspore          -1.2734     
   Hydroxylapatite    0.0000 sat    Mn(OH)2(am)       -1.4202     
   Greenalite         0.0000 sat    Clinochlore-14A   -1.4442     
   Daphnite-14A       0.0000 sat    Fayalite          -1.5863     
   Chromite           0.0000 sat    Boehmite          -1.7216     
   Ice               -0.0632        Gibbsite          -1.7512     
   Pyrrhotite        -0.1079        Wustite           -1.8378     
   Chrysotile        -0.2817        Goethite          -1.8637     
   Brucite           -0.5377        Alabandite        -2.7527     
   Ripidolite-14A    -0.5463        Hematite          -2.8017     
   Fe                -0.5941        Whitlockite       -2.8686     
   FeO               -0.6682        Ferrosilite       -2.9690     
    (only minerals with log Q/K > -3 listed)

                         partial
  Gases               press. (bar)     fugacity     fug. coef.    log fug.
 ---------------------------------------------------------------------------
   H2(g)                    213.8         214.0         1.001      2.3304
   CH4(g)                  0.3956        0.3946        0.9976     -0.4038
   H2O(g)                0.005288      0.004842        0.9156     -2.3150
   H2S(g)               5.801e-11     5.743e-11        0.9900    -10.2409
   HCl(g)               2.234e-17     2.234e-17         1.000*   -16.6509
   CO2(g)               1.903e-37     1.890e-37        0.9932    -36.7236
   CO(g)                1.487e-38     1.487e-38         1.000*   -37.8277
   C2H4(g)              3.923e-39     3.923e-39         1.000*   -38.4063
   S2(g)                3.097e-54     3.097e-54         1.000*   -53.5091
   Na(g)                1.117e-57     1.117e-57         1.000*   -56.9519
   K(g)                 7.348e-59     7.348e-59         1.000*   -58.1338
   SO2(g)               4.001e-59     3.916e-59        0.9786    -58.4072
   Cl2(g)               1.056e-72     1.056e-72         1.000*   -71.9764
   Mg(g)                6.988e-90     6.988e-90         1.000*   -89.1557
   O2(g)                1.059e-97     1.058e-97        0.9990    -96.9757
   Ca(g)               2.647e-116    2.647e-116         1.000*  -115.5773
   Al(g)               1.426e-139    1.426e-139         1.000*  -138.8458
   C(g)                5.880e-145    5.880e-145         1.000*  -144.2306
   Si(g)               3.026e-151    3.026e-151         1.000*  -150.5191
    *no data, gas taken to be ideal

                                  In fluid              Sorbed            Kd
  Original basis total moles   moles     mg/kg      moles     mg/kg      L/kg
 -------------------------------------------------------------------------------
   H2O                 58.1       54.3  9.22e+05
   Al+++             0.0306   1.04e-09  2.66e-05
   Ca++              0.0265     0.0229      866.
   Cl-                 1.41       1.41  4.73e+04
   CrO4--            0.0220   2.10e-23  2.30e-18
   Fe++               0.825    0.00175      92.4
   H+                 -5.21   0.000998     0.949
   HCO3-            0.00100    0.00100      57.6
   HPO4--           0.00217   4.99e-08   0.00452
   K+               0.00266    0.00266      98.1
   Mg++                3.13       1.37  3.14e+04
   Mn++              0.0162     0.0162      840.
   Na+              0.00940    0.00940      204.
   O2(aq)           -0.0189     -0.104 -3.14e+03
   SO4--            0.00276   7.56e-10  6.85e-05
   SiO2(aq)            1.35   5.80e-10  3.29e-05
   Ti(OH)4(aq)      0.00217    0.00217      238.

  Elemental composition               In fluid                  Sorbed
                  total moles     moles       mg/kg        moles       mg/kg
 -------------------------------------------------------------------------------
   Aluminum           0.03064    1.043e-09   2.655e-05
   Calcium            0.02654      0.02292       866.4
   Carbon            0.001000     0.001000       11.33
   Chlorine             1.414        1.414   4.729e+04
   Chromium           0.02198    2.101e-23   1.030e-18
   Hydrogen             111.0        108.5   1.032e+05
   Iron                0.8254     0.001754       92.42
   Magnesium            3.126        1.369   3.139e+04
   Manganese          0.01621      0.01621       840.2
   Oxygen               60.90        54.06   8.159e+05
   Phosphorus        0.002171    4.989e-08    0.001458
   Potassium         0.002658     0.002658       98.05
   Silicon              1.351    5.804e-10   1.538e-05
   Sodium            0.009401     0.009401       203.9
   Sulfur            0.002759    7.558e-10   2.286e-05
   Titanium          0.002174     0.002174       98.19


          Step #    98             Xi = 0.3000

          Temperature =   0.0 C    Pressure =  1.013 bars
          pH =  9.061              log fO2 =  -97.352
          Eh =  -0.5761 volts      pe = -10.6292
          Ionic strength      =    3.041533 molal
          Charge imbalance    =    1.353537 eq/kg (39.01% error)
          Activity of water   =    0.962327
          Solvent mass        =     0.96053 kg
          Solution mass       =      1.0477 kg
          Mineral mass        =     0.36122 kg
          Solution density    =    1.068    g/cm3
          Solution viscosity  =    0.021    poise
          Chlorinity          =    1.472100 molal
          Dissolved solids    =       83180 mg/kg sol'n
          Hardness            =   131977.07 mg/kg sol'n as CaCO3
            carbonate         =       53.47 mg/kg sol'n as CaCO3
            non-carbonate     =   131923.60 mg/kg sol'n as CaCO3
          Carbonate alkalinity=       53.47 mg/kg sol'n as CaCO3
          Water type          =    Mg-Cl
          Bulk volume         =    1.10e+03 cm3
          Fluid volume        =        981. cm3
          Mineral volume      =        121. cm3
          Inert volume        =        0.00 cm3
          Porosity            =        89.0 %
          Permeability        =        2.19 cm2
          Mass reacted        =         324 g

                          moles          moles         grams          cm3      rxn rate
  Reactants             remaining       reacted       reacted       reacted  (mol/kg sec)
 ------------------------------------------------------------------------------------------
   H2O                    0.02951       0.01265        0.2278          --            --  
   Al2O3                  0.05362       0.02298         2.343          --            --  
   CaO                    0.08937       0.03830         2.148          --            --  
   Cr2O3                  0.03847       0.01649         2.506          --            --  
   FeO(ox)                  2.885         1.237         88.85          --            --  
   K2O(ox)               0.002902      0.001244        0.1172          --            --  
   MgO                      5.991         2.568         103.5          --            --  
   MnO                    0.05674       0.02432         1.725          --            --  
   Na2O(ox)               0.01470      0.006301        0.3905          --            --  
   P2O5                  0.003798      0.001628        0.2311          --            --  
   S                     0.006157      0.002639       0.08462       0.04093          --  
   SiO2                     4.727         2.026         121.7          --            --  
   TiO2                  0.007605      0.003259        0.2604          --            --  

  Minerals in system     moles      log moles      grams        volume (cm3)
 ----------------------------------------------------------------------------
   Antigorite             0.05488     -1.261          248.9           95.99
   Chromite               0.01649     -1.783          3.691          0.7256
   Daphnite-14A           0.02298     -1.639          16.40           4.905
   Greenalite             0.04547     -1.342          16.90           5.229
   Hydroxylapatite       0.001086     -2.964         0.5453          0.2058
   Magnetite               0.3215     -0.493          74.44           14.31
   Troilite              0.003639     -2.439         0.3199          0.1207
                                               _____________   _____________
          (total)                                     361.2           121.5 

  Aqueous species       molality    mg/kg sol'n    act. coef.     log act.
 ---------------------------------------------------------------------------
   Cl-                      1.154     3.751e+04      0.6226       -0.1436
   Mg++                     1.095     2.441e+04      0.3097       -0.4696
   H2(aq)                  0.3231         597.1      1.0000       -0.4907
   MgCl+                   0.3077     1.686e+04      0.7068       -0.6626
   Ca++                   0.03249         1194.      0.2143       -2.1571
   Mn++                   0.02014         1014.      0.2143       -2.3649
   Na+                    0.01317         277.6      0.7068       -2.0312
   MnCl+                 0.005174         428.8      0.7068       -2.4369
   K+                    0.003599         129.0      0.6226       -2.6495
   Ti(OH)4(aq)           0.003394         360.7      1.0000       -2.4692
   Fe++                  0.001536         78.65      0.2143       -3.4825
   CaCl+                 0.001503         104.1      0.7068       -2.9736
   CaCl2(aq)             0.001270         129.2      1.0000       -2.8963
   Methane(aq)           0.001041         15.31      1.0000       -2.9825
   NaCl(aq)             0.0009922         53.17      1.0000       -3.0034
   FeCl+                0.0002357         19.73      0.7068       -3.7784
   KCl(aq)              3.142e-05         2.147      1.0000       -4.5029
   FeCl4--              7.630e-06         1.383      0.1150       -6.0570
   OH-                  1.905e-06       0.02970      0.6674       -5.8958
   FeCl2(aq)            5.882e-07       0.06836      1.0000       -6.2304
   HPO4--               2.334e-08      0.002054      0.1150       -8.5713
    (only species > 1e-8 molal listed)

  Mineral saturation states
                     log Q/K                          log Q/K
 ----------------------------------------------------------------
   Chromite           0.0000 sat    Fe(OH)2           -0.8307     
   Antigorite         0.0000 sat    Cronstedtite-7A   -0.9045     
   Greenalite         0.0000 sat    Mn(OH)2(am)       -1.1707     
   Daphnite-14A       0.0000 sat    Diaspore          -1.2891     
   Hydroxylapatite    0.0000 sat    Clinochlore-14A   -1.4246     
   Troilite           0.0000 sat    Fayalite          -1.5548     
   Magnetite          0.0000 sat    Boehmite          -1.7373     
   Ice               -0.0634        Gibbsite          -1.7671     
   Pyrrhotite        -0.1079        Wustite           -1.7883     
   Chrysotile        -0.2700        Goethite          -1.8952     
   Fe                -0.3432        Alabandite        -2.5657     
   Brucite           -0.4713        Hematite          -2.8644     
   Ripidolite-14A    -0.5346        Whitlockite       -2.9498     
   FeO               -0.6055     
    (only minerals with log Q/K > -3 listed)

                         partial
  Gases               press. (bar)     fugacity     fug. coef.    log fug.
 ---------------------------------------------------------------------------
   H2(g)                    329.7         329.9         1.001      2.5184
   CH4(g)                  0.4010        0.4000        0.9976     -0.3979
   H2O(g)                0.005286      0.004840        0.9156     -2.3152
   H2S(g)               5.018e-11     4.968e-11        0.9900    -10.3038
   HCl(g)               2.089e-17     2.089e-17         1.000*   -16.6800
   CO2(g)               3.411e-38     3.388e-38        0.9932    -37.4701
   CO(g)                4.112e-39     4.112e-39         1.000*   -38.3860
   C2H4(g)              1.696e-39     1.696e-39         1.000*   -38.7705
   S2(g)                9.752e-55     9.752e-55         1.000*   -54.0109
   Na(g)                2.200e-57     2.200e-57         1.000*   -56.6575
   K(g)                 1.314e-58     1.314e-58         1.000*   -57.8816
   SO2(g)               9.438e-60     9.235e-60        0.9786    -59.0345
   Cl2(g)               5.989e-73     5.989e-73         1.000*   -72.2227
   Mg(g)                1.257e-89     1.257e-89         1.000*   -88.9008
   O2(g)                4.450e-98     4.445e-98        0.9990    -97.3521
   Ca(g)               7.157e-116    7.157e-116         1.000*  -115.1453
   Al(g)               2.636e-139    2.636e-139         1.000*  -138.5790
   C(g)                2.508e-145    2.508e-145         1.000*  -144.6007
   Si(g)               5.799e-151    5.799e-151         1.000*  -150.2366
    *no data, gas taken to be ideal

                                  In fluid              Sorbed            Kd
  Original basis total moles   moles     mg/kg      moles     mg/kg      L/kg
 -------------------------------------------------------------------------------
   H2O                 59.4       53.6  9.22e+05
   Al+++             0.0460   1.07e-09  2.77e-05
   Ca++              0.0393     0.0339  1.30e+03
   Cl-                 1.41       1.41  4.78e+04
   CrO4--            0.0330   1.18e-23  1.31e-18
   Fe++                1.24    0.00171      91.1
   H+                 -7.81   0.000998     0.960
   HCO3-            0.00100    0.00100      58.2
   HPO4--           0.00326   2.26e-08   0.00207
   K+               0.00349    0.00349      130.
   Mg++                3.98       1.35  3.13e+04
   Mn++              0.0243     0.0243  1.28e+03
   Na+               0.0136     0.0136      298.
   O2(aq)           -0.0284     -0.157 -4.80e+03
   SO4--            0.00364   6.97e-10  6.39e-05
   SiO2(aq)            2.03   4.70e-10  2.69e-05
   Ti(OH)4(aq)      0.00326    0.00326      361.

  Elemental composition               In fluid                  Sorbed
                  total moles     moles       mg/kg        moles       mg/kg
 -------------------------------------------------------------------------------
   Aluminum           0.04596    1.074e-09   2.766e-05
   Calcium            0.03930      0.03388       1296.
   Carbon            0.001000     0.001000       11.46
   Chlorine             1.414        1.414   4.785e+04
   Chromium           0.03298    1.184e-23   5.878e-19
   Hydrogen             111.0        107.3   1.032e+05
   Iron                 1.238     0.001710       91.14
   Magnesium            3.982        1.348   3.126e+04
   Manganese          0.02432      0.02432       1275.
   Oxygen               63.59        53.33   8.144e+05
   Phosphorus        0.003257    2.262e-08   0.0006688
   Potassium         0.003488     0.003488       130.2
   Silicon              2.026    4.698e-10   1.259e-05
   Sodium             0.01360      0.01360       298.5
   Sulfur            0.003639    6.974e-10   2.135e-05
   Titanium          0.003260     0.003260       149.0


          Step #   108             Xi = 0.4000

          Temperature =   0.0 C    Pressure =  1.013 bars
          pH =  9.086              log fO2 =  -97.620
          Eh =  -0.5810 volts      pe = -10.7211
          Ionic strength      =    3.078853 molal
          Charge imbalance    =    1.369707 eq/kg (39.05% error)
          Activity of water   =    0.961850
          Solvent mass        =     0.94734 kg
          Solution mass       =      1.0353 kg
          Mineral mass        =     0.48162 kg
          Solution density    =    1.069    g/cm3
          Solution viscosity  =    0.021    poise
          Chlorinity          =    1.492605 molal
          Dissolved solids    =       84974 mg/kg sol'n
          Hardness            =   132530.82 mg/kg sol'n as CaCO3
            carbonate         =       54.42 mg/kg sol'n as CaCO3
            non-carbonate     =   132476.40 mg/kg sol'n as CaCO3
          Carbonate alkalinity=       54.42 mg/kg sol'n as CaCO3
          Water type          =    Mg-Cl
          Bulk volume         =    1.13e+03 cm3
          Fluid volume        =        968. cm3
          Mineral volume      =        162. cm3
          Inert volume        =        0.00 cm3
          Porosity            =        85.7 %
          Permeability        =       0.699 cm2
          Mass reacted        =         432 g

                          moles          moles         grams          cm3      rxn rate
  Reactants             remaining       reacted       reacted       reacted  (mol/kg sec)
 ------------------------------------------------------------------------------------------
   H2O                    0.02529       0.01686        0.3037          --            --  
   Al2O3                  0.04596       0.03064         3.124          --            --  
   CaO                    0.07661       0.05107         2.864          --            --  
   Cr2O3                  0.03297       0.02198         3.341          --            --  
   FeO(ox)                  2.473         1.649         118.5          --            --  
   K2O(ox)               0.002488      0.001658        0.1562          --            --  
   MgO                      5.136         3.424         138.0          --            --  
   MnO                    0.04863       0.03242         2.300          --            --  
   Na2O(ox)               0.01260      0.008401        0.5207          --            --  
   P2O5                  0.003256      0.002170        0.3081          --            --  
   S                     0.005278      0.003518        0.1128       0.05457          --  
   SiO2                     4.052         2.701         162.3          --            --  
   TiO2                  0.006519      0.004346        0.3471          --            --  

  Minerals in system     moles      log moles      grams        volume (cm3)
 ----------------------------------------------------------------------------
   Antigorite             0.07316     -1.136          331.8           128.0
   Chromite               0.02198     -1.658          4.921          0.9675
   Daphnite-14A           0.03064     -1.514          21.86           6.540
   Greenalite             0.06084     -1.216          22.62           6.997
   Hydroxylapatite       0.001447     -2.839         0.7270          0.2743
   Magnetite               0.4286     -0.368          99.25           19.08
   Troilite              0.004518     -2.345         0.3972          0.1499
                                               _____________   _____________
          (total)                                     481.6           162.0 

  Aqueous species       molality    mg/kg sol'n    act. coef.     log act.
 ---------------------------------------------------------------------------
   Cl-                      1.168     3.790e+04      0.6226       -0.1382
   Mg++                     1.090     2.424e+04      0.3097       -0.4718
   H2(aq)                  0.4398         811.2      1.0000       -0.3568
   MgCl+                   0.3100     1.695e+04      0.7068       -0.6594
   Ca++                   0.04354         1597.      0.2143       -2.0300
   Mn++                   0.02716         1365.      0.2143       -2.2350
   Na+                    0.01746         367.3      0.7068       -1.9087
   MnCl+                 0.007065         584.3      0.7068       -2.3016
   Ti(OH)4(aq)           0.004588         486.7      1.0000       -2.3383
   K+                    0.004517         161.6      0.6226       -2.5509
   CaCl+                 0.002040         141.0      0.7068       -2.8411
   CaCl2(aq)             0.001744         177.1      1.0000       -2.7584
   Fe++                  0.001519         77.60      0.2143       -3.4875
   NaCl(aq)              0.001332         71.24      1.0000       -2.8755
   Methane(aq)           0.001056         15.50      1.0000       -2.9765
   FeCl+                0.0002359         19.71      0.7068       -3.7780
   KCl(aq)              3.992e-05         2.723      1.0000       -4.3988
   FeCl4--              7.929e-06         1.434      0.1150       -6.0403
   OH-                  2.017e-06       0.03138      0.6674       -5.8710
   FeCl2(aq)            5.962e-07       0.06915      1.0000       -6.2246
   HPO4--               1.328e-08      0.001166      0.1150       -8.8163
    (only species > 1e-8 molal listed)

  Mineral saturation states
                     log Q/K                          log Q/K
 ----------------------------------------------------------------
   Chromite           0.0000 sat    FeO               -0.5608     
   Troilite           0.0000 sat    Fe(OH)2           -0.7863     
   Antigorite         0.0000 sat    Cronstedtite-7A   -0.9271     
   Hydroxylapatite    0.0000 sat    Mn(OH)2(am)       -0.9914     
   Daphnite-14A       0.0000 sat    Diaspore          -1.3003     
   Greenalite         0.0000 sat    Clinochlore-14A   -1.4107     
   Magnetite          0.0000 sat    Fayalite          -1.5322     
   Ice               -0.0636        Boehmite          -1.7485     
   Pyrrhotite        -0.1079        Wustite           -1.7531     
   Fe                -0.1643        Gibbsite          -1.7785     
   Chrysotile        -0.2617        Goethite          -1.9177     
   Brucite           -0.4240        Alabandite        -2.4309     
   Ripidolite-14A    -0.5263        Hematite          -2.9091     
    (only minerals with log Q/K > -3 listed)

                         partial
  Gases               press. (bar)     fugacity     fug. coef.    log fug.
 ---------------------------------------------------------------------------
   H2(g)                    448.7         449.1         1.001      2.6523
   CH4(g)                  0.4066        0.4056        0.9976     -0.3919
   H2O(g)                0.005283      0.004837        0.9156     -2.3154
   H2S(g)               4.525e-11     4.480e-11        0.9900    -10.3487
   HCl(g)               1.997e-17     1.997e-17         1.000*   -16.6996
   CO2(g)               1.007e-38     9.998e-39        0.9932    -38.0001
   CO(g)                1.652e-39     1.652e-39         1.000*   -38.7819
   C2H4(g)              9.413e-40     9.413e-40         1.000*   -39.0263
   S2(g)                4.280e-55     4.280e-55         1.000*   -54.3686
   Na(g)                3.605e-57     3.605e-57         1.000*   -56.4431
   K(g)                 2.037e-58     2.037e-58         1.000*   -57.6911
   SO2(g)               3.371e-60     3.299e-60        0.9786    -59.4816
   Cl2(g)               4.021e-73     4.021e-73         1.000*   -72.3956
   Mg(g)                1.909e-89     1.909e-89         1.000*   -88.7192
   O2(g)                2.399e-98     2.397e-98        0.9990    -97.6203
   Ca(g)               1.464e-115    1.464e-115         1.000*  -114.8344
   Al(g)               4.084e-139    4.084e-139         1.000*  -138.3889
   C(g)                1.373e-145    1.373e-145         1.000*  -144.8625
   Si(g)               9.221e-151    9.221e-151         1.000*  -150.0352
    *no data, gas taken to be ideal

                                  In fluid              Sorbed            Kd
  Original basis total moles   moles     mg/kg      moles     mg/kg      L/kg
 -------------------------------------------------------------------------------
   H2O                 60.7       53.0  9.22e+05
   Al+++             0.0613   1.09e-09  2.85e-05
   Ca++              0.0521     0.0448  1.74e+03
   Cl-                 1.41       1.41  4.84e+04
   CrO4--            0.0440   8.28e-24  9.28e-19
   Fe++                1.65    0.00167      90.1
   H+                 -10.4   0.000998     0.972
   HCO3-            0.00100    0.00100      58.9
   HPO4--           0.00434   1.27e-08   0.00118
   K+               0.00432    0.00432      163.
   Mg++                4.84       1.33  3.11e+04
   Mn++              0.0324     0.0324  1.72e+03
   Na+               0.0178     0.0178      395.
   O2(aq)           -0.0380     -0.210 -6.50e+03
   SO4--            0.00452   6.56e-10  6.09e-05
   SiO2(aq)            2.70   4.05e-10  2.35e-05
   Ti(OH)4(aq)      0.00435    0.00435      487.

  Elemental composition               In fluid                  Sorbed
                  total moles     moles       mg/kg        moles       mg/kg
 -------------------------------------------------------------------------------
   Aluminum           0.06128    1.093e-09   2.850e-05
   Calcium            0.05207      0.04483       1736.
   Carbon            0.001000     0.001000       11.60
   Chlorine             1.414        1.414   4.842e+04
   Chromium           0.04397    8.280e-24   4.158e-19
   Hydrogen             111.1        106.0   1.032e+05
   Iron                 1.650     0.001670       90.09
   Magnesium            4.838        1.326   3.113e+04
   Manganese          0.03242      0.03242       1720.
   Oxygen               66.28        52.60   8.129e+05
   Phosphorus        0.004342    1.269e-08   0.0003797
   Potassium         0.004317     0.004317       163.0
   Silicon              2.701    4.045e-10   1.097e-05
   Sodium             0.01780      0.01780       395.3
   Sulfur            0.004518    6.564e-10   2.033e-05
   Titanium          0.004347     0.004347       201.0


          Step #   118             Xi = 0.5000

          Temperature =   0.0 C    Pressure =  1.013 bars
          pH =  9.105              log fO2 =  -97.830
          Eh =  -0.5849 volts      pe = -10.7933
          Ionic strength      =    3.117142 molal
          Charge imbalance    =    1.386267 eq/kg (39.08% error)
          Activity of water   =    0.961361
          Solvent mass        =     0.93414 kg
          Solution mass       =      1.0229 kg
          Mineral mass        =     0.60201 kg
          Solution density    =    1.070    g/cm3
          Solution viscosity  =    0.021    poise
          Chlorinity          =    1.513690 molal
          Dissolved solids    =       86810 mg/kg sol'n
          Hardness            =   133097.68 mg/kg sol'n as CaCO3
            carbonate         =       55.33 mg/kg sol'n as CaCO3
            non-carbonate     =   133042.34 mg/kg sol'n as CaCO3
          Carbonate alkalinity=       55.33 mg/kg sol'n as CaCO3
          Water type          =    Mg-Cl
          Bulk volume         =    1.16e+03 cm3
          Fluid volume        =        956. cm3
          Mineral volume      =        202. cm3
          Inert volume        =        0.00 cm3
          Porosity            =        82.5 %
          Permeability        =       0.236 cm2
          Mass reacted        =         540 g

                          moles          moles         grams          cm3      rxn rate
  Reactants             remaining       reacted       reacted       reacted  (mol/kg sec)
 ------------------------------------------------------------------------------------------
   H2O                    0.02108       0.02108        0.3797          --            --  
   Al2O3                  0.03830       0.03830         3.905          --            --  
   CaO                    0.06384       0.06384         3.580          --            --  
   Cr2O3                  0.02748       0.02748         4.177          --            --  
   FeO(ox)                  2.061         2.061         148.1          --            --  
   K2O(ox)               0.002073      0.002073        0.1953          --            --  
   MgO                      4.280         4.280         172.5          --            --  
   MnO                    0.04053       0.04053         2.875          --            --  
   Na2O(ox)               0.01050       0.01050        0.6509          --            --  
   P2O5                  0.002713      0.002713        0.3851          --            --  
   S                     0.004398      0.004398        0.1410       0.06822          --  
   SiO2                     3.376         3.376         202.9          --            --  
   TiO2                  0.005432      0.005432        0.4339          --            --  

  Minerals in system     moles      log moles      grams        volume (cm3)
 ----------------------------------------------------------------------------
   Antigorite             0.09144     -1.039          414.8           159.9
   Chromite               0.02748     -1.561          6.151           1.209
   Daphnite-14A           0.03830     -1.417          27.33           8.175
   Greenalite             0.07621     -1.118          28.33           8.764
   Hydroxylapatite       0.001809     -2.743         0.9087          0.3429
   Magnetite               0.5358     -0.271          124.1           23.86
   Troilite              0.005398     -2.268         0.4746          0.1791
                                               _____________   _____________
          (total)                                     602.0           202.5 

  Aqueous species       molality    mg/kg sol'n    act. coef.     log act.
 ---------------------------------------------------------------------------
   Cl-                      1.183     3.831e+04      0.6226       -0.1327
   Mg++                     1.084     2.406e+04      0.3097       -0.4740
   H2(aq)                  0.5598         1030.      1.0000       -0.2520
   MgCl+                   0.3123     1.704e+04      0.7068       -0.6561
   Ca++                   0.05487         2008.      0.2143       -1.9296
   Mn++                   0.03434         1723.      0.2143       -2.1332
   Na+                    0.02187         459.0      0.7068       -1.8110
   MnCl+                 0.009046         746.7      0.7068       -2.1943
   Ti(OH)4(aq)           0.005816         615.6      1.0000       -2.2354
   K+                    0.005460         194.9      0.6226       -2.4686
   CaCl+                 0.002603         179.5      0.7068       -2.7352
   CaCl2(aq)             0.002254         228.4      1.0000       -2.6470
   NaCl(aq)              0.001689         90.16      1.0000       -2.7723
   Fe++                  0.001503         76.66      0.2143       -3.4919
   Methane(aq)           0.001071         15.68      1.0000       -2.9704
   FeCl+                0.0002365         19.72      0.7068       -3.7769
   KCl(aq)              4.886e-05         3.327      1.0000       -4.3110
   FeCl4--              8.255e-06         1.490      0.1150       -6.0228
   OH-                  2.110e-06       0.03276      0.6674       -5.8514
   FeCl2(aq)            6.053e-07       0.07006      1.0000       -6.2180
    (only species > 1e-8 molal listed)

  Mineral saturation states
                     log Q/K                          log Q/K
 ----------------------------------------------------------------
   Chromite           0.0000 sat    Fe(OH)2           -0.7515     
   Greenalite         0.0000 sat    Mn(OH)2(am)       -0.8503     
   Antigorite         0.0000 sat    Cronstedtite-7A   -0.9448     
   Daphnite-14A       0.0000 sat    Diaspore          -1.3090     
   Magnetite          0.0000 sat    Clinochlore-14A   -1.3999     
   Hydroxylapatite    0.0000 sat    Fayalite          -1.5145     
   Troilite           0.0000 sat    Wustite           -1.7255     
   Fe                -0.0244        Boehmite          -1.7572     
   Ice               -0.0638        Gibbsite          -1.7874     
   Pyrrhotite        -0.1079        Goethite          -1.9353     
   Chrysotile        -0.2551        Alabandite        -2.3247     
   Brucite           -0.3871        Tephroite         -2.9091     
   Ripidolite-14A    -0.5197        Hematite          -2.9441     
   FeO               -0.5258     
    (only minerals with log Q/K > -3 listed)

                         partial
  Gases               press. (bar)     fugacity     fug. coef.    log fug.
 ---------------------------------------------------------------------------
   H2(g)                    571.1         571.6         1.001      2.7571
   CH4(g)                  0.4123        0.4113        0.9976     -0.3858
   H2O(g)                0.005281      0.004835        0.9156     -2.3156
   H2S(g)               4.173e-11     4.131e-11        0.9900    -10.3840
   HCl(g)               1.932e-17     1.932e-17         1.000*   -16.7139
   CO2(g)               3.885e-39     3.859e-39        0.9932    -38.4135
   CO(g)                8.122e-40     8.122e-40         1.000*   -39.0903
   C2H4(g)              5.976e-40     5.976e-40         1.000*   -39.2236
   S2(g)                2.246e-55     2.246e-55         1.000*   -54.6485
   Na(g)                5.331e-57     5.331e-57         1.000*   -56.2732
   K(g)                 2.907e-58     2.907e-58         1.000*   -57.5365
   SO2(g)               1.506e-60     1.474e-60        0.9786    -59.8316
   Cl2(g)               2.958e-73     2.958e-73         1.000*   -72.5291
   Mg(g)                2.648e-89     2.648e-89         1.000*   -88.5771
   O2(g)                1.479e-98     1.478e-98        0.9990    -97.8303
   Ca(g)               2.573e-115    2.573e-115         1.000*  -114.5896
   Al(g)               5.753e-139    5.753e-139         1.000*  -138.2401
   C(g)                8.592e-146    8.592e-146         1.000*  -145.0659
   Si(g)               1.326e-150    1.326e-150         1.000*  -149.8775
    *no data, gas taken to be ideal

                                  In fluid              Sorbed            Kd
  Original basis total moles   moles     mg/kg      moles     mg/kg      L/kg
 -------------------------------------------------------------------------------
   H2O                 62.0       52.4  9.22e+05
   Al+++             0.0766   1.11e-09  2.92e-05
   Ca++              0.0648     0.0558  2.19e+03
   Cl-                 1.41       1.41  4.90e+04
   CrO4--            0.0550   6.47e-24  7.34e-19
   Fe++                2.06    0.00163      89.2
   H+                 -13.0   0.000998     0.983
   HCO3-            0.00100    0.00100      59.6
   HPO4--           0.00543   8.01e-09  0.000752
   K+               0.00515    0.00515      197.
   Mg++                5.69       1.30  3.10e+04
   Mn++              0.0405     0.0405  2.18e+03
   Na+               0.0220     0.0220      495.
   O2(aq)           -0.0476     -0.263 -8.24e+03
   SO4--            0.00540   6.24e-10  5.86e-05
   SiO2(aq)            3.38   3.60e-10  2.12e-05
   Ti(OH)4(aq)      0.00543    0.00543      616.

  Elemental composition               In fluid                  Sorbed
                  total moles     moles       mg/kg        moles       mg/kg
 -------------------------------------------------------------------------------
   Aluminum           0.07661    1.106e-09   2.917e-05
   Calcium            0.06484      0.05579       2186.
   Carbon            0.001000     0.001000       11.74
   Chlorine             1.414        1.414   4.901e+04
   Chromium           0.05496    6.471e-24   3.289e-19
   Hydrogen             111.1        104.8   1.032e+05
   Iron                 2.062     0.001633       89.18
   Magnesium            5.694        1.305   3.099e+04
   Manganese          0.04053      0.04053       2177.
   Oxygen               68.97        51.87   8.113e+05
   Phosphorus        0.005427    8.014e-09   0.0002426
   Potassium         0.005146     0.005146       196.7
   Silicon              3.376    3.602e-10   9.889e-06
   Sodium             0.02200      0.02200       494.5
   Sulfur            0.005398    6.243e-10   1.957e-05
   Titanium          0.005433     0.005433       254.3


          Step #   120             Xi = 0.5200

          Temperature =   0.0 C    Pressure =  1.013 bars
          pH =  9.109              log fO2 =  -97.867
          Eh =  -0.5856 volts      pe = -10.8059
          Ionic strength      =    3.124900 molal
          Charge imbalance    =    1.389619 eq/kg (39.09% error)
          Activity of water   =    0.961262
          Solvent mass        =     0.93151 kg
          Solution mass       =      1.0205 kg
          Mineral mass        =     0.62609 kg
          Solution density    =    1.070    g/cm3
          Solution viscosity  =    0.021    poise
          Chlorinity          =    1.517968 molal
          Dissolved solids    =       87182 mg/kg sol'n
          Hardness            =   133211.86 mg/kg sol'n as CaCO3
            carbonate         =       55.51 mg/kg sol'n as CaCO3
            non-carbonate     =   133156.35 mg/kg sol'n as CaCO3
          Carbonate alkalinity=       55.51 mg/kg sol'n as CaCO3
          Water type          =    Mg-Cl
          Bulk volume         =    1.16e+03 cm3
          Fluid volume        =        953. cm3
          Mineral volume      =        211. cm3
          Inert volume        =        0.00 cm3
          Porosity            =        81.9 %
          Permeability        =       0.191 cm2
          Mass reacted        =         562 g

                          moles          moles         grams          cm3      rxn rate
  Reactants             remaining       reacted       reacted       reacted  (mol/kg sec)
 ------------------------------------------------------------------------------------------
   H2O                    0.02023       0.02192        0.3949          --            --  
   Al2O3                  0.03677       0.03983         4.062          --            --  
   CaO                    0.06129       0.06639         3.723          --            --  
   Cr2O3                  0.02638       0.02858         4.344          --            --  
   FeO(ox)                  1.979         2.143         154.0          --            --  
   K2O(ox)               0.001990      0.002156        0.2031          --            --  
   MgO                      4.108         4.451         179.4          --            --  
   MnO                    0.03890       0.04215         2.990          --            --  
   Na2O(ox)               0.01008       0.01092        0.6769          --            --  
   P2O5                  0.002605      0.002822        0.4005          --            --  
   S                     0.004222      0.004574        0.1467       0.07095          --  
   SiO2                     3.241         3.511         211.0          --            --  
   TiO2                  0.005215      0.005650        0.4513          --            --  

  Minerals in system     moles      log moles      grams        volume (cm3)
 ----------------------------------------------------------------------------
   Antigorite             0.09510     -1.022          431.3           166.3
   Chromite               0.02858     -1.544          6.397           1.258
   Daphnite-14A           0.03983     -1.400          28.42           8.502
   Fe                   0.0002899     -3.538        0.01619        0.002056
   Greenalite             0.07928     -1.101          29.47           9.118
   Hydroxylapatite       0.001881     -2.726         0.9450          0.3566
   Magnetite               0.5571     -0.254          129.0           24.81
   Troilite              0.005574     -2.254         0.4900          0.1849
                                               _____________   _____________
          (total)                                     626.1           210.6 

  Aqueous species       molality    mg/kg sol'n    act. coef.     log act.
 ---------------------------------------------------------------------------
   Cl-                      1.186     3.839e+04      0.6226       -0.1316
   Mg++                     1.083     2.403e+04      0.3097       -0.4745
   H2(aq)                  0.5837         1074.      1.0000       -0.2338
   MgCl+                   0.3128     1.706e+04      0.7068       -0.6555
   Ca++                   0.05717         2091.      0.2143       -1.9118
   Mn++                   0.03579         1795.      0.2143       -2.1151
   Na+                    0.02276         477.6      0.7068       -1.7935
   MnCl+                 0.009453         780.0      0.7068       -2.1751
   Ti(OH)4(aq)           0.006066         641.8      1.0000       -2.2171
   K+                    0.005652         201.7      0.6226       -2.4536
   CaCl+                 0.002719         187.5      0.7068       -2.7163
   CaCl2(aq)             0.002360         239.1      1.0000       -2.6270
   NaCl(aq)              0.001763         94.05      1.0000       -2.7538
   Fe++                  0.001500         76.49      0.2143       -3.4927
   Methane(aq)           0.001074         15.72      1.0000       -2.9692
   FeCl+                0.0002366         19.72      0.7068       -3.7766
   KCl(aq)              5.071e-05         3.451      1.0000       -4.2949
   FeCl4--              8.323e-06         1.502      0.1150       -6.0192
   OH-                  2.126e-06       0.03301      0.6674       -5.8480
   FeCl2(aq)            6.072e-07       0.07026      1.0000       -6.2167
    (only species > 1e-8 molal listed)

  Mineral saturation states
                     log Q/K                          log Q/K
 ----------------------------------------------------------------
   Fe                 0.0000 sat    Fe(OH)2           -0.7454     
   Daphnite-14A       0.0000 sat    Mn(OH)2(am)       -0.8254     
   Antigorite         0.0000 sat    Cronstedtite-7A   -0.9479     
   Greenalite         0.0000 sat    Diaspore          -1.3105     
   Magnetite          0.0000 sat    Clinochlore-14A   -1.3980     
   Hydroxylapatite    0.0000 sat    Fayalite          -1.5114     
   Troilite           0.0000 sat    Wustite           -1.7207     
   Chromite           0.0000 sat    Boehmite          -1.7587     
   Ice               -0.0639        Gibbsite          -1.7890     
   Pyrrhotite        -0.1079        Goethite          -1.9383     
   Chrysotile        -0.2540        Alabandite        -2.3058     
   Brucite           -0.3807        Tephroite         -2.8683     
   Ripidolite-14A    -0.5186        Hematite          -2.9502     
   FeO               -0.5197     
    (only minerals with log Q/K > -3 listed)

                         partial
  Gases               press. (bar)     fugacity     fug. coef.    log fug.
 ---------------------------------------------------------------------------
   H2(g)                    595.6         596.1         1.001      2.7753
   CH4(g)                  0.4135        0.4125        0.9976     -0.3846
   H2O(g)                0.005280      0.004834        0.9156     -2.3157
   H2S(g)               4.114e-11     4.073e-11        0.9900    -10.3901
   HCl(g)               1.922e-17     1.922e-17         1.000*   -16.7163
   CO2(g)               3.294e-39     3.271e-39        0.9932    -38.4853
   CO(g)                7.181e-40     7.181e-40         1.000*   -39.1438
   C2H4(g)              5.526e-40     5.526e-40         1.000*   -39.2576
   S2(g)                2.008e-55     2.008e-55         1.000*   -54.6972
   Na(g)                5.713e-57     5.713e-57         1.000*   -56.2432
   K(g)                 3.098e-58     3.098e-58         1.000*   -57.5089
   SO2(g)               1.309e-60     1.281e-60        0.9786    -59.8925
   Cl2(g)               2.805e-73     2.805e-73         1.000*   -72.5521
   Mg(g)                2.803e-89     2.803e-89         1.000*   -88.5523
   O2(g)                1.360e-98     1.359e-98        0.9990    -97.8669
   Ca(g)               2.841e-115    2.841e-115         1.000*  -114.5465
   Al(g)               6.107e-139    6.107e-139         1.000*  -138.2142
   C(g)                7.923e-146    7.923e-146         1.000*  -145.1011
   Si(g)               1.412e-150    1.412e-150         1.000*  -149.8501
    *no data, gas taken to be ideal

                                  In fluid              Sorbed            Kd
  Original basis total moles   moles     mg/kg      moles     mg/kg      L/kg
 -------------------------------------------------------------------------------
   H2O                 62.3       52.3  9.22e+05
   Al+++             0.0797   1.11e-09  2.93e-05
   Ca++              0.0674     0.0580  2.28e+03
   Cl-                 1.41       1.41  4.91e+04
   CrO4--            0.0572   6.22e-24  7.07e-19
   Fe++                2.14    0.00163      89.0
   H+                 -13.5   0.000998     0.986
   HCO3-            0.00100    0.00100      59.8
   HPO4--           0.00564   7.38e-09  0.000694
   K+               0.00531    0.00531      204.
   Mg++                5.86       1.30  3.10e+04
   Mn++              0.0421     0.0421  2.27e+03
   Na+               0.0228     0.0228      515.
   O2(aq)           -0.0495     -0.274 -8.59e+03
   SO4--            0.00557   6.19e-10  5.82e-05
   SiO2(aq)            3.51   3.53e-10  2.08e-05
   Ti(OH)4(aq)      0.00565    0.00565      642.

  Elemental composition               In fluid                  Sorbed
                  total moles     moles       mg/kg        moles       mg/kg
 -------------------------------------------------------------------------------
   Aluminum           0.07967    1.108e-09   2.929e-05
   Calcium            0.06739      0.05799       2277.
   Carbon            0.001000     0.001000       11.77
   Chlorine             1.414        1.414   4.912e+04
   Chromium           0.05716    6.216e-24   3.167e-19
   Hydrogen             111.1        104.5   1.032e+05
   Iron                 2.144     0.001626       89.00
   Magnesium            5.865        1.300   3.097e+04
   Manganese          0.04215      0.04215       2269.
   Oxygen               69.51        51.73   8.110e+05
   Phosphorus        0.005644    7.384e-09   0.0002241
   Potassium         0.005312     0.005312       203.5
   Silicon              3.511    3.530e-10   9.716e-06
   Sodium             0.02284      0.02284       514.6
   Sulfur            0.005574    6.187e-10   1.944e-05
   Titanium          0.005651     0.005651       265.1


          Step #   128             Xi = 0.6000

          Temperature =   0.0 C    Pressure =  1.013 bars
          pH =  9.110              log fO2 =  -97.867
          Eh =  -0.5857 volts      pe = -10.8071
          Ionic strength      =    3.151608 molal
          Charge imbalance    =    1.401218 eq/kg (39.11% error)
          Activity of water   =    0.960917
          Solvent mass        =     0.92258 kg
          Solution mass       =      1.0120 kg
          Mineral mass        =     0.72096 kg
          Solution density    =    1.071    g/cm3
          Solution viscosity  =    0.021    poise
          Chlorinity          =    1.532657 molal
          Dissolved solids    =       88384 mg/kg sol'n
          Hardness            =   133485.75 mg/kg sol'n as CaCO3
            carbonate         =       56.00 mg/kg sol'n as CaCO3
            non-carbonate     =   133429.76 mg/kg sol'n as CaCO3
          Carbonate alkalinity=       56.00 mg/kg sol'n as CaCO3
          Water type          =    Mg-Cl
          Bulk volume         =    1.19e+03 cm3
          Fluid volume        =        945. cm3
          Mineral volume      =        242. cm3
          Inert volume        =        0.00 cm3
          Porosity            =        79.6 %
          Permeability        =      0.0855 cm2
          Mass reacted        =         648 g

                          moles          moles         grams          cm3      rxn rate
  Reactants             remaining       reacted       reacted       reacted  (mol/kg sec)
 ------------------------------------------------------------------------------------------
   H2O                    0.01686       0.02529        0.4556          --            --  
   Al2O3                  0.03064       0.04596         4.686          --            --  
   CaO                    0.05107       0.07661         4.296          --            --  
   Cr2O3                  0.02198       0.03297         5.012          --            --  
   FeO(ox)                  1.649         2.473         177.7          --            --  
   K2O(ox)               0.001658      0.002488        0.2343          --            --  
   MgO                      3.424         5.136         207.0          --            --  
   MnO                    0.03242       0.04863         3.450          --            --  
   Na2O(ox)              0.008401       0.01260        0.7811          --            --  
   P2O5                  0.002170      0.003256        0.4621          --            --  
   S                     0.003518      0.005278        0.1692       0.08186          --  
   SiO2                     2.701         4.052         243.4          --            --  
   TiO2                  0.004346      0.006519        0.5207          --            --  

  Minerals in system     moles      log moles      grams        volume (cm3)
 ----------------------------------------------------------------------------
   Antigorite              0.1097     -0.960          497.7           191.9
   Chromite               0.03298     -1.482          7.381           1.451
   Daphnite-14A           0.04596     -1.338          32.79           9.809
   Fe                     0.06811     -1.167          3.804          0.4830
   Greenalite             0.09158     -1.038          34.04           10.53
   Hydroxylapatite       0.002171     -2.663          1.090          0.4115
   Magnetite               0.6202     -0.207          143.6           27.62
   Troilite              0.006278     -2.202         0.5519          0.2083
                                               _____________   _____________
          (total)                                     721.0           242.4 

  Aqueous species       molality    mg/kg sol'n    act. coef.     log act.
 ---------------------------------------------------------------------------
   Cl-                      1.197     3.868e+04      0.6226       -0.1278
   Mg++                     1.077     2.386e+04      0.3097       -0.4769
   H2(aq)                  0.5835         1072.      1.0000       -0.2339
   MgCl+                   0.3137     1.709e+04      0.7068       -0.6541
   Ca++                   0.06638         2425.      0.2143       -1.8469
   Mn++                   0.04162         2085.      0.2143       -2.0496
   Na+                    0.02634         552.1      0.7068       -1.7300
   MnCl+                  0.01109         913.8      0.7068       -2.1058
   Ti(OH)4(aq)           0.007067         746.7      1.0000       -2.1508
   K+                    0.006418         228.8      0.6226       -2.3983
   CaCl+                 0.003185         219.3      0.7068       -2.6476
   CaCl2(aq)             0.002789         282.2      1.0000       -2.5545
   NaCl(aq)              0.002059         109.7      1.0000       -2.6864
   Fe++                  0.001492         75.95      0.2143       -3.4952
   Methane(aq)           0.001084         15.85      1.0000       -2.9650
   FeCl+                0.0002374         19.76      0.7068       -3.7753
   KCl(aq)              5.810e-05         3.948      1.0000       -4.2359
   FeCl4--              8.571e-06         1.544      0.1150       -6.0064
   OH-                  2.132e-06       0.03306      0.6674       -5.8468
   FeCl2(aq)            6.145e-07       0.07100      1.0000       -6.2115
    (only species > 1e-8 molal listed)

  Mineral saturation states
                     log Q/K                          log Q/K
 ----------------------------------------------------------------
   Fe                 0.0000 sat    Fe(OH)2           -0.7456     
   Daphnite-14A       0.0000 sat    Mn(OH)2(am)       -0.7576     
   Antigorite         0.0000 sat    Cronstedtite-7A   -0.9481     
   Greenalite         0.0000 sat    Diaspore          -1.3105     
   Magnetite          0.0000 sat    Clinochlore-14A   -1.3980     
   Hydroxylapatite    0.0000 sat    Fayalite          -1.5112     
   Troilite           0.0000 sat    Wustite           -1.7207     
   Chromite           0.0000 sat    Boehmite          -1.7587     
   Ice               -0.0640        Gibbsite          -1.7891     
   Pyrrhotite        -0.1079        Goethite          -1.9384     
   Chrysotile        -0.2540        Alabandite        -2.2378     
   Brucite           -0.3808        Tephroite         -2.7321     
   Ripidolite-14A    -0.5186        Hematite          -2.9502     
   FeO               -0.5197     
    (only minerals with log Q/K > -3 listed)

                         partial
  Gases               press. (bar)     fugacity     fug. coef.    log fug.
 ---------------------------------------------------------------------------
   H2(g)                    595.4         595.9         1.001      2.7752
   CH4(g)                  0.4175        0.4165        0.9976     -0.3804
   H2O(g)                0.005278      0.004833        0.9156     -2.3158
   H2S(g)               4.113e-11     4.072e-11        0.9900    -10.3902
   HCl(g)               1.933e-17     1.933e-17         1.000*   -16.7138
   CO2(g)               3.328e-39     3.305e-39        0.9932    -38.4808
   CO(g)                7.256e-40     7.256e-40         1.000*   -39.1393
   C2H4(g)              5.637e-40     5.637e-40         1.000*   -39.2489
   S2(g)                2.008e-55     2.008e-55         1.000*   -54.6972
   Na(g)                6.631e-57     6.631e-57         1.000*   -56.1784
   K(g)                 3.528e-58     3.528e-58         1.000*   -57.4525
   SO2(g)               1.309e-60     1.281e-60        0.9786    -59.8925
   Cl2(g)               2.839e-73     2.839e-73         1.000*   -72.5469
   Mg(g)                2.803e-89     2.803e-89         1.000*   -88.5523
   O2(g)                1.360e-98     1.359e-98        0.9990    -97.8669
   Ca(g)               3.317e-115    3.317e-115         1.000*  -114.4792
   Al(g)               6.108e-139    6.108e-139         1.000*  -138.2141
   C(g)                8.005e-146    8.005e-146         1.000*  -145.0966
   Si(g)               1.413e-150    1.413e-150         1.000*  -149.8499
    *no data, gas taken to be ideal

                                  In fluid              Sorbed            Kd
  Original basis total moles   moles     mg/kg      moles     mg/kg      L/kg
 -------------------------------------------------------------------------------
   H2O                 63.3       51.8  9.21e+05
   Al+++             0.0919   1.10e-09  2.93e-05
   Ca++              0.0776     0.0668  2.64e+03
   Cl-                 1.41       1.41  4.95e+04
   CrO4--            0.0660   5.65e-24  6.47e-19
   Fe++                2.47    0.00160      88.5
   H+                 -15.6   0.000998     0.994
   HCO3-            0.00100    0.00100      60.3
   HPO4--           0.00651   5.68e-09  0.000539
   K+               0.00598    0.00598      231.
   Mg++                6.55       1.28  3.08e+04
   Mn++              0.0486     0.0486  2.64e+03
   Na+               0.0262     0.0262      595.
   O2(aq)           -0.0571     -0.271 -8.57e+03
   SO4--            0.00628   6.14e-10  5.83e-05
   SiO2(aq)            4.05   3.54e-10  2.10e-05
   Ti(OH)4(aq)      0.00652    0.00652      747.

  Elemental composition               In fluid                  Sorbed
                  total moles     moles       mg/kg        moles       mg/kg
 -------------------------------------------------------------------------------
   Aluminum           0.09193    1.101e-09   2.935e-05
   Calcium            0.07761      0.06675       2644.
   Carbon            0.001000     0.001000       11.87
   Chlorine             1.414        1.414   4.953e+04
   Chromium           0.06595    5.646e-24   2.901e-19
   Hydrogen             111.1        103.5   1.031e+05
   Iron                 2.474     0.001604       88.51
   Magnesium            6.550        1.283   3.081e+04
   Manganese          0.04863      0.04863       2640.
   Oxygen               71.66        51.24   8.100e+05
   Phosphorus        0.006512    5.679e-09   0.0001738
   Potassium         0.005975     0.005975       230.8
   Silicon              4.052    3.535e-10   9.812e-06
   Sodium             0.02620      0.02620       595.3
   Sulfur            0.006278    6.144e-10   1.947e-05
   Titanium          0.006520     0.006520       308.5


          Step #   138             Xi = 0.7000

          Temperature =   0.0 C    Pressure =  1.013 bars
          pH =  9.112              log fO2 =  -97.867
          Eh =  -0.5858 volts      pe = -10.8087
          Ionic strength      =    3.185673 molal
          Charge imbalance    =    1.415992 eq/kg (39.13% error)
          Activity of water   =    0.960477
          Solvent mass        =     0.91142 kg
          Solution mass       =      1.0015 kg
          Mineral mass        =     0.83955 kg
          Solution density    =    1.072    g/cm3
          Solution viscosity  =    0.021    poise
          Chlorinity          =    1.551423 molal
          Dissolved solids    =       89916 mg/kg sol'n
          Hardness            =   133834.61 mg/kg sol'n as CaCO3
            carbonate         =       56.61 mg/kg sol'n as CaCO3
            non-carbonate     =   133778.01 mg/kg sol'n as CaCO3
          Carbonate alkalinity=       56.61 mg/kg sol'n as CaCO3
          Water type          =    Mg-Cl
          Bulk volume         =    1.22e+03 cm3
          Fluid volume        =        934. cm3
          Mineral volume      =        282. cm3
          Inert volume        =        0.00 cm3
          Porosity            =        76.8 %
          Permeability        =      0.0327 cm2
          Mass reacted        =         756 g

                          moles          moles         grams          cm3      rxn rate
  Reactants             remaining       reacted       reacted       reacted  (mol/kg sec)
 ------------------------------------------------------------------------------------------
   H2O                    0.01265       0.02951        0.5316          --            --  
   Al2O3                  0.02298       0.05362         5.467          --            --  
   CaO                    0.03830       0.08937         5.012          --            --  
   Cr2O3                  0.01649       0.03847         5.847          --            --  
   FeO(ox)                  1.237         2.885         207.3          --            --  
   K2O(ox)               0.001244      0.002902        0.2734          --            --  
   MgO                      2.568         5.991         241.5          --            --  
   MnO                    0.02432       0.05674         4.025          --            --  
   Na2O(ox)              0.006301       0.01470        0.9112          --            --  
   P2O5                  0.001628      0.003798        0.5392          --            --  
   S                     0.002639      0.006157        0.1974       0.09550          --  
   SiO2                     2.026         4.727         284.0          --            --  
   TiO2                  0.003259      0.007605        0.6075          --            --  

  Minerals in system     moles      log moles      grams        volume (cm3)
 ----------------------------------------------------------------------------
   Antigorite              0.1280     -0.893          580.6           223.9
   Chromite               0.03847     -1.415          8.611           1.693
   Daphnite-14A           0.05362     -1.271          38.26           11.44
   Fe                      0.1529     -0.816          8.538           1.084
   Greenalite              0.1069     -0.971          39.75           12.30
   Hydroxylapatite       0.002533     -2.596          1.272          0.4800
   Magnetite               0.6991     -0.155          161.9           31.13
   Troilite              0.007157     -2.145         0.6292          0.2374
                                               _____________   _____________
          (total)                                     839.5           282.3 

  Aqueous species       molality    mg/kg sol'n    act. coef.     log act.
 ---------------------------------------------------------------------------
   Cl-                      1.210     3.904e+04      0.6226       -0.1230
   Mg++                     1.069     2.365e+04      0.3097       -0.4801
   H2(aq)                  0.5833         1070.      1.0000       -0.2341
   MgCl+                   0.3149     1.713e+04      0.7068       -0.6525
   Ca++                   0.07812         2849.      0.2143       -1.7762
   Mn++                   0.04904         2452.      0.2143       -1.9784
   Na+                    0.03092         646.9      0.7068       -1.6605
   MnCl+                  0.01321         1087.      0.7068       -2.0298
   Ti(OH)4(aq)           0.008345         880.3      1.0000       -2.0786
   K+                    0.007398         263.2      0.6226       -2.3367
   CaCl+                 0.003790         260.5      0.7068       -2.5721
   CaCl2(aq)             0.003356         339.0      1.0000       -2.4742
   NaCl(aq)              0.002443         129.9      1.0000       -2.6121
   Fe++                  0.001481         75.28      0.2143       -3.4983
   Methane(aq)           0.001097         16.02      1.0000       -2.9597
   FeCl+                0.0002383         19.80      0.7068       -3.7736
   KCl(aq)              6.771e-05         4.594      1.0000       -4.1694
   FeCl4--              8.895e-06         1.600      0.1150       -5.9903
   OH-                  2.139e-06       0.03311      0.6674       -5.8454
   FeCl2(aq)            6.237e-07       0.07195      1.0000       -6.2050
    (only species > 1e-8 molal listed)

  Mineral saturation states
                     log Q/K                          log Q/K
 ----------------------------------------------------------------
   Fe                 0.0000 sat    Mn(OH)2(am)       -0.6834     
   Greenalite         0.0000 sat    Fe(OH)2           -0.7458     
   Troilite           0.0000 sat    Cronstedtite-7A   -0.9483     
   Daphnite-14A       0.0000 sat    Diaspore          -1.3105     
   Antigorite         0.0000 sat    Clinochlore-14A   -1.3981     
   Hydroxylapatite    0.0000 sat    Fayalite          -1.5110     
   Magnetite          0.0000 sat    Wustite           -1.7207     
   Chromite           0.0000 sat    Boehmite          -1.7587     
   Ice               -0.0642        Gibbsite          -1.7893     
   Pyrrhotite        -0.1079        Goethite          -1.9385     
   Chrysotile        -0.2541        Alabandite        -2.1634     
   Brucite           -0.3810        Tephroite         -2.5832     
   Ripidolite-14A    -0.5187        Hematite          -2.9502     
   FeO               -0.5197        Sylvite           -2.9849     
    (only minerals with log Q/K > -3 listed)

                         partial
  Gases               press. (bar)     fugacity     fug. coef.    log fug.
 ---------------------------------------------------------------------------
   H2(g)                    595.1         595.6         1.001      2.7750
   CH4(g)                  0.4226        0.4216        0.9976     -0.3751
   H2O(g)                0.005276      0.004830        0.9156     -2.3160
   H2S(g)               4.111e-11     4.070e-11        0.9900    -10.3904
   HCl(g)               1.947e-17     1.947e-17         1.000*   -16.7106
   CO2(g)               3.372e-39     3.349e-39        0.9932    -38.4751
   CO(g)                7.352e-40     7.352e-40         1.000*   -39.1336
   C2H4(g)              5.781e-40     5.781e-40         1.000*   -39.2380
   S2(g)                2.008e-55     2.008e-55         1.000*   -54.6972
   Na(g)                7.810e-57     7.810e-57         1.000*   -56.1073
   K(g)                 4.081e-58     4.081e-58         1.000*   -57.3892
   SO2(g)               1.309e-60     1.281e-60        0.9786    -59.8925
   Cl2(g)               2.881e-73     2.881e-73         1.000*   -72.5404
   Mg(g)                2.803e-89     2.803e-89         1.000*   -88.5524
   O2(g)                1.360e-98     1.359e-98        0.9990    -97.8669
   Ca(g)               3.932e-115    3.932e-115         1.000*  -114.4053
   Al(g)               6.109e-139    6.109e-139         1.000*  -138.2140
   C(g)                8.111e-146    8.111e-146         1.000*  -145.0909
   Si(g)               1.413e-150    1.413e-150         1.000*  -149.8497
    *no data, gas taken to be ideal

                                  In fluid              Sorbed            Kd
  Original basis total moles   moles     mg/kg      moles     mg/kg      L/kg
 -------------------------------------------------------------------------------
   H2O                 64.6       51.1  9.20e+05
   Al+++              0.107   1.09e-09  2.94e-05
   Ca++              0.0904     0.0777  3.11e+03
   Cl-                 1.41       1.41  5.01e+04
   CrO4--            0.0769   5.14e-24  5.96e-19
   Fe++                2.89    0.00158      87.9
   H+                 -18.2   0.000998      1.00
   HCO3-            0.00100    0.00100      60.9
   HPO4--           0.00760   4.26e-09  0.000408
   K+               0.00680    0.00680      266.
   Mg++                7.41       1.26  3.06e+04
   Mn++              0.0567     0.0567  3.11e+03
   Na+               0.0304     0.0304      698.
   O2(aq)           -0.0667     -0.268 -8.56e+03
   SO4--            0.00716   6.09e-10  5.84e-05
   SiO2(aq)            4.73   3.54e-10  2.13e-05
   Ti(OH)4(aq)      0.00761    0.00761      880.

  Elemental composition               In fluid                  Sorbed
                  total moles     moles       mg/kg        moles       mg/kg
 -------------------------------------------------------------------------------
   Aluminum            0.1072    1.092e-09   2.942e-05
   Calcium            0.09037      0.07771       3110.
   Carbon            0.001000     0.001000       11.99
   Chlorine             1.414        1.414   5.006e+04
   Chromium           0.07694    5.143e-24   2.670e-19
   Hydrogen             111.1        102.3   1.029e+05
   Iron                 2.886     0.001576       87.87
   Magnesium            7.405        1.261   3.061e+04
   Manganese          0.05674      0.05674       3112.
   Oxygen               74.35        50.62   8.087e+05
   Phosphorus        0.007598    4.256e-09   0.0001316
   Potassium         0.006804     0.006804       265.6
   Silicon              4.727    3.542e-10   9.934e-06
   Sodium             0.03040      0.03040       698.0
   Sulfur            0.007157    6.090e-10   1.950e-05
   Titanium          0.007606     0.007606       363.6


          Step #   148             Xi = 0.8000

          Temperature =   0.0 C    Pressure =  1.013 bars
          pH =  9.114              log fO2 =  -97.867
          Eh =  -0.5859 volts      pe = -10.8103
          Ionic strength      =    3.220515 molal
          Charge imbalance    =    1.431081 eq/kg (39.16% error)
          Activity of water   =    0.960028
          Solvent mass        =     0.90026 kg
          Solution mass       =     0.99091 kg
          Mineral mass        =     0.95814 kg
          Solution density    =    1.072    g/cm3
          Solution viscosity  =    0.021    poise
          Chlorinity          =    1.570654 molal
          Dissolved solids    =       91480 mg/kg sol'n
          Hardness            =   134190.91 mg/kg sol'n as CaCO3
            carbonate         =       57.24 mg/kg sol'n as CaCO3
            non-carbonate     =   134133.67 mg/kg sol'n as CaCO3
          Carbonate alkalinity=       57.24 mg/kg sol'n as CaCO3
          Water type          =    Mg-Cl
          Bulk volume         =    1.25e+03 cm3
          Fluid volume        =        924. cm3
          Mineral volume      =        322. cm3
          Inert volume        =        0.00 cm3
          Porosity            =        74.2 %
          Permeability        =      0.0131 cm2
          Mass reacted        =         864 g

                          moles          moles         grams          cm3      rxn rate
  Reactants             remaining       reacted       reacted       reacted  (mol/kg sec)
 ------------------------------------------------------------------------------------------
   H2O                   0.008430       0.03372        0.6075          --            --  
   Al2O3                  0.01532       0.06128         6.249          --            --  
   CaO                    0.02554        0.1021         5.728          --            --  
   Cr2O3                  0.01099       0.04397         6.682          --            --  
   FeO(ox)                 0.8244         3.298         236.9          --            --  
   K2O(ox)              0.0008292      0.003317        0.3124          --            --  
   MgO                      1.712         6.847         276.0          --            --  
   MnO                    0.01621       0.06484         4.600          --            --  
   Na2O(ox)              0.004201       0.01680         1.041          --            --  
   P2O5                  0.001085      0.004341        0.6162          --            --  
   S                     0.001759      0.007037        0.2256        0.1091          --  
   SiO2                     1.351         5.402         324.6          --            --  
   TiO2                  0.002173      0.008692        0.6943          --            --  

  Minerals in system     moles      log moles      grams        volume (cm3)
 ----------------------------------------------------------------------------
   Antigorite              0.1463     -0.835          663.5           255.9
   Chromite               0.04397     -1.357          9.841           1.935
   Daphnite-14A           0.06128     -1.213          43.73           13.08
   Fe                      0.2377     -0.624          13.27           1.685
   Greenalite              0.1223     -0.913          45.47           14.07
   Hydroxylapatite       0.002894     -2.538          1.454          0.5486
   Magnetite               0.7780     -0.109          180.1           34.64
   Troilite              0.008037     -2.095         0.7065          0.2666
                                               _____________   _____________
          (total)                                     958.1           322.1 

  Aqueous species       molality    mg/kg sol'n    act. coef.     log act.
 ---------------------------------------------------------------------------
   Cl-                      1.224     3.941e+04      0.6226       -0.1181
   Mg++                     1.061     2.343e+04      0.3097       -0.4833
   H2(aq)                  0.5830         1068.      1.0000       -0.2343
   MgCl+                   0.3161     1.716e+04      0.7068       -0.6509
   Ca++                   0.09011         3281.      0.2143       -1.7141
   Mn++                   0.05660         2825.      0.2143       -1.9161
   Na+                    0.03560         743.5      0.7068       -1.5993
   MnCl+                  0.01542         1266.      0.7068       -1.9626
   Ti(OH)4(aq)           0.009656         1017.      1.0000       -2.0152
   K+                    0.008401         298.4      0.6226       -2.2814
   CaCl+                 0.004421         303.4      0.7068       -2.5052
   CaCl2(aq)             0.003959         399.2      1.0000       -2.4024
   NaCl(aq)              0.002844         151.0      1.0000       -2.5461
   Fe++                  0.001470         74.59      0.2143       -3.5016
   Methane(aq)           0.001111         16.19      1.0000       -2.9544
   FeCl+                0.0002392         19.84      0.7068       -3.7720
   KCl(aq)              7.776e-05         5.267      1.0000       -4.1093
   FeCl4--              9.233e-06         1.658      0.1150       -5.9741
   OH-                  2.147e-06       0.03317      0.6674       -5.8439
   FeCl2(aq)            6.331e-07       0.07290      1.0000       -6.1986
    (only species > 1e-8 molal listed)

  Mineral saturation states
                     log Q/K                          log Q/K
 ----------------------------------------------------------------
   Greenalite         0.0000 sat    Fe(OH)2           -0.7460     
   Fe                 0.0000 sat    Cronstedtite-7A   -0.9485     
   Troilite           0.0000 sat    Diaspore          -1.3105     
   Antigorite         0.0000 sat    Clinochlore-14A   -1.3982     
   Daphnite-14A       0.0000 sat    Fayalite          -1.5108     
   Magnetite          0.0000 sat    Wustite           -1.7207     
   Hydroxylapatite    0.0000 sat    Boehmite          -1.7587     
   Chromite           0.0000 sat    Gibbsite          -1.7895     
   Ice               -0.0644        Goethite          -1.9386     
   Pyrrhotite        -0.1079        Alabandite        -2.0979     
   Chrysotile        -0.2541        Tephroite         -2.4519     
   Brucite           -0.3813        Sylvite           -2.9248     
   Ripidolite-14A    -0.5187        Phlogopite        -2.9491     
   FeO               -0.5197        Hematite          -2.9502     
   Mn(OH)2(am)       -0.6181     
    (only minerals with log Q/K > -3 listed)

                         partial
  Gases               press. (bar)     fugacity     fug. coef.    log fug.
 ---------------------------------------------------------------------------
   H2(g)                    594.8         595.3         1.001      2.7748
   CH4(g)                  0.4278        0.4268        0.9976     -0.3698
   H2O(g)                0.005273      0.004828        0.9156     -2.3162
   H2S(g)               4.109e-11     4.068e-11        0.9900    -10.3906
   HCl(g)               1.961e-17     1.961e-17         1.000*   -16.7075
   CO2(g)               3.417e-39     3.394e-39        0.9932    -38.4693
   CO(g)                7.450e-40     7.450e-40         1.000*   -39.1279
   C2H4(g)              5.931e-40     5.931e-40         1.000*   -39.2269
   S2(g)                2.008e-55     2.008e-55         1.000*   -54.6972
   Na(g)                9.025e-57     9.025e-57         1.000*   -56.0445
   K(g)                 4.652e-58     4.652e-58         1.000*   -57.3323
   SO2(g)               1.309e-60     1.281e-60        0.9786    -59.8925
   Cl2(g)               2.924e-73     2.924e-73         1.000*   -72.5340
   Mg(g)                2.803e-89     2.803e-89         1.000*   -88.5524
   O2(g)                1.360e-98     1.359e-98        0.9990    -97.8669
   Ca(g)               4.570e-115    4.570e-115         1.000*  -114.3401
   Al(g)               6.111e-139    6.111e-139         1.000*  -138.2139
   C(g)                8.219e-146    8.219e-146         1.000*  -145.0852
   Si(g)               1.414e-150    1.414e-150         1.000*  -149.8495
    *no data, gas taken to be ideal

                                  In fluid              Sorbed            Kd
  Original basis total moles   moles     mg/kg      moles     mg/kg      L/kg
 -------------------------------------------------------------------------------
   H2O                 65.9       50.5  9.18e+05
   Al+++              0.123   1.08e-09  2.95e-05
   Ca++               0.103     0.0887  3.59e+03
   Cl-                 1.41       1.41  5.06e+04
   CrO4--            0.0879   4.78e-24  5.59e-19
   Fe++                3.30    0.00155      87.2
   H+                 -20.8   0.000998      1.02
   HCO3-            0.00100    0.00100      61.6
   HPO4--           0.00868   3.30e-09  0.000319
   K+               0.00763    0.00763      301.
   Mg++                8.26       1.24  3.04e+04
   Mn++              0.0648     0.0648  3.59e+03
   Na+               0.0346     0.0346      803.
   O2(aq)           -0.0763     -0.264 -8.54e+03
   SO4--            0.00804   6.04e-10  5.85e-05
   SiO2(aq)            5.40   3.55e-10  2.15e-05
   Ti(OH)4(aq)      0.00869    0.00869  1.02e+03

  Elemental composition               In fluid                  Sorbed
                  total moles     moles       mg/kg        moles       mg/kg
 -------------------------------------------------------------------------------
   Aluminum            0.1226    1.083e-09   2.950e-05
   Calcium             0.1031      0.08867       3586.
   Carbon            0.001000     0.001000       12.12
   Chlorine             1.414        1.414   5.059e+04
   Chromium           0.08793    4.778e-24   2.507e-19
   Hydrogen             111.1        101.0   1.028e+05
   Iron                 3.299     0.001548       87.23
   Magnesium            8.261        1.240   3.041e+04
   Manganese          0.06484      0.06484       3595.
   Oxygen               77.04        50.01   8.074e+05
   Phosphorus        0.008683    3.296e-09   0.0001030
   Potassium         0.007634     0.007634       301.2
   Silicon              5.402    3.549e-10   1.006e-05
   Sodium             0.03461      0.03461       802.9
   Sulfur            0.008037    6.036e-10   1.953e-05
   Titanium          0.008693     0.008693       420.0


          Step #   158             Xi = 0.9000

          Temperature =   0.0 C    Pressure =  1.013 bars
          pH =  9.115              log fO2 =  -97.867
          Eh =  -0.5860 volts      pe = -10.8120
          Ionic strength      =    3.256162 molal
          Charge imbalance    =    1.446495 eq/kg (39.19% error)
          Activity of water   =    0.959569
          Solvent mass        =     0.88910 kg
          Solution mass       =     0.98035 kg
          Mineral mass        =      1.0767 kg
          Solution density    =    1.073    g/cm3
          Solution viscosity  =    0.021    poise
          Chlorinity          =    1.590368 molal
          Dissolved solids    =       93077 mg/kg sol'n
          Hardness            =   134554.87 mg/kg sol'n as CaCO3
            carbonate         =       57.88 mg/kg sol'n as CaCO3
            non-carbonate     =   134497.00 mg/kg sol'n as CaCO3
          Carbonate alkalinity=       57.88 mg/kg sol'n as CaCO3
          Water type          =    Mg-Cl
          Bulk volume         =    1.28e+03 cm3
          Fluid volume        =        913. cm3
          Mineral volume      =        362. cm3
          Inert volume        =        0.00 cm3
          Porosity            =        71.6 %
          Permeability        =     0.00546 cm2
          Mass reacted        =         972 g

                          moles          moles         grams          cm3      rxn rate
  Reactants             remaining       reacted       reacted       reacted  (mol/kg sec)
 ------------------------------------------------------------------------------------------
   H2O                   0.004215       0.03794        0.6834          --            --  
   Al2O3                 0.007660       0.06894         7.030          --            --  
   CaO                    0.01277        0.1149         6.444          --            --  
   Cr2O3                 0.005496       0.04946         7.518          --            --  
   FeO(ox)                 0.4122         3.710         266.5          --            --  
   K2O(ox)              0.0004146      0.003731        0.3515          --            --  
   MgO                     0.8559         7.703         310.5          --            --  
   MnO                   0.008105       0.07295         5.175          --            --  
   Na2O(ox)              0.002100       0.01890         1.172          --            --  
   P2O5                 0.0005426      0.004884        0.6932          --            --  
   S                    0.0008796      0.007916        0.2538        0.1228          --  
   SiO2                    0.6753         6.077         365.1          --            --  
   TiO2                  0.001086      0.009778        0.7811          --            --  

  Minerals in system     moles      log moles      grams        volume (cm3)
 ----------------------------------------------------------------------------
   Antigorite              0.1646     -0.784          746.4           287.8
   Chromite               0.04946     -1.306          11.07           2.177
   Daphnite-14A           0.06894     -1.162          49.19           14.71
   Fe                      0.3224     -0.492          18.01           2.287
   Greenalite              0.1377     -0.861          51.18           15.83
   Hydroxylapatite       0.003256     -2.487          1.636          0.6172
   Magnetite               0.8569     -0.067          198.4           38.15
   Troilite              0.008916     -2.050         0.7839          0.2958
                                               _____________   _____________
          (total)                                     1077.           361.9 

  Aqueous species       molality    mg/kg sol'n    act. coef.     log act.
 ---------------------------------------------------------------------------
   Cl-                      1.237     3.979e+04      0.6226       -0.1132
   Mg++                     1.053     2.321e+04      0.3097       -0.4867
   H2(aq)                  0.5827         1065.      1.0000       -0.2345
   MgCl+                   0.3173     1.719e+04      0.7068       -0.6493
   Ca++                    0.1024         3721.      0.2143       -1.6587
   Mn++                   0.06432         3205.      0.2143       -1.8606
   Na+                    0.04038         842.0      0.7068       -1.5445
   MnCl+                  0.01772         1453.      0.7068       -1.9022
   Ti(OH)4(aq)            0.01100         1156.      1.0000       -1.9587
   K+                    0.009430         334.4      0.6226       -2.2313
   CaCl+                 0.005080         348.0      0.7068       -2.4449
   CaCl2(aq)             0.004600         463.0      1.0000       -2.3372
   NaCl(aq)              0.003263         173.0      1.0000       -2.4864
   Fe++                  0.001459         73.89      0.2143       -3.5049
   Methane(aq)           0.001125         16.36      1.0000       -2.9490
   FeCl+                0.0002400         19.88      0.7068       -3.7704
   KCl(aq)              8.827e-05         5.968      1.0000       -4.0542
   FeCl4--              9.586e-06         1.718      0.1150       -5.9578
   OH-                  2.154e-06       0.03323      0.6674       -5.8423
   FeCl2(aq)            6.426e-07       0.07387      1.0000       -6.1921
    (only species > 1e-8 molal listed)

  Mineral saturation states
                     log Q/K                          log Q/K
 ----------------------------------------------------------------
   Greenalite         0.0000 sat    Fe(OH)2           -0.7462     
   Fe                 0.0000 sat    Cronstedtite-7A   -0.9487     
   Troilite           0.0000 sat    Diaspore          -1.3105     
   Antigorite         0.0000 sat    Clinochlore-14A   -1.3982     
   Daphnite-14A       0.0000 sat    Fayalite          -1.5106     
   Magnetite          0.0000 sat    Wustite           -1.7207     
   Hydroxylapatite    0.0000 sat    Boehmite          -1.7587     
   Chromite           0.0000 sat    Gibbsite          -1.7898     
   Ice               -0.0646        Goethite          -1.9387     
   Pyrrhotite        -0.1079        Alabandite        -2.0391     
   Chrysotile        -0.2541        Tephroite         -2.3341     
   Brucite           -0.3815        Sylvite           -2.8697     
   Ripidolite-14A    -0.5187        Phlogopite        -2.8968     
   FeO               -0.5197        Hematite          -2.9502     
   Mn(OH)2(am)       -0.5595     
    (only minerals with log Q/K > -3 listed)

                         partial
  Gases               press. (bar)     fugacity     fug. coef.    log fug.
 ---------------------------------------------------------------------------
   H2(g)                    594.6         595.0         1.001      2.7746
   CH4(g)                  0.4332        0.4322        0.9976     -0.3644
   H2O(g)                0.005271      0.004826        0.9156     -2.3164
   H2S(g)               4.107e-11     4.066e-11        0.9900    -10.3908
   HCl(g)               1.975e-17     1.975e-17         1.000*   -16.7044
   CO2(g)               3.463e-39     3.440e-39        0.9932    -38.4635
   CO(g)                7.550e-40     7.550e-40         1.000*   -39.1220
   C2H4(g)              6.087e-40     6.087e-40         1.000*   -39.2156
   S2(g)                2.008e-55     2.008e-55         1.000*   -54.6972
   Na(g)                1.028e-56     1.028e-56         1.000*   -55.9881
   K(g)                 5.242e-58     5.242e-58         1.000*   -57.2805
   SO2(g)               1.309e-60     1.281e-60        0.9786    -59.8925
   Cl2(g)               2.968e-73     2.968e-73         1.000*   -72.5275
   Mg(g)                2.803e-89     2.803e-89         1.000*   -88.5524
   O2(g)                1.360e-98     1.359e-98        0.9990    -97.8669
   Ca(g)               5.232e-115    5.232e-115         1.000*  -114.2813
   Al(g)               6.112e-139    6.112e-139         1.000*  -138.2138
   C(g)                8.330e-146    8.330e-146         1.000*  -145.0794
   Si(g)               1.415e-150    1.415e-150         1.000*  -149.8493
    *no data, gas taken to be ideal

                                  In fluid              Sorbed            Kd
  Original basis total moles   moles     mg/kg      moles     mg/kg      L/kg
 -------------------------------------------------------------------------------
   H2O                 67.2       49.9  9.16e+05
   Al+++              0.138   1.07e-09  2.96e-05
   Ca++               0.116     0.0996  4.07e+03
   Cl-                 1.41       1.41  5.11e+04
   CrO4--            0.0989   4.50e-24  5.32e-19
   Fe++                3.71    0.00152      86.6
   H+                 -23.4   0.000998      1.03
   HCO3-            0.00100    0.00100      62.2
   HPO4--           0.00977   2.62e-09  0.000256
   K+               0.00846    0.00846      338.
   Mg++                9.12       1.22  3.02e+04
   Mn++              0.0729     0.0729  4.09e+03
   Na+               0.0388     0.0388      910.
   O2(aq)           -0.0858     -0.261 -8.52e+03
   SO4--            0.00892   5.98e-10  5.86e-05
   SiO2(aq)            6.08   3.56e-10  2.18e-05
   Ti(OH)4(aq)      0.00978    0.00978  1.16e+03

  Elemental composition               In fluid                  Sorbed
                  total moles     moles       mg/kg        moles       mg/kg
 -------------------------------------------------------------------------------
   Aluminum            0.1379    1.075e-09   2.957e-05
   Calcium             0.1159      0.09963       4073.
   Carbon            0.001000     0.001000       12.25
   Chlorine             1.414        1.414   5.113e+04
   Chromium           0.09893    4.496e-24   2.385e-19
   Hydrogen             111.1        99.79   1.026e+05
   Iron                 3.711     0.001520       86.57
   Magnesium            9.117        1.218   3.020e+04
   Manganese          0.07295      0.07295       4088.
   Oxygen               79.73        49.39   8.061e+05
   Phosphorus        0.009768    2.618e-09   8.272e-05
   Potassium         0.008463     0.008463       337.5
   Silicon              6.077    3.557e-10   1.019e-05
   Sodium             0.03881      0.03881       910.0
   Sulfur            0.008916    5.982e-10   1.957e-05
   Titanium          0.009779     0.009779       477.6


          Step #   168             Xi = 1.0000

          Temperature =   0.0 C    Pressure =  1.013 bars
          pH =  9.117              log fO2 =  -97.867
          Eh =  -0.5860 volts      pe = -10.8137
          Ionic strength      =    3.292639 molal
          Charge imbalance    =    1.462245 eq/kg (39.22% error)
          Activity of water   =    0.959100
          Solvent mass        =     0.87794 kg
          Solution mass       =     0.96979 kg
          Mineral mass        =      1.1953 kg
          Solution density    =    1.074    g/cm3
          Solution viscosity  =    0.021    poise
          Chlorinity          =    1.610584 molal
          Dissolved solids    =       94710 mg/kg sol'n
          Hardness            =   134926.76 mg/kg sol'n as CaCO3
            carbonate         =       58.53 mg/kg sol'n as CaCO3
            non-carbonate     =   134868.23 mg/kg sol'n as CaCO3
          Carbonate alkalinity=       58.53 mg/kg sol'n as CaCO3
          Water type          =    Mg-Cl
          Bulk volume         =    1.30e+03 cm3
          Fluid volume        =        903. cm3
          Mineral volume      =        402. cm3
          Inert volume        =        0.00 cm3
          Porosity            =        69.2 %
          Permeability        =     0.00237 cm2
          Mass reacted        =    1.08e+03 g

                          moles          moles         grams          cm3      rxn rate
  Reactants             remaining       reacted       reacted       reacted  (mol/kg sec)
 ------------------------------------------------------------------------------------------
   H2O                  3.957e-17       0.04215        0.7594          --            --  
   Al2O3               -5.313e-17       0.07660         7.811          --            --  
   CaO                  2.066e-16        0.1277         7.160          --            --  
   Cr2O3               -2.223e-17       0.05496         8.353          --            --  
   FeO(ox)             -5.204e-15         4.122         296.2          --            --  
   K2O(ox)              2.467e-18      0.004146        0.3905          --            --  
   MgO                 -3.525e-15         8.559         345.0          --            --  
   MnO                  1.746e-17       0.08105         5.749          --            --  
   Na2O(ox)            -2.895e-17       0.02100         1.302          --            --  
   P2O5                -7.894e-18      0.005426        0.7702          --            --  
   S                    1.315e-17      0.008796        0.2821        0.1364          --  
   SiO2                 1.171e-14         6.753         405.7          --            --  
   TiO2                 5.543e-18       0.01086        0.8678          --            --  

  Minerals in system     moles      log moles      grams        volume (cm3)
 ----------------------------------------------------------------------------
   Antigorite              0.1828     -0.738          829.4           319.8
   Chromite               0.05496     -1.260          12.30           2.419
   Daphnite-14A           0.07660     -1.116          54.66           16.35
   Fe                      0.4072     -0.390          22.74           2.888
   Greenalite              0.1530     -0.815          56.89           17.60
   Hydroxylapatite       0.003618     -2.442          1.817          0.6858
   Magnetite               0.9358     -0.029          216.7           41.67
   Troilite              0.009796     -2.009         0.8612          0.3250
                                               _____________   _____________
          (total)                                     1195.           401.7 

  Aqueous species       molality    mg/kg sol'n    act. coef.     log act.
 ---------------------------------------------------------------------------
   Cl-                      1.252     4.017e+04      0.6226       -0.1083
   Mg++                     1.045     2.299e+04      0.3097       -0.4901
   H2(aq)                  0.5824         1063.      1.0000       -0.2348
   MgCl+                   0.3184     1.722e+04      0.7068       -0.6478
   Ca++                    0.1149         4169.      0.2143       -1.6086
   Mn++                   0.07220         3591.      0.2143       -1.8104
   Na+                    0.04528         942.5      0.7068       -1.4948
   MnCl+                  0.02012         1646.      0.7068       -1.8471
   Ti(OH)4(aq)            0.01238         1299.      1.0000       -1.9074
   K+                     0.01048         371.1      0.6226       -2.1852
   CaCl+                 0.005767         394.3      0.7068       -2.3898
   CaCl2(aq)             0.005283         530.8      1.0000       -2.2771
   NaCl(aq)              0.003701         195.8      1.0000       -2.4317
   Fe++                  0.001448         73.19      0.2143       -3.5083
   Methane(aq)           0.001139         16.54      1.0000       -2.9435
   FeCl+                0.0002409         19.91      0.7068       -3.7689
   KCl(aq)              9.926e-05         6.699      1.0000       -4.0032
   FeCl4--              9.955e-06         1.781      0.1150       -5.9414
   OH-                  2.162e-06       0.03329      0.6674       -5.8407
   FeCl2(aq)            6.523e-07       0.07485      1.0000       -6.1856
    (only species > 1e-8 molal listed)

  Mineral saturation states
                     log Q/K                          log Q/K
 ----------------------------------------------------------------
   Troilite           0.0000 sat    Fe(OH)2           -0.7464     
   Fe                 0.0000 sat    Cronstedtite-7A   -0.9489     
   Magnetite          0.0000 sat    Diaspore          -1.3105     
   Antigorite         0.0000 sat    Clinochlore-14A   -1.3983     
   Daphnite-14A       0.0000 sat    Fayalite          -1.5104     
   Greenalite         0.0000 sat    Wustite           -1.7207     
   Hydroxylapatite    0.0000 sat    Boehmite          -1.7587     
   Chromite           0.0000 sat    Gibbsite          -1.7900     
   Ice               -0.0648        Goethite          -1.9388     
   Pyrrhotite        -0.1079        Alabandite        -1.9855     
   Chrysotile        -0.2542        Tephroite         -2.2267     
   Brucite           -0.3817        Sylvite           -2.8187     
   Mn(OH)2(am)       -0.5061        Phlogopite        -2.8485     
   Ripidolite-14A    -0.5188        Hematite          -2.9502     
   FeO               -0.5197     
    (only minerals with log Q/K > -3 listed)

                         partial
  Gases               press. (bar)     fugacity     fug. coef.    log fug.
 ---------------------------------------------------------------------------
   H2(g)                    594.3         594.8         1.001      2.7743
   CH4(g)                  0.4387        0.4377        0.9976     -0.3589
   H2O(g)                0.005268      0.004824        0.9156     -2.3166
   H2S(g)               4.105e-11     4.064e-11        0.9900    -10.3911
   HCl(g)               1.990e-17     1.990e-17         1.000*   -16.7012
   CO2(g)               3.510e-39     3.487e-39        0.9932    -38.4576
   CO(g)                7.654e-40     7.654e-40         1.000*   -39.1161
   C2H4(g)              6.249e-40     6.249e-40         1.000*   -39.2042
   S2(g)                2.008e-55     2.008e-55         1.000*   -54.6972
   Na(g)                1.157e-56     1.157e-56         1.000*   -55.9366
   K(g)                 5.851e-58     5.851e-58         1.000*   -57.2328
   SO2(g)               1.309e-60     1.281e-60        0.9786    -59.8925
   Cl2(g)               3.013e-73     3.013e-73         1.000*   -72.5210
   Mg(g)                2.803e-89     2.803e-89         1.000*   -88.5524
   O2(g)                1.360e-98     1.359e-98        0.9990    -97.8669
   Ca(g)               5.919e-115    5.919e-115         1.000*  -114.2278
   Al(g)               6.114e-139    6.114e-139         1.000*  -138.2137
   C(g)                8.444e-146    8.444e-146         1.000*  -145.0734
   Si(g)               1.415e-150    1.415e-150         1.000*  -149.8491
    *no data, gas taken to be ideal

                                  In fluid              Sorbed            Kd
  Original basis total moles   moles     mg/kg      moles     mg/kg      L/kg
 -------------------------------------------------------------------------------
   H2O                 68.5       49.2  9.15e+05
   Al+++              0.153   1.07e-09  2.97e-05
   Ca++               0.129      0.111  4.57e+03
   Cl-                 1.41       1.41  5.17e+04
   CrO4--             0.110   4.27e-24  5.11e-19
   Fe++                4.12    0.00149      85.9
   H+                 -26.0   0.000998      1.04
   HCO3-            0.00100    0.00100      62.9
   HPO4--            0.0109   2.12e-09  0.000210
   K+               0.00929    0.00929      375.
   Mg++                9.97       1.20  3.00e+04
   Mn++              0.0811     0.0811  4.59e+03
   Na+               0.0430     0.0430  1.02e+03
   O2(aq)           -0.0954     -0.258 -8.50e+03
   SO4--            0.00980   5.93e-10  5.87e-05
   SiO2(aq)            6.75   3.56e-10  2.21e-05
   Ti(OH)4(aq)       0.0109     0.0109  1.30e+03

  Elemental composition               In fluid                  Sorbed
                  total moles     moles       mg/kg        moles       mg/kg
 -------------------------------------------------------------------------------
   Aluminum            0.1532    1.066e-09   2.965e-05
   Calcium             0.1287       0.1106       4570.
   Carbon            0.001000     0.001000       12.39
   Chlorine             1.414        1.414   5.169e+04
   Chromium            0.1099    4.268e-24   2.289e-19
   Hydrogen             111.1        98.54   1.024e+05
   Iron                 4.123     0.001492       85.90
   Magnesium            9.973        1.197   2.999e+04
   Manganese          0.08105      0.08105       4592.
   Oxygen               82.42        48.78   8.047e+05
   Phosphorus         0.01085    2.121e-09   6.774e-05
   Potassium         0.009292     0.009292       374.6
   Silicon              6.753    3.564e-10   1.032e-05
   Sodium             0.04301      0.04301       1020.
   Sulfur            0.009796    5.928e-10   1.960e-05
   Titanium           0.01087      0.01087       536.4
