# Supplementary material for: Mineral Indicators of Geologically Recent Past Habitability on Mars
Source: Life (Basel). 2023 Dec 15;13(12):2349. doi: 10.3390/life13122349 (PMC10744562; doi:10.3390/life13122349)
Supplement: Supplementary file 1 [file life-13-02349-s001.zip › Supplemental Files 1/Mg(ClO4)2/Mg(ClO4)2_373/React_output_Nakhla_373.txt]

          Step #     0             Xi = 0.0000

          Temperature = 100.0 C    Pressure =  1.013 bars
          pH =  6.485              log fO2 =   -3.057
          Eh =   0.6829 volts      pe =   9.2241
          Ionic strength      =    2.800480 molal
          Charge imbalance    =    1.306253 eq/kg (40.39% error)
          Activity of water   =    0.966021
          Solvent mass        =      1.0000 kg
          Solution mass       =      1.0848 kg
          Mineral mass        =      0.0000 kg
          Solution density    =    1.000    g/cm3
          Solution viscosity  =    0.003    poise
          Chlorinity          =    1.414000 molal
          Dissolved solids    =       78186 mg/kg sol'n
          Hardness            =   130552.77 mg/kg sol'n as CaCO3
            carbonate         =       30.15 mg/kg sol'n as CaCO3
            non-carbonate     =   130522.62 mg/kg sol'n as CaCO3
          Carbonate alkalinity=       30.15 mg/kg sol'n as CaCO3
          Water type          =    Mg-Cl
          Bulk volume         =    1.08e+03 cm3
          Fluid volume        =    1.08e+03 cm3
          Mineral volume      =        0.00 cm3
          Inert volume        =        0.00 cm3
          Porosity            =        100. %
          Permeability        =        98.7 cm2
          Mass reacted        =           0 g

                          moles          moles         grams          cm3      rxn rate
  Reactants             remaining       reacted       reacted       reacted  (mol/kg sec)
 ------------------------------------------------------------------------------------------
   H2O                    0.02373         0.000         0.000          --            --  
   Al2O3                   0.4269         0.000         0.000          --            --  
   CaO                      1.542         0.000         0.000          --            --  
   Cr2O3                   0.1210         0.000         0.000          --            --  
   FeO(ox)                  3.007         0.000         0.000          --            --  
   K2O(ox)                0.01019         0.000         0.000          --            --  
   MgO                      4.827         0.000         0.000          --            --  
   MnO                    0.07504         0.000         0.000          --            --  
   Na2O(ox)                0.1269         0.000         0.000          --            --  
   P2O5                   0.02346         0.000         0.000          --            --  
   S                      0.02351         0.000         0.000         0.000          --  
   SiO2                     8.457         0.000         0.000          --            --  
   TiO2                   0.07592         0.000         0.000          --            --  

  No minerals in system.

  Aqueous species       molality    mg/kg sol'n    act. coef.     log act.
 ---------------------------------------------------------------------------
   Cl-                      1.046     3.417e+04      0.5750       -0.2210
   Mg++                     1.044     2.340e+04      0.2568       -0.5715
   MgCl+                   0.3678     2.026e+04      0.6666       -0.6105
   MgSO4(aq)            0.0009797         108.7      1.0000       -3.0089
   K+                   0.0009604         34.62      0.5750       -3.2579
   Ca++                 0.0009156         33.82      0.1675       -3.8143
   Na+                  0.0008811         18.67      0.6666       -3.2311
   MgHCO3+              0.0008103         63.73      0.6666       -3.2675
   Fe++                 0.0007722         39.75      0.1675       -3.8883
   FeCl+                0.0001874         15.77      0.6666       -3.9033
   NaCl(aq)             0.0001188         6.402      1.0000       -3.9251
   HCO3-                0.0001108         6.234      0.6666       -4.1315
   CO2(aq)              6.119e-05         2.482      1.0000       -4.2133
   CaCl+                6.084e-05         4.236      0.6666       -4.3919
   KCl(aq)              3.955e-05         2.718      1.0000       -4.4029
   FeCl4--              3.301e-05         6.015      0.0811       -5.5723
   CaCl2(aq)            2.304e-05         2.358      1.0000       -4.6374
   SO4--                2.024e-05         1.792      0.0811       -5.7847
   MgCO3(aq)            1.655e-05         1.287      1.0000       -4.7811
   FeCl++               3.806e-06        0.3203      0.1016       -6.4128
   OH-                  2.631e-06       0.04125      0.6235       -5.7850
   Fe+++                2.287e-06        0.1177      0.0458       -6.9795
   Ti(OH)4(aq)          1.000e-06        0.1068      1.0000       -6.0000
   SiO2(aq)             9.963e-07       0.05518      1.0000       -6.0016
   AlO2-                9.464e-07       0.05146      0.6666       -6.2000
   FeCl2(aq)            7.849e-07       0.09171      1.0000       -6.1052
   CrO4--               7.383e-07       0.07894      0.0811       -7.2227
   MnCl+                7.229e-07       0.06024      0.6666       -6.3170
   O2(aq)               6.838e-07       0.02017      1.0000       -6.1651
   HPO4--               5.635e-07       0.04986      0.0811       -7.3400
   FeCO3+               4.465e-07       0.04768      0.6666       -6.5263
   CaHCO3+              4.450e-07       0.04147      0.6666       -6.5277
   H2PO4-               4.351e-07       0.03890      0.6666       -6.5375
   H+                   3.541e-07     0.0003290      0.9242       -6.4851
   Mn++                 2.770e-07       0.01403      0.1675       -7.3335
   HCrO4-               2.617e-07       0.02822      0.6666       -6.7584
   CO3--                1.834e-07       0.01014      0.1016       -7.7300
   CaSO4(aq)            8.166e-08       0.01025      1.0000       -7.0880
   HAlO2(aq)            5.293e-08      0.002927      1.0000       -7.2763
   HCl(aq)              4.720e-08      0.001586      1.0000       -7.3261
   CaCO3(aq)            3.764e-08      0.003473      1.0000       -7.4244
   KSO4-                2.129e-08      0.002652      0.6666       -7.8480
   NaHCO3(aq)           1.685e-08      0.001305      1.0000       -7.7733
    (only species > 1e-8 molal listed)

  Mineral saturation states
                     log Q/K                          log Q/K
 ----------------------------------------------------------------
   Antigorite        36.2982s/sat   Phlogopite         0.3548s/sat
   Magnetite         31.2820s/sat   Hercynite          0.3181s/sat
   Cronstedtite-7A   29.6933s/sat   Dolomite-ord       0.2276s/sat
   Hematite          29.5135s/sat   Dolomite           0.2269s/sat
   Ferrite-Mg        26.2652s/sat   Huntite            0.1960s/sat
   Ferrite-Ca        22.0093s/sat   Chamosite-7A       0.1737s/sat
   Nontronite-Mg     20.2856s/sat   Wustite            0.1496s/sat
   Nontronite-Ca     19.6107s/sat   Hausmannite        0.1183s/sat
   Jarosite          19.5954s/sat   Siderite          -0.0380     
   Nontronite-K      19.0377s/sat   Brucite           -0.0828     
   Nontronite-Na     18.8676s/sat   Gibbsite          -0.1161     
   Nontronite-H      18.7810s/sat   Saponite-Ca       -0.2958     
   Goethite          14.0599s/sat   Hydromagnesite    -0.4757     
   Andradite         12.4408s/sat   Ice               -0.4820     
   Fe(OH)3            9.7428s/sat   FeO               -0.7317     
   Clinochlore-14A    6.5099s/sat   Corundum          -0.7319     
   Amesite-14A        6.1540s/sat   Saponite-K        -0.8694     
   Strengite          5.2303s/sat   Dolomite-dis      -0.8857     
   Ripidolite-14A     4.8253s/sat   Artinite          -0.9960     
   Clinochlore-7A     3.5864s/sat   Saponite-Na       -1.0389     
   Pyrolusite         3.5736s/sat   Saponite-H        -1.1274     
   Ferrite-Dicalciu   3.2484s/sat   Daphnite-7A       -1.1553     
   Bixbyite           2.9294s/sat   Greenalite        -1.2903     
   Epidote            2.0868s/sat   Fayalite          -1.3926     
   Epidote-ord        2.0814s/sat   Fe(OH)2           -1.5263     
   Chrysotile         1.9579s/sat   Forsterite        -1.6857     
   Ripidolite-7A      1.9181s/sat   Enstatite         -1.8288     
   Daphnite-14A       1.7199s/sat   Talc              -1.9555     
   NaFeO2             1.4718s/sat   Ferrosilite       -2.1135     
   Magnesite          1.1946s/sat   Calcite           -2.2351     
   Diaspore           0.6674s/sat   Aragonite         -2.3787     
   Boehmite           0.3726s/sat   Quartz            -2.9234     
   Saponite-Mg        0.3725s/sat   Nesquehonite      -2.9728     
    (only minerals with log Q/K > -3 listed)

                         partial
  Gases               press. (bar)     fugacity     fug. coef.    log fug.
 ---------------------------------------------------------------------------
   H2O(g)                  0.8173        0.8052        0.9852     -0.0941
   CO2(g)                0.005713      0.005700        0.9976     -2.2441
   O2(g)                0.0008761     0.0008760        0.9999     -3.0575
   HCl(g)               5.715e-11     5.715e-11         1.000*   -10.2430
   Cl2(g)               4.679e-18     4.679e-18         1.000*   -17.3299
   H2(g)                9.742e-31     9.748e-31         1.001    -30.0111
   CO(g)                1.577e-36     1.577e-36         1.000*   -35.8022
   SO2(g)               2.845e-42     2.824e-42        0.9928    -41.5491
   Na(g)                1.140e-59     1.140e-59         1.000*   -58.9430
   K(g)                 1.316e-60     1.316e-60         1.000*   -59.8809
   Mg(g)                5.033e-96     5.033e-96         1.000*   -95.2981
   H2S(g)              3.197e-106    3.184e-106        0.9961   -105.4970
   CH4(g)              5.943e-109    5.939e-109        0.9993   -108.2263
   Ca(g)               2.826e-118    2.826e-118         1.000*  -117.5489
   Al(g)               2.875e-147    2.875e-147         1.000*  -146.5414
   C(g)                1.611e-147    1.611e-147         1.000*  -146.7930
   S2(g)               2.381e-171    2.381e-171         1.000*  -170.6232
   Si(g)               9.415e-174    9.415e-174         1.000*  -173.0262
   C2H4(g)             9.623e-180    9.623e-180         1.000*  -179.0167
    *no data, gas taken to be ideal

                                  In fluid              Sorbed            Kd
  Original basis total moles   moles     mg/kg      moles     mg/kg      L/kg
 -------------------------------------------------------------------------------
   H2O                 55.5       55.5  9.22e+05
   Al+++           1.00e-06   1.00e-06    0.0249
   Ca++             0.00100    0.00100      36.9
   Cl-                 1.41       1.41  4.62e+04
   CrO4--          1.00e-06   1.00e-06     0.107
   Fe++             0.00100    0.00100      51.5
   H+              4.50e-05   4.50e-05    0.0418
   HCO3-            0.00100    0.00100      56.2
   HPO4--          1.00e-06   1.00e-06    0.0885
   K+               0.00100    0.00100      36.0
   Mg++                1.41       1.41  3.17e+04
   Mn++            1.00e-06   1.00e-06    0.0506
   Na+              0.00100    0.00100      21.2
   O2(aq)          2.32e-06   2.32e-06    0.0684
   SO4--            0.00100    0.00100      88.6
   SiO2(aq)        1.00e-06   1.00e-06    0.0554
   Ti(OH)4(aq)     1.00e-06   1.00e-06     0.107

  Elemental composition               In fluid                  Sorbed
                  total moles     moles       mg/kg        moles       mg/kg
 -------------------------------------------------------------------------------
   Aluminum         1.000e-06    1.000e-06     0.02487
   Calcium           0.001000     0.001000       36.94
   Carbon            0.001000     0.001000       11.07
   Chlorine             1.414        1.414   4.621e+04
   Chromium         1.000e-06    1.000e-06     0.04793
   Hydrogen             111.0        111.0   1.031e+05
   Iron              0.001000     0.001000       51.48
   Magnesium            1.414        1.414   3.168e+04
   Manganese        1.000e-06    1.000e-06     0.05064
   Oxygen               55.52        55.52   8.188e+05
   Phosphorus       1.000e-06    1.000e-06     0.02855
   Potassium         0.001000     0.001000       36.04
   Silicon          1.000e-06    1.000e-06     0.02589
   Sodium            0.001000     0.001000       21.19
   Sulfur            0.001000     0.001000       29.56
   Titanium         1.000e-06    1.000e-06     0.04414


          Step #     0             Xi = 0.0000

          Temperature = 100.0 C    Pressure =  1.013 bars
          pH =  5.270              log fO2 =  -51.812
          Eh =  -0.1295 volts      pe =  -1.7492
          Ionic strength      =    2.800472 molal
          Charge imbalance    =    1.306280 eq/kg (40.39% error)
          Activity of water   =    0.966022
          Solvent mass        =      1.0000 kg
          Solution mass       =      1.0848 kg
          Mineral mass        =  2.2879e-05 kg
          Solution density    =    1.000    g/cm3
          Solution viscosity  =    0.003    poise
          Chlorinity          =    1.413994 molal
          Dissolved solids    =       78163 mg/kg sol'n
          Hardness            =   130555.52 mg/kg sol'n as CaCO3
            carbonate         =        4.73 mg/kg sol'n as CaCO3
            non-carbonate     =   130550.79 mg/kg sol'n as CaCO3
          Carbonate alkalinity=        4.73 mg/kg sol'n as CaCO3
          Water type          =    Mg-Cl
          Bulk volume         =    1.08e+03 cm3
          Fluid volume        =    1.08e+03 cm3
          Mineral volume      =     0.00437 cm3
          Inert volume        =        0.00 cm3
          Porosity            =        100. %
          Permeability        =        98.7 cm2
          Mass reacted        =           0 g

                          moles          moles         grams          cm3      rxn rate
  Reactants             remaining       reacted       reacted       reacted  (mol/kg sec)
 ------------------------------------------------------------------------------------------
   H2O                    0.02373         0.000         0.000          --            --  
   Al2O3                   0.4269         0.000         0.000          --            --  
   CaO                      1.542         0.000         0.000          --            --  
   Cr2O3                   0.1210         0.000         0.000          --            --  
   FeO(ox)                  3.007         0.000         0.000          --            --  
   K2O(ox)                0.01019         0.000         0.000          --            --  
   MgO                      4.827         0.000         0.000          --            --  
   MnO                    0.07504         0.000         0.000          --            --  
   Na2O(ox)                0.1269         0.000         0.000          --            --  
   P2O5                   0.02346         0.000         0.000          --            --  
   S                      0.02351         0.000         0.000         0.000          --  
   SiO2                     8.457         0.000         0.000          --            --  
   TiO2                   0.07592         0.000         0.000          --            --  

  Minerals in system     moles      log moles      grams        volume (cm3)
 ----------------------------------------------------------------------------
   Chromite             5.000e-07     -6.301      0.0001119       2.200e-05
   Diaspore             9.744e-07     -6.011      5.845e-05       1.730e-05
   Hematite             0.0001291     -3.889        0.02061        0.003907
   Pyrite               1.750e-05     -4.757       0.002100       0.0004190
                                               _____________   _____________
          (total)                                   0.02288        0.004365 

  Aqueous species       molality    mg/kg sol'n    act. coef.     log act.
 ---------------------------------------------------------------------------
   Cl-                      1.046     3.417e+04      0.5750       -0.2210
   Mg++                     1.045     2.341e+04      0.2568       -0.5714
   MgCl+                   0.3679     2.027e+04      0.6666       -0.6104
   K+                   0.0009604         34.62      0.5750       -3.2579
   MgSO4(aq)            0.0009453         104.9      1.0000       -3.0245
   Ca++                 0.0009158         33.83      0.1675       -3.8142
   Na+                  0.0008812         18.67      0.6666       -3.2311
   Fe++                 0.0005627         28.97      0.1675       -4.0258
   CO2(aq)              0.0005212         21.15      1.0000       -3.2830
   MgHCO3+              0.0004205         33.07      0.6666       -3.5523
   FeCl+                0.0001366         11.49      0.6666       -4.0408
   NaCl(aq)             0.0001188         6.402      1.0000       -3.9251
   CaCl+                6.085e-05         4.237      0.6666       -4.3918
   HCO3-                5.750e-05         3.234      0.6666       -4.4165
   KCl(aq)              3.955e-05         2.718      1.0000       -4.4029
   FeCl4--              2.405e-05         4.383      0.0811       -5.7098
   CaCl2(aq)            2.305e-05         2.358      1.0000       -4.6373
   SO4--                1.952e-05         1.729      0.0811       -5.8004
   H+                   5.815e-06      0.005402      0.9242       -5.2697
   Ti(OH)4(aq)          1.000e-06        0.1068      1.0000       -6.0000
   SiO2(aq)             9.998e-07       0.05538      1.0000       -6.0001
   H2PO4-               9.257e-07       0.08276      0.6666       -6.2097
   HCl(aq)              7.749e-07       0.02605      1.0000       -6.1107
   MnCl+                7.229e-07       0.06024      0.6666       -6.3170
   FeCl2(aq)            5.719e-07       0.06683      1.0000       -6.2427
   MgCO3(aq)            5.232e-07       0.04067      1.0000       -6.2813
   Mn++                 2.770e-07       0.01403      0.1675       -7.3335
   CaHCO3+              2.309e-07       0.02152      0.6666       -6.8126
   OH-                  1.602e-07      0.002512      0.6235       -7.0004
   H2S(aq)              8.962e-08      0.002816      1.0000       -7.0476
   CaSO4(aq)            7.879e-08      0.009888      1.0000       -7.1035
   HPO4--               7.301e-08      0.006460      0.0811       -8.2275
   KSO4-                2.053e-08      0.002558      0.6666       -7.8637
   HSO4-                1.277e-08      0.001143      0.6666       -8.0699
   AlO2-                1.240e-08     0.0006741      0.6666       -8.0828
   HAlO2(aq)            1.138e-08     0.0006295      1.0000       -7.9437
    (only species > 1e-8 molal listed)

  Mineral saturation states
                     log Q/K                          log Q/K
 ----------------------------------------------------------------
   Hematite           0.0000 sat    Eskolaite         -1.5128     
   Pyrite             0.0000 sat    Siderite          -1.6758     
   Chromite           0.0000 sat    Magnesiochromite  -2.0265     
   Diaspore           0.0000 sat    Corundum          -2.0667     
   Boehmite          -0.2948        Brucite           -2.5133     
   Magnesite         -0.3056        Troilite          -2.7406     
   Ice               -0.4820        Dolomite-ord      -2.7728     
   Goethite          -0.6969        Dolomite          -2.7735     
   Gibbsite          -0.7835        Pyrrhotite        -2.8202     
   Magnetite         -0.7997        Quartz            -2.9219     
    (only minerals with log Q/K > -3 listed)

                         partial
  Gases               press. (bar)     fugacity     fug. coef.    log fug.
 ---------------------------------------------------------------------------
   H2O(g)                  0.8173        0.8052        0.9852     -0.0941
   CO2(g)                 0.04867       0.04855        0.9976     -1.3138
   H2S(g)               2.683e-06     2.672e-06        0.9961     -5.5731
   H2(g)                2.322e-06     2.324e-06         1.001     -5.6339
   HCl(g)               9.384e-10     9.384e-10         1.000*    -9.0276
   CH4(g)               1.634e-10     1.633e-10        0.9993     -9.7871
   CO(g)                3.202e-11     3.202e-11         1.000*   -10.4946
   SO2(g)               1.763e-15     1.750e-15        0.9928    -14.7569
   S2(g)                2.952e-20     2.952e-20         1.000*   -19.5299
   C2H4(g)              1.280e-31     1.280e-31         1.000*   -30.8928
   Cl2(g)               5.292e-40     5.292e-40         1.000*   -39.2764
   Na(g)                1.072e-48     1.072e-48         1.000*   -47.9698
   K(g)                 1.237e-49     1.237e-49         1.000*   -48.9076
   O2(g)                1.542e-52     1.542e-52        0.9999    -51.8119
   Mg(g)                4.452e-74     4.452e-74         1.000*   -73.3515
   Ca(g)                2.499e-96     2.499e-96         1.000*   -95.6022
   C(g)                 7.793e-98     7.793e-98         1.000*   -97.1083
   Al(g)               2.275e-111    2.275e-111         1.000*  -110.6430
   Si(g)               5.367e-125    5.367e-125         1.000*  -124.2703
    *no data, gas taken to be ideal

                                  In fluid              Sorbed            Kd
  Original basis total moles   moles     mg/kg      moles     mg/kg      L/kg
 -------------------------------------------------------------------------------
   H2O                 55.5       55.5  9.22e+05
   Al+++           1.00e-06   2.56e-08  0.000638
   Ca++             0.00100    0.00100      36.9
   Cl-                 1.41       1.41  4.62e+04
   CrO4--          1.00e-06   6.40e-15  6.85e-10
   Fe++             0.00100   0.000724      37.3
   H+              4.50e-05   0.000528     0.491
   HCO3-            0.00100    0.00100      56.2
   HPO4--          1.00e-06   1.00e-06    0.0885
   K+               0.00100    0.00100      36.0
   Mg++                1.41       1.41  3.17e+04
   Mn++            1.00e-06   1.00e-06    0.0506
   Na+              0.00100    0.00100      21.2
   O2(aq)          2.32e-06  -1.98e-07  -0.00584
   SO4--            0.00100   0.000965      85.5
   SiO2(aq)        1.00e-06   1.00e-06    0.0554
   Ti(OH)4(aq)     1.00e-06   1.00e-06     0.107

  Elemental composition               In fluid                  Sorbed
                  total moles     moles       mg/kg        moles       mg/kg
 -------------------------------------------------------------------------------
   Aluminum         1.000e-06    2.565e-08   0.0006379
   Calcium           0.001000     0.001000       36.95
   Carbon            0.001000     0.001000       11.07
   Chlorine             1.414        1.414   4.621e+04
   Chromium         1.000e-06    6.404e-15   3.070e-10
   Hydrogen             111.0        111.0   1.031e+05
   Iron              0.001000    0.0007239       37.27
   Magnesium            1.414        1.414   3.168e+04
   Manganese        1.000e-06    1.000e-06     0.05064
   Oxygen               55.52        55.52   8.188e+05
   Phosphorus       1.000e-06    1.000e-06     0.02855
   Potassium         0.001000     0.001000       36.04
   Silicon          1.000e-06    1.000e-06     0.02589
   Sodium            0.001000     0.001000       21.19
   Sulfur            0.001000    0.0009650       28.52
   Titanium         1.000e-06    1.000e-06     0.04414


          Step #     1             Xi = 0.0006

          Temperature = 100.0 C    Pressure =  1.013 bars
          pH =  5.240              log fO2 =  -51.840
          Eh =  -0.1278 volts      pe =  -1.7262
          Ionic strength      =    2.800735 molal
          Charge imbalance    =    1.306300 eq/kg (40.39% error)
          Activity of water   =    0.966018
          Solvent mass        =     0.99998 kg
          Solution mass       =      1.0848 kg
          Mineral mass        =  0.00072137 kg
          Solution density    =    1.000    g/cm3
          Solution viscosity  =    0.003    poise
          Chlorinity          =    1.414034 molal
          Dissolved solids    =       78175 mg/kg sol'n
          Hardness            =   130514.26 mg/kg sol'n as CaCO3
            carbonate         =        4.44 mg/kg sol'n as CaCO3
            non-carbonate     =   130509.81 mg/kg sol'n as CaCO3
          Carbonate alkalinity=        4.44 mg/kg sol'n as CaCO3
          Water type          =    Mg-Cl
          Bulk volume         =    1.09e+03 cm3
          Fluid volume        =    1.08e+03 cm3
          Mineral volume      =       0.223 cm3
          Inert volume        =        0.00 cm3
          Porosity            =        100. %
          Permeability        =        98.0 cm2
          Mass reacted        =       0.682 g

                          moles          moles         grams          cm3      rxn rate
  Reactants             remaining       reacted       reacted       reacted  (mol/kg sec)
 ------------------------------------------------------------------------------------------
   H2O                    0.02371     1.483e-05     0.0002671          --            --  
   Al2O3                   0.4266     0.0002668       0.02720          --            --  
   CaO                      1.541     0.0009638       0.05404          --            --  
   Cr2O3                   0.1209     7.561e-05       0.01149          --            --  
   FeO(ox)                  3.005      0.001880        0.1350          --            --  
   K2O(ox)                0.01019     6.370e-06     0.0006000          --            --  
   MgO                      4.824      0.003017        0.1216          --            --  
   MnO                    0.07499     4.690e-05      0.003327          --            --  
   Na2O(ox)                0.1269     7.934e-05      0.004918          --            --  
   P2O5                   0.02345     1.466e-05      0.002081          --            --  
   S                      0.02350     1.470e-05     0.0004712     0.0002279          --  
   SiO2                     8.451      0.005285        0.3176          --            --  
   TiO2                   0.07587     4.745e-05      0.003790          --            --  

  Minerals in system     moles      log moles      grams        volume (cm3)
 ----------------------------------------------------------------------------
   Chromite             7.611e-05     -4.119        0.01704        0.003350
   Diaspore             7.066e-05     -4.151       0.004239        0.001255
   Hematite             0.0009115     -3.040         0.1456         0.02760
   Pyrite               0.0001356     -3.868        0.01627        0.003246
   Saponite-Mg           0.001406     -2.852         0.5383          0.1879
                                               _____________   _____________
          (total)                                    0.7214          0.2233 

  Aqueous species       molality    mg/kg sol'n    act. coef.     log act.
 ---------------------------------------------------------------------------
   Cl-                      1.046     3.417e+04      0.5750       -0.2210
   Mg++                     1.044     2.339e+04      0.2568       -0.5717
   MgCl+                   0.3676     2.025e+04      0.6666       -0.6107
   Ca++                  0.001798         66.44      0.1675       -3.5211
   Na+                   0.001021         21.64      0.6666       -3.1671
   K+                   0.0009727         35.06      0.5750       -3.2524
   MgSO4(aq)            0.0007282         80.81      1.0000       -3.1377
   Fe++                 0.0006567         33.81      0.1675       -3.9587
   CO2(aq)              0.0005385         21.85      1.0000       -3.2688
   MgHCO3+              0.0004051         31.86      0.6666       -3.5685
   FeCl+                0.0001594         13.42      0.6666       -3.9736
   NaCl(aq)             0.0001377         7.419      1.0000       -3.8610
   SiO2(aq)             0.0001274         7.055      1.0000       -3.8949
   CaCl+                0.0001195         8.322      0.6666       -4.0987
   HCO3-                5.544e-05         3.118      0.6666       -4.4323
   Ti(OH)4(aq)          4.845e-05         5.177      1.0000       -4.3147
   CaCl2(aq)            4.528e-05         4.632      1.0000       -4.3441
   KCl(aq)              4.006e-05         2.753      1.0000       -4.3973
   MnCl+                3.463e-05         2.886      0.6666       -4.6366
   H2PO4-               2.819e-05         2.520      0.6666       -4.7260
   FeCl4--              2.808e-05         5.117      0.0811       -5.6425
   SO4--                1.505e-05         1.333      0.0811       -5.9133
   Mn++                 1.327e-05        0.6720      0.1675       -5.6532
   H+                   6.230e-06      0.005789      0.9242       -5.2397
   HPO4--               2.075e-06        0.1836      0.0811       -6.7739
   HCl(aq)              8.305e-07       0.02791      1.0000       -6.0807
   FeCl2(aq)            6.676e-07       0.07801      1.0000       -6.1755
   MgCO3(aq)            4.704e-07       0.03656      1.0000       -6.3275
   CaHCO3+              4.373e-07       0.04075      0.6666       -6.5353
   OH-                  1.495e-07      0.002345      0.6235       -7.0304
   CaSO4(aq)            1.193e-07       0.01497      1.0000       -6.9233
   H2S(aq)              9.035e-08      0.002838      1.0000       -7.0441
   H3PO4(aq)            4.238e-08      0.003829      1.0000       -7.3728
   HSiO3-               2.639e-08      0.001876      0.6666       -7.7546
   KSO4-                1.603e-08      0.001998      0.6666       -7.9711
   AlO2-                1.157e-08     0.0006290      0.6666       -8.1128
   HAlO2(aq)            1.138e-08     0.0006295      1.0000       -7.9437
   HSO4-                1.055e-08     0.0009442      0.6666       -8.1528
    (only species > 1e-8 molal listed)

  Mineral saturation states
                     log Q/K                          log Q/K
 ----------------------------------------------------------------
   Hematite           0.0000 sat    Coesite           -1.4751     
   Saponite-Mg        0.0000 sat    Eskolaite         -1.5198     
   Diaspore           0.0000 sat    Cristobalite(bet  -1.5366     
   Pyrite             0.0000 sat    Siderite          -1.6546     
   Chromite           0.0000 sat    SiO2(am)          -1.7106     
   Boehmite          -0.2948        Corundum          -2.0667     
   Magnesite         -0.3518        Magnesiochromite  -2.0939     
   Ice               -0.4820        Nontronite-Mg     -2.1276     
   Saponite-Ca       -0.6200        Enstatite         -2.2130     
   Goethite          -0.6969        Amesite-14A       -2.2660     
   Gibbsite          -0.7835        Kaolinite         -2.3001     
   Magnetite         -0.7927        Ferrosilite       -2.5679     
   Quartz            -0.8167        Dolomite-ord      -2.5717     
   Clinochlore-14A   -0.9595        Dolomite          -2.5724     
   Tridymite         -0.9885        Brucite           -2.5737     
   Talc              -1.0016        Phlogopite        -2.7053     
   Chalcedony        -1.0334        Troilite          -2.7300     
   Saponite-H        -1.0889        Nontronite-Ca     -2.7541     
   Cristobalite(alp  -1.2344        Ripidolite-14A    -2.7845     
   Saponite-K        -1.2401        Pyrrhotite        -2.8096     
   Chrysotile        -1.3015        Cronstedtite-7A   -2.8358     
   Saponite-Na       -1.3903        Berlinite         -2.8606     
    (only minerals with log Q/K > -3 listed)

                         partial
  Gases               press. (bar)     fugacity     fug. coef.    log fug.
 ---------------------------------------------------------------------------
   H2O(g)                  0.8173        0.8052        0.9852     -0.0941
   CO2(g)                 0.05028       0.05017        0.9976     -1.2996
   H2S(g)               2.705e-06     2.694e-06        0.9961     -5.5696
   H2(g)                2.399e-06     2.400e-06         1.001     -5.6198
   HCl(g)               1.006e-09     1.006e-09         1.000*    -8.9976
   CH4(g)               1.922e-10     1.921e-10        0.9993     -9.7165
   CO(g)                3.417e-11     3.417e-11         1.000*   -10.4663
   SO2(g)               1.612e-15     1.601e-15        0.9928    -14.7956
   S2(g)                2.812e-20     2.812e-20         1.000*   -19.5510
   C2H4(g)              1.661e-31     1.661e-31         1.000*   -30.7798
   Cl2(g)               5.883e-40     5.883e-40         1.000*   -39.2304
   Na(g)                1.178e-48     1.178e-48         1.000*   -47.9288
   K(g)                 1.188e-49     1.188e-49         1.000*   -48.9250
   O2(g)                1.445e-52     1.445e-52        0.9999    -51.8401
   Mg(g)                4.002e-74     4.002e-74         1.000*   -73.3978
   Ca(g)                4.415e-96     4.415e-96         1.000*   -95.3551
   C(g)                 8.593e-98     8.593e-98         1.000*   -97.0659
   Al(g)               2.389e-111    2.389e-111         1.000*  -110.6218
   Si(g)               7.296e-123    7.296e-123         1.000*  -122.1369
    *no data, gas taken to be ideal

                                  In fluid              Sorbed            Kd
  Original basis total moles   moles     mg/kg      moles     mg/kg      L/kg
 -------------------------------------------------------------------------------
   H2O                 55.5       55.5  9.22e+05
   Al+++           0.000535   2.50e-08  0.000622
   Ca++             0.00196    0.00196      72.6
   Cl-                 1.41       1.41  4.62e+04
   CrO4--          0.000152   7.82e-15  8.36e-10
   Fe++             0.00288   0.000845      43.5
   H+               -0.0132   0.000573     0.533
   HCO3-            0.00100    0.00100      56.2
   HPO4--          3.03e-05   3.03e-05      2.68
   K+               0.00101    0.00101      36.5
   Mg++                1.42       1.41  3.16e+04
   Mn++            4.79e-05   4.79e-05      2.43
   Na+              0.00116    0.00116      24.6
   O2(aq)         -0.000133  -1.98e-07  -0.00585
   SO4--            0.00101   0.000744      65.8
   SiO2(aq)         0.00529   0.000127      7.06
   Ti(OH)4(aq)     4.84e-05   4.84e-05      5.18

  Elemental composition               In fluid                  Sorbed
                  total moles     moles       mg/kg        moles       mg/kg
 -------------------------------------------------------------------------------
   Aluminum         0.0005346    2.499e-08   0.0006215
   Calcium           0.001964     0.001964       72.55
   Carbon            0.001000     0.001000       11.07
   Chlorine             1.414        1.414   4.621e+04
   Chromium         0.0001522    7.817e-15   3.747e-10
   Hydrogen             111.0        111.0   1.031e+05
   Iron              0.002880    0.0008448       43.49
   Magnesium            1.417        1.413   3.165e+04
   Manganese        4.790e-05    4.790e-05       2.426
   Oxygen               55.53        55.51   8.188e+05
   Phosphorus       3.033e-05    3.033e-05      0.8660
   Potassium         0.001013     0.001013       36.50
   Silicon           0.005286    0.0001274       3.298
   Sodium            0.001159     0.001159       24.56
   Sulfur            0.001015    0.0007435       21.98
   Titanium         4.845e-05    4.845e-05       2.138


          Step #     5             Xi = 0.0044

          Temperature = 100.0 C    Pressure =  1.013 bars
          pH =  5.357              log fO2 =  -55.011
          Eh =  -0.1952 volts      pe =  -2.6361
          Ionic strength      =    2.802408 molal
          Charge imbalance    =    1.306342 eq/kg (40.37% error)
          Activity of water   =    0.965998
          Solvent mass        =     0.99980 kg
          Solution mass       =      1.0847 kg
          Mineral mass        =   0.0049150 kg
          Solution density    =    1.000    g/cm3
          Solution viscosity  =    0.003    poise
          Chlorinity          =    1.414278 molal
          Dissolved solids    =       78304 mg/kg sol'n
          Hardness            =   130180.39 mg/kg sol'n as CaCO3
            carbonate         =        5.65 mg/kg sol'n as CaCO3
            non-carbonate     =   130174.74 mg/kg sol'n as CaCO3
          Carbonate alkalinity=        5.65 mg/kg sol'n as CaCO3
          Water type          =    Mg-Cl
          Bulk volume         =    1.09e+03 cm3
          Fluid volume        =    1.08e+03 cm3
          Mineral volume      =        1.56 cm3
          Inert volume        =        0.00 cm3
          Porosity            =        99.9 %
          Permeability        =        93.9 cm2
          Mass reacted        =        4.84 g

                          moles          moles         grams          cm3      rxn rate
  Reactants             remaining       reacted       reacted       reacted  (mol/kg sec)
 ------------------------------------------------------------------------------------------
   H2O                    0.02362     0.0001052      0.001895          --            --  
   Al2O3                   0.4250      0.001893        0.1930          --            --  
   CaO                      1.535      0.006837        0.3834          --            --  
   Cr2O3                   0.1204     0.0005364       0.08152          --            --  
   FeO(ox)                  2.994       0.01333        0.9579          --            --  
   K2O(ox)                0.01015     4.519e-05      0.004257          --            --  
   MgO                      4.806       0.02140        0.8626          --            --  
   MnO                    0.07471     0.0003327       0.02360          --            --  
   Na2O(ox)                0.1264     0.0005628       0.03488          --            --  
   P2O5                   0.02336     0.0001040       0.01477          --            --  
   S                      0.02341     0.0001042      0.003343      0.001617          --  
   SiO2                     8.419       0.03749         2.253          --            --  
   TiO2                   0.07558     0.0003366       0.02689          --            --  

  Minerals in system     moles      log moles      grams        volume (cm3)
 ----------------------------------------------------------------------------
   Chromite             0.0005369     -3.270         0.1202         0.02363
   Diaspore             0.0004218     -3.375        0.02530        0.007492
   Hematite             0.0004899     -3.310        0.07823         0.01483
   Hydroxylapatite      2.122e-05     -4.673        0.01066        0.004022
   Magnetite             0.003070     -2.513         0.7108          0.1367
   Pyrite               0.0005520     -3.258        0.06623         0.01321
   Saponite-Mg            0.01019     -1.992          3.904           1.363
                                               _____________   _____________
          (total)                                     4.915           1.562 

  Aqueous species       molality    mg/kg sol'n    act. coef.     log act.
 ---------------------------------------------------------------------------
   Cl-                      1.046     3.419e+04      0.5750       -0.2207
   Mg++                     1.037     2.324e+04      0.2569       -0.5744
   MgCl+                   0.3656     2.014e+04      0.6667       -0.6130
   Ca++                  0.007081         261.6      0.1675       -2.9259
   Fe++                  0.002375         122.2      0.1675       -3.4004
   Na+                   0.001873         39.69      0.6667       -2.9035
   K+                    0.001047         37.75      0.5750       -3.2202
   FeCl+                0.0005767         48.53      0.6667       -3.4151
   CO2(aq)              0.0004717         19.13      1.0000       -3.3264
   CaCl+                0.0004708         32.78      0.6667       -3.5032
   MgHCO3+              0.0004619         36.32      0.6667       -3.5115
   Ti(OH)4(aq)          0.0003376         36.07      1.0000       -3.4715
   NaCl(aq)             0.0002529         13.62      1.0000       -3.5971
   MnCl+                0.0002414         20.11      0.6667       -3.7934
   CaCl2(aq)            0.0001785         18.26      1.0000       -3.7483
   H2PO4-               0.0001318         11.79      0.6667       -4.0560
   FeCl4--              0.0001018         18.55      0.0811       -5.0831
   Mn++                 9.242e-05         4.680      0.1675       -4.8103
   SiO2(aq)             8.039e-05         4.452      1.0000       -4.0948
   HCO3-                6.359e-05         3.576      0.6667       -4.3726
   KCl(aq)              4.317e-05         2.966      1.0000       -4.3648
   HPO4--               1.271e-05         1.125      0.0811       -5.9867
   H+                   4.756e-06      0.004418      0.9244       -5.3569
   FeCl2(aq)            2.417e-06        0.2824      1.0000       -5.6166
   CaHCO3+              1.975e-06        0.1840      0.6667       -5.8805
   MgCO3(aq)            7.026e-07       0.05460      1.0000       -6.1533
   HCl(aq)              6.345e-07       0.02132      1.0000       -6.1976
   MgP2O7--             3.231e-07       0.05904      0.0811       -7.5816
   Methane(aq)          3.229e-07      0.004775      1.0000       -6.4909
   H2S(aq)              2.250e-07      0.007069      1.0000       -6.6478
   OH-                  1.959e-07      0.003070      0.6236       -6.9132
   H3PO4(aq)            1.513e-07       0.01367      1.0000       -6.8200
   H2(aq)               7.379e-08     0.0001371      1.0000       -7.1320
   HS-                  2.701e-08     0.0008235      0.6236       -7.7735
   HP2O7---             2.675e-08      0.004313      0.0024      -10.1886
   HSiO3-               2.182e-08      0.001550      0.6667       -7.8373
   NaHCO3(aq)           2.056e-08      0.001592      1.0000       -7.6869
   AlO2-                1.515e-08     0.0008237      0.6667       -7.9956
   CaCO3(aq)            1.244e-08      0.001147      1.0000       -7.9053
   HAlO2(aq)            1.138e-08     0.0006294      1.0000       -7.9437
    (only species > 1e-8 molal listed)

  Mineral saturation states
                     log Q/K                          log Q/K
 ----------------------------------------------------------------
   Hydroxylapatite    0.0000 sat    C                 -1.5776     
   Magnetite          0.0000 sat    Pyrrhotite        -1.6206     
   Chromite           0.0000 sat    Dolomite-ord      -1.6255     
   Pyrite             0.0000 sat    Dolomite          -1.6262     
   Saponite-Mg        0.0000 sat    Coesite           -1.6750     
   Diaspore           0.0000 sat    Cristobalite(bet  -1.7365     
   Hematite           0.0000 sat    Amesite-14A       -1.7387     
   Magnesite         -0.1776        SiO2(am)          -1.9105     
   Boehmite          -0.2948        Ferrosilite       -1.9751     
   Clinochlore-14A   -0.4004        Corundum          -2.0667     
   Ice               -0.4820        Enstatite         -2.1811     
   Saponite-Ca       -0.5213        Berlinite         -2.3078     
   Goethite          -0.6969        Eskolaite         -2.3125     
   Gibbsite          -0.7835        Brucite           -2.3420     
   Whitlockite       -0.7996        Phlogopite        -2.4602     
   Siderite          -0.9195        FeO               -2.5001     
   Chrysotile        -1.0060        Magnesiochromite  -2.6549     
   Quartz            -1.0166        Kaolinite         -2.6999     
   Ripidolite-14A    -1.1035        Calcite           -2.7160     
   Talc              -1.1058        Rhodochrosite     -2.7354     
   Saponite-H        -1.1271        Daphnite-14A      -2.7367     
   Tridymite         -1.1884        Dolomite-dis      -2.7388     
   Saponite-K        -1.2290        Greenalite        -2.7820     
   Chalcedony        -1.2333        Hercynite         -2.7852     
   Saponite-Na       -1.3029        Chamosite-7A      -2.7912     
   Cristobalite(alp  -1.4343        Nontronite-Mg     -2.8229     
   Cronstedtite-7A   -1.4503        Aragonite         -2.8596     
   Troilite          -1.5410        Wustite           -2.9018     
    (only minerals with log Q/K > -3 listed)

                         partial
  Gases               press. (bar)     fugacity     fug. coef.    log fug.
 ---------------------------------------------------------------------------
   H2O(g)                  0.8172        0.8051        0.9852     -0.0941
   CO2(g)                 0.04404       0.04394        0.9976     -1.3572
   CH4(g)               0.0003695     0.0003692        0.9993     -3.4327
   H2(g)                9.232e-05     9.238e-05         1.001     -4.0344
   H2S(g)               6.736e-06     6.710e-06        0.9961     -5.1733
   CO(g)                1.152e-09     1.152e-09         1.000*    -8.9386
   HCl(g)               7.683e-10     7.683e-10         1.000*    -9.1145
   SO2(g)               7.044e-20     6.993e-20        0.9928    -19.1553
   C2H4(g)              4.141e-22     4.141e-22         1.000*   -21.3829
   S2(g)                1.178e-22     1.178e-22         1.000*   -21.9290
   Cl2(g)               8.922e-42     8.922e-42         1.000*   -41.0495
   Na(g)                1.757e-47     1.757e-47         1.000*   -46.7553
   K(g)                 1.040e-48     1.040e-48         1.000*   -47.9830
   O2(g)                9.756e-56     9.754e-56        0.9999    -55.0108
   Mg(g)                2.626e-72     2.626e-72         1.000*   -71.5807
   Ca(g)                1.148e-93     1.148e-93         1.000*   -92.9401
   C(g)                 1.115e-94     1.115e-94         1.000*   -93.9528
   Al(g)               5.704e-109    5.704e-109         1.000*  -108.2438
   Si(g)               6.822e-120    6.822e-120         1.000*  -119.1661
    *no data, gas taken to be ideal

                                  In fluid              Sorbed            Kd
  Original basis total moles   moles     mg/kg      moles     mg/kg      L/kg
 -------------------------------------------------------------------------------
   H2O                 55.6       55.5  9.22e+05
   Al+++            0.00379   2.80e-08  0.000696
   Ca++             0.00784    0.00773      286.
   Cl-                 1.41       1.41  4.62e+04
   CrO4--           0.00107   1.40e-15  1.50e-10
   Fe++              0.0143    0.00305      157.
   H+               -0.0936   0.000609     0.566
   HCO3-            0.00100    0.00100      56.3
   HPO4--          0.000209   0.000145      12.9
   K+               0.00109    0.00109      39.3
   Mg++                1.44       1.40  3.14e+04
   Mn++            0.000334   0.000334      16.9
   Na+              0.00213    0.00213      45.1
   O2(aq)         -0.000959  -1.19e-06   -0.0352
   SO4--            0.00110   2.53e-07    0.0224
   SiO2(aq)          0.0375   8.04e-05      4.45
   Ti(OH)4(aq)     0.000338   0.000338      36.1

  Elemental composition               In fluid                  Sorbed
                  total moles     moles       mg/kg        moles       mg/kg
 -------------------------------------------------------------------------------
   Aluminum          0.003786    2.800e-08   0.0006964
   Calcium           0.007837     0.007731       285.6
   Carbon            0.001000     0.001000       11.07
   Chlorine             1.414        1.414   4.621e+04
   Chromium          0.001074    1.400e-15   6.710e-11
   Hydrogen             111.0        111.0   1.031e+05
   Iron               0.01433     0.003055       157.3
   Magnesium            1.435        1.403   3.144e+04
   Manganese        0.0003337    0.0003337       16.90
   Oxygen               55.64        55.50   8.186e+05
   Phosphorus       0.0002090    0.0001454       4.152
   Potassium         0.001090     0.001090       39.30
   Silicon            0.03749    8.040e-05       2.082
   Sodium            0.002126     0.002126       45.05
   Sulfur            0.001104    2.534e-07    0.007492
   Titanium         0.0003376    0.0003376       14.90


          Step #     6             Xi = 0.0048

          Temperature = 100.0 C    Pressure =  1.013 bars
          pH =  5.408              log fO2 =  -55.935
          Eh =  -0.2161 volts      pe =  -2.9184
          Ionic strength      =    2.802495 molal
          Charge imbalance    =    1.306340 eq/kg (40.37% error)
          Activity of water   =    0.965996
          Solvent mass        =     0.99979 kg
          Solution mass       =      1.0847 kg
          Mineral mass        =   0.0053449 kg
          Solution density    =    1.000    g/cm3
          Solution viscosity  =    0.003    poise
          Chlorinity          =    1.414304 molal
          Dissolved solids    =       78323 mg/kg sol'n
          Hardness            =   130135.51 mg/kg sol'n as CaCO3
            carbonate         =        6.26 mg/kg sol'n as CaCO3
            non-carbonate     =   130129.25 mg/kg sol'n as CaCO3
          Carbonate alkalinity=        6.26 mg/kg sol'n as CaCO3
          Water type          =    Mg-Cl
          Bulk volume         =    1.09e+03 cm3
          Fluid volume        =    1.08e+03 cm3
          Mineral volume      =        1.70 cm3
          Inert volume        =        0.00 cm3
          Porosity            =        99.8 %
          Permeability        =        93.5 cm2
          Mass reacted        =        5.27 g

                          moles          moles         grams          cm3      rxn rate
  Reactants             remaining       reacted       reacted       reacted  (mol/kg sec)
 ------------------------------------------------------------------------------------------
   H2O                    0.02361     0.0001146      0.002064          --            --  
   Al2O3                   0.4248      0.002061        0.2102          --            --  
   CaO                      1.535      0.007446        0.4176          --            --  
   Cr2O3                   0.1204     0.0005842       0.08880          --            --  
   FeO(ox)                  2.993       0.01452         1.043          --            --  
   K2O(ox)                0.01014     4.922e-05      0.004636          --            --  
   MgO                      4.804       0.02331        0.9396          --            --  
   MnO                    0.07468     0.0003624       0.02571          --            --  
   Na2O(ox)                0.1263     0.0006131       0.03800          --            --  
   P2O5                   0.02335     0.0001133       0.01608          --            --  
   S                      0.02340     0.0001135      0.003641      0.001761          --  
   SiO2                     8.416       0.04084         2.454          --            --  
   TiO2                   0.07555     0.0003666       0.02928          --            --  

  Minerals in system     moles      log moles      grams        volume (cm3)
 ----------------------------------------------------------------------------
   Chromite             0.0005847     -3.233         0.1309         0.02573
   Diaspore             0.0004574     -3.340        0.02744        0.008123
   Hydroxylapatite      4.241e-05     -4.373        0.02130        0.008039
   Magnetite             0.003647     -2.438         0.8444          0.1624
   Pyrite               0.0005566     -3.254        0.06678         0.01332
   Saponite-Mg            0.01111     -1.954          4.254           1.485
                                               _____________   _____________
          (total)                                     5.345           1.703 

  Aqueous species       molality    mg/kg sol'n    act. coef.     log act.
 ---------------------------------------------------------------------------
   Cl-                      1.046     3.419e+04      0.5750       -0.2206
   Mg++                     1.037     2.322e+04      0.2569       -0.5747
   MgCl+                   0.3654     2.012e+04      0.6667       -0.6133
   Ca++                  0.007542         278.6      0.1675       -2.8985
   Fe++                  0.002674         137.6      0.1675       -3.3489
   Na+                   0.001962         41.57      0.6667       -2.8834
   K+                    0.001055         38.02      0.5750       -3.2170
   FeCl+                0.0006495         54.65      0.6667       -3.3635
   CaCl+                0.0005016         34.92      0.6667       -3.4757
   MgHCO3+              0.0004771         37.52      0.6667       -3.4974
   CO2(aq)              0.0004333         17.58      1.0000       -3.3632
   Ti(OH)4(aq)          0.0003677         39.28      1.0000       -3.4345
   NaCl(aq)             0.0002648         14.26      1.0000       -3.5770
   MnCl+                0.0002628         21.90      0.6667       -3.7564
   CaCl2(aq)            0.0001902         19.45      1.0000       -3.7209
   FeCl4--              0.0001147         20.90      0.0811       -5.0314
   Mn++                 0.0001006         5.096      0.1675       -4.7733
   H2PO4-               9.011e-05         8.055      0.6667       -4.2213
   HCO3-                6.574e-05         3.697      0.6667       -4.3582
   SiO2(aq)             6.563e-05         3.635      1.0000       -4.1829
   KCl(aq)              4.349e-05         2.988      1.0000       -4.3616
   Methane(aq)          2.093e-05        0.3095      1.0000       -4.6791
   HPO4--               9.779e-06        0.8650      0.0811       -6.1007
   H+                   4.227e-06      0.003926      0.9244       -5.4082
   FeCl2(aq)            2.723e-06        0.3181      1.0000       -5.5650
   CaHCO3+              2.175e-06        0.2026      0.6667       -5.8386
   MgCO3(aq)            8.167e-07       0.06346      1.0000       -6.0880
   HCl(aq)              5.639e-07       0.01895      1.0000       -6.2488
   H2S(aq)              3.208e-07       0.01008      1.0000       -6.4937
   OH-                  2.204e-07      0.003454      0.6236       -6.8620
   H2(aq)               2.139e-07     0.0003973      1.0000       -6.6699
   MgP2O7--             1.910e-07       0.03490      0.0811       -7.8100
   H3PO4(aq)            9.193e-08      0.008303      1.0000       -7.0365
   HS-                  4.334e-08      0.001321      0.6236       -7.5683
   Mg(For)+             2.670e-08      0.001706      0.6667       -7.7495
   NaHCO3(aq)           2.226e-08      0.001724      1.0000       -7.6524
   HSiO3-               2.004e-08      0.001424      0.6667       -7.8741
   AlO2-                1.705e-08     0.0009268      0.6667       -7.9443
   CaCO3(aq)            1.541e-08      0.001422      1.0000       -7.8122
   HP2O7---             1.406e-08      0.002267      0.0024      -10.4678
   HAlO2(aq)            1.138e-08     0.0006294      1.0000       -7.9437
    (only species > 1e-8 molal listed)

  Mineral saturation states
                     log Q/K                          log Q/K
 ----------------------------------------------------------------
   Hydroxylapatite    0.0000 sat    Cronstedtite-7A   -1.3844     
   Pyrite             0.0000 sat    Dolomite-ord      -1.4670     
   Magnetite          0.0000 sat    Dolomite          -1.4677     
   Diaspore           0.0000 sat    Amesite-14A       -1.5063     
   Saponite-Mg        0.0000 sat    Cristobalite(alp  -1.5224     
   Chromite           0.0000 sat    Coesite           -1.7631     
   Magnesite         -0.1123        Cristobalite(bet  -1.8246     
   Clinochlore-14A   -0.1539        Ferrosilite       -1.9091     
   Hematite          -0.1540        SiO2(am)          -1.9986     
   Boehmite          -0.2948        Corundum          -2.0667     
   Ice               -0.4820        Enstatite         -2.1671     
   Saponite-Ca       -0.5167        Daphnite-14A      -2.2308     
   C                 -0.6901        Brucite           -2.2398     
   Ripidolite-14A    -0.7532        FeO               -2.3461     
   Goethite          -0.7739        Phlogopite        -2.3636     
   Gibbsite          -0.7835        Eskolaite         -2.4665     
   Siderite          -0.8022        Greenalite        -2.4961     
   Whitlockite       -0.8429        Berlinite         -2.5243     
   Chrysotile        -0.8757        Chamosite-7A      -2.5712     
   Quartz            -1.1047        Dolomite-dis      -2.5803     
   Saponite-H        -1.1440        Calcite           -2.6229     
   Talc              -1.1517        Hercynite         -2.6311     
   Saponite-K        -1.2279        Rhodochrosite     -2.6327     
   Troilite          -1.2329        Magnesiochromite  -2.7067     
   Tridymite         -1.2765        Aragonite         -2.7665     
   Saponite-Na       -1.2962        Wustite           -2.7804     
   Pyrrhotite        -1.3125        Fayalite          -2.8027     
   Chalcedony        -1.3214        Kaolinite         -2.8761     
    (only minerals with log Q/K > -3 listed)

                         partial
  Gases               press. (bar)     fugacity     fug. coef.    log fug.
 ---------------------------------------------------------------------------
   H2O(g)                  0.8172        0.8051        0.9852     -0.0941
   CO2(g)                 0.04046       0.04037        0.9976     -1.3940
   CH4(g)                 0.02395       0.02394        0.9993     -1.6209
   H2(g)                0.0002676     0.0002677         1.001     -3.5723
   H2S(g)               9.604e-06     9.567e-06        0.9961     -5.0192
   CO(g)                3.067e-09     3.067e-09         1.000*    -8.5132
   HCl(g)               6.828e-10     6.828e-10         1.000*    -9.1657
   C2H4(g)              2.072e-19     2.072e-19         1.000*   -18.6836
   SO2(g)               4.125e-21     4.095e-21        0.9928    -20.3877
   S2(g)                2.850e-23     2.850e-23         1.000*   -22.5452
   Cl2(g)               2.432e-42     2.432e-42         1.000*   -41.6141
   Na(g)                3.525e-47     3.525e-47         1.000*   -46.4529
   K(g)                 2.007e-48     2.007e-48         1.000*   -47.6975
   O2(g)                1.161e-56     1.161e-56        0.9999    -55.9351
   Mg(g)                9.631e-72     9.631e-72         1.000*   -71.0164
   Ca(g)                4.487e-93     4.487e-93         1.000*   -92.3481
   C(g)                 8.604e-94     8.604e-94         1.000*   -93.0653
   Al(g)               2.815e-108    2.815e-108         1.000*  -107.5506
   Si(g)               4.678e-119    4.678e-119         1.000*  -118.3299
    *no data, gas taken to be ideal

                                  In fluid              Sorbed            Kd
  Original basis total moles   moles     mg/kg      moles     mg/kg      L/kg
 -------------------------------------------------------------------------------
   H2O                 55.6       55.5  9.22e+05
   Al+++            0.00412   2.97e-08  0.000739
   Ca++             0.00845    0.00823      304.
   Cl-                 1.41       1.41  4.62e+04
   CrO4--           0.00117   8.24e-16  8.81e-11
   Fe++              0.0155    0.00344      177.
   H+                -0.102   0.000549     0.510
   HCO3-            0.00100    0.00100      56.3
   HPO4--          0.000228   0.000100      8.88
   K+               0.00110    0.00110      39.6
   Mg++                1.44       1.40  3.14e+04
   Mn++            0.000363   0.000363      18.4
   Na+              0.00223    0.00223      47.2
   O2(aq)          -0.00104  -4.27e-05     -1.26
   SO4--            0.00111   3.64e-07    0.0322
   SiO2(aq)          0.0408   6.56e-05      3.64
   Ti(OH)4(aq)     0.000368   0.000368      39.3

  Elemental composition               In fluid                  Sorbed
                  total moles     moles       mg/kg        moles       mg/kg
 -------------------------------------------------------------------------------
   Aluminum          0.004124    2.970e-08   0.0007388
   Calcium           0.008446     0.008234       304.2
   Carbon            0.001000     0.001000       11.07
   Chlorine             1.414        1.414   4.621e+04
   Chromium          0.001169    8.243e-16   3.951e-11
   Hydrogen             111.0        111.0   1.031e+05
   Iron               0.01552     0.003440       177.1
   Magnesium            1.437        1.402   3.142e+04
   Manganese        0.0003634    0.0003634       18.40
   Oxygen               55.65        55.50   8.186e+05
   Phosphorus       0.0002276    0.0001004       2.866
   Potassium         0.001098     0.001098       39.59
   Silicon            0.04084    6.564e-05       1.699
   Sodium            0.002226     0.002226       47.18
   Sulfur            0.001114    3.641e-07     0.01076
   Titanium         0.0003676    0.0003676       16.23


          Step #    12             Xi = 0.0110

          Temperature = 100.0 C    Pressure =  1.013 bars
          pH =  5.406              log fO2 =  -58.205
          Eh =  -0.2579 volts      pe =  -3.4840
          Ionic strength      =    2.805094 molal
          Charge imbalance    =    1.306331 eq/kg (40.35% error)
          Activity of water   =    0.965966
          Solvent mass        =     0.99946 kg
          Solution mass       =      1.0848 kg
          Mineral mass        =    0.012068 kg
          Solution density    =    1.000    g/cm3
          Solution viscosity  =    0.003    poise
          Chlorinity          =    1.414763 molal
          Dissolved solids    =       78628 mg/kg sol'n
          Hardness            =   129536.89 mg/kg sol'n as CaCO3
            carbonate         =        6.24 mg/kg sol'n as CaCO3
            non-carbonate     =   129530.65 mg/kg sol'n as CaCO3
          Carbonate alkalinity=        6.24 mg/kg sol'n as CaCO3
          Water type          =    Mg-Cl
          Bulk volume         =    1.09e+03 cm3
          Fluid volume        =    1.08e+03 cm3
          Mineral volume      =        3.88 cm3
          Inert volume        =        0.00 cm3
          Porosity            =        99.6 %
          Permeability        =        87.3 cm2
          Mass reacted        =          12 g

                          moles          moles         grams          cm3      rxn rate
  Reactants             remaining       reacted       reacted       reacted  (mol/kg sec)
 ------------------------------------------------------------------------------------------
   H2O                    0.02346     0.0002608      0.004699          --            --  
   Al2O3                   0.4222      0.004693        0.4785          --            --  
   CaO                      1.525       0.01695        0.9506          --            --  
   Cr2O3                   0.1196      0.001330        0.2021          --            --  
   FeO(ox)                  2.974       0.03306         2.375          --            --  
   K2O(ox)                0.01008     0.0001120       0.01055          --            --  
   MgO                      4.774       0.05307         2.139          --            --  
   MnO                    0.07422     0.0008250       0.05852          --            --  
   Na2O(ox)                0.1256      0.001396       0.08650          --            --  
   P2O5                   0.02320     0.0002579       0.03661          --            --  
   S                      0.02325     0.0002585      0.008289      0.004009          --  
   SiO2                     8.364       0.09297         5.586          --            --  
   TiO2                   0.07508     0.0008346       0.06667          --            --  

  Minerals in system     moles      log moles      grams        volume (cm3)
 ----------------------------------------------------------------------------
   Chromite              0.001330     -2.876         0.2978         0.05855
   Diaspore             0.0002519     -3.599        0.01511        0.004474
   Hydroxylapatite      0.0001624     -3.789        0.08156         0.03078
   Magnetite             0.007633     -2.117          1.767          0.3399
   Pyrite               0.0006288     -3.201        0.07544         0.01505
   Ripidolite-14A       0.0004513     -3.346         0.2793         0.09459
   Saponite-Mg            0.02494     -1.603          9.552           3.334
                                               _____________   _____________
          (total)                                     12.07           3.877 

  Aqueous species       molality    mg/kg sol'n    act. coef.     log act.
 ---------------------------------------------------------------------------
   Cl-                      1.047     3.421e+04      0.5751       -0.2202
   Mg++                     1.026     2.297e+04      0.2569       -0.5792
   MgCl+                   0.3619     1.992e+04      0.6668       -0.6174
   Ca++                   0.01571         580.0      0.1675       -2.5799
   Fe++                  0.006451         331.9      0.1675       -2.9664
   Na+                   0.003342         70.78      0.6668       -2.6520
   FeCl+                 0.001568         131.9      0.6668       -2.9806
   K+                    0.001176         42.37      0.5751       -3.1698
   CaCl+                 0.001045         72.75      0.6668       -3.1567
   Methane(aq)          0.0009992         14.77      1.0000       -3.0003
   Ti(OH)4(aq)          0.0008360         89.28      1.0000       -3.0778
   MnCl+                0.0005977         49.78      0.6668       -3.3995
   NaCl(aq)             0.0004516         24.32      1.0000       -3.3452
   CaCl2(aq)            0.0003968         40.58      1.0000       -3.4014
   FeCl4--              0.0002779         50.61      0.0811       -4.6472
   Mn++                 0.0002287         11.57      0.1675       -4.4168
   SiO2(aq)             6.677e-05         3.696      1.0000       -4.1754
   KCl(aq)              4.853e-05         3.334      1.0000       -4.3140
   H2PO4-               2.682e-05         2.397      0.6668       -4.7475
   FeCl2(aq)            6.581e-06        0.7686      1.0000       -5.1817
   H+                   4.245e-06      0.003943      0.9246       -5.4061
   H2(aq)               2.919e-06      0.005422      1.0000       -5.5347
   HPO4--               2.897e-06        0.2562      0.0811       -6.6290
   H2S(aq)              7.668e-07       0.02408      1.0000       -6.1153
   MgHCO3+              6.457e-07       0.05076      0.6668       -6.3659
   CO2(aq)              5.955e-07       0.02415      1.0000       -6.2251
   HCl(aq)              5.671e-07       0.01905      1.0000       -6.2463
   OH-                  2.193e-07      0.003437      0.6237       -6.8640
   HS-                  1.031e-07      0.003141      0.6237       -7.1919
   HCO3-                8.991e-08      0.005055      0.6668       -7.2222
   H3PO4(aq)            2.749e-08      0.002482      1.0000       -7.5608
   HSiO3-               2.029e-08      0.001441      0.6668       -7.8687
   AlO2-                1.697e-08     0.0009221      0.6668       -7.9464
   MgP2O7--             1.659e-08      0.003031      0.0811       -8.8711
   HAlO2(aq)            1.138e-08     0.0006292      1.0000       -7.9437
    (only species > 1e-8 molal listed)

  Mineral saturation states
                     log Q/K                          log Q/K
 ----------------------------------------------------------------
   Ripidolite-14A     0.0000 sat    Tridymite         -1.2690     
   Hydroxylapatite    0.0000 sat    C                 -1.2816     
   Chromite           0.0000 sat    Chalcedony        -1.3139     
   Magnetite          0.0000 sat    Greenalite        -1.3460     
   Pyrite             0.0000 sat    Cristobalite(alp  -1.5149     
   Saponite-Mg        0.0000 sat    Ferrosilite       -1.5233     
   Diaspore           0.0000 sat    Amesite-14A       -1.5259     
   Clinochlore-14A   -0.1747        Coesite           -1.7556     
   Boehmite          -0.2948        Chamosite-7A      -1.8070     
   Daphnite-14A      -0.3165        Cristobalite(bet  -1.8171     
   Saponite-Ca       -0.4634        FeO               -1.9677     
   Troilite          -0.4762        SiO2(am)          -1.9911     
   Ice               -0.4820        Fayalite          -2.0384     
   Hematite          -0.5324        Corundum          -2.0667     
   Pyrrhotite        -0.5558        Enstatite         -2.1683     
   Gibbsite          -0.7835        Brucite           -2.2485     
   Chrysotile        -0.8867        Hercynite         -2.2527     
   Whitlockite       -0.9477        Phlogopite        -2.3219     
   Goethite          -0.9631        Wustite           -2.4823     
   Cronstedtite-7A   -0.9986        Minnesotaite      -2.5796     
   Quartz            -1.0972        Fe(OH)2           -2.7623     
   Saponite-H        -1.1425        Eskolaite         -2.8449     
   Talc              -1.1478        Kaolinite         -2.8612     
   Saponite-K        -1.2115        Ripidolite-7A     -2.9072     
   Saponite-Na       -1.2191        Magnesite         -2.9828     
    (only minerals with log Q/K > -3 listed)

                         partial
  Gases               press. (bar)     fugacity     fug. coef.    log fug.
 ---------------------------------------------------------------------------
   CH4(g)                   1.143         1.142        0.9993      0.0579
   H2O(g)                  0.8172        0.8051        0.9852     -0.0941
   H2(g)                 0.003652      0.003655         1.001     -2.4371
   CO2(g)               5.561e-05     5.548e-05        0.9976     -4.2559
   H2S(g)               2.295e-05     2.286e-05        0.9961     -4.6408
   HCl(g)               6.867e-10     6.867e-10         1.000*    -9.1632
   CO(g)                5.755e-11     5.755e-11         1.000*   -10.2400
   C2H4(g)              2.533e-18     2.533e-18         1.000*   -17.5964
   SO2(g)               3.875e-24     3.847e-24        0.9928    -23.4149
   S2(g)                8.734e-25     8.734e-25         1.000*   -24.0588
   Cl2(g)               1.802e-43     1.802e-43         1.000*   -42.7443
   Na(g)                2.208e-46     2.208e-46         1.000*   -45.6559
   K(g)                 8.228e-48     8.228e-48         1.000*   -47.0847
   O2(g)                6.232e-59     6.231e-59        0.9999    -58.2055
   Mg(g)                1.289e-70     1.289e-70         1.000*   -69.8898
   Ca(g)                1.264e-91     1.264e-91         1.000*   -90.8983
   C(g)                 2.204e-94     2.204e-94         1.000*   -93.6568
   Al(g)               1.420e-106    1.420e-106         1.000*  -105.8478
   Si(g)               8.870e-117    8.870e-117         1.000*  -116.0521
    *no data, gas taken to be ideal

                                  In fluid              Sorbed            Kd
  Original basis total moles   moles     mg/kg      moles     mg/kg      L/kg
 -------------------------------------------------------------------------------
   H2O                 55.6       55.5  9.21e+05
   Al+++            0.00939   2.96e-08  0.000737
   Ca++              0.0180     0.0171      633.
   Cl-                 1.41       1.41  4.62e+04
   CrO4--           0.00266   5.46e-16  5.84e-11
   Fe++              0.0341    0.00830      427.
   H+                -0.232    0.00103     0.959
   HCO3-            0.00100    0.00100      56.2
   HPO4--          0.000517   2.98e-05      2.63
   K+               0.00122    0.00122      44.1
   Mg++                1.47       1.39  3.11e+04
   Mn++            0.000826   0.000826      41.8
   Na+              0.00379    0.00379      80.3
   O2(aq)          -0.00238   -0.00200     -59.0
   SO4--            0.00126   8.69e-07    0.0770
   SiO2(aq)          0.0930   6.68e-05      3.70
   Ti(OH)4(aq)     0.000836   0.000836      89.3

  Elemental composition               In fluid                  Sorbed
                  total moles     moles       mg/kg        moles       mg/kg
 -------------------------------------------------------------------------------
   Aluminum          0.009386    2.962e-08   0.0007368
   Calcium            0.01795      0.01714       633.3
   Carbon            0.001000     0.001000       11.07
   Chlorine             1.414        1.414   4.621e+04
   Chromium          0.002661    5.464e-16   2.619e-11
   Hydrogen             111.0        111.0   1.031e+05
   Iron               0.03406     0.008299       427.3
   Magnesium            1.467        1.387   3.107e+04
   Manganese        0.0008260    0.0008260       41.83
   Oxygen               55.83        55.48   8.183e+05
   Phosphorus       0.0005169    2.976e-05      0.8499
   Potassium         0.001224     0.001224       44.12
   Silicon            0.09297    6.675e-05       1.728
   Sodium            0.003791     0.003791       80.35
   Sulfur            0.001258    8.694e-07     0.02570
   Titanium         0.0008356    0.0008356       36.88


          Step #    13             Xi = 0.0132

          Temperature = 100.0 C    Pressure =  1.013 bars
          pH =  5.520              log fO2 =  -60.196
          Eh =  -0.3032 volts      pe =  -4.0957
          Ionic strength      =    2.806135 molal
          Charge imbalance    =    1.306316 eq/kg (40.35% error)
          Activity of water   =    0.965955
          Solvent mass        =     0.99932 kg
          Solution mass       =      1.0848 kg
          Mineral mass        =    0.014515 kg
          Solution density    =    1.000    g/cm3
          Solution viscosity  =    0.003    poise
          Chlorinity          =    1.414959 molal
          Dissolved solids    =       78766 mg/kg sol'n
          Hardness            =   129284.04 mg/kg sol'n as CaCO3
            carbonate         =        7.79 mg/kg sol'n as CaCO3
            non-carbonate     =   129276.24 mg/kg sol'n as CaCO3
          Carbonate alkalinity=        7.79 mg/kg sol'n as CaCO3
          Water type          =    Mg-Cl
          Bulk volume         =    1.09e+03 cm3
          Fluid volume        =    1.08e+03 cm3
          Mineral volume      =        4.71 cm3
          Inert volume        =        0.00 cm3
          Porosity            =        99.6 %
          Permeability        =        85.0 cm2
          Mass reacted        =        14.5 g

                          moles          moles         grams          cm3      rxn rate
  Reactants             remaining       reacted       reacted       reacted  (mol/kg sec)
 ------------------------------------------------------------------------------------------
   H2O                    0.02341     0.0003143      0.005662          --            --  
   Al2O3                   0.4212      0.005654        0.5765          --            --  
   CaO                      1.522       0.02043         1.145          --            --  
   Cr2O3                   0.1194      0.001602        0.2436          --            --  
   FeO(ox)                  2.967       0.03983         2.862          --            --  
   K2O(ox)                0.01006     0.0001350       0.01272          --            --  
   MgO                      4.763       0.06394         2.577          --            --  
   MnO                    0.07405     0.0009940       0.07051          --            --  
   Na2O(ox)                0.1253      0.001682        0.1042          --            --  
   P2O5                   0.02315     0.0003108       0.04411          --            --  
   S                      0.02320     0.0003114      0.009987      0.004831          --  
   SiO2                     8.345        0.1120         6.730          --            --  
   TiO2                   0.07491      0.001006       0.08033          --            --  

  Minerals in system     moles      log moles      grams        volume (cm3)
 ----------------------------------------------------------------------------
   Antigorite           5.332e-05     -4.273         0.2418         0.09326
   Chromite              0.001603     -2.795         0.3588         0.07055
   Daphnite-14A         0.0002412     -3.618         0.1721         0.05148
   Hydroxylapatite      0.0002034     -3.692         0.1022         0.03855
   Magnetite             0.008346     -2.078          1.933          0.3716
   Ripidolite-14A       0.0005703     -3.244         0.3529          0.1195
   Saponite-Mg            0.02935     -1.532          11.24           3.923
   Troilite              0.001310     -2.883         0.1152         0.04347
                                               _____________   _____________
          (total)                                     14.51           4.712 

  Aqueous species       molality    mg/kg sol'n    act. coef.     log act.
 ---------------------------------------------------------------------------
   Cl-                      1.048     3.422e+04      0.5751       -0.2200
   Mg++                     1.021     2.287e+04      0.2569       -0.5811
   MgCl+                   0.3604     1.984e+04      0.6669       -0.6191
   Ca++                   0.01870         690.6      0.1675       -2.5040
   Fe++                  0.008189         421.3      0.1675       -2.8627
   Na+                   0.003846         81.46      0.6669       -2.5909
   FeCl+                 0.001992         167.5      0.6669       -2.8768
   CaCl+                 0.001245         86.65      0.6669       -3.0807
   K+                    0.001220         43.96      0.5751       -3.1537
   Ti(OH)4(aq)           0.001007         107.6      1.0000       -2.9969
   Methane(aq)           0.001001         14.79      1.0000       -2.9997
   MnCl+                0.0007202         59.97      0.6669       -3.3185
   NaCl(aq)             0.0005200         28.00      1.0000       -3.2840
   CaCl2(aq)            0.0004729         48.35      1.0000       -3.3252
   FeCl4--              0.0003533         64.34      0.0811       -4.5429
   Mn++                 0.0002754         13.94      0.1675       -4.3359
   KCl(aq)              5.038e-05         3.460      1.0000       -4.2977
   SiO2(aq)             4.664e-05         2.582      1.0000       -4.3312
   H2(aq)               2.888e-05       0.05364      1.0000       -4.5394
   H2PO4-               1.086e-05        0.9703      0.6669       -5.1401
   FeCl2(aq)            8.362e-06        0.9764      1.0000       -5.0777
   H+                   3.264e-06      0.003031      0.9247       -5.5202
   HPO4--               1.526e-06        0.1349      0.0811       -6.9075
   H2S(aq)              1.069e-06       0.03357      1.0000       -5.9710
   HCl(aq)              4.363e-07       0.01465      1.0000       -6.3602
   OH-                  2.852e-07      0.004468      0.6237       -6.7499
   HS-                  1.869e-07      0.005694      0.6237       -6.9335
   HSiO3-               1.843e-08      0.001309      0.6669       -7.9105
    (only species > 1e-8 molal listed)

  Mineral saturation states
                     log Q/K                          log Q/K
 ----------------------------------------------------------------
   Magnetite          0.0000 sat    Gibbsite          -1.2210     
   Hydroxylapatite    0.0000 sat    Quartz            -1.2530     
   Chromite           0.0000 sat    Ferrosilite       -1.3473     
   Antigorite         0.0000 sat    Tridymite         -1.4248     
   Saponite-Mg        0.0000 sat    Chalcedony        -1.4697     
   Daphnite-14A       0.0000 sat    Fayalite          -1.5307     
   Troilite           0.0000 sat    FeO               -1.6359     
   Ripidolite-14A     0.0000 sat    Cristobalite(alp  -1.6707     
   Pyrrhotite        -0.0796        Coesite           -1.9114     
   Pyrite            -0.3748        Cristobalite(bet  -1.9729     
   Clinochlore-14A   -0.3857        Brucite           -2.0222     
   Diaspore          -0.4375        Enstatite         -2.0978     
   Saponite-Ca       -0.4506        SiO2(am)          -2.1469     
   Ice               -0.4820        Chamosite-7A      -2.1742     
   Chrysotile        -0.5195        Minnesotaite      -2.2075     
   Greenalite        -0.6623        Wustite           -2.2208     
   Boehmite          -0.7323        Phlogopite        -2.4179     
   Cronstedtite-7A   -0.8226        Fe(OH)2           -2.4305     
   Hematite          -0.8642        Amesite-14A       -2.6824     
   Whitlockite       -1.0491        Hercynite         -2.7959     
   Talc              -1.0922        Daphnite-7A       -2.8752     
   Goethite          -1.1290        Ripidolite-7A     -2.9072     
   Saponite-H        -1.1799        Corundum          -2.9416     
   Saponite-Na       -1.1986        Annite            -2.9743     
   Saponite-K        -1.2059     
    (only minerals with log Q/K > -3 listed)

                         partial
  Gases               press. (bar)     fugacity     fug. coef.    log fug.
 ---------------------------------------------------------------------------
   CH4(g)                   1.145         1.144        0.9993      0.0585
   H2O(g)                  0.8172        0.8051        0.9852     -0.0941
   H2(g)                  0.03614       0.03616         1.001     -1.4418
   H2S(g)               3.200e-05     3.188e-05        0.9961     -4.4965
   CO2(g)               5.813e-09     5.799e-09        0.9976     -8.2367
   HCl(g)               5.283e-10     5.283e-10         1.000*    -9.2771
   CO(g)                5.952e-14     5.952e-14         1.000*   -13.2254
   C2H4(g)              2.595e-20     2.595e-20         1.000*   -19.5858
   S2(g)                1.735e-26     1.735e-26         1.000*   -25.7608
   SO2(g)               5.579e-27     5.539e-27        0.9928    -26.2566
   Cl2(g)               1.078e-44     1.078e-44         1.000*   -43.9675
   Na(g)                1.040e-45     1.040e-45         1.000*   -44.9831
   K(g)                 3.492e-47     3.492e-47         1.000*   -46.4569
   O2(g)                6.366e-61     6.366e-61        0.9999    -60.1962
   Mg(g)                2.147e-69     2.147e-69         1.000*   -68.6682
   Ca(g)                2.518e-90     2.518e-90         1.000*   -89.5990
   C(g)                 2.255e-96     2.255e-96         1.000*   -95.6469
   Al(g)               1.613e-105    1.613e-105         1.000*  -104.7922
   Si(g)               6.065e-115    6.065e-115         1.000*  -114.2172
    *no data, gas taken to be ideal

                                  In fluid              Sorbed            Kd
  Original basis total moles   moles     mg/kg      moles     mg/kg      L/kg
 -------------------------------------------------------------------------------
   H2O                 55.6       55.5  9.21e+05
   Al+++             0.0113   1.26e-08  0.000312
   Ca++              0.0214     0.0204      754.
   Cl-                 1.41       1.41  4.62e+04
   CrO4--           0.00321   1.76e-16  1.89e-11
   Fe++              0.0408     0.0105      542.
   H+                -0.280    0.00102     0.945
   HCO3-            0.00100    0.00100      56.2
   HPO4--          0.000623   1.24e-05      1.10
   K+               0.00127    0.00127      45.8
   Mg++                1.48       1.38  3.09e+04
   Mn++            0.000995   0.000995      50.4
   Na+              0.00436    0.00436      92.5
   O2(aq)          -0.00287   -0.00202     -59.5
   SO4--            0.00131   1.26e-06     0.111
   SiO2(aq)           0.112   4.66e-05      2.58
   Ti(OH)4(aq)      0.00101    0.00101      108.

  Elemental composition               In fluid                  Sorbed
                  total moles     moles       mg/kg        moles       mg/kg
 -------------------------------------------------------------------------------
   Aluminum           0.01131    1.256e-08   0.0003123
   Calcium            0.02143      0.02041       754.0
   Carbon            0.001000     0.001000       11.07
   Chlorine             1.414        1.414   4.621e+04
   Chromium          0.003206    1.763e-16   8.451e-12
   Hydrogen             111.0        111.0   1.031e+05
   Iron               0.04083      0.01054       542.4
   Magnesium            1.478        1.381   3.094e+04
   Manganese        0.0009950    0.0009950       50.39
   Oxygen               55.89        55.48   8.182e+05
   Phosphorus       0.0006226    1.240e-05      0.3540
   Potassium         0.001270     0.001270       45.78
   Silicon             0.1120    4.663e-05       1.207
   Sodium            0.004363     0.004363       92.47
   Sulfur            0.001311    1.255e-06     0.03710
   Titanium          0.001007     0.001007       44.43


          Step #    14             Xi = 0.0155

          Temperature = 100.0 C    Pressure =  1.013 bars
          pH =  5.504              log fO2 =  -60.522
          Eh =  -0.3081 volts      pe =  -4.1611
          Ionic strength      =    2.807348 molal
          Charge imbalance    =    1.306362 eq/kg (40.34% error)
          Activity of water   =    0.965942
          Solvent mass        =     0.99913 kg
          Solution mass       =      1.0847 kg
          Mineral mass        =    0.017013 kg
          Solution density    =    1.000    g/cm3
          Solution viscosity  =    0.003    poise
          Chlorinity          =    1.415237 molal
          Dissolved solids    =       78915 mg/kg sol'n
          Hardness            =   129030.26 mg/kg sol'n as CaCO3
            carbonate         =        7.56 mg/kg sol'n as CaCO3
            non-carbonate     =   129022.71 mg/kg sol'n as CaCO3
          Carbonate alkalinity=        7.56 mg/kg sol'n as CaCO3
          Water type          =    Mg-Cl
          Bulk volume         =    1.09e+03 cm3
          Fluid volume        =    1.08e+03 cm3
          Mineral volume      =        5.57 cm3
          Inert volume        =        0.00 cm3
          Porosity            =        99.5 %
          Permeability        =        82.7 cm2
          Mass reacted        =        16.9 g

                          moles          moles         grams          cm3      rxn rate
  Reactants             remaining       reacted       reacted       reacted  (mol/kg sec)
 ------------------------------------------------------------------------------------------
   H2O                    0.02336     0.0003677      0.006624          --            --  
   Al2O3                   0.4202      0.006616        0.6745          --            --  
   CaO                      1.518       0.02390         1.340          --            --  
   Cr2O3                   0.1191      0.001875        0.2850          --            --  
   FeO(ox)                  2.961       0.04661         3.349          --            --  
   K2O(ox)                0.01003     0.0001580       0.01488          --            --  
   MgO                      4.753       0.07482         3.015          --            --  
   MnO                    0.07388      0.001163       0.08250          --            --  
   Na2O(ox)                0.1250      0.001968        0.1219          --            --  
   P2O5                   0.02310     0.0003636       0.05162          --            --  
   S                      0.02315     0.0003644       0.01169      0.005652          --  
   SiO2                     8.326        0.1311         7.875          --            --  
   TiO2                   0.07474      0.001177       0.09399          --            --  

  Minerals in system     moles      log moles      grams        volume (cm3)
 ----------------------------------------------------------------------------
   Antigorite           0.0002355     -3.628          1.068          0.4120
   Chromite              0.001876     -2.727         0.4198         0.08254
   Daphnite-14A          0.001255     -2.901         0.8956          0.2679
   Hydroxylapatite      0.0002393     -3.621         0.1202         0.04535
   Magnetite             0.008413     -2.075          1.948          0.3746
   Saponite-Mg            0.03249     -1.488          12.44           4.343
   Troilite              0.001363     -2.865         0.1199         0.04523
                                               _____________   _____________
          (total)                                     17.01           5.570 

  Aqueous species       molality    mg/kg sol'n    act. coef.     log act.
 ---------------------------------------------------------------------------
   Cl-                      1.048     3.422e+04      0.5752       -0.2198
   Mg++                     1.017     2.276e+04      0.2569       -0.5829
   MgCl+                   0.3590     1.976e+04      0.6669       -0.6208
   Ca++                   0.02173         802.0      0.1675       -2.4390
   Fe++                  0.009994         514.1      0.1675       -2.7762
   Na+                   0.004351         92.13      0.6669       -2.5373
   FeCl+                 0.002431         204.5      0.6669       -2.7901
   CaCl+                 0.001447         100.7      0.6669       -3.0154
   K+                    0.001265         45.55      0.5752       -3.1382
   Ti(OH)4(aq)           0.001179         125.8      1.0000       -2.9286
   Methane(aq)           0.001001         14.79      1.0000       -2.9996
   MnCl+                0.0008428         70.17      0.6669       -3.2502
   NaCl(aq)             0.0005886         31.68      1.0000       -3.2302
   CaCl2(aq)            0.0005498         56.21      1.0000       -3.2598
   FeCl4--              0.0004320         78.64      0.0811       -4.4556
   Mn++                 0.0003222         16.30      0.1675       -4.2678
   KCl(aq)              5.224e-05         3.587      1.0000       -4.2820
   SiO2(aq)             5.209e-05         2.883      1.0000       -4.2832
   H2(aq)               4.204e-05       0.07806      1.0000       -4.3764
   FeCl2(aq)            1.021e-05         1.192      1.0000       -4.9908
   H2PO4-               9.223e-06        0.8239      0.6669       -5.2110
   H+                   3.387e-06      0.003145      0.9248       -5.5041
   HPO4--               1.249e-06        0.1104      0.0811       -6.9945
   H2S(aq)              9.434e-07       0.02962      1.0000       -6.0253
   HCl(aq)              4.529e-07       0.01521      1.0000       -6.3440
   OH-                  2.748e-07      0.004304      0.6237       -6.7660
   HS-                  1.589e-07      0.004840      0.6237       -7.0039
   HSiO3-               1.983e-08      0.001408      0.6669       -7.8785
    (only species > 1e-8 molal listed)

  Mineral saturation states
                     log Q/K                          log Q/K
 ----------------------------------------------------------------
   Antigorite         0.0000 sat    Saponite-Na       -1.1806     
   Magnetite          0.0000 sat    Saponite-K        -1.2005     
   Chromite           0.0000 sat    Quartz            -1.2050     
   Hydroxylapatite    0.0000 sat    Ferrosilite       -1.2450     
   Troilite           0.0000 sat    Fayalite          -1.3740     
   Saponite-Mg        0.0000 sat    Tridymite         -1.3768     
   Daphnite-14A       0.0000 sat    Chalcedony        -1.4217     
   Pyrrhotite        -0.0796        Gibbsite          -1.4289     
   Ripidolite-14A    -0.2650        FeO               -1.5815     
   Greenalite        -0.4032        Cristobalite(alp  -1.6227     
   Saponite-Ca       -0.4395        Minnesotaite      -1.8524     
   Ice               -0.4820        Coesite           -1.8634     
   Chrysotile        -0.5255        Cristobalite(bet  -1.9249     
   Pyrite            -0.5922        Brucite           -2.0562     
   Diaspore          -0.6454        Enstatite         -2.0838     
   Cronstedtite-7A   -0.7203        SiO2(am)          -2.0989     
   Clinochlore-14A   -0.8275        Wustite           -2.1780     
   Hematite          -0.9186        Fe(OH)2           -2.3762     
   Boehmite          -0.9402        Chamosite-7A      -2.4333     
   Talc              -1.0022        Phlogopite        -2.5843     
   Whitlockite       -1.0600        Daphnite-7A       -2.8752     
   Goethite          -1.1562        Annite            -2.8756     
   Saponite-H        -1.1743     
    (only minerals with log Q/K > -3 listed)

                         partial
  Gases               press. (bar)     fugacity     fug. coef.    log fug.
 ---------------------------------------------------------------------------
   CH4(g)                   1.145         1.144        0.9993      0.0586
   H2O(g)                  0.8172        0.8051        0.9852     -0.0941
   H2(g)                  0.05259       0.05263         1.001     -1.2788
   H2S(g)               2.824e-05     2.813e-05        0.9961     -4.5508
   CO2(g)               1.296e-09     1.293e-09        0.9976     -8.8886
   HCl(g)               5.484e-10     5.484e-10         1.000*    -9.2609
   CO(g)                1.931e-14     1.931e-14         1.000*   -13.7143
   C2H4(g)              1.226e-20     1.226e-20         1.000*   -19.9116
   S2(g)                6.376e-27     6.376e-27         1.000*   -26.1954
   SO2(g)               1.597e-27     1.585e-27        0.9928    -26.7999
   Cl2(g)               7.981e-45     7.981e-45         1.000*   -44.0980
   Na(g)                1.367e-45     1.367e-45         1.000*   -44.8641
   K(g)                 4.208e-47     4.208e-47         1.000*   -46.3759
   O2(g)                3.005e-61     3.005e-61        0.9999    -60.5222
   Mg(g)                2.890e-69     2.890e-69         1.000*   -68.5392
   Ca(g)                3.953e-90     3.953e-90         1.000*   -89.4031
   C(g)                 1.065e-96     1.065e-96         1.000*   -95.9728
   Al(g)               1.755e-105    1.755e-105         1.000*  -104.7556
   Si(g)               1.435e-114    1.435e-114         1.000*  -113.8431
    *no data, gas taken to be ideal

                                  In fluid              Sorbed            Kd
  Original basis total moles   moles     mg/kg      moles     mg/kg      L/kg
 -------------------------------------------------------------------------------
   H2O                 55.7       55.5  9.21e+05
   Al+++             0.0132   7.61e-09  0.000189
   Ca++              0.0249     0.0237      876.
   Cl-                 1.41       1.41  4.62e+04
   CrO4--           0.00375   1.87e-16  2.00e-11
   Fe++              0.0476     0.0129      662.
   H+                -0.327    0.00101     0.943
   HCO3-            0.00100    0.00100      56.3
   HPO4--          0.000728   1.05e-05     0.927
   K+               0.00132    0.00132      47.4
   Mg++                1.49       1.37  3.08e+04
   Mn++             0.00116    0.00116      59.0
   Na+              0.00494    0.00494      105.
   O2(aq)          -0.00336   -0.00202     -59.7
   SO4--            0.00136   1.10e-06    0.0975
   SiO2(aq)           0.131   5.21e-05      2.88
   Ti(OH)4(aq)      0.00118    0.00118      126.

  Elemental composition               In fluid                  Sorbed
                  total moles     moles       mg/kg        moles       mg/kg
 -------------------------------------------------------------------------------
   Aluminum           0.01323    7.606e-09   0.0001892
   Calcium            0.02490      0.02370       875.7
   Carbon            0.001000     0.001000       11.07
   Chlorine             1.414        1.414   4.621e+04
   Chromium          0.003751    1.866e-16   8.947e-12
   Hydrogen             111.0        110.9   1.031e+05
   Iron               0.04761      0.01286       661.9
   Magnesium            1.489        1.375   3.080e+04
   Manganese         0.001164     0.001164       58.95
   Oxygen               55.96        55.47   8.181e+05
   Phosphorus       0.0007283    1.048e-05      0.2992
   Potassium         0.001316     0.001316       47.43
   Silicon             0.1311    5.207e-05       1.348
   Sodium            0.004935     0.004935       104.6
   Sulfur            0.001364    1.101e-06     0.03256
   Titanium          0.001178     0.001178       51.98


          Step #    15             Xi = 0.0183

          Temperature = 100.0 C    Pressure =  1.013 bars
          pH =  5.479              log fO2 =  -61.030
          Eh =  -0.3156 volts      pe =  -4.2629
          Ionic strength      =    2.809029 molal
          Charge imbalance    =    1.306349 eq/kg (40.33% error)
          Activity of water   =    0.965930
          Solvent mass        =     0.99888 kg
          Solution mass       =      1.0847 kg
          Mineral mass        =    0.020047 kg
          Solution density    =    1.001    g/cm3
          Solution viscosity  =    0.003    poise
          Chlorinity          =    1.415579 molal
          Dissolved solids    =       79146 mg/kg sol'n
          Hardness            =   128543.34 mg/kg sol'n as CaCO3
            carbonate         =        7.20 mg/kg sol'n as CaCO3
            non-carbonate     =   128536.14 mg/kg sol'n as CaCO3
          Carbonate alkalinity=        7.20 mg/kg sol'n as CaCO3
          Water type          =    Mg-Cl
          Bulk volume         =    1.09e+03 cm3
          Fluid volume        =    1.08e+03 cm3
          Mineral volume      =        6.63 cm3
          Inert volume        =        0.00 cm3
          Porosity            =        99.4 %
          Permeability        =        80.0 cm2
          Mass reacted        =          20 g

                          moles          moles         grams          cm3      rxn rate
  Reactants             remaining       reacted       reacted       reacted  (mol/kg sec)
 ------------------------------------------------------------------------------------------
   H2O                    0.02329     0.0004339      0.007816          --            --  
   Al2O3                   0.4191      0.007806        0.7959          --            --  
   CaO                      1.514       0.02820         1.581          --            --  
   Cr2O3                   0.1188      0.002212        0.3363          --            --  
   FeO(ox)                  2.952       0.05499         3.951          --            --  
   K2O(ox)                0.01001     0.0001864       0.01756          --            --  
   MgO                      4.739       0.08828         3.558          --            --  
   MnO                    0.07367      0.001372       0.09735          --            --  
   Na2O(ox)                0.1246      0.002322        0.1439          --            --  
   P2O5                   0.02303     0.0004291       0.06090          --            --  
   S                      0.02308     0.0004300       0.01379      0.006669          --  
   SiO2                     8.302        0.1546         9.292          --            --  
   TiO2                   0.07453      0.001388        0.1109          --            --  

  Minerals in system     moles      log moles      grams        volume (cm3)
 ----------------------------------------------------------------------------
   Antigorite           0.0004525     -3.344          2.053          0.7915
   Chromite              0.002213     -2.655         0.4953         0.09739
   Daphnite-14A          0.001800     -2.745          1.284          0.3841
   Greenalite           9.752e-05     -4.011        0.03625         0.01122
   Hydroxylapatite      0.0002833     -3.548         0.1423         0.05371
   Magnetite             0.008511     -2.070          1.971          0.3790
   Saponite-Mg            0.03640     -1.439          13.94           4.866
   Troilite              0.001429     -2.845         0.1256         0.04741
                                               _____________   _____________
          (total)                                     20.05           6.630 

  Aqueous species       molality    mg/kg sol'n    act. coef.     log act.
 ---------------------------------------------------------------------------
   Cl-                      1.048     3.423e+04      0.5752       -0.2197
   Mg++                     1.010     2.261e+04      0.2569       -0.5858
   MgCl+                   0.3568     1.963e+04      0.6670       -0.6235
   Ca++                   0.02547         940.0      0.1675       -2.3699
   Fe++                   0.01363         700.8      0.1675       -2.6416
   Na+                   0.004976         105.3      0.6670       -2.4790
   FeCl+                 0.003316         278.8      0.6670       -2.6552
   CaCl+                 0.001697         118.0      0.6670       -2.9462
   Ti(OH)4(aq)           0.001391         148.5      1.0000       -2.8567
   K+                    0.001320         47.52      0.5752       -3.1197
   Methane(aq)           0.001001         14.79      1.0000       -2.9995
   MnCl+                0.0009947         82.79      0.6670       -3.1782
   NaCl(aq)             0.0006735         36.25      1.0000       -3.1717
   CaCl2(aq)            0.0006452         65.94      1.0000       -3.1903
   FeCl4--              0.0005901         107.4      0.0811       -4.3202
   Mn++                 0.0003801         19.23      0.1675       -4.1960
   H2(aq)               7.540e-05        0.1400      1.0000       -4.1226
   SiO2(aq)             6.188e-05         3.424      1.0000       -4.2084
   KCl(aq)              5.453e-05         3.744      1.0000       -4.2633
   FeCl2(aq)            1.394e-05         1.627      1.0000       -4.8558
   H2PO4-               8.094e-06        0.7229      0.6670       -5.2677
   H+                   3.588e-06      0.003330      0.9249       -5.4791
   HPO4--               1.035e-06       0.09146      0.0811       -7.0762
   H2S(aq)              7.764e-07       0.02437      1.0000       -6.1099
   HCl(aq)              4.800e-07       0.01612      1.0000       -6.3187
   OH-                  2.593e-07      0.004062      0.6238       -6.7911
   HS-                  1.234e-07      0.003759      0.6238       -7.1135
   HSiO3-               2.223e-08      0.001578      0.6670       -7.8288
    (only species > 1e-8 molal listed)

  Mineral saturation states
                     log Q/K                          log Q/K
 ----------------------------------------------------------------
   Saponite-Mg        0.0000 sat    Saponite-H        -1.1655     
   Troilite           0.0000 sat    Saponite-K        -1.1939     
   Hydroxylapatite    0.0000 sat    Goethite          -1.1985     
   Antigorite         0.0000 sat    Boehmite          -1.2637     
   Greenalite         0.0000 sat    Minnesotaite      -1.2996     
   Magnetite          0.0000 sat    Tridymite         -1.3020     
   Chromite           0.0000 sat    Chalcedony        -1.3469     
   Daphnite-14A       0.0000 sat    FeO               -1.4970     
   Pyrrhotite        -0.0796        Clinochlore-14A   -1.5151     
   Saponite-Ca       -0.4277        Cristobalite(alp  -1.5479     
   Ice               -0.4821        Gibbsite          -1.7525     
   Chrysotile        -0.5348        Coesite           -1.7886     
   Cronstedtite-7A   -0.5609        Cristobalite(bet  -1.8501     
   Ripidolite-14A    -0.6776        SiO2(am)          -2.0241     
   Talc              -0.8620        Enstatite         -2.0620     
   Pyrite            -0.9305        Brucite           -2.1092     
   Diaspore          -0.9689        Wustite           -2.1114     
   Hematite          -1.0031        Fe(OH)2           -2.2916     
   Whitlockite       -1.0663        Annite            -2.7277     
   Ferrosilite       -1.0856        Chamosite-7A      -2.8365     
   Fayalite          -1.1301        Phlogopite        -2.8490     
   Quartz            -1.1302        Daphnite-7A       -2.8752     
   Saponite-Na       -1.1609     
    (only minerals with log Q/K > -3 listed)

                         partial
  Gases               press. (bar)     fugacity     fug. coef.    log fug.
 ---------------------------------------------------------------------------
   CH4(g)                   1.145         1.145        0.9993      0.0587
   H2O(g)                  0.8172        0.8051        0.9852     -0.0942
   H2(g)                  0.09433       0.09440         1.001     -1.0250
   H2S(g)               2.324e-05     2.315e-05        0.9961     -4.6354
   HCl(g)               5.813e-10     5.813e-10         1.000*    -9.2356
   CO2(g)               1.252e-10     1.249e-10        0.9976     -9.9033
   CO(g)                3.347e-15     3.347e-15         1.000*   -14.4753
   C2H4(g)              3.812e-21     3.812e-21         1.000*   -20.4188
   S2(g)                1.343e-27     1.343e-27         1.000*   -26.8720
   SO2(g)               2.278e-28     2.261e-28        0.9928    -27.6457
   Cl2(g)               4.998e-45     4.998e-45         1.000*   -44.3012
   Na(g)                1.977e-45     1.977e-45         1.000*   -44.7039
   K(g)                 5.551e-47     5.551e-47         1.000*   -46.2556
   O2(g)                9.342e-62     9.341e-62        0.9999    -61.0296
   Mg(g)                4.588e-69     4.588e-69         1.000*   -68.3384
   Ca(g)                7.406e-90     7.406e-90         1.000*   -89.1304
   C(g)                 3.310e-97     3.310e-97         1.000*   -96.4801
   Al(g)               2.002e-105    2.002e-105         1.000*  -104.6986
   Si(g)               5.484e-114    5.484e-114         1.000*  -113.2609
    *no data, gas taken to be ideal

                                  In fluid              Sorbed            Kd
  Original basis total moles   moles     mg/kg      moles     mg/kg      L/kg
 -------------------------------------------------------------------------------
   H2O                 55.7       55.4  9.21e+05
   Al+++             0.0156   3.49e-09  8.68e-05
   Ca++              0.0292     0.0278  1.03e+03
   Cl-                 1.41       1.41  4.62e+04
   CrO4--           0.00443   2.04e-16  2.19e-11
   Fe++              0.0560     0.0175      902.
   H+                -0.386    0.00101     0.942
   HCO3-            0.00100    0.00100      56.3
   HPO4--          0.000859   9.13e-06     0.808
   K+               0.00137    0.00137      49.5
   Mg++                1.50       1.37  3.06e+04
   Mn++             0.00137    0.00137      69.6
   Na+              0.00564    0.00564      120.
   O2(aq)          -0.00396   -0.00204     -60.2
   SO4--            0.00143   8.99e-07    0.0796
   SiO2(aq)           0.155   6.18e-05      3.43
   Ti(OH)4(aq)      0.00139    0.00139      148.

  Elemental composition               In fluid                  Sorbed
                  total moles     moles       mg/kg        moles       mg/kg
 -------------------------------------------------------------------------------
   Aluminum           0.01561    3.489e-09   8.679e-05
   Calcium            0.02920      0.02778       1026.
   Carbon            0.001000     0.001000       11.07
   Chlorine             1.414        1.414   4.621e+04
   Chromium          0.004426    2.044e-16   9.800e-12
   Hydrogen             111.0        110.9   1.030e+05
   Iron               0.05599      0.01753       902.4
   Magnesium            1.502        1.365   3.059e+04
   Manganese         0.001373     0.001373       69.55
   Oxygen               56.04        55.45   8.179e+05
   Phosphorus       0.0008591    9.130e-06      0.2607
   Potassium         0.001373     0.001373       49.48
   Silicon             0.1546    6.183e-05       1.601
   Sodium            0.005643     0.005643       119.6
   Sulfur            0.001430    8.989e-07     0.02657
   Titanium          0.001389     0.001389       61.32


          Step #    26             Xi = 0.1000

          Temperature = 100.0 C    Pressure =  1.013 bars
          pH =  5.501              log fO2 =  -61.032
          Eh =  -0.3173 volts      pe =  -4.2853
          Ionic strength      =    2.845198 molal
          Charge imbalance    =    1.311296 eq/kg (40.08% error)
          Activity of water   =    0.965323
          Solvent mass        =     0.99178 kg
          Solution mass       =      1.0806 kg
          Mineral mass        =     0.11336 kg
          Solution density    =    1.002    g/cm3
          Solution viscosity  =    0.003    poise
          Chlorinity          =    1.425714 molal
          Dissolved solids    =       82230 mg/kg sol'n
          Hardness            =   127581.22 mg/kg sol'n as CaCO3
            carbonate         =        7.53 mg/kg sol'n as CaCO3
            non-carbonate     =   127573.70 mg/kg sol'n as CaCO3
          Carbonate alkalinity=        7.53 mg/kg sol'n as CaCO3
          Water type          =    Mg-Cl
          Bulk volume         =    1.12e+03 cm3
          Fluid volume        =    1.08e+03 cm3
          Mineral volume      =        38.1 cm3
          Inert volume        =        0.00 cm3
          Porosity            =        96.6 %
          Permeability        =        30.4 cm2
          Mass reacted        =         109 g

                          moles          moles         grams          cm3      rxn rate
  Reactants             remaining       reacted       reacted       reacted  (mol/kg sec)
 ------------------------------------------------------------------------------------------
   H2O                    0.02135      0.002373       0.04274          --            --  
   Al2O3                   0.3842       0.04269         4.352          --            --  
   CaO                      1.388        0.1542         8.647          --            --  
   Cr2O3                   0.1089       0.01210         1.839          --            --  
   FeO(ox)                  2.707        0.3007         21.61          --            --  
   K2O(ox)               0.009173      0.001019       0.09601          --            --  
   MgO                      4.345        0.4827         19.46          --            --  
   MnO                    0.06754      0.007504        0.5323          --            --  
   Na2O(ox)                0.1143       0.01269        0.7868          --            --  
   P2O5                   0.02112      0.002346        0.3330          --            --  
   S                      0.02116      0.002351       0.07539       0.03647          --  
   SiO2                     7.611        0.8457         50.81          --            --  
   TiO2                   0.06832      0.007592        0.6064          --            --  

  Minerals in system     moles      log moles      grams        volume (cm3)
 ----------------------------------------------------------------------------
   Antigorite            0.003743     -2.427          16.98           6.548
   Chromite               0.01210     -1.917          2.708          0.5325
   Daphnite-14A           0.01730     -1.762          12.34           3.692
   Greenalite             0.05089     -1.293          18.92           5.852
   Hydroxylapatite       0.001564     -2.806         0.7858          0.2965
   Magnetite              0.01043     -1.982          2.415          0.4645
   Saponite-Mg             0.1539     -0.813          58.91           20.56
   Troilite              0.003350     -2.475         0.2945          0.1111
                                               _____________   _____________
          (total)                                     113.4           38.06 

  Aqueous species       molality    mg/kg sol'n    act. coef.     log act.
 ---------------------------------------------------------------------------
   Cl-                      1.067     3.471e+04      0.5763       -0.2113
   Mg++                    0.9120     2.034e+04      0.2574       -0.6293
   MgCl+                   0.3283     1.800e+04      0.6687       -0.6586
   Ca++                    0.1358         4995.      0.1677       -1.6426
   Na+                    0.02337         493.2      0.6687       -1.8060
   Fe++                   0.01232         631.3      0.1677       -2.6851
   CaCl+                 0.009210         638.4      0.6687       -2.2105
   Ti(OH)4(aq)           0.007656         814.4      1.0000       -2.1160
   MnCl+                 0.005502         456.4      0.6687       -2.4343
   CaCl2(aq)             0.003578         364.5      1.0000       -2.4463
   NaCl(aq)              0.003234         173.4      1.0000       -2.4903
   FeCl+                 0.003051         255.7      0.6687       -2.6903
   K+                    0.002940         105.5      0.5763       -2.7711
   Mn++                  0.002066         104.2      0.1677       -3.4605
   Methane(aq)           0.001008         14.85      1.0000       -2.9964
   FeCl4--              0.0005776         104.8      0.0809       -4.3302
   KCl(aq)              0.0001241         8.488      1.0000       -3.9064
   H2(aq)               7.552e-05        0.1397      1.0000       -4.1219
   SiO2(aq)             6.185e-05         3.411      1.0000       -4.2087
   FeCl2(aq)            1.311e-05         1.525      1.0000       -4.8825
   H+                   3.398e-06      0.003144      0.9281       -5.5011
   H2S(aq)              7.754e-07       0.02425      1.0000       -6.1105
   HCl(aq)              4.652e-07       0.01557      1.0000       -6.3324
   H2PO4-               4.402e-07       0.03918      0.6687       -6.5312
   OH-                  2.721e-07      0.004247      0.6252       -6.7693
   HS-                  1.294e-07      0.003928      0.6252       -7.0921
   HPO4--               5.945e-08      0.005237      0.0809       -8.3176
   HSiO3-               2.331e-08      0.001649      0.6687       -7.8073
    (only species > 1e-8 molal listed)

  Mineral saturation states
                     log Q/K                          log Q/K
 ----------------------------------------------------------------
   Saponite-Mg        0.0000 sat    Saponite-H        -1.1656     
   Hydroxylapatite    0.0000 sat    Goethite          -1.1988     
   Daphnite-14A       0.0000 sat    Boehmite          -1.2638     
   Troilite           0.0000 sat    Minnesotaite      -1.2998     
   Antigorite         0.0000 sat    Tridymite         -1.3023     
   Chromite           0.0000 sat    Whitlockite       -1.3233     
   Greenalite         0.0000 sat    Chalcedony        -1.3472     
   Magnetite          0.0000 sat    FeO               -1.4966     
   Pyrrhotite        -0.0796        Clinochlore-14A   -1.5151     
   Saponite-Ca       -0.3005        Cristobalite(alp  -1.5482     
   Ice               -0.4823        Gibbsite          -1.7528     
   Chrysotile        -0.5348        Coesite           -1.7889     
   Cronstedtite-7A   -0.5614        Cristobalite(bet  -1.8504     
   Ripidolite-14A    -0.6776        SiO2(am)          -2.0244     
   Talc              -0.8621        Enstatite         -2.0618     
   Saponite-Na       -0.9317        Brucite           -2.1091     
   Pyrite            -0.9318        Wustite           -2.1111     
   Diaspore          -0.9690        Fe(OH)2           -2.2916     
   Hematite          -1.0035        Annite            -2.3571     
   Saponite-K        -1.0717        Phlogopite        -2.4783     
   Ferrosilite       -1.0855        Chamosite-7A      -2.8365     
   Fayalite          -1.1296        Daphnite-7A       -2.8752     
   Quartz            -1.1305     
    (only minerals with log Q/K > -3 listed)

                         partial
  Gases               press. (bar)     fugacity     fug. coef.    log fug.
 ---------------------------------------------------------------------------
   CH4(g)                   1.154         1.153        0.9993      0.0618
   H2O(g)                  0.8167        0.8046        0.9852     -0.0944
   H2(g)                  0.09448       0.09455         1.001     -1.0243
   H2S(g)               2.321e-05     2.312e-05        0.9961     -4.6360
   HCl(g)               5.632e-10     5.632e-10         1.000*    -9.2493
   CO2(g)               1.252e-10     1.249e-10        0.9976     -9.9036
   CO(g)                3.353e-15     3.353e-15         1.000*   -14.4746
   C2H4(g)              3.854e-21     3.854e-21         1.000*   -20.4140
   S2(g)                1.335e-27     1.335e-27         1.000*   -26.8746
   SO2(g)               2.261e-28     2.244e-28        0.9928    -27.6489
   Na(g)                9.804e-45     9.804e-45         1.000*   -44.0086
   Cl2(g)               4.685e-45     4.685e-45         1.000*   -44.3293
   K(g)                 1.304e-46     1.304e-46         1.000*   -45.8846
   O2(g)                9.300e-62     9.299e-62        0.9999    -61.0316
   Mg(g)                4.601e-69     4.601e-69         1.000*   -68.3371
   Ca(g)                4.382e-89     4.382e-89         1.000*   -88.3583
   C(g)                 3.323e-97     3.323e-97         1.000*   -96.4784
   Al(g)               2.009e-105    2.009e-105         1.000*  -104.6971
   Si(g)               5.505e-114    5.505e-114         1.000*  -113.2592
    *no data, gas taken to be ideal

                                  In fluid              Sorbed            Kd
  Original basis total moles   moles     mg/kg      moles     mg/kg      L/kg
 -------------------------------------------------------------------------------
   H2O                 56.5       55.1  9.18e+05
   Al+++             0.0854   3.57e-09  8.92e-05
   Ca++               0.155      0.147  5.47e+03
   Cl-                 1.41       1.41  4.64e+04
   CrO4--            0.0242   1.79e-16  1.92e-11
   Fe++               0.302     0.0158      818.
   H+                 -2.11    0.00101     0.938
   HCO3-            0.00100    0.00100      56.5
   HPO4--           0.00469   4.96e-07    0.0440
   K+               0.00304    0.00304      110.
   Mg++                1.90       1.23  2.77e+04
   Mn++             0.00751    0.00751      382.
   Na+               0.0264     0.0264      561.
   O2(aq)           -0.0217   -0.00204     -60.4
   SO4--            0.00335   8.97e-07    0.0798
   SiO2(aq)           0.846   6.14e-05      3.41
   Ti(OH)4(aq)      0.00759    0.00759      814.

  Elemental composition               In fluid                  Sorbed
                  total moles     moles       mg/kg        moles       mg/kg
 -------------------------------------------------------------------------------
   Aluminum           0.08537    3.574e-09   8.923e-05
   Calcium             0.1552       0.1474       5466.
   Carbon            0.001000     0.001000       11.11
   Chlorine             1.414        1.414   4.639e+04
   Chromium           0.02420    1.793e-16   8.626e-12
   Hydrogen             111.0        110.1   1.027e+05
   Iron                0.3017      0.01583       818.0
   Magnesium            1.897        1.230   2.767e+04
   Manganese         0.007505     0.007505       381.5
   Oxygen               58.36        55.08   8.155e+05
   Phosphorus        0.004694    4.959e-07     0.01421
   Potassium         0.003038     0.003038       109.9
   Silicon             0.8457    6.137e-05       1.595
   Sodium             0.02639      0.02639       561.4
   Sulfur            0.003351    8.973e-07     0.02663
   Titanium          0.007593     0.007593       336.4


          Step #    36             Xi = 0.2000

          Temperature = 100.0 C    Pressure =  1.013 bars
          pH =  5.532              log fO2 =  -61.034
          Eh =  -0.3196 volts      pe =  -4.3164
          Ionic strength      =    2.890934 molal
          Charge imbalance    =    1.317401 eq/kg (39.78% error)
          Activity of water   =    0.964561
          Solvent mass        =     0.98309 kg
          Solution mass       =      1.0756 kg
          Mineral mass        =     0.22755 kg
          Solution density    =    1.004    g/cm3
          Solution viscosity  =    0.003    poise
          Chlorinity          =    1.438317 molal
          Dissolved solids    =       86037 mg/kg sol'n
          Hardness            =   126394.92 mg/kg sol'n as CaCO3
            carbonate         =        8.00 mg/kg sol'n as CaCO3
            non-carbonate     =   126386.92 mg/kg sol'n as CaCO3
          Carbonate alkalinity=        8.00 mg/kg sol'n as CaCO3
          Water type          =    Mg-Cl
          Bulk volume         =    1.15e+03 cm3
          Fluid volume        =    1.07e+03 cm3
          Mineral volume      =        76.5 cm3
          Inert volume        =        0.00 cm3
          Porosity            =        93.3 %
          Permeability        =        9.86 cm2
          Mass reacted        =         218 g

                          moles          moles         grams          cm3      rxn rate
  Reactants             remaining       reacted       reacted       reacted  (mol/kg sec)
 ------------------------------------------------------------------------------------------
   H2O                    0.01898      0.004745       0.08548          --            --  
   Al2O3                   0.3415       0.08537         8.705          --            --  
   CaO                      1.234        0.3084         17.29          --            --  
   Cr2O3                  0.09678       0.02420         3.678          --            --  
   FeO(ox)                  2.406        0.6015         43.21          --            --  
   K2O(ox)               0.008154      0.002038        0.1920          --            --  
   MgO                      3.862        0.9655         38.91          --            --  
   MnO                    0.06003       0.01501         1.065          --            --  
   Na2O(ox)                0.1016       0.02539         1.574          --            --  
   P2O5                   0.01877      0.004693        0.6661          --            --  
   S                      0.01881      0.004702        0.1508       0.07294          --  
   SiO2                     6.765         1.691         101.6          --            --  
   TiO2                   0.06073       0.01518         1.213          --            --  

  Minerals in system     moles      log moles      grams        volume (cm3)
 ----------------------------------------------------------------------------
   Antigorite            0.007771     -2.110          35.25           13.59
   Chromite               0.02420     -1.616          5.416           1.065
   Daphnite-14A           0.03627     -1.440          25.88           7.741
   Greenalite              0.1130     -0.947          42.02           13.00
   Hydroxylapatite       0.003129     -2.505          1.572          0.5930
   Magnetite              0.01278     -1.893          2.960          0.5692
   Saponite-Mg             0.2976     -0.526          113.9           39.78
   Troilite              0.005702     -2.244         0.5012          0.1891
                                               _____________   _____________
          (total)                                     227.5           76.53 

  Aqueous species       molality    mg/kg sol'n    act. coef.     log act.
 ---------------------------------------------------------------------------
   Cl-                      1.090     3.532e+04      0.5776       -0.2009
   Mg++                    0.7914     1.758e+04      0.2581       -0.6898
   MgCl+                   0.2915     1.592e+04      0.6708       -0.7088
   Ca++                    0.2724         9978.      0.1678       -1.3399
   Na+                    0.04612         969.0      0.6708       -1.5096
   CaCl+                  0.01888         1303.      0.6708       -1.8974
   Ti(OH)4(aq)            0.01545         1636.      1.0000       -1.8112
   MnCl+                  0.01117         922.4      0.6708       -2.1255
   Fe++                   0.01070         546.3      0.1678       -2.7456
   CaCl2(aq)             0.007536         764.4      1.0000       -2.1229
   NaCl(aq)              0.006554         350.1      1.0000       -2.1835
   K+                    0.004950         176.9      0.5776       -2.5438
   Mn++                  0.004102         206.0      0.1678       -3.1621
   FeCl+                 0.002709         226.1      0.6708       -2.7405
   Methane(aq)           0.001017         14.91      1.0000       -2.9926
   FeCl4--              0.0005537         100.0      0.0808       -4.3493
   KCl(aq)              0.0002144         14.61      1.0000       -3.6687
   H2(aq)               7.567e-05        0.1394      1.0000       -4.1211
   SiO2(aq)             6.181e-05         3.394      1.0000       -4.2089
   FeCl2(aq)            1.196e-05         1.385      1.0000       -4.9224
   H+                   3.153e-06      0.002905      0.9322       -5.5318
   H2S(aq)              7.740e-07       0.02411      1.0000       -6.1112
   HCl(aq)              4.439e-07       0.01479      1.0000       -6.3527
   OH-                  2.909e-07      0.004522      0.6269       -6.7390
   HS-                  1.382e-07      0.004179      0.6269       -7.0622
   H2PO4-               1.165e-07       0.01033      0.6708       -7.1071
   HSiO3-               2.490e-08      0.001754      0.6708       -7.7772
   HPO4--               1.697e-08      0.001489      0.0808       -8.8630
    (only species > 1e-8 molal listed)

  Mineral saturation states
                     log Q/K                          log Q/K
 ----------------------------------------------------------------
   Daphnite-14A       0.0000 sat    Saponite-H        -1.1658     
   Saponite-Mg        0.0000 sat    Goethite          -1.1992     
   Magnetite          0.0000 sat    Boehmite          -1.2639     
   Antigorite         0.0000 sat    Minnesotaite      -1.3000     
   Chromite           0.0000 sat    Tridymite         -1.3025     
   Troilite           0.0000 sat    Chalcedony        -1.3474     
   Greenalite         0.0000 sat    Whitlockite       -1.4444     
   Hydroxylapatite    0.0000 sat    FeO               -1.4962     
   Pyrrhotite        -0.0796        Clinochlore-14A   -1.5151     
   Saponite-Ca       -0.2406        Cristobalite(alp  -1.5484     
   Ice               -0.4827        Gibbsite          -1.7533     
   Chrysotile        -0.5348        Coesite           -1.7891     
   Cronstedtite-7A   -0.5619        Cristobalite(bet  -1.8506     
   Ripidolite-14A    -0.6776        SiO2(am)          -2.0246     
   Saponite-Na       -0.8238        Enstatite         -2.0617     
   Talc              -0.8623        Annite            -2.0992     
   Pyrite            -0.9334        Brucite           -2.1090     
   Diaspore          -0.9691        Wustite           -2.1108     
   Saponite-K        -0.9867        Phlogopite        -2.2204     
   Hematite          -1.0039        Fe(OH)2           -2.2915     
   Ferrosilite       -1.0854        Chamosite-7A      -2.8365     
   Fayalite          -1.1291        Daphnite-7A       -2.8752     
   Quartz            -1.1307     
    (only minerals with log Q/K > -3 listed)

                         partial
  Gases               press. (bar)     fugacity     fug. coef.    log fug.
 ---------------------------------------------------------------------------
   CH4(g)                   1.164         1.163        0.9993      0.0656
   H2O(g)                  0.8160        0.8040        0.9852     -0.0948
   H2(g)                  0.09467       0.09474         1.001     -1.0235
   H2S(g)               2.317e-05     2.308e-05        0.9961     -4.6367
   HCl(g)               5.375e-10     5.375e-10         1.000*    -9.2696
   CO2(g)               1.250e-10     1.248e-10        0.9976     -9.9039
   CO(g)                3.359e-15     3.359e-15         1.000*   -14.4737
   C2H4(g)              3.907e-21     3.907e-21         1.000*   -20.4081
   S2(g)                1.325e-27     1.325e-27         1.000*   -26.8779
   SO2(g)               2.240e-28     2.224e-28        0.9928    -27.6530
   Na(g)                2.084e-44     2.084e-44         1.000*   -43.6810
   Cl2(g)               4.259e-45     4.259e-45         1.000*   -44.3707
   K(g)                 2.365e-46     2.365e-46         1.000*   -45.6262
   O2(g)                9.248e-62     9.247e-62        0.9999    -61.0340
   Mg(g)                4.619e-69     4.619e-69         1.000*   -68.3355
   Ca(g)                1.015e-88     1.015e-88         1.000*   -87.9934
   C(g)                 3.339e-97     3.339e-97         1.000*   -96.4763
   Al(g)               2.018e-105    2.018e-105         1.000*  -104.6952
   Si(g)               5.533e-114    5.533e-114         1.000*  -113.2570
    *no data, gas taken to be ideal

                                  In fluid              Sorbed            Kd
  Original basis total moles   moles     mg/kg      moles     mg/kg      L/kg
 -------------------------------------------------------------------------------
   H2O                 57.6       54.6  9.14e+05
   Al+++              0.171   3.70e-09  9.29e-05
   Ca++               0.309      0.294  1.09e+04
   Cl-                 1.41       1.41  4.66e+04
   CrO4--            0.0484   1.49e-16  1.61e-11
   Fe++               0.602     0.0137      713.
   H+                 -4.22    0.00100     0.942
   HCO3-            0.00100    0.00100      56.7
   HPO4--           0.00939   1.31e-07    0.0117
   K+               0.00508    0.00508      185.
   Mg++                2.38       1.06  2.41e+04
   Mn++              0.0150     0.0150      767.
   Na+               0.0518     0.0518  1.11e+03
   O2(aq)           -0.0433   -0.00204     -60.7
   SO4--            0.00570   8.97e-07    0.0801
   SiO2(aq)            1.69   6.08e-05      3.40
   Ti(OH)4(aq)       0.0152     0.0152  1.64e+03

  Elemental composition               In fluid                  Sorbed
                  total moles     moles       mg/kg        moles       mg/kg
 -------------------------------------------------------------------------------
   Aluminum            0.1707    3.703e-09   9.290e-05
   Calcium             0.3094       0.2938   1.095e+04
   Carbon            0.001000     0.001000       11.17
   Chlorine             1.414        1.414   4.661e+04
   Chromium           0.04839    1.490e-16   7.204e-12
   Hydrogen             111.0        109.2   1.023e+05
   Iron                0.6025      0.01374       713.5
   Magnesium            2.379        1.065   2.406e+04
   Manganese          0.01501      0.01501       766.6
   Oxygen               61.20        54.63   8.126e+05
   Phosphorus        0.009386    1.313e-07    0.003781
   Potassium         0.005077     0.005077       184.5
   Silicon              1.691    6.080e-05       1.588
   Sodium             0.05178      0.05178       1107.
   Sulfur            0.005702    8.969e-07     0.02674
   Titanium           0.01518      0.01518       675.9


          Step #    46             Xi = 0.3000

          Temperature = 100.0 C    Pressure =  1.013 bars
          pH =  5.568              log fO2 =  -61.036
          Eh =  -0.3223 volts      pe =  -4.3528
          Ionic strength      =    2.938291 molal
          Charge imbalance    =    1.323563 eq/kg (39.48% error)
          Activity of water   =    0.963780
          Solvent mass        =     0.97440 kg
          Solution mass       =      1.0706 kg
          Mineral mass        =     0.34174 kg
          Solution density    =    1.007    g/cm3
          Solution viscosity  =    0.003    poise
          Chlorinity          =    1.451145 molal
          Dissolved solids    =       89879 mg/kg sol'n
          Hardness            =   125198.42 mg/kg sol'n as CaCO3
            carbonate         =        8.58 mg/kg sol'n as CaCO3
            non-carbonate     =   125189.84 mg/kg sol'n as CaCO3
          Carbonate alkalinity=        8.58 mg/kg sol'n as CaCO3
          Water type          =    Mg-Cl
          Bulk volume         =    1.18e+03 cm3
          Fluid volume        =    1.06e+03 cm3
          Mineral volume      =        115. cm3
          Inert volume        =        0.00 cm3
          Porosity            =        90.2 %
          Permeability        =        3.39 cm2
          Mass reacted        =         328 g

                          moles          moles         grams          cm3      rxn rate
  Reactants             remaining       reacted       reacted       reacted  (mol/kg sec)
 ------------------------------------------------------------------------------------------
   H2O                    0.01661      0.007118        0.1282          --            --  
   Al2O3                   0.2988        0.1281         13.06          --            --  
   CaO                      1.079        0.4626         25.94          --            --  
   Cr2O3                  0.08469       0.03629         5.516          --            --  
   FeO(ox)                  2.105        0.9022         64.82          --            --  
   K2O(ox)               0.007135      0.003058        0.2880          --            --  
   MgO                      3.379         1.448         58.37          --            --  
   MnO                    0.05253       0.02251         1.597          --            --  
   Na2O(ox)               0.08886       0.03808         2.360          --            --  
   P2O5                   0.01642      0.007039        0.9991          --            --  
   S                      0.01646      0.007054        0.2262        0.1094          --  
   SiO2                     5.920         2.537         152.4          --            --  
   TiO2                   0.05314       0.02277         1.819          --            --  

  Minerals in system     moles      log moles      grams        volume (cm3)
 ----------------------------------------------------------------------------
   Antigorite             0.01180     -1.928          53.52           20.64
   Chromite               0.03629     -1.440          8.124           1.597
   Daphnite-14A           0.05524     -1.258          39.41           11.79
   Greenalite              0.1752     -0.756          65.13           20.15
   Hydroxylapatite       0.004693     -2.329          2.357          0.8895
   Magnetite              0.01513     -1.820          3.504          0.6738
   Saponite-Mg             0.4413     -0.355          169.0           58.99
   Troilite              0.008053     -2.094         0.7079          0.2671
                                               _____________   _____________
          (total)                                     341.7           115.0 

  Aqueous species       molality    mg/kg sol'n    act. coef.     log act.
 ---------------------------------------------------------------------------
   Cl-                      1.114     3.593e+04      0.5791       -0.1905
   Mg++                    0.6701     1.482e+04      0.2588       -0.7610
   Ca++                    0.4107     1.498e+04      0.1681       -1.1611
   MgCl+                   0.2526     1.374e+04      0.6730       -0.7695
   Na+                    0.06910         1446.      0.6730       -1.3325
   CaCl+                  0.02910         2000.      0.6730       -1.7082
   Ti(OH)4(aq)            0.02337         2466.      1.0000       -1.6313
   MnCl+                  0.01700         1398.      0.6730       -1.9416
   CaCl2(aq)              0.01193         1206.      1.0000       -1.9232
   NaCl(aq)               0.01009         536.8      1.0000       -1.9960
   Fe++                  0.009074         461.2      0.1681       -2.8167
   K+                    0.006991         248.8      0.5791       -2.3927
   Mn++                  0.006108         305.4      0.1681       -2.9886
   FeCl+                 0.002348         195.1      0.6730       -2.8013
   Methane(aq)           0.001026         14.98      1.0000       -2.9887
   FeCl4--              0.0005184         93.26      0.0806       -4.3788
   KCl(aq)              0.0003110         21.10      1.0000       -3.5072
   H2(aq)               7.583e-05        0.1391      1.0000       -4.1202
   SiO2(aq)             6.177e-05         3.378      1.0000       -4.2092
   FeCl2(aq)            1.065e-05         1.229      1.0000       -4.9727
   H+                   2.889e-06      0.002650      0.9364       -5.5677
   H2S(aq)              7.727e-07       0.02397      1.0000       -6.1120
   HCl(aq)              4.186e-07       0.01389      1.0000       -6.3782
   OH-                  3.148e-07      0.004873      0.6288       -6.7034
   HS-                  1.495e-07      0.004499      0.6288       -7.0270
   H2PO4-               4.820e-08      0.004254      0.6730       -7.4890
   HSiO3-               2.692e-08      0.001889      0.6730       -7.7419
   NaHSiO3(aq)          1.517e-08      0.001382      1.0000       -7.8191
    (only species > 1e-8 molal listed)

  Mineral saturation states
                     log Q/K                          log Q/K
 ----------------------------------------------------------------
   Greenalite         0.0000 sat    Saponite-H        -1.1659     
   Hydroxylapatite    0.0000 sat    Goethite          -1.1996     
   Antigorite         0.0000 sat    Boehmite          -1.2640     
   Troilite           0.0000 sat    Minnesotaite      -1.3002     
   Daphnite-14A       0.0000 sat    Tridymite         -1.3028     
   Saponite-Mg        0.0000 sat    Chalcedony        -1.3477     
   Magnetite          0.0000 sat    FeO               -1.4958     
   Chromite           0.0000 sat    Clinochlore-14A   -1.5151     
   Pyrrhotite        -0.0796        Whitlockite       -1.5277     
   Saponite-Ca       -0.1993        Cristobalite(alp  -1.5487     
   Ice               -0.4830        Gibbsite          -1.7537     
   Chrysotile        -0.5348        Coesite           -1.7894     
   Cronstedtite-7A   -0.5625        Cristobalite(bet  -1.8509     
   Ripidolite-14A    -0.6776        Annite            -1.9122     
   Saponite-Na       -0.7537        SiO2(am)          -2.0249     
   Talc              -0.8625        Phlogopite        -2.0334     
   Saponite-K        -0.9251        Enstatite         -2.0616     
   Pyrite            -0.9351        Brucite           -2.1090     
   Diaspore          -0.9692        Wustite           -2.1105     
   Hematite          -1.0043        Fe(OH)2           -2.2914     
   Ferrosilite       -1.0852        Chamosite-7A      -2.8365     
   Fayalite          -1.1285        Daphnite-7A       -2.8752     
   Quartz            -1.1310     
    (only minerals with log Q/K > -3 listed)

                         partial
  Gases               press. (bar)     fugacity     fug. coef.    log fug.
 ---------------------------------------------------------------------------
   CH4(g)                   1.174         1.173        0.9993      0.0695
   H2O(g)                  0.8154        0.8033        0.9852     -0.0951
   H2(g)                  0.09487       0.09494         1.001     -1.0226
   H2S(g)               2.313e-05     2.304e-05        0.9961     -4.6375
   HCl(g)               5.068e-10     5.068e-10         1.000*    -9.2951
   CO2(g)               1.249e-10     1.246e-10        0.9976     -9.9044
   CO(g)                3.366e-15     3.366e-15         1.000*   -14.4729
   C2H4(g)              3.961e-21     3.961e-21         1.000*   -20.4022
   S2(g)                1.315e-27     1.315e-27         1.000*   -26.8812
   SO2(g)               2.218e-28     2.202e-28        0.9928    -27.6571
   Na(g)                3.408e-44     3.408e-44         1.000*   -43.4676
   Cl2(g)               3.778e-45     3.778e-45         1.000*   -44.4227
   K(g)                 3.641e-46     3.641e-46         1.000*   -45.4388
   O2(g)                9.195e-62     9.194e-62        0.9999    -61.0365
   Mg(g)                4.637e-69     4.637e-69         1.000*   -68.3338
   Ca(g)                1.812e-88     1.812e-88         1.000*   -87.7418
   C(g)                 3.355e-97     3.355e-97         1.000*   -96.4743
   Al(g)               2.027e-105    2.027e-105         1.000*  -104.6932
   Si(g)               5.562e-114    5.562e-114         1.000*  -113.2548
    *no data, gas taken to be ideal

                                  In fluid              Sorbed            Kd
  Original basis total moles   moles     mg/kg      moles     mg/kg      L/kg
 -------------------------------------------------------------------------------
   H2O                 58.6       54.1  9.10e+05
   Al+++              0.256   3.87e-09  9.76e-05
   Ca++               0.464      0.440  1.65e+04
   Cl-                 1.41       1.41  4.68e+04
   CrO4--            0.0726   1.20e-16  1.30e-11
   Fe++               0.903     0.0116      607.
   H+                 -6.33    0.00100     0.946
   HCO3-            0.00100    0.00100      57.0
   HPO4--            0.0141   5.45e-08   0.00488
   K+               0.00712    0.00712      260.
   Mg++                2.86      0.899  2.04e+04
   Mn++              0.0225     0.0225  1.16e+03
   Na+               0.0772     0.0772  1.66e+03
   O2(aq)           -0.0650   -0.00204     -60.9
   SO4--            0.00805   8.99e-07    0.0806
   SiO2(aq)            2.54   6.02e-05      3.38
   Ti(OH)4(aq)       0.0228     0.0228  2.47e+03

  Elemental composition               In fluid                  Sorbed
                  total moles     moles       mg/kg        moles       mg/kg
 -------------------------------------------------------------------------------
   Aluminum            0.2561    3.874e-09   9.762e-05
   Calcium             0.4636       0.4401   1.648e+04
   Carbon            0.001000     0.001000       11.22
   Chlorine             1.414        1.414   4.682e+04
   Chromium           0.07259    1.196e-16   5.808e-12
   Hydrogen             111.0        108.3   1.019e+05
   Iron                0.9032      0.01165       607.5
   Magnesium            2.862       0.8991   2.041e+04
   Manganese          0.02251      0.02251       1155.
   Oxygen               64.05        54.18   8.096e+05
   Phosphorus         0.01408    5.447e-08    0.001576
   Potassium         0.007115     0.007115       259.8
   Silicon              2.537    6.023e-05       1.580
   Sodium             0.07717      0.07717       1657.
   Sulfur            0.008054    8.985e-07     0.02691
   Titanium           0.02278      0.02278       1019.


          Step #    56             Xi = 0.4000

          Temperature = 100.0 C    Pressure =  1.013 bars
          pH =  5.611              log fO2 =  -61.039
          Eh =  -0.3255 volts      pe =  -4.3967
          Ionic strength      =    2.987285 molal
          Charge imbalance    =    1.329783 eq/kg (39.18% error)
          Activity of water   =    0.962979
          Solvent mass        =     0.96571 kg
          Solution mass       =      1.0656 kg
          Mineral mass        =     0.45593 kg
          Solution density    =    1.009    g/cm3
          Solution viscosity  =    0.003    poise
          Chlorinity          =    1.464203 molal
          Dissolved solids    =       93757 mg/kg sol'n
          Hardness            =   123991.76 mg/kg sol'n as CaCO3
            carbonate         =        9.32 mg/kg sol'n as CaCO3
            non-carbonate     =   123982.44 mg/kg sol'n as CaCO3
          Carbonate alkalinity=        9.32 mg/kg sol'n as CaCO3
          Water type          =    Ca-Cl
          Bulk volume         =    1.21e+03 cm3
          Fluid volume        =    1.06e+03 cm3
          Mineral volume      =        153. cm3
          Inert volume        =        0.00 cm3
          Porosity            =        87.3 %
          Permeability        =        1.23 cm2
          Mass reacted        =         437 g

                          moles          moles         grams          cm3      rxn rate
  Reactants             remaining       reacted       reacted       reacted  (mol/kg sec)
 ------------------------------------------------------------------------------------------
   H2O                    0.01424      0.009490        0.1710          --            --  
   Al2O3                   0.2561        0.1707         17.41          --            --  
   CaO                     0.9252        0.6168         34.59          --            --  
   Cr2O3                  0.07259       0.04839         7.355          --            --  
   FeO(ox)                  1.804         1.203         86.43          --            --  
   K2O(ox)               0.006115      0.004077        0.3840          --            --  
   MgO                      2.896         1.931         77.82          --            --  
   MnO                    0.04502       0.03002         2.129          --            --  
   Na2O(ox)               0.07617       0.05078         3.147          --            --  
   P2O5                   0.01408      0.009385         1.332          --            --  
   S                      0.01411      0.009405        0.3016        0.1459          --  
   SiO2                     5.074         3.383         203.2          --            --  
   TiO2                   0.04555       0.03037         2.426          --            --  

  Minerals in system     moles      log moles      grams        volume (cm3)
 ----------------------------------------------------------------------------
   Antigorite             0.01583     -1.801          71.79           27.68
   Chromite               0.04839     -1.315          10.83           2.130
   Daphnite-14A           0.07421     -1.130          52.95           15.84
   Greenalite              0.2374     -0.625          88.24           27.30
   Hydroxylapatite       0.006257     -2.204          3.143           1.186
   Magnetite              0.01748     -1.757          4.048          0.7785
   Saponite-Mg             0.5850     -0.233          224.0           78.20
   Troilite               0.01040     -1.983         0.9147          0.3452
                                               _____________   _____________
          (total)                                     455.9           153.5 

  Aqueous species       molality    mg/kg sol'n    act. coef.     log act.
 ---------------------------------------------------------------------------
   Cl-                      1.138     3.656e+04      0.5806       -0.1800
   Ca++                    0.5506     2.000e+04      0.1683       -1.0331
   Mg++                    0.5481     1.207e+04      0.2595       -0.8470
   MgCl+                   0.2116     1.146e+04      0.6753       -0.8450
   Na+                    0.09234         1924.      0.6753       -1.2051
   CaCl+                  0.03988         2730.      0.6753       -1.5697
   Ti(OH)4(aq)            0.03145         3303.      1.0000       -1.5024
   MnCl+                  0.02300         1884.      0.6753       -1.8088
   CaCl2(aq)              0.01682         1692.      1.0000       -1.7742
   NaCl(aq)               0.01386         734.3      1.0000       -1.8581
   K+                    0.009065         321.2      0.5806       -2.2788
   Mn++                  0.008085         402.5      0.1683       -2.8663
   Fe++                  0.007433         376.2      0.1683       -2.9028
   FeCl+                 0.001966         162.7      0.6753       -2.8768
   Methane(aq)           0.001036         15.05      1.0000       -2.9848
   FeCl4--              0.0004693         84.06      0.0805       -4.4228
   KCl(aq)              0.0004142         27.98      1.0000       -3.3828
   H2(aq)               7.599e-05        0.1388      1.0000       -4.1193
   SiO2(aq)             6.173e-05         3.361      1.0000       -4.2095
   FeCl2(aq)            9.168e-06         1.053      1.0000       -5.0377
   H+                   2.602e-06      0.002377      0.9408       -5.6112
   H2S(aq)              7.713e-07       0.02382      1.0000       -6.1128
   HCl(aq)              3.880e-07       0.01282      1.0000       -6.4112
   OH-                  3.466e-07      0.005342      0.6307       -6.6603
   HS-                  1.644e-07      0.004927      0.6307       -6.9843
   HSiO3-               2.961e-08      0.002068      0.6753       -7.6991
   H2PO4-               2.328e-08      0.002046      0.6753       -7.8035
   NaHSiO3(aq)          2.244e-08      0.002035      1.0000       -7.6489
    (only species > 1e-8 molal listed)

  Mineral saturation states
                     log Q/K                          log Q/K
 ----------------------------------------------------------------
   Greenalite         0.0000 sat    Goethite          -1.1999     
   Troilite           0.0000 sat    Boehmite          -1.2641     
   Daphnite-14A       0.0000 sat    Minnesotaite      -1.3004     
   Chromite           0.0000 sat    Tridymite         -1.3031     
   Magnetite          0.0000 sat    Chalcedony        -1.3480     
   Antigorite         0.0000 sat    FeO               -1.4954     
   Hydroxylapatite    0.0000 sat    Clinochlore-14A   -1.5150     
   Saponite-Mg        0.0000 sat    Cristobalite(alp  -1.5490     
   Pyrrhotite        -0.0796        Whitlockite       -1.5991     
   Saponite-Ca       -0.1640        Gibbsite          -1.7542     
   Ice               -0.4834        Annite            -1.7549     
   Chrysotile        -0.5348        Coesite           -1.7897     
   Cronstedtite-7A   -0.5630        Cristobalite(bet  -1.8512     
   Ripidolite-14A    -0.6776        Phlogopite        -1.8760     
   Saponite-Na       -0.6974        SiO2(am)          -2.0252     
   Talc              -0.8627        Enstatite         -2.0614     
   Saponite-K        -0.8733        Brucite           -2.1089     
   Pyrite            -0.9368        Wustite           -2.1101     
   Diaspore          -0.9693        Fe(OH)2           -2.2914     
   Hematite          -1.0047        Chamosite-7A      -2.8365     
   Ferrosilite       -1.0851        Alabandite        -2.8529     
   Fayalite          -1.1280        Daphnite-7A       -2.8752     
   Quartz            -1.1313        Halite            -2.9631     
   Saponite-H        -1.1660     
    (only minerals with log Q/K > -3 listed)

                         partial
  Gases               press. (bar)     fugacity     fug. coef.    log fug.
 ---------------------------------------------------------------------------
   CH4(g)                   1.185         1.184        0.9993      0.0734
   H2O(g)                  0.8147        0.8026        0.9852     -0.0955
   H2(g)                  0.09507       0.09514         1.001     -1.0217
   H2S(g)               2.309e-05     2.300e-05        0.9961     -4.6383
   HCl(g)               4.698e-10     4.698e-10         1.000*    -9.3281
   CO2(g)               1.248e-10     1.245e-10        0.9976     -9.9049
   CO(g)                3.371e-15     3.371e-15         1.000*   -14.4722
   C2H4(g)              4.015e-21     4.015e-21         1.000*   -20.3963
   S2(g)                1.304e-27     1.304e-27         1.000*   -26.8846
   SO2(g)               2.196e-28     2.181e-28        0.9928    -27.6614
   Na(g)                5.055e-44     5.055e-44         1.000*   -43.2963
   Cl2(g)               3.240e-45     3.240e-45         1.000*   -44.4895
   K(g)                 5.237e-46     5.237e-46         1.000*   -45.2810
   O2(g)                9.141e-62     9.140e-62        0.9999    -61.0391
   Mg(g)                4.655e-69     4.655e-69         1.000*   -68.3321
   Ca(g)                2.978e-88     2.978e-88         1.000*   -87.5260
   C(g)                 3.371e-97     3.371e-97         1.000*   -96.4722
   Al(g)               2.036e-105    2.036e-105         1.000*  -104.6912
   Si(g)               5.591e-114    5.591e-114         1.000*  -113.2525
    *no data, gas taken to be ideal

                                  In fluid              Sorbed            Kd
  Original basis total moles   moles     mg/kg      moles     mg/kg      L/kg
 -------------------------------------------------------------------------------
   H2O                 59.7       53.6  9.06e+05
   Al+++              0.341   4.11e-09  0.000104
   Ca++               0.618      0.587  2.21e+04
   Cl-                 1.41       1.41  4.70e+04
   CrO4--            0.0968   9.13e-17  9.94e-12
   Fe++                1.20    0.00954      500.
   H+                 -8.45    0.00100     0.950
   HCO3-            0.00100    0.00100      57.3
   HPO4--            0.0188   2.65e-08   0.00238
   K+               0.00915    0.00915      336.
   Mg++                3.34      0.734  1.67e+04
   Mn++              0.0300     0.0300  1.55e+03
   Na+                0.103      0.103  2.21e+03
   O2(aq)           -0.0867   -0.00204     -61.2
   SO4--             0.0104   9.04e-07    0.0815
   SiO2(aq)            3.38   5.97e-05      3.36
   Ti(OH)4(aq)       0.0304     0.0304  3.30e+03

  Elemental composition               In fluid                  Sorbed
                  total moles     moles       mg/kg        moles       mg/kg
 -------------------------------------------------------------------------------
   Aluminum            0.3415    4.107e-09   0.0001040
   Calcium             0.6178       0.5865   2.206e+04
   Carbon            0.001000     0.001000       11.27
   Chlorine             1.414        1.414   4.704e+04
   Chromium           0.09678    9.134e-17   4.457e-12
   Hydrogen             111.0        107.3   1.015e+05
   Iron                 1.204     0.009539       499.9
   Magnesium            3.345       0.7336   1.673e+04
   Manganese          0.03002      0.03002       1548.
   Oxygen               66.89        53.73   8.067e+05
   Phosphorus         0.01877    2.647e-08   0.0007695
   Potassium         0.009154     0.009154       335.9
   Silicon              3.383    5.967e-05       1.573
   Sodium              0.1026       0.1026       2213.
   Sulfur             0.01040    9.036e-07     0.02719
   Titanium           0.03037      0.03037       1364.


          Step #    66             Xi = 0.5000

          Temperature = 100.0 C    Pressure =  1.013 bars
          pH =  5.666              log fO2 =  -61.042
          Eh =  -0.3296 volts      pe =  -4.4524
          Ionic strength      =    3.038586 molal
          Charge imbalance    =    1.336062 eq/kg (38.88% error)
          Activity of water   =    0.962145
          Solvent mass        =     0.95702 kg
          Solution mass       =      1.0606 kg
          Mineral mass        =     0.57013 kg
          Solution density    =    1.011    g/cm3
          Solution viscosity  =    0.003    poise
          Chlorinity          =    1.477498 molal
          Dissolved solids    =       97670 mg/kg sol'n
          Hardness            =   122775.89 mg/kg sol'n as CaCO3
            carbonate         =       10.35 mg/kg sol'n as CaCO3
            non-carbonate     =   122765.55 mg/kg sol'n as CaCO3
          Carbonate alkalinity=       10.35 mg/kg sol'n as CaCO3
          Water type          =    Ca-Cl
          Bulk volume         =    1.24e+03 cm3
          Fluid volume        =    1.05e+03 cm3
          Mineral volume      =        192. cm3
          Inert volume        =        0.00 cm3
          Porosity            =        84.5 %
          Permeability        =       0.472 cm2
          Mass reacted        =         546 g

                          moles          moles         grams          cm3      rxn rate
  Reactants             remaining       reacted       reacted       reacted  (mol/kg sec)
 ------------------------------------------------------------------------------------------
   H2O                    0.01186       0.01186        0.2137          --            --  
   Al2O3                   0.2134        0.2134         21.76          --            --  
   CaO                     0.7710        0.7710         43.24          --            --  
   Cr2O3                  0.06049       0.06049         9.194          --            --  
   FeO(ox)                  1.504         1.504         108.0          --            --  
   K2O(ox)               0.005096      0.005096        0.4800          --            --  
   MgO                      2.414         2.414         97.28          --            --  
   MnO                    0.03752       0.03752         2.662          --            --  
   Na2O(ox)               0.06347       0.06347         3.934          --            --  
   P2O5                   0.01173       0.01173         1.665          --            --  
   S                      0.01176       0.01176        0.3770        0.1824          --  
   SiO2                     4.228         4.228         254.1          --            --  
   TiO2                   0.03796       0.03796         3.032          --            --  

  Minerals in system     moles      log moles      grams        volume (cm3)
 ----------------------------------------------------------------------------
   Antigorite             0.01985     -1.702          90.05           34.73
   Chromite               0.06049     -1.218          13.54           2.662
   Daphnite-14A           0.09318     -1.031          66.49           19.89
   Greenalite              0.2995     -0.524          111.3           34.45
   Hydroxylapatite       0.007821     -2.107          3.929           1.483
   Magnetite              0.01984     -1.703          4.593          0.8831
   Saponite-Mg             0.7288     -0.137          279.1           97.41
   Troilite               0.01276     -1.894          1.121          0.4232
                                               _____________   _____________
          (total)                                     570.1           191.9 

  Aqueous species       molality    mg/kg sol'n    act. coef.     log act.
 ---------------------------------------------------------------------------
   Cl-                      1.163     3.721e+04      0.5810       -0.1702
   Ca++                    0.6924     2.504e+04      0.1683       -0.9334
   Mg++                    0.4256         9334.      0.2597       -0.9566
   MgCl+                   0.1680         9060.      0.6759       -0.9447
   Na+                     0.1159         2404.      0.6759       -1.1061
   CaCl+                  0.05127         3494.      0.6759       -1.4602
   Ti(OH)4(aq)            0.03966         4148.      1.0000       -1.4016
   MnCl+                  0.02917         2380.      0.6759       -1.7051
   CaCl2(aq)              0.02214         2217.      1.0000       -1.6549
   NaCl(aq)               0.01781         939.4      1.0000       -1.7493
   K+                     0.01117         394.2      0.5810       -2.1877
   Mn++                   0.01003         497.3      0.1683       -2.7724
   Fe++                  0.005774         291.0      0.1683       -3.0123
   FeCl+                 0.001562         128.7      0.6759       -2.9765
   Methane(aq)           0.001045         15.13      1.0000       -2.9809
   KCl(aq)              0.0005226         35.15      1.0000       -3.2819
   FeCl4--              0.0003994         71.24      0.0805       -4.4930
   H2(aq)               7.616e-05        0.1385      1.0000       -4.1183
   SiO2(aq)             6.169e-05         3.345      1.0000       -4.2098
   FeCl2(aq)            7.455e-06        0.8526      1.0000       -5.1276
   H+                   2.289e-06      0.002082      0.9420       -5.6663
   H2S(aq)              7.698e-07       0.02367      1.0000       -6.1136
   OH-                  3.929e-07      0.006029      0.6312       -6.6055
   HCl(aq)              3.496e-07       0.01150      1.0000       -6.4565
   HS-                  1.861e-07      0.005555      0.6312       -6.9300
   HSiO3-               3.353e-08      0.002333      0.6759       -7.6446
   NaHSiO3(aq)          3.196e-08      0.002886      1.0000       -7.4954
   H2PO4-               1.180e-08      0.001033      0.6759       -8.0982
    (only species > 1e-8 molal listed)

  Mineral saturation states
                     log Q/K                          log Q/K
 ----------------------------------------------------------------
   Antigorite         0.0000 sat    Goethite          -1.2004     
   Chromite           0.0000 sat    Boehmite          -1.2642     
   Troilite           0.0000 sat    Minnesotaite      -1.3006     
   Daphnite-14A       0.0000 sat    Tridymite         -1.3034     
   Magnetite          0.0000 sat    Chalcedony        -1.3483     
   Greenalite         0.0000 sat    FeO               -1.4949     
   Hydroxylapatite    0.0000 sat    Clinochlore-14A   -1.5150     
   Saponite-Mg        0.0000 sat    Cristobalite(alp  -1.5493     
   Pyrrhotite        -0.0796        Annite            -1.6086     
   Saponite-Ca       -0.1295        Whitlockite       -1.6689     
   Ice               -0.4838        Phlogopite        -1.7298     
   Chrysotile        -0.5348        Gibbsite          -1.7547     
   Cronstedtite-7A   -0.5636        Coesite           -1.7900     
   Saponite-Na       -0.6467        Cristobalite(bet  -1.8515     
   Ripidolite-14A    -0.6776        SiO2(am)          -2.0255     
   Saponite-K        -0.8252        Enstatite         -2.0612     
   Talc              -0.8629        Brucite           -2.1088     
   Pyrite            -0.9386        Wustite           -2.1098     
   Diaspore          -0.9694        Fe(OH)2           -2.2913     
   Hematite          -1.0052        Alabandite        -2.6495     
   Ferrosilite       -1.0849        Chamosite-7A      -2.8365     
   Fayalite          -1.1274        Halite            -2.8543     
   Quartz            -1.1316        Daphnite-7A       -2.8752     
   Saponite-H        -1.1662        Rhodonite         -2.9029     
    (only minerals with log Q/K > -3 listed)

                         partial
  Gases               press. (bar)     fugacity     fug. coef.    log fug.
 ---------------------------------------------------------------------------
   CH4(g)                   1.196         1.195        0.9993      0.0773
   H2O(g)                  0.8140        0.8019        0.9852     -0.0959
   H2(g)                  0.09528       0.09535         1.001     -1.0207
   H2S(g)               2.304e-05     2.296e-05        0.9961     -4.6391
   HCl(g)               4.233e-10     4.233e-10         1.000*    -9.3734
   CO2(g)               1.246e-10     1.243e-10        0.9976     -9.9056
   CO(g)                3.377e-15     3.377e-15         1.000*   -14.4715
   C2H4(g)              4.070e-21     4.070e-21         1.000*   -20.3904
   S2(g)                1.294e-27     1.294e-27         1.000*   -26.8882
   SO2(g)               2.174e-28     2.158e-28        0.9928    -27.6659
   Na(g)                7.217e-44     7.217e-44         1.000*   -43.1416
   Cl2(g)               2.624e-45     2.624e-45         1.000*   -44.5811
   K(g)                 7.341e-46     7.341e-46         1.000*   -45.1342
   O2(g)                9.085e-62     9.084e-62        0.9999    -61.0417
   Mg(g)                4.674e-69     4.674e-69         1.000*   -68.3303
   Ca(g)                4.841e-88     4.841e-88         1.000*   -87.3151
   C(g)                 3.387e-97     3.387e-97         1.000*   -96.4702
   Al(g)               2.046e-105    2.046e-105         1.000*  -104.6892
   Si(g)               5.622e-114    5.622e-114         1.000*  -113.2501
    *no data, gas taken to be ideal

                                  In fluid              Sorbed            Kd
  Original basis total moles   moles     mg/kg      moles     mg/kg      L/kg
 -------------------------------------------------------------------------------
   H2O                 60.7       53.1  9.02e+05
   Al+++              0.427   4.46e-09  0.000113
   Ca++               0.772      0.733  2.77e+04
   Cl-                 1.41       1.41  4.73e+04
   CrO4--             0.121   6.45e-17  7.05e-12
   Fe++                1.50    0.00741      390.
   H+                 -10.6    0.00100     0.954
   HCO3-            0.00100    0.00100      57.5
   HPO4--            0.0235   1.36e-08   0.00123
   K+                0.0112     0.0112      413.
   Mg++                3.83      0.568  1.30e+04
   Mn++              0.0375     0.0375  1.94e+03
   Na+                0.128      0.128  2.77e+03
   O2(aq)            -0.108   -0.00204     -61.5
   SO4--             0.0128   9.15e-07    0.0829
   SiO2(aq)            4.23   5.91e-05      3.35
   Ti(OH)4(aq)       0.0380     0.0380  4.15e+03

  Elemental composition               In fluid                  Sorbed
                  total moles     moles       mg/kg        moles       mg/kg
 -------------------------------------------------------------------------------
   Aluminum            0.4269    4.458e-09   0.0001134
   Calcium             0.7720       0.7329   2.769e+04
   Carbon            0.001000     0.001000       11.32
   Chlorine             1.414        1.414   4.727e+04
   Chromium            0.1210    6.451e-17   3.162e-12
   Hydrogen             111.0        106.4   1.011e+05
   Iron                 1.505     0.007410       390.2
   Magnesium            3.828       0.5681   1.302e+04
   Manganese          0.03752      0.03752       1944.
   Oxygen               69.73        53.28   8.037e+05
   Phosphorus         0.02346    1.357e-08   0.0003963
   Potassium          0.01119      0.01119       412.6
   Silicon              4.228    5.910e-05       1.565
   Sodium              0.1279       0.1279       2773.
   Sulfur             0.01276    9.149e-07     0.02766
   Titanium           0.03796      0.03796       1714.


          Step #    76             Xi = 0.6000

          Temperature = 100.0 C    Pressure =  1.013 bars
          pH =  5.741              log fO2 =  -61.045
          Eh =  -0.3352 volts      pe =  -4.5274
          Ionic strength      =    3.091832 molal
          Charge imbalance    =    1.342402 eq/kg (38.57% error)
          Activity of water   =    0.961285
          Solvent mass        =     0.94833 kg
          Solution mass       =      1.0556 kg
          Mineral mass        =     0.68432 kg
          Solution density    =    1.013    g/cm3
          Solution viscosity  =    0.003    poise
          Chlorinity          =    1.491038 molal
          Dissolved solids    =      101621 mg/kg sol'n
          Hardness            =   121549.80 mg/kg sol'n as CaCO3
            carbonate         =       11.86 mg/kg sol'n as CaCO3
            non-carbonate     =   121537.94 mg/kg sol'n as CaCO3
          Carbonate alkalinity=       11.86 mg/kg sol'n as CaCO3
          Water type          =    Ca-Cl
          Bulk volume         =    1.27e+03 cm3
          Fluid volume        =    1.04e+03 cm3
          Mineral volume      =        230. cm3
          Inert volume        =        0.00 cm3
          Porosity            =        81.9 %
          Permeability        =       0.190 cm2
          Mass reacted        =         655 g

                          moles          moles         grams          cm3      rxn rate
  Reactants             remaining       reacted       reacted       reacted  (mol/kg sec)
 ------------------------------------------------------------------------------------------
   H2O                   0.009490       0.01424        0.2565          --            --  
   Al2O3                   0.1707        0.2561         26.11          --            --  
   CaO                     0.6168        0.9252         51.88          --            --  
   Cr2O3                  0.04839       0.07259         11.03          --            --  
   FeO(ox)                  1.203         1.804         129.6          --            --  
   K2O(ox)               0.004077      0.006115        0.5760          --            --  
   MgO                      1.931         2.896         116.7          --            --  
   MnO                    0.03002       0.04502         3.194          --            --  
   Na2O(ox)               0.05078       0.07617         4.721          --            --  
   P2O5                  0.009385       0.01408         1.998          --            --  
   S                     0.009405       0.01411        0.4524        0.2188          --  
   SiO2                     3.383         5.074         304.9          --            --  
   TiO2                   0.03037       0.04555         3.638          --            --  

  Minerals in system     moles      log moles      grams        volume (cm3)
 ----------------------------------------------------------------------------
   Antigorite             0.02388     -1.622          108.3           41.77
   Chromite               0.07259     -1.139          16.25           3.195
   Daphnite-14A            0.1122     -0.950          80.02           23.94
   Greenalite              0.3617     -0.442          134.5           41.60
   Hydroxylapatite       0.009385     -2.028          4.714           1.779
   Magnetite              0.02219     -1.654          5.137          0.9878
   Saponite-Mg             0.8725     -0.059          334.1           116.6
   Troilite               0.01511     -1.821          1.328          0.5012
                                               _____________   _____________
          (total)                                     684.3           230.4 

  Aqueous species       molality    mg/kg sol'n    act. coef.     log act.
 ---------------------------------------------------------------------------
   Cl-                      1.189     3.788e+04      0.5810       -0.1606
   Ca++                    0.8360     3.010e+04      0.1683       -0.8516
   Mg++                    0.3025         6605.      0.2597       -1.1048
   Na+                     0.1397         2886.      0.6759       -1.0248
   MgCl+                   0.1221         6555.      0.6759       -1.0834
   CaCl+                  0.06329         4294.      0.6759       -1.3688
   Ti(OH)4(aq)            0.04803         5002.      1.0000       -1.3185
   MnCl+                  0.03553         2885.      0.6759       -1.6195
   CaCl2(aq)              0.02794         2785.      1.0000       -1.5538
   NaCl(aq)               0.02196         1153.      1.0000       -1.6584
   K+                     0.01331         467.7      0.5810       -2.1115
   Mn++                   0.01195         589.8      0.1683       -2.6965
   Fe++                  0.004104         205.9      0.1683       -3.1606
   FeCl+                 0.001135         93.08      0.6759       -3.1152
   Methane(aq)           0.001054         15.20      1.0000       -2.9770
   KCl(aq)              0.0006367         42.64      1.0000       -3.1961
   FeCl4--              0.0003102         55.08      0.0805       -4.6028
   H2(aq)               7.633e-05        0.1382      1.0000       -4.1173
   SiO2(aq)             6.165e-05         3.328      1.0000       -4.2101
   FeCl2(aq)            5.538e-06        0.6307      1.0000       -5.2566
   H+                   1.928e-06      0.001746      0.9420       -5.7409
   H2S(aq)              7.683e-07       0.02352      1.0000       -6.1145
   OH-                  4.661e-07      0.007121      0.6312       -6.5314
   HCl(aq)              3.010e-07      0.009859      1.0000       -6.5214
   HS-                  2.206e-07      0.006553      0.6312       -6.8563
   NaHSiO3(aq)          4.568e-08      0.004107      1.0000       -7.3402
   HSiO3-               3.975e-08      0.002753      0.6759       -7.5707
    (only species > 1e-8 molal listed)

  Mineral saturation states
                     log Q/K                          log Q/K
 ----------------------------------------------------------------
   Antigorite         0.0000 sat    Goethite          -1.2008     
   Chromite           0.0000 sat    Boehmite          -1.2644     
   Greenalite         0.0000 sat    Minnesotaite      -1.3008     
   Troilite           0.0000 sat    Tridymite         -1.3037     
   Daphnite-14A       0.0000 sat    Chalcedony        -1.3486     
   Magnetite          0.0000 sat    Annite            -1.4579     
   Hydroxylapatite    0.0000 sat    FeO               -1.4945     
   Saponite-Mg        0.0000 sat    Clinochlore-14A   -1.5150     
   Pyrrhotite        -0.0796        Cristobalite(alp  -1.5496     
   Saponite-Ca       -0.0915        Phlogopite        -1.5791     
   Ice               -0.4841        Whitlockite       -1.7456     
   Chrysotile        -0.5348        Gibbsite          -1.7552     
   Cronstedtite-7A   -0.5643        Coesite           -1.7903     
   Saponite-Na       -0.5954        Cristobalite(bet  -1.8518     
   Ripidolite-14A    -0.6776        SiO2(am)          -2.0258     
   Saponite-K        -0.7756        Enstatite         -2.0611     
   Talc              -0.8631        Brucite           -2.1088     
   Pyrite            -0.9404        Wustite           -2.1094     
   Diaspore          -0.9696        Fe(OH)2           -2.2912     
   Hematite          -1.0056        Alabandite        -2.4253     
   Ferrosilite       -1.0848        Rhodonite         -2.6785     
   Fayalite          -1.1267        Halite            -2.7634     
   Quartz            -1.1319        Chamosite-7A      -2.8365     
   Saponite-H        -1.1663        Daphnite-7A       -2.8752     
    (only minerals with log Q/K > -3 listed)

                         partial
  Gases               press. (bar)     fugacity     fug. coef.    log fug.
 ---------------------------------------------------------------------------
   CH4(g)                   1.207         1.206        0.9993      0.0812
   H2O(g)                  0.8132        0.8012        0.9852     -0.0962
   H2(g)                  0.09550       0.09557         1.001     -1.0197
   H2S(g)               2.300e-05     2.291e-05        0.9961     -4.6400
   HCl(g)               3.645e-10     3.645e-10         1.000*    -9.4383
   CO2(g)               1.244e-10     1.241e-10        0.9976     -9.9064
   CO(g)                3.381e-15     3.381e-15         1.000*   -14.4709
   C2H4(g)              4.126e-21     4.126e-21         1.000*   -20.3844
   S2(g)                1.283e-27     1.283e-27         1.000*   -26.8919
   SO2(g)               2.151e-28     2.136e-28        0.9928    -27.6705
   Na(g)                1.034e-43     1.034e-43         1.000*   -42.9853
   Cl2(g)               1.941e-45     1.941e-45         1.000*   -44.7120
   K(g)                 1.040e-45     1.040e-45         1.000*   -44.9830
   O2(g)                9.027e-62     9.026e-62        0.9999    -61.0445
   Mg(g)                4.694e-69     4.694e-69         1.000*   -68.3285
   Ca(g)                8.258e-88     8.258e-88         1.000*   -87.0831
   C(g)                 3.402e-97     3.402e-97         1.000*   -96.4683
   Al(g)               2.056e-105    2.056e-105         1.000*  -104.6870
   Si(g)               5.654e-114    5.654e-114         1.000*  -113.2477
    *no data, gas taken to be ideal

                                  In fluid              Sorbed            Kd
  Original basis total moles   moles     mg/kg      moles     mg/kg      L/kg
 -------------------------------------------------------------------------------
   H2O                 61.8       52.6  8.98e+05
   Al+++              0.512   5.03e-09  0.000128
   Ca++               0.926      0.879  3.34e+04
   Cl-                 1.41       1.41  4.75e+04
   CrO4--             0.145   4.01e-17  4.40e-12
   Fe++                1.81    0.00527      279.
   H+                 -12.7    0.00100     0.958
   HCO3-            0.00100    0.00100      57.8
   HPO4--            0.0282   6.79e-09  0.000617
   K+                0.0132     0.0132      490.
   Mg++                4.31      0.403  9.27e+03
   Mn++              0.0450     0.0450  2.34e+03
   Na+                0.153      0.153  3.34e+03
   O2(aq)            -0.130   -0.00204     -61.8
   SO4--             0.0151   9.38e-07    0.0853
   SiO2(aq)            5.07   5.85e-05      3.33
   Ti(OH)4(aq)       0.0456     0.0456  5.00e+03

  Elemental composition               In fluid                  Sorbed
                  total moles     moles       mg/kg        moles       mg/kg
 -------------------------------------------------------------------------------
   Aluminum            0.5122    5.027e-09   0.0001285
   Calcium             0.9262       0.8793   3.338e+04
   Carbon            0.001000     0.001000       11.38
   Chlorine             1.414        1.414   4.749e+04
   Chromium            0.1452    4.007e-17   1.974e-12
   Hydrogen             111.0        105.5   1.007e+05
   Iron                 1.805     0.005267       278.7
   Magnesium            4.310       0.4027       9271.
   Manganese          0.04503      0.04503       2343.
   Oxygen               72.58        52.82   8.006e+05
   Phosphorus         0.02816    6.789e-09   0.0001992
   Potassium          0.01323      0.01323       490.0
   Silicon              5.074    5.854e-05       1.558
   Sodium              0.1533       0.1533       3340.
   Sulfur             0.01511    9.378e-07     0.02849
   Titanium           0.04555      0.04555       2066.


          Step #    86             Xi = 0.7000

          Temperature = 100.0 C    Pressure =  1.013 bars
          pH =  5.856              log fO2 =  -61.047
          Eh =  -0.3437 volts      pe =  -4.6426
          Ionic strength      =    3.146822 molal
          Charge imbalance    =    1.348803 eq/kg (38.27% error)
          Activity of water   =    0.960404
          Solvent mass        =     0.93964 kg
          Solution mass       =      1.0506 kg
          Mineral mass        =     0.79852 kg
          Solution density    =    1.016    g/cm3
          Solution viscosity  =    0.003    poise
          Chlorinity          =    1.504827 molal
          Dissolved solids    =      105609 mg/kg sol'n
          Hardness            =   120313.16 mg/kg sol'n as CaCO3
            carbonate         =       14.43 mg/kg sol'n as CaCO3
            non-carbonate     =   120298.74 mg/kg sol'n as CaCO3
          Carbonate alkalinity=       14.43 mg/kg sol'n as CaCO3
          Water type          =    Ca-Cl
          Bulk volume         =    1.30e+03 cm3
          Fluid volume        =    1.03e+03 cm3
          Mineral volume      =        269. cm3
          Inert volume        =        0.00 cm3
          Porosity            =        79.4 %
          Permeability        =      0.0794 cm2
          Mass reacted        =         764 g

                          moles          moles         grams          cm3      rxn rate
  Reactants             remaining       reacted       reacted       reacted  (mol/kg sec)
 ------------------------------------------------------------------------------------------
   H2O                   0.007118       0.01661        0.2992          --            --  
   Al2O3                   0.1281        0.2988         30.47          --            --  
   CaO                     0.4626         1.079         60.53          --            --  
   Cr2O3                  0.03629       0.08469         12.87          --            --  
   FeO(ox)                 0.9022         2.105         151.2          --            --  
   K2O(ox)               0.003058      0.007135        0.6720          --            --  
   MgO                      1.448         3.379         136.2          --            --  
   MnO                    0.02251       0.05253         3.726          --            --  
   Na2O(ox)               0.03808       0.08886         5.508          --            --  
   P2O5                  0.007039       0.01642         2.331          --            --  
   S                     0.007054       0.01646        0.5278        0.2553          --  
   SiO2                     2.537         5.920         355.7          --            --  
   TiO2                   0.02277       0.05314         4.245          --            --  

  Minerals in system     moles      log moles      grams        volume (cm3)
 ----------------------------------------------------------------------------
   Antigorite             0.02791     -1.554          126.6           48.81
   Chromite               0.08469     -1.072          18.96           3.727
   Daphnite-14A            0.1311     -0.882          93.56           27.98
   Greenalite              0.4239     -0.373          157.6           48.75
   Hydroxylapatite        0.01095     -1.961          5.500           2.075
   Magnetite              0.02454     -1.610          5.681           1.092
   Saponite-Mg              1.016      0.007          389.1           135.8
   Troilite               0.01746     -1.758          1.535          0.5792
                                               _____________   _____________
          (total)                                     798.5           268.8 

  Aqueous species       molality    mg/kg sol'n    act. coef.     log act.
 ---------------------------------------------------------------------------
   Cl-                      1.216     3.855e+04      0.5810       -0.1509
   Ca++                    0.9813     3.518e+04      0.1683       -0.7820
   Mg++                    0.1787         3885.      0.2597       -1.3334
   Na+                     0.1639         3370.      0.6759       -0.9556
   CaCl+                  0.07596         5131.      0.6759       -1.2895
   MgCl+                  0.07375         3942.      0.6759       -1.3023
   Ti(OH)4(aq)            0.05656         5863.      1.0000       -1.2475
   MnCl+                  0.04207         3401.      0.6759       -1.5462
   CaCl2(aq)              0.03428         3403.      1.0000       -1.4650
   NaCl(aq)               0.02633         1376.      1.0000       -1.5795
   K+                     0.01549         541.8      0.5810       -2.0457
   Mn++                   0.01384         679.9      0.1683       -2.6327
   Fe++                  0.002424         121.1      0.1683       -3.3892
   Methane(aq)           0.001064         15.27      1.0000       -2.9730
   KCl(aq)              0.0007574         50.50      1.0000       -3.1206
   FeCl+                0.0006855         55.97      0.6759       -3.3341
   FeCl4--              0.0002002         35.40      0.0805       -4.7929
   H2(aq)               7.651e-05        0.1379      1.0000       -4.1163
   SiO2(aq)             6.160e-05         3.311      1.0000       -4.2104
   FeCl2(aq)            3.420e-06        0.3877      1.0000       -5.4660
   H+                   1.480e-06      0.001334      0.9420       -5.8556
   H2S(aq)              7.668e-07       0.02337      1.0000       -6.1153
   OH-                  6.064e-07      0.009224      0.6312       -6.4170
   HS-                  2.867e-07      0.008480      0.6312       -6.7424
   HCl(aq)              2.363e-07      0.007706      1.0000       -6.6265
   NaHSiO3(aq)          6.966e-08      0.006235      1.0000       -7.1570
   HSiO3-               5.169e-08      0.003564      0.6759       -7.4567
    (only species > 1e-8 molal listed)

  Mineral saturation states
                     log Q/K                          log Q/K
 ----------------------------------------------------------------
   Antigorite         0.0000 sat    Boehmite          -1.2645     
   Magnetite          0.0000 sat    Annite            -1.2774     
   Greenalite         0.0000 sat    Minnesotaite      -1.3010     
   Saponite-Mg        0.0000 sat    Tridymite         -1.3040     
   Troilite           0.0000 sat    Chalcedony        -1.3489     
   Chromite           0.0000 sat    Phlogopite        -1.3986     
   Daphnite-14A       0.0000 sat    FeO               -1.4940     
   Hydroxylapatite    0.0000 sat    Clinochlore-14A   -1.5150     
   Saponite-Ca       -0.0423        Cristobalite(alp  -1.5499     
   Pyrrhotite        -0.0796        Gibbsite          -1.7557     
   Ice               -0.4845        Coesite           -1.7906     
   Chrysotile        -0.5347        Whitlockite       -1.8450     
   Saponite-Na       -0.5348        Cristobalite(bet  -1.8521     
   Cronstedtite-7A   -0.5649        SiO2(am)          -2.0261     
   Ripidolite-14A    -0.6775        Enstatite         -2.0609     
   Saponite-K        -0.7162        Brucite           -2.1087     
   Talc              -0.8633        Wustite           -2.1090     
   Pyrite            -0.9423        Alabandite        -2.1330     
   Diaspore          -0.9697        Fe(OH)2           -2.2912     
   Hematite          -1.0061        Rhodonite         -2.3860     
   Ferrosilite       -1.0846        Halite            -2.6845     
   Fayalite          -1.1261        Chamosite-7A      -2.8365     
   Quartz            -1.1322        Daphnite-7A       -2.8752     
   Saponite-H        -1.1664        Diopside          -2.9738     
   Goethite          -1.2012     
    (only minerals with log Q/K > -3 listed)

                         partial
  Gases               press. (bar)     fugacity     fug. coef.    log fug.
 ---------------------------------------------------------------------------
   CH4(g)                   1.218         1.217        0.9993      0.0852
   H2O(g)                  0.8125        0.8005        0.9852     -0.0966
   H2(g)                  0.09572       0.09579         1.001     -1.0187
   H2S(g)               2.295e-05     2.286e-05        0.9961     -4.6408
   HCl(g)               2.861e-10     2.861e-10         1.000*    -9.5434
   CO2(g)               1.241e-10     1.238e-10        0.9976     -9.9072
   CO(g)                3.386e-15     3.386e-15         1.000*   -14.4704
   C2H4(g)              4.183e-21     4.183e-21         1.000*   -20.3785
   S2(g)                1.272e-27     1.272e-27         1.000*   -26.8957
   SO2(g)               2.128e-28     2.113e-28        0.9928    -27.6752
   Na(g)                1.582e-43     1.582e-43         1.000*   -42.8008
   K(g)                 1.578e-45     1.578e-45         1.000*   -44.8019
   Cl2(g)               1.193e-45     1.193e-45         1.000*   -44.9232
   O2(g)                8.968e-62     8.967e-62        0.9999    -61.0473
   Mg(g)                4.715e-69     4.715e-69         1.000*   -68.3266
   Ca(g)                1.648e-87     1.648e-87         1.000*   -86.7831
   C(g)                 3.417e-97     3.417e-97         1.000*   -96.4663
   Al(g)               2.066e-105    2.066e-105         1.000*  -104.6848
   Si(g)               5.687e-114    5.687e-114         1.000*  -113.2452
    *no data, gas taken to be ideal

                                  In fluid              Sorbed            Kd
  Original basis total moles   moles     mg/kg      moles     mg/kg      L/kg
 -------------------------------------------------------------------------------
   H2O                 62.8       52.2  8.94e+05
   Al+++              0.598   6.14e-09  0.000158
   Ca++                1.08       1.03  3.91e+04
   Cl-                 1.41       1.41  4.77e+04
   CrO4--             0.169   1.91e-17  2.11e-12
   Fe++                2.11    0.00311      166.
   H+                 -14.8    0.00100     0.962
   HCO3-            0.00100    0.00100      58.1
   HPO4--            0.0328   2.94e-09  0.000269
   K+                0.0153     0.0153      568.
   Mg++                4.79      0.237  5.49e+03
   Mn++              0.0525     0.0525  2.75e+03
   Na+                0.179      0.179  3.91e+03
   O2(aq)            -0.152   -0.00204     -62.1
   SO4--             0.0175   9.90e-07    0.0905
   SiO2(aq)            5.92   5.80e-05      3.32
   Ti(OH)4(aq)       0.0531     0.0531  5.86e+03

  Elemental composition               In fluid                  Sorbed
                  total moles     moles       mg/kg        moles       mg/kg
 -------------------------------------------------------------------------------
   Aluminum            0.5976    6.139e-09   0.0001577
   Calcium              1.080        1.026   3.913e+04
   Carbon            0.001000     0.001000       11.43
   Chlorine             1.414        1.414   4.772e+04
   Chromium            0.1694    1.912e-17   9.463e-13
   Hydrogen             111.1        104.5   1.003e+05
   Iron                 2.106     0.003114       165.5
   Magnesium            4.793       0.2372       5488.
   Manganese          0.05253      0.05253       2747.
   Oxygen               75.42        52.37   7.976e+05
   Phosphorus         0.03285    2.943e-09   8.675e-05
   Potassium          0.01527      0.01527       568.2
   Silicon              5.920    5.800e-05       1.551
   Sodium              0.1787       0.1787       3911.
   Sulfur             0.01746    9.899e-07     0.03021
   Titanium           0.05314      0.05314       2422.


          Step #    92             Xi = 0.7600

          Temperature = 100.0 C    Pressure =  1.013 bars
          pH =  5.966              log fO2 =  -61.049
          Eh =  -0.3519 volts      pe =  -4.7536
          Ionic strength      =    3.179210 molal
          Charge imbalance    =    1.352762 eq/kg (38.1% error)
          Activity of water   =    0.959886
          Solvent mass        =     0.93443 kg
          Solution mass       =      1.0475 kg
          Mineral mass        =     0.86710 kg
          Solution density    =    1.017    g/cm3
          Solution viscosity  =    0.003    poise
          Chlorinity          =    1.513224 molal
          Dissolved solids    =      107961 mg/kg sol'n
          Hardness            =   119568.47 mg/kg sol'n as CaCO3
            carbonate         =       17.16 mg/kg sol'n as CaCO3
            non-carbonate     =   119551.31 mg/kg sol'n as CaCO3
          Carbonate alkalinity=       17.16 mg/kg sol'n as CaCO3
          Water type          =    Ca-Cl
          Bulk volume         =    1.32e+03 cm3
          Fluid volume        =    1.03e+03 cm3
          Mineral volume      =        292. cm3
          Inert volume        =        0.00 cm3
          Porosity            =        77.9 %
          Permeability        =      0.0480 cm2
          Mass reacted        =         830 g

                          moles          moles         grams          cm3      rxn rate
  Reactants             remaining       reacted       reacted       reacted  (mol/kg sec)
 ------------------------------------------------------------------------------------------
   H2O                   0.005694       0.01803        0.3248          --            --  
   Al2O3                   0.1024        0.3244         33.08          --            --  
   CaO                     0.3701         1.172         65.72          --            --  
   Cr2O3                  0.02904       0.09194         13.97          --            --  
   FeO(ox)                 0.7218         2.286         164.2          --            --  
   K2O(ox)               0.002446      0.007746        0.7296          --            --  
   MgO                      1.159         3.669         147.9          --            --  
   MnO                    0.01801       0.05703         4.046          --            --  
   Na2O(ox)               0.03047       0.09648         5.980          --            --  
   P2O5                  0.005631       0.01783         2.531          --            --  
   S                     0.005643       0.01787        0.5730        0.2772          --  
   SiO2                     2.030         6.427         386.2          --            --  
   TiO2                   0.01822       0.05770         4.609          --            --  

  Minerals in system     moles      log moles      grams        volume (cm3)
 ----------------------------------------------------------------------------
   Antigorite             0.03032     -1.518          137.5           53.04
   Chromite               0.09194     -1.036          20.58           4.046
   Daphnite-14A            0.1425     -0.846          101.7           30.41
   Greenalite              0.4612     -0.336          171.4           53.03
   Hydroxylapatite        0.01189     -1.925          5.971           2.253
   Magnetite              0.02595     -1.586          6.008           1.155
   Saponite-Ca            0.02720     -1.565          10.49           3.691
   Saponite-Mg              1.075      0.032          411.7           143.7
   Troilite               0.01887     -1.724          1.659          0.6260
                                               _____________   _____________
          (total)                                     867.1           292.0 

  Aqueous species       molality    mg/kg sol'n    act. coef.     log act.
 ---------------------------------------------------------------------------
   Cl-                      1.232     3.895e+04      0.5810       -0.1454
   Ca++                     1.065     3.808e+04      0.1683       -0.7464
   Na+                     0.1785         3661.      0.6759       -0.9184
   Mg++                    0.1075         2330.      0.2597       -1.5543
   CaCl+                  0.08351         5626.      0.6759       -1.2484
   Ti(OH)4(aq)            0.06175         6384.      1.0000       -1.2094
   MnCl+                  0.04607         3715.      0.6759       -1.5067
   MgCl+                  0.04492         2395.      0.6759       -1.5177
   CaCl2(aq)              0.03817         3779.      1.0000       -1.4183
   NaCl(aq)               0.02905         1515.      1.0000       -1.5368
   K+                     0.01682         586.5      0.5810       -2.0101
   Mn++                   0.01496         733.3      0.1683       -2.5988
   Fe++                  0.001458         72.63      0.1683       -3.6101
   Methane(aq)           0.001070         15.32      1.0000       -2.9705
   KCl(aq)              0.0008328         55.38      1.0000       -3.0795
   FeCl+                0.0004175         34.00      0.6759       -3.5494
   FeCl4--              0.0001267         22.34      0.0805       -4.9916
   H2(aq)               7.662e-05        0.1378      1.0000       -4.1157
   SiO2(aq)             6.158e-05         3.300      1.0000       -4.2106
   FeCl2(aq)            2.110e-06        0.2386      1.0000       -5.6757
   H+                   1.147e-06      0.001031      0.9420       -5.9663
   OH-                  7.820e-07       0.01186      0.6312       -6.3066
   H2S(aq)              7.659e-07       0.02328      1.0000       -6.1158
   HS-                  3.695e-07       0.01090      0.6312       -6.6322
   HCl(aq)              1.855e-07      0.006033      1.0000       -6.7317
   NaHSiO3(aq)          9.782e-08      0.008733      1.0000       -7.0096
   HSiO3-               6.663e-08      0.004582      0.6759       -7.3464
   NaOH(aq)             1.397e-08     0.0004986      1.0000       -7.8547
    (only species > 1e-8 molal listed)

  Mineral saturation states
                     log Q/K                          log Q/K
 ----------------------------------------------------------------
   Antigorite         0.0000 sat    Phlogopite        -1.2523     
   Daphnite-14A       0.0000 sat    Boehmite          -1.2645     
   Greenalite         0.0000 sat    Minnesotaite      -1.3012     
   Magnetite          0.0000 sat    Tridymite         -1.3042     
   Saponite-Mg        0.0000 sat    Chalcedony        -1.3491     
   Saponite-Ca        0.0000 sat    FeO               -1.4937     
   Chromite           0.0000 sat    Clinochlore-14A   -1.5150     
   Hydroxylapatite    0.0000 sat    Cristobalite(alp  -1.5501     
   Troilite           0.0000 sat    Gibbsite          -1.7560     
   Pyrrhotite        -0.0796        Coesite           -1.7908     
   Ice               -0.4848        Cristobalite(bet  -1.8523     
   Saponite-Na       -0.4861        Alabandite        -1.8781     
   Chrysotile        -0.5347        Whitlockite       -1.9305     
   Cronstedtite-7A   -0.5653        SiO2(am)          -2.0263     
   Saponite-K        -0.6680        Enstatite         -2.0608     
   Ripidolite-14A    -0.6775        Brucite           -2.1086     
   Talc              -0.8634        Wustite           -2.1088     
   Pyrite            -0.9434        Rhodonite         -2.1311     
   Diaspore          -0.9697        Fe(OH)2           -2.2911     
   Hematite          -1.0064        Halite            -2.6418     
   Ferrosilite       -1.0845        Diopside          -2.7172     
   Fayalite          -1.1257        Mn(OH)2(am)       -2.7602     
   Annite            -1.1311        Chamosite-7A      -2.8365     
   Quartz            -1.1324        Daphnite-7A       -2.8752     
   Saponite-H        -1.1665        Tephroite         -2.8865     
   Goethite          -1.2015     
    (only minerals with log Q/K > -3 listed)

                         partial
  Gases               press. (bar)     fugacity     fug. coef.    log fug.
 ---------------------------------------------------------------------------
   CH4(g)                   1.224         1.224        0.9993      0.0877
   H2O(g)                  0.8121        0.8001        0.9852     -0.0969
   H2(g)                  0.09586       0.09592         1.001     -1.0181
   H2S(g)               2.293e-05     2.284e-05        0.9961     -4.6413
   HCl(g)               2.246e-10     2.246e-10         1.000*    -9.6486
   CO2(g)               1.240e-10     1.237e-10        0.9976     -9.9077
   CO(g)                3.389e-15     3.389e-15         1.000*   -14.4700
   C2H4(g)              4.219e-21     4.219e-21         1.000*   -20.3748
   S2(g)                1.265e-27     1.265e-27         1.000*   -26.8979
   SO2(g)               2.114e-28     2.099e-28        0.9928    -27.6780
   Na(g)                2.225e-43     2.225e-43         1.000*   -42.6527
   K(g)                 2.211e-45     2.211e-45         1.000*   -44.6553
   Cl2(g)               7.344e-46     7.344e-46         1.000*   -45.1341
   O2(g)                8.934e-62     8.933e-62        0.9999    -61.0490
   Mg(g)                4.727e-69     4.727e-69         1.000*   -68.3254
   Ca(g)                2.982e-87     2.982e-87         1.000*   -86.5255
   C(g)                 3.427e-97     3.427e-97         1.000*   -96.4651
   Al(g)               2.073e-105    2.073e-105         1.000*  -104.6835
   Si(g)               5.706e-114    5.706e-114         1.000*  -113.2437
    *no data, gas taken to be ideal

                                  In fluid              Sorbed            Kd
  Original basis total moles   moles     mg/kg      moles     mg/kg      L/kg
 -------------------------------------------------------------------------------
   H2O                 63.4       51.9  8.92e+05
   Al+++              0.649   7.55e-09  0.000194
   Ca++                1.17       1.11  4.24e+04
   Cl-                 1.41       1.41  4.79e+04
   CrO4--             0.184   9.34e-18  1.03e-12
   Fe++                2.29    0.00187      99.8
   H+                 -16.0    0.00100     0.964
   HCO3-            0.00100    0.00100      58.2
   HPO4--            0.0357   1.51e-09  0.000138
   K+                0.0165     0.0165      616.
   Mg++                5.08      0.142  3.30e+03
   Mn++              0.0570     0.0570  2.99e+03
   Na+                0.194      0.194  4.26e+03
   O2(aq)            -0.165   -0.00204     -62.3
   SO4--             0.0189   1.06e-06    0.0973
   SiO2(aq)            6.43   5.77e-05      3.31
   Ti(OH)4(aq)       0.0577     0.0577  6.38e+03

  Elemental composition               In fluid                  Sorbed
                  total moles     moles       mg/kg        moles       mg/kg
 -------------------------------------------------------------------------------
   Aluminum            0.6488    7.548e-09   0.0001944
   Calcium              1.173        1.109   4.243e+04
   Carbon            0.001000     0.001000       11.47
   Chlorine             1.414        1.414   4.786e+04
   Chromium            0.1839    9.343e-18   4.638e-13
   Hydrogen             111.1        104.0   1.000e+05
   Iron                 2.287     0.001873       99.85
   Magnesium            5.083       0.1424       3304.
   Manganese          0.05703      0.05703       2991.
   Oxygen               77.13        52.10   7.958e+05
   Phosphorus         0.03566    1.505e-09   4.451e-05
   Potassium          0.01649      0.01649       615.6
   Silicon              6.427    5.769e-05       1.547
   Sodium              0.1940       0.1940       4257.
   Sulfur             0.01887    1.061e-06     0.03248
   Titanium           0.05770      0.05770       2637.


          Step #    96             Xi = 0.8000

          Temperature = 100.0 C    Pressure =  1.013 bars
          pH =  5.967              log fO2 =  -61.049
          Eh =  -0.3520 volts      pe =  -4.7544
          Ionic strength      =    3.180655 molal
          Charge imbalance    =    1.356673 eq/kg (38.16% error)
          Activity of water   =    0.959832
          Solvent mass        =     0.93095 kg
          Solution mass       =      1.0445 kg
          Mineral mass        =     0.91379 kg
          Solution density    =    1.017    g/cm3
          Solution viscosity  =    0.003    poise
          Chlorinity          =    1.518875 molal
          Dissolved solids    =      108711 mg/kg sol'n
          Hardness            =   119101.98 mg/kg sol'n as CaCO3
            carbonate         =       17.23 mg/kg sol'n as CaCO3
            non-carbonate     =   119084.75 mg/kg sol'n as CaCO3
          Carbonate alkalinity=       17.23 mg/kg sol'n as CaCO3
          Water type          =    Ca-Cl
          Bulk volume         =    1.33e+03 cm3
          Fluid volume        =    1.03e+03 cm3
          Mineral volume      =        308. cm3
          Inert volume        =        0.00 cm3
          Porosity            =        76.9 %
          Permeability        =      0.0340 cm2
          Mass reacted        =         873 g

                          moles          moles         grams          cm3      rxn rate
  Reactants             remaining       reacted       reacted       reacted  (mol/kg sec)
 ------------------------------------------------------------------------------------------
   H2O                   0.004745       0.01898        0.3419          --            --  
   Al2O3                  0.08537        0.3415         34.82          --            --  
   CaO                     0.3084         1.234         69.18          --            --  
   Cr2O3                  0.02420       0.09678         14.71          --            --  
   FeO(ox)                 0.6015         2.406         172.9          --            --  
   K2O(ox)               0.002038      0.008154        0.7681          --            --  
   MgO                     0.9655         3.862         155.6          --            --  
   MnO                    0.01501       0.06003         4.259          --            --  
   Na2O(ox)               0.02539        0.1016         6.295          --            --  
   P2O5                  0.004693       0.01877         2.664          --            --  
   S                     0.004702       0.01881        0.6032        0.2918          --  
   SiO2                     1.691         6.765         406.5          --            --  
   TiO2                   0.01518       0.06073         4.851          --            --  

  Minerals in system     moles      log moles      grams        volume (cm3)
 ----------------------------------------------------------------------------
   Antigorite             0.03195     -1.495          144.9           55.89
   Chromite               0.09678     -1.014          21.66           4.259
   Daphnite-14A            0.1501     -0.824          107.1           32.03
   Greenalite              0.4858     -0.314          180.6           55.86
   Hydroxylapatite        0.01251     -1.903          6.286           2.372
   Magnetite              0.02689     -1.570          6.225           1.197
   Saponite-Ca             0.4277     -0.369          164.9           58.04
   Saponite-Mg             0.7322     -0.135          280.4           97.87
   Troilite               0.01981     -1.703          1.741          0.6572
                                               _____________   _____________
          (total)                                     913.8           308.2 

  Aqueous species       molality    mg/kg sol'n    act. coef.     log act.
 ---------------------------------------------------------------------------
   Cl-                      1.233     3.897e+04      0.5810       -0.1448
   Ca++                     1.062     3.792e+04      0.1683       -0.7478
   Na+                     0.1885         3863.      0.6759       -0.8947
   Mg++                    0.1071         2320.      0.2597       -1.5557
   CaCl+                  0.08334         5611.      0.6759       -1.2492
   Ti(OH)4(aq)            0.06524         6740.      1.0000       -1.1855
   MnCl+                  0.04869         3923.      0.6759       -1.4826
   MgCl+                  0.04483         2388.      0.6759       -1.5185
   CaCl2(aq)              0.03815         3773.      1.0000       -1.4185
   NaCl(aq)               0.03072         1600.      1.0000       -1.5125
   K+                     0.01771         617.3      0.5810       -1.9875
   Mn++                   0.01579         773.3      0.1683       -2.5753
   Fe++                  0.001453         72.33      0.1683       -3.6115
   Methane(aq)           0.001074         15.36      1.0000       -2.9689
   KCl(aq)              0.0008783         58.36      1.0000       -3.0564
   FeCl+                0.0004167         33.91      0.6759       -3.5503
   FeCl4--              0.0001270         22.37      0.0805       -4.9907
   H2(aq)               7.663e-05        0.1377      1.0000       -4.1156
   SiO2(aq)             6.158e-05         3.298      1.0000       -4.2106
   FeCl2(aq)            2.109e-06        0.2382      1.0000       -5.6760
   H+                   1.145e-06      0.001029      0.9420       -5.9670
   OH-                  7.833e-07       0.01187      0.6312       -6.3059
   H2S(aq)              7.658e-07       0.02326      1.0000       -6.1159
   HS-                  3.700e-07       0.01091      0.6312       -6.6316
   HCl(aq)              1.854e-07      0.006025      1.0000       -6.7319
   NaHSiO3(aq)          1.035e-07      0.009230      1.0000       -6.9852
   HSiO3-               6.674e-08      0.004585      0.6759       -7.3458
   NaOH(aq)             1.478e-08     0.0005269      1.0000       -7.8303
    (only species > 1e-8 molal listed)

  Mineral saturation states
                     log Q/K                          log Q/K
 ----------------------------------------------------------------
   Antigorite         0.0000 sat    Phlogopite        -1.2290     
   Greenalite         0.0000 sat    Boehmite          -1.2645     
   Saponite-Mg        0.0000 sat    Minnesotaite      -1.3012     
   Magnetite          0.0000 sat    Tridymite         -1.3042     
   Saponite-Ca        0.0000 sat    Chalcedony        -1.3491     
   Daphnite-14A       0.0000 sat    FeO               -1.4937     
   Chromite           0.0000 sat    Clinochlore-14A   -1.5150     
   Hydroxylapatite    0.0000 sat    Cristobalite(alp  -1.5501     
   Troilite           0.0000 sat    Gibbsite          -1.7561     
   Pyrrhotite        -0.0796        Coesite           -1.7908     
   Saponite-Na       -0.4781        Cristobalite(bet  -1.8523     
   Ice               -0.4848        Alabandite        -1.8532     
   Chrysotile        -0.5347        Whitlockite       -1.9305     
   Cronstedtite-7A   -0.5653        SiO2(am)          -2.0263     
   Saponite-K        -0.6603        Enstatite         -2.0608     
   Ripidolite-14A    -0.6775        Rhodonite         -2.1062     
   Talc              -0.8634        Brucite           -2.1086     
   Pyrite            -0.9435        Wustite           -2.1088     
   Diaspore          -0.9697        Fe(OH)2           -2.2911     
   Hematite          -1.0064        Halite            -2.6175     
   Ferrosilite       -1.0845        Diopside          -2.7171     
   Annite            -1.1078        Mn(OH)2(am)       -2.7354     
   Fayalite          -1.1257        Chamosite-7A      -2.8365     
   Quartz            -1.1324        Tephroite         -2.8367     
   Saponite-H        -1.1665        Daphnite-7A       -2.8752     
   Goethite          -1.2015     
    (only minerals with log Q/K > -3 listed)

                         partial
  Gases               press. (bar)     fugacity     fug. coef.    log fug.
 ---------------------------------------------------------------------------
   CH4(g)                   1.229         1.228        0.9993      0.0893
   H2O(g)                  0.8120        0.8000        0.9852     -0.0969
   H2(g)                  0.09587       0.09594         1.001     -1.0180
   H2S(g)               2.292e-05     2.283e-05        0.9961     -4.6414
   HCl(g)               2.245e-10     2.245e-10         1.000*    -9.6488
   CO2(g)               1.244e-10     1.241e-10        0.9976     -9.9064
   CO(g)                3.400e-15     3.400e-15         1.000*   -14.4686
   C2H4(g)              4.249e-21     4.249e-21         1.000*   -20.3717
   S2(g)                1.264e-27     1.264e-27         1.000*   -26.8981
   SO2(g)               2.113e-28     2.098e-28        0.9928    -27.6783
   Na(g)                2.354e-43     2.354e-43         1.000*   -42.6282
   K(g)                 2.333e-45     2.333e-45         1.000*   -44.6320
   Cl2(g)               7.337e-46     7.337e-46         1.000*   -45.1345
   O2(g)                8.931e-62     8.929e-62        0.9999    -61.0492
   Mg(g)                4.728e-69     4.728e-69         1.000*   -68.3253
   Ca(g)                2.983e-87     2.983e-87         1.000*   -86.5254
   C(g)                 3.439e-97     3.439e-97         1.000*   -96.4636
   Al(g)               2.073e-105    2.073e-105         1.000*  -104.6834
   Si(g)               5.708e-114    5.708e-114         1.000*  -113.2435
    *no data, gas taken to be ideal

                                  In fluid              Sorbed            Kd
  Original basis total moles   moles     mg/kg      moles     mg/kg      L/kg
 -------------------------------------------------------------------------------
   H2O                 63.8       51.7  8.91e+05
   Al+++              0.683   7.55e-09  0.000195
   Ca++                1.23       1.10  4.23e+04
   Cl-                 1.41       1.41  4.80e+04
   CrO4--             0.194   9.28e-18  1.03e-12
   Fe++                2.41    0.00186      99.5
   H+                 -16.9    0.00100     0.967
   HCO3-            0.00100    0.00100      58.4
   HPO4--            0.0375   1.50e-09  0.000138
   K+                0.0173     0.0173      648.
   Mg++                5.28      0.141  3.29e+03
   Mn++              0.0600     0.0600  3.16e+03
   Na+                0.204      0.204  4.49e+03
   O2(aq)            -0.173   -0.00204     -62.4
   SO4--             0.0198   1.06e-06    0.0972
   SiO2(aq)            6.77   5.75e-05      3.31
   Ti(OH)4(aq)       0.0607     0.0607  6.74e+03

  Elemental composition               In fluid                  Sorbed
                  total moles     moles       mg/kg        moles       mg/kg
 -------------------------------------------------------------------------------
   Aluminum            0.6830    7.546e-09   0.0001949
   Calcium              1.235        1.101   4.226e+04
   Carbon            0.001000     0.001000       11.50
   Chlorine             1.414        1.414   4.799e+04
   Chromium            0.1936    9.280e-18   4.619e-13
   Hydrogen             111.1        103.6   9.997e+04
   Iron                 2.407     0.001861       99.50
   Magnesium            5.276       0.1415       3292.
   Manganese          0.06003      0.06003       3158.
   Oxygen               78.27        51.92   7.953e+05
   Phosphorus         0.03754    1.503e-09   4.456e-05
   Potassium          0.01731      0.01731       647.9
   Silicon              6.765    5.748e-05       1.546
   Sodium              0.2041       0.2041       4493.
   Sulfur             0.01981    1.057e-06     0.03246
   Titanium           0.06073      0.06073       2784.


          Step #   105             Xi = 0.8854

          Temperature = 100.0 C    Pressure =  1.013 bars
          pH =  5.969              log fO2 =  -61.050
          Eh =  -0.3521 volts      pe =  -4.7561
          Ionic strength      =    3.183767 molal
          Charge imbalance    =    1.365096 eq/kg (38.28% error)
          Activity of water   =    0.959717
          Solvent mass        =     0.92353 kg
          Solution mass       =      1.0381 kg
          Mineral mass        =      1.0135 kg
          Solution density    =    1.018    g/cm3
          Solution viscosity  =    0.003    poise
          Chlorinity          =    1.531077 molal
          Dissolved solids    =      110325 mg/kg sol'n
          Hardness            =   118097.28 mg/kg sol'n as CaCO3
            carbonate         =       17.38 mg/kg sol'n as CaCO3
            non-carbonate     =   118079.90 mg/kg sol'n as CaCO3
          Carbonate alkalinity=       17.38 mg/kg sol'n as CaCO3
          Water type          =    Ca-Cl
          Bulk volume         =    1.36e+03 cm3
          Fluid volume        =    1.02e+03 cm3
          Mineral volume      =        343. cm3
          Inert volume        =        0.00 cm3
          Porosity            =        74.8 %
          Permeability        =      0.0166 cm2
          Mass reacted        =         967 g

                          moles          moles         grams          cm3      rxn rate
  Reactants             remaining       reacted       reacted       reacted  (mol/kg sec)
 ------------------------------------------------------------------------------------------
   H2O                   0.002720       0.02101        0.3784          --            --  
   Al2O3                  0.04893        0.3779         38.53          --            --  
   CaO                     0.1768         1.365         76.56          --            --  
   Cr2O3                  0.01387        0.1071         16.28          --            --  
   FeO(ox)                 0.3447         2.663         191.3          --            --  
   K2O(ox)               0.001168      0.009024        0.8500          --            --  
   MgO                     0.5533         4.274         172.3          --            --  
   MnO                   0.008602       0.06644         4.713          --            --  
   Na2O(ox)               0.01455        0.1124         6.966          --            --  
   P2O5                  0.002689       0.02077         2.949          --            --  
   S                     0.002695       0.02082        0.6675        0.3229          --  
   SiO2                    0.9694         7.487         449.9          --            --  
   TiO2                  0.008702       0.06721         5.369          --            --  

  Minerals in system     moles      log moles      grams        volume (cm3)
 ----------------------------------------------------------------------------
   Antigorite             0.03543     -1.451          160.7           61.97
   Chromite                0.1071     -0.970          23.98           4.714
   Daphnite-14A            0.1663     -0.779          118.7           35.49
   Greenalite              0.5382     -0.269          200.1           61.90
   Hydroxylapatite        0.01385     -1.859          6.957           2.625
   Magnetite              0.02889     -1.539          6.690           1.286
   Saponite-Ca              1.283      0.108          494.5           174.0
   Troilite               0.02182     -1.661          1.918          0.7237
                                               _____________   _____________
          (total)                                     1013.           342.7 

  Aqueous species       molality    mg/kg sol'n    act. coef.     log act.
 ---------------------------------------------------------------------------
   Cl-                      1.237     3.901e+04      0.5810       -0.1436
   Ca++                     1.054     3.759e+04      0.1683       -0.7509
   Na+                     0.2101         4298.      0.6759       -0.8476
   Mg++                    0.1064         2300.      0.2597       -1.5588
   CaCl+                  0.08299         5577.      0.6759       -1.2511
   Ti(OH)4(aq)            0.07278         7505.      1.0000       -1.1380
   MnCl+                  0.05436         4372.      0.6759       -1.4348
   MgCl+                  0.04464         2373.      0.6759       -1.5204
   CaCl2(aq)              0.03809         3761.      1.0000       -1.4192
   NaCl(aq)               0.03434         1786.      1.0000       -1.4642
   K+                     0.01965         683.4      0.5810       -1.9425
   Mn++                   0.01758         859.3      0.1683       -2.5287
   Fe++                  0.001443         71.69      0.1683       -3.6146
   Methane(aq)           0.001083         15.45      1.0000       -2.9655
   KCl(aq)              0.0009770         64.80      1.0000       -3.0101
   FeCl+                0.0004149         33.70      0.6759       -3.5522
   FeCl4--              0.0001275         22.42      0.0805       -4.9889
   H2(aq)               7.665e-05        0.1375      1.0000       -4.1155
   SiO2(aq)             6.157e-05         3.291      1.0000       -4.2106
   FeCl2(aq)            2.106e-06        0.2374      1.0000       -5.6766
   H+                   1.141e-06      0.001023      0.9420       -5.9686
   OH-                  7.861e-07       0.01189      0.6312       -6.3043
   H2S(aq)              7.656e-07       0.02321      1.0000       -6.1160
   HS-                  3.713e-07       0.01093      0.6312       -6.6301
   HCl(aq)              1.853e-07      0.006009      1.0000       -6.7322
   NaHSiO3(aq)          1.157e-07       0.01031      1.0000       -6.9365
   HSiO3-               6.697e-08      0.004593      0.6759       -7.3442
   NaOH(aq)             1.653e-08     0.0005884      1.0000       -7.7816
    (only species > 1e-8 molal listed)

  Mineral saturation states
                     log Q/K                          log Q/K
 ----------------------------------------------------------------
   Greenalite         0.0000 sat    Goethite          -1.2016     
   Hydroxylapatite    0.0000 sat    Boehmite          -1.2646     
   Chromite           0.0000 sat    Minnesotaite      -1.3012     
   Troilite           0.0000 sat    Tridymite         -1.3042     
   Magnetite          0.0000 sat    Chalcedony        -1.3491     
   Antigorite         0.0000 sat    FeO               -1.4936     
   Saponite-Ca        0.0000 sat    Clinochlore-14A   -1.5150     
   Daphnite-14A       0.0000 sat    Cristobalite(alp  -1.5501     
   Saponite-Mg       -0.0000 sat    Gibbsite          -1.7561     
   Pyrrhotite        -0.0796        Coesite           -1.7908     
   Saponite-Na       -0.4620        Alabandite        -1.8036     
   Ice               -0.4849        Cristobalite(bet  -1.8523     
   Chrysotile        -0.5347        Whitlockite       -1.9305     
   Cronstedtite-7A   -0.5654        SiO2(am)          -2.0263     
   Saponite-K        -0.6449        Rhodonite         -2.0565     
   Ripidolite-14A    -0.6775        Enstatite         -2.0608     
   Talc              -0.8634        Brucite           -2.1086     
   Pyrite            -0.9438        Wustite           -2.1087     
   Diaspore          -0.9698        Fe(OH)2           -2.2911     
   Hematite          -1.0065        Halite            -2.5692     
   Annite            -1.0612        Mn(OH)2(am)       -2.6857     
   Ferrosilite       -1.0845        Diopside          -2.7171     
   Fayalite          -1.1256        Tephroite         -2.7373     
   Quartz            -1.1324        Chamosite-7A      -2.8365     
   Saponite-H        -1.1666        Daphnite-7A       -2.8752     
   Phlogopite        -1.1824     
    (only minerals with log Q/K > -3 listed)

                         partial
  Gases               press. (bar)     fugacity     fug. coef.    log fug.
 ---------------------------------------------------------------------------
   CH4(g)                   1.239         1.238        0.9993      0.0927
   H2O(g)                  0.8119        0.7999        0.9852     -0.0970
   H2(g)                  0.09590       0.09597         1.001     -1.0179
   H2S(g)               2.292e-05     2.283e-05        0.9961     -4.6415
   HCl(g)               2.243e-10     2.243e-10         1.000*    -9.6491
   CO2(g)               1.252e-10     1.249e-10        0.9976     -9.9035
   CO(g)                3.423e-15     3.423e-15         1.000*   -14.4656
   C2H4(g)              4.315e-21     4.315e-21         1.000*   -20.3650
   S2(g)                1.263e-27     1.263e-27         1.000*   -26.8986
   SO2(g)               2.110e-28     2.095e-28        0.9928    -27.6789
   Na(g)                2.634e-43     2.634e-43         1.000*   -42.5794
   K(g)                 2.598e-45     2.598e-45         1.000*   -44.5853
   Cl2(g)               7.322e-46     7.322e-46         1.000*   -45.1354
   O2(g)                8.923e-62     8.922e-62        0.9999    -61.0495
   Mg(g)                4.731e-69     4.731e-69         1.000*   -68.3251
   Ca(g)                2.985e-87     2.985e-87         1.000*   -86.5251
   C(g)                 3.464e-97     3.464e-97         1.000*   -96.4604
   Al(g)               2.075e-105    2.075e-105         1.000*  -104.6831
   Si(g)               5.712e-114    5.712e-114         1.000*  -113.2432
    *no data, gas taken to be ideal

                                  In fluid              Sorbed            Kd
  Original basis total moles   moles     mg/kg      moles     mg/kg      L/kg
 -------------------------------------------------------------------------------
   H2O                 64.7       51.3  8.90e+05
   Al+++              0.756   7.54e-09  0.000196
   Ca++                1.37       1.09  4.19e+04
   Cl-                 1.41       1.41  4.83e+04
   CrO4--             0.214   9.14e-18  1.02e-12
   Fe++                2.66    0.00184      98.7
   H+                 -18.7    0.00100     0.973
   HCO3-            0.00100    0.00100      58.8
   HPO4--            0.0415   1.50e-09  0.000138
   K+                0.0190     0.0190      717.
   Mg++                5.69      0.139  3.27e+03
   Mn++              0.0664     0.0664  3.52e+03
   Na+                0.226      0.226  5.00e+03
   O2(aq)            -0.192   -0.00204     -62.8
   SO4--             0.0218   1.05e-06    0.0972
   SiO2(aq)            7.49   5.70e-05      3.30
   Ti(OH)4(aq)       0.0672     0.0672  7.51e+03

  Elemental composition               In fluid                  Sorbed
                  total moles     moles       mg/kg        moles       mg/kg
 -------------------------------------------------------------------------------
   Aluminum            0.7559    7.543e-09   0.0001961
   Calcium              1.366        1.085   4.190e+04
   Carbon            0.001000     0.001000       11.57
   Chlorine             1.414        1.414   4.829e+04
   Chromium            0.2142    9.145e-18   4.580e-13
   Hydrogen             111.1        102.8   9.981e+04
   Iron                 2.664     0.001835       98.75
   Magnesium            5.688       0.1395       3265.
   Manganese          0.06644      0.06644       3516.
   Oxygen               80.69        51.53   7.943e+05
   Phosphorus         0.04155    1.497e-09   4.467e-05
   Potassium          0.01905      0.01905       717.4
   Silicon              7.487    5.703e-05       1.543
   Sodium              0.2258       0.2258       5001.
   Sulfur             0.02182    1.050e-06     0.03243
   Titanium           0.06722      0.06722       3100.


          Step #   107             Xi = 0.9000

          Temperature = 100.0 C    Pressure =  1.013 bars
          pH =  6.007              log fO2 =  -61.084
          Eh =  -0.3556 volts      pe =  -4.8028
          Ionic strength      =    3.191075 molal
          Charge imbalance    =    1.366130 eq/kg (38.25% error)
          Activity of water   =    0.959600
          Solvent mass        =     0.92226 kg
          Solution mass       =      1.0373 kg
          Mineral mass        =      1.0302 kg
          Solution density    =    1.019    g/cm3
          Solution viscosity  =    0.003    poise
          Chlorinity          =    1.533187 molal
          Dissolved solids    =      110876 mg/kg sol'n
          Hardness            =   117913.74 mg/kg sol'n as CaCO3
            carbonate         =       18.38 mg/kg sol'n as CaCO3
            non-carbonate     =   117895.36 mg/kg sol'n as CaCO3
          Carbonate alkalinity=       18.38 mg/kg sol'n as CaCO3
          Water type          =    Ca-Cl
          Bulk volume         =    1.37e+03 cm3
          Fluid volume        =    1.02e+03 cm3
          Mineral volume      =        348. cm3
          Inert volume        =        0.00 cm3
          Porosity            =        74.5 %
          Permeability        =      0.0148 cm2
          Mass reacted        =         983 g

                          moles          moles         grams          cm3      rxn rate
  Reactants             remaining       reacted       reacted       reacted  (mol/kg sec)
 ------------------------------------------------------------------------------------------
   H2O                   0.002373       0.02135        0.3847          --            --  
   Al2O3                  0.04269        0.3842         39.17          --            --  
   CaO                     0.1542         1.388         77.82          --            --  
   Cr2O3                  0.01210        0.1089         16.55          --            --  
   FeO(ox)                 0.3007         2.707         194.5          --            --  
   K2O(ox)               0.001019      0.009173        0.8641          --            --  
   MgO                     0.4827         4.345         175.1          --            --  
   MnO                   0.007504       0.06754         4.791          --            --  
   Na2O(ox)               0.01269        0.1143         7.081          --            --  
   P2O5                  0.002346       0.02112         2.997          --            --  
   S                     0.002351       0.02116        0.6786        0.3282          --  
   SiO2                    0.8457         7.611         457.3          --            --  
   TiO2                  0.007592       0.06832         5.458          --            --  

  Minerals in system     moles      log moles      grams        volume (cm3)
 ----------------------------------------------------------------------------
   Antigorite             0.03602     -1.443          163.4           63.01
   Chromite                0.1089     -0.963          24.37           4.792
   Daphnite-14A            0.1691     -0.772          120.6           36.08
   Greenalite              0.5473     -0.262          203.5           62.94
   Hydroxylapatite        0.01408     -1.851          7.071           2.668
   Magnetite              0.02924     -1.534          6.770           1.302
   Saponite-Ca              1.304      0.115          502.6           176.9
   Troilite               0.02216     -1.654          1.948          0.7352
                                               _____________   _____________
          (total)                                     1030.           348.4 

  Aqueous species       molality    mg/kg sol'n    act. coef.     log act.
 ---------------------------------------------------------------------------
   Cl-                      1.240     3.909e+04      0.5810       -0.1423
   Ca++                     1.073     3.822e+04      0.1683       -0.7434
   Na+                     0.2138         4370.      0.6759       -0.8401
   Mg++                   0.09057         1957.      0.2597       -1.6286
   CaCl+                  0.08469         5687.      0.6759       -1.2423
   Ti(OH)4(aq)            0.07409         7635.      1.0000       -1.1303
   MnCl+                  0.05537         4450.      0.6759       -1.4268
   CaCl2(aq)              0.03898         3847.      1.0000       -1.4091
   MgCl+                  0.03812         2025.      0.6759       -1.5889
   NaCl(aq)               0.03504         1821.      1.0000       -1.4554
   K+                     0.01998         694.6      0.5810       -1.9352
   Mn++                   0.01786         872.3      0.1683       -2.5220
   Fe++                  0.001228         60.96      0.1683       -3.6847
   Methane(aq)           0.001084         15.47      1.0000       -2.9649
   KCl(aq)              0.0009964         66.05      1.0000       -3.0016
   FeCl+                0.0003540         28.74      0.6759       -3.6211
   FeCl4--              0.0001097         19.28      0.0805       -5.0541
   H2(aq)               7.977e-05        0.1430      1.0000       -4.0981
   SiO2(aq)             6.036e-05         3.224      1.0000       -4.2193
   FeCl2(aq)            1.802e-06        0.2030      1.0000       -5.7443
   H+                   1.045e-06     0.0009369      0.9420       -6.0067
   OH-                  8.579e-07       0.01297      0.6312       -6.2664
   H2S(aq)              7.553e-07       0.02289      1.0000       -6.1219
   HS-                  3.998e-07       0.01176      0.6312       -6.5979
   HCl(aq)              1.702e-07      0.005518      1.0000       -6.7690
   NaHSiO3(aq)          1.260e-07       0.01121      1.0000       -6.8997
   HSiO3-               7.164e-08      0.004911      0.6759       -7.3149
   NaOH(aq)             1.836e-08     0.0006529      1.0000       -7.7361
    (only species > 1e-8 molal listed)

  Mineral saturation states
                     log Q/K                          log Q/K
 ----------------------------------------------------------------
   Saponite-Ca        0.0000 sat    Goethite          -1.2045     
   Hydroxylapatite    0.0000 sat    Boehmite          -1.2660     
   Chromite           0.0000 sat    Tridymite         -1.3129     
   Daphnite-14A       0.0000 sat    Minnesotaite      -1.3184     
   Greenalite         0.0000 sat    Chalcedony        -1.3578     
   Antigorite         0.0000 sat    FeO               -1.4878     
   Magnetite          0.0000 sat    Clinochlore-14A   -1.5132     
   Troilite           0.0000 sat    Cristobalite(alp  -1.5588     
   Saponite-Mg       -0.0128        Alabandite        -1.7266     
   Pyrrhotite        -0.0796        Gibbsite          -1.7576     
   Saponite-Na       -0.4608        Coesite           -1.7995     
   Ice               -0.4849        Cristobalite(bet  -1.8610     
   Chrysotile        -0.5337        Whitlockite       -1.9583     
   Cronstedtite-7A   -0.5683        Rhodonite         -1.9824     
   Saponite-K        -0.6438        SiO2(am)          -2.0350     
   Ripidolite-14A    -0.6765        Enstatite         -2.0633     
   Talc              -0.8796        Brucite           -2.1025     
   Pyrite            -0.9670        Wustite           -2.1042     
   Diaspore          -0.9712        Fe(OH)2           -2.2854     
   Hematite          -1.0123        Halite            -2.5604     
   Annite            -1.0260        Tephroite         -2.5804     
   Ferrosilite       -1.0873        Mn(OH)2(am)       -2.6030     
   Fayalite          -1.1227        Diopside          -2.6447     
   Quartz            -1.1411        Chamosite-7A      -2.8365     
   Phlogopite        -1.1460        Daphnite-7A       -2.8752     
   Saponite-H        -1.1803     
    (only minerals with log Q/K > -3 listed)

                         partial
  Gases               press. (bar)     fugacity     fug. coef.    log fug.
 ---------------------------------------------------------------------------
   CH4(g)                   1.241         1.240        0.9993      0.0933
   H2O(g)                  0.8118        0.7998        0.9852     -0.0970
   H2(g)                  0.09981       0.09988         1.001     -1.0005
   H2S(g)               2.261e-05     2.252e-05        0.9961     -4.6474
   HCl(g)               2.061e-10     2.061e-10         1.000*    -9.6859
   CO2(g)               1.068e-10     1.066e-10        0.9976     -9.9724
   CO(g)                3.040e-15     3.040e-15         1.000*   -14.5171
   C2H4(g)              3.994e-21     3.994e-21         1.000*   -20.3985
   S2(g)                1.135e-27     1.135e-27         1.000*   -26.9450
   SO2(g)               1.846e-28     1.833e-28        0.9928    -27.7369
   Na(g)                2.984e-43     2.984e-43         1.000*   -42.5252
   K(g)                 2.942e-45     2.942e-45         1.000*   -44.5313
   Cl2(g)               5.939e-46     5.939e-46         1.000*   -45.2263
   O2(g)                8.236e-62     8.235e-62        0.9999    -61.0844
   Mg(g)                4.994e-69     4.994e-69         1.000*   -68.3015
   Ca(g)                3.766e-87     3.766e-87         1.000*   -86.4242
   C(g)                 3.203e-97     3.203e-97         1.000*   -96.4945
   Al(g)               2.196e-105    2.196e-105         1.000*  -104.6584
   Si(g)               6.067e-114    6.067e-114         1.000*  -113.2170
    *no data, gas taken to be ideal

                                  In fluid              Sorbed            Kd
  Original basis total moles   moles     mg/kg      moles     mg/kg      L/kg
 -------------------------------------------------------------------------------
   H2O                 64.9       51.2  8.89e+05
   Al+++              0.768   8.09e-09  0.000211
   Ca++                1.39       1.10  4.26e+04
   Cl-                 1.41       1.41  4.83e+04
   CrO4--             0.218   7.13e-18  7.97e-13
   Fe++                2.71    0.00156      84.1
   H+                 -19.0    0.00100     0.973
   HCO3-            0.00100    0.00100      58.8
   HPO4--            0.0422   1.22e-09  0.000112
   K+                0.0193     0.0193      729.
   Mg++                5.76      0.119  2.78e+03
   Mn++              0.0675     0.0675  3.58e+03
   Na+                0.230      0.230  5.09e+03
   O2(aq)            -0.195   -0.00204     -62.9
   SO4--             0.0222   1.07e-06    0.0987
   SiO2(aq)            7.61   5.58e-05      3.23
   Ti(OH)4(aq)       0.0683     0.0683  7.64e+03

  Elemental composition               In fluid                  Sorbed
                  total moles     moles       mg/kg        moles       mg/kg
 -------------------------------------------------------------------------------
   Aluminum            0.7683    8.093e-09   0.0002105
   Calcium              1.389        1.103   4.263e+04
   Carbon            0.001000     0.001000       11.58
   Chlorine             1.414        1.414   4.833e+04
   Chromium            0.2178    7.129e-18   3.574e-13
   Hydrogen             111.1        102.7   9.976e+04
   Iron                 2.708     0.001562       84.07
   Magnesium            5.759       0.1187       2781.
   Manganese          0.06754      0.06754       3577.
   Oxygen               81.11        51.47   7.939e+05
   Phosphorus         0.04223    1.215e-09   3.629e-05
   Potassium          0.01935      0.01935       729.2
   Silicon              7.611    5.585e-05       1.512
   Sodium              0.2295       0.2295       5087.
   Sulfur             0.02216    1.065e-06     0.03293
   Titanium           0.06833      0.06833       3154.


          Step #   115             Xi = 0.9800

          Temperature = 100.0 C    Pressure =  1.013 bars
          pH =  6.675              log fO2 =  -61.654
          Eh =  -0.4156 volts      pe =  -5.6136
          Ionic strength      =    3.232998 molal
          Charge imbalance    =    1.371851 eq/kg (38.05% error)
          Activity of water   =    0.958927
          Solvent mass        =     0.91534 kg
          Solution mass       =      1.0329 kg
          Mineral mass        =      1.1219 kg
          Solution density    =    1.020    g/cm3
          Solution viscosity  =    0.003    poise
          Chlorinity          =    1.544783 molal
          Dissolved solids    =      113855 mg/kg sol'n
          Hardness            =   117076.43 mg/kg sol'n as CaCO3
            carbonate         =       36.03 mg/kg sol'n as CaCO3
            non-carbonate     =   117040.40 mg/kg sol'n as CaCO3
          Carbonate alkalinity=       36.03 mg/kg sol'n as CaCO3
          Water type          =    Ca-Cl
          Bulk volume         =    1.39e+03 cm3
          Fluid volume        =    1.01e+03 cm3
          Mineral volume      =        379. cm3
          Inert volume        =        0.00 cm3
          Porosity            =        72.7 %
          Permeability        =     0.00804 cm2
          Mass reacted        =    1.07e+03 g

                          moles          moles         grams          cm3      rxn rate
  Reactants             remaining       reacted       reacted       reacted  (mol/kg sec)
 ------------------------------------------------------------------------------------------
   H2O                  0.0004745       0.02325        0.4189          --            --  
   Al2O3                 0.008537        0.4183         42.65          --            --  
   CaO                    0.03084         1.511         84.74          --            --  
   Cr2O3                 0.002420        0.1186         18.02          --            --  
   FeO(ox)                0.06015         2.947         211.7          --            --  
   K2O(ox)              0.0002038      0.009988        0.9409          --            --  
   MgO                    0.09655         4.731         190.7          --            --  
   MnO                   0.001501       0.07354         5.217          --            --  
   Na2O(ox)              0.002539        0.1244         7.711          --            --  
   P2O5                 0.0004693       0.02299         3.264          --            --  
   S                    0.0004702       0.02304        0.7389        0.3574          --  
   SiO2                    0.1691         8.287         497.9          --            --  
   TiO2                  0.001518       0.07440         5.943          --            --  

  Minerals in system     moles      log moles      grams        volume (cm3)
 ----------------------------------------------------------------------------
   Antigorite             0.03919     -1.407          177.8           68.55
   Chromite                0.1186     -0.926          26.54           5.218
   Daphnite-14A            0.1842     -0.735          131.4           39.31
   Greenalite              0.5970     -0.224          221.9           68.65
   Hydroxylapatite        0.01533     -1.814          7.700           2.906
   Magnetite              0.03119     -1.506          7.221           1.389
   Saponite-Ca              1.419      0.152          547.0           192.5
   Tephroite            0.0008815     -3.055         0.1780         0.06718
   Troilite               0.02404     -1.619          2.113          0.7975
                                               _____________   _____________
          (total)                                     1122.           379.4 

  Aqueous species       molality    mg/kg sol'n    act. coef.     log act.
 ---------------------------------------------------------------------------
   Cl-                      1.260     3.960e+04      0.5810       -0.1353
   Ca++                     1.174     4.170e+04      0.1683       -0.7041
   Na+                     0.2340         4766.      0.6759       -0.8010
   CaCl+                  0.09422         6306.      0.6759       -1.1960
   Ti(OH)4(aq)            0.08128         8349.      1.0000       -1.0900
   MnCl+                  0.05953         4768.      0.6759       -1.3954
   CaCl2(aq)              0.04408         4335.      1.0000       -1.3557
   NaCl(aq)               0.03897         2018.      1.0000       -1.4093
   K+                     0.02181         755.7      0.5810       -1.8972
   Mn++                   0.01889         919.6      0.1683       -2.4976
   Mg++                  0.005259         113.3      0.2597       -2.8646
   MgCl+                 0.002250         119.1      0.6759       -2.8179
   KCl(aq)               0.001105         73.03      1.0000       -2.9564
   Methane(aq)           0.001092         15.53      1.0000       -2.9616
   H2(aq)               0.0001536        0.2744      1.0000       -3.8136
   Fe++                 7.033e-05         3.480      0.1683       -4.9267
   SiO2(aq)             4.351e-05         2.317      1.0000       -4.3614
   FeCl+                2.061e-05         1.668      0.6759       -4.8560
   FeCl4--              6.708e-06         1.175      0.0805       -6.2679
   OH-                  3.997e-06       0.06024      0.6312       -5.5981
   HS-                  1.497e-06       0.04388      0.6312       -6.0246
   H2S(aq)              6.066e-07       0.01832      1.0000       -6.2171
   NaHSiO3(aq)          4.630e-07       0.04106      1.0000       -6.3344
   HSiO3-               2.406e-07       0.01644      0.6759       -6.7888
   H+                   2.242e-07     0.0002003      0.9420       -6.6753
   FeCl2(aq)            1.066e-07       0.01198      1.0000       -6.9722
   NaOH(aq)             9.360e-08      0.003317      1.0000       -7.0287
   HCl(aq)              3.711e-08      0.001199      1.0000       -7.4305
   AlO2-                3.147e-08      0.001645      0.6759       -7.6722
    (only species > 1e-8 molal listed)

  Mineral saturation states
                     log Q/K                          log Q/K
 ----------------------------------------------------------------
   Antigorite         0.0000 sat    Boehmite          -1.2898     
   Chromite           0.0000 sat    Pyrite            -1.3468     
   Saponite-Ca        0.0000 sat    FeO               -1.3929     
   Troilite           0.0000 sat    Saponite-H        -1.4075     
   Daphnite-14A       0.0000 sat    Diopside          -1.4519     
   Magnetite          0.0000 sat    Tridymite         -1.4550     
   Greenalite         0.0000 sat    Clinochlore-14A   -1.4836     
   Tephroite          0.0000 sat    Chalcedony        -1.4999     
   Hydroxylapatite    0.0000 sat    Minnesotaite      -1.6024     
   Pyrrhotite        -0.0796        Cristobalite(alp  -1.7009     
   Saponite-Mg       -0.2232        Gibbsite          -1.7817     
   Saponite-Na       -0.4544        Coesite           -1.9416     
   Alabandite        -0.4603        Brucite           -2.0019     
   Annite            -0.4848        Cristobalite(bet  -2.0031     
   Ice               -0.4852        Wustite           -2.0293     
   Chrysotile        -0.5159        Enstatite         -2.1045     
   Phlogopite        -0.5871        SiO2(am)          -2.1771     
   Cronstedtite-7A   -0.6161        Fe(OH)2           -2.1907     
   Saponite-K        -0.6377        Whitlockite       -2.4170     
   Ripidolite-14A    -0.6587        Hedenbergite      -2.4496     
   Rhodonite         -0.7633        Halite            -2.5143     
   Diaspore          -0.9950        Wollastonite      -2.5647     
   Fayalite          -1.0749        Tremolite         -2.5674     
   Hematite          -1.1072        Pseudowollastoni  -2.6990     
   Ferrosilite       -1.1345        Andradite         -2.7970     
   Talc              -1.1458        Chamosite-7A      -2.8365     
   Mn(OH)2(am)       -1.2420        Manganosite       -2.8450     
   Goethite          -1.2521        Daphnite-7A       -2.8752     
   Quartz            -1.2832     
    (only minerals with log Q/K > -3 listed)

                         partial
  Gases               press. (bar)     fugacity     fug. coef.    log fug.
 ---------------------------------------------------------------------------
   CH4(g)                   1.250         1.249        0.9993      0.0966
   H2O(g)                  0.8113        0.7993        0.9852     -0.0973
   H2(g)                   0.1922        0.1923         1.001     -0.7160
   H2S(g)               1.816e-05     1.809e-05        0.9961     -4.7426
   HCl(g)               4.493e-11     4.493e-11         1.000*   -10.3474
   CO2(g)               7.818e-12     7.799e-12        0.9976    -11.1079
   CO(g)                4.288e-16     4.288e-16         1.000*   -15.3677
   C2H4(g)              1.094e-21     1.094e-21         1.000*   -20.9611
   S2(g)                1.974e-28     1.974e-28         1.000*   -27.7046
   SO2(g)               2.074e-29     2.059e-29        0.9928    -28.6864
   Na(g)                2.112e-42     2.112e-42         1.000*   -41.6752
   K(g)                 2.078e-44     2.078e-44         1.000*   -43.6824
   Cl2(g)               1.466e-47     1.466e-47         1.000*   -46.8339
   O2(g)                2.218e-62     2.218e-62        0.9999    -61.6540
   Mg(g)                1.214e-68     1.214e-68         1.000*   -67.9158
   Ca(g)                1.725e-85     1.725e-85         1.000*   -84.7632
   C(g)                 8.704e-98     8.704e-98         1.000*   -97.0603
   Al(g)               5.563e-105    5.563e-105         1.000*  -104.2547
   Si(g)               1.624e-113    1.624e-113         1.000*  -112.7895
    *no data, gas taken to be ideal

                                  In fluid              Sorbed            Kd
  Original basis total moles   moles     mg/kg      moles     mg/kg      L/kg
 -------------------------------------------------------------------------------
   H2O                 65.7       50.8  8.86e+05
   Al+++              0.837   3.16e-08  0.000826
   Ca++                1.51       1.20  4.66e+04
   Cl-                 1.41       1.41  4.85e+04
   CrO4--             0.237   1.23e-19  1.38e-14
   Fe++                2.95   8.95e-05      4.84
   H+                 -20.7   0.000998     0.974
   HCO3-            0.00100    0.00100      59.1
   HPO4--            0.0460   6.05e-11  5.63e-06
   K+                0.0210     0.0210      794.
   Mg++                6.14    0.00687      162.
   Mn++              0.0735     0.0718  3.82e+03
   Na+                0.250      0.250  5.56e+03
   O2(aq)            -0.212   -0.00207     -64.3
   SO4--             0.0240   1.93e-06     0.179
   SiO2(aq)            8.29   4.05e-05      2.35
   Ti(OH)4(aq)       0.0744     0.0744  8.35e+03

  Elemental composition               In fluid                  Sorbed
                  total moles     moles       mg/kg        moles       mg/kg
 -------------------------------------------------------------------------------
   Aluminum            0.8366    3.164e-08   0.0008264
   Calcium              1.512        1.201   4.661e+04
   Carbon            0.001000     0.001000       11.63
   Chlorine             1.414        1.414   4.853e+04
   Chromium            0.2371    1.232e-19   6.201e-15
   Hydrogen             111.1        101.9   9.945e+04
   Iron                 2.948    8.948e-05       4.838
   Magnesium            6.145     0.006874       161.7
   Manganese          0.07354      0.07178       3818.
   Oxygen               83.39        51.11   7.916e+05
   Phosphorus         0.04599    6.054e-11   1.815e-06
   Potassium          0.02098      0.02098       794.0
   Silicon              8.287    4.047e-05       1.100
   Sodium              0.2498       0.2498       5560.
   Sulfur             0.02404    1.926e-06     0.05978
   Titanium           0.07440      0.07440       3449.


          Step #   117             Xi = 1.0000

          Temperature = 100.0 C    Pressure =  1.013 bars
          pH =  6.772              log fO2 =  -61.739
          Eh =  -0.4243 volts      pe =  -5.7316
          Ionic strength      =    3.263956 molal
          Charge imbalance    =    1.373831 eq/kg (37.8% error)
          Activity of water   =    0.958433
          Solvent mass        =     0.91398 kg
          Solution mass       =      1.0315 kg
          Mineral mass        =      1.1452 kg
          Solution density    =    1.020    g/cm3
          Solution viscosity  =    0.003    poise
          Chlorinity          =    1.547084 molal
          Dissolved solids    =      113896 mg/kg sol'n
          Hardness            =   119343.74 mg/kg sol'n as CaCO3
            carbonate         =       38.08 mg/kg sol'n as CaCO3
            non-carbonate     =   119305.66 mg/kg sol'n as CaCO3
          Carbonate alkalinity=       38.08 mg/kg sol'n as CaCO3
          Water type          =    Ca-Cl
          Bulk volume         =    1.40e+03 cm3
          Fluid volume        =    1.01e+03 cm3
          Mineral volume      =        387. cm3
          Inert volume        =        0.00 cm3
          Porosity            =        72.3 %
          Permeability        =     0.00691 cm2
          Mass reacted        =    1.09e+03 g

                          moles          moles         grams          cm3      rxn rate
  Reactants             remaining       reacted       reacted       reacted  (mol/kg sec)
 ------------------------------------------------------------------------------------------
   H2O                 -1.138e-18       0.02373        0.4274          --            --  
   Al2O3               -8.413e-17        0.4269         43.52          --            --  
   CaO                 -7.997e-16         1.542         86.47          --            --  
   Cr2O3                1.952e-16        0.1210         18.39          --            --  
   FeO(ox)              2.894e-15         3.007         216.1          --            --  
   K2O(ox)              2.846e-18       0.01019        0.9601          --            --  
   MgO                 -7.751e-15         4.827         194.6          --            --  
   MnO                  1.095e-17       0.07504         5.323          --            --  
   Na2O(ox)            -1.780e-16        0.1269         7.868          --            --  
   P2O5                 4.689e-17       0.02346         3.330          --            --  
   S                   -3.342e-17       0.02351        0.7539        0.3647          --  
   SiO2                 1.427e-14         8.457         508.1          --            --  
   TiO2                 2.342e-17       0.07592         6.064          --            --  

  Minerals in system     moles      log moles      grams        volume (cm3)
 ----------------------------------------------------------------------------
   Antigorite             0.03922     -1.406          177.9           68.61
   Chromite                0.1210     -0.917          27.08           5.324
   Daphnite-14A            0.1874     -0.727          133.7           39.99
   Greenalite              0.6103     -0.214          226.9           70.18
   Hydroxylapatite        0.01564     -1.806          7.857           2.965
   Magnetite              0.03167     -1.499          7.334           1.410
   Saponite-Ca              1.451      0.162          559.5           196.9
   Tephroite              0.01380     -1.860          2.787           1.052
   Troilite               0.02451     -1.611          2.155          0.8131
                                               _____________   _____________
          (total)                                     1145.           387.3 

  Aqueous species       molality    mg/kg sol'n    act. coef.     log act.
 ---------------------------------------------------------------------------
   Cl-                      1.275     4.007e+04      0.5810       -0.1302
   Ca++                     1.197     4.252e+04      0.1683       -0.6956
   Na+                     0.2387         4862.      0.6759       -0.7923
   CaCl+                  0.09722         6507.      0.6759       -1.1824
   Ti(OH)4(aq)            0.08306         8531.      1.0000       -1.0806
   CaCl2(aq)              0.04602         4526.      1.0000       -1.3370
   NaCl(aq)               0.04022         2083.      1.0000       -1.3955
   MnCl+                  0.03951         3165.      0.6759       -1.5733
   K+                     0.02226         771.1      0.5810       -1.8884
   Mn++                   0.01239         603.3      0.1683       -2.6807
   Mg++                  0.003487         75.09      0.2597       -3.0432
   MgCl+                 0.001509         79.91      0.6759       -2.9914
   KCl(aq)               0.001141         75.40      1.0000       -2.9426
   Methane(aq)           0.001094         15.55      1.0000       -2.9609
   H2(aq)               0.0001693        0.3024      1.0000       -3.7714
   Fe++                 4.653e-05         2.302      0.1683       -5.1061
   SiO2(aq)             4.146e-05         2.207      1.0000       -4.3824
   FeCl+                1.380e-05         1.116      0.6759       -5.0303
   OH-                  4.994e-06       0.07525      0.6312       -5.5014
   FeCl4--              4.651e-06        0.8147      0.0805       -6.4269
   HS-                  1.810e-06       0.05306      0.6312       -5.9420
   H2S(aq)              5.868e-07       0.01772      1.0000       -6.2315
   NaHSiO3(aq)          5.622e-07       0.04986      1.0000       -6.2501
   HSiO3-               2.864e-07       0.01957      0.6759       -6.7131
   H+                   1.794e-07     0.0001602      0.9420       -6.7721
   NaOH(aq)             1.193e-07      0.004228      1.0000       -6.9234
   FeCl2(aq)            7.221e-08      0.008111      1.0000       -7.1414
   AlO2-                3.902e-08      0.002039      0.6759       -7.5788
   HCl(aq)              3.004e-08     0.0009705      1.0000       -7.5223
    (only species > 1e-8 molal listed)

  Mineral saturation states
                     log Q/K                          log Q/K
 ----------------------------------------------------------------
   Magnetite          0.0000 sat    Boehmite          -1.2933     
   Daphnite-14A       0.0000 sat    Quartz            -1.3042     
   Greenalite         0.0000 sat    FeO               -1.3788     
   Tephroite          0.0000 sat    Pyrite            -1.4033     
   Saponite-Ca        0.0000 sat    Saponite-H        -1.4408     
   Chromite           0.0000 sat    Tridymite         -1.4760     
   Troilite           0.0000 sat    Clinochlore-14A   -1.4792     
   Antigorite         0.0000 sat    Chalcedony        -1.5209     
   Hydroxylapatite    0.0000 sat    Minnesotaite      -1.6441     
   Pyrrhotite        -0.0796        Cristobalite(alp  -1.7219     
   Saponite-Mg       -0.2541        Gibbsite          -1.7854     
   Annite            -0.4035        Coesite           -1.9626     
   Saponite-Na       -0.4529        Brucite           -1.9872     
   Alabandite        -0.4640        Wustite           -2.0182     
   Ice               -0.4854        Cristobalite(bet  -2.0241     
   Phlogopite        -0.5032        Enstatite         -2.1105     
   Chrysotile        -0.5133        Fe(OH)2           -2.1768     
   Cronstedtite-7A   -0.6234        SiO2(am)          -2.1981     
   Saponite-K        -0.6362        Tremolite         -2.2563     
   Ripidolite-14A    -0.6561        Andradite         -2.2679     
   Rhodonite         -0.7738        Hedenbergite      -2.2753     
   Diaspore          -0.9985        Wollastonite      -2.3836     
   Fayalite          -1.0676        Whitlockite       -2.4842     
   Hematite          -1.1213        Halite            -2.5005     
   Ferrosilite       -1.1413        Pseudowollastoni  -2.5179     
   Talc              -1.1849        Manganosite       -2.8345     
   Mn(OH)2(am)       -1.2317        Chamosite-7A      -2.8365     
   Goethite          -1.2593        Daphnite-7A       -2.8752     
   Diopside          -1.2768        Mesolite          -2.9284     
    (only minerals with log Q/K > -3 listed)

                         partial
  Gases               press. (bar)     fugacity     fug. coef.    log fug.
 ---------------------------------------------------------------------------
   CH4(g)                   1.252         1.251        0.9993      0.0973
   H2O(g)                  0.8108        0.7988        0.9852     -0.0975
   H2(g)                   0.2118        0.2119         1.001     -0.6738
   H2S(g)               1.757e-05     1.750e-05        0.9961     -4.7570
   HCl(g)               3.637e-11     3.637e-11         1.000*   -10.4392
   CO2(g)               5.303e-12     5.291e-12        0.9976    -11.2765
   CO(g)                3.207e-16     3.207e-16         1.000*   -15.4939
   C2H4(g)              9.033e-22     9.033e-22         1.000*   -21.0442
   S2(g)                1.522e-28     1.522e-28         1.000*   -27.8177
   SO2(g)               1.498e-29     1.487e-29        0.9928    -28.8278
   Na(g)                2.828e-42     2.828e-42         1.000*   -41.5486
   K(g)                 2.782e-44     2.782e-44         1.000*   -43.5557
   Cl2(g)               8.716e-48     8.716e-48         1.000*   -47.0597
   O2(g)                1.825e-62     1.824e-62        0.9999    -61.7389
   Mg(g)                1.386e-68     1.386e-68         1.000*   -67.8584
   Ca(g)                3.029e-85     3.029e-85         1.000*   -84.5187
   C(g)                 7.177e-98     7.177e-98         1.000*   -97.1440
   Al(g)               6.390e-105    6.390e-105         1.000*  -104.1945
   Si(g)               1.881e-113    1.881e-113         1.000*  -112.7256
    *no data, gas taken to be ideal

                                  In fluid              Sorbed            Kd
  Original basis total moles   moles     mg/kg      moles     mg/kg      L/kg
 -------------------------------------------------------------------------------
   H2O                 65.9       50.7  8.86e+05
   Al+++              0.854   3.89e-08   0.00102
   Ca++                1.54       1.23  4.76e+04
   Cl-                 1.41       1.41  4.86e+04
   CrO4--             0.242   7.35e-20  8.27e-15
   Fe++                3.01   5.95e-05      3.22
   H+                 -21.1   0.000997     0.975
   HCO3-            0.00100    0.00100      59.2
   HPO4--            0.0469   4.06e-11  3.78e-06
   K+                0.0214     0.0214      811.
   Mg++                6.24    0.00457      108.
   Mn++              0.0750     0.0474  2.53e+03
   Na+                0.255      0.255  5.68e+03
   O2(aq)            -0.217   -0.00208     -64.6
   SO4--             0.0245   2.19e-06     0.204
   SiO2(aq)            8.46   3.87e-05      2.25
   Ti(OH)4(aq)       0.0759     0.0759  8.53e+03

  Elemental composition               In fluid                  Sorbed
                  total moles     moles       mg/kg        moles       mg/kg
 -------------------------------------------------------------------------------
   Aluminum            0.8537    3.895e-08    0.001019
   Calcium              1.543        1.225   4.761e+04
   Carbon            0.001000     0.001000       11.64
   Chlorine             1.414        1.414   4.860e+04
   Chromium            0.2420    7.351e-20   3.706e-15
   Hydrogen             111.1        101.8   9.945e+04
   Iron                 3.008    5.945e-05       3.219
   Magnesium            6.241     0.004566       107.6
   Manganese          0.07504      0.04744       2527.
   Oxygen               83.95        51.04   7.917e+05
   Phosphorus         0.04693    4.062e-11   1.220e-06
   Potassium          0.02138      0.02138       810.6
   Silicon              8.457    3.867e-05       1.053
   Sodium              0.2549       0.2549       5681.
   Sulfur             0.02451    2.191e-06     0.06813
   Titanium           0.07592      0.07592       3524.
