# Supplementary material for: Mineral Indicators of Geologically Recent Past Habitability on Mars
Source: Life (Basel). 2023 Dec 15;13(12):2349. doi: 10.3390/life13122349 (PMC10744562; doi:10.3390/life13122349)
Supplement: Supplementary file 1 [file life-13-02349-s001.zip › Supplemental Files 1/Na2Mg(ClO4)2/Maaz_na2mgclo42_373.txt]

          Step #     0             Xi = 0.0000

          Temperature = 100.0 C    Pressure =  1.013 bars
          pH =  6.895              log fO2 =   -3.057
          Eh =   0.6524 volts      pe =   8.8123
          Ionic strength      =    1.307014 molal
          Charge imbalance    =    0.336309 eq/kg (17.25% error)
          Activity of water   =    0.972321
          Solvent mass        =      1.0000 kg
          Solution mass       =      1.0586 kg
          Mineral mass        =      0.0000 kg
          Solution density    =    0.987    g/cm3
          Solution viscosity  =    0.003    poise
          Chlorinity          =    0.990000 molal
          Dissolved solids    =       55375 mg/kg sol'n
          Hardness            =    33564.04 mg/kg sol'n as CaCO3
            carbonate         =       39.78 mg/kg sol'n as CaCO3
            non-carbonate     =    33524.26 mg/kg sol'n as CaCO3
          Carbonate alkalinity=       39.78 mg/kg sol'n as CaCO3
          Water type          =    Na-Cl
          Bulk volume         =    1.07e+03 cm3
          Fluid volume        =    1.07e+03 cm3
          Mineral volume      =        0.00 cm3
          Inert volume        =        0.00 cm3
          Porosity            =        100. %
          Permeability        =        98.7 cm2
          Mass reacted        =           0 g

                          moles          moles         grams          cm3      rxn rate
  Reactants             remaining       reacted       reacted       reacted  (mol/kg sec)
 ------------------------------------------------------------------------------------------
   Al2O3                   0.9137         0.000         0.000          --            --  
   CaO                      1.482         0.000         0.000          --            --  
   Cr2O3                0.0006965         0.000         0.000          --            --  
   FeO(ox)                  3.196         0.000         0.000          --            --  
   K2O(ox)                 0.1247         0.000         0.000          --            --  
   MgO                     0.5989         0.000         0.000          --            --  
   MnO                    0.07163         0.000         0.000          --            --  
   Na2O(ox)                0.6781         0.000         0.000          --            --  
   P2O5                    0.1917         0.000         0.000          --            --  
   SiO2                     8.600         0.000         0.000          --            --  
   TiO2                    0.3234         0.000         0.000          --            --  

  No minerals in system.

  Aqueous species       molality    mg/kg sol'n    act. coef.     log act.
 ---------------------------------------------------------------------------
   Cl-                     0.8533     2.858e+04      0.5556       -0.3241
   Na+                     0.5787     1.257e+04      0.6207       -0.4447
   Mg++                    0.2734         6277.      0.2490       -1.1671
   MgCl+                  0.07906         4463.      0.6207       -1.3092
   NaCl(aq)               0.05730         3163.      1.0000       -1.2418
   K+                   0.0009695         35.81      0.5556       -3.2687
   MgSO4(aq)            0.0009365         106.5      1.0000       -3.0285
   Ca++                 0.0009286         35.16      0.1742       -3.7912
   Fe++                 0.0008112         42.79      0.1742       -3.8500
   MgHCO3+              0.0005719         46.09      0.6207       -3.4498
   HCO3-                0.0003082         17.77      0.6207       -3.7183
   FeCl+                0.0001734         14.95      0.6207       -3.9681
   SO4--                6.312e-05         5.728      0.0980       -5.2087
   CO2(aq)              6.119e-05         2.544      1.0000       -4.2133
   CaCl+                5.435e-05         3.878      0.6207       -4.4719
   KCl(aq)              3.042e-05         2.142      1.0000       -4.5168
   MgCO3(aq)            2.799e-05         2.229      1.0000       -4.5531
   NaHCO3(aq)           2.668e-05         2.117      1.0000       -4.5738
   CaCl2(aq)            1.512e-05         1.585      1.0000       -4.8206
   FeCl4--              1.155e-05         2.156      0.0980       -5.9465
   OH-                  7.201e-06        0.1157      0.5899       -5.3718
   FeCO3+               1.352e-06        0.1480      0.6207       -6.0762
   CaHCO3+              1.305e-06        0.1247      0.6207       -6.0914
   FeCl++               1.106e-06       0.09539      0.1166       -6.8894
   CO3--                1.064e-06       0.06029      0.1166       -6.9064
   Ti(OH)4(aq)          1.000e-06        0.1095      1.0000       -6.0000
   SiO2(aq)             9.516e-07       0.05401      1.0000       -6.0215
   Fe+++                8.945e-07       0.04719      0.0496       -7.3530
   AlO2-                8.707e-07       0.04851      0.6207       -6.2673
   CrO4--               8.484e-07       0.09296      0.0980       -7.0803
   HPO4--               7.192e-07       0.06521      0.0980       -7.1521
   MnCl+                6.966e-07       0.05948      0.6207       -6.3641
   O2(aq)               6.838e-07       0.02067      1.0000       -6.1651
   FeCl2(aq)            5.332e-07       0.06384      1.0000       -6.2731
   NaOH(aq)             3.579e-07       0.01352      1.0000       -6.4462
   CaSO4(aq)            3.244e-07       0.04172      1.0000       -6.4889
   Mn++                 3.031e-07       0.01573      0.1742       -7.2775
   H2PO4-               2.800e-07       0.02566      0.6207       -6.7599
   CaCO3(aq)            2.645e-07       0.02500      1.0000       -6.5776
   H+                   1.571e-07     0.0001495      0.8100       -6.8955
   HCrO4-               1.516e-07       0.01676      0.6207       -7.0264
   NaAlO2(aq)           1.116e-07      0.008641      1.0000       -6.9524
   KSO4-                8.400e-08       0.01073      0.6207       -7.2828
   NaHSiO3(aq)          3.872e-08      0.003660      1.0000       -7.4121
   NaCO3-               1.955e-08      0.001533      0.6207       -7.9160
   HAlO2(aq)            1.762e-08     0.0009986      1.0000       -7.7539
   HCl(aq)              1.447e-08     0.0004983      1.0000       -7.8396
    (only species > 1e-8 molal listed)

  Mineral saturation states
                     log Q/K                          log Q/K
 ----------------------------------------------------------------
   Antigorite        46.6538s/sat   Chamosite-7A       0.9252s/sat
   Magnetite         33.8678s/sat   Phlogopite         0.9039s/sat
   Cronstedtite-7A   33.1267s/sat   Saponite-Mg        0.8658s/sat
   Hematite          31.2374s/sat   Siderite           0.8239s/sat
   Ferrite-Mg        28.2172s/sat   Hydromagnesite     0.6787s/sat
   Ferrite-Ca        24.5799s/sat   Saponite-Na        0.4722s/sat
   Jarosite          22.0954s/sat   Fayalite           0.3113s/sat
   Nontronite-Mg     21.8186s/sat   Saponite-Ca        0.2996s/sat
   Nontronite-Na     21.4185s/sat   Hercynite          0.2219s/sat
   Nontronite-Ca     21.2459s/sat   Diaspore           0.1898s/sat
   Nontronite-K      20.6654s/sat   Dolomite-dis       0.1891s/sat
   Nontronite-H      20.2769s/sat   Brucite            0.1481s/sat
   Andradite         16.6450s/sat   FeO                0.1303s/sat
   Goethite          14.9232s/sat   Boehmite          -0.1050     
   Fe(OH)3           10.6090s/sat   Saponite-K        -0.2814     
   Ferrite-Dicalciu   6.6657s/sat   Ice               -0.4792     
   Clinochlore-14A    6.6435s/sat   Artinite          -0.5287     
   Ripidolite-14A     6.2267s/sat   Gibbsite          -0.5909     
   NaFeO2             5.5319s/sat   Fe(OH)2           -0.6615     
   Strengite          5.4608s/sat   Saponite-H        -0.6712     
   Amesite-14A        5.1214s/sat   Annite            -0.8563     
   Daphnite-14A       5.0230s/sat   Forsterite        -1.2495     
   Bixbyite           4.6887s/sat   Ferrosilite       -1.2715     
   Pyrolusite         4.4532s/sat   Talc              -1.3483     
   Clinochlore-7A     3.7200s/sat   Calcite           -1.3883     
   Epidote            3.6257s/sat   Aragonite         -1.5319     
   Epidote-ord        3.6203s/sat   Enstatite         -1.6207     
   Ripidolite-7A      3.3195s/sat   Hydroxylapatite   -1.6657     
   Hausmannite        2.7572s/sat   Corundum          -1.6899     
   Chrysotile         2.6078s/sat   Halite            -2.3468     
   Daphnite-7A        2.1478s/sat   Dawsonite         -2.4611     
   Huntite            1.7269s/sat   Smectite-high-Fe  -2.5904     
   Magnesite          1.4226s/sat   Monohydrocalcite  -2.6081     
   Dolomite-ord       1.3024s/sat   Whitlockite       -2.6492     
   Dolomite           1.3017s/sat   Nesquehonite      -2.7363     
   Greenalite         1.2613s/sat   Quartz            -2.9433     
   Wustite            0.9659s/sat
    (only minerals with log Q/K > -3 listed)

                         partial
  Gases               press. (bar)     fugacity     fug. coef.    log fug.
 ---------------------------------------------------------------------------
   H2O(g)                  0.8226        0.8104        0.9852     -0.0913
   CO2(g)                0.005713      0.005700        0.9976     -2.2441
   O2(g)                0.0008761     0.0008760        0.9999     -3.0575
   HCl(g)               1.752e-11     1.752e-11         1.000*   -10.7565
   Cl2(g)               4.368e-19     4.368e-19         1.000*   -18.3597
   H2(g)                9.805e-31     9.812e-31         1.001    -30.0082
   CO(g)                1.577e-36     1.577e-36         1.000*   -35.8022
   SO2(g)               1.608e-42     1.597e-42        0.9928    -41.7967
   Na(g)                1.799e-56     1.799e-56         1.000*   -55.7449
   K(g)                 3.312e-60     3.312e-60         1.000*   -59.4799
   Mg(g)                8.510e-96     8.510e-96         1.000*   -95.0701
   H2S(g)              1.819e-106    1.812e-106        0.9961   -105.7418
   CH4(g)              6.021e-109    6.017e-109        0.9993   -108.2206
   Ca(g)               1.985e-117    1.985e-117         1.000*  -116.7021
   C(g)                1.611e-147    1.611e-147         1.000*  -146.7930
   Al(g)               9.541e-148    9.541e-148         1.000*  -147.0204
   S2(g)               7.614e-172    7.614e-172         1.000*  -171.1184
   Si(g)               8.992e-174    8.992e-174         1.000*  -173.0461
   C2H4(g)             9.749e-180    9.749e-180         1.000*  -179.0110
    *no data, gas taken to be ideal

                                  In fluid              Sorbed            Kd
  Original basis total moles   moles     mg/kg      moles     mg/kg      L/kg
 -------------------------------------------------------------------------------
   H2O                 55.5       55.5  9.45e+05
   Al+++           1.00e-06   1.00e-06    0.0255
   Ca++             0.00100    0.00100      37.9
   Cl-                0.990      0.990  3.32e+04
   CrO4--          1.00e-06   1.00e-06     0.110
   Fe++             0.00100    0.00100      52.8
   H+              2.29e-05   2.29e-05    0.0218
   HCO3-            0.00100    0.00100      57.6
   HPO4--          1.00e-06   1.00e-06    0.0907
   K+               0.00100    0.00100      36.9
   Mg++               0.354      0.354  8.13e+03
   Mn++            1.00e-06   1.00e-06    0.0519
   Na+                0.636      0.636  1.38e+04
   O2(aq)          1.52e-06   1.52e-06    0.0460
   SO4--            0.00100    0.00100      90.7
   SiO2(aq)        1.00e-06   1.00e-06    0.0568
   Ti(OH)4(aq)     1.00e-06   1.00e-06     0.109

  Elemental composition               In fluid                  Sorbed
                  total moles     moles       mg/kg        moles       mg/kg
 -------------------------------------------------------------------------------
   Aluminum         1.000e-06    1.000e-06     0.02549
   Calcium           0.001000     0.001000       37.86
   Carbon            0.001000     0.001000       11.35
   Chlorine            0.9900       0.9900   3.315e+04
   Chromium         1.000e-06    1.000e-06     0.04912
   Hydrogen             111.0        111.0   1.057e+05
   Iron              0.001000     0.001000       52.75
   Magnesium           0.3540       0.3540       8128.
   Manganese        1.000e-06    1.000e-06     0.05190
   Oxygen               55.52        55.52   8.390e+05
   Phosphorus       1.000e-06    1.000e-06     0.02926
   Potassium         0.001000     0.001000       36.93
   Silicon          1.000e-06    1.000e-06     0.02653
   Sodium              0.6360       0.6360   1.381e+04
   Sulfur            0.001000     0.001000       30.29
   Titanium         1.000e-06    1.000e-06     0.04523


          Step #     0             Xi = 0.0000

          Temperature = 100.0 C    Pressure =  1.013 bars
          pH =  5.258              log fO2 =  -51.499
          Eh =  -0.1230 volts      pe =  -1.6612
          Ionic strength      =    1.306767 molal
          Charge imbalance    =    0.336320 eq/kg (17.26% error)
          Activity of water   =    0.972321
          Solvent mass        =      1.0000 kg
          Solution mass       =      1.0586 kg
          Mineral mass        =  3.4678e-05 kg
          Solution density    =    0.987    g/cm3
          Solution viscosity  =    0.003    poise
          Chlorinity          =    0.989994 molal
          Dissolved solids    =       55338 mg/kg sol'n
          Hardness            =    33565.14 mg/kg sol'n as CaCO3
            carbonate         =        5.05 mg/kg sol'n as CaCO3
            non-carbonate     =    33560.09 mg/kg sol'n as CaCO3
          Carbonate alkalinity=        5.05 mg/kg sol'n as CaCO3
          Water type          =    Na-Cl
          Bulk volume         =    1.07e+03 cm3
          Fluid volume        =    1.07e+03 cm3
          Mineral volume      =     0.00661 cm3
          Inert volume        =        0.00 cm3
          Porosity            =        100. %
          Permeability        =        98.7 cm2
          Mass reacted        =           0 g

                          moles          moles         grams          cm3      rxn rate
  Reactants             remaining       reacted       reacted       reacted  (mol/kg sec)
 ------------------------------------------------------------------------------------------
   Al2O3                   0.9137         0.000         0.000          --            --  
   CaO                      1.482         0.000         0.000          --            --  
   Cr2O3                0.0006965         0.000         0.000          --            --  
   FeO(ox)                  3.196         0.000         0.000          --            --  
   K2O(ox)                 0.1247         0.000         0.000          --            --  
   MgO                     0.5989         0.000         0.000          --            --  
   MnO                    0.07163         0.000         0.000          --            --  
   Na2O(ox)                0.6781         0.000         0.000          --            --  
   P2O5                    0.1917         0.000         0.000          --            --  
   SiO2                     8.600         0.000         0.000          --            --  
   TiO2                    0.3234         0.000         0.000          --            --  

  Minerals in system     moles      log moles      grams        volume (cm3)
 ----------------------------------------------------------------------------
   Chromite             5.000e-07     -6.301      0.0001119       2.200e-05
   Diaspore             9.720e-07     -6.012      5.831e-05       1.726e-05
   Hematite             0.0001956     -3.709        0.03124        0.005922
   Pyrite               2.724e-05     -4.565       0.003269       0.0006522
                                               _____________   _____________
          (total)                                   0.03468        0.006614 

  Aqueous species       molality    mg/kg sol'n    act. coef.     log act.
 ---------------------------------------------------------------------------
   Cl-                     0.8533     2.858e+04      0.5556       -0.3241
   Na+                     0.5787     1.257e+04      0.6207       -0.4447
   Mg++                    0.2738         6286.      0.2490       -1.1665
   MgCl+                  0.07917         4469.      0.6207       -1.3086
   NaCl(aq)               0.05730         3163.      1.0000       -1.2418
   K+                   0.0009695         35.81      0.5556       -3.2687
   Ca++                 0.0009298         35.20      0.1742       -3.7907
   MgSO4(aq)            0.0008854         100.7      1.0000       -3.0529
   CO2(aq)              0.0007446         30.96      1.0000       -3.1281
   Fe++                 0.0004729         24.95      0.1742       -4.0843
   MgHCO3+              0.0001608         12.96      0.6207       -4.0009
   FeCl+                0.0001011         8.719      0.6207       -4.2024
   HCO3-                8.653e-05         4.988      0.6207       -4.2700
   SO4--                5.959e-05         5.408      0.0980       -5.2337
   CaCl+                5.442e-05         3.883      0.6207       -4.4714
   KCl(aq)              3.042e-05         2.142      1.0000       -4.5168
   CaCl2(aq)            1.513e-05         1.587      1.0000       -4.8201
   NaHCO3(aq)           7.491e-06        0.5945      1.0000       -5.1255
   H+                   6.808e-06      0.006482      0.8100       -5.2585
   FeCl4--              6.730e-06         1.257      0.0980       -6.1809
   Ti(OH)4(aq)          1.000e-06        0.1095      1.0000       -6.0000
   SiO2(aq)             9.988e-07       0.05669      1.0000       -6.0005
   H2PO4-               9.429e-07       0.08639      0.6207       -6.2327
   MnCl+                6.967e-07       0.05949      0.6207       -6.3641
   HCl(aq)              6.271e-07       0.02160      1.0000       -6.2026
   CaHCO3+              3.670e-07       0.03504      0.6207       -6.6425
   FeCl2(aq)            3.108e-07       0.03722      1.0000       -6.5075
   CaSO4(aq)            3.067e-07       0.03944      1.0000       -6.5133
   Mn++                 3.031e-07       0.01573      0.1742       -7.2775
   MgCO3(aq)            1.815e-07       0.01446      1.0000       -6.7411
   OH-                  1.661e-07      0.002669      0.5899       -7.0088
   H2S(aq)              8.244e-08      0.002654      1.0000       -7.0839
   KSO4-                7.931e-08       0.01013      0.6207       -7.3078
   HPO4--               5.586e-08      0.005065      0.0980       -8.2618
   HSO4-                5.190e-08      0.004759      0.6207       -7.4920
   AlO2-                1.298e-08     0.0007230      0.6207       -8.0940
   HAlO2(aq)            1.138e-08     0.0006451      1.0000       -7.9437
    (only species > 1e-8 molal listed)

  Mineral saturation states
                     log Q/K                          log Q/K
 ----------------------------------------------------------------
   Hematite           0.0000 sat    Magnetite         -0.8779     
   Chromite           0.0000 sat    Eskolaite         -1.4346     
   Diaspore           0.0000 sat    Siderite          -1.5991     
   Pyrite             0.0000 sat    Corundum          -2.0695     
   Boehmite          -0.2948        Halite            -2.3468     
   Ice               -0.4792        Magnesiochromite  -2.5631     
   Goethite          -0.6955        Troilite          -2.8579     
   Magnesite         -0.7654        Quartz            -2.9223     
   Gibbsite          -0.7807        Pyrrhotite        -2.9375     
    (only minerals with log Q/K > -3 listed)

                         partial
  Gases               press. (bar)     fugacity     fug. coef.    log fug.
 ---------------------------------------------------------------------------
   H2O(g)                  0.8226        0.8104        0.9852     -0.0913
   CO2(g)                 0.06953       0.06937        0.9976     -1.1589
   H2S(g)               2.468e-06     2.458e-06        0.9961     -5.6094
   H2(g)                1.630e-06     1.632e-06         1.001     -5.7874
   HCl(g)               7.594e-10     7.594e-10         1.000*    -9.1195
   CH4(g)               5.603e-11     5.599e-11        0.9993    -10.2519
   CO(g)                3.191e-11     3.191e-11         1.000*   -10.4961
   SO2(g)               4.745e-15     4.711e-15        0.9928    -14.3269
   S2(g)                5.066e-20     5.066e-20         1.000*   -19.2953
   C2H4(g)              3.052e-32     3.052e-32         1.000*   -31.5154
   Cl2(g)               4.935e-40     4.935e-40         1.000*   -39.3067
   Na(g)                5.353e-46     5.353e-46         1.000*   -45.2714
   K(g)                 9.854e-50     9.854e-50         1.000*   -49.0064
   O2(g)                3.168e-52     3.168e-52        0.9999    -51.4992
   Mg(g)                7.541e-75     7.541e-75         1.000*   -74.1225
   Ca(g)                1.759e-96     1.759e-96         1.000*   -95.7547
   C(g)                 5.419e-98     5.419e-98         1.000*   -97.2660
   Al(g)               1.322e-111    1.322e-111         1.000*  -110.8789
   Si(g)               2.610e-125    2.610e-125         1.000*  -124.5834
    *no data, gas taken to be ideal

                                  In fluid              Sorbed            Kd
  Original basis total moles   moles     mg/kg      moles     mg/kg      L/kg
 -------------------------------------------------------------------------------
   H2O                 55.5       55.5  9.45e+05
   Al+++           1.00e-06   2.80e-08  0.000714
   Ca++             0.00100    0.00100      37.9
   Cl-                0.990      0.990  3.32e+04
   CrO4--          1.00e-06   5.57e-15  6.11e-10
   Fe++             0.00100   0.000581      30.7
   H+              2.29e-05   0.000753     0.717
   HCO3-            0.00100    0.00100      57.6
   HPO4--          1.00e-06   1.00e-06    0.0907
   K+               0.00100    0.00100      36.9
   Mg++               0.354      0.354  8.13e+03
   Mn++            1.00e-06   1.00e-06    0.0519
   Na+                0.636      0.636  1.38e+04
   O2(aq)          1.52e-06  -1.82e-07  -0.00551
   SO4--            0.00100   0.000946      85.8
   SiO2(aq)        1.00e-06   1.00e-06    0.0568
   Ti(OH)4(aq)     1.00e-06   1.00e-06     0.109

  Elemental composition               In fluid                  Sorbed
                  total moles     moles       mg/kg        moles       mg/kg
 -------------------------------------------------------------------------------
   Aluminum         1.000e-06    2.799e-08   0.0007135
   Calcium           0.001000     0.001000       37.86
   Carbon            0.001000     0.001000       11.35
   Chlorine            0.9900       0.9900   3.316e+04
   Chromium         1.000e-06    5.573e-15   2.737e-10
   Hydrogen             111.0        111.0   1.057e+05
   Iron              0.001000    0.0005810       30.65
   Magnesium           0.3540       0.3540       8128.
   Manganese        1.000e-06    1.000e-06     0.05190
   Oxygen               55.52        55.52   8.391e+05
   Phosphorus       1.000e-06    1.000e-06     0.02926
   Potassium         0.001000     0.001000       36.93
   Silicon          1.000e-06    1.000e-06     0.02653
   Sodium              0.6360       0.6360   1.381e+04
   Sulfur            0.001000    0.0009455       28.64
   Titanium         1.000e-06    1.000e-06     0.04523


          Step #     1             Xi = 0.0006

          Temperature = 100.0 C    Pressure =  1.013 bars
          pH =  5.182              log fO2 =  -51.483
          Eh =  -0.1170 volts      pe =  -1.5806
          Ionic strength      =    1.306956 molal
          Charge imbalance    =    0.336305 eq/kg (17.25% error)
          Activity of water   =    0.972317
          Solvent mass        =     0.99996 kg
          Solution mass       =      1.0586 kg
          Mineral mass        =  0.00064921 kg
          Solution density    =    0.987    g/cm3
          Solution viscosity  =    0.003    poise
          Chlorinity          =    0.990035 molal
          Dissolved solids    =       55420 mg/kg sol'n
          Hardness            =    33477.62 mg/kg sol'n as CaCO3
            carbonate         =        4.31 mg/kg sol'n as CaCO3
            non-carbonate     =    33473.31 mg/kg sol'n as CaCO3
          Carbonate alkalinity=        4.31 mg/kg sol'n as CaCO3
          Water type          =    Na-Cl
          Bulk volume         =    1.07e+03 cm3
          Fluid volume        =    1.07e+03 cm3
          Mineral volume      =       0.201 cm3
          Inert volume        =        0.00 cm3
          Porosity            =        100. %
          Permeability        =        98.1 cm2
          Mass reacted        =       0.662 g

                          moles          moles         grams          cm3      rxn rate
  Reactants             remaining       reacted       reacted       reacted  (mol/kg sec)
 ------------------------------------------------------------------------------------------
   Al2O3                   0.9131     0.0005710       0.05822          --            --  
   CaO                      1.481     0.0009262       0.05194          --            --  
   Cr2O3                0.0006961     4.353e-07     6.616e-05          --            --  
   FeO(ox)                  3.194      0.001997        0.1435          --            --  
   K2O(ox)                 0.1247     7.797e-05      0.007344          --            --  
   MgO                     0.5985     0.0003743       0.01509          --            --  
   MnO                    0.07159     4.477e-05      0.003176          --            --  
   Na2O(ox)                0.6777     0.0004238       0.02627          --            --  
   P2O5                    0.1915     0.0001198       0.01700          --            --  
   SiO2                     8.594      0.005375        0.3229          --            --  
   TiO2                    0.3232     0.0002021       0.01614          --            --  

  Minerals in system     moles      log moles      grams        volume (cm3)
 ----------------------------------------------------------------------------
   Chromite             9.353e-07     -6.029      0.0002094       4.116e-05
   Diaspore             0.0007065     -3.151        0.04238         0.01255
   Hematite             0.0003578     -3.446        0.05714         0.01083
   Nontronite-Mg        0.0006589     -3.181         0.2779         0.08550
   Pyrite               0.0001445     -3.840        0.01734        0.003461
   Saponite-Mg          0.0006640     -3.178         0.2543         0.08875
                                               _____________   _____________
          (total)                                    0.6492          0.2011 

  Aqueous species       molality    mg/kg sol'n    act. coef.     log act.
 ---------------------------------------------------------------------------
   Cl-                     0.8534     2.858e+04      0.5556       -0.3241
   Na+                     0.5795     1.258e+04      0.6207       -0.4441
   Mg++                    0.2725         6257.      0.2490       -1.1684
   MgCl+                  0.07882         4449.      0.6207       -1.3105
   NaCl(aq)               0.05739         3168.      1.0000       -1.2412
   Ca++                  0.001791         67.81      0.1742       -3.5059
   K+                    0.001121         41.39      0.5556       -3.2057
   CO2(aq)              0.0007770         32.30      1.0000       -3.1096
   Fe++                 0.0006662         35.14      0.1742       -3.9355
   MgSO4(aq)            0.0006653         75.64      1.0000       -3.1770
   SiO2(aq)             0.0005201         29.52      1.0000       -3.2839
   H2PO4-               0.0002286         20.95      0.6207       -3.8480
   Ti(OH)4(aq)          0.0002031         22.24      1.0000       -3.6923
   FeCl+                0.0001424         12.28      0.6207       -4.0536
   MgHCO3+              0.0001400         11.29      0.6207       -4.0609
   CaCl+                0.0001048         7.480      0.6207       -4.1866
   HCO3-                7.572e-05         4.364      0.6207       -4.3280
   SO4--                4.498e-05         4.082      0.0980       -5.3559
   KCl(aq)              3.517e-05         2.477      1.0000       -4.4538
   MnCl+                3.189e-05         2.723      0.6207       -4.7035
   CaCl2(aq)            2.916e-05         3.057      1.0000       -4.5352
   Mn++                 1.387e-05        0.7199      0.1742       -5.6169
   HPO4--               1.136e-05         1.030      0.0980       -5.9535
   FeCl4--              9.487e-06         1.771      0.0980       -6.0318
   H+                   8.118e-06      0.007729      0.8100       -5.1820
   NaHCO3(aq)           6.564e-06        0.5208      1.0000       -5.1829
   HCl(aq)              7.480e-07       0.02576      1.0000       -6.1261
   CaHCO3+              6.185e-07       0.05907      0.6207       -6.4158
   CaSO4(aq)            4.460e-07       0.05735      1.0000       -6.3507
   FeCl2(aq)            4.380e-07       0.05244      1.0000       -6.3585
   NaHSiO3(aq)          4.099e-07       0.03875      1.0000       -6.3873
   H3PO4(aq)            3.655e-07       0.03383      1.0000       -6.4371
   OH-                  1.393e-07      0.002238      0.5899       -7.0853
   MgCO3(aq)            1.326e-07       0.01056      1.0000       -6.8775
   HSiO3-               1.020e-07      0.007429      0.6207       -7.1985
   H2S(aq)              8.205e-08      0.002641      1.0000       -7.0859
   MgP2O7--             7.883e-08       0.01476      0.0980       -8.1122
   KSO4-                6.920e-08      0.008835      0.6207       -7.3670
   HSO4-                4.671e-08      0.004283      0.6207       -7.5377
   HP2O7---             2.483e-08      0.004103      0.0045       -9.9502
   H2P2O7--             1.142e-08      0.001899      0.0980       -8.9511
   HAlO2(aq)            1.138e-08     0.0006451      1.0000       -7.9437
   AlO2-                1.088e-08     0.0006062      0.6207       -8.1705
    (only species > 1e-8 molal listed)

  Mineral saturation states
                     log Q/K                          log Q/K
 ----------------------------------------------------------------
   Hematite           0.0000 sat    Siderite          -1.5847     
   Chromite           0.0000 sat    Beidellite-Mg     -1.7553     
   Saponite-Mg        0.0000 sat    Berlinite         -1.9305     
   Pyrite             0.0000 sat    Ferrosilite       -2.0462     
   Nontronite-Mg      0.0000 sat    Corundum          -2.0695     
   Diaspore          -0.0000 sat    Analcime          -2.0733     
   Quartz            -0.2057        Montmor-K         -2.0735     
   Boehmite          -0.2948        Albite_low        -2.1080     
   Tridymite         -0.3775        Albite            -2.1080     
   Saponite-Na       -0.3933        Beidellite-Na     -2.1552     
   Nontronite-Na     -0.3998        Chrysotile        -2.2015     
   Chalcedony        -0.4224        Beidellite-Ca     -2.2812     
   Ice               -0.4792        Enstatite         -2.3113     
   Saponite-Ca       -0.5190        Smectite-low-Fe-  -2.3152     
   Nontronite-Ca     -0.5255        Halite            -2.3462     
   Cristobalite(alp  -0.6234        Muscovite         -2.3791     
   Talc              -0.6825        Mesolite          -2.3938     
   Goethite          -0.6955        Cronstedtite-7A   -2.3978     
   Gibbsite          -0.7807        Paragonite        -2.4695     
   Coesite           -0.8641        Pyrophyllite      -2.4799     
   Magnetite         -0.8820        Illite            -2.6335     
   Magnesite         -0.9018        Smectite-high-Fe  -2.6483     
   Cristobalite(bet  -0.9256        Clinochlore-14A   -2.6642     
   Montmor-Mg        -0.9634        Magnesiochromite  -2.7138     
   Saponite-H        -0.9714        Celadonite        -2.7283     
   Nontronite-H      -0.9761        Beidellite-H      -2.7341     
   Kaolinite         -1.0753        Maximum_Microcli  -2.7778     
   SiO2(am)          -1.0996        K-Feldspar        -2.7906     
   Saponite-K        -1.1262        Whitlockite       -2.8231     
   Nontronite-K      -1.1322        Troilite          -2.8640     
   Montmor-Na        -1.3586        Beidellite-K      -2.8884     
   Eskolaite         -1.4305        Pyrrhotite        -2.9436     
   Montmor-Ca        -1.5380     
    (only minerals with log Q/K > -3 listed)

                         partial
  Gases               press. (bar)     fugacity     fug. coef.    log fug.
 ---------------------------------------------------------------------------
   H2O(g)                  0.8226        0.8104        0.9852     -0.0913
   CO2(g)                 0.07255       0.07238        0.9976     -1.1404
   H2S(g)               2.456e-06     2.447e-06        0.9961     -5.6114
   H2(g)                1.600e-06     1.601e-06         1.001     -5.7956
   HCl(g)               9.057e-10     9.057e-10         1.000*    -9.0430
   CH4(g)               5.420e-11     5.417e-11        0.9993    -10.2663
   CO(g)                3.267e-11     3.267e-11         1.000*   -10.4858
   SO2(g)               4.998e-15     4.962e-15        0.9928    -14.3044
   S2(g)                5.212e-20     5.212e-20         1.000*   -19.2830
   C2H4(g)              2.967e-32     2.967e-32         1.000*   -31.5277
   Cl2(g)               7.154e-40     7.154e-40         1.000*   -39.1454
   Na(g)                4.453e-46     4.453e-46         1.000*   -45.3514
   K(g)                 9.463e-50     9.463e-50         1.000*   -49.0240
   O2(g)                3.290e-52     3.290e-52        0.9999    -51.4828
   Mg(g)                5.181e-75     5.181e-75         1.000*   -74.2856
   Ca(g)                2.339e-96     2.339e-96         1.000*   -95.6310
   C(g)                 5.445e-98     5.445e-98         1.000*   -97.2640
   Al(g)               1.285e-111    1.285e-111         1.000*  -110.8912
   Si(g)               1.309e-122    1.309e-122         1.000*  -121.8832
    *no data, gas taken to be ideal

                                  In fluid              Sorbed            Kd
  Original basis total moles   moles     mg/kg      moles     mg/kg      L/kg
 -------------------------------------------------------------------------------
   H2O                 55.5       55.5  9.45e+05
   Al+++            0.00114   2.61e-08  0.000665
   Ca++             0.00193    0.00193      72.9
   Cl-                0.990      0.990  3.32e+04
   CrO4--          1.87e-06   9.50e-15  1.04e-09
   Fe++             0.00300   0.000818      43.2
   H+               -0.0106    0.00101     0.966
   HCO3-            0.00100    0.00100      57.6
   HPO4--          0.000241   0.000241      21.8
   K+               0.00116    0.00116      42.7
   Mg++               0.354      0.352  8.09e+03
   Mn++            4.58e-05   4.58e-05      2.38
   Na+                0.637      0.637  1.38e+04
   O2(aq)          8.69e-07  -1.79e-07  -0.00540
   SO4--            0.00100   0.000711      64.5
   SiO2(aq)         0.00538   0.000521      29.5
   Ti(OH)4(aq)     0.000203   0.000203      22.2

  Elemental composition               In fluid                  Sorbed
                  total moles     moles       mg/kg        moles       mg/kg
 -------------------------------------------------------------------------------
   Aluminum          0.001143    2.610e-08   0.0006653
   Calcium           0.001926     0.001926       72.92
   Carbon            0.001000     0.001000       11.35
   Chlorine            0.9900       0.9900   3.315e+04
   Chromium         1.871e-06    9.496e-15   4.664e-10
   Hydrogen             111.0        111.0   1.057e+05
   Iron              0.002997    0.0008185       43.18
   Magnesium           0.3544       0.3522       8085.
   Manganese        4.577e-05    4.577e-05       2.375
   Oxygen               55.53        55.51   8.390e+05
   Phosphorus       0.0002406    0.0002406       7.039
   Potassium         0.001156     0.001156       42.69
   Silicon           0.005376    0.0005206       13.81
   Sodium              0.6368       0.6368   1.383e+04
   Sulfur            0.001000    0.0007109       21.53
   Titanium         0.0002031    0.0002031       9.186


          Step #     4             Xi = 0.0029

          Temperature = 100.0 C    Pressure =  1.013 bars
          pH =  5.186              log fO2 =  -53.524
          Eh =  -0.1551 volts      pe =  -2.0947
          Ionic strength      =    1.307182 molal
          Charge imbalance    =    0.336287 eq/kg (17.24% error)
          Activity of water   =    0.972303
          Solvent mass        =     0.99981 kg
          Solution mass       =      1.0587 kg
          Mineral mass        =   0.0029482 kg
          Solution density    =    0.987    g/cm3
          Solution viscosity  =    0.003    poise
          Chlorinity          =    0.990185 molal
          Dissolved solids    =       55615 mg/kg sol'n
          Hardness            =    33082.66 mg/kg sol'n as CaCO3
            carbonate         =        4.34 mg/kg sol'n as CaCO3
            non-carbonate     =    33078.32 mg/kg sol'n as CaCO3
          Carbonate alkalinity=        4.34 mg/kg sol'n as CaCO3
          Water type          =    Na-Cl
          Bulk volume         =    1.07e+03 cm3
          Fluid volume        =    1.07e+03 cm3
          Mineral volume      =       0.950 cm3
          Inert volume        =        0.00 cm3
          Porosity            =        99.9 %
          Permeability        =        95.7 cm2
          Mass reacted        =        3.02 g

                          moles          moles         grams          cm3      rxn rate
  Reactants             remaining       reacted       reacted       reacted  (mol/kg sec)
 ------------------------------------------------------------------------------------------
   Al2O3                   0.9111      0.002605        0.2656          --            --  
   CaO                      1.478      0.004226        0.2370          --            --  
   Cr2O3                0.0006945     1.986e-06     0.0003019          --            --  
   FeO(ox)                  3.187      0.009113        0.6548          --            --  
   K2O(ox)                 0.1244     0.0003557       0.03351          --            --  
   MgO                     0.5972      0.001708       0.06883          --            --  
   MnO                    0.07143     0.0002043       0.01449          --            --  
   Na2O(ox)                0.6762      0.001934        0.1198          --            --  
   P2O5                    0.1911     0.0005466       0.07758          --            --  
   SiO2                     8.575       0.02452         1.473          --            --  
   TiO2                    0.3224     0.0009221       0.07366          --            --  

  Minerals in system     moles      log moles      grams        volume (cm3)
 ----------------------------------------------------------------------------
   Chromite             2.486e-06     -5.604      0.0005565       0.0001094
   Diaspore              0.003053     -2.515         0.1832         0.05423
   Hematite             9.718e-05     -4.012        0.01552        0.002942
   Hydroxylapatite      0.0001044     -3.981        0.05247         0.01980
   Nontronite-Mg         0.003407     -2.468          1.437          0.4421
   Pyrite               0.0004999     -3.301        0.05997         0.01197
   Saponite-Mg           0.003133     -2.504          1.200          0.4188
                                               _____________   _____________
          (total)                                     2.948          0.9500 

  Aqueous species       molality    mg/kg sol'n    act. coef.     log act.
 ---------------------------------------------------------------------------
   Cl-                     0.8539     2.859e+04      0.5556       -0.3239
   Na+                     0.5823     1.264e+04      0.6207       -0.4420
   Mg++                    0.2677         6145.      0.2490       -1.1762
   MgCl+                  0.07746         4371.      0.6207       -1.3181
   NaCl(aq)               0.05770         3184.      1.0000       -1.2389
   Ca++                  0.004375         165.6      0.1742       -3.1181
   Fe++                  0.002118         111.7      0.1742       -3.4331
   K+                    0.001660         61.28      0.5556       -3.0352
   Ti(OH)4(aq)          0.0009233         101.1      1.0000       -3.0347
   CO2(aq)              0.0007767         32.28      1.0000       -3.1097
   H2PO4-               0.0007402         67.80      0.6207       -3.3378
   SiO2(aq)             0.0005201         29.51      1.0000       -3.2839
   FeCl+                0.0004531         39.07      0.6207       -3.5509
   CaCl+                0.0002562         18.28      0.6207       -3.7985
   MnCl+                0.0001431         12.21      0.6207       -4.0515
   MgHCO3+              0.0001388         11.18      0.6207       -4.0649
   HCO3-                7.638e-05         4.401      0.6207       -4.3242
   CaCl2(aq)            7.131e-05         7.474      1.0000       -4.1469
   Mn++                 6.221e-05         3.228      0.1742       -4.9652
   KCl(aq)              5.211e-05         3.669      1.0000       -4.2831
   HPO4--               3.711e-05         3.364      0.0980       -5.4394
   FeCl4--              3.023e-05         5.643      0.0980       -5.5285
   H+                   8.046e-06      0.007658      0.8100       -5.1859
   NaHCO3(aq)           6.653e-06        0.5278      1.0000       -5.1770
   CaHCO3+              1.524e-06        0.1455      0.6207       -6.0241
   FeCl2(aq)            1.394e-06        0.1669      1.0000       -5.8557
   H3PO4(aq)            1.173e-06        0.1085      1.0000       -5.9308
   MgP2O7--             8.263e-07        0.1547      0.0980       -7.0918
   HCl(aq)              7.417e-07       0.02554      1.0000       -6.1298
   NaHSiO3(aq)          4.156e-07       0.03928      1.0000       -6.3813
   HP2O7---             2.627e-07       0.04340      0.0045       -8.9259
   H2S(aq)              1.476e-07      0.004752      1.0000       -6.8308
   OH-                  1.406e-07      0.002258      0.5899       -7.0814
   MgCO3(aq)            1.325e-07       0.01055      1.0000       -6.8777
   H2P2O7--             1.198e-07       0.01990      0.0980       -7.9307
   HSiO3-               1.029e-07      0.007494      0.6207       -7.1946
   MgSO4(aq)            9.920e-08       0.01128      1.0000       -7.0035
   H2(aq)               1.340e-08     2.552e-05      1.0000       -7.8728
   HS-                  1.264e-08     0.0003947      0.5899       -8.1276
   HAlO2(aq)            1.138e-08     0.0006449      1.0000       -7.9437
   AlO2-                1.098e-08     0.0006116      0.6207       -8.1666
    (only species > 1e-8 molal listed)

  Mineral saturation states
                     log Q/K                          log Q/K
 ----------------------------------------------------------------
   Hematite           0.0000 sat    Minnesotaite      -1.7235     
   Saponite-Mg        0.0000 sat    Beidellite-Mg     -1.7553     
   Nontronite-Mg      0.0000 sat    Eskolaite         -1.9407     
   Hydroxylapatite    0.0000 sat    Montmor-K         -2.0159     
   Chromite           0.0000 sat    Analcime          -2.0675     
   Pyrite             0.0000 sat    Corundum          -2.0695     
   Diaspore          -0.0000 sat    Troilite          -2.0987     
   Quartz            -0.2057        Albite_low        -2.1020     
   Boehmite          -0.2948        Albite            -2.1020     
   Magnetite         -0.3718        Smectite-low-Fe-  -2.1235     
   Tridymite         -0.3775        Mesolite          -2.1298     
   Saponite-Na       -0.3913        Beidellite-Na     -2.1532     
   Nontronite-Na     -0.3978        Daphnite-14A      -2.1546     
   Chalcedony        -0.4224        Pyrrhotite        -2.1783     
   Saponite-Ca       -0.4537        Chrysotile        -2.2015     
   Nontronite-Ca     -0.4602        Muscovite         -2.2046     
   Ice               -0.4792        Beidellite-Ca     -2.2159     
   Cristobalite(alp  -0.6234        Ripidolite-14A    -2.2289     
   Whitlockite       -0.6234        Greenalite        -2.2700     
   Talc              -0.6825        Enstatite         -2.3113     
   Goethite          -0.6955        Halite            -2.3439     
   Gibbsite          -0.7807        Smectite-high-Fe  -2.3478     
   Coesite           -0.8641        Paragonite        -2.4635     
   Magnesite         -0.9020        Pyrophyllite      -2.4799     
   Cristobalite(bet  -0.9256        Illite            -2.5288     
   Montmor-Mg        -0.9634        Celadonite        -2.5539     
   Saponite-H        -0.9714        Maximum_Microcli  -2.6033     
   Nontronite-H      -0.9761        K-Feldspar        -2.6161     
   Saponite-K        -1.0686        Clinochlore-14A   -2.6642     
   Siderite          -1.0746        Dolomite-ord      -2.6644     
   Nontronite-K      -1.0746        Dolomite          -2.6651     
   Kaolinite         -1.0753        Chamosite-7A      -2.7211     
   SiO2(am)          -1.0996        Beidellite-H      -2.7341     
   Montmor-Na        -1.3566        Beidellite-K      -2.8308     
   Cronstedtite-7A   -1.3774        Phlogopite        -2.8337     
   Berlinite         -1.4242        C                 -2.8481     
   Montmor-Ca        -1.4727        FeO               -2.8719     
   Ferrosilite       -1.5360        Fayalite          -2.9554     
    (only minerals with log Q/K > -3 listed)

                         partial
  Gases               press. (bar)     fugacity     fug. coef.    log fug.
 ---------------------------------------------------------------------------
   H2O(g)                  0.8226        0.8104        0.9852     -0.0913
   CO2(g)                 0.07253       0.07236        0.9976     -1.1405
   H2(g)                1.677e-05     1.678e-05         1.001     -4.7752
   H2S(g)               4.419e-06     4.402e-06        0.9961     -5.3563
   CH4(g)               6.539e-07     6.534e-07        0.9993     -6.1848
   HCl(g)               8.981e-10     8.981e-10         1.000*    -9.0467
   CO(g)                3.424e-10     3.424e-10         1.000*    -9.4655
   SO2(g)               7.810e-18     7.754e-18        0.9928    -17.1105
   S2(g)                1.536e-21     1.536e-21         1.000*   -20.8136
   C2H4(g)              3.931e-26     3.931e-26         1.000*   -25.4055
   Cl2(g)               6.711e-41     6.711e-41         1.000*   -40.1732
   Na(g)                1.462e-45     1.462e-45         1.000*   -44.8352
   K(g)                 4.578e-49     4.578e-49         1.000*   -48.3394
   O2(g)                2.995e-54     2.995e-54        0.9999    -53.5236
   Mg(g)                5.430e-74     5.430e-74         1.000*   -73.2652
   Ca(g)                6.096e-95     6.096e-95         1.000*   -94.2150
   C(g)                 5.980e-96     5.980e-96         1.000*   -95.2233
   Al(g)               4.359e-110    4.359e-110         1.000*  -109.3606
   Si(g)               1.437e-120    1.437e-120         1.000*  -119.8424
    *no data, gas taken to be ideal

                                  In fluid              Sorbed            Kd
  Original basis total moles   moles     mg/kg      moles     mg/kg      L/kg
 -------------------------------------------------------------------------------
   H2O                 55.5       55.5  9.44e+05
   Al+++            0.00521   2.62e-08  0.000668
   Ca++             0.00523    0.00470      178.
   Cl-                0.990      0.990  3.32e+04
   CrO4--          4.97e-06   5.14e-15  5.63e-10
   Fe++              0.0101    0.00260      137.
   H+               -0.0485    0.00153      1.45
   HCO3-            0.00100    0.00100      57.6
   HPO4--           0.00109   0.000781      70.8
   K+               0.00171    0.00171      63.2
   Mg++               0.356      0.345  7.93e+03
   Mn++            0.000205   0.000205      10.7
   Na+                0.640      0.640  1.39e+04
   O2(aq)         -1.46e-06  -3.29e-07  -0.00994
   SO4--            0.00100   2.66e-07    0.0242
   SiO2(aq)          0.0245   0.000521      29.5
   Ti(OH)4(aq)     0.000923   0.000923      101.

  Elemental composition               In fluid                  Sorbed
                  total moles     moles       mg/kg        moles       mg/kg
 -------------------------------------------------------------------------------
   Aluminum          0.005212    2.619e-08   0.0006675
   Calcium           0.005226     0.004704       178.1
   Carbon            0.001000     0.001000       11.35
   Chlorine            0.9900       0.9900   3.315e+04
   Chromium         4.972e-06    5.142e-15   2.526e-10
   Hydrogen             111.0        111.0   1.057e+05
   Iron               0.01011     0.002603       137.3
   Magnesium           0.3557       0.3452       7926.
   Manganese        0.0002053    0.0002053       10.65
   Oxygen               55.59        55.51   8.389e+05
   Phosphorus        0.001094    0.0007808       22.84
   Potassium         0.001711     0.001711       63.21
   Silicon            0.02452    0.0005205       13.81
   Sodium              0.6399       0.6399   1.389e+04
   Sulfur            0.001000    2.664e-07    0.008070
   Titanium         0.0009231    0.0009231       41.75


          Step #     5             Xi = 0.0032

          Temperature = 100.0 C    Pressure =  1.013 bars
          pH =  5.124              log fO2 =  -54.343
          Eh =  -0.1657 volts      pe =  -2.2378
          Ionic strength      =    1.307386 molal
          Charge imbalance    =    0.336268 eq/kg (17.23% error)
          Activity of water   =    0.972300
          Solvent mass        =     0.99979 kg
          Solution mass       =      1.0588 kg
          Mineral mass        =   0.0032168 kg
          Solution density    =    0.987    g/cm3
          Solution viscosity  =    0.003    poise
          Chlorinity          =    0.990206 molal
          Dissolved solids    =       55688 mg/kg sol'n
          Hardness            =    32966.89 mg/kg sol'n as CaCO3
            carbonate         =        3.81 mg/kg sol'n as CaCO3
            non-carbonate     =    32963.08 mg/kg sol'n as CaCO3
          Carbonate alkalinity=        3.81 mg/kg sol'n as CaCO3
          Water type          =    Na-Cl
          Bulk volume         =    1.07e+03 cm3
          Fluid volume        =    1.07e+03 cm3
          Mineral volume      =        1.04 cm3
          Inert volume        =        0.00 cm3
          Porosity            =        99.9 %
          Permeability        =        95.4 cm2
          Mass reacted        =        3.35 g

                          moles          moles         grams          cm3      rxn rate
  Reactants             remaining       reacted       reacted       reacted  (mol/kg sec)
 ------------------------------------------------------------------------------------------
   Al2O3                   0.9108      0.002889        0.2945          --            --  
   CaO                      1.477      0.004685        0.2627          --            --  
   Cr2O3                0.0006943     2.202e-06     0.0003347          --            --  
   FeO(ox)                  3.186       0.01010        0.7259          --            --  
   K2O(ox)                 0.1244     0.0003944       0.03715          --            --  
   MgO                     0.5970      0.001893       0.07631          --            --  
   MnO                    0.07141     0.0002265       0.01607          --            --  
   Na2O(ox)                0.6759      0.002144        0.1329          --            --  
   P2O5                    0.1911     0.0006060       0.08602          --            --  
   SiO2                     8.573       0.02719         1.634          --            --  
   TiO2                    0.3223      0.001022       0.08166          --            --  

  Minerals in system     moles      log moles      grams        volume (cm3)
 ----------------------------------------------------------------------------
   Chromite             2.702e-06     -5.568      0.0006048       0.0001189
   Diaspore              0.003393     -2.469         0.2036         0.06027
   Hydroxylapatite      9.866e-05     -4.006        0.04956         0.01870
   Nontronite-Mg         0.003505     -2.455          1.478          0.4548
   Pyrite               0.0004999     -3.301        0.05997         0.01197
   Saponite-Mg           0.003722     -2.429          1.425          0.4975
                                               _____________   _____________
          (total)                                     3.217           1.043 

  Aqueous species       molality    mg/kg sol'n    act. coef.     log act.
 ---------------------------------------------------------------------------
   Cl-                     0.8539     2.859e+04      0.5556       -0.3238
   Na+                     0.5827     1.265e+04      0.6207       -0.4417
   Mg++                    0.2664         6114.      0.2490       -1.1783
   MgCl+                  0.07709         4350.      0.6207       -1.3202
   NaCl(aq)               0.05774         3186.      1.0000       -1.2385
   Ca++                  0.004830         182.8      0.1741       -3.0751
   Fe++                  0.002924         154.2      0.1741       -3.2932
   K+                    0.001735         64.05      0.5556       -3.0160
   Ti(OH)4(aq)           0.001024         112.0      1.0000       -2.9899
   H2PO4-               0.0008748         80.12      0.6207       -3.2652
   CO2(aq)              0.0008008         33.28      1.0000       -3.0965
   SiO2(aq)             0.0006674         37.87      1.0000       -3.1756
   FeCl+                0.0006254         53.92      0.6207       -3.4110
   CaCl+                0.0002829         20.17      0.6207       -3.7556
   MnCl+                0.0001586         13.54      0.6207       -4.0069
   MgHCO3+              0.0001235         9.950      0.6207       -4.1155
   CaCl2(aq)            7.873e-05         8.251      1.0000       -4.1039
   Mn++                 6.894e-05         3.577      0.1741       -4.9206
   HCO3-                6.831e-05         3.936      0.6207       -4.3727
   KCl(aq)              5.447e-05         3.835      1.0000       -4.2638
   FeCl4--              4.174e-05         7.791      0.0980       -5.3884
   HPO4--               3.805e-05         3.449      0.0980       -5.4286
   H+                   9.275e-06      0.008827      0.8100       -5.1242
   NaHCO3(aq)           5.954e-06        0.4723      1.0000       -5.2252
   FeCl2(aq)            1.924e-06        0.2303      1.0000       -5.7157
   H3PO4(aq)            1.598e-06        0.1478      1.0000       -5.7965
   CaHCO3+              1.505e-06        0.1436      0.6207       -6.0297
   MgP2O7--             8.643e-07        0.1618      0.0980       -7.0723
   HCl(aq)              8.550e-07       0.02944      1.0000       -6.0680
   NaHSiO3(aq)          4.630e-07       0.04376      1.0000       -6.3344
   HP2O7---             3.183e-07       0.05258      0.0045       -8.8426
   H2S(aq)              2.322e-07      0.007472      1.0000       -6.6342
   H2P2O7--             1.673e-07       0.02779      0.0980       -7.7856
   OH-                  1.219e-07      0.001958      0.5899       -7.1431
   HSiO3-               1.146e-07      0.008342      0.6207       -7.1480
   MgCO3(aq)            1.023e-07      0.008147      1.0000       -6.9900
   H2(aq)               3.443e-08     6.554e-05      1.0000       -7.4631
   Methane(aq)          2.565e-08     0.0003886      1.0000       -7.5909
   HS-                  1.724e-08     0.0005384      0.5899       -7.9927
   HAlO2(aq)            1.138e-08     0.0006449      1.0000       -7.9437
    (only species > 1e-8 molal listed)

  Mineral saturation states
                     log Q/K                          log Q/K
 ----------------------------------------------------------------
   Hydroxylapatite    0.0000 sat    Cronstedtite-7A   -1.6130     
   Chromite           0.0000 sat    Montmor-K         -1.6381     
   Pyrite             0.0000 sat    Daphnite-14A      -1.7475     
   Nontronite-Mg      0.0000 sat    Beidellite-Na     -1.7759     
   Saponite-Mg        0.0000 sat    Beidellite-Ca     -1.8317     
   Diaspore          -0.0000 sat    Albite_low        -1.8385     
   Quartz            -0.0974        Albite            -1.8385     
   Tridymite         -0.2692        Smectite-low-Fe-  -1.8751     
   Boehmite          -0.2948        Troilite          -1.8857     
   Chalcedony        -0.3141        Mesolite          -1.8982     
   Hematite          -0.3768        Analcime          -1.9055     
   Saponite-Na       -0.3908        Muscovite         -1.9222     
   Nontronite-Na     -0.3973        Eskolaite         -1.9571     
   Saponite-Ca       -0.4463        Pyrrhotite        -1.9653     
   Nontronite-Ca     -0.4528        Greenalite        -2.0041     
   Ice               -0.4792        C                 -2.0155     
   Cristobalite(alp  -0.5151        Pyrophyllite      -2.0466     
   Montmor-Mg        -0.5923        Corundum          -2.0695     
   Whitlockite       -0.5966        Smectite-high-Fe  -2.1593     
   Talc              -0.6260        Paragonite        -2.2000     
   Magnetite         -0.7322        Illite            -2.2066     
   Coesite           -0.7558        Ripidolite-14A    -2.2479     
   Gibbsite          -0.7807        Celadonite        -2.2888     
   Cristobalite(bet  -0.8173        Maximum_Microcli  -2.3209     
   Kaolinite         -0.8587        Enstatite         -2.3285     
   Goethite          -0.8839        K-Feldspar        -2.3337     
   Saponite-H        -0.9507        Beidellite-H      -2.3365     
   Nontronite-H      -0.9554        Halite            -2.3435     
   Montmor-Na        -0.9850        Chrysotile        -2.3617     
   SiO2(am)          -0.9913        Beidellite-K      -2.4473     
   Magnesite         -1.0143        Chamosite-7A      -2.5799     
   Siderite          -1.0449        Albite_high       -2.7696     
   Saponite-K        -1.0620        Fayalite          -2.8142     
   Nontronite-K      -1.0680        Dolomite-ord      -2.8441     
   Montmor-Ca        -1.0941        Dolomite          -2.8448     
   Minnesotaite      -1.2409        FeO               -2.8555     
   Berlinite         -1.2899        Phlogopite        -2.9281     
   Beidellite-Mg     -1.3785        Clinochlore-14A   -2.9673     
   Ferrosilite       -1.4113        Annite            -2.9841     
    (only minerals with log Q/K > -3 listed)

                         partial
  Gases               press. (bar)     fugacity     fug. coef.    log fug.
 ---------------------------------------------------------------------------
   H2O(g)                  0.8226        0.8104        0.9852     -0.0913
   CO2(g)                 0.07477       0.07460        0.9976     -1.1273
   H2(g)                4.307e-05     4.310e-05         1.001     -4.3655
   CH4(g)               2.935e-05     2.933e-05        0.9993     -4.5327
   H2S(g)               6.950e-06     6.923e-06        0.9961     -5.1597
   HCl(g)               1.035e-09     1.035e-09         1.000*    -8.9849
   CO(g)                9.066e-10     9.066e-10         1.000*    -9.0426
   SO2(g)               7.248e-19     7.196e-19        0.9928    -18.1429
   S2(g)                5.757e-22     5.757e-22         1.000*   -21.2398
   C2H4(g)              1.200e-23     1.200e-23         1.000*   -22.9208
   Cl2(g)               3.473e-41     3.473e-41         1.000*   -40.4594
   Na(g)                2.034e-45     2.034e-45         1.000*   -44.6918
   K(g)                 6.652e-49     6.652e-49         1.000*   -48.1771
   O2(g)                4.540e-55     4.539e-55        0.9999    -54.3430
   Mg(g)                1.044e-73     1.044e-73         1.000*   -72.9811
   Ca(g)                1.301e-94     1.301e-94         1.000*   -93.8858
   C(g)                 4.068e-95     4.068e-95         1.000*   -94.3907
   Al(g)               1.795e-109    1.795e-109         1.000*  -108.7460
   Si(g)               1.217e-119    1.217e-119         1.000*  -118.9147
    *no data, gas taken to be ideal

                                  In fluid              Sorbed            Kd
  Original basis total moles   moles     mg/kg      moles     mg/kg      L/kg
 -------------------------------------------------------------------------------
   H2O                 55.5       55.5  9.44e+05
   Al+++            0.00578   2.50e-08  0.000638
   Ca++             0.00569    0.00519      197.
   Cl-                0.990      0.990  3.32e+04
   CrO4--          5.40e-06   7.73e-15  8.47e-10
   Fe++              0.0111    0.00359      189.
   H+               -0.0538    0.00169      1.61
   HCO3-            0.00100    0.00100      57.6
   HPO4--           0.00121   0.000917      83.1
   K+               0.00179    0.00179      66.1
   Mg++               0.356      0.344  7.89e+03
   Mn++            0.000227   0.000227      11.8
   Na+                0.640      0.640  1.39e+04
   O2(aq)         -1.78e-06  -5.68e-07   -0.0172
   SO4--            0.00100   2.52e-07    0.0229
   SiO2(aq)          0.0272   0.000668      37.9
   Ti(OH)4(aq)      0.00102    0.00102      112.

  Elemental composition               In fluid                  Sorbed
                  total moles     moles       mg/kg        moles       mg/kg
 -------------------------------------------------------------------------------
   Aluminum          0.005778    2.502e-08   0.0006376
   Calcium           0.005685     0.005192       196.5
   Carbon            0.001000     0.001000       11.34
   Chlorine            0.9900       0.9900   3.315e+04
   Chromium         5.404e-06    7.732e-15   3.797e-10
   Hydrogen             111.0        111.0   1.057e+05
   Iron               0.01110     0.003592       189.5
   Magnesium           0.3559       0.3435       7886.
   Manganese        0.0002275    0.0002275       11.80
   Oxygen               55.60        55.51   8.388e+05
   Phosphorus        0.001213    0.0009170       26.83
   Potassium         0.001789     0.001789       66.06
   Silicon            0.02719    0.0006679       17.72
   Sodium              0.6403       0.6403   1.390e+04
   Sulfur            0.001000    2.522e-07    0.007639
   Titanium          0.001023     0.001023       46.28


          Step #     6             Xi = 0.0036

          Temperature = 100.0 C    Pressure =  1.013 bars
          pH =  5.069              log fO2 =  -55.179
          Eh =  -0.1771 volts      pe =  -2.3919
          Ionic strength      =    1.307525 molal
          Charge imbalance    =    0.336243 eq/kg (17.23% error)
          Activity of water   =    0.972297
          Solvent mass        =     0.99976 kg
          Solution mass       =      1.0588 kg
          Mineral mass        =   0.0036315 kg
          Solution density    =    0.987    g/cm3
          Solution viscosity  =    0.003    poise
          Chlorinity          =    0.990234 molal
          Dissolved solids    =       55784 mg/kg sol'n
          Hardness            =    32790.74 mg/kg sol'n as CaCO3
            carbonate         =        3.39 mg/kg sol'n as CaCO3
            non-carbonate     =    32787.34 mg/kg sol'n as CaCO3
          Carbonate alkalinity=        3.39 mg/kg sol'n as CaCO3
          Water type          =    Na-Cl
          Bulk volume         =    1.07e+03 cm3
          Fluid volume        =    1.07e+03 cm3
          Mineral volume      =        1.19 cm3
          Inert volume        =        0.00 cm3
          Porosity            =        99.9 %
          Permeability        =        95.0 cm2
          Mass reacted        =        3.84 g

                          moles          moles         grams          cm3      rxn rate
  Reactants             remaining       reacted       reacted       reacted  (mol/kg sec)
 ------------------------------------------------------------------------------------------
   Al2O3                   0.9104      0.003313        0.3378          --            --  
   CaO                      1.477      0.005374        0.3014          --            --  
   Cr2O3                0.0006940     2.526e-06     0.0003839          --            --  
   FeO(ox)                  3.184       0.01159        0.8327          --            --  
   K2O(ox)                 0.1243     0.0004524       0.04261          --            --  
   MgO                     0.5967      0.002172       0.08753          --            --  
   MnO                    0.07137     0.0002598       0.01843          --            --  
   Na2O(ox)                0.6756      0.002459        0.1524          --            --  
   P2O5                    0.1910     0.0006951       0.09867          --            --  
   SiO2                     8.569       0.03119         1.874          --            --  
   TiO2                    0.3222      0.001173       0.09367          --            --  

  Minerals in system     moles      log moles      grams        volume (cm3)
 ----------------------------------------------------------------------------
   Chromite             3.026e-06     -5.519      0.0006773       0.0001332
   Diaspore              0.003961     -2.402         0.2376         0.07034
   Hydroxylapatite      0.0001210     -3.917        0.06078         0.02294
   Nontronite-Mg         0.003510     -2.455          1.480          0.4554
   Pyrite               0.0004998     -3.301        0.05997         0.01197
   Quartz               0.0006901     -3.161        0.04147         0.01566
   Saponite-Mg           0.004573     -2.340          1.751          0.6112
                                               _____________   _____________
          (total)                                     3.631           1.188 

  Aqueous species       molality    mg/kg sol'n    act. coef.     log act.
 ---------------------------------------------------------------------------
   Cl-                     0.8540     2.859e+04      0.5556       -0.3238
   Na+                     0.5833     1.266e+04      0.6207       -0.4413
   Mg++                    0.2645         6071.      0.2490       -1.1814
   MgCl+                  0.07655         4320.      0.6207       -1.3232
   NaCl(aq)               0.05780         3190.      1.0000       -1.2380
   Ca++                  0.005367         203.1      0.1741       -3.0293
   Fe++                  0.004125         217.5      0.1741       -3.1437
   K+                    0.001847         68.20      0.5556       -2.9887
   Ti(OH)4(aq)           0.001174         128.5      1.0000       -2.9303
   H2PO4-               0.0009858         90.27      0.6207       -3.2134
   FeCl+                0.0008825         76.07      0.6207       -3.2614
   SiO2(aq)             0.0008352         47.38      1.0000       -3.0782
   CO2(aq)              0.0008198         34.07      1.0000       -3.0863
   CaCl+                0.0003144         22.42      0.6207       -3.7097
   MnCl+                0.0001818         15.52      0.6207       -3.9475
   MgHCO3+              0.0001106         8.911      0.6207       -4.1633
   CaCl2(aq)            8.750e-05         9.169      1.0000       -4.0580
   Mn++                 7.904e-05         4.100      0.1741       -4.8613
   HCO3-                6.162e-05         3.550      0.6207       -4.4174
   FeCl4--              5.892e-05         11.00      0.0980       -5.2388
   KCl(aq)              5.801e-05         4.084      1.0000       -4.2365
   HPO4--               3.778e-05         3.424      0.0980       -5.4317
   H+                   1.053e-05       0.01002      0.8100       -5.0693
   NaHCO3(aq)           5.376e-06        0.4265      1.0000       -5.2695
   FeCl2(aq)            2.716e-06        0.3250      1.0000       -5.5661
   H3PO4(aq)            2.043e-06        0.1890      1.0000       -5.6897
   CaHCO3+              1.508e-06        0.1440      0.6207       -6.0287
   Methane(aq)          1.234e-06       0.01869      1.0000       -5.9087
   HCl(aq)              9.704e-07       0.03341      1.0000       -6.0130
   MgP2O7--             8.462e-07        0.1584      0.0980       -7.0815
   NaHSiO3(aq)          5.111e-07       0.04830      1.0000       -6.2915
   H2S(aq)              3.589e-07       0.01155      1.0000       -6.4450
   HP2O7---             3.561e-07       0.05883      0.0045       -8.7938
   H2P2O7--             2.124e-07       0.03529      0.0980       -7.6818
   HSiO3-               1.264e-07      0.009198      0.6207       -7.1055
   OH-                  1.074e-07      0.001725      0.5899       -7.1980
   H2(aq)               9.014e-08     0.0001716      1.0000       -7.0451
   MgCO3(aq)            8.077e-08      0.006430      1.0000       -7.0928
   HS-                  2.348e-08     0.0007334      0.5899       -7.8584
   HAlO2(aq)            1.138e-08     0.0006448      1.0000       -7.9437
    (only species > 1e-8 molal listed)

  Mineral saturation states
                     log Q/K                          log Q/K
 ----------------------------------------------------------------
   Pyrite             0.0000 sat    Berlinite         -1.1831     
   Nontronite-Mg      0.0000 sat    Daphnite-14A      -1.2573     
   Chromite           0.0000 sat    Ferrosilite       -1.2743     
   Saponite-Mg        0.0000 sat    Montmor-K         -1.2949     
   Hydroxylapatite    0.0000 sat    Beidellite-Na     -1.4365     
   Quartz             0.0000 sat    Beidellite-Ca     -1.4848     
   Diaspore          -0.0000 sat    Albite            -1.6008     
   Tridymite         -0.1718        Albite_low        -1.6008     
   Chalcedony        -0.2167        Smectite-low-Fe-  -1.6421     
   Montmor-Mg        -0.2586        Troilite          -1.6569     
   Boehmite          -0.2948        Pyrophyllite      -1.6570     
   Saponite-Na       -0.3902        Muscovite         -1.6577     
   Nontronite-Na     -0.3967        Mesolite          -1.6840     
   Cristobalite(alp  -0.4177        Greenalite        -1.6905     
   Saponite-Ca       -0.4382        Pyrrhotite        -1.7365     
   Nontronite-Ca     -0.4447        Analcime          -1.7591     
   Ice               -0.4792        Cronstedtite-7A   -1.7752     
   Whitlockite       -0.5752        Illite            -1.9106     
   Talc              -0.5752        Paragonite        -1.9623     
   Montmor-Na        -0.6507        Smectite-high-Fe  -1.9749     
   Coesite           -0.6584        Beidellite-H      -1.9791     
   Kaolinite         -0.6639        Eskolaite         -1.9967     
   Hematite          -0.7156        Celadonite        -2.0397     
   Cristobalite(bet  -0.7199        Maximum_Microcli  -2.0564     
   Minnesotaite      -0.7325        K-Feldspar        -2.0692     
   Montmor-Ca        -0.7524        Corundum          -2.0695     
   Gibbsite          -0.7807        Beidellite-K      -2.0990     
   SiO2(am)          -0.8939        Ripidolite-14A    -2.2153     
   Saponite-H        -0.9320        Halite            -2.3430     
   Nontronite-H      -0.9367        Enstatite         -2.3441     
   Siderite          -0.9952        Chamosite-7A      -2.4033     
   Magnetite         -1.0314        Chrysotile        -2.5057     
   Beidellite-Mg     -1.0397        Albite_high       -2.5319     
   Saponite-K        -1.0524        Annite            -2.6007     
   Goethite          -1.0533        Fayalite          -2.6376     
   Nontronite-K      -1.0584        Stilbite          -2.7274     
   Magnesite         -1.1171        FeO               -2.8159     
   C                 -1.1693        Sanidine_high     -2.8652     
    (only minerals with log Q/K > -3 listed)

                         partial
  Gases               press. (bar)     fugacity     fug. coef.    log fug.
 ---------------------------------------------------------------------------
   H2O(g)                  0.8226        0.8104        0.9852     -0.0913
   CO2(g)                 0.07655       0.07637        0.9976     -1.1171
   CH4(g)                0.001412      0.001411        0.9993     -2.8505
   H2(g)                0.0001128     0.0001129         1.001     -3.9475
   H2S(g)               1.074e-05     1.070e-05        0.9961     -4.9705
   CO(g)                2.430e-09     2.430e-09         1.000*    -8.6144
   HCl(g)               1.175e-09     1.175e-09         1.000*    -8.9299
   SO2(g)               6.243e-20     6.198e-20        0.9928    -19.2078
   C2H4(g)              4.052e-21     4.052e-21         1.000*   -20.3924
   S2(g)                2.007e-22     2.007e-22         1.000*   -21.6974
   Cl2(g)               1.709e-41     1.709e-41         1.000*   -40.7674
   Na(g)                2.902e-45     2.902e-45         1.000*   -44.5373
   K(g)                 1.010e-48     1.010e-48         1.000*   -47.9957
   O2(g)                6.622e-56     6.621e-56        0.9999    -55.1790
   Mg(g)                2.108e-73     2.108e-73         1.000*   -72.6761
   Ca(g)                2.938e-94     2.938e-94         1.000*   -93.5319
   C(g)                 2.855e-94     2.855e-94         1.000*   -93.5445
   Al(g)               7.603e-109    7.603e-109         1.000*  -108.1190
   Si(g)               1.044e-118    1.044e-118         1.000*  -117.9813
    *no data, gas taken to be ideal

                                  In fluid              Sorbed            Kd
  Original basis total moles   moles     mg/kg      moles     mg/kg      L/kg
 -------------------------------------------------------------------------------
   H2O                 55.5       55.5  9.44e+05
   Al+++            0.00663   2.42e-08  0.000618
   Ca++             0.00637    0.00577      218.
   Cl-                0.990      0.990  3.31e+04
   CrO4--          6.05e-06   1.08e-14  1.18e-09
   Fe++              0.0126    0.00507      267.
   H+               -0.0617    0.00182      1.73
   HCO3-            0.00100    0.00100      57.6
   HPO4--           0.00139    0.00103      93.2
   K+               0.00190    0.00190      70.3
   Mg++               0.356      0.341  7.83e+03
   Mn++            0.000261   0.000261      13.5
   Na+                0.641      0.641  1.39e+04
   O2(aq)         -2.27e-06  -3.28e-06   -0.0991
   SO4--            0.00100   3.82e-07    0.0347
   SiO2(aq)          0.0312   0.000836      47.4
   Ti(OH)4(aq)      0.00117    0.00117      128.

  Elemental composition               In fluid                  Sorbed
                  total moles     moles       mg/kg        moles       mg/kg
 -------------------------------------------------------------------------------
   Aluminum          0.006628    2.425e-08   0.0006179
   Calcium           0.006374     0.005769       218.4
   Carbon            0.001000     0.001000       11.34
   Chlorine            0.9900       0.9900   3.315e+04
   Chromium         6.052e-06    1.080e-14   5.305e-10
   Hydrogen             111.0        111.0   1.057e+05
   Iron               0.01259     0.005068       267.3
   Magnesium           0.3562       0.3411       7830.
   Manganese        0.0002608    0.0002608       13.53
   Oxygen               55.62        55.51   8.388e+05
   Phosphorus        0.001391     0.001028       30.08
   Potassium         0.001905     0.001905       70.34
   Silicon            0.03119    0.0008357       22.17
   Sodium              0.6409       0.6409   1.392e+04
   Sulfur            0.001000    3.824e-07     0.01158
   Titanium          0.001174     0.001174       53.07


          Step #     9             Xi = 0.0058

          Temperature = 100.0 C    Pressure =  1.013 bars
          pH =  5.074              log fO2 =  -56.156
          Eh =  -0.1955 volts      pe =  -2.6406
          Ionic strength      =    1.306428 molal
          Charge imbalance    =    0.336209 eq/kg (17.23% error)
          Activity of water   =    0.972287
          Solvent mass        =     0.99964 kg
          Solution mass       =      1.0589 kg
          Mineral mass        =   0.0058621 kg
          Solution density    =    0.987    g/cm3
          Solution viscosity  =    0.003    poise
          Chlorinity          =    0.990358 molal
          Dissolved solids    =       55997 mg/kg sol'n
          Hardness            =    32244.44 mg/kg sol'n as CaCO3
            carbonate         =        3.42 mg/kg sol'n as CaCO3
            non-carbonate     =    32241.01 mg/kg sol'n as CaCO3
          Carbonate alkalinity=        3.42 mg/kg sol'n as CaCO3
          Water type          =    Na-Cl
          Bulk volume         =    1.07e+03 cm3
          Fluid volume        =    1.07e+03 cm3
          Mineral volume      =        1.95 cm3
          Inert volume        =        0.00 cm3
          Porosity            =        99.8 %
          Permeability        =        92.7 cm2
          Mass reacted        =        6.18 g

                          moles          moles         grams          cm3      rxn rate
  Reactants             remaining       reacted       reacted       reacted  (mol/kg sec)
 ------------------------------------------------------------------------------------------
   Al2O3                   0.9083      0.005331        0.5436          --            --  
   CaO                      1.473      0.008647        0.4849          --            --  
   Cr2O3                0.0006924     4.064e-06     0.0006177          --            --  
   FeO(ox)                  3.177       0.01865         1.340          --            --  
   K2O(ox)                 0.1240     0.0007279       0.06857          --            --  
   MgO                     0.5954      0.003495        0.1408          --            --  
   MnO                    0.07121     0.0004180       0.02965          --            --  
   Na2O(ox)                0.6741      0.003957        0.2452          --            --  
   P2O5                    0.1906      0.001118        0.1588          --            --  
   SiO2                     8.550       0.05018         3.015          --            --  
   TiO2                    0.3215      0.001887        0.1507          --            --  

  Minerals in system     moles      log moles      grams        volume (cm3)
 ----------------------------------------------------------------------------
   Chromite             4.564e-06     -5.341       0.001022       0.0002009
   Diaspore              0.006998     -2.155         0.4198          0.1243
   Hydroxylapatite      0.0005095     -3.293         0.2559         0.09658
   Minnesotaite         0.0008764     -3.057         0.4153          0.1296
   Nontronite-Mg         0.003904     -2.408          1.646          0.5066
   Pyrite               0.0004997     -3.301        0.05996         0.01196
   Quartz                0.005069     -2.295         0.3045          0.1150
   Saponite-Mg           0.007206     -2.142          2.759          0.9631
                                               _____________   _____________
          (total)                                     5.862           1.947 

  Aqueous species       molality    mg/kg sol'n    act. coef.     log act.
 ---------------------------------------------------------------------------
   Cl-                     0.8543     2.859e+04      0.5556       -0.3236
   Na+                     0.5860     1.272e+04      0.6207       -0.4392
   Mg++                    0.2591         5944.      0.2490       -1.1905
   MgCl+                  0.07501         4231.      0.6207       -1.3321
   NaCl(aq)               0.05810         3205.      1.0000       -1.2358
   Fe++                  0.007087         373.6      0.1742       -2.9086
   Ca++                  0.006606         249.9      0.1742       -2.9391
   K+                    0.002382         87.91      0.5556       -2.8783
   Ti(OH)4(aq)           0.001889         206.6      1.0000       -2.7239
   FeCl+                 0.001517         130.7      0.6207       -3.0262
   SiO2(aq)             0.0008352         47.37      1.0000       -3.0782
   CO2(aq)              0.0007390         30.70      1.0000       -3.1314
   H2PO4-               0.0006805         62.30      0.6207       -3.3743
   CaCl+                0.0003871         27.60      0.6207       -3.6193
   MnCl+                0.0002922         24.93      0.6207       -3.7415
   Mn++                 0.0001270         6.584      0.1742       -4.6554
   CaCl2(aq)            0.0001078         11.29      1.0000       -3.9674
   FeCl4--              0.0001014         18.91      0.0980       -5.0030
   Methane(aq)          9.987e-05         1.513      1.0000       -4.0005
   MgHCO3+              9.868e-05         7.948      0.6207       -4.2129
   KCl(aq)              7.483e-05         5.267      1.0000       -4.1259
   HCO3-                5.613e-05         3.233      0.6207       -4.4580
   HPO4--               2.635e-05         2.387      0.0980       -5.5881
   H+                   1.042e-05      0.009911      0.8100       -5.0738
   NaHCO3(aq)           4.920e-06        0.3902      1.0000       -5.3080
   FeCl2(aq)            4.670e-06        0.5588      1.0000       -5.3307
   CaHCO3+              1.691e-06        0.1614      0.6207       -5.9790
   H3PO4(aq)            1.396e-06        0.1291      1.0000       -5.8552
   HCl(aq)              9.608e-07       0.03307      1.0000       -6.0174
   NaHSiO3(aq)          5.189e-07       0.04902      1.0000       -6.2849
   H2S(aq)              4.754e-07       0.01530      1.0000       -6.3229
   MgP2O7--             4.031e-07       0.07545      0.0980       -7.4034
   H2(aq)               2.775e-07     0.0005280      1.0000       -6.5568
   HP2O7---             1.714e-07       0.02830      0.0045       -9.1112
   HSiO3-               1.277e-07      0.009292      0.6207       -7.1010
   OH-                  1.086e-07      0.001743      0.5899       -7.1935
   H2P2O7--             1.012e-07       0.01681      0.0980       -8.0037
   MgCO3(aq)            7.280e-08      0.005795      1.0000       -7.1378
   HS-                  3.143e-08     0.0009814      0.5899       -7.7318
   HAlO2(aq)            1.138e-08     0.0006447      1.0000       -7.9437
    (only species > 1e-8 molal listed)

  Mineral saturation states
                     log Q/K                          log Q/K
 ----------------------------------------------------------------
   Pyrite             0.0000 sat    Cronstedtite-7A   -1.2869     
   Saponite-Mg        0.0000 sat    Troilite          -1.2906     
   Nontronite-Mg      0.0000 sat    Berlinite         -1.3486     
   Chromite           0.0000 sat    Pyrrhotite        -1.3702     
   Minnesotaite       0.0000 sat    Beidellite-Na     -1.4343     
   Quartz             0.0000 sat    Beidellite-Ca     -1.4684     
   Hydroxylapatite    0.0000 sat    Muscovite         -1.5427     
   Diaspore          -0.0000 sat    Smectite-low-Fe-  -1.5453     
   Daphnite-14A      -0.0365        Albite            -1.5942     
   Tridymite         -0.1718        Albite_low        -1.5942     
   Chalcedony        -0.2167        Mesolite          -1.6143     
   C                 -0.2377        Pyrophyllite      -1.6570     
   Montmor-Mg        -0.2586        Ripidolite-14A    -1.7270     
   Boehmite          -0.2948        Analcime          -1.7528     
   Saponite-Na       -0.3880        Annite            -1.7533     
   Nontronite-Na     -0.3945        Smectite-high-Fe  -1.8267     
   Cristobalite(alp  -0.4177        Illite            -1.8416     
   Saponite-Ca       -0.4218        Chamosite-7A      -1.9150     
   Nontronite-Ca     -0.4283        Celadonite        -1.9248     
   Ice               -0.4792        Maximum_Microcli  -1.9414     
   Talc              -0.5752        K-Feldspar        -1.9542     
   Whitlockite       -0.6083        Paragonite        -1.9557     
   Montmor-Na        -0.6485        Beidellite-H      -1.9791     
   Coesite           -0.6584        Beidellite-K      -2.0611     
   Kaolinite         -0.6639        Corundum          -2.0695     
   Hematite          -0.7156        Fayalite          -2.1493     
   Cristobalite(bet  -0.7199        Eskolaite         -2.2409     
   Montmor-Ca        -0.7360        Halite            -2.3408     
   Gibbsite          -0.7807        Enstatite         -2.3441     
   Magnetite         -0.7872        Chrysotile        -2.5057     
   Siderite          -0.7961        Albite_high       -2.5253     
   SiO2(am)          -0.8939        FeO               -2.5717     
   Saponite-H        -0.9320        Stilbite          -2.6247     
   Nontronite-H      -0.9367        Sanidine_high     -2.7502     
   Greenalite        -0.9580        Hercynite         -2.8596     
   Saponite-K        -1.0145        Phlogopite        -2.8874     
   Nontronite-K      -1.0205        Daphnite-7A       -2.9117     
   Ferrosilite       -1.0301        Rhodochrosite     -2.9490     
   Beidellite-Mg     -1.0397        Dolomite-ord      -2.9916     
   Goethite          -1.0533        Dolomite          -2.9923     
   Magnesite         -1.1621        Wustite           -3.0000     
   Montmor-K         -1.2570     
    (only minerals with log Q/K > -3 listed)

                         partial
  Gases               press. (bar)     fugacity     fug. coef.    log fug.
 ---------------------------------------------------------------------------
   H2O(g)                  0.8226        0.8104        0.9852     -0.0913
   CH4(g)                  0.1143        0.1142        0.9993     -0.9423
   CO2(g)                 0.06900       0.06884        0.9976     -1.1622
   H2(g)                0.0003472     0.0003474         1.001     -3.4592
   H2S(g)               1.423e-05     1.418e-05        0.9961     -4.8484
   CO(g)                6.743e-09     6.743e-09         1.000*    -8.1711
   HCl(g)               1.163e-09     1.163e-09         1.000*    -8.9343
   C2H4(g)              2.801e-18     2.801e-18         1.000*   -17.5527
   SO2(g)               2.835e-21     2.814e-21        0.9928    -20.5506
   S2(g)                3.717e-23     3.717e-23         1.000*   -22.4299
   Cl2(g)               5.440e-42     5.440e-42         1.000*   -41.2644
   Na(g)                5.170e-45     5.170e-45         1.000*   -44.2865
   K(g)                 2.309e-48     2.309e-48         1.000*   -47.6366
   O2(g)                6.989e-57     6.988e-57        0.9999    -56.1557
   Mg(g)                6.490e-73     6.490e-73         1.000*   -72.1877
   C(g)                 2.438e-93     2.438e-93         1.000*   -92.6129
   Ca(g)                1.137e-93     1.137e-93         1.000*   -92.9443
   Al(g)               4.106e-108    4.106e-108         1.000*  -107.3865
   Si(g)               9.894e-118    9.894e-118         1.000*  -117.0046
    *no data, gas taken to be ideal

                                  In fluid              Sorbed            Kd
  Original basis total moles   moles     mg/kg      moles     mg/kg      L/kg
 -------------------------------------------------------------------------------
   H2O                 55.6       55.5  9.44e+05
   Al+++             0.0107   2.43e-08  0.000619
   Ca++             0.00965    0.00710      269.
   Cl-                0.990      0.990  3.31e+04
   CrO4--          9.13e-06   7.91e-15  8.67e-10
   Fe++              0.0196    0.00871      459.
   H+               -0.0993    0.00153      1.46
   HCO3-            0.00100    0.00100      57.6
   HPO4--           0.00224   0.000709      64.3
   K+               0.00246    0.00246      90.7
   Mg++               0.357      0.334  7.67e+03
   Mn++            0.000419   0.000419      21.7
   Na+                0.644      0.644  1.40e+04
   O2(aq)         -4.57e-06  -0.000201     -6.07
   SO4--            0.00100   5.07e-07    0.0460
   SiO2(aq)          0.0502   0.000836      47.4
   Ti(OH)4(aq)      0.00189    0.00189      207.

  Elemental composition               In fluid                  Sorbed
                  total moles     moles       mg/kg        moles       mg/kg
 -------------------------------------------------------------------------------
   Aluminum           0.01066    2.430e-08   0.0006193
   Calcium           0.009647     0.007100       268.7
   Carbon            0.001000     0.001000       11.34
   Chlorine            0.9900       0.9900   3.314e+04
   Chromium         9.129e-06    7.915e-15   3.886e-10
   Hydrogen             111.0        111.0   1.056e+05
   Iron               0.01965     0.008707       459.2
   Magnesium           0.3575       0.3340       7667.
   Manganese        0.0004190    0.0004190       21.74
   Oxygen               55.68        55.50   8.386e+05
   Phosphorus        0.002238    0.0007093       20.75
   Potassium         0.002456     0.002456       90.68
   Silicon            0.05018    0.0008356       22.16
   Sodium              0.6439       0.6439   1.398e+04
   Sulfur            0.001000    5.067e-07     0.01534
   Titanium          0.001888     0.001888       85.36


          Step #    23             Xi = 0.1000

          Temperature = 100.0 C    Pressure =  1.013 bars
          pH =  5.211              log fO2 =  -56.156
          Eh =  -0.2057 volts      pe =  -2.7777
          Ionic strength      =    1.272153 molal
          Charge imbalance    =    0.335831 eq/kg (17.07% error)
          Activity of water   =    0.971786
          Solvent mass        =     0.99405 kg
          Solution mass       =      1.0601 kg
          Mineral mass        =     0.10437 kg
          Solution density    =    0.991    g/cm3
          Solution viscosity  =    0.003    poise
          Chlorinity          =    0.995927 molal
          Dissolved solids    =       62331 mg/kg sol'n
          Hardness            =    24787.49 mg/kg sol'n as CaCO3
            carbonate         =        4.57 mg/kg sol'n as CaCO3
            non-carbonate     =    24782.92 mg/kg sol'n as CaCO3
          Carbonate alkalinity=        4.57 mg/kg sol'n as CaCO3
          Water type          =    Na-Cl
          Bulk volume         =    1.10e+03 cm3
          Fluid volume        =    1.07e+03 cm3
          Mineral volume      =        34.5 cm3
          Inert volume        =        0.00 cm3
          Porosity            =        96.9 %
          Permeability        =        33.5 cm2
          Mass reacted        =         106 g

                          moles          moles         grams          cm3      rxn rate
  Reactants             remaining       reacted       reacted       reacted  (mol/kg sec)
 ------------------------------------------------------------------------------------------
   Al2O3                   0.8223       0.09137         9.316          --            --  
   CaO                      1.334        0.1482         8.310          --            --  
   Cr2O3                0.0006269     6.965e-05       0.01059          --            --  
   FeO(ox)                  2.876        0.3196         22.96          --            --  
   K2O(ox)                 0.1123       0.01247         1.175          --            --  
   MgO                     0.5390       0.05989         2.414          --            --  
   MnO                    0.06447      0.007163        0.5081          --            --  
   Na2O(ox)                0.6103       0.06781         4.203          --            --  
   P2O5                    0.1725       0.01917         2.721          --            --  
   SiO2                     7.740        0.8600         51.67          --            --  
   TiO2                    0.2910       0.03234         2.583          --            --  

  Minerals in system     moles      log moles      grams        volume (cm3)
 ----------------------------------------------------------------------------
   Chromite             7.015e-05     -4.154        0.01570        0.003087
   Diaspore                0.1568     -0.805          9.409           2.786
   Hydroxylapatite        0.01278     -1.894          6.418           2.422
   Minnesotaite            0.1025     -0.989          48.59           15.16
   Nontronite-Mg         0.003895     -2.410          1.642          0.5054
   Pyrite               0.0004997     -3.301        0.05996         0.01196
   Quartz                  0.1610     -0.793          9.675           3.653
   Saponite-Mg            0.07457     -1.127          28.55           9.967
                                               _____________   _____________
          (total)                                     104.4           34.51 

  Aqueous species       molality    mg/kg sol'n    act. coef.     log act.
 ---------------------------------------------------------------------------
   Cl-                     0.8697     2.891e+04      0.5561       -0.3155
   Na+                     0.7050     1.520e+04      0.6204       -0.3591
   Mg++                    0.1376         3135.      0.2493       -1.4647
   Ca++                   0.07966         2994.      0.1748       -1.8561
   NaCl(aq)               0.07118         3901.      1.0000       -1.1476
   MgCl+                  0.04065         2278.      0.6204       -1.5983
   Ti(OH)4(aq)            0.03253         3536.      1.0000       -1.4877
   K+                     0.02529         927.3      0.5561       -1.8519
   MnCl+                 0.005059         428.8      0.6204       -2.5033
   CaCl+                 0.004777         338.3      0.6204       -2.5282
   Fe++                  0.003754         196.6      0.1748       -3.1829
   Mn++                  0.002148         110.7      0.1748       -3.4253
   CaCl2(aq)             0.001354         141.0      1.0000       -2.8682
   SiO2(aq)             0.0008352         47.06      1.0000       -3.0782
   FeCl+                0.0008222         70.38      0.6204       -3.2924
   KCl(aq)              0.0008103         56.64      1.0000       -3.0914
   CO2(aq)              0.0007259         29.96      1.0000       -3.1391
   Methane(aq)          9.798e-05         1.474      1.0000       -4.0089
   HCO3-                7.563e-05         4.327      0.6204       -4.3287
   MgHCO3+              7.070e-05         5.656      0.6204       -4.3579
   FeCl4--              5.754e-05         10.66      0.0989       -5.2449
   CaHCO3+              2.758e-05         2.615      0.6204       -4.7667
   NaHCO3(aq)           7.969e-06        0.6277      1.0000       -5.0986
   H+                   7.613e-06      0.007195      0.8079       -5.2111
   H2PO4-               5.102e-06        0.4640      0.6204       -5.4996
   FeCl2(aq)            2.578e-06        0.3063      1.0000       -5.5888
   NaHSiO3(aq)          8.555e-07       0.08029      1.0000       -6.0678
   HCl(aq)              7.135e-07       0.02439      1.0000       -6.1466
   H2S(aq)              4.751e-07       0.01518      1.0000       -6.3232
   H2(aq)               2.773e-07     0.0005242      1.0000       -6.5570
   HPO4--               2.684e-07       0.02415      0.0989       -7.5761
   HSiO3-               1.751e-07       0.01266      0.6204       -6.9639
   OH-                  1.488e-07      0.002374      0.5900       -7.0564
   CaCO3(aq)            1.155e-07       0.01084      1.0000       -6.9373
   MgCO3(aq)            7.153e-08      0.005655      1.0000       -7.1455
   HS-                  4.309e-08      0.001336      0.5900       -7.5948
   AlO2-                1.164e-08     0.0006437      0.6204       -8.1414
   HAlO2(aq)            1.138e-08     0.0006403      1.0000       -7.9437
    (only species > 1e-8 molal listed)

  Mineral saturation states
                     log Q/K                          log Q/K
 ----------------------------------------------------------------
   Pyrite             0.0000 sat    Beidellite-Mg     -1.0396     
   Chromite           0.0000 sat    Goethite          -1.0533     
   Hydroxylapatite    0.0000 sat    Whitlockite       -1.0607     
   Minnesotaite       0.0000 sat    Illite            -1.1434     
   Quartz             0.0000 sat    Magnesite         -1.1698     
   Saponite-Mg        0.0000 sat    Stilbite          -1.2064     
   Nontronite-Mg      0.0000 sat    Beidellite-Ca     -1.2444     
   Diaspore          -0.0000 sat    Smectite-low-Fe-  -1.2529     
   Daphnite-14A      -0.0368        Cronstedtite-7A   -1.2871     
   Tridymite         -0.1718        Troilite          -1.2906     
   Saponite-Ca       -0.1979        Beidellite-Na     -1.3625     
   Nontronite-Ca     -0.2044        Pyrrhotite        -1.3702     
   Chalcedony        -0.2167        Albite            -1.3768     
   C                 -0.2455        Albite_low        -1.3768     
   Montmor-Mg        -0.2586        Rhodochrosite     -1.4522     
   Boehmite          -0.2948        Smectite-high-Fe  -1.5383     
   Saponite-Na       -0.3163        Analcime          -1.5443     
   Nontronite-Na     -0.3228        Sanidine_high     -1.5865     
   Muscovite         -0.3790        Dolomite-ord      -1.6497     
   Cristobalite(alp  -0.4177        Dolomite          -1.6504     
   Ice               -0.4794        Pyrophyllite      -1.6570     
   Montmor-Ca        -0.5121        Beidellite-K      -1.6770     
   Talc              -0.5753        Phlogopite        -1.7238     
   Mesolite          -0.5760        Ripidolite-14A    -1.7274     
   Montmor-Na        -0.5768        Paragonite        -1.7383     
   Annite            -0.5896        Calcite           -1.7480     
   Saponite-K        -0.6305        Aragonite         -1.8916     
   Nontronite-K      -0.6365        Chamosite-7A      -1.9151     
   Coesite           -0.6584        Beidellite-H      -1.9791     
   Kaolinite         -0.6641        Corundum          -2.0693     
   Hematite          -0.7155        Fayalite          -2.1491     
   Cristobalite(bet  -0.7199        Scolecite         -2.1746     
   Celadonite        -0.7612        Eskolaite         -2.2410     
   Maximum_Microcli  -0.7777        Halite            -2.2526     
   Gibbsite          -0.7809        Albite_high       -2.3079     
   Magnetite         -0.7870        Enstatite         -2.3440     
   K-Feldspar        -0.7905        Chrysotile        -2.5060     
   Siderite          -0.8037        Mordenite         -2.5648     
   Montmor-K         -0.8730        FeO               -2.5716     
   SiO2(am)          -0.8939        Dolomite-dis      -2.7630     
   Saponite-H        -0.9321        Hercynite         -2.8593     
   Nontronite-H      -0.9368        Daphnite-7A       -2.9120     
   Greenalite        -0.9582        Monohydrocalcite  -2.9680     
   Ferrosilite       -1.0300        Wustite           -2.9999     
    (only minerals with log Q/K > -3 listed)

                         partial
  Gases               press. (bar)     fugacity     fug. coef.    log fug.
 ---------------------------------------------------------------------------
   H2O(g)                  0.8221        0.8100        0.9852     -0.0915
   CH4(g)                  0.1121        0.1120        0.9993     -0.9507
   CO2(g)                 0.06778       0.06762        0.9976     -1.1699
   H2(g)                0.0003470     0.0003472         1.001     -3.4594
   H2S(g)               1.422e-05     1.417e-05        0.9961     -4.8487
   CO(g)                6.624e-09     6.624e-09         1.000*    -8.1789
   HCl(g)               8.640e-10     8.640e-10         1.000*    -9.0635
   C2H4(g)              2.699e-18     2.699e-18         1.000*   -17.5688
   SO2(g)               2.835e-21     2.815e-21        0.9928    -20.5506
   S2(g)                3.716e-23     3.716e-23         1.000*   -22.4299
   Cl2(g)               3.002e-42     3.002e-42         1.000*   -41.5226
   Na(g)                8.526e-45     8.526e-45         1.000*   -44.0692
   K(g)                 3.365e-47     3.365e-47         1.000*   -46.4730
   O2(g)                6.989e-57     6.989e-57        0.9999    -56.1556
   Mg(g)                6.491e-73     6.491e-73         1.000*   -72.1877
   Ca(g)                2.588e-92     2.588e-92         1.000*   -91.5870
   C(g)                 2.395e-93     2.395e-93         1.000*   -92.6207
   Al(g)               4.107e-108    4.107e-108         1.000*  -107.3865
   Si(g)               9.893e-118    9.893e-118         1.000*  -117.0047
    *no data, gas taken to be ideal

                                  In fluid              Sorbed            Kd
  Original basis total moles   moles     mg/kg      moles     mg/kg      L/kg
 -------------------------------------------------------------------------------
   H2O                 56.3       55.2  9.38e+05
   Al+++              0.183   2.69e-08  0.000685
   Ca++               0.149     0.0853  3.23e+03
   Cl-                0.990      0.990  3.31e+04
   CrO4--          0.000140   3.12e-15  3.42e-10
   Fe++               0.321    0.00461      243.
   H+                 -1.70   0.000832     0.791
   HCO3-            0.00100    0.00100      57.6
   HPO4--            0.0383   5.35e-06     0.484
   K+                0.0259     0.0259      957.
   Mg++               0.414      0.177  4.06e+03
   Mn++             0.00716    0.00716      371.
   Na+                0.772      0.772  1.67e+04
   O2(aq)         -0.000103  -0.000196     -5.92
   SO4--            0.00100   5.15e-07    0.0467
   SiO2(aq)           0.860   0.000831      47.1
   Ti(OH)4(aq)       0.0323     0.0323  3.54e+03

  Elemental composition               In fluid                  Sorbed
                  total moles     moles       mg/kg        moles       mg/kg
 -------------------------------------------------------------------------------
   Aluminum            0.1827    2.693e-08   0.0006853
   Calcium             0.1492      0.08531       3225.
   Carbon            0.001000     0.001000       11.33
   Chlorine            0.9900       0.9900   3.311e+04
   Chromium         0.0001403    3.121e-15   1.531e-10
   Hydrogen             111.0        110.5   1.050e+05
   Iron                0.3206     0.004609       242.8
   Magnesium           0.4139       0.1772       4063.
   Manganese         0.007164     0.007164       371.3
   Oxygen               58.29        55.31   8.348e+05
   Phosphorus         0.03833    5.346e-06      0.1562
   Potassium          0.02595      0.02595       957.0
   Silicon             0.8600    0.0008313       22.02
   Sodium              0.7716       0.7716   1.673e+04
   Sulfur            0.001000    5.151e-07     0.01558
   Titanium           0.03234      0.03234       1461.


          Step #    29             Xi = 0.1600

          Temperature = 100.0 C    Pressure =  1.013 bars
          pH =  5.392              log fO2 =  -56.156
          Eh =  -0.2191 volts      pe =  -2.9588
          Ionic strength      =    1.251555 molal
          Charge imbalance    =    0.335575 eq/kg (16.96% error)
          Activity of water   =    0.971458
          Solvent mass        =     0.99048 kg
          Solution mass       =      1.0609 kg
          Mineral mass        =     0.16708 kg
          Solution density    =    0.993    g/cm3
          Solution viscosity  =    0.003    poise
          Chlorinity          =    0.999515 molal
          Dissolved solids    =       66410 mg/kg sol'n
          Hardness            =    20074.29 mg/kg sol'n as CaCO3
            carbonate         =        6.60 mg/kg sol'n as CaCO3
            non-carbonate     =    20067.69 mg/kg sol'n as CaCO3
          Carbonate alkalinity=        6.60 mg/kg sol'n as CaCO3
          Water type          =    Na-Cl
          Bulk volume         =    1.12e+03 cm3
          Fluid volume        =    1.07e+03 cm3
          Mineral volume      =        55.2 cm3
          Inert volume        =        0.00 cm3
          Porosity            =        95.1 %
          Permeability        =        18.1 cm2
          Mass reacted        =         169 g

                          moles          moles         grams          cm3      rxn rate
  Reactants             remaining       reacted       reacted       reacted  (mol/kg sec)
 ------------------------------------------------------------------------------------------
   Al2O3                   0.7675        0.1462         14.91          --            --  
   CaO                      1.245        0.2371         13.30          --            --  
   Cr2O3                0.0005851     0.0001114       0.01694          --            --  
   FeO(ox)                  2.685        0.5113         36.74          --            --  
   K2O(ox)                 0.1048       0.01996         1.880          --            --  
   MgO                     0.5030       0.09582         3.862          --            --  
   MnO                    0.06017       0.01146        0.8130          --            --  
   Na2O(ox)                0.5696        0.1085         6.724          --            --  
   P2O5                    0.1610       0.03067         4.353          --            --  
   SiO2                     7.224         1.376         82.67          --            --  
   TiO2                    0.2716       0.05174         4.133          --            --  

  Minerals in system     moles      log moles      grams        volume (cm3)
 ----------------------------------------------------------------------------
   Chromite             0.0001119     -3.951        0.02506        0.004927
   Diaspore                0.2518     -0.599          15.11           4.473
   Hydroxylapatite        0.02044     -1.689          10.27           3.875
   Minnesotaite            0.1673     -0.776          79.30           24.74
   Muscovite            0.0001481     -3.829        0.05899         0.02084
   Nontronite-Mg         0.003872     -2.412          1.633          0.5025
   Pyrite               0.0004997     -3.301        0.05996         0.01196
   Quartz                  0.2595     -0.586          15.59           5.887
   Saponite-Mg             0.1176     -0.930          45.04           15.72
                                               _____________   _____________
          (total)                                     167.1           55.24 

  Aqueous species       molality    mg/kg sol'n    act. coef.     log act.
 ---------------------------------------------------------------------------
   Cl-                     0.8797     2.912e+04      0.5564       -0.3103
   Na+                     0.7814     1.677e+04      0.6203       -0.3146
   Ca++                    0.1272         4758.      0.1753       -1.6519
   NaCl(aq)               0.07982         4355.      1.0000       -1.0979
   Mg++                   0.05972         1355.      0.2495       -1.8268
   Ti(OH)4(aq)            0.05224         5653.      1.0000       -1.2820
   K+                     0.03987         1455.      0.5564       -1.6540
   MgCl+                  0.01788         997.4      0.6203       -1.9551
   MnCl+                 0.008158         688.5      0.6203       -2.2958
   CaCl+                 0.007738         545.6      0.6203       -2.3188
   Mn++                  0.003414         175.1      0.1753       -3.2230
   CaCl2(aq)             0.002220         230.0      1.0000       -2.6536
   Fe++                  0.001627         84.83      0.1753       -3.5449
   KCl(aq)               0.001293         90.01      1.0000       -2.8883
   SiO2(aq)             0.0008352         46.85      1.0000       -3.0782
   CO2(aq)              0.0006875         28.25      1.0000       -3.1627
   FeCl+                0.0003616         30.82      0.6203       -3.6492
   HCO3-                0.0001087         6.190      0.6203       -4.1713
   Methane(aq)          9.271e-05         1.389      1.0000       -4.0329
   CaHCO3+              6.343e-05         5.987      0.6203       -4.4051
   MgHCO3+              4.414e-05         3.516      0.6203       -4.5626
   FeCl4--              2.608e-05         4.813      0.0994       -5.5861
   NaHCO3(aq)           1.269e-05        0.9949      1.0000       -4.8967
   H+                   5.025e-06      0.004728      0.8066       -5.3922
   NaHSiO3(aq)          1.438e-06        0.1344      1.0000       -5.8423
   FeCl2(aq)            1.147e-06        0.1357      1.0000       -5.9404
   H2PO4-               8.809e-07       0.07976      0.6203       -6.2625
   HCl(aq)              4.759e-07       0.01620      1.0000       -6.3225
   H2S(aq)              4.749e-07       0.01511      1.0000       -6.3234
   CaCO3(aq)            4.031e-07       0.03766      1.0000       -6.3946
   H2(aq)               2.772e-07     0.0005217      1.0000       -6.5572
   HSiO3-               2.657e-07       0.01913      0.6203       -6.7830
   OH-                  2.257e-07      0.003584      0.5901       -6.8755
   HPO4--               6.991e-08      0.006264      0.0994       -8.1579
   MgCO3(aq)            6.774e-08      0.005332      1.0000       -7.1691
   HS-                  6.535e-08      0.002018      0.5901       -7.4139
   AlO2-                1.767e-08     0.0009727      0.6203       -7.9603
   NaOH(aq)             1.514e-08     0.0005655      1.0000       -7.8198
   Formate              1.194e-08     0.0005020      0.5901       -8.1519
   CO3--                1.162e-08     0.0006510      0.1181       -8.8627
   HAlO2(aq)            1.138e-08     0.0006376      1.0000       -7.9437
    (only species > 1e-8 molal listed)

  Mineral saturation states
                     log Q/K                          log Q/K
 ----------------------------------------------------------------
   Nontronite-Mg      0.0000 sat    Beidellite-Mg     -1.0396     
   Pyrite             0.0000 sat    Goethite          -1.0534     
   Hydroxylapatite    0.0000 sat    Dolomite-ord      -1.1307     
   Saponite-Mg        0.0000 sat    Dolomite          -1.1314     
   Quartz             0.0000 sat    Smectite-low-Fe-  -1.1319     
   Minnesotaite       0.0000 sat    Beidellite-Ca     -1.1509     
   Muscovite          0.0000 sat    Albite_low        -1.1512     
   Chromite           0.0000 sat    Albite            -1.1512     
   Diaspore          -0.0000 sat    Magnesite         -1.1934     
   Daphnite-14A      -0.0370        Calcite           -1.2053     
   Mesolite          -0.0517        Sanidine_high     -1.2075     
   Saponite-Ca       -0.1044        Whitlockite       -1.2494     
   Nontronite-Ca     -0.1109        Cronstedtite-7A   -1.2871     
   Tridymite         -0.1718        Beidellite-Na     -1.2881     
   Annite            -0.2106        Troilite          -1.2906     
   Chalcedony        -0.2167        Analcime          -1.3279     
   Saponite-Na       -0.2419        Phlogopite        -1.3448     
   Nontronite-Na     -0.2484        Aragonite         -1.3489     
   Montmor-Mg        -0.2586        Pyrrhotite        -1.3702     
   C                 -0.2692        Smectite-high-Fe  -1.4258     
   Boehmite          -0.2948        Paragonite        -1.5127     
   Celadonite        -0.3824        Beidellite-K      -1.5520     
   Maximum_Microcli  -0.3987        Scolecite         -1.6086     
   K-Feldspar        -0.4115        Pyrophyllite      -1.6570     
   Cristobalite(alp  -0.4177        Ripidolite-14A    -1.7276     
   Montmor-Ca        -0.4186        Chamosite-7A      -1.9151     
   Ice               -0.4796        Beidellite-H      -1.9791     
   Montmor-Na        -0.5024        Corundum          -2.0691     
   Saponite-K        -0.5055        Albite_high       -2.0823     
   Nontronite-K      -0.5115        Fayalite          -2.1490     
   Talc              -0.5753        Halite            -2.2029     
   Stilbite          -0.5973        Eskolaite         -2.2410     
   Coesite           -0.6584        Dolomite-dis      -2.2440     
   Kaolinite         -0.6643        Mordenite         -2.3199     
   Hematite          -0.7153        Enstatite         -2.3440     
   Cristobalite(bet  -0.7199        Monohydrocalcite  -2.4255     
   Montmor-K         -0.7480        Chrysotile        -2.5062     
   Gibbsite          -0.7811        FeO               -2.5716     
   Magnetite         -0.7868        Rhodonite         -2.7660     
   Siderite          -0.8273        Jadeite           -2.7894     
   SiO2(am)          -0.8939        Hercynite         -2.8591     
   Rhodochrosite     -0.9116        Kalsilite         -2.9101     
   Illite            -0.9160        Daphnite-7A       -2.9122     
   Saponite-H        -0.9321        Dawsonite         -2.9738     
   Nontronite-H      -0.9368        Laumontite        -2.9967     
   Greenalite        -0.9584        Wustite           -2.9999     
   Ferrosilite       -1.0300     
    (only minerals with log Q/K > -3 listed)

                         partial
  Gases               press. (bar)     fugacity     fug. coef.    log fug.
 ---------------------------------------------------------------------------
   H2O(g)                  0.8219        0.8097        0.9852     -0.0917
   CH4(g)                  0.1061        0.1060        0.9993     -0.9747
   CO2(g)                 0.06419       0.06404        0.9976     -1.1935
   H2(g)                0.0003468     0.0003471         1.001     -3.4596
   H2S(g)               1.422e-05     1.416e-05        0.9961     -4.8489
   CO(g)                6.272e-09     6.272e-09         1.000*    -8.2026
   HCl(g)               5.762e-10     5.762e-10         1.000*    -9.2394
   C2H4(g)              2.419e-18     2.419e-18         1.000*   -17.6164
   SO2(g)               2.835e-21     2.815e-21        0.9928    -20.5506
   S2(g)                3.716e-23     3.716e-23         1.000*   -22.4299
   Cl2(g)               1.336e-42     1.336e-42         1.000*   -41.8742
   Na(g)                1.433e-44     1.433e-44         1.000*   -43.8437
   K(g)                 8.052e-47     8.052e-47         1.000*   -46.0941
   O2(g)                6.990e-57     6.989e-57        0.9999    -56.1556
   Mg(g)                6.491e-73     6.491e-73         1.000*   -72.1877
   Ca(g)                9.535e-92     9.535e-92         1.000*   -91.0207
   C(g)                 2.268e-93     2.268e-93         1.000*   -92.6444
   Al(g)               4.107e-108    4.107e-108         1.000*  -107.3864
   Si(g)               9.892e-118    9.892e-118         1.000*  -117.0047
    *no data, gas taken to be ideal

                                  In fluid              Sorbed            Kd
  Original basis total moles   moles     mg/kg      moles     mg/kg      L/kg
 -------------------------------------------------------------------------------
   H2O                 56.7       55.0  9.34e+05
   Al+++              0.292   3.32e-08  0.000843
   Ca++               0.238      0.136  5.13e+03
   Cl-                0.990      0.990  3.31e+04
   CrO4--          0.000224   9.05e-16  9.89e-11
   Fe++               0.512    0.00200      105.
   H+                 -2.72   0.000778     0.739
   HCO3-            0.00100    0.00100      57.5
   HPO4--            0.0613   9.43e-07    0.0853
   K+                0.0409     0.0408  1.50e+03
   Mg++               0.450     0.0769  1.76e+03
   Mn++              0.0115     0.0115      594.
   Na+                0.853      0.853  1.85e+04
   O2(aq)         -0.000166  -0.000185     -5.58
   SO4--            0.00100   5.35e-07    0.0485
   SiO2(aq)            1.38   0.000829      46.9
   Ti(OH)4(aq)       0.0517     0.0517  5.65e+03

  Elemental composition               In fluid                  Sorbed
                  total moles     moles       mg/kg        moles       mg/kg
 -------------------------------------------------------------------------------
   Aluminum            0.2924    3.315e-08   0.0008431
   Calcium             0.2381       0.1359       5133.
   Carbon            0.001000     0.001000       11.32
   Chlorine            0.9900       0.9900   3.308e+04
   Chromium         0.0002239    9.047e-16   4.434e-11
   Hydrogen             111.0        110.2   1.047e+05
   Iron                0.5123     0.001997       105.1
   Magnesium           0.4498      0.07690       1762.
   Manganese          0.01146      0.01146       593.5
   Oxygen               59.95        55.19   8.323e+05
   Phosphorus         0.06134    9.426e-07     0.02752
   Potassium          0.04092      0.04077       1503.
   Silicon              1.376    0.0008290       21.94
   Sodium              0.8530       0.8530   1.848e+04
   Sulfur            0.001000    5.351e-07     0.01617
   Titanium           0.05174      0.05174       2335.


          Step #    30             Xi = 0.1700

          Temperature = 100.0 C    Pressure =  1.013 bars
          pH =  5.413              log fO2 =  -56.156
          Eh =  -0.2206 volts      pe =  -2.9796
          Ionic strength      =    1.250224 molal
          Charge imbalance    =    0.335656 eq/kg (16.96% error)
          Activity of water   =    0.971434
          Solvent mass        =     0.98974 kg
          Solution mass       =      1.0607 kg
          Mineral mass        =     0.17792 kg
          Solution density    =    0.993    g/cm3
          Solution viscosity  =    0.003    poise
          Chlorinity          =    1.000260 molal
          Dissolved solids    =       66880 mg/kg sol'n
          Hardness            =    19727.30 mg/kg sol'n as CaCO3
            carbonate         =        6.88 mg/kg sol'n as CaCO3
            non-carbonate     =    19720.42 mg/kg sol'n as CaCO3
          Carbonate alkalinity=        6.88 mg/kg sol'n as CaCO3
          Water type          =    Na-Cl
          Bulk volume         =    1.13e+03 cm3
          Fluid volume        =    1.07e+03 cm3
          Mineral volume      =        59.2 cm3
          Inert volume        =        0.00 cm3
          Porosity            =        94.7 %
          Permeability        =        16.1 cm2
          Mass reacted        =         180 g

                          moles          moles         grams          cm3      rxn rate
  Reactants             remaining       reacted       reacted       reacted  (mol/kg sec)
 ------------------------------------------------------------------------------------------
   Al2O3                   0.7583        0.1553         15.84          --            --  
   CaO                      1.230        0.2519         14.13          --            --  
   Cr2O3                0.0005781     0.0001184       0.01800          --            --  
   FeO(ox)                  2.653        0.5433         39.03          --            --  
   K2O(ox)                 0.1035       0.02121         1.998          --            --  
   MgO                     0.4971        0.1018         4.103          --            --  
   MnO                    0.05945       0.01218        0.8638          --            --  
   Na2O(ox)                0.5628        0.1153         7.145          --            --  
   P2O5                    0.1591       0.03258         4.625          --            --  
   SiO2                     7.138         1.462         87.84          --            --  
   TiO2                    0.2684       0.05497         4.391          --            --  

  Minerals in system     moles      log moles      grams        volume (cm3)
 ----------------------------------------------------------------------------
   Chromite             0.0001189     -3.925        0.02662        0.005233
   Diaspore                0.2401     -0.620          14.40           4.264
   Hydroxylapatite        0.02172     -1.663          10.91           4.118
   Mesolite              0.007722     -2.112          2.994           1.322
   Minnesotaite            0.1780     -0.749          84.37           26.33
   Muscovite             0.004586     -2.339          1.826          0.6452
   Nontronite-Mg         0.003869     -2.412          1.632          0.5021
   Pyrite               0.0004997     -3.301        0.05996         0.01196
   Quartz                  0.2509     -0.600          15.08           5.693
   Saponite-Mg             0.1218     -0.915          46.62           16.27
                                               _____________   _____________
          (total)                                     177.9           59.16 

  Aqueous species       molality    mg/kg sol'n    act. coef.     log act.
 ---------------------------------------------------------------------------
   Cl-                     0.8804     2.913e+04      0.5564       -0.3099
   Na+                     0.7895     1.694e+04      0.6203       -0.3101
   Ca++                    0.1304         4876.      0.1753       -1.6410
   NaCl(aq)               0.08072         4402.      1.0000       -1.0930
   Ti(OH)4(aq)            0.05554         6007.      1.0000       -1.2554
   Mg++                   0.05424         1230.      0.2495       -1.8685
   K+                     0.03800         1386.      0.5564       -1.6749
   MgCl+                  0.01625         906.4      0.6203       -1.9965
   MnCl+                 0.008677         731.9      0.6203       -2.2690
   CaCl+                 0.007942         559.8      0.6203       -2.3075
   Mn++                  0.003627         186.0      0.1753       -3.1966
   CaCl2(aq)             0.002281         236.2      1.0000       -2.6419
   Fe++                  0.001478         77.01      0.1753       -3.5866
   KCl(aq)               0.001234         85.82      1.0000       -2.9088
   SiO2(aq)             0.0008352         46.83      1.0000       -3.0782
   CO2(aq)              0.0006820         28.01      1.0000       -3.1662
   FeCl+                0.0003288         28.01      0.6203       -3.6906
   HCO3-                0.0001131         6.440      0.6203       -4.1540
   Methane(aq)          9.197e-05         1.377      1.0000       -4.0364
   CaHCO3+              6.770e-05         6.387      0.6203       -4.3768
   MgHCO3+              4.173e-05         3.322      0.6203       -4.5870
   FeCl4--              2.377e-05         4.383      0.0995       -5.6263
   NaHCO3(aq)           1.334e-05         1.046      1.0000       -4.8748
   H+                   4.790e-06      0.004505      0.8065       -5.4131
   NaHSiO3(aq)          1.524e-06        0.1424      1.0000       -5.8169
   FeCl2(aq)            1.044e-06        0.1235      1.0000       -5.9814
   H2PO4-               7.551e-07       0.06834      0.6203       -6.3294
   H2S(aq)              4.749e-07       0.01510      1.0000       -6.3234
   HCl(aq)              4.539e-07       0.01544      1.0000       -6.3430
   CaCO3(aq)            4.514e-07       0.04216      1.0000       -6.3454
   HSiO3-               2.788e-07       0.02006      0.6203       -6.7621
   H2(aq)               2.772e-07     0.0005214      1.0000       -6.5572
   OH-                  2.369e-07      0.003759      0.5901       -6.8546
   HS-                  6.856e-08      0.002116      0.5901       -7.3930
   MgCO3(aq)            6.720e-08      0.005287      1.0000       -7.1726
   HPO4--               6.285e-08      0.005629      0.0995       -8.2040
   AlO2-                1.854e-08      0.001020      0.6203       -7.9394
   NaOH(aq)             1.606e-08     0.0005992      1.0000       -7.7944
   CO3--                1.269e-08     0.0007103      0.1181       -8.8245
   Formate              1.243e-08     0.0005222      0.5901       -8.1346
   HAlO2(aq)            1.138e-08     0.0006372      1.0000       -7.9437
   Ca(For)+             1.051e-08     0.0008349      0.6203       -8.1856
    (only species > 1e-8 molal listed)

  Mineral saturation states
                     log Q/K                          log Q/K
 ----------------------------------------------------------------
   Saponite-Mg        0.0000 sat    Beidellite-Mg     -1.0396     
   Pyrite             0.0000 sat    Goethite          -1.0534     
   Mesolite           0.0000 sat    Dolomite-ord      -1.0850     
   Minnesotaite       0.0000 sat    Dolomite          -1.0857     
   Hydroxylapatite    0.0000 sat    Albite            -1.1258     
   Chromite           0.0000 sat    Albite_low        -1.1258     
   Nontronite-Mg      0.0000 sat    Smectite-low-Fe-  -1.1271     
   Quartz             0.0000 sat    Beidellite-Ca     -1.1422     
   Muscovite          0.0000 sat    Calcite           -1.1561     
   Diaspore          -0.0000 sat    Magnesite         -1.1969     
   Daphnite-14A      -0.0370        Sanidine_high     -1.2075     
   Saponite-Ca       -0.0958        Whitlockite       -1.2670     
   Nontronite-Ca     -0.1023        Beidellite-Na     -1.2797     
   Tridymite         -0.1718        Cronstedtite-7A   -1.2871     
   Annite            -0.2106        Troilite          -1.2906     
   Chalcedony        -0.2167        Aragonite         -1.2997     
   Saponite-Na       -0.2335        Analcime          -1.3035     
   Nontronite-Na     -0.2400        Phlogopite        -1.3448     
   Montmor-Mg        -0.2586        Pyrrhotite        -1.3702     
   C                 -0.2727        Smectite-high-Fe  -1.4219     
   Boehmite          -0.2948        Paragonite        -1.4873     
   Celadonite        -0.3824        Beidellite-K      -1.5520     
   Maximum_Microcli  -0.3987        Scolecite         -1.5560     
   Montmor-Ca        -0.4099        Pyrophyllite      -1.6570     
   K-Feldspar        -0.4115        Ripidolite-14A    -1.7276     
   Cristobalite(alp  -0.4177        Chamosite-7A      -1.9151     
   Ice               -0.4796        Beidellite-H      -1.9791     
   Montmor-Na        -0.4940        Albite_high       -2.0569     
   Saponite-K        -0.5055        Corundum          -2.0691     
   Nontronite-K      -0.5115        Fayalite          -2.1490     
   Stilbite          -0.5403        Halite            -2.1980     
   Talc              -0.5753        Dolomite-dis      -2.1983     
   Coesite           -0.6584        Eskolaite         -2.2410     
   Kaolinite         -0.6643        Mordenite         -2.2955     
   Hematite          -0.7153        Enstatite         -2.3440     
   Cristobalite(bet  -0.7199        Monohydrocalcite  -2.3763     
   Montmor-K         -0.7480        Chrysotile        -2.5062     
   Gibbsite          -0.7811        FeO               -2.5716     
   Magnetite         -0.7868        Rhodonite         -2.6979     
   Siderite          -0.8308        Jadeite           -2.7640     
   Rhodochrosite     -0.8469        Hercynite         -2.8591     
   SiO2(am)          -0.8939        Kalsilite         -2.9101     
   Illite            -0.9160        Daphnite-7A       -2.9122     
   Saponite-H        -0.9321        Laumontite        -2.9441     
   Nontronite-H      -0.9368        Dawsonite         -2.9519     
   Greenalite        -0.9584        Wustite           -2.9998     
   Ferrosilite       -1.0300     
    (only minerals with log Q/K > -3 listed)

                         partial
  Gases               press. (bar)     fugacity     fug. coef.    log fug.
 ---------------------------------------------------------------------------
   H2O(g)                  0.8218        0.8097        0.9852     -0.0917
   CH4(g)                  0.1052        0.1052        0.9993     -0.9782
   CO2(g)                 0.06368       0.06353        0.9976     -1.1970
   H2(g)                0.0003468     0.0003471         1.001     -3.4596
   H2S(g)               1.422e-05     1.416e-05        0.9961     -4.8489
   CO(g)                6.222e-09     6.222e-09         1.000*    -8.2061
   HCl(g)               5.497e-10     5.497e-10         1.000*    -9.2599
   C2H4(g)              2.380e-18     2.380e-18         1.000*   -17.6234
   SO2(g)               2.835e-21     2.815e-21        0.9928    -20.5506
   S2(g)                3.716e-23     3.716e-23         1.000*   -22.4299
   Cl2(g)               1.216e-42     1.216e-42         1.000*   -41.9152
   Na(g)                1.519e-44     1.519e-44         1.000*   -43.8183
   K(g)                 8.052e-47     8.052e-47         1.000*   -46.0941
   O2(g)                6.990e-57     6.989e-57        0.9999    -56.1556
   Mg(g)                6.491e-73     6.491e-73         1.000*   -72.1877
   Ca(g)                1.076e-91     1.076e-91         1.000*   -90.9680
   C(g)                 2.250e-93     2.250e-93         1.000*   -92.6479
   Al(g)               4.107e-108    4.107e-108         1.000*  -107.3864
   Si(g)               9.892e-118    9.892e-118         1.000*  -117.0047
    *no data, gas taken to be ideal

                                  In fluid              Sorbed            Kd
  Original basis total moles   moles     mg/kg      moles     mg/kg      L/kg
 -------------------------------------------------------------------------------
   H2O                 56.8       54.9  9.33e+05
   Al+++              0.311   3.41e-08  0.000867
   Ca++               0.253      0.139  5.26e+03
   Cl-                0.990      0.990  3.31e+04
   CrO4--          0.000238   7.84e-16  8.57e-11
   Fe++               0.544    0.00181      95.4
   H+                 -2.89   0.000770     0.732
   HCO3-            0.00100    0.00100      57.5
   HPO4--            0.0652   8.10e-07    0.0733
   K+                0.0434     0.0388  1.43e+03
   Mg++               0.456     0.0698  1.60e+03
   Mn++              0.0122     0.0122      631.
   Na+                0.867      0.861  1.87e+04
   O2(aq)         -0.000176  -0.000183     -5.53
   SO4--            0.00100   5.38e-07    0.0487
   SiO2(aq)            1.46   0.000828      46.9
   Ti(OH)4(aq)       0.0550     0.0550  6.01e+03

  Elemental composition               In fluid                  Sorbed
                  total moles     moles       mg/kg        moles       mg/kg
 -------------------------------------------------------------------------------
   Aluminum            0.3106    3.410e-08   0.0008674
   Calcium             0.2529       0.1392       5261.
   Carbon            0.001000     0.001000       11.32
   Chlorine            0.9900       0.9900   3.309e+04
   Chromium         0.0002378    7.837e-16   3.842e-11
   Hydrogen             111.0        110.1   1.046e+05
   Iron                0.5443     0.001812       95.43
   Magnesium           0.4558      0.06982       1600.
   Manganese          0.01218      0.01218       630.8
   Oxygen               60.22        55.16   8.321e+05
   Phosphorus         0.06517    8.103e-07     0.02366
   Potassium          0.04341      0.03883       1431.
   Silicon              1.462    0.0008284       21.94
   Sodium              0.8666       0.8613   1.867e+04
   Sulfur            0.001000    5.379e-07     0.01626
   Titanium           0.05497      0.05497       2482.


          Step #    33             Xi = 0.2000

          Temperature = 100.0 C    Pressure =  1.013 bars
          pH =  5.416              log fO2 =  -56.156
          Eh =  -0.2208 volts      pe =  -2.9828
          Ionic strength      =    1.246764 molal
          Charge imbalance    =    0.336184 eq/kg (16.99% error)
          Activity of water   =    0.971408
          Solvent mass        =     0.98688 kg
          Solution mass       =      1.0590 kg
          Mineral mass        =     0.21135 kg
          Solution density    =    0.994    g/cm3
          Solution viscosity  =    0.003    poise
          Chlorinity          =    1.003159 molal
          Dissolved solids    =       68113 mg/kg sol'n
          Hardness            =    19142.52 mg/kg sol'n as CaCO3
            carbonate         =        6.94 mg/kg sol'n as CaCO3
            non-carbonate     =    19135.59 mg/kg sol'n as CaCO3
          Carbonate alkalinity=        6.94 mg/kg sol'n as CaCO3
          Water type          =    Na-Cl
          Bulk volume         =    1.14e+03 cm3
          Fluid volume        =    1.07e+03 cm3
          Mineral volume      =        72.1 cm3
          Inert volume        =        0.00 cm3
          Porosity            =        93.7 %
          Permeability        =        11.0 cm2
          Mass reacted        =         212 g

                          moles          moles         grams          cm3      rxn rate
  Reactants             remaining       reacted       reacted       reacted  (mol/kg sec)
 ------------------------------------------------------------------------------------------
   Al2O3                   0.7309        0.1827         18.63          --            --  
   CaO                      1.186        0.2964         16.62          --            --  
   Cr2O3                0.0005572     0.0001393       0.02117          --            --  
   FeO(ox)                  2.557        0.6392         45.92          --            --  
   K2O(ox)                0.09980       0.02495         2.350          --            --  
   MgO                     0.4791        0.1198         4.827          --            --  
   MnO                    0.05731       0.01433         1.016          --            --  
   Na2O(ox)                0.5425        0.1356         8.405          --            --  
   P2O5                    0.1533       0.03833         5.441          --            --  
   SiO2                     6.880         1.720         103.3          --            --  
   TiO2                    0.2587       0.06467         5.166          --            --  

  Minerals in system     moles      log moles      grams        volume (cm3)
 ----------------------------------------------------------------------------
   Chromite             0.0001398     -3.854        0.03129        0.006153
   Diaspore                0.1765     -0.753          10.59           3.135
   Hydroxylapatite        0.02556     -1.593          12.84           4.844
   Mesolite               0.05431     -1.265          21.06           9.298
   Minnesotaite            0.2100     -0.678          99.52           31.05
   Muscovite              0.01247     -1.904          4.965           1.754
   Nontronite-Mg         0.003870     -2.412          1.632          0.5021
   Pyrite               0.0004997     -3.301        0.05996         0.01196
   Quartz                  0.1950     -0.710          11.72           4.424
   Saponite-Mg             0.1278     -0.893          48.94           17.08
                                               _____________   _____________
          (total)                                     211.4           72.11 

  Aqueous species       molality    mg/kg sol'n    act. coef.     log act.
 ---------------------------------------------------------------------------
   Cl-                     0.8813     2.911e+04      0.5564       -0.3095
   Na+                     0.8002     1.714e+04      0.6202       -0.3043
   Ca++                    0.1258         4697.      0.1754       -1.6565
   NaCl(aq)               0.08190         4460.      1.0000       -1.0867
   Ti(OH)4(aq)            0.06553         7079.      1.0000       -1.1835
   Mg++                   0.05345         1211.      0.2496       -1.8749
   K+                     0.03772         1374.      0.5564       -1.6780
   MgCl+                  0.01604         893.0      0.6202       -2.0023
   MnCl+                  0.01024         862.8      0.6202       -2.1970
   CaCl+                 0.007671         540.0      0.6202       -2.3226
   Mn++                  0.004275         218.9      0.1754       -3.1251
   CaCl2(aq)             0.002205         228.1      1.0000       -2.6565
   Fe++                  0.001456         75.76      0.1754       -3.5929
   KCl(aq)               0.001226         85.17      1.0000       -2.9115
   SiO2(aq)             0.0008352         46.77      1.0000       -3.0782
   CO2(aq)              0.0006847         28.08      1.0000       -3.1645
   FeCl+                0.0003244         27.60      0.6202       -3.6964
   HCO3-                0.0001144         6.504      0.6202       -4.1491
   Methane(aq)          9.233e-05         1.380      1.0000       -4.0347
   CaHCO3+              6.607e-05         6.224      0.6202       -4.3875
   MgHCO3+              4.159e-05         3.307      0.6202       -4.5884
   FeCl4--              2.350e-05         4.328      0.0996       -5.6309
   NaHCO3(aq)           1.367e-05         1.070      1.0000       -4.8641
   H+                   4.756e-06      0.004467      0.8063       -5.4162
   NaHSiO3(aq)          1.556e-06        0.1451      1.0000       -5.8079
   FeCl2(aq)            1.031e-06        0.1218      1.0000       -5.9868
   H2PO4-               7.880e-07       0.07122      0.6202       -6.3109
   H2S(aq)              4.749e-07       0.01508      1.0000       -6.3234
   HCl(aq)              4.511e-07       0.01533      1.0000       -6.3457
   CaCO3(aq)            4.437e-07       0.04138      1.0000       -6.3529
   HSiO3-               2.809e-07       0.02018      0.6202       -6.7590
   H2(aq)               2.772e-07     0.0005207      1.0000       -6.5572
   OH-                  2.386e-07      0.003781      0.5901       -6.8515
   HS-                  6.906e-08      0.002128      0.5901       -7.3899
   MgCO3(aq)            6.747e-08      0.005301      1.0000       -7.1709
   HPO4--               6.600e-08      0.005903      0.0996       -8.1823
   AlO2-                1.867e-08      0.001026      0.6202       -7.9363
   NaOH(aq)             1.639e-08     0.0006109      1.0000       -7.7854
   CO3--                1.291e-08     0.0007221      0.1182       -8.8164
   Formate              1.257e-08     0.0005274      0.5901       -8.1297
   HAlO2(aq)            1.138e-08     0.0006364      1.0000       -7.9437
   Ca(For)+             1.026e-08     0.0008137      0.6202       -8.1963
    (only species > 1e-8 molal listed)

  Mineral saturation states
                     log Q/K                          log Q/K
 ----------------------------------------------------------------
   Mesolite           0.0000 sat    Beidellite-Mg     -1.0396     
   Minnesotaite       0.0000 sat    Goethite          -1.0534     
   Hydroxylapatite    0.0000 sat    Dolomite-ord      -1.0907     
   Pyrite             0.0000 sat    Dolomite          -1.0914     
   Quartz             0.0000 sat    Albite_low        -1.1168     
   Chromite           0.0000 sat    Albite            -1.1168     
   Muscovite          0.0000 sat    Smectite-low-Fe-  -1.1259     
   Saponite-Mg        0.0000 sat    Beidellite-Ca     -1.1438     
   Nontronite-Mg      0.0000 sat    Calcite           -1.1636     
   Diaspore          -0.0000 sat    Magnesite         -1.1952     
   Daphnite-14A      -0.0370        Sanidine_high     -1.2075     
   Saponite-Ca       -0.0973        Whitlockite       -1.2639     
   Nontronite-Ca     -0.1038        Beidellite-Na     -1.2767     
   Tridymite         -0.1718        Cronstedtite-7A   -1.2871     
   Annite            -0.2106        Troilite          -1.2906     
   Chalcedony        -0.2167        Analcime          -1.2949     
   Saponite-Na       -0.2306        Aragonite         -1.3072     
   Nontronite-Na     -0.2371        Phlogopite        -1.3448     
   Montmor-Mg        -0.2586        Pyrrhotite        -1.3702     
   C                 -0.2709        Smectite-high-Fe  -1.4212     
   Boehmite          -0.2948        Paragonite        -1.4783     
   Celadonite        -0.3824        Beidellite-K      -1.5520     
   Maximum_Microcli  -0.3987        Scolecite         -1.5652     
   Montmor-Ca        -0.4115        Pyrophyllite      -1.6570     
   K-Feldspar        -0.4115        Ripidolite-14A    -1.7276     
   Cristobalite(alp  -0.4177        Chamosite-7A      -1.9151     
   Ice               -0.4796        Beidellite-H      -1.9791     
   Montmor-Na        -0.4910        Albite_high       -2.0479     
   Saponite-K        -0.5055        Corundum          -2.0691     
   Nontronite-K      -0.5115        Fayalite          -2.1490     
   Stilbite          -0.5485        Halite            -2.1917     
   Talc              -0.5753        Dolomite-dis      -2.2040     
   Coesite           -0.6584        Eskolaite         -2.2410     
   Kaolinite         -0.6643        Mordenite         -2.2950     
   Hematite          -0.7153        Enstatite         -2.3440     
   Cristobalite(bet  -0.7199        Monohydrocalcite  -2.3838     
   Montmor-K         -0.7480        Chrysotile        -2.5062     
   Rhodochrosite     -0.7673        FeO               -2.5716     
   Gibbsite          -0.7811        Rhodonite         -2.6200     
   Magnetite         -0.7868        Jadeite           -2.7550     
   Siderite          -0.8291        Hercynite         -2.8591     
   SiO2(am)          -0.8939        Kalsilite         -2.9101     
   Illite            -0.9160        Daphnite-7A       -2.9122     
   Saponite-H        -0.9321        Dawsonite         -2.9412     
   Nontronite-H      -0.9368        Laumontite        -2.9533     
   Greenalite        -0.9584        Wustite           -2.9998     
   Ferrosilite       -1.0300     
    (only minerals with log Q/K > -3 listed)

                         partial
  Gases               press. (bar)     fugacity     fug. coef.    log fug.
 ---------------------------------------------------------------------------
   H2O(g)                  0.8218        0.8097        0.9852     -0.0917
   CH4(g)                  0.1056        0.1056        0.9993     -0.9765
   CO2(g)                 0.06393       0.06378        0.9976     -1.1953
   H2(g)                0.0003468     0.0003470         1.001     -3.4596
   H2S(g)               1.422e-05     1.416e-05        0.9961     -4.8489
   CO(g)                6.247e-09     6.247e-09         1.000*    -8.2043
   HCl(g)               5.462e-10     5.462e-10         1.000*    -9.2626
   C2H4(g)              2.399e-18     2.399e-18         1.000*   -17.6200
   SO2(g)               2.835e-21     2.815e-21        0.9928    -20.5506
   S2(g)                3.716e-23     3.716e-23         1.000*   -22.4299
   Cl2(g)               1.201e-42     1.201e-42         1.000*   -41.9206
   Na(g)                1.551e-44     1.551e-44         1.000*   -43.8093
   K(g)                 8.052e-47     8.052e-47         1.000*   -46.0941
   O2(g)                6.990e-57     6.989e-57        0.9999    -56.1556
   Mg(g)                6.491e-73     6.491e-73         1.000*   -72.1877
   Ca(g)                1.054e-91     1.054e-91         1.000*   -90.9772
   C(g)                 2.259e-93     2.259e-93         1.000*   -92.6461
   Al(g)               4.107e-108    4.107e-108         1.000*  -107.3864
   Si(g)               9.892e-118    9.892e-118         1.000*  -117.0047
    *no data, gas taken to be ideal

                                  In fluid              Sorbed            Kd
  Original basis total moles   moles     mg/kg      moles     mg/kg      L/kg
 -------------------------------------------------------------------------------
   H2O                 57.0       54.8  9.32e+05
   Al+++              0.365   3.42e-08  0.000871
   Ca++               0.297      0.134  5.07e+03
   Cl-                0.990      0.990  3.31e+04
   CrO4--          0.000280   7.65e-16  8.38e-11
   Fe++               0.640    0.00178      93.9
   H+                 -3.40   0.000771     0.734
   HCO3-            0.00100    0.00100      57.6
   HPO4--            0.0767   8.43e-07    0.0764
   K+                0.0509     0.0384  1.42e+03
   Mg++               0.474     0.0686  1.57e+03
   Mn++              0.0143     0.0143      743.
   Na+                0.907      0.871  1.89e+04
   O2(aq)         -0.000207  -0.000183     -5.54
   SO4--            0.00100   5.37e-07    0.0487
   SiO2(aq)            1.72   0.000826      46.9
   Ti(OH)4(aq)       0.0647     0.0647  7.08e+03

  Elemental composition               In fluid                  Sorbed
                  total moles     moles       mg/kg        moles       mg/kg
 -------------------------------------------------------------------------------
   Aluminum            0.3655    3.419e-08   0.0008711
   Calcium             0.2974       0.1339       5068.
   Carbon            0.001000     0.001000       11.34
   Chlorine            0.9900       0.9900   3.314e+04
   Chromium         0.0002796    7.654e-16   3.758e-11
   Hydrogen             111.0        109.8   1.045e+05
   Iron                0.6402     0.001781       93.92
   Magnesium           0.4738      0.06862       1575.
   Manganese          0.01433      0.01433       743.3
   Oxygen               61.06        55.04   8.316e+05
   Phosphorus         0.07667    8.435e-07     0.02467
   Potassium          0.05090      0.03843       1419.
   Silicon              1.720    0.0008261       21.91
   Sodium              0.9072       0.8705   1.890e+04
   Sulfur            0.001000    5.368e-07     0.01625
   Titanium           0.06467      0.06467       2924.


          Step #    43             Xi = 0.2835

          Temperature = 100.0 C    Pressure =  1.013 bars
          pH =  5.426              log fO2 =  -56.156
          Eh =  -0.2216 volts      pe =  -2.9927
          Ionic strength      =    1.237016 molal
          Charge imbalance    =    0.337659 eq/kg (17.07% error)
          Activity of water   =    0.971333
          Solvent mass        =     0.97893 kg
          Solution mass       =      1.0544 kg
          Mineral mass        =     0.30438 kg
          Solution density    =    0.996    g/cm3
          Solution viscosity  =    0.003    poise
          Chlorinity          =    1.011310 molal
          Dissolved solids    =       71567 mg/kg sol'n
          Hardness            =    17500.55 mg/kg sol'n as CaCO3
            carbonate         =        7.10 mg/kg sol'n as CaCO3
            non-carbonate     =    17493.45 mg/kg sol'n as CaCO3
          Carbonate alkalinity=        7.10 mg/kg sol'n as CaCO3
          Water type          =    Na-Cl
          Bulk volume         =    1.17e+03 cm3
          Fluid volume        =    1.06e+03 cm3
          Mineral volume      =        108. cm3
          Inert volume        =        0.00 cm3
          Porosity            =        90.7 %
          Permeability        =        4.02 cm2
          Mass reacted        =         300 g

                          moles          moles         grams          cm3      rxn rate
  Reactants             remaining       reacted       reacted       reacted  (mol/kg sec)
 ------------------------------------------------------------------------------------------
   Al2O3                   0.6546        0.2590         26.41          --            --  
   CaO                      1.062        0.4201         23.56          --            --  
   Cr2O3                0.0004990     0.0001975       0.03001          --            --  
   FeO(ox)                  2.290        0.9060         65.10          --            --  
   K2O(ox)                0.08938       0.03537         3.331          --            --  
   MgO                     0.4291        0.1698         6.843          --            --  
   MnO                    0.05132       0.02031         1.441          --            --  
   Na2O(ox)                0.4859        0.1922         11.91          --            --  
   P2O5                    0.1373       0.05434         7.713          --            --  
   SiO2                     6.162         2.438         146.5          --            --  
   TiO2                    0.2317       0.09167         7.323          --            --  

  Minerals in system     moles      log moles      grams        volume (cm3)
 ----------------------------------------------------------------------------
   Chromite             0.0001980     -3.703        0.04431        0.008712
   Hydroxylapatite        0.03623     -1.441          18.20           6.867
   Mesolite                0.1837     -0.736          71.24           31.45
   Minnesotaite            0.2990     -0.524          141.7           44.21
   Muscovite              0.03447     -1.463          13.73           4.851
   Nontronite-Mg         0.003871     -2.412          1.632          0.5022
   Pyrite               0.0004997     -3.301        0.05996         0.01196
   Quartz                 0.03957     -1.403          2.378          0.8978
   Saponite-Mg             0.1447     -0.839          55.42           19.34
                                               _____________   _____________
          (total)                                     304.4           108.1 

  Aqueous species       molality    mg/kg sol'n    act. coef.     log act.
 ---------------------------------------------------------------------------
   Cl-                     0.8836     2.908e+04      0.5566       -0.3082
   Na+                     0.8303     1.772e+04      0.6202       -0.2882
   Ca++                    0.1129         4201.      0.1756       -1.7028
   Ti(OH)4(aq)            0.09365     1.008e+04      1.0000       -1.0285
   NaCl(aq)               0.08522         4624.      1.0000       -1.0695
   Mg++                   0.05105         1152.      0.2497       -1.8946
   K+                     0.03686         1338.      0.5566       -1.6879
   MgCl+                  0.01537         852.7      0.6202       -2.0208
   MnCl+                  0.01465         1230.      0.6202       -2.0415
   CaCl+                 0.006915         485.0      0.6202       -2.3677
   Mn++                  0.006091         310.7      0.1756       -2.9708
   CaCl2(aq)             0.001993         205.4      1.0000       -2.7004
   Fe++                  0.001389         72.04      0.1756       -3.6127
   KCl(aq)               0.001202         83.18      1.0000       -2.9202
   SiO2(aq)             0.0008352         46.59      1.0000       -3.0782
   CO2(aq)              0.0006922         28.28      1.0000       -3.1598
   FeCl+                0.0003109         26.35      0.6202       -3.7149
   HCO3-                0.0001183         6.702      0.6202       -4.1345
   Methane(aq)          9.332e-05         1.390      1.0000       -4.0300
   CaHCO3+              6.141e-05         5.764      0.6202       -4.4192
   MgHCO3+              4.111e-05         3.256      0.6202       -4.5936
   FeCl4--              2.265e-05         4.156      0.0999       -5.6456
   NaHCO3(aq)           1.467e-05         1.144      1.0000       -4.8335
   H+                   4.652e-06      0.004353      0.8057       -5.4261
   NaHSiO3(aq)          1.652e-06        0.1535      1.0000       -5.7820
   FeCl2(aq)            9.907e-07        0.1166      1.0000       -6.0041
   H2PO4-               8.927e-07       0.08038      0.6202       -6.2568
   H2S(aq)              4.748e-07       0.01503      1.0000       -6.3235
   HCl(aq)              4.422e-07       0.01497      1.0000       -6.3544
   CaCO3(aq)            4.219e-07       0.03921      1.0000       -6.3748
   HSiO3-               2.873e-07       0.02057      0.6202       -6.7491
   H2(aq)               2.772e-07     0.0005188      1.0000       -6.5573
   OH-                  2.440e-07      0.003853      0.5901       -6.8416
   HPO4--               7.628e-08      0.006797      0.0999       -8.1182
   HS-                  7.064e-08      0.002169      0.5901       -7.3800
   MgCO3(aq)            6.821e-08      0.005340      1.0000       -7.1661
   AlO2-                1.910e-08      0.001046      0.6202       -7.9264
   NaOH(aq)             1.740e-08     0.0006460      1.0000       -7.7595
   CO3--                1.363e-08     0.0007594      0.1185       -8.7919
   Formate              1.300e-08     0.0005434      0.5901       -8.1151
   HAlO2(aq)            1.138e-08     0.0006340      1.0000       -7.9437
    (only species > 1e-8 molal listed)

  Mineral saturation states
                     log Q/K                          log Q/K
 ----------------------------------------------------------------
   Pyrite             0.0000 sat    Beidellite-Mg     -1.0396     
   Muscovite          0.0000 sat    Goethite          -1.0534     
   Saponite-Mg        0.0000 sat    Albite            -1.0909     
   Hydroxylapatite    0.0000 sat    Albite_low        -1.0909     
   Mesolite           0.0000 sat    Dolomite-ord      -1.1078     
   Quartz             0.0000 sat    Dolomite          -1.1085     
   Minnesotaite       0.0000 sat    Smectite-low-Fe-  -1.1225     
   Nontronite-Mg      0.0000 sat    Beidellite-Ca     -1.1481     
   Chromite           0.0000 sat    Calcite           -1.1855     
   Diaspore          -0.0000 sat    Magnesite         -1.1904     
   Daphnite-14A      -0.0371        Sanidine_high     -1.2075     
   Saponite-Ca       -0.1017        Whitlockite       -1.2550     
   Nontronite-Ca     -0.1082        Beidellite-Na     -1.2682     
   Tridymite         -0.1718        Analcime          -1.2700     
   Annite            -0.2106        Cronstedtite-7A   -1.2872     
   Chalcedony        -0.2167        Troilite          -1.2906     
   Saponite-Na       -0.2220        Aragonite         -1.3291     
   Nontronite-Na     -0.2285        Phlogopite        -1.3448     
   Montmor-Mg        -0.2586        Pyrrhotite        -1.3702     
   C                 -0.2662        Smectite-high-Fe  -1.4193     
   Boehmite          -0.2948        Paragonite        -1.4524     
   Celadonite        -0.3824        Beidellite-K      -1.5520     
   Maximum_Microcli  -0.3987        Scolecite         -1.5919     
   K-Feldspar        -0.4115        Pyrophyllite      -1.6570     
   Montmor-Ca        -0.4159        Ripidolite-14A    -1.7277     
   Cristobalite(alp  -0.4177        Chamosite-7A      -1.9151     
   Ice               -0.4796        Beidellite-H      -1.9791     
   Montmor-Na        -0.4825        Albite_high       -2.0220     
   Saponite-K        -0.5055        Corundum          -2.0691     
   Nontronite-K      -0.5115        Fayalite          -2.1490     
   Stilbite          -0.5723        Halite            -2.1745     
   Talc              -0.5753        Dolomite-dis      -2.2211     
   Rhodochrosite     -0.5885        Eskolaite         -2.2410     
   Coesite           -0.6584        Mordenite         -2.2934     
   Kaolinite         -0.6643        Enstatite         -2.3440     
   Hematite          -0.7153        Monohydrocalcite  -2.4057     
   Cristobalite(bet  -0.7199        Rhodonite         -2.4459     
   Montmor-K         -0.7480        Chrysotile        -2.5063     
   Gibbsite          -0.7811        FeO               -2.5716     
   Magnetite         -0.7867        Jadeite           -2.7291     
   Siderite          -0.8243        Hercynite         -2.8590     
   SiO2(am)          -0.8939        Kalsilite         -2.9101     
   Illite            -0.9160        Dawsonite         -2.9106     
   Saponite-H        -0.9321        Daphnite-7A       -2.9123     
   Nontronite-H      -0.9368        Laumontite        -2.9800     
   Greenalite        -0.9584        Wustite           -2.9998     
   Ferrosilite       -1.0300     
    (only minerals with log Q/K > -3 listed)

                         partial
  Gases               press. (bar)     fugacity     fug. coef.    log fug.
 ---------------------------------------------------------------------------
   H2O(g)                  0.8217        0.8096        0.9852     -0.0917
   CH4(g)                  0.1068        0.1067        0.9993     -0.9718
   CO2(g)                 0.06463       0.06448        0.9976     -1.1906
   H2(g)                0.0003468     0.0003470         1.001     -3.4597
   H2S(g)               1.421e-05     1.416e-05        0.9961     -4.8490
   CO(g)                6.315e-09     6.315e-09         1.000*    -8.1996
   HCl(g)               5.355e-10     5.355e-10         1.000*    -9.2713
   C2H4(g)              2.451e-18     2.451e-18         1.000*   -17.6107
   SO2(g)               2.835e-21     2.815e-21        0.9928    -20.5506
   S2(g)                3.716e-23     3.716e-23         1.000*   -22.4299
   Cl2(g)               1.154e-42     1.154e-42         1.000*   -41.9379
   Na(g)                1.647e-44     1.647e-44         1.000*   -43.7834
   K(g)                 8.051e-47     8.051e-47         1.000*   -46.0941
   O2(g)                6.990e-57     6.989e-57        0.9999    -56.1556
   Mg(g)                6.491e-73     6.491e-73         1.000*   -72.1877
   Ca(g)                9.913e-92     9.913e-92         1.000*   -91.0038
   C(g)                 2.283e-93     2.283e-93         1.000*   -92.6414
   Al(g)               4.108e-108    4.108e-108         1.000*  -107.3864
   Si(g)               9.891e-118    9.891e-118         1.000*  -117.0047
    *no data, gas taken to be ideal

                                  In fluid              Sorbed            Kd
  Original basis total moles   moles     mg/kg      moles     mg/kg      L/kg
 -------------------------------------------------------------------------------
   H2O                 57.7       54.3  9.28e+05
   Al+++              0.518   3.45e-08  0.000883
   Ca++               0.421      0.119  4.53e+03
   Cl-                0.990      0.990  3.33e+04
   CrO4--          0.000396   7.11e-16  7.83e-11
   Fe++               0.907    0.00169      89.4
   H+                 -4.82   0.000773     0.739
   HCO3-            0.00100    0.00100      57.9
   HPO4--             0.109   9.49e-07    0.0864
   K+                0.0717     0.0373  1.38e+03
   Mg++               0.524     0.0651  1.50e+03
   Mn++              0.0203     0.0203  1.06e+03
   Na+                 1.02      0.896  1.95e+04
   O2(aq)         -0.000295  -0.000184     -5.58
   SO4--            0.00100   5.34e-07    0.0487
   SiO2(aq)            2.44   0.000820      46.7
   Ti(OH)4(aq)       0.0917     0.0917  1.01e+04

  Elemental composition               In fluid                  Sorbed
                  total moles     moles       mg/kg        moles       mg/kg
 -------------------------------------------------------------------------------
   Aluminum            0.5180    3.450e-08   0.0008829
   Calcium             0.4211       0.1193       4535.
   Carbon            0.001000     0.001000       11.39
   Chlorine            0.9900       0.9900   3.329e+04
   Chromium         0.0003959    7.115e-16   3.509e-11
   Hydrogen             111.0        109.0   1.042e+05
   Iron                0.9070     0.001687       89.38
   Magnesium           0.5238      0.06506       1500.
   Manganese          0.02031      0.02031       1058.
   Oxygen               63.37        54.71   8.302e+05
   Phosphorus          0.1087    9.493e-07     0.02789
   Potassium          0.07173      0.03726       1382.
   Silicon              2.438    0.0008195       21.83
   Sodium               1.020       0.8963   1.954e+04
   Sulfur            0.001000    5.340e-07     0.01624
   Titanium           0.09168      0.09168       4163.


          Step #    67             Xi = 0.3000

          Temperature = 100.0 C    Pressure =  1.013 bars
          pH =  5.465              log fO2 =  -56.130
          Eh =  -0.2239 volts      pe =  -3.0247
          Ionic strength      =    1.232001 molal
          Charge imbalance    =    0.337837 eq/kg (17.06% error)
          Activity of water   =    0.971281
          Solvent mass        =     0.97740 kg
          Solution mass       =      1.0538 kg
          Mineral mass        =     0.32241 kg
          Solution density    =    0.997    g/cm3
          Solution viscosity  =    0.003    poise
          Chlorinity          =    1.012889 molal
          Dissolved solids    =       72526 mg/kg sol'n
          Hardness            =    16622.85 mg/kg sol'n as CaCO3
            carbonate         =        7.66 mg/kg sol'n as CaCO3
            non-carbonate     =    16615.18 mg/kg sol'n as CaCO3
          Carbonate alkalinity=        7.66 mg/kg sol'n as CaCO3
          Water type          =    Na-Cl
          Bulk volume         =    1.17e+03 cm3
          Fluid volume        =    1.06e+03 cm3
          Mineral volume      =        115. cm3
          Inert volume        =        0.00 cm3
          Porosity            =        90.2 %
          Permeability        =        3.35 cm2
          Mass reacted        =         318 g

                          moles          moles         grams          cm3      rxn rate
  Reactants             remaining       reacted       reacted       reacted  (mol/kg sec)
 ------------------------------------------------------------------------------------------
   Al2O3                   0.6396        0.2741         27.95          --            --  
   CaO                      1.037        0.4446         24.93          --            --  
   Cr2O3                0.0004876     0.0002090       0.03176          --            --  
   FeO(ox)                  2.237        0.9588         68.88          --            --  
   K2O(ox)                0.08732       0.03742         3.525          --            --  
   MgO                     0.4192        0.1797         7.241          --            --  
   MnO                    0.05014       0.02149         1.524          --            --  
   Na2O(ox)                0.4747        0.2034         12.61          --            --  
   P2O5                    0.1342       0.05750         8.162          --            --  
   SiO2                     6.020         2.580         155.0          --            --  
   TiO2                    0.2264       0.09701         7.749          --            --  

  Minerals in system     moles      log moles      grams        volume (cm3)
 ----------------------------------------------------------------------------
   Chromite             0.0002095     -3.679        0.04688        0.009218
   Hydroxylapatite        0.03833     -1.416          19.26           7.266
   Mesolite                0.2037     -0.691          79.00           34.88
   Minnesotaite            0.3167     -0.499          150.1           46.82
   Muscovite              0.03056     -1.515          12.17           4.300
   Nontronite-Mg         0.003828     -2.417          1.614          0.4967
   Pyrite               0.0004997     -3.301        0.05996         0.01196
   Quartz                 0.03918     -1.407          2.354          0.8889
   Saponite-Mg             0.1510     -0.821          57.84           20.19
                                               _____________   _____________
          (total)                                     322.4           114.9 

  Aqueous species       molality    mg/kg sol'n    act. coef.     log act.
 ---------------------------------------------------------------------------
   Cl-                     0.8851     2.910e+04      0.5567       -0.3074
   Na+                     0.8397     1.790e+04      0.6202       -0.2834
   Ca++                    0.1138         4229.      0.1757       -1.6992
   Ti(OH)4(aq)            0.09925     1.067e+04      1.0000       -1.0032
   NaCl(aq)               0.08635         4680.      1.0000       -1.0638
   K+                     0.04487         1627.      0.5567       -1.6024
   Mg++                   0.04317         973.1      0.2497       -1.9673
   MnCl+                  0.01554         1303.      0.6202       -2.0160
   MgCl+                  0.01302         721.9      0.6202       -2.0927
   CaCl+                 0.006987         489.5      0.6202       -2.3632
   Mn++                  0.006444         328.3      0.1757       -2.9461
   CaCl2(aq)             0.002018         207.7      1.0000       -2.6951
   KCl(aq)               0.001466         101.4      1.0000       -2.8338
   Fe++                  0.001163         60.23      0.1757       -3.6898
   SiO2(aq)             0.0008352         46.54      1.0000       -3.0782
   CO2(aq)              0.0006897         28.15      1.0000       -3.1613
   FeCl+                0.0002608         22.09      0.6202       -3.7911
   HCO3-                0.0001288         7.290      0.6202       -4.0975
   Methane(aq)          8.253e-05         1.228      1.0000       -4.0834
   CaHCO3+              6.743e-05         6.322      0.6202       -4.3787
   MgHCO3+              3.786e-05         2.996      0.6202       -4.6294
   FeCl4--              1.909e-05         3.499      0.1000       -5.7193
   NaHCO3(aq)           1.615e-05         1.259      1.0000       -4.7917
   H+                   4.259e-06      0.003981      0.8054       -5.4647
   NaHSiO3(aq)          1.825e-06        0.1694      1.0000       -5.7387
   FeCl2(aq)            8.329e-07       0.09791      1.0000       -6.0794
   H2PO4-               7.158e-07       0.06439      0.6202       -6.3527
   CaCO3(aq)            5.062e-07       0.04699      1.0000       -6.2957
   H2S(aq)              4.678e-07       0.01479      1.0000       -6.3299
   HCl(aq)              4.055e-07       0.01371      1.0000       -6.3921
   HSiO3-               3.140e-07       0.02245      0.6202       -6.7106
   H2(aq)               2.690e-07     0.0005030      1.0000       -6.5702
   OH-                  2.667e-07      0.004206      0.5902       -6.8031
   HS-                  7.604e-08      0.002333      0.5902       -7.3480
   MgCO3(aq)            6.865e-08      0.005368      1.0000       -7.1634
   HPO4--               6.674e-08      0.005941      0.1000       -8.1756
   NaOH(aq)             1.922e-08     0.0007131      1.0000       -7.7162
   AlO2-                1.898e-08      0.001038      0.6202       -7.9292
   CO3--                1.620e-08     0.0009017      0.1186       -8.7164
   Formate              1.374e-08     0.0005737      0.5902       -8.0911
   HAlO2(aq)            1.035e-08     0.0005759      1.0000       -7.9850
   Ca(For)+             1.016e-08     0.0008022      0.6202       -8.2004
    (only species > 1e-8 molal listed)

  Mineral saturation states
                     log Q/K                          log Q/K
 ----------------------------------------------------------------
   Quartz             0.0000 sat    Dolomite          -1.0267     
   Mesolite           0.0000 sat    Ferrosilite       -1.0299     
   Pyrite             0.0000 sat    Goethite          -1.0469     
   Minnesotaite       0.0000 sat    Albite            -1.0888     
   Hydroxylapatite    0.0000 sat    Albite_low        -1.0888     
   Saponite-Mg        0.0000 sat    Calcite           -1.1064     
   Chromite           0.0000 sat    Sanidine_high     -1.1248     
   Nontronite-Mg      0.0000 sat    Beidellite-Mg     -1.1352     
   Muscovite          0.0000 sat    Smectite-low-Fe-  -1.1364     
   Diaspore          -0.0413        Magnesite         -1.1877     
   Saponite-Ca       -0.0891        Beidellite-Ca     -1.2312     
   Nontronite-Ca     -0.0956        Phlogopite        -1.2492     
   Daphnite-14A      -0.1198        Aragonite         -1.2500     
   Annite            -0.1279        Analcime          -1.2681     
   Tridymite         -0.1718        Cronstedtite-7A   -1.2742     
   Saponite-Na       -0.2084        Whitlockite       -1.2819     
   Nontronite-Na     -0.2149        Troilite          -1.2970     
   Chalcedony        -0.2167        Beidellite-Na     -1.3502     
   C                 -0.2937        Pyrrhotite        -1.3766     
   Celadonite        -0.2954        Smectite-high-Fe  -1.4336     
   Maximum_Microcli  -0.3160        Paragonite        -1.5330     
   Montmor-Mg        -0.3255        Scolecite         -1.5939     
   K-Feldspar        -0.3288        Beidellite-K      -1.6074     
   Boehmite          -0.3361        Pyrophyllite      -1.7397     
   Cristobalite(alp  -0.4177        Ripidolite-14A    -1.7975     
   Saponite-K        -0.4653        Chamosite-7A      -1.9978     
   Montmor-Ca        -0.4702        Albite_high       -2.0199     
   Nontronite-K      -0.4713        Beidellite-H      -2.0754     
   Ice               -0.4797        Dolomite-dis      -2.1393     
   Rhodochrosite     -0.4883        Fayalite          -2.1490     
   Montmor-Na        -0.5358        Corundum          -2.1517     
   Talc              -0.5624        Halite            -2.1688     
   Stilbite          -0.5737        Eskolaite         -2.2411     
   Coesite           -0.6584        Mordenite         -2.2933     
   Hematite          -0.7023        Monohydrocalcite  -2.3266     
   Cristobalite(bet  -0.7199        Enstatite         -2.3396     
   Kaolinite         -0.7470        Rhodonite         -2.3442     
   Magnetite         -0.7738        Chrysotile        -2.4934     
   Montmor-K         -0.7747        FeO               -2.5715     
   Gibbsite          -0.8225        Jadeite           -2.7270     
   Siderite          -0.8259        Kalsilite         -2.8274     
   SiO2(am)          -0.8939        Dawsonite         -2.9101     
   Saponite-H        -0.9328        Hercynite         -2.9417     
   Illite            -0.9356        Laumontite        -2.9821     
   Nontronite-H      -0.9375        Daphnite-7A       -2.9950     
   Greenalite        -0.9585        Wustite           -2.9991     
   Dolomite-ord      -1.0260     
    (only minerals with log Q/K > -3 listed)

                         partial
  Gases               press. (bar)     fugacity     fug. coef.    log fug.
 ---------------------------------------------------------------------------
   H2O(g)                  0.8217        0.8096        0.9852     -0.0918
   CH4(g)                 0.09443       0.09437        0.9993     -1.0252
   CO2(g)                 0.06440       0.06425        0.9976     -1.1921
   H2(g)                0.0003366     0.0003368         1.001     -3.4726
   H2S(g)               1.400e-05     1.395e-05        0.9961     -4.8554
   CO(g)                6.108e-09     6.108e-09         1.000*    -8.2141
   HCl(g)               4.910e-10     4.910e-10         1.000*    -9.3090
   C2H4(g)              2.035e-18     2.035e-18         1.000*   -17.6914
   SO2(g)               3.054e-21     3.032e-21        0.9928    -20.5182
   S2(g)                3.828e-23     3.828e-23         1.000*   -22.4170
   Cl2(g)               9.993e-43     9.993e-43         1.000*   -42.0003
   Na(g)                1.793e-44     1.793e-44         1.000*   -43.7465
   K(g)                 1.055e-46     1.055e-46         1.000*   -45.9766
   O2(g)                7.419e-57     7.418e-57        0.9999    -56.1297
   Mg(g)                6.364e-73     6.364e-73         1.000*   -72.1963
   Ca(g)                1.159e-91     1.159e-91         1.000*   -90.9361
   C(g)                 2.144e-93     2.144e-93         1.000*   -92.6689
   Al(g)               3.572e-108    3.572e-108         1.000*  -107.4471
   Si(g)               9.319e-118    9.319e-118         1.000*  -117.0306
    *no data, gas taken to be ideal

                                  In fluid              Sorbed            Kd
  Original basis total moles   moles     mg/kg      moles     mg/kg      L/kg
 -------------------------------------------------------------------------------
   H2O                 57.8       54.3  9.27e+05
   Al+++              0.548   3.31e-08  0.000848
   Ca++               0.446      0.120  4.57e+03
   Cl-                0.990      0.990  3.33e+04
   CrO4--          0.000419   5.46e-16  6.01e-11
   Fe++               0.960    0.00141      74.8
   H+                 -5.10   0.000758     0.725
   HCO3-            0.00100    0.00100      57.9
   HPO4--             0.115   7.65e-07    0.0697
   K+                0.0758     0.0453  1.68e+03
   Mg++               0.534     0.0550  1.27e+03
   Mn++              0.0215     0.0215  1.12e+03
   Na+                 1.04      0.905  1.97e+04
   O2(aq)         -0.000312  -0.000163     -4.94
   SO4--            0.00100   5.32e-07    0.0485
   SiO2(aq)            2.58   0.000818      46.7
   Ti(OH)4(aq)       0.0970     0.0970  1.07e+04

  Elemental composition               In fluid                  Sorbed
                  total moles     moles       mg/kg        moles       mg/kg
 -------------------------------------------------------------------------------
   Aluminum            0.5482    3.312e-08   0.0008479
   Calcium             0.4456       0.1201       4566.
   Carbon            0.001000     0.001000       11.40
   Chlorine            0.9900       0.9900   3.331e+04
   Chromium         0.0004189    5.458e-16   2.693e-11
   Hydrogen             111.0        108.9   1.042e+05
   Iron                0.9598     0.001411       74.77
   Magnesium           0.5337      0.05496       1268.
   Manganese          0.02149      0.02149       1120.
   Oxygen               63.83        54.65   8.296e+05
   Phosphorus          0.1150    7.655e-07     0.02250
   Potassium          0.07585      0.04529       1680.
   Silicon              2.580    0.0008184       21.81
   Sodium               1.043       0.9051   1.975e+04
   Sulfur            0.001000    5.316e-07     0.01617
   Titanium           0.09701      0.09701       4408.


          Step #    70             Xi = 0.3285

          Temperature = 100.0 C    Pressure =  1.013 bars
          pH =  5.528              log fO2 =  -56.090
          Eh =  -0.2279 volts      pe =  -3.0783
          Ionic strength      =    1.223317 molal
          Charge imbalance    =    0.338204 eq/kg (17.06% error)
          Activity of water   =    0.971199
          Solvent mass        =     0.97462 kg
          Solution mass       =      1.0527 kg
          Mineral mass        =     0.35372 kg
          Solution density    =    0.998    g/cm3
          Solution viscosity  =    0.003    poise
          Chlorinity          =    1.015775 molal
          Dissolved solids    =       74156 mg/kg sol'n
          Hardness            =    15183.20 mg/kg sol'n as CaCO3
            carbonate         =        8.66 mg/kg sol'n as CaCO3
            non-carbonate     =    15174.54 mg/kg sol'n as CaCO3
          Carbonate alkalinity=        8.66 mg/kg sol'n as CaCO3
          Water type          =    Na-Cl
          Bulk volume         =    1.18e+03 cm3
          Fluid volume        =    1.06e+03 cm3
          Mineral volume      =        127. cm3
          Inert volume        =        0.00 cm3
          Porosity            =        89.3 %
          Permeability        =        2.43 cm2
          Mass reacted        =         348 g

                          moles          moles         grams          cm3      rxn rate
  Reactants             remaining       reacted       reacted       reacted  (mol/kg sec)
 ------------------------------------------------------------------------------------------
   Al2O3                   0.6135        0.3001         30.60          --            --  
   CaO                     0.9951        0.4868         27.30          --            --  
   Cr2O3                0.0004677     0.0002288       0.03478          --            --  
   FeO(ox)                  2.146         1.050         75.43          --            --  
   K2O(ox)                0.08377       0.04098         3.860          --            --  
   MgO                     0.4021        0.1967         7.929          --            --  
   MnO                    0.04810       0.02353         1.669          --            --  
   Na2O(ox)                0.4553        0.2227         13.81          --            --  
   P2O5                    0.1287       0.06296         8.937          --            --  
   SiO2                     5.775         2.825         169.7          --            --  
   TiO2                    0.2171        0.1062         8.485          --            --  

  Minerals in system     moles      log moles      grams        volume (cm3)
 ----------------------------------------------------------------------------
   Annite                0.002431     -2.614          1.244          0.3751
   Chromite             0.0002293     -3.640        0.05133         0.01009
   Hydroxylapatite        0.04197     -1.377          21.08           7.956
   Mesolite                0.2432     -0.614          94.32           41.64
   Minnesotaite            0.3447     -0.463          163.4           50.97
   Muscovite              0.01985     -1.702          7.907           2.793
   Nontronite-Mg         0.003770     -2.424          1.590          0.4892
   Pyrite               0.0004997     -3.301        0.05996         0.01196
   Quartz                 0.04273     -1.369          2.567          0.9695
   Saponite-Mg             0.1607     -0.794          61.52           21.48
                                               _____________   _____________
          (total)                                     353.7           126.7 

  Aqueous species       molality    mg/kg sol'n    act. coef.     log act.
 ---------------------------------------------------------------------------
   Cl-                     0.8876     2.914e+04      0.5568       -0.3060
   Na+                     0.8530     1.816e+04      0.6201       -0.2766
   Ca++                    0.1122         4163.      0.1759       -1.7048
   Ti(OH)4(aq)             0.1090     1.170e+04      1.0000       -0.9626
   NaCl(aq)               0.08797         4760.      1.0000       -1.0556
   K+                     0.06028         2182.      0.5568       -1.4741
   Mg++                   0.03271         736.0      0.2498       -2.0877
   MnCl+                  0.01709         1430.      0.6201       -1.9748
   MgCl+                 0.009904         547.9      0.6201       -2.2117
   Mn++                  0.007055         358.8      0.1759       -2.9063
   CaCl+                 0.006920         483.9      0.6201       -2.3674
   CaCl2(aq)             0.002005         206.0      1.0000       -2.6979
   KCl(aq)               0.001976         136.4      1.0000       -2.7041
   Fe++                 0.0008670         44.83      0.1759       -3.8168
   SiO2(aq)             0.0008352         46.46      1.0000       -3.0782
   CO2(aq)              0.0006821         27.79      1.0000       -3.1662
   FeCl+                0.0001953         16.51      0.6201       -3.9168
   HCO3-                0.0001475         8.330      0.6201       -4.0389
   CaHCO3+              7.621e-05         7.133      0.6201       -4.3255
   Methane(aq)          6.787e-05         1.008      1.0000       -4.1683
   MgHCO3+              3.285e-05         2.595      0.6201       -4.6910
   NaHCO3(aq)           1.878e-05         1.461      1.0000       -4.7263
   FeCl4--              1.439e-05         2.633      0.1002       -5.8409
   H+                   3.682e-06      0.003435      0.8049       -5.5282
   NaHSiO3(aq)          2.146e-06        0.1988      1.0000       -5.6684
   CaCO3(aq)            6.622e-07       0.06136      1.0000       -6.1790
   FeCl2(aq)            6.255e-07       0.07341      1.0000       -6.2037
   H2PO4-               5.198e-07       0.04667      0.6201       -6.4917
   H2S(aq)              4.571e-07       0.01442      1.0000       -6.3400
   HSiO3-               3.635e-07       0.02594      0.6201       -6.6471
   HCl(aq)              3.514e-07       0.01186      1.0000       -6.4542
   OH-                  3.086e-07      0.004859      0.5902       -6.7396
   H2(aq)               2.569e-07     0.0004795      1.0000       -6.5903
   HS-                  8.600e-08      0.002634      0.5902       -7.2945
   MgCO3(aq)            6.894e-08      0.005381      1.0000       -7.1615
   HPO4--               5.595e-08      0.004972      0.1002       -8.2511
   NaOH(aq)             2.260e-08     0.0008369      1.0000       -7.6459
   CO3--                2.142e-08      0.001190      0.1188       -8.5942
   AlO2-                1.896e-08      0.001036      0.6201       -7.9296
   Formate              1.502e-08     0.0006259      0.5902       -8.0524
   Ca(For)+             1.097e-08     0.0008644      0.6201       -8.1673
    (only species > 1e-8 molal listed)

  Mineral saturation states
                     log Q/K                          log Q/K
 ----------------------------------------------------------------
   Pyrite             0.0000 sat    Greenalite        -0.9585     
   Minnesotaite       0.0000 sat    Illite            -0.9659     
   Muscovite          0.0000 sat    Calcite           -0.9897     
   Nontronite-Mg      0.0000 sat    Sanidine_high     -0.9969     
   Mesolite           0.0000 sat    Ferrosilite       -1.0299     
   Annite             0.0000 sat    Goethite          -1.0369     
   Hydroxylapatite    0.0000 sat    Albite            -1.0825     
   Chromite           0.0000 sat    Albite_low        -1.0825     
   Saponite-Mg        0.0000 sat    Phlogopite        -1.1013     
   Quartz             0.0000 sat    Aragonite         -1.1333     
   Saponite-Ca       -0.0701        Smectite-low-Fe-  -1.1574     
   Nontronite-Ca     -0.0766        Magnesite         -1.1858     
   Diaspore          -0.1053        Cronstedtite-7A   -1.2543     
   Celadonite        -0.1609        Analcime          -1.2620     
   Tridymite         -0.1718        Beidellite-Mg     -1.2831     
   Saponite-Na       -0.1863        Troilite          -1.3070     
   Maximum_Microcli  -0.1881        Whitlockite       -1.3224     
   Nontronite-Na     -0.1928        Beidellite-Ca     -1.3601     
   K-Feldspar        -0.2009        Pyrrhotite        -1.3866     
   Chalcedony        -0.2167        Smectite-high-Fe  -1.4554     
   Daphnite-14A      -0.2478        Beidellite-Na     -1.4760     
   Rhodochrosite     -0.3263        Scolecite         -1.6004     
   C                 -0.3385        Paragonite        -1.6546     
   Boehmite          -0.4001        Beidellite-K      -1.6931     
   Saponite-K        -0.4031        Pyrophyllite      -1.8676     
   Nontronite-K      -0.4091        Ripidolite-14A    -1.9055     
   Cristobalite(alp  -0.4177        Albite_high       -2.0136     
   Montmor-Mg        -0.4290        Dolomite-dis      -2.0207     
   Ice               -0.4797        Chamosite-7A      -2.1258     
   Talc              -0.5424        Fayalite          -2.1490     
   Montmor-Ca        -0.5547        Halite            -2.1606     
   Stilbite          -0.5788        Rhodonite         -2.1773     
   Montmor-Na        -0.6172        Monohydrocalcite  -2.2100     
   Coesite           -0.6584        Beidellite-H      -2.2244     
   Hematite          -0.6823        Eskolaite         -2.2411     
   Cristobalite(bet  -0.7199        Corundum          -2.2796     
   Magnetite         -0.7537        Mordenite         -2.2930     
   Montmor-K         -0.8160        Enstatite         -2.3330     
   Siderite          -0.8307        Chrysotile        -2.4734     
   Kaolinite         -0.8750        FeO               -2.5715     
   Gibbsite          -0.8865        Kalsilite         -2.6995     
   SiO2(am)          -0.8939        Jadeite           -2.7207     
   Dolomite-ord      -0.9074        Dawsonite         -2.9087     
   Dolomite          -0.9081        Laumontite        -2.9886     
   Saponite-H        -0.9339        Wustite           -2.9981     
   Nontronite-H      -0.9386     
    (only minerals with log Q/K > -3 listed)

                         partial
  Gases               press. (bar)     fugacity     fug. coef.    log fug.
 ---------------------------------------------------------------------------
   H2O(g)                  0.8216        0.8095        0.9852     -0.0918
   CH4(g)                 0.07766       0.07760        0.9993     -1.1101
   CO2(g)                 0.06369       0.06354        0.9976     -1.1970
   H2(g)                0.0003214     0.0003216         1.001     -3.4927
   H2S(g)               1.368e-05     1.363e-05        0.9961     -4.8655
   CO(g)                5.769e-09     5.769e-09         1.000*    -8.2389
   HCl(g)               4.255e-10     4.255e-10         1.000*    -9.3711
   C2H4(g)              1.509e-18     1.509e-18         1.000*   -17.8212
   SO2(g)               3.427e-21     3.402e-21        0.9928    -20.4682
   S2(g)                4.008e-23     4.008e-23         1.000*   -22.3970
   Cl2(g)               7.859e-43     7.859e-43         1.000*   -42.1046
   Na(g)                2.060e-44     2.060e-44         1.000*   -43.6862
   K(g)                 1.604e-46     1.604e-46         1.000*   -45.7947
   O2(g)                8.135e-57     8.135e-57        0.9999    -56.0897
   Mg(g)                6.171e-73     6.171e-73         1.000*   -72.2096
   Ca(g)                1.464e-91     1.464e-91         1.000*   -90.8346
   C(g)                 1.933e-93     1.933e-93         1.000*   -92.7137
   Al(g)               2.877e-108    2.877e-108         1.000*  -107.5411
   Si(g)               8.499e-118    8.499e-118         1.000*  -117.0706
    *no data, gas taken to be ideal

                                  In fluid              Sorbed            Kd
  Original basis total moles   moles     mg/kg      moles     mg/kg      L/kg
 -------------------------------------------------------------------------------
   H2O                 58.0       54.1  9.26e+05
   Al+++              0.600   3.14e-08  0.000805
   Ca++               0.488      0.118  4.50e+03
   Cl-                0.990      0.990  3.33e+04
   CrO4--          0.000459   3.52e-16  3.88e-11
   Fe++                1.05    0.00105      55.7
   H+                 -5.59   0.000733     0.702
   HCO3-            0.00100    0.00100      58.0
   HPO4--             0.126   5.61e-07    0.0512
   K+                0.0830     0.0607  2.25e+03
   Mg++               0.551     0.0416      960.
   Mn++              0.0235     0.0235  1.23e+03
   Na+                 1.08      0.917  2.00e+04
   O2(aq)         -0.000342  -0.000133     -4.06
   SO4--            0.00100   5.29e-07    0.0483
   SiO2(aq)            2.82   0.000816      46.6
   Ti(OH)4(aq)        0.106      0.106  1.17e+04

  Elemental composition               In fluid                  Sorbed
                  total moles     moles       mg/kg        moles       mg/kg
 -------------------------------------------------------------------------------
   Aluminum            0.6003    3.141e-08   0.0008050
   Calcium             0.4878       0.1181       4497.
   Carbon            0.001000     0.001000       11.41
   Chlorine            0.9900       0.9900   3.334e+04
   Chromium         0.0004586    3.524e-16   1.741e-11
   Hydrogen             111.0        108.6   1.040e+05
   Iron                 1.051     0.001050       55.70
   Magnesium           0.5507      0.04156       959.6
   Manganese          0.02353      0.02353       1228.
   Oxygen               64.61        54.53   8.288e+05
   Phosphorus          0.1259    5.615e-07     0.01652
   Potassium          0.08296      0.06068       2254.
   Silicon              2.825    0.0008165       21.78
   Sodium               1.081       0.9171   2.003e+04
   Sulfur            0.001000    5.293e-07     0.01612
   Titanium            0.1062       0.1062       4832.


          Step #    75             Xi = 0.3532

          Temperature = 100.0 C    Pressure =  1.013 bars
          pH =  5.532              log fO2 =  -56.090
          Eh =  -0.2282 volts      pe =  -3.0818
          Ionic strength      =    1.220466 molal
          Charge imbalance    =    0.338648 eq/kg (17.09% error)
          Activity of water   =    0.971177
          Solvent mass        =     0.97228 kg
          Solution mass       =      1.0513 kg
          Mineral mass        =     0.38121 kg
          Solution density    =    0.998    g/cm3
          Solution viscosity  =    0.003    poise
          Chlorinity          =    1.018230 molal
          Dissolved solids    =       75179 mg/kg sol'n
          Hardness            =    14709.63 mg/kg sol'n as CaCO3
            carbonate         =        8.73 mg/kg sol'n as CaCO3
            non-carbonate     =    14700.90 mg/kg sol'n as CaCO3
          Carbonate alkalinity=        8.73 mg/kg sol'n as CaCO3
          Water type          =    Na-Cl
          Bulk volume         =    1.19e+03 cm3
          Fluid volume        =    1.05e+03 cm3
          Mineral volume      =        137. cm3
          Inert volume        =        0.00 cm3
          Porosity            =        88.5 %
          Permeability        =        1.85 cm2
          Mass reacted        =         374 g

                          moles          moles         grams          cm3      rxn rate
  Reactants             remaining       reacted       reacted       reacted  (mol/kg sec)
 ------------------------------------------------------------------------------------------
   Al2O3                   0.5910        0.3227         32.90          --            --  
   CaO                     0.9586        0.5234         29.35          --            --  
   Cr2O3                0.0004505     0.0002460       0.03739          --            --  
   FeO(ox)                  2.067         1.129         81.09          --            --  
   K2O(ox)                0.08069       0.04406         4.150          --            --  
   MgO                     0.3874        0.2115         8.524          --            --  
   MnO                    0.04633       0.02530         1.795          --            --  
   Na2O(ox)                0.4386        0.2395         14.84          --            --  
   P2O5                    0.1240       0.06769         9.608          --            --  
   SiO2                     5.563         3.037         182.5          --            --  
   TiO2                    0.2092        0.1142         9.122          --            --  

  Minerals in system     moles      log moles      grams        volume (cm3)
 ----------------------------------------------------------------------------
   Annite                 0.02908     -1.536          14.88           4.487
   Chromite             0.0002465     -3.608        0.05517         0.01085
   Hydroxylapatite        0.04513     -1.346          22.67           8.554
   Mesolite                0.2816     -0.550          109.2           48.21
   Minnesotaite            0.3444     -0.463          163.2           50.92
   Nontronite-Mg         0.003770     -2.424          1.590          0.4892
   Pyrite               0.0004997     -3.301        0.05996         0.01196
   Quartz                  0.1024     -0.990          6.154           2.324
   Saponite-Mg             0.1656     -0.781          63.40           22.13
                                               _____________   _____________
          (total)                                     381.2           137.1 

  Aqueous species       molality    mg/kg sol'n    act. coef.     log act.
 ---------------------------------------------------------------------------
   Cl-                     0.8883     2.913e+04      0.5569       -0.3057
   Na+                     0.8620     1.833e+04      0.6201       -0.2721
   Ti(OH)4(aq)             0.1175     1.259e+04      1.0000       -0.9301
   Ca++                    0.1083         4013.      0.1760       -1.7201
   NaCl(aq)               0.08897         4809.      1.0000       -1.0507
   K+                     0.05978         2162.      0.5569       -1.4777
   Mg++                   0.03217         723.2      0.2499       -2.0948
   MnCl+                  0.01842         1540.      0.6201       -1.9422
   MgCl+                 0.009752         538.9      0.6201       -2.2185
   Mn++                  0.007597         386.0      0.1760       -2.8740
   CaCl+                 0.006685         467.0      0.6201       -2.3824
   KCl(aq)               0.001962         135.3      1.0000       -2.7073
   CaCl2(aq)             0.001938         198.9      1.0000       -2.7126
   Fe++                 0.0008526         44.04      0.1760       -3.8239
   SiO2(aq)             0.0008352         46.41      1.0000       -3.0782
   CO2(aq)              0.0006842         27.85      1.0000       -3.1648
   FeCl+                0.0001923         16.24      0.6201       -3.9235
   HCO3-                0.0001491         8.416      0.6201       -4.0339
   CaHCO3+              7.440e-05         6.956      0.6201       -4.3360
   Methane(aq)          6.808e-05         1.010      1.0000       -4.1670
   MgHCO3+              3.268e-05         2.579      0.6201       -4.6932
   NaHCO3(aq)           1.920e-05         1.491      1.0000       -4.7168
   FeCl4--              1.419e-05         2.594      0.1003       -5.8466
   H+                   3.652e-06      0.003404      0.8048       -5.5318
   NaHSiO3(aq)          2.186e-06        0.2024      1.0000       -5.6603
   CaCO3(aq)            6.517e-07       0.06033      1.0000       -6.1859
   FeCl2(aq)            6.164e-07       0.07226      1.0000       -6.2101
   H2PO4-               5.410e-07       0.04852      0.6201       -6.4744
   H2S(aq)              4.571e-07       0.01441      1.0000       -6.3400
   HSiO3-               3.664e-07       0.02613      0.6201       -6.6435
   HCl(aq)              3.488e-07       0.01176      1.0000       -6.4574
   OH-                  3.111e-07      0.004894      0.5902       -6.7360
   H2(aq)               2.569e-07     0.0004789      1.0000       -6.5903
   HS-                  8.671e-08      0.002652      0.5902       -7.2909
   MgCO3(aq)            6.916e-08      0.005393      1.0000       -7.1602
   HPO4--               5.867e-08      0.005207      0.1003       -8.2302
   NaOH(aq)             2.303e-08     0.0008517      1.0000       -7.6378
   CO3--                2.183e-08      0.001211      0.1189       -8.5858
   AlO2-                1.912e-08      0.001043      0.6201       -7.9260
   Formate              1.519e-08     0.0006323      0.5902       -8.0475
   Ca(For)+             1.071e-08     0.0008429      0.6201       -8.1778
    (only species > 1e-8 molal listed)

  Mineral saturation states
                     log Q/K                          log Q/K
 ----------------------------------------------------------------
   Saponite-Mg        0.0000 sat    Greenalite        -0.9585     
   Minnesotaite       0.0000 sat    Illite            -0.9659     
   Mesolite           0.0000 sat    Calcite           -0.9966     
   Nontronite-Mg      0.0000 sat    Sanidine_high     -0.9969     
   Chromite           0.0000 sat    Ferrosilite       -1.0299     
   Quartz             0.0000 sat    Goethite          -1.0369     
   Hydroxylapatite    0.0000 sat    Albite            -1.0744     
   Pyrite             0.0000 sat    Albite_low        -1.0744     
   Annite             0.0000 sat    Phlogopite        -1.1013     
   Muscovite         -0.0000        Aragonite         -1.1402     
   Saponite-Ca       -0.0715        Smectite-low-Fe-  -1.1563     
   Nontronite-Ca     -0.0780        Magnesite         -1.1845     
   Diaspore          -0.1053        Cronstedtite-7A   -1.2543     
   Celadonite        -0.1609        Analcime          -1.2543     
   Tridymite         -0.1718        Beidellite-Mg     -1.2831     
   Saponite-Na       -0.1836        Troilite          -1.3070     
   Maximum_Microcli  -0.1881        Whitlockite       -1.3196     
   Nontronite-Na     -0.1901        Beidellite-Ca     -1.3615     
   K-Feldspar        -0.2009        Pyrrhotite        -1.3866     
   Chalcedony        -0.2167        Smectite-high-Fe  -1.4548     
   Daphnite-14A      -0.2478        Beidellite-Na     -1.4734     
   Rhodochrosite     -0.2856        Scolecite         -1.6087     
   C                 -0.3371        Paragonite        -1.6465     
   Boehmite          -0.4001        Beidellite-K      -1.6931     
   Saponite-K        -0.4031        Pyrophyllite      -1.8676     
   Nontronite-K      -0.4091        Ripidolite-14A    -1.9055     
   Cristobalite(alp  -0.4177        Albite_high       -2.0055     
   Montmor-Mg        -0.4290        Dolomite-dis      -2.0263     
   Ice               -0.4797        Chamosite-7A      -2.1258     
   Talc              -0.5424        Rhodonite         -2.1380     
   Montmor-Ca        -0.5561        Fayalite          -2.1490     
   Stilbite          -0.5863        Halite            -2.1557     
   Montmor-Na        -0.6146        Monohydrocalcite  -2.2169     
   Coesite           -0.6584        Beidellite-H      -2.2245     
   Hematite          -0.6823        Eskolaite         -2.2411     
   Cristobalite(bet  -0.7199        Corundum          -2.2796     
   Magnetite         -0.7537        Mordenite         -2.2925     
   Montmor-K         -0.8160        Enstatite         -2.3330     
   Siderite          -0.8293        Chrysotile        -2.4734     
   Kaolinite         -0.8750        FeO               -2.5715     
   Gibbsite          -0.8865        Kalsilite         -2.6995     
   SiO2(am)          -0.8939        Jadeite           -2.7126     
   Dolomite-ord      -0.9130        Dawsonite         -2.8992     
   Dolomite          -0.9137        Laumontite        -2.9969     
   Saponite-H        -0.9339        Wustite           -2.9981     
   Nontronite-H      -0.9386     
    (only minerals with log Q/K > -3 listed)

                         partial
  Gases               press. (bar)     fugacity     fug. coef.    log fug.
 ---------------------------------------------------------------------------
   H2O(g)                  0.8216        0.8095        0.9852     -0.0918
   CH4(g)                 0.07790       0.07784        0.9993     -1.1088
   CO2(g)                 0.06389       0.06374        0.9976     -1.1956
   H2(g)                0.0003214     0.0003216         1.001     -3.4927
   H2S(g)               1.368e-05     1.363e-05        0.9961     -4.8655
   CO(g)                5.787e-09     5.787e-09         1.000*    -8.2376
   HCl(g)               4.223e-10     4.223e-10         1.000*    -9.3743
   C2H4(g)              1.519e-18     1.519e-18         1.000*   -17.8185
   SO2(g)               3.427e-21     3.403e-21        0.9928    -20.4682
   S2(g)                4.008e-23     4.008e-23         1.000*   -22.3970
   Cl2(g)               7.744e-43     7.744e-43         1.000*   -42.1110
   Na(g)                2.098e-44     2.098e-44         1.000*   -43.6781
   K(g)                 1.604e-46     1.604e-46         1.000*   -45.7947
   O2(g)                8.136e-57     8.135e-57        0.9999    -56.0897
   Mg(g)                6.171e-73     6.171e-73         1.000*   -72.2096
   Ca(g)                1.436e-91     1.436e-91         1.000*   -90.8429
   C(g)                 1.939e-93     1.939e-93         1.000*   -92.7123
   Al(g)               2.877e-108    2.877e-108         1.000*  -107.5411
   Si(g)               8.499e-118    8.499e-118         1.000*  -117.0706
    *no data, gas taken to be ideal

                                  In fluid              Sorbed            Kd
  Original basis total moles   moles     mg/kg      moles     mg/kg      L/kg
 -------------------------------------------------------------------------------
   H2O                 58.2       54.0  9.25e+05
   Al+++              0.645   3.15e-08  0.000810
   Ca++               0.524      0.114  4.33e+03
   Cl-                0.990      0.990  3.34e+04
   CrO4--          0.000493   3.43e-16  3.79e-11
   Fe++                1.13    0.00103      54.7
   H+                 -6.01   0.000733     0.703
   HCO3-            0.00100    0.00100      58.0
   HPO4--             0.135   5.83e-07    0.0533
   K+                0.0891     0.0600  2.23e+03
   Mg++               0.565     0.0408      943.
   Mn++              0.0253     0.0253  1.32e+03
   Na+                 1.11      0.925  2.02e+04
   O2(aq)         -0.000367  -0.000134     -4.07
   SO4--            0.00100   5.29e-07    0.0483
   SiO2(aq)            3.04   0.000815      46.6
   Ti(OH)4(aq)        0.114      0.114  1.26e+04

  Elemental composition               In fluid                  Sorbed
                  total moles     moles       mg/kg        moles       mg/kg
 -------------------------------------------------------------------------------
   Aluminum            0.6453    3.154e-08   0.0008095
   Calcium             0.5244       0.1137       4335.
   Carbon            0.001000     0.001000       11.42
   Chlorine            0.9900       0.9900   3.339e+04
   Chromium         0.0004930    3.434e-16   1.698e-11
   Hydrogen             111.0        108.4   1.039e+05
   Iron                 1.130     0.001030       54.73
   Magnesium           0.5655      0.04079       943.1
   Manganese          0.02530      0.02530       1322.
   Oxygen               65.30        54.43   8.283e+05
   Phosphorus          0.1354    5.834e-07     0.01719
   Potassium          0.08911      0.06003       2233.
   Silicon              3.037    0.0008145       21.76
   Sodium               1.115       0.9246   2.022e+04
   Sulfur            0.001000    5.287e-07     0.01613
   Titanium            0.1142       0.1142       5201.


          Step #    96             Xi = 0.3755

          Temperature = 100.0 C    Pressure =  1.013 bars
          pH =  5.677              log fO2 =  -55.991
          Eh =  -0.2371 volts      pe =  -3.2023
          Ionic strength      =    1.215549 molal
          Charge imbalance    =    0.338796 eq/kg (17.08% error)
          Activity of water   =    0.971105
          Solvent mass        =     0.97057 kg
          Solution mass       =      1.0508 kg
          Mineral mass        =     0.40535 kg
          Solution density    =    0.999    g/cm3
          Solution viscosity  =    0.003    poise
          Chlorinity          =    1.020022 molal
          Dissolved solids    =       76397 mg/kg sol'n
          Hardness            =    13634.54 mg/kg sol'n as CaCO3
            carbonate         =       11.30 mg/kg sol'n as CaCO3
            non-carbonate     =    13623.25 mg/kg sol'n as CaCO3
          Carbonate alkalinity=       11.30 mg/kg sol'n as CaCO3
          Water type          =    Na-Cl
          Bulk volume         =    1.20e+03 cm3
          Fluid volume        =    1.05e+03 cm3
          Mineral volume      =        146. cm3
          Inert volume        =        0.00 cm3
          Porosity            =        87.8 %
          Permeability        =        1.47 cm2
          Mass reacted        =         398 g

                          moles          moles         grams          cm3      rxn rate
  Reactants             remaining       reacted       reacted       reacted  (mol/kg sec)
 ------------------------------------------------------------------------------------------
   Al2O3                   0.5706        0.3431         34.98          --            --  
   CaO                     0.9254        0.5565         31.21          --            --  
   Cr2O3                0.0004350     0.0002616       0.03975          --            --  
   FeO(ox)                  1.996         1.200         86.22          --            --  
   K2O(ox)                0.07790       0.04685         4.413          --            --  
   MgO                     0.3740        0.2249         9.064          --            --  
   MnO                    0.04473       0.02690         1.908          --            --  
   Na2O(ox)                0.4235        0.2546         15.78          --            --  
   P2O5                    0.1197       0.07198         10.22          --            --  
   SiO2                     5.370         3.229         194.0          --            --  
   TiO2                    0.2019        0.1214         9.700          --            --  

  Minerals in system     moles      log moles      grams        volume (cm3)
 ----------------------------------------------------------------------------
   Annite                 0.03296     -1.482          16.87           5.086
   Chromite             0.0002621     -3.582        0.05866         0.01153
   Hydroxylapatite        0.04798     -1.319          24.10           9.095
   Mesolite                0.2985     -0.525          115.8           51.10
   Minnesotaite            0.3645     -0.438          172.8           53.90
   Nontronite-Mg         0.003661     -2.436          1.544          0.4750
   Pyrite               0.0004997     -3.301        0.05996         0.01196
   Quartz                  0.1142     -0.942          6.863           2.592
   Rhodochrosite        6.599e-06     -5.180      0.0007586       0.0002051
   Saponite-Mg             0.1759     -0.755          67.34           23.51
                                               _____________   _____________
          (total)                                     405.3           145.8 

  Aqueous species       molality    mg/kg sol'n    act. coef.     log act.
 ---------------------------------------------------------------------------
   Cl-                     0.8905     2.916e+04      0.5570       -0.3045
   Na+                     0.8809     1.870e+04      0.6201       -0.2626
   Ti(OH)4(aq)             0.1251     1.339e+04      1.0000       -0.9027
   Ca++                    0.1158         4286.      0.1761       -1.6907
   NaCl(aq)               0.09117         4921.      1.0000       -1.0402
   K+                     0.06158         2224.      0.5570       -1.4648
   MnCl+                  0.01964         1640.      0.6201       -1.9144
   Mg++                   0.01712         384.3      0.2499       -2.3687
   Mn++                  0.008071         409.5      0.1761       -2.8474
   CaCl+                 0.007173         500.4      0.6201       -2.3518
   MgCl+                 0.005204         287.2      0.6201       -2.4912
   CaCl2(aq)             0.002085         213.7      1.0000       -2.6809
   KCl(aq)               0.002026         139.5      1.0000       -2.6933
   SiO2(aq)             0.0008352         46.35      1.0000       -3.0782
   CO2(aq)              0.0006366         25.87      1.0000       -3.1962
   Fe++                 0.0004366         22.52      0.1761       -4.1142
   HCO3-                0.0001938         10.92      0.6201       -3.9201
   CaHCO3+              0.0001035         9.661      0.6201       -4.1927
   FeCl+                9.881e-05         8.333      0.6201       -4.2127
   Methane(aq)          4.016e-05        0.5950      1.0000       -4.3962
   NaHCO3(aq)           2.549e-05         1.978      1.0000       -4.5936
   MgHCO3+              2.261e-05         1.782      0.6201       -4.8533
   FeCl4--              7.339e-06         1.340      0.1005       -6.1323
   NaHSiO3(aq)          3.121e-06        0.2885      1.0000       -5.5057
   H+                   2.615e-06      0.002435      0.8045       -5.6770
   CaCO3(aq)            1.266e-06        0.1171      1.0000       -5.8975
   HSiO3-               5.119e-07       0.03645      0.6201       -6.4984
   OH-                  4.346e-07      0.006827      0.5902       -6.5909
   H2S(aq)              4.317e-07       0.01359      1.0000       -6.3648
   FeCl2(aq)            3.176e-07       0.03718      1.0000       -6.4982
   HCl(aq)              2.503e-07      0.008430      1.0000       -6.6015
   H2(aq)               2.292e-07     0.0004268      1.0000       -6.6398
   H2PO4-               2.215e-07       0.01984      0.6201       -6.8622
   HS-                  1.144e-07      0.003495      0.5902       -7.1705
   MgCO3(aq)            6.683e-08      0.005204      1.0000       -7.1750
   CO3--                3.958e-08      0.002194      0.1190       -8.3268
   HPO4--               3.350e-08      0.002970      0.1005       -8.4729
   NaOH(aq)             3.287e-08      0.001214      1.0000       -7.4832
   AlO2-                1.856e-08      0.001011      0.6201       -7.9389
   Formate              1.761e-08     0.0007323      0.5902       -7.9832
   Ca(For)+             1.329e-08      0.001045      0.6201       -8.0840
    (only species > 1e-8 molal listed)

  Mineral saturation states
                     log Q/K                          log Q/K
 ----------------------------------------------------------------
   Saponite-Mg        0.0000 sat    Sanidine_high     -0.9969     
   Nontronite-Mg      0.0000 sat    Goethite          -1.0122     
   Pyrite             0.0000 sat    Montmor-K         -1.0224     
   Hydroxylapatite    0.0000 sat    Ferrosilite       -1.0299     
   Chromite           0.0000 sat    Gibbsite          -1.0446     
   Rhodochrosite      0.0000 sat    Phlogopite        -1.0519     
   Mesolite           0.0000 sat    Albite_low        -1.0779     
   Quartz             0.0000 sat    Albite            -1.0779     
   Minnesotaite       0.0000 sat    Kaolinite         -1.1912     
   Annite             0.0000 sat    Magnesite         -1.1993     
   Saponite-Ca       -0.0214        Cronstedtite-7A   -1.2048     
   Nontronite-Ca     -0.0279        Illite            -1.2305     
   Saponite-Na       -0.1353        Analcime          -1.2576     
   Nontronite-Na     -0.1418        Smectite-low-Fe-  -1.2739     
   Celadonite        -0.1444        Troilite          -1.3318     
   Tridymite         -0.1718        Pyrrhotite        -1.4114     
   Maximum_Microcli  -0.1881        Whitlockite       -1.4262     
   K-Feldspar        -0.2009        Smectite-high-Fe  -1.5734     
   Chalcedony        -0.2167        Scolecite         -1.6052     
   Diaspore          -0.2634        Beidellite-Mg     -1.6487     
   Muscovite         -0.3162        Beidellite-Ca     -1.6771     
   Saponite-K        -0.3536        Dolomite-dis      -1.7527     
   Nontronite-K      -0.3596        Beidellite-Na     -1.7907     
   Cristobalite(alp  -0.4177        Rhodonite         -1.8210     
   C                 -0.4674        Monohydrocalcite  -1.9285     
   Ice               -0.4797        Paragonite        -1.9661     
   Talc              -0.4930        Albite_high       -2.0090     
   Boehmite          -0.5582        Beidellite-K      -2.0093     
   Daphnite-14A      -0.5640        Halite            -2.1452     
   Stilbite          -0.5832        Fayalite          -2.1489     
   Hematite          -0.6328        Ripidolite-14A    -2.1722     
   Dolomite-ord      -0.6394        Pyrophyllite      -2.1838     
   Dolomite          -0.6401        Eskolaite         -2.2411     
   Coesite           -0.6584        Mordenite         -2.2928     
   Montmor-Mg        -0.6849        Enstatite         -2.3165     
   Magnetite         -0.7042        Chrysotile        -2.4240     
   Calcite           -0.7082        Chamosite-7A      -2.4420     
   Cristobalite(bet  -0.7199        FeO               -2.5715     
   Montmor-Ca        -0.7619        Beidellite-H      -2.5928     
   Montmor-Na        -0.8221        Corundum          -2.5957     
   Aragonite         -0.8518        Kalsilite         -2.6995     
   Siderite          -0.8607        Jadeite           -2.7161     
   SiO2(am)          -0.8939        Dawsonite         -2.9341     
   Saponite-H        -0.9367        Alabandite        -2.9544     
   Nontronite-H      -0.9414        Laumontite        -2.9934     
   Greenalite        -0.9585        Wustite           -2.9954     
    (only minerals with log Q/K > -3 listed)

                         partial
  Gases               press. (bar)     fugacity     fug. coef.    log fug.
 ---------------------------------------------------------------------------
   H2O(g)                  0.8216        0.8094        0.9852     -0.0918
   CO2(g)                 0.05944       0.05930        0.9976     -1.2270
   CH4(g)                 0.04595       0.04592        0.9993     -1.3380
   H2(g)                0.0002868     0.0002870         1.001     -3.5422
   H2S(g)               1.292e-05     1.287e-05        0.9961     -4.8903
   CO(g)                4.804e-09     4.804e-09         1.000*    -8.3184
   HCl(g)               3.031e-10     3.031e-10         1.000*    -9.5184
   C2H4(g)              6.637e-19     6.637e-19         1.000*   -18.1780
   SO2(g)               4.556e-21     4.523e-21        0.9928    -20.3446
   S2(g)                4.492e-23     4.492e-23         1.000*   -22.3476
   Cl2(g)               4.471e-43     4.471e-43         1.000*   -42.3496
   Na(g)                2.830e-44     2.830e-44         1.000*   -43.5482
   K(g)                 2.181e-46     2.181e-46         1.000*   -45.6614
   O2(g)                1.022e-56     1.022e-56        0.9999    -55.9908
   Mg(g)                5.720e-73     5.720e-73         1.000*   -72.2426
   Ca(g)                2.676e-91     2.676e-91         1.000*   -90.5725
   C(g)                 1.437e-93     1.437e-93         1.000*   -92.8426
   Al(g)               1.685e-108    1.685e-108         1.000*  -107.7734
   Si(g)               6.768e-118    6.768e-118         1.000*  -117.1695
    *no data, gas taken to be ideal

                                  In fluid              Sorbed            Kd
  Original basis total moles   moles     mg/kg      moles     mg/kg      L/kg
 -------------------------------------------------------------------------------
   H2O                 58.4       53.9  9.24e+05
   Al+++              0.686   2.79e-08  0.000716
   Ca++               0.557      0.121  4.63e+03
   Cl-                0.990      0.990  3.34e+04
   CrO4--          0.000524   1.26e-16  1.39e-11
   Fe++                1.20   0.000527      28.0
   H+                 -6.39   0.000655     0.629
   HCO3-            0.00100   0.000993      57.7
   HPO4--             0.144   2.48e-07    0.0226
   K+                0.0947     0.0617  2.30e+03
   Mg++               0.579     0.0217      502.
   Mn++              0.0269     0.0269  1.41e+03
   Na+                 1.15      0.943  2.06e+04
   O2(aq)         -0.000391  -7.91e-05     -2.41
   SO4--            0.00100   5.30e-07    0.0485
   SiO2(aq)            3.23   0.000814      46.6
   Ti(OH)4(aq)        0.121      0.121  1.34e+04

  Elemental composition               In fluid                  Sorbed
                  total moles     moles       mg/kg        moles       mg/kg
 -------------------------------------------------------------------------------
   Aluminum            0.6862    2.790e-08   0.0007163
   Calcium             0.5575       0.1215       4632.
   Carbon            0.001000    0.0009934       11.35
   Chlorine            0.9900       0.9900   3.340e+04
   Chromium         0.0005241    1.264e-16   6.253e-12
   Hydrogen             111.0        108.2   1.038e+05
   Iron                 1.201    0.0005271       28.01
   Magnesium           0.5789      0.02169       501.7
   Manganese          0.02690      0.02689       1406.
   Oxygen               65.92        54.36   8.277e+05
   Phosphorus          0.1440    2.476e-07    0.007297
   Potassium          0.09469      0.06173       2297.
   Silicon              3.229    0.0008142       21.76
   Sodium               1.145       0.9435   2.064e+04
   Sulfur            0.001000    5.301e-07     0.01618
   Titanium            0.1214       0.1214       5533.


          Step #    97             Xi = 0.3830

          Temperature = 100.0 C    Pressure =  1.013 bars
          pH =  5.742              log fO2 =  -55.948
          Eh =  -0.2411 volts      pe =  -3.2567
          Ionic strength      =    1.213875 molal
          Charge imbalance    =    0.338855 eq/kg (17.07% error)
          Activity of water   =    0.971082
          Solvent mass        =     0.97000 kg
          Solution mass       =      1.0507 kg
          Mineral mass        =     0.41342 kg
          Solution density    =    0.999    g/cm3
          Solution viscosity  =    0.003    poise
          Chlorinity          =    1.020616 molal
          Dissolved solids    =       76774 mg/kg sol'n
          Hardness            =    13296.55 mg/kg sol'n as CaCO3
            carbonate         =        9.66 mg/kg sol'n as CaCO3
            non-carbonate     =    13286.89 mg/kg sol'n as CaCO3
          Carbonate alkalinity=        9.66 mg/kg sol'n as CaCO3
          Water type          =    Na-Cl
          Bulk volume         =    1.20e+03 cm3
          Fluid volume        =    1.05e+03 cm3
          Mineral volume      =        149. cm3
          Inert volume        =        0.00 cm3
          Porosity            =        87.6 %
          Permeability        =        1.37 cm2
          Mass reacted        =         405 g

                          moles          moles         grams          cm3      rxn rate
  Reactants             remaining       reacted       reacted       reacted  (mol/kg sec)
 ------------------------------------------------------------------------------------------
   Al2O3                   0.5638        0.3499         35.68          --            --  
   CaO                     0.9144        0.5675         31.83          --            --  
   Cr2O3                0.0004298     0.0002667       0.04054          --            --  
   FeO(ox)                  1.972         1.224         87.94          --            --  
   K2O(ox)                0.07697       0.04777         4.500          --            --  
   MgO                     0.3695        0.2293         9.244          --            --  
   MnO                    0.04420       0.02743         1.946          --            --  
   Na2O(ox)                0.4184        0.2597         16.10          --            --  
   P2O5                    0.1183       0.07340         10.42          --            --  
   SiO2                     5.306         3.294         197.9          --            --  
   TiO2                    0.1995        0.1238         9.892          --            --  

  Minerals in system     moles      log moles      grams        volume (cm3)
 ----------------------------------------------------------------------------
   Annite                 0.03439     -1.464          17.60           5.307
   Chromite             0.0002672     -3.573        0.05982         0.01176
   Hydroxylapatite        0.04894     -1.310          24.58           9.276
   Mesolite                0.3041     -0.517          117.9           52.06
   Minnesotaite            0.3711     -0.430          175.9           54.88
   Nontronite-Mg         0.003599     -2.444          1.518          0.4670
   Pyrite               0.0004997     -3.301        0.05996         0.01196
   Quartz                  0.1187     -0.925          7.134           2.694
   Rhodochrosite        0.0002408     -3.618        0.02768        0.007484
   Saponite-Ca           0.005007     -2.300          1.930          0.6794
   Saponite-Mg             0.1742     -0.759          66.71           23.29
                                               _____________   _____________
          (total)                                     413.4           148.7 

  Aqueous species       molality    mg/kg sol'n    act. coef.     log act.
 ---------------------------------------------------------------------------
   Cl-                     0.8912     2.917e+04      0.5570       -0.3042
   Na+                     0.8873     1.883e+04      0.6201       -0.2595
   Ti(OH)4(aq)             0.1277     1.366e+04      1.0000       -0.8939
   Ca++                    0.1176         4350.      0.1761       -1.6840
   NaCl(aq)               0.09191         4959.      1.0000       -1.0367
   K+                     0.06204         2239.      0.5570       -1.4615
   MnCl+                  0.01988         1659.      0.6201       -1.9092
   Mg++                   0.01289         289.3      0.2499       -2.4918
   Mn++                  0.008159         413.8      0.1761       -2.8426
   CaCl+                 0.007292         508.5      0.6201       -2.3447
   MgCl+                 0.003922         216.4      0.6201       -2.6140
   CaCl2(aq)             0.002121         217.4      1.0000       -2.6734
   KCl(aq)               0.002043         140.6      1.0000       -2.6897
   SiO2(aq)             0.0008352         46.33      1.0000       -3.0782
   CO2(aq)              0.0004663         18.95      1.0000       -3.3313
   Fe++                 0.0003234         16.67      0.1761       -4.2445
   HCO3-                0.0001650         9.294      0.6201       -3.9901
   CaHCO3+              8.944e-05         8.348      0.6201       -4.2560
   FeCl+                7.326e-05         6.175      0.6201       -4.3427
   Methane(aq)          2.415e-05        0.3577      1.0000       -4.6170
   NaHCO3(aq)           2.186e-05         1.695      1.0000       -4.6604
   MgHCO3+              1.449e-05         1.141      0.6201       -5.0465
   FeCl4--              5.452e-06        0.9950      0.1005       -6.2612
   NaHSiO3(aq)          3.652e-06        0.3375      1.0000       -5.4374
   H+                   2.251e-06      0.002095      0.8044       -5.7421
   CaCO3(aq)            1.272e-06        0.1175      1.0000       -5.8956
   HSiO3-               5.948e-07       0.04233      0.6201       -6.4332
   OH-                  5.049e-07      0.007928      0.5903       -6.5257
   H2S(aq)              4.212e-07       0.01325      1.0000       -6.3755
   FeCl2(aq)            2.356e-07       0.02758      1.0000       -6.6277
   H2(aq)               2.182e-07     0.0004061      1.0000       -6.6612
   HCl(aq)              2.156e-07      0.007259      1.0000       -6.6663
   H2PO4-               1.521e-07       0.01362      0.6201       -7.0255
   HS-                  1.297e-07      0.003960      0.5903       -7.1161
   MgCO3(aq)            4.977e-08      0.003874      1.0000       -7.3031
   CO3--                3.913e-08      0.002168      0.1191       -8.3316
   NaOH(aq)             3.847e-08      0.001420      1.0000       -7.4149
   HPO4--               2.672e-08      0.002367      0.1005       -8.5710
   AlO2-                1.842e-08      0.001003      0.6201       -7.9422
   Formate              1.427e-08     0.0005930      0.5903       -8.0746
   Ca(For)+             1.094e-08     0.0008593      0.6201       -8.1686
    (only species > 1e-8 molal listed)

  Mineral saturation states
                     log Q/K                          log Q/K
 ----------------------------------------------------------------
   Hydroxylapatite    0.0000 sat    Sanidine_high     -0.9969     
   Rhodochrosite      0.0000 sat    Goethite          -1.0015     
   Saponite-Ca        0.0000 sat    Ferrosilite       -1.0299     
   Chromite           0.0000 sat    Phlogopite        -1.0305     
   Quartz             0.0000 sat    Albite_low        -1.0780     
   Annite             0.0000 sat    Albite            -1.0780     
   Mesolite           0.0000 sat    Montmor-K         -1.1118     
   Saponite-Mg        0.0000 sat    Gibbsite          -1.1131     
   Nontronite-Mg      0.0000 sat    Cronstedtite-7A   -1.1834     
   Minnesotaite       0.0000 sat    Analcime          -1.2578     
   Pyrite             0.0000 sat    Smectite-low-Fe-  -1.3247     
   Nontronite-Ca     -0.0065        Magnesite         -1.3274     
   Saponite-Na       -0.1140        Kaolinite         -1.3281     
   Nontronite-Na     -0.1205        Troilite          -1.3425     
   Celadonite        -0.1373        Illite            -1.3451     
   Tridymite         -0.1718        Pyrrhotite        -1.4221     
   Maximum_Microcli  -0.1881        Whitlockite       -1.4719     
   K-Feldspar        -0.2009        Scolecite         -1.6050     
   Chalcedony        -0.2167        Smectite-high-Fe  -1.6247     
   Diaspore          -0.3318        Rhodonite         -1.6859     
   Saponite-K        -0.3322        Beidellite-Mg     -1.8070     
   Nontronite-K      -0.3382        Beidellite-Ca     -1.8139     
   Cristobalite(alp  -0.4177        Dolomite-dis      -1.8788     
   Muscovite         -0.4531        Monohydrocalcite  -1.9266     
   Talc              -0.4716        Beidellite-Na     -1.9276     
   Ice               -0.4797        Albite_high       -2.0091     
   Stilbite          -0.5831        Paragonite        -2.1032     
   Hematite          -0.6114        Halite            -2.1417     
   Boehmite          -0.6266        Beidellite-K      -2.1461     
   C                 -0.6454        Fayalite          -2.1489     
   Coesite           -0.6584        Eskolaite         -2.2411     
   Magnetite         -0.6828        Ripidolite-14A    -2.2877     
   Daphnite-14A      -0.7009        Mordenite         -2.2929     
   Calcite           -0.7063        Enstatite         -2.3093     
   Cristobalite(bet  -0.7199        Pyrophyllite      -2.3207     
   Dolomite-ord      -0.7655        Chrysotile        -2.4026     
   Dolomite          -0.7662        FeO               -2.5715     
   Montmor-Mg        -0.7956        Chamosite-7A      -2.5788     
   Aragonite         -0.8499        Kalsilite         -2.6995     
   Montmor-Ca        -0.8512        Jadeite           -2.7162     
   SiO2(am)          -0.8939        Corundum          -2.7326     
   Montmor-Na        -0.9115        Beidellite-H      -2.7522     
   Saponite-H        -0.9378        Alabandite        -2.8299     
   Nontronite-H      -0.9425        Laumontite        -2.9932     
   Greenalite        -0.9585        Wustite           -2.9943     
   Siderite          -0.9958     
    (only minerals with log Q/K > -3 listed)

                         partial
  Gases               press. (bar)     fugacity     fug. coef.    log fug.
 ---------------------------------------------------------------------------
   H2O(g)                  0.8215        0.8094        0.9852     -0.0918
   CO2(g)                 0.04354       0.04344        0.9976     -1.3621
   CH4(g)                 0.02764       0.02762        0.9993     -1.5588
   H2(g)                0.0002730     0.0002732         1.001     -3.5636
   H2S(g)               1.261e-05     1.256e-05        0.9961     -4.9010
   CO(g)                3.350e-09     3.350e-09         1.000*    -8.4749
   HCl(g)               2.611e-10     2.611e-10         1.000*    -9.5832
   C2H4(g)              2.650e-19     2.650e-19         1.000*   -18.5768
   SO2(g)               5.153e-21     5.116e-21        0.9928    -20.2911
   S2(g)                4.719e-23     4.719e-23         1.000*   -22.3262
   Cl2(g)               3.485e-43     3.485e-43         1.000*   -42.4578
   Na(g)                3.231e-44     3.231e-44         1.000*   -43.4907
   K(g)                 2.491e-46     2.491e-46         1.000*   -45.6037
   O2(g)                1.127e-56     1.127e-56        0.9999    -55.9479
   Mg(g)                5.535e-73     5.535e-73         1.000*   -72.2569
   Ca(g)                3.492e-91     3.492e-91         1.000*   -90.4569
   C(g)                 9.537e-94     9.537e-94         1.000*   -93.0206
   Al(g)               1.337e-108    1.337e-108         1.000*  -107.8739
   Si(g)               6.133e-118    6.133e-118         1.000*  -117.2124
    *no data, gas taken to be ideal

                                  In fluid              Sorbed            Kd
  Original basis total moles   moles     mg/kg      moles     mg/kg      L/kg
 -------------------------------------------------------------------------------
   H2O                 58.4       53.8  9.23e+05
   Al+++              0.700   2.68e-08  0.000687
   Ca++               0.569      0.123  4.70e+03
   Cl-                0.990      0.990  3.34e+04
   CrO4--          0.000534   8.07e-17  8.91e-12
   Fe++                1.22   0.000390      20.7
   H+                 -6.52   0.000473     0.454
   HCO3-            0.00100   0.000759      44.1
   HPO4--             0.147   1.73e-07    0.0158
   K+                0.0965     0.0622  2.31e+03
   Mg++               0.583     0.0163      378.
   Mn++              0.0274     0.0272  1.42e+03
   Na+                 1.16      0.950  2.08e+04
   O2(aq)         -0.000399  -4.80e-05     -1.46
   SO4--            0.00100   5.34e-07    0.0489
   SiO2(aq)            3.29   0.000814      46.6
   Ti(OH)4(aq)        0.124      0.124  1.37e+04

  Elemental composition               In fluid                  Sorbed
                  total moles     moles       mg/kg        moles       mg/kg
 -------------------------------------------------------------------------------
   Aluminum            0.6998    2.677e-08   0.0006875
   Calcium             0.5685       0.1233       4702.
   Carbon            0.001000    0.0007592       8.679
   Chlorine            0.9900       0.9900   3.341e+04
   Chromium         0.0005345    8.068e-17   3.993e-12
   Hydrogen             111.0        108.2   1.038e+05
   Iron                 1.225    0.0003903       20.74
   Magnesium           0.5833      0.01632       377.6
   Manganese          0.02743      0.02719       1422.
   Oxygen               66.12        54.34   8.275e+05
   Phosphorus          0.1468    1.735e-07    0.005115
   Potassium          0.09655      0.06216       2313.
   Silicon              3.294    0.0008143       21.77
   Sodium               1.155       0.9498   2.078e+04
   Sulfur            0.001000    5.344e-07     0.01631
   Titanium            0.1238       0.1238       5644.


          Step #   100             Xi = 0.4000

          Temperature = 100.0 C    Pressure =  1.013 bars
          pH =  5.755              log fO2 =  -55.943
          Eh =  -0.2420 volts      pe =  -3.2687
          Ionic strength      =    1.206643 molal
          Charge imbalance    =    0.339034 eq/kg (17.09% error)
          Activity of water   =    0.971089
          Solvent mass        =     0.96876 kg
          Solution mass       =      1.0501 kg
          Mineral mass        =     0.43200 kg
          Solution density    =    1.000    g/cm3
          Solution viscosity  =    0.003    poise
          Chlorinity          =    1.021929 molal
          Dissolved solids    =       77474 mg/kg sol'n
          Hardness            =    12516.87 mg/kg sol'n as CaCO3
            carbonate         =        8.93 mg/kg sol'n as CaCO3
            non-carbonate     =    12507.94 mg/kg sol'n as CaCO3
          Carbonate alkalinity=        8.93 mg/kg sol'n as CaCO3
          Water type          =    Na-Cl
          Bulk volume         =    1.21e+03 cm3
          Fluid volume        =    1.05e+03 cm3
          Mineral volume      =        155. cm3
          Inert volume        =        0.00 cm3
          Porosity            =        87.1 %
          Permeability        =        1.15 cm2
          Mass reacted        =         423 g

                          moles          moles         grams          cm3      rxn rate
  Reactants             remaining       reacted       reacted       reacted  (mol/kg sec)
 ------------------------------------------------------------------------------------------
   Al2O3                   0.5482        0.3655         37.26          --            --  
   CaO                     0.8892        0.5928         33.24          --            --  
   Cr2O3                0.0004179     0.0002786       0.04234          --            --  
   FeO(ox)                  1.918         1.278         91.85          --            --  
   K2O(ox)                0.07485       0.04990         4.700          --            --  
   MgO                     0.3593        0.2395         9.655          --            --  
   MnO                    0.04298       0.02865         2.033          --            --  
   Na2O(ox)                0.4069        0.2712         16.81          --            --  
   P2O5                    0.1150       0.07667         10.88          --            --  
   SiO2                     5.160         3.440         206.7          --            --  
   TiO2                    0.1940        0.1293         10.33          --            --  

  Minerals in system     moles      log moles      grams        volume (cm3)
 ----------------------------------------------------------------------------
   Annite                 0.03957     -1.403          20.26           6.107
   Chromite             0.0002791     -3.554        0.06247         0.01228
   Hydroxylapatite        0.05111     -1.291          25.67           9.688
   Mesolite                0.3158     -0.501          122.5           54.06
   Minnesotaite            0.3841     -0.416          182.0           56.79
   Nontronite-Mg         0.003588     -2.445          1.513          0.4655
   Pyrite               0.0004997     -3.301        0.05996         0.01196
   Quartz                  0.1334     -0.875          8.015           3.026
   Rhodochrosite        0.0003139     -3.503        0.03608        0.009755
   Saponite-Ca            0.08956     -1.048          34.53           12.15
   Saponite-Mg            0.09760     -1.011          37.37           13.05
                                               _____________   _____________
          (total)                                     432.0           155.4 

  Aqueous species       molality    mg/kg sol'n    act. coef.     log act.
 ---------------------------------------------------------------------------
   Na+                     0.9026     1.914e+04      0.6200       -0.2521
   Cl-                     0.8910     2.914e+04      0.5571       -0.3042
   Ti(OH)4(aq)             0.1335     1.428e+04      1.0000       -0.8745
   Ca++                    0.1107         4094.      0.1763       -1.7095
   NaCl(aq)               0.09349         5040.      1.0000       -1.0292
   K+                     0.06118         2207.      0.5571       -1.4674
   MnCl+                  0.02075         1730.      0.6200       -1.8906
   Mg++                   0.01215         272.4      0.2500       -2.5174
   Mn++                  0.008508         431.2      0.1763       -2.8240
   CaCl+                 0.006876         479.1      0.6200       -2.3703
   MgCl+                 0.003699         203.9      0.6200       -2.6396
   KCl(aq)               0.002016         138.6      1.0000       -2.6956
   CaCl2(aq)             0.002000         204.8      1.0000       -2.6989
   SiO2(aq)             0.0008352         46.30      1.0000       -3.0782
   CO2(aq)              0.0004205         17.07      1.0000       -3.3762
   Fe++                 0.0003041         15.67      0.1763       -4.2708
   HCO3-                0.0001534         8.632      0.6200       -4.0219
   CaHCO3+              7.839e-05         7.311      0.6200       -4.3133
   FeCl+                6.896e-05         5.808      0.6200       -4.3690
   Methane(aq)          2.133e-05        0.3157      1.0000       -4.6710
   NaHCO3(aq)           2.066e-05         1.601      1.0000       -4.6848
   MgHCO3+              1.270e-05        0.9996      0.6200       -5.1038
   FeCl4--              5.121e-06        0.9338      0.1007       -6.2875
   NaHSiO3(aq)          3.830e-06        0.3536      1.0000       -5.4168
   H+                   2.185e-06      0.002032      0.8039       -5.7553
   CaCO3(aq)            1.149e-06        0.1061      1.0000       -5.9397
   HSiO3-               6.131e-07       0.04360      0.6200       -6.4201
   OH-                  5.204e-07      0.008165      0.5903       -6.5126
   H2S(aq)              4.201e-07       0.01321      1.0000       -6.3766
   FeCl2(aq)            2.218e-07       0.02593      1.0000       -6.6541
   H2(aq)               2.171e-07     0.0004037      1.0000       -6.6634
   HCl(aq)              2.092e-07      0.007037      1.0000       -6.6794
   H2PO4-               1.563e-07       0.01398      0.6200       -7.0136
   HS-                  1.333e-07      0.004068      0.5903       -7.1040
   MgCO3(aq)            4.496e-08      0.003497      1.0000       -7.3472
   NaOH(aq)             4.033e-08      0.001488      1.0000       -7.3943
   CO3--                3.742e-08      0.002072      0.1193       -8.3502
   HPO4--               2.824e-08      0.002501      0.1007       -8.5459
   AlO2-                1.868e-08      0.001016      0.6200       -7.9363
   Formate              1.319e-08     0.0005479      0.5903       -8.1086
    (only species > 1e-8 molal listed)

  Mineral saturation states
                     log Q/K                          log Q/K
 ----------------------------------------------------------------
   Hydroxylapatite    0.0000 sat    Sanidine_high     -0.9969     
   Quartz             0.0000 sat    Goethite          -1.0003     
   Chromite           0.0000 sat    Phlogopite        -1.0282     
   Saponite-Ca        0.0000 sat    Ferrosilite       -1.0299     
   Mesolite           0.0000 sat    Siderite          -1.0407     
   Rhodochrosite      0.0000 sat    Albite_low        -1.0647     
   Annite             0.0000 sat    Albite            -1.0647     
   Pyrite             0.0000 sat    Gibbsite          -1.1203     
   Nontronite-Mg      0.0000 sat    Montmor-K         -1.1212     
   Saponite-Mg        0.0000 sat    Cronstedtite-7A   -1.1812     
   Minnesotaite       0.0000 sat    Analcime          -1.2450     
   Nontronite-Ca     -0.0065        Smectite-low-Fe-  -1.3283     
   Saponite-Na       -0.1073        Kaolinite         -1.3426     
   Nontronite-Na     -0.1138        Troilite          -1.3436     
   Celadonite        -0.1365        Illite            -1.3572     
   Tridymite         -0.1718        Magnesite         -1.3715     
   Maximum_Microcli  -0.1881        Pyrrhotite        -1.4232     
   K-Feldspar        -0.2009        Whitlockite       -1.4722     
   Chalcedony        -0.2167        Scolecite         -1.6187     
   Saponite-K        -0.3300        Smectite-high-Fe  -1.6291     
   Nontronite-K      -0.3360        Rhodonite         -1.6410     
   Diaspore          -0.3391        Beidellite-Mg     -1.8237     
   Cristobalite(alp  -0.4177        Beidellite-Ca     -1.8306     
   Muscovite         -0.4675        Beidellite-Na     -1.9377     
   Talc              -0.4693        Dolomite-dis      -1.9671     
   Ice               -0.4797        Monohydrocalcite  -1.9708     
   Stilbite          -0.5953        Albite_high       -1.9958     
   Hematite          -0.6091        Paragonite        -2.1043     
   Boehmite          -0.6339        Halite            -2.1342     
   Coesite           -0.6584        Fayalite          -2.1489     
   Magnetite         -0.6806        Beidellite-K      -2.1606     
   C                 -0.6948        Eskolaite         -2.2411     
   Daphnite-14A      -0.7154        Mordenite         -2.2920     
   Cristobalite(bet  -0.7199        Ripidolite-14A    -2.2999     
   Calcite           -0.7504        Enstatite         -2.3086     
   Montmor-Mg        -0.8073        Pyrophyllite      -2.3351     
   Dolomite-ord      -0.8538        Chrysotile        -2.4003     
   Dolomite          -0.8545        FeO               -2.5715     
   Montmor-Ca        -0.8629        Chamosite-7A      -2.5933     
   SiO2(am)          -0.8939        Kalsilite         -2.6995     
   Aragonite         -0.8940        Jadeite           -2.7029     
   Montmor-Na        -0.9166        Corundum          -2.7471     
   Saponite-H        -0.9380        Beidellite-H      -2.7691     
   Nontronite-H      -0.9427        Alabandite        -2.7862     
   Greenalite        -0.9585        Wustite           -2.9942     
    (only minerals with log Q/K > -3 listed)

                         partial
  Gases               press. (bar)     fugacity     fug. coef.    log fug.
 ---------------------------------------------------------------------------
   H2O(g)                  0.8215        0.8094        0.9852     -0.0918
   CO2(g)                 0.03926       0.03917        0.9976     -1.4070
   CH4(g)                 0.02441       0.02439        0.9993     -1.6128
   H2(g)                0.0002716     0.0002717         1.001     -3.5658
   H2S(g)               1.258e-05     1.253e-05        0.9961     -4.9021
   CO(g)                3.005e-09     3.005e-09         1.000*    -8.5221
   HCl(g)               2.533e-10     2.533e-10         1.000*    -9.5963
   C2H4(g)              2.088e-19     2.088e-19         1.000*   -18.6802
   SO2(g)               5.221e-21     5.183e-21        0.9928    -20.2854
   S2(g)                4.743e-23     4.743e-23         1.000*   -22.3239
   Cl2(g)               3.297e-43     3.297e-43         1.000*   -42.4818
   Na(g)                3.379e-44     3.379e-44         1.000*   -43.4712
   K(g)                 2.526e-46     2.526e-46         1.000*   -45.5976
   O2(g)                1.139e-56     1.139e-56        0.9999    -55.9434
   Mg(g)                5.516e-73     5.516e-73         1.000*   -72.2584
   Ca(g)                3.480e-91     3.480e-91         1.000*   -90.4584
   C(g)                 8.511e-94     8.511e-94         1.000*   -93.0700
   Al(g)               1.305e-108    1.305e-108         1.000*  -107.8845
   Si(g)               6.069e-118    6.069e-118         1.000*  -117.2169
    *no data, gas taken to be ideal

                                  In fluid              Sorbed            Kd
  Original basis total moles   moles     mg/kg      moles     mg/kg      L/kg
 -------------------------------------------------------------------------------
   H2O                 58.6       53.8  9.23e+05
   Al+++              0.731   2.70e-08  0.000694
   Ca++               0.594      0.116  4.43e+03
   Cl-                0.990      0.990  3.34e+04
   CrO4--          0.000558   7.36e-17  8.13e-12
   Fe++                1.28   0.000367      19.5
   H+                 -6.81   0.000425     0.408
   HCO3-            0.00100   0.000686      39.9
   HPO4--             0.153   1.79e-07    0.0163
   K+                 0.101     0.0612  2.28e+03
   Mg++               0.594     0.0154      356.
   Mn++              0.0287     0.0283  1.48e+03
   Na+                 1.18      0.965  2.11e+04
   O2(aq)         -0.000416  -4.25e-05     -1.30
   SO4--            0.00100   5.36e-07    0.0490
   SiO2(aq)            3.44   0.000813      46.5
   Ti(OH)4(aq)        0.129      0.129  1.43e+04

  Elemental composition               In fluid                  Sorbed
                  total moles     moles       mg/kg        moles       mg/kg
 -------------------------------------------------------------------------------
   Aluminum            0.7309    2.699e-08   0.0006936
   Calcium             0.5938       0.1160       4426.
   Carbon            0.001000    0.0006861       7.847
   Chlorine            0.9900       0.9900   3.342e+04
   Chromium         0.0005582    7.356e-17   3.642e-12
   Hydrogen             111.0        108.1   1.037e+05
   Iron                 1.279    0.0003666       19.49
   Magnesium           0.5935      0.01537       355.7
   Manganese          0.02865      0.02834       1483.
   Oxygen               66.60        54.30   8.272e+05
   Phosphorus          0.1533    1.788e-07    0.005275
   Potassium           0.1008      0.06123       2280.
   Silicon              3.440    0.0008134       21.76
   Sodium               1.178       0.9650   2.113e+04
   Sulfur            0.001000    5.362e-07     0.01637
   Titanium            0.1293       0.1293       5898.


          Step #   103             Xi = 0.4217

          Temperature = 100.0 C    Pressure =  1.013 bars
          pH =  5.773              log fO2 =  -55.937
          Eh =  -0.2432 volts      pe =  -3.2852
          Ionic strength      =    1.197426 molal
          Charge imbalance    =    0.339261 eq/kg (17.12% error)
          Activity of water   =    0.971099
          Solvent mass        =     0.96717 kg
          Solution mass       =      1.0494 kg
          Mineral mass        =     0.45565 kg
          Solution density    =    1.000    g/cm3
          Solution viscosity  =    0.003    poise
          Chlorinity          =    1.023602 molal
          Dissolved solids    =       78365 mg/kg sol'n
          Hardness            =    11525.40 mg/kg sol'n as CaCO3
            carbonate         =        8.07 mg/kg sol'n as CaCO3
            non-carbonate     =    11517.33 mg/kg sol'n as CaCO3
          Carbonate alkalinity=        8.07 mg/kg sol'n as CaCO3
          Water type          =    Na-Cl
          Bulk volume         =    1.21e+03 cm3
          Fluid volume        =    1.05e+03 cm3
          Mineral volume      =        164. cm3
          Inert volume        =        0.00 cm3
          Porosity            =        86.5 %
          Permeability        =       0.929 cm2
          Mass reacted        =         446 g

                          moles          moles         grams          cm3      rxn rate
  Reactants             remaining       reacted       reacted       reacted  (mol/kg sec)
 ------------------------------------------------------------------------------------------
   Al2O3                   0.5284        0.3853         39.28          --            --  
   CaO                     0.8570        0.6249         35.04          --            --  
   Cr2O3                0.0004028     0.0002937       0.04464          --            --  
   FeO(ox)                  1.848         1.348         96.82          --            --  
   K2O(ox)                0.07214       0.05260         4.955          --            --  
   MgO                     0.3463        0.2525         10.18          --            --  
   MnO                    0.04143       0.03021         2.143          --            --  
   Na2O(ox)                0.3922        0.2859         17.72          --            --  
   P2O5                    0.1108       0.08082         11.47          --            --  
   SiO2                     4.973         3.626         217.9          --            --  
   TiO2                    0.1870        0.1364         10.89          --            --  

  Minerals in system     moles      log moles      grams        volume (cm3)
 ----------------------------------------------------------------------------
   Annite                 0.04626     -1.335          23.68           7.140
   Chromite             0.0002942     -3.531        0.06585         0.01295
   Hydroxylapatite        0.05388     -1.269          27.07           10.21
   Mesolite                0.3307     -0.481          128.2           56.61
   Minnesotaite            0.4005     -0.397          189.8           59.22
   Nontronite-Mg         0.003575     -2.447          1.508          0.4639
   Pyrite               0.0004997     -3.301        0.05996         0.01196
   Quartz                  0.1523     -0.817          9.151           3.455
   Rhodochrosite        0.0003985     -3.400        0.04581         0.01238
   Saponite-Ca             0.1973     -0.705          76.05           26.76
                                               _____________   _____________
          (total)                                     455.7           163.9 

  Aqueous species       molality    mg/kg sol'n    act. coef.     log act.
 ---------------------------------------------------------------------------
   Na+                     0.9222     1.954e+04      0.6200       -0.2428
   Cl-                     0.8907     2.910e+04      0.5573       -0.3042
   Ti(OH)4(aq)             0.1410     1.506e+04      1.0000       -0.8508
   Ca++                    0.1021         3770.      0.1765       -1.7444
   NaCl(aq)               0.09551         5145.      1.0000       -1.0199
   K+                     0.06000         2162.      0.5573       -1.4758
   MnCl+                  0.02186         1821.      0.6200       -1.8679
   Mg++                   0.01121         251.0      0.2502       -2.5523
   Mn++                  0.008956         453.5      0.1765       -2.8012
   CaCl+                 0.006344         441.6      0.6200       -2.4052
   MgCl+                 0.003413         187.9      0.6200       -2.6745
   KCl(aq)               0.001977         135.9      1.0000       -2.7039
   CaCl2(aq)             0.001845         188.8      1.0000       -2.7339
   SiO2(aq)             0.0008352         46.25      1.0000       -3.0782
   CO2(aq)              0.0003673         14.90      1.0000       -3.4350
   Fe++                 0.0002796         14.39      0.1765       -4.3068
   HCO3-                0.0001396         7.851      0.6200       -4.0627
   CaHCO3+              6.586e-05         6.136      0.6200       -4.3890
   FeCl+                6.348e-05         5.342      0.6200       -4.4050
   NaHCO3(aq)           1.922e-05         1.488      1.0000       -4.7162
   Methane(aq)          1.812e-05        0.2680      1.0000       -4.7417
   MgHCO3+              1.067e-05        0.8389      0.6200       -5.1795
   FeCl4--              4.701e-06        0.8563      0.1010       -6.3235
   NaHSiO3(aq)          4.078e-06        0.3761      1.0000       -5.3896
   H+                   2.098e-06      0.001949      0.8034       -5.7732
   CaCO3(aq)            1.006e-06       0.09279      1.0000       -5.9975
   HSiO3-               6.390e-07       0.04540      0.6200       -6.4021
   OH-                  5.424e-07      0.008501      0.5904       -6.4946
   H2S(aq)              4.187e-07       0.01315      1.0000       -6.3781
   H2(aq)               2.156e-07     0.0004005      1.0000       -6.6664
   FeCl2(aq)            2.042e-07       0.02385      1.0000       -6.6900
   HCl(aq)              2.007e-07      0.006745      1.0000       -6.6974
   H2PO4-               1.623e-07       0.01451      0.6200       -6.9973
   HS-                  1.385e-07      0.004220      0.5904       -7.0876
   NaOH(aq)             4.295e-08      0.001583      1.0000       -7.3671
   MgCO3(aq)            3.936e-08      0.003059      1.0000       -7.4049
   CO3--                3.543e-08      0.001959      0.1196       -8.3730
   HPO4--               3.048e-08      0.002696      0.1010       -8.5117
   AlO2-                1.904e-08      0.001035      0.6200       -7.9279
   Formate              1.193e-08     0.0004948      0.5904       -8.1524
    (only species > 1e-8 molal listed)

  Mineral saturation states
                     log Q/K                          log Q/K
 ----------------------------------------------------------------
   Pyrite             0.0000 sat    Goethite          -0.9988     
   Minnesotaite       0.0000 sat    Phlogopite        -1.0252     
   Annite             0.0000 sat    Ferrosilite       -1.0299     
   Chromite           0.0000 sat    Albite_low        -1.0470     
   Nontronite-Mg      0.0000 sat    Albite            -1.0470     
   Hydroxylapatite    0.0000 sat    Siderite          -1.0995     
   Mesolite           0.0000 sat    Gibbsite          -1.1299     
   Rhodochrosite      0.0000 sat    Montmor-K         -1.1338     
   Saponite-Ca        0.0000 sat    Cronstedtite-7A   -1.1782     
   Quartz             0.0000 sat    Analcime          -1.2280     
   Saponite-Mg       -0.0000 sat    Smectite-low-Fe-  -1.3332     
   Nontronite-Ca     -0.0065        Troilite          -1.3451     
   Saponite-Na       -0.0985        Kaolinite         -1.3618     
   Nontronite-Na     -0.1050        Illite            -1.3733     
   Celadonite        -0.1355        Pyrrhotite        -1.4247     
   Tridymite         -0.1718        Magnesite         -1.4292     
   Maximum_Microcli  -0.1881        Whitlockite       -1.4725     
   K-Feldspar        -0.2009        Rhodonite         -1.5822     
   Chalcedony        -0.2167        Smectite-high-Fe  -1.6350     
   Saponite-K        -0.3270        Scolecite         -1.6369     
   Nontronite-K      -0.3330        Beidellite-Mg     -1.8460     
   Diaspore          -0.3487        Beidellite-Ca     -1.8529     
   Cristobalite(alp  -0.4177        Beidellite-Na     -1.9510     
   Talc              -0.4663        Albite_high       -1.9781     
   Ice               -0.4797        Monohydrocalcite  -2.0285     
   Muscovite         -0.4867        Dolomite-dis      -2.0826     
   Hematite          -0.6061        Paragonite        -2.1058     
   Stilbite          -0.6114        Halite            -2.1249     
   Boehmite          -0.6435        Fayalite          -2.1489     
   Coesite           -0.6584        Beidellite-K      -2.1798     
   Magnetite         -0.6776        Eskolaite         -2.2411     
   Cristobalite(bet  -0.7199        Mordenite         -2.2909     
   Daphnite-14A      -0.7346        Enstatite         -2.3076     
   C                 -0.7596        Ripidolite-14A    -2.3161     
   Calcite           -0.8082        Pyrophyllite      -2.3543     
   Montmor-Mg        -0.8229        Chrysotile        -2.3973     
   Montmor-Ca        -0.8785        FeO               -2.5715     
   SiO2(am)          -0.8939        Chamosite-7A      -2.6125     
   Montmor-Na        -0.9233        Jadeite           -2.6852     
   Saponite-H        -0.9381        Kalsilite         -2.6995     
   Nontronite-H      -0.9428        Alabandite        -2.7289     
   Aragonite         -0.9518        Corundum          -2.7663     
   Greenalite        -0.9585        Beidellite-H      -2.7915     
   Dolomite-ord      -0.9693        Tephroite         -2.9211     
   Dolomite          -0.9700        Wustite           -2.9940     
   Sanidine_high     -0.9969     
    (only minerals with log Q/K > -3 listed)

                         partial
  Gases               press. (bar)     fugacity     fug. coef.    log fug.
 ---------------------------------------------------------------------------
   H2O(g)                  0.8216        0.8094        0.9852     -0.0918
   CO2(g)                 0.03430       0.03422        0.9976     -1.4658
   CH4(g)                 0.02074       0.02072        0.9993     -1.6835
   H2(g)                0.0002697     0.0002699         1.001     -3.5688
   H2S(g)               1.253e-05     1.248e-05        0.9961     -4.9036
   CO(g)                2.607e-09     2.607e-09         1.000*    -8.5839
   HCl(g)               2.430e-10     2.430e-10         1.000*    -9.6143
   C2H4(g)              1.529e-19     1.529e-19         1.000*   -18.8157
   SO2(g)               5.312e-21     5.274e-21        0.9928    -20.2779
   S2(g)                4.776e-23     4.776e-23         1.000*   -22.3209
   Cl2(g)               3.056e-43     3.056e-43         1.000*   -42.5148
   Na(g)                3.586e-44     3.586e-44         1.000*   -43.4454
   K(g)                 2.574e-46     2.574e-46         1.000*   -45.5894
   O2(g)                1.155e-56     1.155e-56        0.9999    -55.9374
   Mg(g)                5.491e-73     5.491e-73         1.000*   -72.2604
   Ca(g)                3.464e-91     3.464e-91         1.000*   -90.4604
   C(g)                 7.332e-94     7.332e-94         1.000*   -93.1348
   Al(g)               1.263e-108    1.263e-108         1.000*  -107.8987
   Si(g)               5.986e-118    5.986e-118         1.000*  -117.2229
    *no data, gas taken to be ideal

                                  In fluid              Sorbed            Kd
  Original basis total moles   moles     mg/kg      moles     mg/kg      L/kg
 -------------------------------------------------------------------------------
   H2O                 58.7       53.7  9.22e+05
   Al+++              0.771   2.73e-08  0.000703
   Ca++               0.626      0.107  4.07e+03
   Cl-                0.990      0.990  3.34e+04
   CrO4--          0.000588   6.48e-17  7.17e-12
   Fe++                1.35   0.000337      17.9
   H+                 -7.17   0.000370     0.355
   HCO3-            0.00100   0.000601      35.0
   HPO4--             0.162   1.87e-07    0.0171
   K+                 0.106     0.0599  2.23e+03
   Mg++               0.607     0.0141      328.
   Mn++              0.0302     0.0298  1.56e+03
   Na+                 1.21      0.984  2.16e+04
   O2(aq)         -0.000439  -3.63e-05     -1.11
   SO4--            0.00100   5.39e-07    0.0493
   SiO2(aq)            3.63   0.000812      46.5
   Ti(OH)4(aq)        0.136      0.136  1.51e+04

  Elemental composition               In fluid                  Sorbed
                  total moles     moles       mg/kg        moles       mg/kg
 -------------------------------------------------------------------------------
   Aluminum            0.7705    2.733e-08   0.0007026
   Calcium             0.6259       0.1067       4075.
   Carbon            0.001000    0.0006015       6.884
   Chlorine            0.9900       0.9900   3.345e+04
   Chromium         0.0005884    6.485e-17   3.213e-12
   Hydrogen             111.0        107.9   1.036e+05
   Iron                 1.349    0.0003365       17.91
   Magnesium           0.6065      0.01415       327.7
   Manganese          0.03021      0.02981       1560.
   Oxygen               67.20        54.23   8.269e+05
   Phosphorus          0.1616    1.865e-07    0.005505
   Potassium           0.1062      0.05994       2233.
   Silicon              3.626    0.0008124       21.74
   Sodium               1.208       0.9843   2.156e+04
   Sulfur            0.001000    5.389e-07     0.01647
   Titanium            0.1364       0.1364       6221.


          Step #   104             Xi = 0.4242

          Temperature = 100.0 C    Pressure =  1.013 bars
          pH =  5.795              log fO2 =  -55.924
          Eh =  -0.2446 volts      pe =  -3.3037
          Ionic strength      =    1.196707 molal
          Charge imbalance    =    0.339283 eq/kg (17.12% error)
          Activity of water   =    0.971093
          Solvent mass        =     0.96698 kg
          Solution mass       =      1.0493 kg
          Mineral mass        =     0.45838 kg
          Solution density    =    1.000    g/cm3
          Solution viscosity  =    0.003    poise
          Chlorinity          =    1.023802 molal
          Dissolved solids    =       78487 mg/kg sol'n
          Hardness            =    11409.79 mg/kg sol'n as CaCO3
            carbonate         =        7.66 mg/kg sol'n as CaCO3
            non-carbonate     =    11402.14 mg/kg sol'n as CaCO3
          Carbonate alkalinity=        7.66 mg/kg sol'n as CaCO3
          Water type          =    Na-Cl
          Bulk volume         =    1.21e+03 cm3
          Fluid volume        =    1.05e+03 cm3
          Mineral volume      =        165. cm3
          Inert volume        =        0.00 cm3
          Porosity            =        86.4 %
          Permeability        =       0.906 cm2
          Mass reacted        =         449 g

                          moles          moles         grams          cm3      rxn rate
  Reactants             remaining       reacted       reacted       reacted  (mol/kg sec)
 ------------------------------------------------------------------------------------------
   Al2O3                   0.5261        0.3876         39.52          --            --  
   CaO                     0.8533        0.6286         35.25          --            --  
   Cr2O3                0.0004011     0.0002955       0.04491          --            --  
   FeO(ox)                  1.840         1.356         97.40          --            --  
   K2O(ox)                0.07183       0.05292         4.985          --            --  
   MgO                     0.3448        0.2540         10.24          --            --  
   MnO                    0.04125       0.03039         2.155          --            --  
   Na2O(ox)                0.3905        0.2876         17.83          --            --  
   P2O5                    0.1104       0.08130         11.54          --            --  
   SiO2                     4.952         3.648         219.2          --            --  
   TiO2                    0.1862        0.1372         10.96          --            --  

  Minerals in system     moles      log moles      grams        volume (cm3)
 ----------------------------------------------------------------------------
   Annite                 0.04683     -1.330          23.97           7.226
   Chromite             0.0002960     -3.529        0.06624         0.01302
   Hydroxylapatite        0.05420     -1.266          27.23           10.27
   Mesolite                0.3325     -0.478          128.9           56.92
   Minnesotaite            0.4027     -0.395          190.8           59.54
   Nontronite-Ca         0.003564     -2.448          1.512          0.4673
   Pyrite               0.0004997     -3.301        0.05996         0.01196
   Quartz                  0.1540     -0.813          9.252           3.494
   Rhodochrosite        0.0004495     -3.347        0.05167         0.01397
   Saponite-Ca             0.1984     -0.702          76.49           26.92
                                               _____________   _____________
          (total)                                     458.4           164.9 

  Aqueous species       molality    mg/kg sol'n    act. coef.     log act.
 ---------------------------------------------------------------------------
   Na+                     0.9244     1.958e+04      0.6200       -0.2417
   Cl-                     0.8909     2.911e+04      0.5573       -0.3041
   Ti(OH)4(aq)             0.1419     1.515e+04      1.0000       -0.8482
   Ca++                    0.1022         3775.      0.1765       -1.7438
   NaCl(aq)               0.09576         5157.      1.0000       -1.0188
   K+                     0.06008         2165.      0.5573       -1.4752
   MnCl+                  0.02197         1830.      0.6200       -1.8659
   Mg++                   0.01014         227.0      0.2502       -2.5959
   Mn++                  0.008994         455.3      0.1765       -2.7993
   CaCl+                 0.006355         442.3      0.6200       -2.4045
   MgCl+                 0.003087         170.0      0.6200       -2.7180
   KCl(aq)               0.001980         136.0      1.0000       -2.7033
   CaCl2(aq)             0.001849         189.1      1.0000       -2.7330
   SiO2(aq)             0.0008352         46.24      1.0000       -3.0782
   CO2(aq)              0.0003308         13.41      1.0000       -3.4805
   Fe++                 0.0002528         13.01      0.1765       -4.3504
   HCO3-                0.0001322         7.433      0.6200       -4.0864
   CaHCO3+              6.245e-05         5.818      0.6200       -4.4120
   FeCl+                5.743e-05         4.832      0.6200       -4.4485
   NaHCO3(aq)           1.824e-05         1.412      1.0000       -4.7389
   Methane(aq)          1.536e-05        0.2271      1.0000       -4.8136
   MgHCO3+              9.137e-06        0.7184      0.6200       -5.2468
   NaHSiO3(aq)          4.298e-06        0.3964      1.0000       -5.3667
   FeCl4--              4.254e-06        0.7749      0.1010       -6.3667
   H+                   1.995e-06      0.001853      0.8034       -5.7951
   CaCO3(aq)            1.003e-06       0.09251      1.0000       -5.9987
   HSiO3-               6.719e-07       0.04773      0.6200       -6.3803
   OH-                  5.703e-07      0.008938      0.5904       -6.4728
   H2S(aq)              4.155e-07       0.01305      1.0000       -6.3814
   H2(aq)               2.123e-07     0.0003944      1.0000       -6.6730
   HCl(aq)              1.909e-07      0.006415      1.0000       -6.7191
   FeCl2(aq)            1.847e-07       0.02158      1.0000       -6.7335
   HS-                  1.445e-07      0.004404      0.5904       -7.0690
   H2PO4-               1.440e-07       0.01287      0.6200       -7.0493
   NaOH(aq)             4.527e-08      0.001668      1.0000       -7.3442
   MgCO3(aq)            3.544e-08      0.002754      1.0000       -7.4504
   CO3--                3.527e-08      0.001950      0.1196       -8.3749
   HPO4--               2.842e-08      0.002514      0.1010       -8.5419
   AlO2-                1.902e-08      0.001034      0.6200       -7.9285
   Formate              1.112e-08     0.0004614      0.5904       -8.1826
    (only species > 1e-8 molal listed)

  Mineral saturation states
                     log Q/K                          log Q/K
 ----------------------------------------------------------------
   Rhodochrosite      0.0000 sat    Dolomite          -1.0167     
   Chromite           0.0000 sat    Phlogopite        -1.0251     
   Pyrite             0.0000 sat    Ferrosilite       -1.0299     
   Hydroxylapatite    0.0000 sat    Albite_low        -1.0465     
   Quartz             0.0000 sat    Albite            -1.0465     
   Nontronite-Ca      0.0000 sat    Siderite          -1.1450     
   Minnesotaite       0.0000 sat    Gibbsite          -1.1523     
   Mesolite           0.0000 sat    Montmor-K         -1.1637     
   Annite             0.0000 sat    Cronstedtite-7A   -1.1716     
   Saponite-Ca        0.0000 sat    Analcime          -1.2276     
   Nontronite-Mg     -0.0008        Troilite          -1.3484     
   Saponite-Mg       -0.0073        Smectite-low-Fe-  -1.3518     
   Nontronite-Na     -0.0982        Kaolinite         -1.4065     
   Saponite-Na       -0.0982        Illite            -1.4113     
   Celadonite        -0.1355        Pyrrhotite        -1.4280     
   Tridymite         -0.1718        Magnesite         -1.4747     
   Maximum_Microcli  -0.1881        Whitlockite       -1.4873     
   K-Feldspar        -0.2009        Rhodonite         -1.5367     
   Chalcedony        -0.2167        Scolecite         -1.6374     
   Nontronite-K      -0.3264        Smectite-high-Fe  -1.6544     
   Saponite-K        -0.3269        Beidellite-Ca     -1.8977     
   Diaspore          -0.3711        Beidellite-Mg     -1.8981     
   Cristobalite(alp  -0.4177        Albite_high       -1.9776     
   Talc              -0.4662        Beidellite-Na     -1.9956     
   Ice               -0.4797        Monohydrocalcite  -2.0297     
   Muscovite         -0.5315        Halite            -2.1238     
   Hematite          -0.5996        Dolomite-dis      -2.1293     
   Stilbite          -0.6118        Fayalite          -2.1489     
   Coesite           -0.6584        Paragonite        -2.1501     
   Boehmite          -0.6659        Beidellite-K      -2.2246     
   Magnetite         -0.6710        Eskolaite         -2.2411     
   Cristobalite(bet  -0.7199        Mordenite         -2.2909     
   Daphnite-14A      -0.7793        Enstatite         -2.3076     
   Calcite           -0.8094        Ripidolite-14A    -2.3608     
   C                 -0.8182        Chrysotile        -2.3972     
   Montmor-Mg        -0.8602        Pyrophyllite      -2.3991     
   SiO2(am)          -0.8939        FeO               -2.5715     
   Montmor-Ca        -0.9085        Chamosite-7A      -2.6573     
   Nontronite-H      -0.9436        Jadeite           -2.6847     
   Saponite-H        -0.9454        Alabandite        -2.6867     
   Aragonite         -0.9530        Kalsilite         -2.6995     
   Montmor-Na        -0.9531        Corundum          -2.8111     
   Greenalite        -0.9585        Tephroite         -2.8300     
   Goethite          -0.9956        Beidellite-H      -2.8436     
   Sanidine_high     -0.9969        Wustite           -2.9937     
   Dolomite-ord      -1.0160     
    (only minerals with log Q/K > -3 listed)

                         partial
  Gases               press. (bar)     fugacity     fug. coef.    log fug.
 ---------------------------------------------------------------------------
   H2O(g)                  0.8215        0.8094        0.9852     -0.0918
   CO2(g)                 0.03088       0.03081        0.9976     -1.5113
   CH4(g)                 0.01758       0.01756        0.9993     -1.7554
   H2(g)                0.0002656     0.0002658         1.001     -3.5754
   H2S(g)               1.244e-05     1.239e-05        0.9961     -4.9069
   CO(g)                2.312e-09     2.312e-09         1.000*    -8.6360
   HCl(g)               2.312e-10     2.312e-10         1.000*    -9.6360
   C2H4(g)              1.132e-19     1.132e-19         1.000*   -18.9462
   SO2(g)               5.517e-21     5.477e-21        0.9928    -20.2614
   S2(g)                4.849e-23     4.849e-23         1.000*   -22.3143
   Cl2(g)               2.808e-43     2.808e-43         1.000*   -42.5517
   Na(g)                3.751e-44     3.751e-44         1.000*   -43.4259
   K(g)                 2.689e-46     2.689e-46         1.000*   -45.5704
   O2(g)                1.191e-56     1.191e-56        0.9999    -55.9243
   Mg(g)                5.408e-73     5.408e-73         1.000*   -72.2669
   Ca(g)                3.779e-91     3.779e-91         1.000*   -90.4227
   C(g)                 6.406e-94     6.406e-94         1.000*   -93.1934
   Al(g)               1.172e-108    1.172e-108         1.000*  -107.9309
   Si(g)               5.807e-118    5.807e-118         1.000*  -117.2360
    *no data, gas taken to be ideal

                                  In fluid              Sorbed            Kd
  Original basis total moles   moles     mg/kg      moles     mg/kg      L/kg
 -------------------------------------------------------------------------------
   H2O                 58.8       53.7  9.22e+05
   Al+++              0.775   2.70e-08  0.000695
   Ca++               0.630      0.107  4.08e+03
   Cl-                0.990      0.990  3.34e+04
   CrO4--          0.000592   5.58e-17  6.17e-12
   Fe++                1.36   0.000304      16.2
   H+                 -7.22   0.000331     0.318
   HCO3-            0.00100   0.000550      32.0
   HPO4--             0.163   1.67e-07    0.0153
   K+                 0.107     0.0600  2.24e+03
   Mg++               0.608     0.0128      296.
   Mn++              0.0304     0.0299  1.57e+03
   Na+                 1.21      0.987  2.16e+04
   O2(aq)         -0.000442  -3.09e-05    -0.942
   SO4--            0.00100   5.42e-07    0.0496
   SiO2(aq)            3.65   0.000812      46.5
   Ti(OH)4(aq)        0.137      0.137  1.52e+04

  Elemental composition               In fluid                  Sorbed
                  total moles     moles       mg/kg        moles       mg/kg
 -------------------------------------------------------------------------------
   Aluminum            0.7751    2.703e-08   0.0006950
   Calcium             0.6296       0.1068       4080.
   Carbon            0.001000    0.0005505       6.301
   Chlorine            0.9900       0.9900   3.345e+04
   Chromium         0.0005919    5.580e-17   2.765e-12
   Hydrogen             111.0        107.9   1.036e+05
   Iron                 1.357    0.0003043       16.20
   Magnesium           0.6080      0.01280       296.4
   Manganese          0.03039      0.02994       1567.
   Oxygen               67.27        54.23   8.268e+05
   Phosphorus          0.1626    1.668e-07    0.004922
   Potassium           0.1068      0.06001       2236.
   Silicon              3.648    0.0008124       21.75
   Sodium               1.211       0.9865   2.161e+04
   Sulfur            0.001000    5.415e-07     0.01655
   Titanium            0.1372       0.1372       6259.


          Step #   108             Xi = 0.4446

          Temperature = 100.0 C    Pressure =  1.013 bars
          pH =  6.521              log fO2 =  -55.925
          Eh =  -0.2983 volts      pe =  -4.0298
          Ionic strength      =    1.195281 molal
          Charge imbalance    =    0.339467 eq/kg (17.09% error)
          Activity of water   =    0.970978
          Solvent mass        =     0.96544 kg
          Solution mass       =      1.0488 kg
          Mineral mass        =     0.48058 kg
          Solution density    =    1.001    g/cm3
          Solution viscosity  =    0.003    poise
          Chlorinity          =    1.025436 molal
          Dissolved solids    =       79455 mg/kg sol'n
          Hardness            =    10779.67 mg/kg sol'n as CaCO3
            carbonate         =        1.87 mg/kg sol'n as CaCO3
            non-carbonate     =    10777.80 mg/kg sol'n as CaCO3
          Carbonate alkalinity=        1.87 mg/kg sol'n as CaCO3
          Water type          =    Na-Cl
          Bulk volume         =    1.22e+03 cm3
          Fluid volume        =    1.05e+03 cm3
          Mineral volume      =        173. cm3
          Inert volume        =        0.00 cm3
          Porosity            =        85.8 %
          Permeability        =       0.742 cm2
          Mass reacted        =         471 g

                          moles          moles         grams          cm3      rxn rate
  Reactants             remaining       reacted       reacted       reacted  (mol/kg sec)
 ------------------------------------------------------------------------------------------
   Al2O3                   0.5074        0.4062         41.42          --            --  
   CaO                     0.8230        0.6589         36.95          --            --  
   Cr2O3                0.0003868     0.0003097       0.04707          --            --  
   FeO(ox)                  1.775         1.421         102.1          --            --  
   K2O(ox)                0.06928       0.05546         5.225          --            --  
   MgO                     0.3326        0.2663         10.73          --            --  
   MnO                    0.03978       0.03185         2.259          --            --  
   Na2O(ox)                0.3766        0.3015         18.69          --            --  
   P2O5                    0.1065       0.08522         12.10          --            --  
   SiO2                     4.776         3.824         229.7          --            --  
   TiO2                    0.1796        0.1438         11.48          --            --  

  Minerals in system     moles      log moles      grams        volume (cm3)
 ----------------------------------------------------------------------------
   Annite                 0.05057     -1.296          25.89           7.804
   Chromite             0.0003102     -3.508        0.06943         0.01365
   Hydroxylapatite        0.05681     -1.246          28.54           10.77
   Mesolite                0.3480     -0.458          135.0           59.58
   Minnesotaite            0.4208     -0.376          199.4           62.22
   Nontronite-Ca         0.003508     -2.455          1.488          0.4598
   Pyrite               0.0004994     -3.302        0.05992         0.01196
   Quartz                  0.1675     -0.776          10.07           3.801
   Rhodochrosite        0.0009431     -3.025         0.1084         0.02931
   Saponite-Ca             0.2066     -0.685          79.65           28.03
   Tephroite             0.001681     -2.775         0.3394          0.1281
                                               _____________   _____________
          (total)                                     480.6           172.9 

  Aqueous species       molality    mg/kg sol'n    act. coef.     log act.
 ---------------------------------------------------------------------------
   Na+                     0.9417     1.993e+04      0.6200       -0.2337
   Cl-                     0.8944     2.919e+04      0.5573       -0.3023
   Ti(OH)4(aq)             0.1489     1.589e+04      1.0000       -0.8270
   Ca++                    0.1078         3978.      0.1765       -1.7205
   NaCl(aq)               0.09794         5269.      1.0000       -1.0090
   K+                     0.06152         2214.      0.5573       -1.4649
   MnCl+                  0.02027         1686.      0.6200       -1.9008
   Mn++                  0.008264         418.0      0.1765       -2.8360
   CaCl+                 0.006732         468.1      0.6200       -2.3794
   KCl(aq)               0.002036         139.7      1.0000       -2.6912
   CaCl2(aq)             0.001967         200.9      1.0000       -2.7063
   SiO2(aq)             0.0008352         46.20      1.0000       -3.0782
   Mg++                 0.0003581         8.012      0.2502       -4.0477
   MgCl+                0.0001095         6.025      0.6200       -4.1681
   HCO3-                2.704e-05         1.519      0.6200       -4.7756
   NaHSiO3(aq)          2.329e-05         2.146      1.0000       -4.6329
   CaHCO3+              1.348e-05         1.254      0.6200       -5.0780
   CO2(aq)              1.272e-05        0.5153      1.0000       -4.8955
   Fe++                 8.935e-06        0.4594      0.1765       -5.8021
   NaHCO3(aq)           3.801e-06        0.2940      1.0000       -5.4201
   HSiO3-               3.574e-06        0.2536      0.6200       -5.6545
   OH-                  3.033e-06       0.04749      0.5904       -5.7470
   FeCl+                2.038e-06        0.1713      0.6200       -5.8984
   CaCO3(aq)            1.152e-06        0.1061      1.0000       -5.9387
   HS-                  7.688e-07       0.02341      0.5904       -6.3430
   Methane(aq)          5.929e-07      0.008756      1.0000       -6.2270
   H2S(aq)              4.157e-07       0.01304      1.0000       -6.3813
   H+                   3.752e-07     0.0003481      0.8033       -6.5209
   NaOH(aq)             2.453e-07      0.009030      1.0000       -6.6104
   H2(aq)               2.125e-07     0.0003943      1.0000       -6.6727
   FeCl4--              1.527e-07       0.02779      0.1011       -7.8114
   MgHCO3+              6.604e-08      0.005187      0.6200       -7.3878
   CO3--                3.836e-08      0.002119      0.1196       -8.3382
   HCl(aq)              3.604e-08      0.001209      1.0000       -7.4433
   AlO2-                1.857e-08      0.001008      0.6200       -7.9388
    (only species > 1e-8 molal listed)

  Mineral saturation states
                     log Q/K                          log Q/K
 ----------------------------------------------------------------
   Hydroxylapatite    0.0000 sat    Saponite-H        -1.1888     
   Saponite-Ca        0.0000 sat    Analcime          -1.2298     
   Rhodochrosite      0.0000 sat    Alabandite        -1.2715     
   Pyrite             0.0000 sat    Troilite          -1.3482     
   Nontronite-Ca      0.0000 sat    Boehmite          -1.4021     
   Chromite           0.0000 sat    Pyrrhotite        -1.4278     
   Minnesotaite       0.0000 sat    Scolecite         -1.6349     
   Quartz             0.0000 sat    Diopside          -1.6915     
   Annite             0.0000 sat    Mn(OH)2(am)       -1.8782     
   Tephroite          0.0000 sat    Gibbsite          -1.8886     
   Mesolite           0.0000 sat    Montmor-Ca        -1.8947     
   Nontronite-Na     -0.0994        Montmor-Na        -1.9404     
   Saponite-Na       -0.0994        Monohydrocalcite  -1.9698     
   Rhodonite         -0.1217        Whitlockite       -1.9789     
   Celadonite        -0.1357        Albite_high       -1.9799     
   Tridymite         -0.1718        Smectite-low-Fe-  -1.9854     
   Maximum_Microcli  -0.1881        Muscovite         -2.0039     
   K-Feldspar        -0.2009        Montmor-Mg        -2.0898     
   Chalcedony        -0.2167        Halite            -2.1140     
   Nontronite-Mg     -0.2442        Fayalite          -2.1489     
   Saponite-Mg       -0.2507        Montmor-K         -2.1503     
   Nontronite-K      -0.3268        C                 -2.2324     
   Saponite-K        -0.3273        Eskolaite         -2.2411     
   Cristobalite(alp  -0.4177        Daphnite-14A      -2.2518     
   Talc              -0.4666        Mordenite         -2.2911     
   Ice               -0.4798        Enstatite         -2.3077     
   Hematite          -0.5999        Smectite-high-Fe  -2.3174     
   Stilbite          -0.6099        Tremolite         -2.3674     
   Coesite           -0.6584        Dolomite-ord      -2.3712     
   Magnetite         -0.6713        Dolomite          -2.3719     
   Cristobalite(bet  -0.7199        Hedenbergite      -2.3814     
   Calcite           -0.7494        Chrysotile        -2.3977     
   Aragonite         -0.8930        Andradite         -2.3991     
   SiO2(am)          -0.8939        Siderite          -2.5600     
   Greenalite        -0.9586        FeO               -2.5715     
   Goethite          -0.9958        Wollastonite      -2.6011     
   Sanidine_high     -0.9969        Illite            -2.6629     
   Phlogopite        -1.0255        Jadeite           -2.6870     
   Ferrosilite       -1.0299        Kalsilite         -2.6995     
   Albite_low        -1.0488        Pseudowollastoni  -2.7354     
   Albite            -1.0488        Kaolinite         -2.8790     
   Diaspore          -1.1073        Magnesite         -2.8899     
   Cronstedtite-7A   -1.1720        Wustite           -2.9937     
   Nontronite-H      -1.1870     
    (only minerals with log Q/K > -3 listed)

                         partial
  Gases               press. (bar)     fugacity     fug. coef.    log fug.
 ---------------------------------------------------------------------------
   H2O(g)                  0.8214        0.8093        0.9852     -0.0919
   CO2(g)                0.001188      0.001185        0.9976     -2.9263
   CH4(g)               0.0006784     0.0006779        0.9993     -3.1688
   H2(g)                0.0002659     0.0002660         1.001     -3.5751
   H2S(g)               1.244e-05     1.239e-05        0.9961     -4.9068
   CO(g)                8.901e-11     8.901e-11         1.000*   -10.0506
   HCl(g)               4.363e-11     4.363e-11         1.000*   -10.3602
   SO2(g)               5.504e-21     5.464e-21        0.9928    -20.2625
   C2H4(g)              1.683e-22     1.683e-22         1.000*   -21.7739
   S2(g)                4.844e-23     4.844e-23         1.000*   -22.3148
   Na(g)                2.033e-43     2.033e-43         1.000*   -42.6918
   Cl2(g)               9.993e-45     9.993e-45         1.000*   -44.0003
   K(g)                 1.466e-45     1.466e-45         1.000*   -44.8340
   O2(g)                1.188e-56     1.188e-56        0.9999    -55.9251
   Mg(g)                5.412e-73     5.412e-73         1.000*   -72.2666
   Ca(g)                1.129e-89     1.129e-89         1.000*   -88.9473
   C(g)                 2.468e-95     2.468e-95         1.000*   -94.6076
   Al(g)               2.155e-109    2.155e-109         1.000*  -108.6665
   Si(g)               5.818e-118    5.818e-118         1.000*  -117.2352
    *no data, gas taken to be ideal

                                  In fluid              Sorbed            Kd
  Original basis total moles   moles     mg/kg      moles     mg/kg      L/kg
 -------------------------------------------------------------------------------
   H2O                 58.9       53.6  9.21e+05
   Al+++              0.812   2.25e-08  0.000579
   Ca++               0.660      0.113  4.30e+03
   Cl-                0.990      0.990  3.35e+04
   CrO4--          0.000620   3.87e-19  4.28e-14
   Fe++                1.42   1.07e-05     0.572
   H+                 -7.57  -1.55e-05   -0.0149
   HCO3-            0.00100   5.69e-05      3.31
   HPO4--             0.170   5.28e-09  0.000483
   K+                 0.112     0.0614  2.29e+03
   Mg++               0.620   0.000452      10.5
   Mn++              0.0318     0.0275  1.44e+03
   Na+                 1.24       1.00  2.20e+04
   O2(aq)         -0.000463  -3.54e-06    -0.108
   SO4--            0.00100   1.14e-06     0.105
   SiO2(aq)            3.82   0.000832      47.7
   Ti(OH)4(aq)        0.144      0.144  1.59e+04

  Elemental composition               In fluid                  Sorbed
                  total moles     moles       mg/kg        moles       mg/kg
 -------------------------------------------------------------------------------
   Aluminum            0.8125    2.252e-08   0.0005794
   Calcium             0.6599       0.1125       4299.
   Carbon            0.001000    5.686e-05      0.6512
   Chlorine            0.9900       0.9900   3.347e+04
   Chromium         0.0006204    3.867e-19   1.917e-14
   Hydrogen             111.0        107.8   1.036e+05
   Iron                 1.422    1.075e-05      0.5723
   Magnesium           0.6203    0.0004515       10.46
   Manganese          0.03185      0.02755       1443.
   Oxygen               67.83        54.17   8.263e+05
   Phosphorus          0.1704    5.275e-09   0.0001558
   Potassium           0.1119      0.06136       2288.
   Silicon              3.824    0.0008323       22.29
   Sodium               1.239        1.004   2.200e+04
   Sulfur            0.001000    1.144e-06     0.03497
   Titanium            0.1438       0.1438       6564.


          Step #   112             Xi = 0.4831

          Temperature = 100.0 C    Pressure =  1.013 bars
          pH =  6.909              log fO2 =  -55.925
          Eh =  -0.3270 volts      pe =  -4.4172
          Ionic strength      =    1.209319 molal
          Charge imbalance    =    0.339970 eq/kg (16.91% error)
          Activity of water   =    0.970516
          Solvent mass        =     0.96265 kg
          Solution mass       =      1.0472 kg
          Mineral mass        =     0.52287 kg
          Solution density    =    1.001    g/cm3
          Solution viscosity  =    0.003    poise
          Chlorinity          =    1.028412 molal
          Dissolved solids    =       80759 mg/kg sol'n
          Hardness            =    11391.99 mg/kg sol'n as CaCO3
            carbonate         =        4.55 mg/kg sol'n as CaCO3
            non-carbonate     =    11387.44 mg/kg sol'n as CaCO3
          Carbonate alkalinity=        4.55 mg/kg sol'n as CaCO3
          Water type          =    Na-Cl
          Bulk volume         =    1.23e+03 cm3
          Fluid volume        =    1.05e+03 cm3
          Mineral volume      =        188. cm3
          Inert volume        =        0.00 cm3
          Porosity            =        84.8 %
          Permeability        =       0.510 cm2
          Mass reacted        =         511 g

                          moles          moles         grams          cm3      rxn rate
  Reactants             remaining       reacted       reacted       reacted  (mol/kg sec)
 ------------------------------------------------------------------------------------------
   Al2O3                   0.4723        0.4414         45.01          --            --  
   CaO                     0.7660        0.7159         40.15          --            --  
   Cr2O3                0.0003600     0.0003365       0.05114          --            --  
   FeO(ox)                  1.652         1.544         110.9          --            --  
   K2O(ox)                0.06448       0.06027         5.677          --            --  
   MgO                     0.3096        0.2893         11.66          --            --  
   MnO                    0.03703       0.03461         2.455          --            --  
   Na2O(ox)                0.3505        0.3276         20.30          --            --  
   P2O5                   0.09907       0.09260         13.14          --            --  
   SiO2                     4.445         4.155         249.6          --            --  
   TiO2                    0.1671        0.1562         12.48          --            --  

  Minerals in system     moles      log moles      grams        volume (cm3)
 ----------------------------------------------------------------------------
   Andradite             0.001324     -2.878         0.6726          0.1745
   Annite                 0.05848     -1.233          29.93           9.024
   Calcite              0.0008875     -3.052        0.08882         0.03278
   Chromite             0.0003370     -3.472        0.07543         0.01483
   Hydroxylapatite        0.06173     -1.209          31.01           11.70
   Mesolite                0.3783     -0.422          146.7           64.77
   Minnesotaite            0.4539     -0.343          215.1           67.11
   Nontronite-Ca         0.002184     -2.661         0.9268          0.2864
   Pyrite               0.0004989     -3.302        0.05986         0.01194
   Quartz                  0.2102     -0.677          12.63           4.768
   Saponite-Ca             0.2144     -0.669          82.66           29.09
   Tephroite              0.01497     -1.825          3.024           1.141
                                               _____________   _____________
          (total)                                     522.9           188.1 

  Aqueous species       molality    mg/kg sol'n    act. coef.     log act.
 ---------------------------------------------------------------------------
   Na+                     0.9728     2.056e+04      0.6201       -0.2195
   Cl-                     0.9085     2.961e+04      0.5571       -0.2957
   Ti(OH)4(aq)             0.1623     1.729e+04      1.0000       -0.7897
   Ca++                    0.1143         4212.      0.1762       -1.6958
   NaCl(aq)                0.1027         5519.      1.0000       -0.9883
   K+                     0.06337         2278.      0.5571       -1.4522
   CaCl+                 0.007234         502.3      0.6201       -2.3482
   MnCl+                 0.003455         287.1      0.6201       -2.6692
   CaCl2(aq)             0.002146         218.9      1.0000       -2.6684
   KCl(aq)               0.002129         145.9      1.0000       -2.6719
   Mn++                  0.001390         70.20      0.1762       -3.6109
   SiO2(aq)             0.0008352         46.13      1.0000       -3.0782
   Mg++                 6.018e-05         1.345      0.2500       -4.8226
   HCO3-                5.878e-05         3.297      0.6201       -4.4384
   NaHSiO3(aq)          5.870e-05         5.401      1.0000       -4.2313
   CaHCO3+              3.101e-05         2.882      0.6201       -4.7161
   MgCl+                1.867e-05         1.026      0.6201       -4.9363
   CO2(aq)              1.133e-05        0.4585      1.0000       -4.9457
   HSiO3-               8.719e-06        0.6179      0.6201       -5.2671
   NaHCO3(aq)           8.537e-06        0.6592      1.0000       -5.0687
   OH-                  7.402e-06        0.1157      0.5903       -5.3596
   CaCO3(aq)            6.467e-06        0.5950      1.0000       -5.1893
   HS-                  1.876e-06       0.05703      0.5903       -5.9558
   Fe++                 1.503e-06       0.07717      0.1762       -6.5770
   NaOH(aq)             6.183e-07       0.02273      1.0000       -6.2088
   Methane(aq)          5.268e-07      0.007769      1.0000       -6.2784
   H2S(aq)              4.153e-07       0.01301      1.0000       -6.3816
   FeCl+                3.474e-07       0.02916      0.6201       -6.6667
   H2(aq)               2.123e-07     0.0003934      1.0000       -6.6730
   CO3--                2.043e-07       0.01127      0.1192       -7.6135
   H+                   1.535e-07     0.0001422      0.8041       -6.9085
   FeCl4--              2.737e-08      0.004973      0.1007       -8.5599
   MgHCO3+              2.411e-08      0.001891      0.6201       -7.8255
   AlO2-                1.803e-08     0.0009777      0.6201       -7.9515
   HCl(aq)              1.499e-08     0.0005023      1.0000       -7.8242
    (only species > 1e-8 molal listed)

  Mineral saturation states
                     log Q/K                          log Q/K
 ----------------------------------------------------------------
   Pyrite             0.0000 sat    Cronstedtite-7A   -1.1720     
   Tephroite          0.0000 sat    Monohydrocalcite  -1.2206     
   Saponite-Ca        0.0000 sat    Analcime          -1.2286     
   Minnesotaite       0.0000 sat    Alabandite        -1.2716     
   Calcite            0.0000 sat    Nontronite-H      -1.3190     
   Hydroxylapatite    0.0000 sat    Saponite-H        -1.3208     
   Mesolite           0.0000 sat    Troilite          -1.3482     
   Andradite          0.0000 sat    Pyrrhotite        -1.4278     
   Quartz             0.0000 sat    Diaspore          -1.5075     
   Chromite           0.0000 sat    Hedenbergite      -1.5818     
   Nontronite-Ca      0.0000 sat    Scolecite         -1.6363     
   Annite             0.0000 sat    Dolomite-ord      -1.6718     
   Rhodochrosite     -0.0502        Dolomite          -1.6725     
   Nontronite-Na     -0.0988        Wollastonite      -1.8015     
   Saponite-Na       -0.0988        Boehmite          -1.8023     
   Rhodonite         -0.1217        Mn(OH)2(am)       -1.8784     
   Celadonite        -0.1358        Pseudowollastoni  -1.9358     
   Aragonite         -0.1436        Albite_high       -1.9785     
   Tridymite         -0.1718        Halite            -2.0933     
   Maximum_Microcli  -0.1881        Fayalite          -2.1488     
   K-Feldspar        -0.2009        Eskolaite         -2.2412     
   Chalcedony        -0.2167        Whitlockite       -2.2454     
   Nontronite-K      -0.3267        C                 -2.2830     
   Saponite-K        -0.3272        Gibbsite          -2.2890     
   Nontronite-Mg     -0.3761        Mordenite         -2.2915     
   Saponite-Mg       -0.3826        Enstatite         -2.3076     
   Cristobalite(alp  -0.4177        Smectite-low-Fe-  -2.3294     
   Talc              -0.4665        Chrysotile        -2.3978     
   Ice               -0.4800        Montmor-Ca        -2.4312     
   Hematite          -0.5996        Montmor-Na        -2.4763     
   Stilbite          -0.6119        FeO               -2.5714     
   Coesite           -0.6584        Siderite          -2.6101     
   Magnetite         -0.6710        Epidote           -2.6157     
   Cristobalite(bet  -0.7199        Epidote-ord       -2.6211     
   Tremolite         -0.7679        Smectite-high-Fe  -2.6774     
   Diopside          -0.8918        Jadeite           -2.6856     
   SiO2(am)          -0.8939        Montmor-K         -2.6867     
   Greenalite        -0.9588        Kalsilite         -2.6995     
   Goethite          -0.9957        Prehnite          -2.7356     
   Sanidine_high     -0.9969        Montmor-Mg        -2.7582     
   Phlogopite        -1.0254        Dolomite-dis      -2.7851     
   Ferrosilite       -1.0298        Muscovite         -2.8044     
   Albite_low        -1.0474        Magnesite         -2.9399     
   Albite            -1.0474        Wustite           -2.9936     
    (only minerals with log Q/K > -3 listed)

                         partial
  Gases               press. (bar)     fugacity     fug. coef.    log fug.
 ---------------------------------------------------------------------------
   H2O(g)                  0.8211        0.8089        0.9852     -0.0921
   CO2(g)                0.001058      0.001056        0.9976     -2.9765
   CH4(g)               0.0006028     0.0006023        0.9993     -3.2202
   H2(g)                0.0002656     0.0002658         1.001     -3.5754
   H2S(g)               1.243e-05     1.239e-05        0.9961     -4.9071
   CO(g)                7.926e-11     7.926e-11         1.000*   -10.1009
   HCl(g)               1.815e-11     1.815e-11         1.000*   -10.7411
   SO2(g)               5.509e-21     5.469e-21        0.9928    -20.2621
   C2H4(g)              1.331e-22     1.331e-22         1.000*   -21.8757
   S2(g)                4.846e-23     4.846e-23         1.000*   -22.3146
   Na(g)                5.126e-43     5.126e-43         1.000*   -42.2903
   K(g)                 3.682e-45     3.682e-45         1.000*   -44.4339
   Cl2(g)               1.730e-45     1.730e-45         1.000*   -44.7618
   O2(g)                1.189e-56     1.189e-56        0.9999    -55.9247
   Mg(g)                5.411e-73     5.411e-73         1.000*   -72.2667
   Ca(g)                7.114e-89     7.114e-89         1.000*   -88.1479
   C(g)                 2.197e-95     2.197e-95         1.000*   -94.6582
   Al(g)               8.572e-110    8.572e-110         1.000*  -109.0669
   Si(g)               5.813e-118    5.813e-118         1.000*  -117.2356
    *no data, gas taken to be ideal

                                  In fluid              Sorbed            Kd
  Original basis total moles   moles     mg/kg      moles     mg/kg      L/kg
 -------------------------------------------------------------------------------
   H2O                 59.2       53.4  9.19e+05
   Al+++              0.883   2.14e-08  0.000552
   Ca++               0.717      0.119  4.56e+03
   Cl-                0.990      0.990  3.35e+04
   CrO4--          0.000674   2.89e-20  3.20e-15
   Fe++                1.54   1.81e-06    0.0965
   H+                 -8.22  -6.50e-05   -0.0625
   HCO3-            0.00100   0.000113      6.56
   HPO4--             0.185   1.04e-09  9.53e-05
   K+                 0.122     0.0631  2.35e+03
   Mg++               0.643   7.59e-05      1.76
   Mn++              0.0346    0.00466      245.
   Na+                 1.29       1.04  2.27e+04
   O2(aq)         -0.000503  -5.53e-06    -0.169
   SO4--            0.00100   2.21e-06     0.202
   SiO2(aq)            4.15   0.000869      49.9
   Ti(OH)4(aq)        0.156      0.156  1.73e+04

  Elemental composition               In fluid                  Sorbed
                  total moles     moles       mg/kg        moles       mg/kg
 -------------------------------------------------------------------------------
   Aluminum            0.8828    2.143e-08   0.0005522
   Calcium             0.7169       0.1191       4559.
   Carbon            0.001000    0.0001125       1.291
   Chlorine            0.9900       0.9900   3.352e+04
   Chromium         0.0006740    2.886e-20   1.433e-15
   Hydrogen             111.0        107.5   1.035e+05
   Iron                 1.545    1.809e-06     0.09647
   Magnesium           0.6433    7.593e-05       1.762
   Manganese          0.03461     0.004664       244.7
   Oxygen               68.90        54.06   8.260e+05
   Phosphorus          0.1852    1.040e-09   3.076e-05
   Potassium           0.1215      0.06305       2354.
   Silicon              4.155    0.0008689       23.30
   Sodium               1.291        1.035   2.273e+04
   Sulfur            0.001000    2.207e-06     0.06759
   Titanium            0.1562       0.1562       7143.


          Step #   113             Xi = 0.4931

          Temperature = 100.0 C    Pressure =  1.013 bars
          pH =  6.945              log fO2 =  -56.296
          Eh =  -0.3366 volts      pe =  -4.5467
          Ionic strength      =    1.206811 molal
          Charge imbalance    =    0.340069 eq/kg (16.91% error)
          Activity of water   =    0.970496
          Solvent mass        =     0.96196 kg
          Solution mass       =      1.0469 kg
          Mineral mass        =     0.53377 kg
          Solution density    =    1.002    g/cm3
          Solution viscosity  =    0.003    poise
          Chlorinity          =    1.029145 molal
          Dissolved solids    =       81147 mg/kg sol'n
          Hardness            =    11086.79 mg/kg sol'n as CaCO3
            carbonate         =        4.38 mg/kg sol'n as CaCO3
            non-carbonate     =    11082.41 mg/kg sol'n as CaCO3
          Carbonate alkalinity=        4.38 mg/kg sol'n as CaCO3
          Water type          =    Na-Cl
          Bulk volume         =    1.24e+03 cm3
          Fluid volume        =    1.05e+03 cm3
          Mineral volume      =        192. cm3
          Inert volume        =        0.00 cm3
          Porosity            =        84.5 %
          Permeability        =       0.464 cm2
          Mass reacted        =         522 g

                          moles          moles         grams          cm3      rxn rate
  Reactants             remaining       reacted       reacted       reacted  (mol/kg sec)
 ------------------------------------------------------------------------------------------
   Al2O3                   0.4631        0.4505         45.94          --            --  
   CaO                     0.7512        0.7307         40.98          --            --  
   Cr2O3                0.0003531     0.0003434       0.05220          --            --  
   FeO(ox)                  1.620         1.576         113.2          --            --  
   K2O(ox)                0.06323       0.06151         5.794          --            --  
   MgO                     0.3036        0.2953         11.90          --            --  
   MnO                    0.03631       0.03532         2.506          --            --  
   Na2O(ox)                0.3437        0.3344         20.72          --            --  
   P2O5                   0.09716       0.09451         13.42          --            --  
   SiO2                     4.359         4.241         254.8          --            --  
   TiO2                    0.1639        0.1595         12.74          --            --  

  Minerals in system     moles      log moles      grams        volume (cm3)
 ----------------------------------------------------------------------------
   Andradite             0.003516     -2.454          1.787          0.4636
   Annite                 0.06139     -1.212          31.42           9.473
   Calcite              0.0008931     -3.049        0.08939         0.03298
   Chromite             0.0003439     -3.464        0.07699         0.01514
   Hydroxylapatite        0.06301     -1.201          31.65           11.94
   Mesolite                0.3861     -0.413          149.7           66.09
   Minnesotaite            0.4616     -0.336          218.8           68.26
   Pyrite               0.0004985     -3.302        0.05981         0.01193
   Quartz                  0.2265     -0.645          13.61           5.140
   Saponite-Ca             0.2164     -0.665          83.43           29.36
   Tephroite              0.01569     -1.804          3.169           1.196
                                               _____________   _____________
          (total)                                     533.8           192.0 

  Aqueous species       molality    mg/kg sol'n    act. coef.     log act.
 ---------------------------------------------------------------------------
   Na+                     0.9813     2.073e+04      0.6200       -0.2158
   Cl-                     0.9092     2.962e+04      0.5571       -0.2954
   Ti(OH)4(aq)             0.1658     1.765e+04      1.0000       -0.7805
   Ca++                    0.1113         4099.      0.1763       -1.7073
   NaCl(aq)                0.1037         5569.      1.0000       -0.9842
   K+                     0.06300         2263.      0.5571       -1.4547
   CaCl+                 0.007051         489.3      0.6200       -2.3593
   MnCl+                 0.002920         242.5      0.6200       -2.7422
   KCl(aq)               0.002118         145.1      1.0000       -2.6741
   CaCl2(aq)             0.002093         213.4      1.0000       -2.6792
   Mn++                  0.001174         59.25      0.1763       -3.6843
   SiO2(aq)             0.0008352         46.11      1.0000       -3.0782
   NaHSiO3(aq)          6.443e-05         5.925      1.0000       -4.1909
   HCO3-                5.546e-05         3.109      0.6200       -4.4636
   Mg++                 5.086e-05         1.136      0.2500       -4.8956
   CaHCO3+              2.850e-05         2.647      0.6200       -4.7528
   MgCl+                1.580e-05        0.8673      0.6200       -5.0090
   CO2(aq)              9.827e-06        0.3974      1.0000       -5.0076
   HSiO3-               9.488e-06        0.6721      0.6200       -5.2304
   NaHCO3(aq)           8.125e-06        0.6272      1.0000       -5.0902
   OH-                  8.054e-06        0.1259      0.5903       -5.3229
   CaCO3(aq)            6.467e-06        0.5947      1.0000       -5.1893
   HS-                  2.527e-06       0.07681      0.5903       -5.8262
   Methane(aq)          2.527e-06       0.03725      1.0000       -5.5974
   Fe++                 1.269e-06       0.06513      0.1763       -6.6503
   NaOH(aq)             6.786e-07       0.02494      1.0000       -6.1684
   H2S(aq)              5.143e-07       0.01611      1.0000       -6.2887
   H2(aq)               3.256e-07     0.0006031      1.0000       -6.4873
   FeCl+                2.937e-07       0.02464      0.6200       -6.7397
   CO3--                2.096e-07       0.01156      0.1193       -7.6020
   H+                   1.411e-07     0.0001307      0.8040       -6.9452
   FeCl4--              2.317e-08      0.004208      0.1007       -8.6320
   MgHCO3+              1.923e-08      0.001507      0.6200       -7.9237
   AlO2-                1.814e-08     0.0009830      0.6200       -7.9490
   HCl(aq)              1.378e-08     0.0004618      1.0000       -7.8606
    (only species > 1e-8 molal listed)

  Mineral saturation states
                     log Q/K                          log Q/K
 ----------------------------------------------------------------
   Saponite-Ca        0.0000 sat    Goethite          -1.0886     
   Mesolite           0.0000 sat    Alabandite        -1.1787     
   Hydroxylapatite    0.0000 sat    Monohydrocalcite  -1.2206     
   Pyrite             0.0000 sat    Analcime          -1.2226     
   Annite             0.0000 sat    Troilite          -1.2554     
   Quartz             0.0000 sat    Saponite-H        -1.3310     
   Minnesotaite       0.0000 sat    Pyrrhotite        -1.3350     
   Chromite           0.0000 sat    Cronstedtite-7A   -1.3577     
   Tephroite          0.0000 sat    Nontronite-H      -1.5160     
   Andradite          0.0000 sat    Hedenbergite      -1.5199     
   Calcite            0.0000 sat    Diaspore          -1.5417     
   Saponite-Na       -0.0957        Scolecite         -1.6427     
   Rhodochrosite     -0.1121        Dolomite-ord      -1.7334     
   Rhodonite         -0.1217        Dolomite          -1.7341     
   Celadonite        -0.1354        Wollastonite      -1.7396     
   Aragonite         -0.1436        Boehmite          -1.8365     
   Tridymite         -0.1718        Pseudowollastoni  -1.8739     
   Nontronite-Ca     -0.1868        Mn(OH)2(am)       -1.8784     
   Maximum_Microcli  -0.1881        Albite_high       -1.9722     
   K-Feldspar        -0.2009        C                 -1.9734     
   Chalcedony        -0.2167        Halite            -2.0892     
   Nontronite-Na     -0.2825        Fayalite          -2.1488     
   Saponite-K        -0.3261        Eskolaite         -2.2412     
   Saponite-Mg       -0.3928        Whitlockite       -2.2660     
   Cristobalite(alp  -0.4177        Mordenite         -2.2911     
   Talc              -0.4655        Enstatite         -2.3072     
   Ice               -0.4800        Gibbsite          -2.3232     
   Nontronite-K      -0.5124        Smectite-low-Fe-  -2.3725     
   Nontronite-Mg     -0.5730        Chrysotile        -2.3968     
   Stilbite          -0.6176        Montmor-Ca        -2.4779     
   Tremolite         -0.6423        Montmor-Na        -2.5199     
   Coesite           -0.6584        FeO               -2.5714     
   Cristobalite(bet  -0.7199        Epidote           -2.6531     
   Hematite          -0.7853        Epidote-ord       -2.6585     
   Diopside          -0.8295        Siderite          -2.6720     
   Magnetite         -0.8567        Jadeite           -2.6793     
   SiO2(am)          -0.8939        Prehnite          -2.6801     
   Greenalite        -0.9588        Kalsilite         -2.6995     
   Sanidine_high     -0.9969        Smectite-high-Fe  -2.7259     
   Phlogopite        -1.0244        Montmor-K         -2.7324     
   Ferrosilite       -1.0298        Montmor-Mg        -2.8151     
   Albite            -1.0411        Dolomite-dis      -2.8467     
   Albite_low        -1.0411        Muscovite         -2.8728     
    (only minerals with log Q/K > -3 listed)

                         partial
  Gases               press. (bar)     fugacity     fug. coef.    log fug.
 ---------------------------------------------------------------------------
   H2O(g)                  0.8210        0.8089        0.9852     -0.0921
   CH4(g)                0.002891      0.002889        0.9993     -2.5392
   CO2(g)               0.0009176     0.0009154        0.9976     -3.0384
   H2(g)                0.0004073     0.0004076         1.001     -3.3897
   H2S(g)               1.540e-05     1.534e-05        0.9961     -4.8142
   CO(g)                1.054e-10     1.054e-10         1.000*    -9.9771
   HCl(g)               1.669e-11     1.669e-11         1.000*   -10.7775
   SO2(g)               1.891e-21     1.878e-21        0.9928    -20.7263
   C2H4(g)              1.302e-21     1.302e-21         1.000*   -20.8852
   S2(g)                3.160e-23     3.160e-23         1.000*   -22.5004
   Na(g)                6.967e-43     6.967e-43         1.000*   -42.1570
   K(g)                 4.933e-45     4.933e-45         1.000*   -44.3069
   Cl2(g)               9.544e-46     9.544e-46         1.000*   -45.0203
   O2(g)                5.057e-57     5.057e-57        0.9999    -56.2961
   Mg(g)                8.305e-73     8.305e-73         1.000*   -72.0806
   Ca(g)                1.258e-88     1.258e-88         1.000*   -87.9003
   C(g)                 4.481e-95     4.481e-95         1.000*   -94.3486
   Al(g)               1.505e-109    1.505e-109         1.000*  -108.8225
   Si(g)               1.367e-117    1.367e-117         1.000*  -116.8642
    *no data, gas taken to be ideal

                                  In fluid              Sorbed            Kd
  Original basis total moles   moles     mg/kg      moles     mg/kg      L/kg
 -------------------------------------------------------------------------------
   H2O                 59.3       53.4  9.19e+05
   Al+++              0.901   2.15e-08  0.000555
   Ca++               0.732      0.116  4.44e+03
   Cl-                0.990      0.990  3.35e+04
   CrO4--          0.000688   2.32e-20  2.57e-15
   Fe++                1.58   1.53e-06    0.0814
   H+                 -8.39  -7.06e-05   -0.0679
   HCO3-            0.00100   0.000107      6.23
   HPO4--             0.189   9.48e-10  8.69e-05
   K+                 0.124     0.0626  2.34e+03
   Mg++               0.649   6.41e-05      1.49
   Mn++              0.0353    0.00394      207.
   Na+                 1.30       1.04  2.29e+04
   O2(aq)         -0.000514  -1.09e-05    -0.333
   SO4--            0.00100   2.93e-06     0.269
   SiO2(aq)            4.24   0.000875      50.2
   Ti(OH)4(aq)        0.159      0.159  1.77e+04

  Elemental composition               In fluid                  Sorbed
                  total moles     moles       mg/kg        moles       mg/kg
 -------------------------------------------------------------------------------
   Aluminum            0.9011    2.155e-08   0.0005553
   Calcium             0.7317       0.1159       4437.
   Carbon            0.001000    0.0001069       1.227
   Chlorine            0.9900       0.9900   3.353e+04
   Chromium         0.0006879    2.321e-20   1.153e-15
   Hydrogen             111.0        107.4   1.034e+05
   Iron                 1.577    1.527e-06     0.08143
   Magnesium           0.6493    6.414e-05       1.489
   Manganese          0.03532     0.003938       206.6
   Oxygen               69.17        54.04   8.258e+05
   Phosphorus          0.1890    9.477e-10   2.804e-05
   Potassium           0.1240      0.06264       2339.
   Silicon              4.241    0.0008746       23.46
   Sodium               1.305        1.044   2.292e+04
   Sulfur            0.001000    2.927e-06     0.08966
   Titanium            0.1595       0.1595       7293.


          Step #   114             Xi = 0.5000

          Temperature = 100.0 C    Pressure =  1.013 bars
          pH =  7.044              log fO2 =  -57.456
          Eh =  -0.3654 volts      pe =  -4.9359
          Ionic strength      =    1.206142 molal
          Charge imbalance    =    0.340144 eq/kg (16.9% error)
          Activity of water   =    0.970464
          Solvent mass        =     0.96147 kg
          Solution mass       =      1.0467 kg
          Mineral mass        =     0.54130 kg
          Solution density    =    1.002    g/cm3
          Solution viscosity  =    0.003    poise
          Chlorinity          =    1.029668 molal
          Dissolved solids    =       81411 mg/kg sol'n
          Hardness            =    10954.21 mg/kg sol'n as CaCO3
            carbonate         =       17.29 mg/kg sol'n as CaCO3
            non-carbonate     =    10936.92 mg/kg sol'n as CaCO3
          Carbonate alkalinity=       17.29 mg/kg sol'n as CaCO3
          Water type          =    Na-Cl
          Bulk volume         =    1.24e+03 cm3
          Fluid volume        =    1.04e+03 cm3
          Mineral volume      =        195. cm3
          Inert volume        =        0.00 cm3
          Porosity            =        84.3 %
          Permeability        =       0.435 cm2
          Mass reacted        =         529 g

                          moles          moles         grams          cm3      rxn rate
  Reactants             remaining       reacted       reacted       reacted  (mol/kg sec)
 ------------------------------------------------------------------------------------------
   Al2O3                   0.4568        0.4568         46.58          --            --  
   CaO                     0.7410        0.7410         41.55          --            --  
   Cr2O3                0.0003483     0.0003483       0.05293          --            --  
   FeO(ox)                  1.598         1.598         114.8          --            --  
   K2O(ox)                0.06237       0.06237         5.875          --            --  
   MgO                     0.2994        0.2994         12.07          --            --  
   MnO                    0.03582       0.03582         2.541          --            --  
   Na2O(ox)                0.3390        0.3390         21.01          --            --  
   P2O5                   0.09583       0.09583         13.60          --            --  
   SiO2                     4.300         4.300         258.4          --            --  
   TiO2                    0.1617        0.1617         12.92          --            --  

  Minerals in system     moles      log moles      grams        volume (cm3)
 ----------------------------------------------------------------------------
   Andradite             0.004810     -2.318          2.444          0.6342
   Annite                 0.06325     -1.199          32.38           9.761
   Calcite              0.0005911     -3.228        0.05917         0.02183
   Chromite             0.0003488     -3.457        0.07806         0.01535
   Hydroxylapatite        0.06389     -1.195          32.09           12.11
   Mesolite                0.3912     -0.408          151.7           66.98
   Minnesotaite            0.4662     -0.331          221.0           68.94
   Pyrite               0.0004965     -3.304        0.05957         0.01189
   Quartz                  0.2363     -0.627          14.20           5.361
   Saponite-Ca             0.2178     -0.662          83.96           29.55
   Tephroite              0.01666     -1.778          3.365           1.270
                                               _____________   _____________
          (total)                                     541.3           194.7 

  Aqueous species       molality    mg/kg sol'n    act. coef.     log act.
 ---------------------------------------------------------------------------
   Na+                     0.9871     2.085e+04      0.6200       -0.2132
   Cl-                     0.9101     2.964e+04      0.5571       -0.2949
   Ti(OH)4(aq)             0.1682     1.790e+04      1.0000       -0.7743
   Ca++                    0.1100         4050.      0.1763       -1.7123
   NaCl(aq)                0.1044         5607.      1.0000       -0.9811
   K+                     0.06288         2259.      0.5571       -1.4555
   CaCl+                 0.006978         484.1      0.6200       -2.3639
   KCl(aq)               0.002116         144.9      1.0000       -2.6744
   CaCl2(aq)             0.002074         211.4      1.0000       -2.6833
   MnCl+                 0.001851         153.7      0.6200       -2.9401
   SiO2(aq)             0.0008352         46.10      1.0000       -3.0782
   Mn++                 0.0007433         37.51      0.1763       -3.8826
   Methane(aq)          0.0003383         4.985      1.0000       -3.4707
   NaHSiO3(aq)          8.144e-05         7.487      1.0000       -4.0891
   HCO3-                4.465e-05         2.503      0.6200       -4.5578
   Mg++                 3.223e-05        0.7195      0.2500       -5.0938
   CaHCO3+              2.268e-05         2.106      0.6200       -4.8520
   HSiO3-               1.192e-05        0.8442      0.6200       -5.1312
   OH-                  1.012e-05        0.1581      0.5903       -5.2237
   MgCl+                1.002e-05        0.5500      0.6200       -5.2067
   NaHCO3(aq)           6.580e-06        0.5078      1.0000       -5.1818
   CaCO3(aq)            6.467e-06        0.5946      1.0000       -5.1893
   CO2(aq)              6.296e-06        0.2545      1.0000       -5.2009
   HS-                  6.192e-06        0.1881      0.5903       -5.4371
   H2(aq)               1.238e-06      0.002292      1.0000       -5.9073
   H2S(aq)              1.003e-06       0.03140      1.0000       -5.9988
   NaOH(aq)             8.577e-07       0.03151      1.0000       -6.0666
   Fe++                 8.038e-07       0.04123      0.1763       -6.8487
   CO3--                2.120e-07       0.01169      0.1193       -7.5970
   FeCl+                1.862e-07       0.01562      0.6200       -6.9376
   H+                   1.123e-07     0.0001040      0.8039       -7.0444
   Formate              2.192e-08     0.0009065      0.5903       -7.8881
   AlO2-                1.817e-08     0.0009845      0.6200       -7.9482
   Ca(For)+             1.574e-08      0.001231      0.6200       -8.0105
   FeCl4--              1.473e-08      0.002675      0.1007       -8.8284
   HCl(aq)              1.098e-08     0.0003678      1.0000       -7.9593
   Na(For)(aq)          1.089e-08     0.0006800      1.0000       -7.9632
    (only species > 1e-8 molal listed)

  Mineral saturation states
                     log Q/K                          log Q/K
 ----------------------------------------------------------------
   Quartz             0.0000 sat    Pyrrhotite        -1.0450     
   Chromite           0.0000 sat    Nontronite-K      -1.0924     
   Andradite          0.0000 sat    Nontronite-Mg     -1.1855     
   Saponite-Ca        0.0000 sat    Analcime          -1.2194     
   Calcite            0.0000 sat    Monohydrocalcite  -1.2206     
   Pyrite             0.0000 sat    Hedenbergite      -1.3265     
   Tephroite          0.0000 sat    Saponite-H        -1.3629     
   Minnesotaite       0.0000 sat    Hematite          -1.3653     
   Hydroxylapatite    0.0000 sat    Goethite          -1.3786     
   Annite             0.0000 sat    Magnetite         -1.4367     
   Mesolite           0.0000 sat    Wollastonite      -1.5463     
   Saponite-Na       -0.0940        Diaspore          -1.6401     
   Rhodonite         -0.1217        Scolecite         -1.6462     
   Celadonite        -0.1352        Pseudowollastoni  -1.6806     
   Aragonite         -0.1436        Mn(OH)2(am)       -1.8784     
   Tridymite         -0.1718        Dolomite-ord      -1.9265     
   Maximum_Microcli  -0.1881        Dolomite          -1.9272     
   K-Feldspar        -0.2009        Boehmite          -1.9349     
   Chalcedony        -0.2167        Cronstedtite-7A   -1.9377     
   Tremolite         -0.2547        Albite_high       -1.9688     
   Rhodochrosite     -0.3054        Halite            -2.0861     
   Saponite-K        -0.3256        Nontronite-H      -2.1285     
   Cristobalite(alp  -0.4177        Fayalite          -2.1488     
   Saponite-Mg       -0.4246        Eskolaite         -2.2412     
   Talc              -0.4649        Mordenite         -2.2910     
   Ice               -0.4800        Enstatite         -2.3070     
   Stilbite          -0.6208        Whitlockite       -2.3304     
   Diopside          -0.6360        Chrysotile        -2.3962     
   Coesite           -0.6584        Gibbsite          -2.4216     
   Cristobalite(bet  -0.7199        Prehnite          -2.4902     
   Nontronite-Ca     -0.7674        Smectite-low-Fe-  -2.5029     
   Nontronite-Na     -0.8614        FeO               -2.5714     
   Alabandite        -0.8887        Montmor-Ca        -2.6103     
   SiO2(am)          -0.8939        Montmor-Na        -2.6506     
   Greenalite        -0.9588        Jadeite           -2.6759     
   Troilite          -0.9654        Kalsilite         -2.6995     
   Sanidine_high     -0.9969        Epidote           -2.7532     
   C                 -1.0067        Epidote-ord       -2.7586     
   Phlogopite        -1.0238        Montmor-K         -2.8641     
   Ferrosilite       -1.0298        Siderite          -2.8653     
   Albite_low        -1.0377        Smectite-high-Fe  -2.8719     
   Albite            -1.0377        Montmor-Mg        -2.9793     
    (only minerals with log Q/K > -3 listed)

                         partial
  Gases               press. (bar)     fugacity     fug. coef.    log fug.
 ---------------------------------------------------------------------------
   H2O(g)                  0.8210        0.8089        0.9852     -0.0921
   CH4(g)                  0.3871        0.3868        0.9993     -0.4125
   H2(g)                 0.001549      0.001550         1.001     -2.8097
   CO2(g)               0.0005879     0.0005865        0.9976     -3.2317
   H2S(g)               3.002e-05     2.991e-05        0.9961     -4.5243
   CO(g)                2.568e-10     2.568e-10         1.000*    -9.5904
   HCl(g)               1.330e-11     1.330e-11         1.000*   -10.8762
   C2H4(g)              1.615e-18     1.615e-18         1.000*   -17.7919
   SO2(g)               6.710e-23     6.662e-23        0.9928    -22.1764
   S2(g)                8.310e-24     8.310e-24         1.000*   -23.0804
   Na(g)                1.717e-42     1.717e-42         1.000*   -41.7652
   K(g)                 1.206e-44     1.206e-44         1.000*   -43.9185
   Cl2(g)               1.593e-46     1.593e-46         1.000*   -45.7977
   O2(g)                3.499e-58     3.498e-58        0.9999    -57.4562
   Mg(g)                3.159e-72     3.159e-72         1.000*   -71.5004
   Ca(g)                7.466e-88     7.466e-88         1.000*   -87.1269
   C(g)                 4.150e-94     4.150e-94         1.000*   -93.3819
   Al(g)               8.895e-109    8.895e-109         1.000*  -108.0508
   Si(g)               1.976e-116    1.976e-116         1.000*  -115.7041
    *no data, gas taken to be ideal

                                  In fluid              Sorbed            Kd
  Original basis total moles   moles     mg/kg      moles     mg/kg      L/kg
 -------------------------------------------------------------------------------
   H2O                 59.3       53.4  9.19e+05
   Al+++              0.914   2.15e-08  0.000555
   Ca++               0.742      0.115  4.38e+03
   Cl-                0.990      0.990  3.35e+04
   CrO4--          0.000698   1.40e-20  1.55e-15
   Fe++                1.60   9.67e-07    0.0516
   H+                 -8.51   0.000232     0.224
   HCO3-            0.00100   0.000409      23.8
   HPO4--             0.192   6.74e-10  6.18e-05
   K+                 0.126     0.0625  2.33e+03
   Mg++               0.653   4.06e-05     0.943
   Mn++              0.0358    0.00249      131.
   Na+                 1.31       1.05  2.31e+04
   O2(aq)         -0.000521  -0.000665     -20.3
   SO4--            0.00100   6.92e-06     0.635
   SiO2(aq)            4.30   0.000893      51.3
   Ti(OH)4(aq)        0.162      0.162  1.79e+04

  Elemental composition               In fluid                  Sorbed
                  total moles     moles       mg/kg        moles       mg/kg
 -------------------------------------------------------------------------------
   Aluminum            0.9137    2.153e-08   0.0005551
   Calcium             0.7420       0.1145       4385.
   Carbon            0.001000    0.0004089       4.692
   Chlorine            0.9900       0.9900   3.353e+04
   Chromium         0.0006975    1.402e-20   6.964e-16
   Hydrogen             111.0        107.4   1.034e+05
   Iron                 1.599    9.666e-07     0.05157
   Magnesium           0.6534    4.063e-05      0.9435
   Manganese          0.03582     0.002495       130.9
   Oxygen               69.37        54.02   8.257e+05
   Phosphorus          0.1917    6.738e-10   1.994e-05
   Potassium           0.1257      0.06250       2335.
   Silicon              4.300    0.0008928       23.96
   Sodium               1.314        1.050   2.305e+04
   Sulfur            0.001000    6.920e-06      0.2120
   Titanium            0.1617       0.1617       7396.


          Step #   115             Xi = 0.5100

          Temperature = 100.0 C    Pressure =  1.013 bars
          pH =  7.082              log fO2 =  -57.825
          Eh =  -0.3750 volts      pe =  -5.0655
          Ionic strength      =    1.203117 molal
          Charge imbalance    =    0.340243 eq/kg (16.91% error)
          Activity of water   =    0.970451
          Solvent mass        =     0.96078 kg
          Solution mass       =      1.0464 kg
          Mineral mass        =     0.55219 kg
          Solution density    =    1.002    g/cm3
          Solution viscosity  =    0.003    poise
          Chlorinity          =    1.030416 molal
          Dissolved solids    =       81810 mg/kg sol'n
          Hardness            =    10607.32 mg/kg sol'n as CaCO3
            carbonate         =       42.74 mg/kg sol'n as CaCO3
            non-carbonate     =    10564.59 mg/kg sol'n as CaCO3
          Carbonate alkalinity=       42.74 mg/kg sol'n as CaCO3
          Water type          =    Na-Cl
          Bulk volume         =    1.24e+03 cm3
          Fluid volume        =    1.04e+03 cm3
          Mineral volume      =        198. cm3
          Inert volume        =        0.00 cm3
          Porosity            =        84.0 %
          Permeability        =       0.397 cm2
          Mass reacted        =         540 g

                          moles          moles         grams          cm3      rxn rate
  Reactants             remaining       reacted       reacted       reacted  (mol/kg sec)
 ------------------------------------------------------------------------------------------
   Al2O3                   0.4477        0.4660         47.51          --            --  
   CaO                     0.7261        0.7558         42.38          --            --  
   Cr2O3                0.0003413     0.0003552       0.05399          --            --  
   FeO(ox)                  1.566         1.630         117.1          --            --  
   K2O(ox)                0.06113       0.06362         5.993          --            --  
   MgO                     0.2934        0.3054         12.31          --            --  
   MnO                    0.03510       0.03653         2.592          --            --  
   Na2O(ox)                0.3323        0.3458         21.43          --            --  
   P2O5                   0.09392       0.09775         13.88          --            --  
   SiO2                     4.214         4.386         263.5          --            --  
   TiO2                    0.1585        0.1649         13.17          --            --  

  Minerals in system     moles      log moles      grams        volume (cm3)
 ----------------------------------------------------------------------------
   Andradite             0.007317     -2.136          3.719          0.9648
   Annite                 0.06625     -1.179          33.91           10.22
   Chromite             0.0003557     -3.449        0.07962         0.01566
   Hydroxylapatite        0.06517     -1.186          32.73           12.35
   Mesolite                0.3986     -0.399          154.6           68.24
   Minnesotaite            0.4722     -0.326          223.8           69.82
   Pyrite               0.0004954     -3.305        0.05944         0.01186
   Quartz                  0.2518     -0.599          15.13           5.714
   Saponite-Ca             0.2198     -0.658          84.73           29.82
   Tephroite              0.01722     -1.764          3.477           1.312
                                               _____________   _____________
          (total)                                     552.2           198.5 

  Aqueous species       molality    mg/kg sol'n    act. coef.     log act.
 ---------------------------------------------------------------------------
   Na+                     0.9959     2.102e+04      0.6200       -0.2094
   Cl-                     0.9105     2.964e+04      0.5572       -0.2947
   Ti(OH)4(aq)             0.1717     1.827e+04      1.0000       -0.7654
   Ca++                    0.1066         3922.      0.1764       -1.7259
   NaCl(aq)                0.1054         5657.      1.0000       -0.9771
   K+                     0.06242         2241.      0.5572       -1.4587
   CaCl+                 0.006767         469.3      0.6200       -2.3772
   KCl(aq)               0.002102         143.9      1.0000       -2.6774
   CaCl2(aq)             0.002012         205.0      1.0000       -2.6964
   MnCl+                 0.001559         129.4      0.6200       -3.0148
   Methane(aq)          0.0009904         14.59      1.0000       -3.0042
   SiO2(aq)             0.0008352         46.08      1.0000       -3.0782
   Mn++                 0.0006251         31.53      0.1764       -3.9576
   NaHSiO3(aq)          8.958e-05         8.231      1.0000       -4.0478
   Mg++                 2.714e-05        0.6056      0.2501       -5.1684
   HCO3-                2.610e-05         1.462      0.6200       -4.7909
   HSiO3-               1.300e-05        0.9200      0.6200       -5.0937
   CaHCO3+              1.285e-05         1.193      0.6200       -5.0987
   OH-                  1.103e-05        0.1723      0.5903       -5.1862
   MgCl+                8.443e-06        0.4633      0.6200       -5.2811
   HS-                  8.346e-06        0.2535      0.5903       -5.3074
   CaCO3(aq)            3.995e-06        0.3671      1.0000       -5.3985
   NaHCO3(aq)           3.881e-06        0.2993      1.0000       -5.4111
   CO2(aq)              3.376e-06        0.1364      1.0000       -5.4716
   H2(aq)               1.892e-06      0.003502      1.0000       -5.7230
   H2S(aq)              1.240e-06       0.03880      1.0000       -5.9066
   NaOH(aq)             9.434e-07       0.03465      1.0000       -6.0253
   Fe++                 6.760e-07       0.03466      0.1764       -6.9237
   FeCl+                1.568e-07       0.01314      0.6200       -7.0124
   CO3--                1.350e-07      0.007439      0.1194       -7.7926
   H+                   1.030e-07     9.536e-05      0.8037       -7.0819
   Formate              1.959e-08     0.0008097      0.5903       -7.9369
   AlO2-                1.831e-08     0.0009913      0.6200       -7.9450
   Ca(For)+             1.364e-08      0.001065      0.6200       -8.0729
   FeCl4--              1.241e-08      0.002253      0.1008       -8.9025
   HCl(aq)              1.008e-08     0.0003374      1.0000       -7.9966
    (only species > 1e-8 molal listed)

  Mineral saturation states
                     log Q/K                          log Q/K
 ----------------------------------------------------------------
   Hydroxylapatite    0.0000 sat    Albite            -1.0307     
   Pyrite             0.0000 sat    Nontronite-Na     -1.0434     
   Chromite           0.0000 sat    Analcime          -1.2126     
   Andradite          0.0000 sat    Hedenbergite      -1.2651     
   Minnesotaite       0.0000 sat    Nontronite-K      -1.2767     
   Tephroite          0.0000 sat    Saponite-H        -1.3730     
   Saponite-Ca        0.0000 sat    Nontronite-Mg     -1.3811     
   Annite             0.0000 sat    Monohydrocalcite  -1.4298     
   Quartz             0.0000 sat    Goethite          -1.4707     
   Mesolite           0.0000 sat    Wollastonite      -1.4849     
   Saponite-Na       -0.0905        Hematite          -1.5496     
   Rhodonite         -0.1217        Pseudowollastoni  -1.6192     
   Tremolite         -0.1299        Magnetite         -1.6210     
   Celadonite        -0.1349        Scolecite         -1.6534     
   Tridymite         -0.1718        Diaspore          -1.6744     
   Maximum_Microcli  -0.1881        Mn(OH)2(am)       -1.8784     
   K-Feldspar        -0.2009        Albite_high       -1.9618     
   Calcite           -0.2092        Boehmite          -1.9692     
   Chalcedony        -0.2167        Halite            -2.0821     
   Saponite-K        -0.3244        Cronstedtite-7A   -2.1220     
   Aragonite         -0.3528        Fayalite          -2.1487     
   Cristobalite(alp  -0.4177        Eskolaite         -2.2412     
   Saponite-Mg       -0.4347        Mordenite         -2.2905     
   Talc              -0.4637        Enstatite         -2.3066     
   Ice               -0.4800        Nontronite-H      -2.3241     
   Diopside          -0.5742        Whitlockite       -2.3509     
   Rhodochrosite     -0.5761        Chrysotile        -2.3950     
   Stilbite          -0.6272        Dolomite-ord      -2.4060     
   Coesite           -0.6584        Dolomite          -2.4067     
   Cristobalite(bet  -0.7199        Prehnite          -2.4360     
   Alabandite        -0.7966        Gibbsite          -2.4559     
   Troilite          -0.8732        Smectite-low-Fe-  -2.5459     
   SiO2(am)          -0.8939        FeO               -2.5714     
   C                 -0.9088        Montmor-Ca        -2.6573     
   Pyrrhotite        -0.9528        Jadeite           -2.6689     
   Nontronite-Ca     -0.9529        Montmor-Na        -2.6941     
   Greenalite        -0.9588        Kalsilite         -2.6995     
   Sanidine_high     -0.9969        Epidote           -2.7911     
   Phlogopite        -1.0226        Epidote-ord       -2.7965     
   Ferrosilite       -1.0298        Montmor-K         -2.9100     
   Albite_low        -1.0307        Smectite-high-Fe  -2.9203     
    (only minerals with log Q/K > -3 listed)

                         partial
  Gases               press. (bar)     fugacity     fug. coef.    log fug.
 ---------------------------------------------------------------------------
   CH4(g)                   1.133         1.132        0.9993      0.0540
   H2O(g)                  0.8210        0.8089        0.9852     -0.0921
   H2(g)                 0.002367      0.002369         1.001     -2.6254
   CO2(g)               0.0003153     0.0003145        0.9976     -3.5024
   H2S(g)               3.712e-05     3.697e-05        0.9961     -4.4321
   CO(g)                2.105e-10     2.105e-10         1.000*    -9.6768
   HCl(g)               1.220e-11     1.220e-11         1.000*   -10.9135
   C2H4(g)              5.924e-18     5.924e-18         1.000*   -17.2274
   SO2(g)               2.323e-23     2.306e-23        0.9928    -22.6371
   S2(g)                5.436e-24     5.436e-24         1.000*   -23.2647
   Na(g)                2.335e-42     2.335e-42         1.000*   -41.6317
   K(g)                 1.614e-44     1.614e-44         1.000*   -43.7920
   Cl2(g)               8.779e-47     8.779e-47         1.000*   -46.0565
   O2(g)                1.497e-58     1.497e-58        0.9999    -57.8248
   Mg(g)                4.833e-72     4.833e-72         1.000*   -71.3157
   Ca(g)                1.315e-87     1.315e-87         1.000*   -86.8812
   C(g)                 5.200e-94     5.200e-94         1.000*   -93.2840
   Al(g)               1.553e-108    1.553e-108         1.000*  -107.8087
   Si(g)               4.618e-116    4.618e-116         1.000*  -115.3355
    *no data, gas taken to be ideal

                                  In fluid              Sorbed            Kd
  Original basis total moles   moles     mg/kg      moles     mg/kg      L/kg
 -------------------------------------------------------------------------------
   H2O                 59.4       53.3  9.18e+05
   Al+++              0.932   2.17e-08  0.000559
   Ca++               0.757      0.111  4.25e+03
   Cl-                0.990      0.990  3.35e+04
   CrO4--          0.000711   1.19e-20  1.31e-15
   Fe++                1.63   8.13e-07    0.0434
   H+                 -8.68   0.000851     0.820
   HCO3-            0.00100    0.00100      58.3
   HPO4--             0.196   6.20e-10  5.69e-05
   K+                 0.128     0.0620  2.32e+03
   Mg++               0.659   3.42e-05     0.794
   Mn++              0.0365    0.00210      110.
   Na+                 1.33       1.06  2.32e+04
   O2(aq)         -0.000531   -0.00192     -58.8
   SO4--            0.00100   9.21e-06     0.846
   SiO2(aq)            4.39   0.000901      51.7
   Ti(OH)4(aq)        0.165      0.165  1.83e+04

  Elemental composition               In fluid                  Sorbed
                  total moles     moles       mg/kg        moles       mg/kg
 -------------------------------------------------------------------------------
   Aluminum            0.9319    2.169e-08   0.0005593
   Calcium             0.7568       0.1109       4246.
   Carbon            0.001000     0.001000       11.48
   Chlorine            0.9900       0.9900   3.354e+04
   Chromium         0.0007114    1.186e-20   5.893e-16
   Hydrogen             111.0        107.3   1.034e+05
   Iron                 1.631    8.125e-07     0.04337
   Magnesium           0.6594    3.419e-05      0.7941
   Manganese          0.03653     0.002098       110.2
   Oxygen               69.64        53.99   8.256e+05
   Phosphorus          0.1955    6.202e-10   1.836e-05
   Potassium           0.1282      0.06199       2316.
   Silicon              4.386    0.0009010       24.18
   Sodium               1.328        1.058   2.325e+04
   Sulfur            0.001000    9.213e-06      0.2823
   Titanium            0.1649       0.1649       7546.


          Step #   116             Xi = 0.5200

          Temperature = 100.0 C    Pressure =  1.013 bars
          pH =  7.120              log fO2 =  -58.209
          Eh =  -0.3850 volts      pe =  -5.2001
          Ionic strength      =    1.200348 molal
          Charge imbalance    =    0.340349 eq/kg (16.91% error)
          Activity of water   =    0.970437
          Solvent mass        =     0.96007 kg
          Solution mass       =      1.0461 kg
          Mineral mass        =     0.56311 kg
          Solution density    =    1.002    g/cm3
          Solution viscosity  =    0.003    poise
          Chlorinity          =    1.031178 molal
          Dissolved solids    =       82202 mg/kg sol'n
          Hardness            =    10283.71 mg/kg sol'n as CaCO3
            carbonate         =       43.18 mg/kg sol'n as CaCO3
            non-carbonate     =    10240.53 mg/kg sol'n as CaCO3
          Carbonate alkalinity=       43.18 mg/kg sol'n as CaCO3
          Water type          =    Na-Cl
          Bulk volume         =    1.25e+03 cm3
          Fluid volume        =    1.04e+03 cm3
          Mineral volume      =        202. cm3
          Inert volume        =        0.00 cm3
          Porosity            =        83.8 %
          Permeability        =       0.362 cm2
          Mass reacted        =         551 g

                          moles          moles         grams          cm3      rxn rate
  Reactants             remaining       reacted       reacted       reacted  (mol/kg sec)
 ------------------------------------------------------------------------------------------
   Al2O3                   0.4386        0.4751         48.44          --            --  
   CaO                     0.7113        0.7706         43.21          --            --  
   Cr2O3                0.0003343     0.0003622       0.05505          --            --  
   FeO(ox)                  1.534         1.662         119.4          --            --  
   K2O(ox)                0.05988       0.06487         6.110          --            --  
   MgO                     0.2875        0.3114         12.55          --            --  
   MnO                    0.03438       0.03725         2.642          --            --  
   Na2O(ox)                0.3255        0.3526         21.85          --            --  
   P2O5                   0.09200       0.09967         14.15          --            --  
   SiO2                     4.128         4.472         268.7          --            --  
   TiO2                    0.1552        0.1682         13.43          --            --  

  Minerals in system     moles      log moles      grams        volume (cm3)
 ----------------------------------------------------------------------------
   Andradite             0.007476     -2.126          3.799          0.9857
   Annite                 0.06924     -1.160          35.44           10.69
   Chromite             0.0003627     -3.440        0.08118         0.01596
   Hydroxylapatite        0.06645     -1.178          33.38           12.59
   Mesolite                0.4068     -0.391          157.8           69.65
   Minnesotaite            0.4798     -0.319          227.4           70.94
   Pyrite               0.0004938     -3.306        0.05924         0.01182
   Quartz                  0.2593     -0.586          15.58           5.884
   Saponite-Ca             0.2164     -0.665          83.41           29.36
   Tephroite              0.01775     -1.751          3.584           1.353
   Tremolite             0.003255     -2.487          2.644          0.8884
                                               _____________   _____________
          (total)                                     563.1           202.4 

  Aqueous species       molality    mg/kg sol'n    act. coef.     log act.
 ---------------------------------------------------------------------------
   Na+                      1.004     2.119e+04      0.6200       -0.2058
   Cl-                     0.9110     2.964e+04      0.5572       -0.2945
   Ti(OH)4(aq)             0.1751     1.863e+04      1.0000       -0.7566
   NaCl(aq)                0.1063         5704.      1.0000       -0.9733
   Ca++                    0.1034         3803.      0.1764       -1.7390
   K+                     0.06197         2224.      0.5572       -1.4618
   CaCl+                 0.006570         455.4      0.6200       -2.3900
   KCl(aq)               0.002088         142.9      1.0000       -2.6803
   CaCl2(aq)             0.001954         199.1      1.0000       -2.7090
   MnCl+                 0.001306         108.3      0.6200       -3.0917
   Methane(aq)           0.001032         15.19      1.0000       -2.9864
   SiO2(aq)             0.0008352         46.06      1.0000       -3.0782
   Mn++                 0.0005233         26.39      0.1764       -4.0347
   NaHSiO3(aq)          9.869e-05         9.065      1.0000       -4.0057
   Mg++                 2.274e-05        0.5073      0.2501       -5.2451
   HSiO3-               1.420e-05         1.005      0.6200       -5.0552
   OH-                  1.206e-05        0.1882      0.5903       -5.1477
   HS-                  1.138e-05        0.3453      0.5903       -5.1729
   MgCl+                7.081e-06        0.3883      0.6200       -5.3575
   HCO3-                5.071e-06        0.2840      0.6200       -5.5025
   H2(aq)               2.944e-06      0.005447      1.0000       -5.5311
   CaHCO3+              2.422e-06        0.2248      0.6200       -5.8234
   H2S(aq)              1.547e-06       0.04838      1.0000       -5.8106
   NaOH(aq)             1.039e-06       0.03816      1.0000       -5.9832
   CaCO3(aq)            8.229e-07       0.07559      1.0000       -6.0846
   NaHCO3(aq)           7.602e-07       0.05861      1.0000       -6.1191
   CO2(aq)              6.002e-07       0.02425      1.0000       -6.2217
   Fe++                 5.659e-07       0.02900      0.1764       -7.0007
   FeCl+                1.313e-07       0.01101      0.6200       -7.0892
   H+                   9.431e-08     8.724e-05      0.8036       -7.1204
   CO3--                2.864e-08      0.001578      0.1195       -8.4657
   AlO2-                1.844e-08     0.0009981      0.6200       -7.9419
   FeCl4--              1.041e-08      0.001888      0.1009       -8.9786
    (only species > 1e-8 molal listed)

  Mineral saturation states
                     log Q/K                          log Q/K
 ----------------------------------------------------------------
   Minnesotaite       0.0000 sat    Hedenbergite      -1.2011     
   Pyrite             0.0000 sat    Analcime          -1.2062     
   Quartz             0.0000 sat    Nontronite-Na     -1.2332     
   Andradite          0.0000 sat    C                 -1.2749     
   Mesolite           0.0000 sat    Rhodochrosite     -1.3262     
   Tephroite          0.0000 sat    Saponite-H        -1.3836     
   Chromite           0.0000 sat    Wollastonite      -1.4209     
   Annite             0.0000 sat    Nontronite-K      -1.4687     
   Tremolite          0.0000 sat    Pseudowollastoni  -1.5552     
   Saponite-Ca        0.0000 sat    Goethite          -1.5667     
   Hydroxylapatite    0.0000 sat    Nontronite-Mg     -1.5847     
   Saponite-Na       -0.0872        Scolecite         -1.6603     
   Rhodonite         -0.1217        Diaspore          -1.7098     
   Celadonite        -0.1345        Hematite          -1.7416     
   Tridymite         -0.1718        Magnetite         -1.8129     
   Maximum_Microcli  -0.1881        Mn(OH)2(am)       -1.8784     
   K-Feldspar        -0.2009        Albite_high       -1.9551     
   Chalcedony        -0.2167        Boehmite          -2.0046     
   Saponite-K        -0.3233        Halite            -2.0783     
   Cristobalite(alp  -0.4177        Monohydrocalcite  -2.1160     
   Saponite-Mg       -0.4452        Fayalite          -2.1487     
   Talc              -0.4626        Eskolaite         -2.2412     
   Ice               -0.4800        Mordenite         -2.2901     
   Diopside          -0.5098        Enstatite         -2.3062     
   Stilbite          -0.6333        Cronstedtite-7A   -2.3140     
   Coesite           -0.6584        Whitlockite       -2.3722     
   Alabandite        -0.7006        Prehnite          -2.3789     
   Cristobalite(bet  -0.7199        Chrysotile        -2.3939     
   Troilite          -0.7772        Gibbsite          -2.4913     
   Pyrrhotite        -0.8568        Nontronite-H      -2.5278     
   SiO2(am)          -0.8939        FeO               -2.5714     
   Calcite           -0.8953        Smectite-low-Fe-  -2.5905     
   Greenalite        -0.9588        Jadeite           -2.6622     
   Sanidine_high     -0.9969        Kalsilite         -2.6995     
   Phlogopite        -1.0215        Montmor-Ca        -2.7058     
   Albite_low        -1.0240        Montmor-Na        -2.7393     
   Albite            -1.0240        Epidote           -2.8299     
   Ferrosilite       -1.0298        Epidote-ord       -2.8353     
   Aragonite         -1.0389        Montmor-K         -2.9573     
   Nontronite-Ca     -1.1460        Smectite-high-Fe  -2.9704     
    (only minerals with log Q/K > -3 listed)

                         partial
  Gases               press. (bar)     fugacity     fug. coef.    log fug.
 ---------------------------------------------------------------------------
   CH4(g)                   1.181         1.180        0.9993      0.0718
   H2O(g)                  0.8210        0.8088        0.9852     -0.0921
   H2(g)                 0.003683      0.003686         1.001     -2.4335
   CO2(g)               5.605e-05     5.591e-05        0.9976     -4.2525
   H2S(g)               4.630e-05     4.612e-05        0.9961     -4.3361
   CO(g)                5.822e-11     5.822e-11         1.000*   -10.2349
   HCl(g)               1.117e-11     1.117e-11         1.000*   -10.9518
   C2H4(g)              2.656e-18     2.656e-18         1.000*   -17.5757
   SO2(g)               7.692e-24     7.637e-24        0.9928    -23.1171
   S2(g)                3.494e-24     3.494e-24         1.000*   -23.4567
   Na(g)                3.209e-42     3.209e-42         1.000*   -41.4936
   K(g)                 2.185e-44     2.185e-44         1.000*   -43.6606
   Cl2(g)               4.730e-47     4.730e-47         1.000*   -46.3251
   O2(g)                6.185e-59     6.184e-59        0.9999    -58.2087
   Mg(g)                7.527e-72     7.527e-72         1.000*   -71.1234
   Ca(g)                2.370e-87     2.370e-87         1.000*   -86.6252
   C(g)                 2.238e-94     2.238e-94         1.000*   -93.6501
   Al(g)               2.779e-108    2.779e-108         1.000*  -107.5561
   Si(g)               1.118e-115    1.118e-115         1.000*  -114.9516
    *no data, gas taken to be ideal

                                  In fluid              Sorbed            Kd
  Original basis total moles   moles     mg/kg      moles     mg/kg      L/kg
 -------------------------------------------------------------------------------
   H2O                 59.5       53.3  9.18e+05
   Al+++              0.950   2.18e-08  0.000563
   Ca++               0.772      0.107  4.12e+03
   Cl-                0.990      0.990  3.36e+04
   CrO4--          0.000725   1.02e-20  1.13e-15
   Fe++                1.66   6.80e-07    0.0363
   H+                 -8.85   0.000883     0.851
   HCO3-            0.00100    0.00100      58.3
   HPO4--             0.199   5.68e-10  5.21e-05
   K+                 0.131     0.0615  2.30e+03
   Mg++               0.665   2.86e-05     0.665
   Mn++              0.0372    0.00176      92.2
   Na+                 1.34       1.07  2.34e+04
   O2(aq)         -0.000542   -0.00201     -61.4
   SO4--            0.00100   1.24e-05      1.14
   SiO2(aq)            4.47   0.000910      52.3
   Ti(OH)4(aq)        0.168      0.168  1.86e+04

  Elemental composition               In fluid                  Sorbed
                  total moles     moles       mg/kg        moles       mg/kg
 -------------------------------------------------------------------------------
   Aluminum            0.9502    2.184e-08   0.0005634
   Calcium             0.7716       0.1074       4117.
   Carbon            0.001000     0.001000       11.48
   Chlorine            0.9900       0.9900   3.355e+04
   Chromium         0.0007254    1.021e-20   5.075e-16
   Hydrogen             111.0        107.3   1.033e+05
   Iron                 1.663    6.798e-07     0.03629
   Magnesium           0.6654    2.863e-05      0.6652
   Manganese          0.03725     0.001756       92.23
   Oxygen               69.92        53.97   8.254e+05
   Phosphorus          0.1993    5.683e-10   1.683e-05
   Potassium           0.1307      0.06150       2299.
   Silicon              4.472    0.0009103       24.44
   Sodium               1.341        1.066   2.343e+04
   Sulfur            0.001000    1.241e-05      0.3805
   Titanium            0.1682       0.1682       7697.


          Step #   124             Xi = 0.6000

          Temperature = 100.0 C    Pressure =  1.013 bars
          pH =  7.182              log fO2 =  -58.156
          Eh =  -0.3886 volts      pe =  -5.2486
          Ionic strength      =    1.175938 molal
          Charge imbalance    =    0.341188 eq/kg (16.96% error)
          Activity of water   =    0.970372
          Solvent mass        =     0.95441 kg
          Solution mass       =      1.0435 kg
          Mineral mass        =     0.65038 kg
          Solution density    =    1.004    g/cm3
          Solution viscosity  =    0.003    poise
          Chlorinity          =    1.037292 molal
          Dissolved solids    =       85362 mg/kg sol'n
          Hardness            =     7540.22 mg/kg sol'n as CaCO3
            carbonate         =       43.92 mg/kg sol'n as CaCO3
            non-carbonate     =     7496.30 mg/kg sol'n as CaCO3
          Carbonate alkalinity=       43.92 mg/kg sol'n as CaCO3
          Water type          =    Na-Cl
          Bulk volume         =    1.27e+03 cm3
          Fluid volume        =    1.04e+03 cm3
          Mineral volume      =        233. cm3
          Inert volume        =        0.00 cm3
          Porosity            =        81.7 %
          Permeability        =       0.175 cm2
          Mass reacted        =         635 g

                          moles          moles         grams          cm3      rxn rate
  Reactants             remaining       reacted       reacted       reacted  (mol/kg sec)
 ------------------------------------------------------------------------------------------
   Al2O3                   0.3655        0.5482         55.90          --            --  
   CaO                     0.5928        0.8892         49.86          --            --  
   Cr2O3                0.0002786     0.0004179       0.06352          --            --  
   FeO(ox)                  1.278         1.918         137.8          --            --  
   K2O(ox)                0.04990       0.07485         7.050          --            --  
   MgO                     0.2395        0.3593         14.48          --            --  
   MnO                    0.02865       0.04298         3.049          --            --  
   Na2O(ox)                0.2712        0.4069         25.22          --            --  
   P2O5                   0.07667        0.1150         16.32          --            --  
   SiO2                     3.440         5.160         310.0          --            --  
   TiO2                    0.1293        0.1940         15.50          --            --  

  Minerals in system     moles      log moles      grams        volume (cm3)
 ----------------------------------------------------------------------------
   Andradite             0.007464     -2.127          3.793          0.9841
   Annite                 0.09424     -1.026          48.24           14.54
   Chromite             0.0004184     -3.378        0.09365         0.01841
   Hydroxylapatite        0.07667     -1.115          38.51           14.53
   Mesolite                0.4731     -0.325          183.5           81.00
   Minnesotaite            0.5400     -0.268          255.9           79.84
   Pyrite               0.0004932     -3.307        0.05918         0.01181
   Quartz                  0.3155     -0.501          18.96           7.158
   Saponite-Ca             0.1839     -0.735          70.89           24.95
   Tephroite              0.02083     -1.681          4.207           1.588
   Tremolite              0.03233     -1.490          26.26           8.824
                                               _____________   _____________
          (total)                                     650.4           233.4 

  Aqueous species       molality    mg/kg sol'n    act. coef.     log act.
 ---------------------------------------------------------------------------
   Na+                      1.070     2.250e+04      0.6200       -0.1782
   Cl-                     0.9129     2.960e+04      0.5577       -0.2931
   Ti(OH)4(aq)             0.2033     2.155e+04      1.0000       -0.6919
   NaCl(aq)                0.1137         6076.      1.0000       -0.9444
   Ca++                   0.07603         2787.      0.1770       -1.8711
   K+                     0.05721         2046.      0.5577       -1.4961
   CaCl+                 0.004862         335.9      0.6200       -2.5208
   KCl(aq)               0.001935         132.0      1.0000       -2.7132
   CaCl2(aq)             0.001451         147.3      1.0000       -2.8384
   Methane(aq)           0.001035         15.18      1.0000       -2.9852
   MnCl+                0.0009861         81.53      0.6200       -3.2137
   SiO2(aq)             0.0008352         45.90      1.0000       -3.0782
   Mn++                 0.0003926         19.73      0.1770       -4.1580
   NaHSiO3(aq)          0.0001212         11.09      1.0000       -3.9165
   Mg++                 1.723e-05        0.3831      0.2504       -5.3649
   HSiO3-               1.637e-05         1.154      0.6200       -4.9936
   OH-                  1.389e-05        0.2161      0.5905       -5.0861
   HS-                  1.272e-05        0.3847      0.5905       -5.1244
   HCO3-                7.463e-06        0.4165      0.6200       -5.3347
   MgCl+                5.390e-06        0.2946      0.6200       -5.4760
   H2(aq)               2.771e-06      0.005110      1.0000       -5.5573
   CaHCO3+              2.630e-06        0.2432      0.6200       -5.7877
   H2S(aq)              1.500e-06       0.04677      1.0000       -5.8238
   NaOH(aq)             1.277e-06       0.04670      1.0000       -5.8940
   NaHCO3(aq)           1.192e-06       0.09158      1.0000       -5.9238
   CaCO3(aq)            1.030e-06       0.09426      1.0000       -5.9873
   CO2(aq)              7.663e-07       0.03085      1.0000       -6.1156
   Fe++                 4.246e-07       0.02169      0.1770       -7.1241
   FeCl+                9.918e-08      0.008282      0.6200       -7.2112
   H+                   8.197e-08     7.556e-05      0.8022       -7.1821
   CO3--                4.829e-08      0.002650      0.1202       -8.2362
   AlO2-                1.995e-08      0.001076      0.6200       -7.9076
    (only species > 1e-8 molal listed)

  Mineral saturation states
                     log Q/K                          log Q/K
 ----------------------------------------------------------------
   Mesolite           0.0000 sat    Analcime          -1.1469     
   Saponite-Ca        0.0000 sat    Nontronite-Na     -1.1865     
   Annite             0.0000 sat    Hedenbergite      -1.2098     
   Andradite          0.0000 sat    Rhodochrosite     -1.2201     
   Pyrite             0.0000 sat    C                 -1.2213     
   Tremolite          0.0000 sat    Saponite-H        -1.3822     
   Minnesotaite       0.0000 sat    Wollastonite      -1.4296     
   Quartz             0.0000 sat    Nontronite-K      -1.4425     
   Hydroxylapatite    0.0000 sat    Goethite          -1.5536     
   Tephroite          0.0000 sat    Pseudowollastoni  -1.5639     
   Chromite           0.0000 sat    Nontronite-Mg     -1.5669     
   Saponite-Na       -0.0563        Hematite          -1.7154     
   Rhodonite         -0.1217        Scolecite         -1.7239     
   Celadonite        -0.1310        Diaspore          -1.7372     
   Tridymite         -0.1718        Magnetite         -1.7867     
   Maximum_Microcli  -0.1881        Mn(OH)2(am)       -1.8785     
   K-Feldspar        -0.2009        Albite_high       -1.8932     
   Chalcedony        -0.2167        Monohydrocalcite  -2.0187     
   Saponite-K        -0.3128        Boehmite          -2.0320     
   Cristobalite(alp  -0.4177        Halite            -2.0494     
   Saponite-Mg       -0.4432        Fayalite          -2.1487     
   Talc              -0.4521        Eskolaite         -2.2412     
   Ice               -0.4801        Mordenite         -2.2863     
   Diopside          -0.5151        Cronstedtite-7A   -2.2878     
   Coesite           -0.6584        Enstatite         -2.3027     
   Stilbite          -0.6899        Whitlockite       -2.3693     
   Alabandite        -0.7137        Chrysotile        -2.3835     
   Cristobalite(bet  -0.7199        Prehnite          -2.4512     
   Troilite          -0.7903        Nontronite-H      -2.5106     
   Calcite           -0.7980        Gibbsite          -2.5188     
   Pyrrhotite        -0.8699        FeO               -2.5714     
   SiO2(am)          -0.8939        Jadeite           -2.6003     
   Aragonite         -0.9416        Smectite-low-Fe-  -2.6008     
   Greenalite        -0.9589        Kalsilite         -2.6995     
   Albite_low        -0.9621        Montmor-Ca        -2.7518     
   Albite            -0.9621        Montmor-Na        -2.7544     
   Sanidine_high     -0.9969        Epidote           -2.8891     
   Phlogopite        -1.0110        Epidote-ord       -2.8945     
   Ferrosilite       -1.0298        Smectite-high-Fe  -2.9839     
   Nontronite-Ca     -1.1302        Montmor-K         -2.9929     
    (only minerals with log Q/K > -3 listed)

                         partial
  Gases               press. (bar)     fugacity     fug. coef.    log fug.
 ---------------------------------------------------------------------------
   CH4(g)                   1.184         1.183        0.9993      0.0730
   H2O(g)                  0.8209        0.8088        0.9852     -0.0922
   H2(g)                 0.003467      0.003470         1.001     -2.4597
   CO2(g)               7.155e-05     7.139e-05        0.9976     -4.1464
   H2S(g)               4.492e-05     4.474e-05        0.9961     -4.3493
   CO(g)                6.998e-11     6.998e-11         1.000*   -10.1550
   HCl(g)               9.724e-12     9.724e-12         1.000*   -11.0121
   C2H4(g)              3.014e-18     3.014e-18         1.000*   -17.5209
   SO2(g)               8.945e-24     8.881e-24        0.9928    -23.0516
   S2(g)                3.711e-24     3.711e-24         1.000*   -23.4305
   Na(g)                3.824e-42     3.824e-42         1.000*   -41.4175
   K(g)                 2.258e-44     2.258e-44         1.000*   -43.6463
   Cl2(g)               3.806e-47     3.806e-47         1.000*   -46.4196
   O2(g)                6.978e-59     6.978e-59        0.9999    -58.1563
   Mg(g)                7.143e-72     7.143e-72         1.000*   -71.1461
   Ca(g)                2.187e-87     2.187e-87         1.000*   -86.6602
   C(g)                 2.532e-94     2.532e-94         1.000*   -93.5965
   Al(g)               2.383e-108    2.383e-108         1.000*  -107.6229
   Si(g)               9.908e-116    9.908e-116         1.000*  -115.0040
    *no data, gas taken to be ideal

                                  In fluid              Sorbed            Kd
  Original basis total moles   moles     mg/kg      moles     mg/kg      L/kg
 -------------------------------------------------------------------------------
   H2O                 60.1       53.0  9.15e+05
   Al+++               1.10   2.37e-08  0.000614
   Ca++               0.890     0.0786  3.02e+03
   Cl-                0.990      0.990  3.36e+04
   CrO4--          0.000837   6.94e-21  7.72e-16
   Fe++                1.92   5.08e-07    0.0272
   H+                 -10.2   0.000856     0.827
   HCO3-            0.00100    0.00100      58.5
   HPO4--             0.230   7.52e-10  6.91e-05
   K+                 0.151     0.0565  2.12e+03
   Mg++               0.713   2.16e-05     0.503
   Mn++              0.0430    0.00132      69.3
   Na+                 1.45       1.13  2.49e+04
   O2(aq)         -0.000625   -0.00200     -61.4
   SO4--            0.00100   1.36e-05      1.25
   SiO2(aq)            5.16   0.000928      53.5
   Ti(OH)4(aq)        0.194      0.194  2.16e+04

  Elemental composition               In fluid                  Sorbed
                  total moles     moles       mg/kg        moles       mg/kg
 -------------------------------------------------------------------------------
   Aluminum             1.096    2.375e-08   0.0006140
   Calcium             0.8902      0.07859       3018.
   Carbon            0.001000     0.001000       11.51
   Chlorine            0.9900       0.9900   3.364e+04
   Chromium         0.0008368    6.945e-21   3.461e-16
   Hydrogen             111.0        106.7   1.031e+05
   Iron                 1.919    5.077e-07     0.02717
   Magnesium           0.7133    2.159e-05      0.5030
   Manganese          0.04298     0.001316       69.28
   Oxygen               72.14        53.76   8.242e+05
   Phosphorus          0.2300    7.517e-10   2.231e-05
   Potassium           0.1507      0.05645       2115.
   Silicon              5.160    0.0009284       24.99
   Sodium               1.450        1.130   2.489e+04
   Sulfur            0.001000    1.358e-05      0.4172
   Titanium            0.1940       0.1940       8903.


          Step #   134             Xi = 0.7000

          Temperature = 100.0 C    Pressure =  1.013 bars
          pH =  7.301              log fO2 =  -58.067
          Eh =  -0.3957 volts      pe =  -5.3452
          Ionic strength      =    1.145819 molal
          Charge imbalance    =    0.342237 eq/kg (17.03% error)
          Activity of water   =    0.970295
          Solvent mass        =     0.94740 kg
          Solution mass       =      1.0403 kg
          Mineral mass        =     0.75945 kg
          Solution density    =    1.006    g/cm3
          Solution viscosity  =    0.003    poise
          Chlorinity          =    1.044965 molal
          Dissolved solids    =       89287 mg/kg sol'n
          Hardness            =     4181.61 mg/kg sol'n as CaCO3
            carbonate         =       45.12 mg/kg sol'n as CaCO3
            non-carbonate     =     4136.49 mg/kg sol'n as CaCO3
          Carbonate alkalinity=       45.12 mg/kg sol'n as CaCO3
          Water type          =    Na-Cl
          Bulk volume         =    1.31e+03 cm3
          Fluid volume        =    1.03e+03 cm3
          Mineral volume      =        272. cm3
          Inert volume        =        0.00 cm3
          Porosity            =        79.2 %
          Permeability        =      0.0737 cm2
          Mass reacted        =         741 g

                          moles          moles         grams          cm3      rxn rate
  Reactants             remaining       reacted       reacted       reacted  (mol/kg sec)
 ------------------------------------------------------------------------------------------
   Al2O3                   0.2741        0.6396         65.21          --            --  
   CaO                     0.4446         1.037         58.17          --            --  
   Cr2O3                0.0002090     0.0004876       0.07410          --            --  
   FeO(ox)                 0.9588         2.237         160.7          --            --  
   K2O(ox)                0.03742       0.08732         8.225          --            --  
   MgO                     0.1797        0.4192         16.90          --            --  
   MnO                    0.02149       0.05014         3.557          --            --  
   Na2O(ox)                0.2034        0.4747         29.42          --            --  
   P2O5                   0.05750        0.1342         19.04          --            --  
   SiO2                     2.580         6.020         361.7          --            --  
   TiO2                   0.09701        0.2264         18.08          --            --  

  Minerals in system     moles      log moles      grams        volume (cm3)
 ----------------------------------------------------------------------------
   Andradite             0.007428     -2.129          3.775          0.9794
   Annite                  0.1282     -0.892          65.65           19.79
   Chromite             0.0004881     -3.312         0.1092         0.02148
   Hydroxylapatite        0.08945     -1.048          44.93           16.95
   Mesolite                0.5546     -0.256          215.1           94.94
   Minnesotaite            0.6125     -0.213          290.3           90.57
   Pyrite               0.0004918     -3.308        0.05901         0.01177
   Quartz                  0.3926     -0.406          23.59           8.906
   Saponite-Ca             0.1432     -0.844          55.22           19.44
   Tephroite              0.02469     -1.607          4.987           1.882
   Tremolite              0.06869     -1.163          55.80           18.75
                                               _____________   _____________
          (total)                                     759.4           272.2 

  Aqueous species       molality    mg/kg sol'n    act. coef.     log act.
 ---------------------------------------------------------------------------
   Na+                      1.154     2.417e+04      0.6199       -0.1453
   Cl-                     0.9153     2.955e+04      0.5584       -0.2915
   Ti(OH)4(aq)             0.2389     2.522e+04      1.0000       -0.6217
   NaCl(aq)                0.1231         6551.      1.0000       -0.9098
   K+                     0.04839         1723.      0.5584       -1.5684
   Ca++                   0.04231         1544.      0.1778       -2.1237
   CaCl+                 0.002728         187.7      0.6199       -2.7718
   KCl(aq)               0.001645         111.7      1.0000       -2.7839
   Methane(aq)           0.001032         15.09      1.0000       -2.9861
   SiO2(aq)             0.0008352         45.70      1.0000       -3.0782
   CaCl2(aq)            0.0008169         82.57      1.0000       -3.0878
   MnCl+                0.0005726         47.13      0.6199       -3.4498
   Mn++                 0.0002261         11.31      0.1778       -4.3958
   NaHSiO3(aq)          0.0001719         15.67      1.0000       -3.7647
   HSiO3-               2.153e-05         1.511      0.6199       -4.8747
   OH-                  1.825e-05        0.2827      0.5908       -4.9672
   HS-                  1.588e-05        0.4782      0.5908       -5.0278
   HCO3-                1.477e-05        0.8207      0.6199       -5.0383
   Mg++                 1.009e-05        0.2233      0.2509       -5.5967
   MgCl+                3.173e-06        0.1727      0.6199       -5.7062
   CaHCO3+              2.909e-06        0.2678      0.6199       -5.7439
   NaHCO3(aq)           2.544e-06        0.1947      1.0000       -5.5944
   H2(aq)               2.501e-06      0.004591      1.0000       -5.6019
   NaOH(aq)             1.811e-06       0.06595      1.0000       -5.7422
   CaCO3(aq)            1.498e-06        0.1365      1.0000       -5.8246
   H2S(aq)              1.425e-06       0.04424      1.0000       -5.8461
   CO2(aq)              1.153e-06       0.04623      1.0000       -5.9380
   Fe++                 2.445e-07       0.01244      0.1778       -7.3618
   CO3--                1.247e-07      0.006814      0.1211       -7.8209
   H+                   6.247e-08     5.734e-05      0.8004       -7.3010
   FeCl+                5.759e-08      0.004788      0.6199       -7.4473
   AlO2-                2.357e-08      0.001266      0.6199       -7.8353
   Formate              1.463e-08     0.0006000      0.5908       -8.0632
   S--                  1.060e-08     0.0003096      0.1400       -8.8286
    (only species > 1e-8 molal listed)

  Mineral saturation states
                     log Q/K                          log Q/K
 ----------------------------------------------------------------
   Andradite          0.0000 sat    Rhodochrosite     -1.0425     
   Tephroite          0.0000 sat    Analcime          -1.0459     
   Mesolite           0.0000 sat    Nontronite-Ca     -1.1035     
   Hydroxylapatite    0.0000 sat    Nontronite-Na     -1.1072     
   Tremolite          0.0000 sat    C                 -1.1329     
   Pyrite             0.0000 sat    Hedenbergite      -1.2247     
   Annite             0.0000 sat    Saponite-H        -1.3797     
   Quartz             0.0000 sat    Nontronite-K      -1.3979     
   Chromite           0.0000 sat    Wollastonite      -1.4445     
   Minnesotaite       0.0000 sat    Goethite          -1.5313     
   Saponite-Ca        0.0000 sat    Nontronite-Mg     -1.5367     
   Saponite-Na       -0.0037        Pseudowollastoni  -1.5788     
   Rhodonite         -0.1217        Hematite          -1.6708     
   Celadonite        -0.1251        Magnetite         -1.7421     
   Tridymite         -0.1718        Diaspore          -1.7839     
   Maximum_Microcli  -0.1881        Albite_high       -1.7881     
   K-Feldspar        -0.2009        Scolecite         -1.8321     
   Chalcedony        -0.2167        Monohydrocalcite  -1.8560     
   Saponite-K        -0.2949        Mn(OH)2(am)       -1.8785     
   Cristobalite(alp  -0.4177        Halite            -2.0148     
   Talc              -0.4343        Boehmite          -2.0787     
   Saponite-Mg       -0.4397        Fayalite          -2.1487     
   Ice               -0.4801        Eskolaite         -2.2412     
   Diopside          -0.5240        Cronstedtite-7A   -2.2432     
   Calcite           -0.6353        Mordenite         -2.2797     
   Coesite           -0.6584        Enstatite         -2.2968     
   Cristobalite(bet  -0.7199        Whitlockite       -2.3643     
   Alabandite        -0.7360        Chrysotile        -2.3657     
   Aragonite         -0.7789        Nontronite-H      -2.4814     
   Stilbite          -0.7859        Jadeite           -2.4952     
   Troilite          -0.8126        Gibbsite          -2.5654     
   Albite            -0.8570        FeO               -2.5714     
   Albite_low        -0.8570        Prehnite          -2.5742     
   Pyrrhotite        -0.8922        Smectite-low-Fe-  -2.6184     
   SiO2(am)          -0.8939        Kalsilite         -2.6995     
   Greenalite        -0.9589        Montmor-Na        -2.7802     
   Phlogopite        -0.9932        Montmor-Ca        -2.8302     
   Sanidine_high     -0.9969        Epidote           -2.9898     
   Ferrosilite       -1.0298        Epidote-ord       -2.9952     
    (only minerals with log Q/K > -3 listed)

                         partial
  Gases               press. (bar)     fugacity     fug. coef.    log fug.
 ---------------------------------------------------------------------------
   CH4(g)                   1.181         1.181        0.9993      0.0721
   H2O(g)                  0.8209        0.8087        0.9852     -0.0922
   H2(g)                 0.003129      0.003131         1.001     -2.5043
   CO2(g)               0.0001077     0.0001074        0.9976     -3.9688
   H2S(g)               4.266e-05     4.250e-05        0.9961     -4.3716
   CO(g)                9.505e-11     9.505e-11         1.000*   -10.0221
   HCl(g)               7.423e-12     7.423e-12         1.000*   -11.1294
   C2H4(g)              3.686e-18     3.686e-18         1.000*   -17.4334
   SO2(g)               1.156e-23     1.148e-23        0.9928    -22.9401
   S2(g)                4.113e-24     4.113e-24         1.000*   -23.3859
   Na(g)                5.153e-42     5.153e-42         1.000*   -41.2880
   K(g)                 2.388e-44     2.388e-44         1.000*   -43.6220
   Cl2(g)               2.458e-47     2.458e-47         1.000*   -46.6095
   O2(g)                8.569e-59     8.568e-59        0.9999    -58.0671
   Mg(g)                6.535e-72     6.535e-72         1.000*   -71.1847
   Ca(g)                1.907e-87     1.907e-87         1.000*   -86.7196
   C(g)                 3.104e-94     3.104e-94         1.000*   -93.5081
   Al(g)               1.835e-108    1.835e-108         1.000*  -107.7364
   Si(g)               8.069e-116    8.069e-116         1.000*  -115.0932
    *no data, gas taken to be ideal

                                  In fluid              Sorbed            Kd
  Original basis total moles   moles     mg/kg      moles     mg/kg      L/kg
 -------------------------------------------------------------------------------
   H2O                 60.9       52.6  9.11e+05
   Al+++               1.28   2.82e-08  0.000731
   Ca++                1.04     0.0434  1.67e+03
   Cl-                0.990      0.990  3.37e+04
   CrO4--          0.000976   3.36e-21  3.74e-16
   Fe++                2.24   2.91e-07    0.0156
   H+                 -11.9   0.000793     0.768
   HCO3-            0.00100    0.00100      58.7
   HPO4--             0.268   1.30e-09  0.000120
   K+                 0.176     0.0474  1.78e+03
   Mg++               0.773   1.26e-05     0.294
   Mn++              0.0501   0.000757      40.0
   Na+                 1.59       1.21  2.67e+04
   O2(aq)         -0.000730   -0.00199     -61.2
   SO4--            0.00100   1.64e-05      1.51
   SiO2(aq)            6.02   0.000975      56.3
   Ti(OH)4(aq)        0.226      0.226  2.52e+04

  Elemental composition               In fluid                  Sorbed
                  total moles     moles       mg/kg        moles       mg/kg
 -------------------------------------------------------------------------------
   Aluminum             1.279    2.820e-08   0.0007314
   Calcium              1.038      0.04345       1674.
   Carbon            0.001000     0.001000       11.55
   Chlorine            0.9900       0.9900   3.374e+04
   Chromium         0.0009761    3.357e-21   1.678e-16
   Hydrogen             111.0        106.1   1.028e+05
   Iron                 2.238    2.908e-07     0.01561
   Magnesium           0.7732    1.256e-05      0.2936
   Manganese          0.05014    0.0007567       39.96
   Oxygen               74.90        53.50   8.228e+05
   Phosphorus          0.2683    1.299e-09   3.867e-05
   Potassium           0.1756      0.04740       1782.
   Silicon              6.020    0.0009745       26.31
   Sodium               1.585        1.210   2.675e+04
   Sulfur            0.001000    1.640e-05      0.5056
   Titanium            0.2264       0.2264   1.042e+04


          Step #   135             Xi = 0.7100

          Temperature = 100.0 C    Pressure =  1.013 bars
          pH =  7.310              log fO2 =  -58.061
          Eh =  -0.3963 volts      pe =  -5.3525
          Ionic strength      =    1.144550 molal
          Charge imbalance    =    0.342346 eq/kg (17.04% error)
          Activity of water   =    0.970281
          Solvent mass        =     0.94669 kg
          Solution mass       =      1.0400 kg
          Mineral mass        =     0.77037 kg
          Solution density    =    1.007    g/cm3
          Solution viscosity  =    0.003    poise
          Chlorinity          =    1.045746 molal
          Dissolved solids    =       89677 mg/kg sol'n
          Hardness            =     4001.69 mg/kg sol'n as CaCO3
            carbonate         =       45.21 mg/kg sol'n as CaCO3
            non-carbonate     =     3956.48 mg/kg sol'n as CaCO3
          Carbonate alkalinity=       45.21 mg/kg sol'n as CaCO3
          Water type          =    Na-Cl
          Bulk volume         =    1.31e+03 cm3
          Fluid volume        =    1.03e+03 cm3
          Mineral volume      =        276. cm3
          Inert volume        =        0.00 cm3
          Porosity            =        78.9 %
          Permeability        =      0.0677 cm2
          Mass reacted        =         752 g

                          moles          moles         grams          cm3      rxn rate
  Reactants             remaining       reacted       reacted       reacted  (mol/kg sec)
 ------------------------------------------------------------------------------------------
   Al2O3                   0.2650        0.6487         66.14          --            --  
   CaO                     0.4298         1.052         59.00          --            --  
   Cr2O3                0.0002020     0.0004945       0.07516          --            --  
   FeO(ox)                 0.9268         2.269         163.0          --            --  
   K2O(ox)                0.03618       0.08857         8.343          --            --  
   MgO                     0.1737        0.4252         17.14          --            --  
   MnO                    0.02077       0.05086         3.608          --            --  
   Na2O(ox)                0.1966        0.4814         29.84          --            --  
   P2O5                   0.05558        0.1361         19.32          --            --  
   SiO2                     2.494         6.106         366.9          --            --  
   TiO2                   0.09378        0.2296         18.34          --            --  

  Minerals in system     moles      log moles      grams        volume (cm3)
 ----------------------------------------------------------------------------
   Andradite             0.007424     -2.129          3.773          0.9789
   Annite                  0.1314     -0.881          67.25           20.28
   Chromite             0.0004950     -3.305         0.1108         0.02179
   Hydroxylapatite        0.09072     -1.042          45.57           17.20
   Mesolite                0.5629     -0.250          218.3           96.36
   Minnesotaite            0.6200     -0.208          293.8           91.68
   Pyrite               0.0004917     -3.308        0.05899         0.01177
   Quartz                  0.3996     -0.398          24.01           9.066
   Saponite-Ca             0.1286     -0.891          49.58           17.45
   Saponite-Na            0.01056     -1.976          4.082           1.444
   Tephroite              0.02507     -1.601          5.063           1.910
   Tremolite              0.07234     -1.141          58.77           19.74
                                               _____________   _____________
          (total)                                     770.4           276.1 

  Aqueous species       molality    mg/kg sol'n    act. coef.     log act.
 ---------------------------------------------------------------------------
   Na+                      1.159     2.427e+04      0.6199       -0.1434
   Cl-                     0.9157     2.955e+04      0.5584       -0.2913
   Ti(OH)4(aq)             0.2425     2.559e+04      1.0000       -0.6153
   NaCl(aq)                0.1237         6580.      1.0000       -0.9077
   K+                     0.04777         1700.      0.5584       -1.5739
   Ca++                   0.04051         1478.      0.1778       -2.1426
   CaCl+                 0.002613         179.7      0.6199       -2.7905
   KCl(aq)               0.001625         110.3      1.0000       -2.7892
   Methane(aq)           0.001032         15.08      1.0000       -2.9862
   SiO2(aq)             0.0008352         45.68      1.0000       -3.0782
   CaCl2(aq)            0.0007830         79.10      1.0000       -3.1063
   MnCl+                0.0005498         45.24      0.6199       -3.4674
   Mn++                 0.0002170         10.85      0.1778       -4.4136
   NaHSiO3(aq)          0.0001762         16.06      1.0000       -3.7539
   HSiO3-               2.197e-05         1.542      0.6199       -4.8658
   OH-                  1.863e-05        0.2884      0.5908       -4.9583
   HS-                  1.614e-05        0.4861      0.5908       -5.0205
   HCO3-                1.552e-05        0.8620      0.6199       -5.0168
   Mg++                 9.692e-06        0.2144      0.2509       -5.6141
   MgCl+                3.050e-06        0.1659      0.6199       -5.7234
   CaHCO3+              2.927e-06        0.2694      0.6199       -5.7413
   NaHCO3(aq)           2.685e-06        0.2054      1.0000       -5.5710
   H2(aq)               2.482e-06      0.004556      1.0000       -5.6051
   NaOH(aq)             1.856e-06       0.06758      1.0000       -5.7314
   CaCO3(aq)            1.538e-06        0.1401      1.0000       -5.8130
   H2S(aq)              1.420e-06       0.04406      1.0000       -5.8477
   CO2(aq)              1.187e-06       0.04757      1.0000       -5.9254
   Fe++                 2.347e-07       0.01193      0.1778       -7.3796
   CO3--                1.337e-07      0.007303      0.1212       -7.7905
   H+                   6.121e-08     5.616e-05      0.8004       -7.3099
   FeCl+                5.530e-08      0.004596      0.6199       -7.4649
   AlO2-                2.387e-08      0.001282      0.6199       -7.8298
   Formate              1.527e-08     0.0006256      0.5908       -8.0448
   S--                  1.100e-08     0.0003212      0.1400       -8.8124
    (only species > 1e-8 molal listed)

  Mineral saturation states
                     log Q/K                          log Q/K
 ----------------------------------------------------------------
   Tremolite          0.0000 sat    Rhodochrosite     -1.0299     
   Quartz             0.0000 sat    Analcime          -1.0387     
   Saponite-Ca        0.0000 sat    Nontronite-Na     -1.1016     
   Saponite-Na        0.0000 sat    Nontronite-Ca     -1.1016     
   Annite             0.0000 sat    C                 -1.1266     
   Hydroxylapatite    0.0000 sat    Hedenbergite      -1.2257     
   Tephroite          0.0000 sat    Saponite-H        -1.3795     
   Andradite          0.0000 sat    Nontronite-K      -1.3948     
   Chromite           0.0000 sat    Wollastonite      -1.4455     
   Mesolite           0.0000 sat    Goethite          -1.5297     
   Pyrite             0.0000 sat    Nontronite-Mg     -1.5346     
   Minnesotaite       0.0000 sat    Pseudowollastoni  -1.5798     
   Rhodonite         -0.1217        Hematite          -1.6676     
   Celadonite        -0.1247        Magnetite         -1.7389     
   Tridymite         -0.1718        Albite_high       -1.7806     
   Maximum_Microcli  -0.1881        Diaspore          -1.7872     
   K-Feldspar        -0.2009        Scolecite         -1.8398     
   Chalcedony        -0.2167        Monohydrocalcite  -1.8444     
   Saponite-K        -0.2937        Mn(OH)2(am)       -1.8785     
   Cristobalite(alp  -0.4177        Halite            -2.0127     
   Talc              -0.4330        Boehmite          -2.0820     
   Saponite-Mg       -0.4395        Fayalite          -2.1487     
   Ice               -0.4801        Cronstedtite-7A   -2.2401     
   Diopside          -0.5246        Eskolaite         -2.2412     
   Calcite           -0.6237        Mordenite         -2.2793     
   Coesite           -0.6584        Enstatite         -2.2964     
   Cristobalite(bet  -0.7199        Whitlockite       -2.3640     
   Alabandite        -0.7376        Chrysotile        -2.3644     
   Aragonite         -0.7673        Nontronite-H      -2.4793     
   Stilbite          -0.7928        Jadeite           -2.4877     
   Troilite          -0.8142        Gibbsite          -2.5688     
   Albite_low        -0.8495        FeO               -2.5714     
   Albite            -0.8495        Prehnite          -2.5829     
   Pyrrhotite        -0.8938        Smectite-low-Fe-  -2.6197     
   SiO2(am)          -0.8939        Kalsilite         -2.6995     
   Greenalite        -0.9589        Montmor-Na        -2.7821     
   Phlogopite        -0.9919        Montmor-Ca        -2.8358     
   Sanidine_high     -0.9969        Epidote           -2.9970     
   Ferrosilite       -1.0298     
    (only minerals with log Q/K > -3 listed)

                         partial
  Gases               press. (bar)     fugacity     fug. coef.    log fug.
 ---------------------------------------------------------------------------
   CH4(g)                   1.181         1.180        0.9993      0.0720
   H2O(g)                  0.8209        0.8087        0.9852     -0.0922
   H2(g)                 0.003106      0.003108         1.001     -2.5075
   CO2(g)               0.0001109     0.0001106        0.9976     -3.9562
   H2S(g)               4.251e-05     4.234e-05        0.9961     -4.3732
   CO(g)                9.713e-11     9.713e-11         1.000*   -10.0126
   HCl(g)               7.276e-12     7.276e-12         1.000*   -11.1381
   C2H4(g)              3.739e-18     3.739e-18         1.000*   -17.4273
   SO2(g)               1.178e-23     1.169e-23        0.9928    -22.9321
   S2(g)                4.143e-24     4.143e-24         1.000*   -23.3827
   Na(g)                5.263e-42     5.263e-42         1.000*   -41.2788
   K(g)                 2.397e-44     2.397e-44         1.000*   -43.6203
   Cl2(g)               2.379e-47     2.379e-47         1.000*   -46.6237
   O2(g)                8.696e-59     8.695e-59        0.9999    -58.0608
   Mg(g)                6.494e-72     6.494e-72         1.000*   -71.1875
   Ca(g)                1.889e-87     1.889e-87         1.000*   -86.7239
   C(g)                 3.149e-94     3.149e-94         1.000*   -93.5018
   Al(g)               1.801e-108    1.801e-108         1.000*  -107.7445
   Si(g)               7.952e-116    7.952e-116         1.000*  -115.0995
    *no data, gas taken to be ideal

                                  In fluid              Sorbed            Kd
  Original basis total moles   moles     mg/kg      moles     mg/kg      L/kg
 -------------------------------------------------------------------------------
   H2O                 61.0       52.6  9.10e+05
   Al+++               1.30   2.86e-08  0.000741
   Ca++                1.05     0.0416  1.60e+03
   Cl-                0.990      0.990  3.37e+04
   CrO4--          0.000990   3.18e-21  3.55e-16
   Fe++                2.27   2.79e-07    0.0150
   H+                 -12.1   0.000788     0.763
   HCO3-            0.00100    0.00100      58.7
   HPO4--             0.272   1.35e-09  0.000125
   K+                 0.178     0.0468  1.76e+03
   Mg++               0.779   1.21e-05     0.282
   Mn++              0.0509   0.000726      38.4
   Na+                 1.60       1.21  2.69e+04
   O2(aq)         -0.000740   -0.00199     -61.2
   SO4--            0.00100   1.66e-05      1.54
   SiO2(aq)            6.11   0.000978      56.5
   Ti(OH)4(aq)        0.230      0.230  2.56e+04

  Elemental composition               In fluid                  Sorbed
                  total moles     moles       mg/kg        moles       mg/kg
 -------------------------------------------------------------------------------
   Aluminum             1.297    2.857e-08   0.0007411
   Calcium              1.053      0.04157       1602.
   Carbon            0.001000     0.001000       11.55
   Chlorine            0.9900       0.9900   3.375e+04
   Chromium         0.0009900    3.181e-21   1.591e-16
   Hydrogen             111.0        106.0   1.028e+05
   Iron                 2.270    2.789e-07     0.01498
   Magnesium           0.7792    1.206e-05      0.2819
   Manganese          0.05086    0.0007260       38.35
   Oxygen               75.18        53.47   8.226e+05
   Phosphorus          0.2722    1.353e-09   4.031e-05
   Potassium           0.1781      0.04676       1758.
   Silicon              6.106    0.0009783       26.42
   Sodium               1.599        1.215   2.686e+04
   Sulfur            0.001000    1.664e-05      0.5131
   Titanium            0.2296       0.2296   1.057e+04


          Step #   140             Xi = 0.7564

          Temperature = 100.0 C    Pressure =  1.013 bars
          pH =  7.309              log fO2 =  -58.061
          Eh =  -0.3962 volts      pe =  -5.3512
          Ionic strength      =    1.148392 molal
          Charge imbalance    =    0.342878 eq/kg (17.04% error)
          Activity of water   =    0.970186
          Solvent mass        =     0.94334 kg
          Solution mass       =      1.0383 kg
          Mineral mass        =     0.82105 kg
          Solution density    =    1.008    g/cm3
          Solution viscosity  =    0.003    poise
          Chlorinity          =    1.049457 molal
          Dissolved solids    =       91488 mg/kg sol'n
          Hardness            =     4021.24 mg/kg sol'n as CaCO3
            carbonate         =       45.27 mg/kg sol'n as CaCO3
            non-carbonate     =     3975.97 mg/kg sol'n as CaCO3
          Carbonate alkalinity=       45.27 mg/kg sol'n as CaCO3
          Water type          =    Na-Cl
          Bulk volume         =    1.32e+03 cm3
          Fluid volume        =    1.03e+03 cm3
          Mineral volume      =        294. cm3
          Inert volume        =        0.00 cm3
          Porosity            =        77.8 %
          Permeability        =      0.0459 cm2
          Mass reacted        =         801 g

                          moles          moles         grams          cm3      rxn rate
  Reactants             remaining       reacted       reacted       reacted  (mol/kg sec)
 ------------------------------------------------------------------------------------------
   Al2O3                   0.2226        0.6911         70.46          --            --  
   CaO                     0.3611         1.121         62.85          --            --  
   Cr2O3                0.0001697     0.0005268       0.08007          --            --  
   FeO(ox)                 0.7787         2.417         173.7          --            --  
   K2O(ox)                0.03039       0.09435         8.888          --            --  
   MgO                     0.1459        0.4530         18.26          --            --  
   MnO                    0.01745       0.05418         3.843          --            --  
   Na2O(ox)                0.1652        0.5129         31.79          --            --  
   P2O5                   0.04670        0.1450         20.58          --            --  
   SiO2                     2.095         6.505         390.8          --            --  
   TiO2                   0.07879        0.2446         19.54          --            --  

  Minerals in system     moles      log moles      grams        volume (cm3)
 ----------------------------------------------------------------------------
   Andradite             0.007424     -2.129          3.773          0.9789
   Annite                  0.1430     -0.845          73.18           22.06
   Chromite             0.0005273     -3.278         0.1180         0.02321
   Hydroxylapatite        0.09665     -1.015          48.55           18.32
   Mesolite                0.6028     -0.220          233.7           103.2
   Minnesotaite            0.6578     -0.182          311.7           97.27
   Pyrite               0.0004917     -3.308        0.05900         0.01177
   Quartz                  0.4246     -0.372          25.51           9.634
   Saponite-Na             0.1201     -0.920          46.43           16.42
   Tephroite              0.02673     -1.573          5.397           2.037
   Tremolite              0.08931     -1.049          72.55           24.38
                                               _____________   _____________
          (total)                                     821.1           294.3 

  Aqueous species       molality    mg/kg sol'n    act. coef.     log act.
 ---------------------------------------------------------------------------
   Na+                      1.163     2.429e+04      0.6199       -0.1421
   Cl-                     0.9186     2.959e+04      0.5583       -0.2900
   Ti(OH)4(aq)             0.2593     2.730e+04      1.0000       -0.5862
   NaCl(aq)                0.1244         6607.      1.0000       -0.9051
   K+                     0.04791         1702.      0.5583       -1.5727
   Ca++                   0.04078         1485.      0.1777       -2.1399
   CaCl+                 0.002637         181.0      0.6199       -2.7865
   KCl(aq)               0.001634         110.7      1.0000       -2.7867
   Methane(aq)           0.001036         15.10      1.0000       -2.9846
   SiO2(aq)             0.0008352         45.59      1.0000       -3.0782
   CaCl2(aq)            0.0007925         79.91      1.0000       -3.1010
   MnCl+                0.0005548         45.56      0.6199       -3.4635
   Mn++                 0.0002184         10.90      0.1777       -4.4110
   NaHSiO3(aq)          0.0001762         16.02      1.0000       -3.7539
   HSiO3-               2.190e-05         1.534      0.6199       -4.8671
   OH-                  1.858e-05        0.2870      0.5908       -4.9596
   HS-                  1.610e-05        0.4837      0.5908       -5.0218
   HCO3-                1.552e-05        0.8606      0.6199       -5.0166
   Mg++                 9.753e-06        0.2154      0.2508       -5.6114
   MgCl+                3.078e-06        0.1671      0.6199       -5.7194
   CaHCO3+              2.946e-06        0.2706      0.6199       -5.7384
   NaHCO3(aq)           2.695e-06        0.2057      1.0000       -5.5695
   H2(aq)               2.482e-06      0.004546      1.0000       -5.6051
   NaOH(aq)             1.856e-06       0.06744      1.0000       -5.7314
   CaCO3(aq)            1.543e-06        0.1403      1.0000       -5.8115
   H2S(aq)              1.420e-06       0.04397      1.0000       -5.8477
   CO2(aq)              1.192e-06       0.04764      1.0000       -5.9239
   Fe++                 2.362e-07       0.01199      0.1777       -7.3770
   CO3--                1.335e-07      0.007277      0.1211       -7.7916
   H+                   6.137e-08     5.620e-05      0.8006       -7.3086
   FeCl+                5.581e-08      0.004629      0.6199       -7.4610
   AlO2-                2.380e-08      0.001275      0.6199       -7.8310
   Formate              1.527e-08     0.0006247      0.5908       -8.0446
   S--                  1.095e-08     0.0003189      0.1399       -8.8150
    (only species > 1e-8 molal listed)

  Mineral saturation states
                     log Q/K                          log Q/K
 ----------------------------------------------------------------
   Saponite-Na        0.0000 sat    Ferrosilite       -1.0298     
   Tephroite          0.0000 sat    Analcime          -1.0387     
   Tremolite          0.0000 sat    Nontronite-Na     -1.1016     
   Minnesotaite       0.0000 sat    Nontronite-Ca     -1.1016     
   Annite             0.0000 sat    C                 -1.1251     
   Hydroxylapatite    0.0000 sat    Hedenbergite      -1.2257     
   Quartz             0.0000 sat    Saponite-H        -1.3796     
   Andradite          0.0000 sat    Nontronite-K      -1.3948     
   Chromite           0.0000 sat    Wollastonite      -1.4455     
   Mesolite           0.0000 sat    Goethite          -1.5298     
   Pyrite             0.0000 sat    Nontronite-Mg     -1.5346     
   Saponite-Ca       -0.0000 sat    Pseudowollastoni  -1.5798     
   Rhodonite         -0.1217        Hematite          -1.6676     
   Celadonite        -0.1247        Magnetite         -1.7389     
   Tridymite         -0.1718        Albite_high       -1.7805     
   Maximum_Microcli  -0.1881        Diaspore          -1.7871     
   K-Feldspar        -0.2009        Scolecite         -1.8398     
   Chalcedony        -0.2167        Monohydrocalcite  -1.8430     
   Saponite-K        -0.2937        Mn(OH)2(am)       -1.8785     
   Cristobalite(alp  -0.4177        Halite            -2.0101     
   Talc              -0.4330        Boehmite          -2.0819     
   Saponite-Mg       -0.4395        Fayalite          -2.1487     
   Ice               -0.4801        Cronstedtite-7A   -2.2401     
   Diopside          -0.5246        Eskolaite         -2.2412     
   Calcite           -0.6222        Mordenite         -2.2793     
   Coesite           -0.6584        Enstatite         -2.2964     
   Cristobalite(bet  -0.7199        Whitlockite       -2.3640     
   Alabandite        -0.7376        Chrysotile        -2.3645     
   Aragonite         -0.7658        Nontronite-H      -2.4794     
   Stilbite          -0.7930        Jadeite           -2.4876     
   Troilite          -0.8142        Gibbsite          -2.5688     
   Albite_low        -0.8494        FeO               -2.5714     
   Albite            -0.8494        Prehnite          -2.5828     
   Pyrrhotite        -0.8938        Smectite-low-Fe-  -2.6196     
   SiO2(am)          -0.8939        Kalsilite         -2.6995     
   Greenalite        -0.9589        Montmor-Na        -2.7820     
   Phlogopite        -0.9919        Montmor-Ca        -2.8357     
   Sanidine_high     -0.9969        Epidote           -2.9969     
   Rhodochrosite     -1.0284     
    (only minerals with log Q/K > -3 listed)

                         partial
  Gases               press. (bar)     fugacity     fug. coef.    log fug.
 ---------------------------------------------------------------------------
   CH4(g)                   1.185         1.185        0.9993      0.0736
   H2O(g)                  0.8208        0.8086        0.9852     -0.0922
   H2(g)                 0.003106      0.003108         1.001     -2.5075
[truncated: 53,881 more chars]
