# Supplementary material for: Mineral Indicators of Geologically Recent Past Habitability on Mars
Source: Life (Basel). 2023 Dec 15;13(12):2349. doi: 10.3390/life13122349 (PMC10744562; doi:10.3390/life13122349)
Supplement: Supplementary file 1 [file life-13-02349-s001.zip › Supplemental Files 1/Na2Mg(ClO4)2/MgNaClO42/Seitah_MgNaClO42_373.txt]

          Step #     0             Xi = 0.0000

          Temperature = 100.0 C    Pressure =  1.013 bars
          pH =  6.895              log fO2 =   -3.057
          Eh =   0.6524 volts      pe =   8.8123
          Ionic strength      =    1.307014 molal
          Charge imbalance    =    0.336309 eq/kg (17.25% error)
          Activity of water   =    0.972321
          Solvent mass        =      1.0000 kg
          Solution mass       =      1.0586 kg
          Mineral mass        =      0.0000 kg
          Solution density    =    0.987    g/cm3
          Solution viscosity  =    0.003    poise
          Chlorinity          =    0.990000 molal
          Dissolved solids    =       55375 mg/kg sol'n
          Hardness            =    33564.04 mg/kg sol'n as CaCO3
            carbonate         =       39.78 mg/kg sol'n as CaCO3
            non-carbonate     =    33524.26 mg/kg sol'n as CaCO3
          Carbonate alkalinity=       39.78 mg/kg sol'n as CaCO3
          Water type          =    Na-Cl
          Bulk volume         =    1.07e+03 cm3
          Fluid volume        =    1.07e+03 cm3
          Mineral volume      =        0.00 cm3
          Inert volume        =        0.00 cm3
          Porosity            =        100. %
          Permeability        =        98.7 cm2
          Mass reacted        =           0 g

                          moles          moles         grams          cm3      rxn rate
  Reactants             remaining       reacted       reacted       reacted  (mol/kg sec)
 ------------------------------------------------------------------------------------------
   Al2O3                   0.2336         0.000         0.000          --            --  
   CaO                     0.5947         0.000         0.000          --            --  
   Cr2O3                  0.02090         0.000         0.000          --            --  
   FeO(ox)                  4.510         0.000         0.000          --            --  
   K2O(ox)                0.01686         0.000         0.000          --            --  
   MgO                      5.054         0.000         0.000          --            --  
   MnO                     0.1045         0.000         0.000          --            --  
   Na2O(ox)                0.2255         0.000         0.000          --            --  
   P2O5                   0.03132         0.000         0.000          --            --  
   SiO2                     7.122         0.000         0.000          --            --  
   TiO2                   0.05169         0.000         0.000          --            --  

  No minerals in system.

  Aqueous species       molality    mg/kg sol'n    act. coef.     log act.
 ---------------------------------------------------------------------------
   Cl-                     0.8533     2.858e+04      0.5556       -0.3241
   Na+                     0.5787     1.257e+04      0.6207       -0.4447
   Mg++                    0.2734         6277.      0.2490       -1.1671
   MgCl+                  0.07906         4463.      0.6207       -1.3092
   NaCl(aq)               0.05730         3163.      1.0000       -1.2418
   K+                   0.0009695         35.81      0.5556       -3.2687
   MgSO4(aq)            0.0009365         106.5      1.0000       -3.0285
   Ca++                 0.0009286         35.16      0.1742       -3.7912
   Fe++                 0.0008112         42.79      0.1742       -3.8500
   MgHCO3+              0.0005719         46.09      0.6207       -3.4498
   HCO3-                0.0003082         17.77      0.6207       -3.7183
   FeCl+                0.0001734         14.95      0.6207       -3.9681
   SO4--                6.312e-05         5.728      0.0980       -5.2087
   CO2(aq)              6.119e-05         2.544      1.0000       -4.2133
   CaCl+                5.435e-05         3.878      0.6207       -4.4719
   KCl(aq)              3.042e-05         2.142      1.0000       -4.5168
   MgCO3(aq)            2.799e-05         2.229      1.0000       -4.5531
   NaHCO3(aq)           2.668e-05         2.117      1.0000       -4.5738
   CaCl2(aq)            1.512e-05         1.585      1.0000       -4.8206
   FeCl4--              1.155e-05         2.156      0.0980       -5.9465
   OH-                  7.201e-06        0.1157      0.5899       -5.3718
   FeCO3+               1.352e-06        0.1480      0.6207       -6.0762
   CaHCO3+              1.305e-06        0.1247      0.6207       -6.0914
   FeCl++               1.106e-06       0.09539      0.1166       -6.8894
   CO3--                1.064e-06       0.06029      0.1166       -6.9064
   Ti(OH)4(aq)          1.000e-06        0.1095      1.0000       -6.0000
   SiO2(aq)             9.516e-07       0.05401      1.0000       -6.0215
   Fe+++                8.945e-07       0.04719      0.0496       -7.3530
   AlO2-                8.707e-07       0.04851      0.6207       -6.2673
   CrO4--               8.484e-07       0.09296      0.0980       -7.0803
   HPO4--               7.192e-07       0.06521      0.0980       -7.1521
   MnCl+                6.966e-07       0.05948      0.6207       -6.3641
   O2(aq)               6.838e-07       0.02067      1.0000       -6.1651
   FeCl2(aq)            5.332e-07       0.06384      1.0000       -6.2731
   NaOH(aq)             3.579e-07       0.01352      1.0000       -6.4462
   CaSO4(aq)            3.244e-07       0.04172      1.0000       -6.4889
   Mn++                 3.031e-07       0.01573      0.1742       -7.2775
   H2PO4-               2.800e-07       0.02566      0.6207       -6.7599
   CaCO3(aq)            2.645e-07       0.02500      1.0000       -6.5776
   H+                   1.571e-07     0.0001495      0.8100       -6.8955
   HCrO4-               1.516e-07       0.01676      0.6207       -7.0264
   NaAlO2(aq)           1.116e-07      0.008641      1.0000       -6.9524
   KSO4-                8.400e-08       0.01073      0.6207       -7.2828
   NaHSiO3(aq)          3.872e-08      0.003660      1.0000       -7.4121
   NaCO3-               1.955e-08      0.001533      0.6207       -7.9160
   HAlO2(aq)            1.762e-08     0.0009986      1.0000       -7.7539
   HCl(aq)              1.447e-08     0.0004983      1.0000       -7.8396
    (only species > 1e-8 molal listed)

  Mineral saturation states
                     log Q/K                          log Q/K
 ----------------------------------------------------------------
   Antigorite        46.6538s/sat   Chamosite-7A       0.9252s/sat
   Magnetite         33.8678s/sat   Phlogopite         0.9039s/sat
   Cronstedtite-7A   33.1267s/sat   Saponite-Mg        0.8658s/sat
   Hematite          31.2374s/sat   Siderite           0.8239s/sat
   Ferrite-Mg        28.2172s/sat   Hydromagnesite     0.6787s/sat
   Ferrite-Ca        24.5799s/sat   Saponite-Na        0.4722s/sat
   Jarosite          22.0954s/sat   Fayalite           0.3113s/sat
   Nontronite-Mg     21.8186s/sat   Saponite-Ca        0.2996s/sat
   Nontronite-Na     21.4185s/sat   Hercynite          0.2219s/sat
   Nontronite-Ca     21.2459s/sat   Diaspore           0.1898s/sat
   Nontronite-K      20.6654s/sat   Dolomite-dis       0.1891s/sat
   Nontronite-H      20.2769s/sat   Brucite            0.1481s/sat
   Andradite         16.6450s/sat   FeO                0.1303s/sat
   Goethite          14.9232s/sat   Boehmite          -0.1050     
   Fe(OH)3           10.6090s/sat   Saponite-K        -0.2814     
   Ferrite-Dicalciu   6.6657s/sat   Ice               -0.4792     
   Clinochlore-14A    6.6435s/sat   Artinite          -0.5287     
   Ripidolite-14A     6.2267s/sat   Gibbsite          -0.5909     
   NaFeO2             5.5319s/sat   Fe(OH)2           -0.6615     
   Strengite          5.4608s/sat   Saponite-H        -0.6712     
   Amesite-14A        5.1214s/sat   Annite            -0.8563     
   Daphnite-14A       5.0230s/sat   Forsterite        -1.2495     
   Bixbyite           4.6887s/sat   Ferrosilite       -1.2715     
   Pyrolusite         4.4532s/sat   Talc              -1.3483     
   Clinochlore-7A     3.7200s/sat   Calcite           -1.3883     
   Epidote            3.6257s/sat   Aragonite         -1.5319     
   Epidote-ord        3.6203s/sat   Enstatite         -1.6207     
   Ripidolite-7A      3.3195s/sat   Hydroxylapatite   -1.6657     
   Hausmannite        2.7572s/sat   Corundum          -1.6899     
   Chrysotile         2.6078s/sat   Halite            -2.3468     
   Daphnite-7A        2.1478s/sat   Dawsonite         -2.4611     
   Huntite            1.7269s/sat   Smectite-high-Fe  -2.5904     
   Magnesite          1.4226s/sat   Monohydrocalcite  -2.6081     
   Dolomite-ord       1.3024s/sat   Whitlockite       -2.6492     
   Dolomite           1.3017s/sat   Nesquehonite      -2.7363     
   Greenalite         1.2613s/sat   Quartz            -2.9433     
   Wustite            0.9659s/sat
    (only minerals with log Q/K > -3 listed)

                         partial
  Gases               press. (bar)     fugacity     fug. coef.    log fug.
 ---------------------------------------------------------------------------
   H2O(g)                  0.8226        0.8104        0.9852     -0.0913
   CO2(g)                0.005713      0.005700        0.9976     -2.2441
   O2(g)                0.0008761     0.0008760        0.9999     -3.0575
   HCl(g)               1.752e-11     1.752e-11         1.000*   -10.7565
   Cl2(g)               4.368e-19     4.368e-19         1.000*   -18.3597
   H2(g)                9.805e-31     9.812e-31         1.001    -30.0082
   CO(g)                1.577e-36     1.577e-36         1.000*   -35.8022
   SO2(g)               1.608e-42     1.597e-42        0.9928    -41.7967
   Na(g)                1.799e-56     1.799e-56         1.000*   -55.7449
   K(g)                 3.312e-60     3.312e-60         1.000*   -59.4799
   Mg(g)                8.510e-96     8.510e-96         1.000*   -95.0701
   H2S(g)              1.819e-106    1.812e-106        0.9961   -105.7418
   CH4(g)              6.021e-109    6.017e-109        0.9993   -108.2206
   Ca(g)               1.985e-117    1.985e-117         1.000*  -116.7021
   C(g)                1.611e-147    1.611e-147         1.000*  -146.7930
   Al(g)               9.541e-148    9.541e-148         1.000*  -147.0204
   S2(g)               7.614e-172    7.614e-172         1.000*  -171.1184
   Si(g)               8.992e-174    8.992e-174         1.000*  -173.0461
   C2H4(g)             9.749e-180    9.749e-180         1.000*  -179.0110
    *no data, gas taken to be ideal

                                  In fluid              Sorbed            Kd
  Original basis total moles   moles     mg/kg      moles     mg/kg      L/kg
 -------------------------------------------------------------------------------
   H2O                 55.5       55.5  9.45e+05
   Al+++           1.00e-06   1.00e-06    0.0255
   Ca++             0.00100    0.00100      37.9
   Cl-                0.990      0.990  3.32e+04
   CrO4--          1.00e-06   1.00e-06     0.110
   Fe++             0.00100    0.00100      52.8
   H+              2.29e-05   2.29e-05    0.0218
   HCO3-            0.00100    0.00100      57.6
   HPO4--          1.00e-06   1.00e-06    0.0907
   K+               0.00100    0.00100      36.9
   Mg++               0.354      0.354  8.13e+03
   Mn++            1.00e-06   1.00e-06    0.0519
   Na+                0.636      0.636  1.38e+04
   O2(aq)          1.52e-06   1.52e-06    0.0460
   SO4--            0.00100    0.00100      90.7
   SiO2(aq)        1.00e-06   1.00e-06    0.0568
   Ti(OH)4(aq)     1.00e-06   1.00e-06     0.109

  Elemental composition               In fluid                  Sorbed
                  total moles     moles       mg/kg        moles       mg/kg
 -------------------------------------------------------------------------------
   Aluminum         1.000e-06    1.000e-06     0.02549
   Calcium           0.001000     0.001000       37.86
   Carbon            0.001000     0.001000       11.35
   Chlorine            0.9900       0.9900   3.315e+04
   Chromium         1.000e-06    1.000e-06     0.04912
   Hydrogen             111.0        111.0   1.057e+05
   Iron              0.001000     0.001000       52.75
   Magnesium           0.3540       0.3540       8128.
   Manganese        1.000e-06    1.000e-06     0.05190
   Oxygen               55.52        55.52   8.390e+05
   Phosphorus       1.000e-06    1.000e-06     0.02926
   Potassium         0.001000     0.001000       36.93
   Silicon          1.000e-06    1.000e-06     0.02653
   Sodium              0.6360       0.6360   1.381e+04
   Sulfur            0.001000     0.001000       30.29
   Titanium         1.000e-06    1.000e-06     0.04523


          Step #     0             Xi = 0.0000

          Temperature = 100.0 C    Pressure =  1.013 bars
          pH =  5.258              log fO2 =  -51.499
          Eh =  -0.1230 volts      pe =  -1.6612
          Ionic strength      =    1.306767 molal
          Charge imbalance    =    0.336320 eq/kg (17.26% error)
          Activity of water   =    0.972321
          Solvent mass        =      1.0000 kg
          Solution mass       =      1.0586 kg
          Mineral mass        =  3.4678e-05 kg
          Solution density    =    0.987    g/cm3
          Solution viscosity  =    0.003    poise
          Chlorinity          =    0.989994 molal
          Dissolved solids    =       55338 mg/kg sol'n
          Hardness            =    33565.14 mg/kg sol'n as CaCO3
            carbonate         =        5.05 mg/kg sol'n as CaCO3
            non-carbonate     =    33560.09 mg/kg sol'n as CaCO3
          Carbonate alkalinity=        5.05 mg/kg sol'n as CaCO3
          Water type          =    Na-Cl
          Bulk volume         =    1.07e+03 cm3
          Fluid volume        =    1.07e+03 cm3
          Mineral volume      =     0.00661 cm3
          Inert volume        =        0.00 cm3
          Porosity            =        100. %
          Permeability        =        98.7 cm2
          Mass reacted        =           0 g

                          moles          moles         grams          cm3      rxn rate
  Reactants             remaining       reacted       reacted       reacted  (mol/kg sec)
 ------------------------------------------------------------------------------------------
   Al2O3                   0.2336         0.000         0.000          --            --  
   CaO                     0.5947         0.000         0.000          --            --  
   Cr2O3                  0.02090         0.000         0.000          --            --  
   FeO(ox)                  4.510         0.000         0.000          --            --  
   K2O(ox)                0.01686         0.000         0.000          --            --  
   MgO                      5.054         0.000         0.000          --            --  
   MnO                     0.1045         0.000         0.000          --            --  
   Na2O(ox)                0.2255         0.000         0.000          --            --  
   P2O5                   0.03132         0.000         0.000          --            --  
   SiO2                     7.122         0.000         0.000          --            --  
   TiO2                   0.05169         0.000         0.000          --            --  

  Minerals in system     moles      log moles      grams        volume (cm3)
 ----------------------------------------------------------------------------
   Chromite             5.000e-07     -6.301      0.0001119       2.200e-05
   Diaspore             9.720e-07     -6.012      5.831e-05       1.726e-05
   Hematite             0.0001956     -3.709        0.03124        0.005922
   Pyrite               2.724e-05     -4.565       0.003269       0.0006522
                                               _____________   _____________
          (total)                                   0.03468        0.006614 

  Aqueous species       molality    mg/kg sol'n    act. coef.     log act.
 ---------------------------------------------------------------------------
   Cl-                     0.8533     2.858e+04      0.5556       -0.3241
   Na+                     0.5787     1.257e+04      0.6207       -0.4447
   Mg++                    0.2738         6286.      0.2490       -1.1665
   MgCl+                  0.07917         4469.      0.6207       -1.3086
   NaCl(aq)               0.05730         3163.      1.0000       -1.2418
   K+                   0.0009695         35.81      0.5556       -3.2687
   Ca++                 0.0009298         35.20      0.1742       -3.7907
   MgSO4(aq)            0.0008854         100.7      1.0000       -3.0529
   CO2(aq)              0.0007446         30.96      1.0000       -3.1281
   Fe++                 0.0004729         24.95      0.1742       -4.0843
   MgHCO3+              0.0001608         12.96      0.6207       -4.0009
   FeCl+                0.0001011         8.719      0.6207       -4.2024
   HCO3-                8.653e-05         4.988      0.6207       -4.2700
   SO4--                5.959e-05         5.408      0.0980       -5.2337
   CaCl+                5.442e-05         3.883      0.6207       -4.4714
   KCl(aq)              3.042e-05         2.142      1.0000       -4.5168
   CaCl2(aq)            1.513e-05         1.587      1.0000       -4.8201
   NaHCO3(aq)           7.491e-06        0.5945      1.0000       -5.1255
   H+                   6.808e-06      0.006482      0.8100       -5.2585
   FeCl4--              6.730e-06         1.257      0.0980       -6.1809
   Ti(OH)4(aq)          1.000e-06        0.1095      1.0000       -6.0000
   SiO2(aq)             9.988e-07       0.05669      1.0000       -6.0005
   H2PO4-               9.429e-07       0.08639      0.6207       -6.2327
   MnCl+                6.967e-07       0.05949      0.6207       -6.3641
   HCl(aq)              6.271e-07       0.02160      1.0000       -6.2026
   CaHCO3+              3.670e-07       0.03504      0.6207       -6.6425
   FeCl2(aq)            3.108e-07       0.03722      1.0000       -6.5075
   CaSO4(aq)            3.067e-07       0.03944      1.0000       -6.5133
   Mn++                 3.031e-07       0.01573      0.1742       -7.2775
   MgCO3(aq)            1.815e-07       0.01446      1.0000       -6.7411
   OH-                  1.661e-07      0.002669      0.5899       -7.0088
   H2S(aq)              8.244e-08      0.002654      1.0000       -7.0839
   KSO4-                7.931e-08       0.01013      0.6207       -7.3078
   HPO4--               5.586e-08      0.005065      0.0980       -8.2618
   HSO4-                5.190e-08      0.004759      0.6207       -7.4920
   AlO2-                1.298e-08     0.0007230      0.6207       -8.0940
   HAlO2(aq)            1.138e-08     0.0006451      1.0000       -7.9437
    (only species > 1e-8 molal listed)

  Mineral saturation states
                     log Q/K                          log Q/K
 ----------------------------------------------------------------
   Hematite           0.0000 sat    Magnetite         -0.8779     
   Chromite           0.0000 sat    Eskolaite         -1.4346     
   Diaspore           0.0000 sat    Siderite          -1.5991     
   Pyrite             0.0000 sat    Corundum          -2.0695     
   Boehmite          -0.2948        Halite            -2.3468     
   Ice               -0.4792        Magnesiochromite  -2.5631     
   Goethite          -0.6955        Troilite          -2.8579     
   Magnesite         -0.7654        Quartz            -2.9223     
   Gibbsite          -0.7807        Pyrrhotite        -2.9375     
    (only minerals with log Q/K > -3 listed)

                         partial
  Gases               press. (bar)     fugacity     fug. coef.    log fug.
 ---------------------------------------------------------------------------
   H2O(g)                  0.8226        0.8104        0.9852     -0.0913
   CO2(g)                 0.06953       0.06937        0.9976     -1.1589
   H2S(g)               2.468e-06     2.458e-06        0.9961     -5.6094
   H2(g)                1.630e-06     1.632e-06         1.001     -5.7874
   HCl(g)               7.594e-10     7.594e-10         1.000*    -9.1195
   CH4(g)               5.603e-11     5.599e-11        0.9993    -10.2519
   CO(g)                3.191e-11     3.191e-11         1.000*   -10.4961
   SO2(g)               4.745e-15     4.711e-15        0.9928    -14.3269
   S2(g)                5.066e-20     5.066e-20         1.000*   -19.2953
   C2H4(g)              3.052e-32     3.052e-32         1.000*   -31.5154
   Cl2(g)               4.935e-40     4.935e-40         1.000*   -39.3067
   Na(g)                5.353e-46     5.353e-46         1.000*   -45.2714
   K(g)                 9.854e-50     9.854e-50         1.000*   -49.0064
   O2(g)                3.168e-52     3.168e-52        0.9999    -51.4992
   Mg(g)                7.541e-75     7.541e-75         1.000*   -74.1225
   Ca(g)                1.759e-96     1.759e-96         1.000*   -95.7547
   C(g)                 5.419e-98     5.419e-98         1.000*   -97.2660
   Al(g)               1.322e-111    1.322e-111         1.000*  -110.8789
   Si(g)               2.610e-125    2.610e-125         1.000*  -124.5834
    *no data, gas taken to be ideal

                                  In fluid              Sorbed            Kd
  Original basis total moles   moles     mg/kg      moles     mg/kg      L/kg
 -------------------------------------------------------------------------------
   H2O                 55.5       55.5  9.45e+05
   Al+++           1.00e-06   2.80e-08  0.000714
   Ca++             0.00100    0.00100      37.9
   Cl-                0.990      0.990  3.32e+04
   CrO4--          1.00e-06   5.57e-15  6.11e-10
   Fe++             0.00100   0.000581      30.7
   H+              2.29e-05   0.000753     0.717
   HCO3-            0.00100    0.00100      57.6
   HPO4--          1.00e-06   1.00e-06    0.0907
   K+               0.00100    0.00100      36.9
   Mg++               0.354      0.354  8.13e+03
   Mn++            1.00e-06   1.00e-06    0.0519
   Na+                0.636      0.636  1.38e+04
   O2(aq)          1.52e-06  -1.82e-07  -0.00551
   SO4--            0.00100   0.000946      85.8
   SiO2(aq)        1.00e-06   1.00e-06    0.0568
   Ti(OH)4(aq)     1.00e-06   1.00e-06     0.109

  Elemental composition               In fluid                  Sorbed
                  total moles     moles       mg/kg        moles       mg/kg
 -------------------------------------------------------------------------------
   Aluminum         1.000e-06    2.799e-08   0.0007135
   Calcium           0.001000     0.001000       37.86
   Carbon            0.001000     0.001000       11.35
   Chlorine            0.9900       0.9900   3.316e+04
   Chromium         1.000e-06    5.573e-15   2.737e-10
   Hydrogen             111.0        111.0   1.057e+05
   Iron              0.001000    0.0005810       30.65
   Magnesium           0.3540       0.3540       8128.
   Manganese        1.000e-06    1.000e-06     0.05190
   Oxygen               55.52        55.52   8.391e+05
   Phosphorus       1.000e-06    1.000e-06     0.02926
   Potassium         0.001000     0.001000       36.93
   Silicon          1.000e-06    1.000e-06     0.02653
   Sodium              0.6360       0.6360   1.381e+04
   Sulfur            0.001000    0.0009455       28.64
   Titanium         1.000e-06    1.000e-06     0.04523


          Step #     1             Xi = 0.0100

          Temperature = 100.0 C    Pressure =  1.013 bars
          pH =  5.774              log fO2 =  -61.009
          Eh =  -0.3371 volts      pe =  -4.5538
          Ionic strength      =    1.306367 molal
          Charge imbalance    =    0.336512 eq/kg (17.26% error)
          Activity of water   =    0.972292
          Solvent mass        =     0.99921 kg
          Solution mass       =      1.0580 kg
          Mineral mass        =    0.011113 kg
          Solution density    =    0.987    g/cm3
          Solution viscosity  =    0.003    poise
          Chlorinity          =    0.990786 molal
          Dissolved solids    =       55555 mg/kg sol'n
          Hardness            =    32824.67 mg/kg sol'n as CaCO3
            carbonate         =       13.31 mg/kg sol'n as CaCO3
            non-carbonate     =    32811.36 mg/kg sol'n as CaCO3
          Carbonate alkalinity=       13.31 mg/kg sol'n as CaCO3
          Water type          =    Na-Cl
          Bulk volume         =    1.08e+03 cm3
          Fluid volume        =    1.07e+03 cm3
          Mineral volume      =        3.60 cm3
          Inert volume        =        0.00 cm3
          Porosity            =        99.7 %
          Permeability        =        87.9 cm2
          Mass reacted        =        10.5 g

                          moles          moles         grams          cm3      rxn rate
  Reactants             remaining       reacted       reacted       reacted  (mol/kg sec)
 ------------------------------------------------------------------------------------------
   Al2O3                   0.2313      0.002336        0.2382          --            --  
   CaO                     0.5887      0.005947        0.3335          --            --  
   Cr2O3                  0.02069     0.0002090       0.03176          --            --  
   FeO(ox)                  4.465       0.04510         3.240          --            --  
   K2O(ox)                0.01669     0.0001686       0.01588          --            --  
   MgO                      5.003       0.05054         2.037          --            --  
   MnO                     0.1034      0.001045       0.07410          --            --  
   Na2O(ox)                0.2232      0.002255        0.1397          --            --  
   P2O5                   0.03101     0.0003132       0.04446          --            --  
   SiO2                     7.050       0.07122         4.279          --            --  
   TiO2                   0.05117     0.0005169       0.04129          --            --  

  Minerals in system     moles      log moles      grams        volume (cm3)
 ----------------------------------------------------------------------------
   Antigorite           0.0006162     -3.210          2.795           1.078
   Chromite             0.0002095     -3.679        0.04688        0.009218
   Daphnite-14A         0.0005676     -3.246         0.4050          0.1211
   Greenalite            0.004578     -2.339          1.702          0.5265
   Hydroxylapatite      0.0002007     -3.697         0.1008         0.03804
   Magnetite             0.008079     -2.093          1.871          0.3597
   Saponite-Mg            0.01072     -1.970          4.105           1.433
   Troilite             0.0009990     -3.000        0.08782         0.03314
                                               _____________   _____________
          (total)                                     11.11           3.598 

  Aqueous species       molality    mg/kg sol'n    act. coef.     log act.
 ---------------------------------------------------------------------------
   Cl-                     0.8542     2.860e+04      0.5556       -0.3237
   Na+                     0.5832     1.266e+04      0.6207       -0.4413
   Mg++                    0.2647         6076.      0.2490       -1.1811
   MgCl+                  0.07662         4324.      0.6207       -1.3228
   NaCl(aq)               0.05781         3191.      1.0000       -1.2380
   Ca++                  0.005533         209.4      0.1742       -3.0160
   Fe++                  0.003328         175.5      0.1742       -3.2369
   K+                    0.001297         47.91      0.5556       -3.1421
   Methane(aq)           0.001001         15.16      1.0000       -2.9997
   MnCl+                0.0007295         62.27      0.6207       -3.3441
   FeCl+                0.0007122         61.41      0.6207       -3.3545
   Ti(OH)4(aq)          0.0005183         56.74      1.0000       -3.2854
   CaCl+                0.0003242         23.13      0.6207       -3.6963
   Mn++                 0.0003170         16.45      0.1742       -4.2580
   CaCl2(aq)            9.026e-05         9.461      1.0000       -4.0445
   H2(aq)               7.414e-05        0.1412      1.0000       -4.1299
   SiO2(aq)             6.220e-05         3.529      1.0000       -4.2062
   FeCl4--              4.756e-05         8.879      0.0980       -5.3316
   KCl(aq)              4.075e-05         2.870      1.0000       -4.3898
   H2PO4-               2.129e-05         1.950      0.6207       -4.8790
   HPO4--               4.129e-06        0.3743      0.0980       -6.3930
   FeCl2(aq)            2.192e-06        0.2624      1.0000       -5.6591
   H+                   2.079e-06      0.001979      0.8100       -5.7736
   H2S(aq)              7.877e-07       0.02535      1.0000       -6.1037
   OH-                  5.439e-07      0.008736      0.5899       -6.4937
   HS-                  2.609e-07      0.008149      0.5899       -6.8128
   NaHSiO3(aq)          1.926e-07       0.01821      1.0000       -6.7152
   HCl(aq)              1.917e-07      0.006603      1.0000       -6.7173
   HSiO3-               4.763e-08      0.003468      0.6207       -7.5292
   NaOH(aq)             2.724e-08      0.001029      1.0000       -7.5647
   MgP2O7--             1.012e-08      0.001894      0.0980       -9.0039
    (only species > 1e-8 molal listed)

  Mineral saturation states
                     log Q/K                          log Q/K
 ----------------------------------------------------------------
   Greenalite         0.0000 sat    Fayalite          -1.1346     
   Antigorite         0.0000 sat    Saponite-H        -1.1645     
   Troilite           0.0000 sat    Goethite          -1.1954     
   Chromite           0.0000 sat    Boehmite          -1.2629     
   Magnetite          0.0000 sat    Minnesotaite      -1.2981     
   Saponite-Mg        0.0000 sat    Tridymite         -1.2998     
   Daphnite-14A       0.0000 sat    Chalcedony        -1.3447     
   Hydroxylapatite    0.0000 sat    FeO               -1.5003     
   Pyrrhotite        -0.0796        Clinochlore-14A   -1.5153     
   Saponite-Na       -0.3902        Cristobalite(alp  -1.5457     
   Saponite-Ca       -0.4361        Gibbsite          -1.7488     
   Ice               -0.4792        Coesite           -1.7864     
   Chrysotile        -0.5349        Cristobalite(bet  -1.8479     
   Cronstedtite-7A   -0.5564        SiO2(am)          -2.0219     
   Ripidolite-14A    -0.6777        Enstatite         -2.0632     
   Talc              -0.8605        Brucite           -2.1097     
   Pyrite            -0.9169        Wustite           -2.1140     
   Diaspore          -0.9681        Fe(OH)2           -2.2921     
   Hematite          -0.9998        Halite            -2.3430     
   Whitlockite       -1.0492        Annite            -2.4554     
   Ferrosilite       -1.0868        Phlogopite        -2.5768     
   Saponite-K        -1.1031        Chamosite-7A      -2.8365     
   Quartz            -1.1280        Daphnite-7A       -2.8752     
    (only minerals with log Q/K > -3 listed)

                         partial
  Gases               press. (bar)     fugacity     fug. coef.    log fug.
 ---------------------------------------------------------------------------
   CH4(g)                   1.145         1.144        0.9993      0.0585
   H2O(g)                  0.8226        0.8104        0.9852     -0.0913
   H2(g)                  0.09276       0.09282         1.001     -1.0323
   H2S(g)               2.358e-05     2.349e-05        0.9961     -4.6292
   HCl(g)               2.322e-10     2.322e-10         1.000*    -9.6342
   CO2(g)               1.356e-10     1.353e-10        0.9976     -9.8686
   CO(g)                3.542e-15     3.542e-15         1.000*   -14.4508
   C2H4(g)              3.940e-21     3.940e-21         1.000*   -20.4045
   S2(g)                1.429e-27     1.429e-27         1.000*   -26.8450
   SO2(g)               2.462e-28     2.444e-28        0.9928    -27.6119
   Na(g)                4.213e-43     4.213e-43         1.000*   -42.3754
   Cl2(g)               8.109e-46     8.109e-46         1.000*   -45.0910
   K(g)                 1.030e-46     1.030e-46         1.000*   -45.9872
   O2(g)                9.789e-62     9.787e-62        0.9999    -61.0093
   Mg(g)                4.447e-69     4.447e-69         1.000*   -68.3520
   Ca(g)                6.386e-90     6.386e-90         1.000*   -89.1948
   C(g)                 3.422e-97     3.422e-97         1.000*   -96.4657
   Al(g)               1.930e-105    1.930e-105         1.000*  -104.7144
   Si(g)               5.260e-114    5.260e-114         1.000*  -113.2790
    *no data, gas taken to be ideal

                                  In fluid              Sorbed            Kd
  Original basis total moles   moles     mg/kg      moles     mg/kg      L/kg
 -------------------------------------------------------------------------------
   H2O                 55.6       55.5  9.44e+05
   Al+++            0.00467   6.44e-09  0.000164
   Ca++             0.00695    0.00594      225.
   Cl-                0.990      0.990  3.32e+04
   CrO4--          0.000419   2.15e-17  2.36e-12
   Fe++              0.0461    0.00409      216.
   H+                -0.222    0.00102     0.976
   HCO3-            0.00100    0.00100      57.7
   HPO4--          0.000627   2.54e-05      2.31
   K+               0.00134    0.00134      49.4
   Mg++               0.405      0.341  7.83e+03
   Mn++             0.00105    0.00105      54.3
   Na+                0.641      0.641  1.39e+04
   O2(aq)         -0.000312   -0.00204     -61.7
   SO4--            0.00100   1.05e-06    0.0951
   SiO2(aq)          0.0712   6.24e-05      3.54
   Ti(OH)4(aq)     0.000518   0.000518      56.7

  Elemental composition               In fluid                  Sorbed
                  total moles     moles       mg/kg        moles       mg/kg
 -------------------------------------------------------------------------------
   Aluminum          0.004673    6.439e-09   0.0001642
   Calcium           0.006947     0.005943       225.1
   Carbon            0.001000     0.001000       11.35
   Chlorine            0.9900       0.9900   3.317e+04
   Chromium         0.0004189    2.153e-17   1.058e-12
   Hydrogen             111.0        110.9   1.057e+05
   Iron               0.04610     0.004087       215.7
   Magnesium           0.4045       0.3410       7834.
   Manganese         0.001046     0.001046       54.30
   Oxygen               55.77        55.47   8.388e+05
   Phosphorus       0.0006275    2.543e-05      0.7444
   Potassium         0.001337     0.001337       49.42
   Silicon            0.07122    6.239e-05       1.656
   Sodium              0.6405       0.6405   1.392e+04
   Sulfur            0.001000    1.048e-06     0.03176
   Titanium         0.0005179    0.0005179       23.44


          Step #    10             Xi = 0.1000

          Temperature = 100.0 C    Pressure =  1.013 bars
          pH =  5.825              log fO2 =  -61.011
          Eh =  -0.3410 volts      pe =  -4.6058
          Ionic strength      =    1.307355 molal
          Charge imbalance    =    0.339529 eq/kg (17.23% error)
          Activity of water   =    0.971924
          Solvent mass        =     0.98779 kg
          Solution mass       =      1.0486 kg
          Mineral mass        =     0.11479 kg
          Solution density    =    0.988    g/cm3
          Solution viscosity  =    0.003    poise
          Chlorinity          =    1.002234 molal
          Dissolved solids    =       57973 mg/kg sol'n
          Hardness            =    30223.61 mg/kg sol'n as CaCO3
            carbonate         =       14.61 mg/kg sol'n as CaCO3
            non-carbonate     =    30209.00 mg/kg sol'n as CaCO3
          Carbonate alkalinity=       14.61 mg/kg sol'n as CaCO3
          Water type          =    Na-Cl
          Bulk volume         =    1.10e+03 cm3
          Fluid volume        =    1.06e+03 cm3
          Mineral volume      =        39.3 cm3
          Inert volume        =        0.00 cm3
          Porosity            =        96.4 %
          Permeability        =        28.7 cm2
          Mass reacted        =         105 g

                          moles          moles         grams          cm3      rxn rate
  Reactants             remaining       reacted       reacted       reacted  (mol/kg sec)
 ------------------------------------------------------------------------------------------
   Al2O3                   0.2102       0.02336         2.382          --            --  
   CaO                     0.5352       0.05947         3.335          --            --  
   Cr2O3                  0.01881      0.002090        0.3176          --            --  
   FeO(ox)                  4.059        0.4510         32.40          --            --  
   K2O(ox)                0.01517      0.001686        0.1588          --            --  
   MgO                      4.548        0.5054         20.37          --            --  
   MnO                    0.09402       0.01045        0.7410          --            --  
   Na2O(ox)                0.2029       0.02255         1.397          --            --  
   P2O5                   0.02819      0.003132        0.4446          --            --  
   SiO2                     6.409        0.7122         42.79          --            --  
   TiO2                   0.04652      0.005169        0.4129          --            --  

  Minerals in system     moles      log moles      grams        volume (cm3)
 ----------------------------------------------------------------------------
   Antigorite             0.01150     -1.939          52.18           20.12
   Chromite              0.002090     -2.680         0.4678         0.09198
   Daphnite-14A           0.02125     -1.673          15.16           4.534
   Greenalite              0.1051     -0.978          39.07           12.09
   Hydroxylapatite       0.002088     -2.680          1.049          0.3959
   Magnetite             0.008078     -2.093          1.870          0.3597
   Saponite-Mg            0.01283     -1.892          4.911           1.714
   Troilite             0.0009989     -3.000        0.08782         0.03314
                                               _____________   _____________
          (total)                                     114.8           39.34 

  Aqueous species       molality    mg/kg sol'n    act. coef.     log act.
 ---------------------------------------------------------------------------
   Cl-                     0.8655     2.890e+04      0.5556       -0.3180
   Na+                     0.6266     1.357e+04      0.6207       -0.4102
   Mg++                    0.2087         4778.      0.2490       -1.2843
   NaCl(aq)               0.06293         3464.      1.0000       -1.2012
   MgCl+                  0.06121         3446.      0.6207       -1.4203
   Ca++                   0.04706         1777.      0.1741       -2.0864
   MnCl+                 0.007401         630.2      0.6207       -2.3378
   Ti(OH)4(aq)           0.005233         571.4      1.0000       -2.2812
   K+                    0.004289         158.0      0.5556       -2.6229
   Mn++                  0.003175         164.3      0.1741       -3.2573
   CaCl+                 0.002793         198.8      0.6207       -2.7610
   Fe++                  0.002624         138.1      0.1741       -3.3401
   Methane(aq)           0.001012         15.30      1.0000       -2.9947
   CaCl2(aq)            0.0007879         82.38      1.0000       -3.1035
   FeCl+                0.0005690         48.93      0.6207       -3.4521
   KCl(aq)              0.0001365         9.586      1.0000       -3.8649
   H2(aq)               7.421e-05        0.1409      1.0000       -4.1295
   SiO2(aq)             6.218e-05         3.519      1.0000       -4.2064
   FeCl4--              3.953e-05         7.360      0.0980       -5.4120
   H+                   1.845e-06      0.001752      0.8100       -5.8254
   FeCl2(aq)            1.774e-06        0.2119      1.0000       -5.7510
   H2S(aq)              7.870e-07       0.02527      1.0000       -6.1040
   OH-                  6.125e-07      0.009814      0.5899       -6.4421
   H2PO4-               4.550e-07       0.04157      0.6207       -6.5492
   HS-                  2.937e-07      0.009150      0.5899       -6.7613
   NaHSiO3(aq)          2.330e-07       0.02197      1.0000       -6.6326
   HCl(aq)              1.724e-07      0.005922      1.0000       -6.7634
   HPO4--               9.945e-08      0.008992      0.0980       -8.0114
   HSiO3-               5.363e-08      0.003895      0.6207       -7.4777
   NaOH(aq)             3.297e-08      0.001242      1.0000       -7.4819
    (only species > 1e-8 molal listed)

  Mineral saturation states
                     log Q/K                          log Q/K
 ----------------------------------------------------------------
   Greenalite         0.0000 sat    Goethite          -1.1956     
   Magnetite          0.0000 sat    Boehmite          -1.2629     
   Hydroxylapatite    0.0000 sat    Minnesotaite      -1.2981     
   Chromite           0.0000 sat    Tridymite         -1.3000     
   Antigorite         0.0000 sat    Chalcedony        -1.3449     
   Saponite-Mg        0.0000 sat    Whitlockite       -1.3935     
   Daphnite-14A       0.0000 sat    FeO               -1.5001     
   Troilite           0.0000 sat    Clinochlore-14A   -1.5153     
   Pyrrhotite        -0.0796        Cristobalite(alp  -1.5459     
   Saponite-Ca       -0.2656        Gibbsite          -1.7490     
   Saponite-Na       -0.3629        Coesite           -1.7866     
   Ice               -0.4794        Cristobalite(bet  -1.8481     
   Chrysotile        -0.5349        Annite            -1.8844     
   Cronstedtite-7A   -0.5566        Phlogopite        -2.0057     
   Ripidolite-14A    -0.6777        SiO2(am)          -2.0221     
   Talc              -0.8606        Enstatite         -2.0631     
   Saponite-K        -0.9147        Brucite           -2.1097     
   Pyrite            -0.9177        Wustite           -2.1139     
   Diaspore          -0.9681        Fe(OH)2           -2.2921     
   Hematite          -1.0000        Halite            -2.3062     
   Ferrosilite       -1.0867        Alabandite        -2.8067     
   Quartz            -1.1282        Chamosite-7A      -2.8365     
   Fayalite          -1.1344        Daphnite-7A       -2.8752     
   Saponite-H        -1.1646     
    (only minerals with log Q/K > -3 listed)

                         partial
  Gases               press. (bar)     fugacity     fug. coef.    log fug.
 ---------------------------------------------------------------------------
   CH4(g)                   1.158         1.158        0.9993      0.0635
   H2O(g)                  0.8222        0.8101        0.9852     -0.0915
   H2(g)                  0.09285       0.09291         1.001     -1.0319
   H2S(g)               2.356e-05     2.347e-05        0.9961     -4.6295
   HCl(g)               2.088e-10     2.088e-10         1.000*    -9.6803
   CO2(g)               1.366e-10     1.363e-10        0.9976     -9.8656
   CO(g)                3.571e-15     3.571e-15         1.000*   -14.4472
   C2H4(g)              4.023e-21     4.023e-21         1.000*   -20.3954
   S2(g)                1.424e-27     1.424e-27         1.000*   -26.8466
   SO2(g)               2.451e-28     2.433e-28        0.9928    -27.6138
   Na(g)                5.102e-43     5.102e-43         1.000*   -42.2922
   Cl2(g)               6.551e-46     6.551e-46         1.000*   -45.1837
   K(g)                 3.838e-46     3.838e-46         1.000*   -45.4159
   O2(g)                9.762e-62     9.761e-62        0.9999    -61.0105
   Mg(g)                4.455e-69     4.455e-69         1.000*   -68.3512
   Ca(g)                6.900e-89     6.900e-89         1.000*   -88.1611
   C(g)                 3.455e-97     3.455e-97         1.000*   -96.4615
   Al(g)               1.934e-105    1.934e-105         1.000*  -104.7135
   Si(g)               5.273e-114    5.273e-114         1.000*  -113.2780
    *no data, gas taken to be ideal

                                  In fluid              Sorbed            Kd
  Original basis total moles   moles     mg/kg      moles     mg/kg      L/kg
 -------------------------------------------------------------------------------
   H2O                 56.6       54.8  9.42e+05
   Al+++             0.0467   7.05e-09  0.000181
   Ca++              0.0605     0.0500  1.91e+03
   Cl-                0.990      0.990  3.35e+04
   CrO4--           0.00418   1.54e-17  1.70e-12
   Fe++               0.452    0.00320      170.
   H+                 -2.22    0.00100     0.964
   HCO3-            0.00100    0.00100      58.2
   HPO4--           0.00627   5.48e-07    0.0501
   K+               0.00437    0.00437      163.
   Mg++               0.859      0.267  6.18e+03
   Mn++              0.0104     0.0104      547.
   Na+                0.681      0.681  1.49e+04
   O2(aq)          -0.00313   -0.00204     -62.2
   SO4--            0.00100   1.07e-06    0.0978
   SiO2(aq)           0.712   6.17e-05      3.54
   Ti(OH)4(aq)      0.00517    0.00517      571.

  Elemental composition               In fluid                  Sorbed
                  total moles     moles       mg/kg        moles       mg/kg
 -------------------------------------------------------------------------------
   Aluminum           0.04672    7.053e-09   0.0001815
   Calcium            0.06047      0.05002       1912.
   Carbon            0.001000     0.001000       11.45
   Chlorine            0.9900       0.9900   3.347e+04
   Chromium          0.004180    1.539e-17   7.631e-13
   Hydrogen             111.0        109.7   1.054e+05
   Iron                0.4520     0.003195       170.2
   Magnesium           0.8594       0.2666       6180.
   Manganese          0.01045      0.01045       547.4
   Oxygen               58.09        54.85   8.369e+05
   Phosphorus        0.006266    5.478e-07     0.01618
   Potassium         0.004372     0.004372       163.0
   Silicon             0.7122    6.170e-05       1.653
   Sodium              0.6811       0.6811   1.493e+04
   Sulfur            0.001000    1.068e-06     0.03264
   Titanium          0.005170     0.005170       236.1


          Step #    20             Xi = 0.2000

          Temperature = 100.0 C    Pressure =  1.013 bars
          pH =  5.904              log fO2 =  -61.012
          Eh =  -0.3468 volts      pe =  -4.6848
          Ionic strength      =    1.308822 molal
          Charge imbalance    =    0.342944 eq/kg (17.21% error)
          Activity of water   =    0.971502
          Solvent mass        =     0.97511 kg
          Solution mass       =      1.0381 kg
          Mineral mass        =     0.22998 kg
          Solution density    =    0.990    g/cm3
          Solution viscosity  =    0.003    poise
          Chlorinity          =    1.015270 molal
          Dissolved solids    =       60714 mg/kg sol'n
          Hardness            =    27279.79 mg/kg sol'n as CaCO3
            carbonate         =       16.68 mg/kg sol'n as CaCO3
            non-carbonate     =    27263.11 mg/kg sol'n as CaCO3
          Carbonate alkalinity=       16.68 mg/kg sol'n as CaCO3
          Water type          =    Na-Cl
          Bulk volume         =    1.13e+03 cm3
          Fluid volume        =    1.05e+03 cm3
          Mineral volume      =        79.0 cm3
          Inert volume        =        0.00 cm3
          Porosity            =        93.0 %
          Permeability        =        8.77 cm2
          Mass reacted        =         210 g

                          moles          moles         grams          cm3      rxn rate
  Reactants             remaining       reacted       reacted       reacted  (mol/kg sec)
 ------------------------------------------------------------------------------------------
   Al2O3                   0.1869       0.04672         4.764          --            --  
   CaO                     0.4757        0.1189         6.669          --            --  
   Cr2O3                  0.01672      0.004179        0.6352          --            --  
   FeO(ox)                  3.608        0.9021         64.81          --            --  
   K2O(ox)                0.01349      0.003372        0.3176          --            --  
   MgO                      4.043         1.011         40.74          --            --  
   MnO                    0.08357       0.02089         1.482          --            --  
   Na2O(ox)                0.1804       0.04509         2.795          --            --  
   P2O5                   0.02506      0.006265        0.8892          --            --  
   SiO2                     5.697         1.424         85.58          --            --  
   TiO2                   0.04135       0.01034        0.8257          --            --  

  Minerals in system     moles      log moles      grams        volume (cm3)
 ----------------------------------------------------------------------------
   Antigorite             0.02360     -1.627          107.1           41.28
   Chromite              0.004180     -2.379         0.9355          0.1839
   Daphnite-14A           0.04422     -1.354          31.55           9.438
   Greenalite              0.2168     -0.664          80.58           24.93
   Hydroxylapatite       0.004177     -2.379          2.098          0.7917
   Magnetite             0.008077     -2.093          1.870          0.3596
   Saponite-Mg            0.01515     -1.820          5.801           2.025
   Troilite             0.0009989     -3.000        0.08782         0.03314
                                               _____________   _____________
          (total)                                     230.0           79.04 

  Aqueous species       molality    mg/kg sol'n    act. coef.     log act.
 ---------------------------------------------------------------------------
   Cl-                     0.8784     2.925e+04      0.5556       -0.3116
   Na+                     0.6758     1.459e+04      0.6207       -0.3773
   Mg++                    0.1453         3318.      0.2489       -1.4415
   Ca++                   0.09427         3549.      0.1741       -1.7848
   NaCl(aq)               0.06889         3781.      1.0000       -1.1619
   MgCl+                  0.04326         2428.      0.6207       -1.5711
   MnCl+                  0.01506         1279.      0.6207       -2.0293
   Ti(OH)4(aq)            0.01060         1154.      1.0000       -1.9746
   K+                    0.007692         282.5      0.5556       -2.3692
   Mn++                  0.006367         328.5      0.1741       -2.9552
   CaCl+                 0.005678         402.8      0.6207       -2.4529
   Fe++                  0.001828         95.88      0.1741       -3.4972
   CaCl2(aq)             0.001625         169.4      1.0000       -2.7890
   Methane(aq)           0.001026         15.45      1.0000       -2.9891
   FeCl+                0.0004021         34.48      0.6207       -3.6028
   KCl(aq)              0.0002484         17.40      1.0000       -3.6048
   H2(aq)               7.430e-05        0.1407      1.0000       -4.1290
   SiO2(aq)             6.216e-05         3.508      1.0000       -4.2065
   FeCl4--              2.921e-05         5.424      0.0979       -5.5435
   H+                   1.539e-06      0.001457      0.8101       -5.9042
   FeCl2(aq)            1.273e-06        0.1515      1.0000       -5.8953
   H2S(aq)              7.863e-07       0.02517      1.0000       -6.1044
   OH-                  7.341e-07       0.01173      0.5899       -6.3635
   HS-                  3.518e-07       0.01093      0.5899       -6.6829
   NaHSiO3(aq)          3.011e-07       0.02831      1.0000       -6.5213
   HCl(aq)              1.460e-07      0.004999      1.0000       -6.8358
   H2PO4-               9.363e-08      0.008530      0.6207       -7.2357
   HSiO3-               6.425e-08      0.004652      0.6207       -7.3993
   NaOH(aq)             4.261e-08      0.001601      1.0000       -7.3705
   HPO4--               2.455e-08      0.002213      0.0979       -8.6191
    (only species > 1e-8 molal listed)

  Mineral saturation states
                     log Q/K                          log Q/K
 ----------------------------------------------------------------
   Troilite           0.0000 sat    Goethite          -1.1958     
   Chromite           0.0000 sat    Boehmite          -1.2630     
   Saponite-Mg        0.0000 sat    Minnesotaite      -1.2983     
   Hydroxylapatite    0.0000 sat    Tridymite         -1.3001     
   Greenalite         0.0000 sat    Chalcedony        -1.3450     
   Magnetite          0.0000 sat    FeO               -1.4999     
   Daphnite-14A       0.0000 sat    Clinochlore-14A   -1.5153     
   Antigorite         0.0000 sat    Cristobalite(alp  -1.5460     
   Pyrrhotite        -0.0796        Whitlockite       -1.5465     
   Saponite-Ca       -0.1899        Annite            -1.5520     
   Saponite-Na       -0.3262        Phlogopite        -1.6733     
   Ice               -0.4796        Gibbsite          -1.7492     
   Chrysotile        -0.5349        Coesite           -1.7867     
   Cronstedtite-7A   -0.5569        Cristobalite(bet  -1.8482     
   Ripidolite-14A    -0.6777        SiO2(am)          -2.0222     
   Saponite-K        -0.8051        Enstatite         -2.0630     
   Talc              -0.8607        Brucite           -2.1097     
   Pyrite            -0.9186        Wustite           -2.1137     
   Diaspore          -0.9682        Halite            -2.2669     
   Hematite          -1.0002        Fe(OH)2           -2.2921     
   Ferrosilite       -1.0866        Alabandite        -2.3474     
   Quartz            -1.1283        Rhodonite         -2.6025     
   Fayalite          -1.1341        Chamosite-7A      -2.8365     
   Saponite-H        -1.1646        Daphnite-7A       -2.8752     
    (only minerals with log Q/K > -3 listed)

                         partial
  Gases               press. (bar)     fugacity     fug. coef.    log fug.
 ---------------------------------------------------------------------------
   CH4(g)                   1.173         1.173        0.9993      0.0691
   H2O(g)                  0.8219        0.8097        0.9852     -0.0917
   H2(g)                  0.09295       0.09302         1.001     -1.0314
   H2S(g)               2.354e-05     2.345e-05        0.9961     -4.6299
   HCl(g)               1.767e-10     1.767e-10         1.000*    -9.7527
   CO2(g)               1.376e-10     1.373e-10        0.9976     -9.8623
   CO(g)                3.604e-15     3.604e-15         1.000*   -14.4432
   C2H4(g)              4.120e-21     4.120e-21         1.000*   -20.3851
   S2(g)                1.418e-27     1.418e-27         1.000*   -26.8483
   SO2(g)               2.438e-28     2.421e-28        0.9928    -27.6160
   Na(g)                6.602e-43     6.602e-43         1.000*   -42.1803
   K(g)                 8.256e-46     8.256e-46         1.000*   -45.0832
   Cl2(g)               4.689e-46     4.689e-46         1.000*   -45.3289
   O2(g)                9.732e-62     9.731e-62        0.9999    -61.0118
   Mg(g)                4.464e-69     4.464e-69         1.000*   -68.3503
   Ca(g)                1.989e-88     1.989e-88         1.000*   -87.7014
   C(g)                 3.492e-97     3.492e-97         1.000*   -96.4569
   Al(g)               1.939e-105    1.939e-105         1.000*  -104.7124
   Si(g)               5.287e-114    5.287e-114         1.000*  -113.2768
    *no data, gas taken to be ideal

                                  In fluid              Sorbed            Kd
  Original basis total moles   moles     mg/kg      moles     mg/kg      L/kg
 -------------------------------------------------------------------------------
   H2O                 57.7       54.1  9.39e+05
   Al+++             0.0934   8.16e-09  0.000212
   Ca++               0.120     0.0990  3.82e+03
   Cl-                0.990      0.990  3.38e+04
   CrO4--           0.00836   9.25e-18  1.03e-12
   Fe++               0.903    0.00220      119.
   H+                 -4.44    0.00100     0.973
   HCO3-            0.00100    0.00100      58.8
   HPO4--            0.0125   1.15e-07    0.0107
   K+               0.00774    0.00774      292.
   Mg++                1.36      0.184  4.31e+03
   Mn++              0.0209     0.0209  1.11e+03
   Na+                0.726      0.726  1.61e+04
   O2(aq)          -0.00627   -0.00204     -62.8
   SO4--            0.00100   1.11e-06     0.103
   SiO2(aq)            1.42   6.10e-05      3.53
   Ti(OH)4(aq)       0.0103     0.0103  1.15e+03

  Elemental composition               In fluid                  Sorbed
                  total moles     moles       mg/kg        moles       mg/kg
 -------------------------------------------------------------------------------
   Aluminum           0.09344    8.156e-09   0.0002120
   Calcium             0.1199      0.09905       3824.
   Carbon            0.001000     0.001000       11.57
   Chlorine            0.9900       0.9900   3.381e+04
   Chromium          0.008359    9.251e-18   4.633e-13
   Hydrogen             111.0        108.3   1.051e+05
   Iron                0.9031     0.002204       118.6
   Magnesium            1.365       0.1839       4306.
   Manganese          0.02089      0.02089       1106.
   Oxygen               60.67        54.17   8.348e+05
   Phosphorus         0.01253    1.153e-07    0.003439
   Potassium         0.007743     0.007743       291.6
   Silicon              1.424    6.097e-05       1.649
   Sodium              0.7262       0.7262   1.608e+04
   Sulfur            0.001000    1.110e-06     0.03428
   Titanium           0.01034      0.01034       476.8


          Step #    30             Xi = 0.3000

          Temperature = 100.0 C    Pressure =  1.013 bars
          pH =  6.032              log fO2 =  -61.013
          Eh =  -0.3563 volts      pe =  -4.8129
          Ionic strength      =    1.310635 molal
          Charge imbalance    =    0.346429 eq/kg (17.18% error)
          Activity of water   =    0.971067
          Solvent mass        =     0.96243 kg
          Solution mass       =      1.0277 kg
          Mineral mass        =     0.34518 kg
          Solution density    =    0.992    g/cm3
          Solution viscosity  =    0.003    poise
          Chlorinity          =    1.028649 molal
          Dissolved solids    =       63511 mg/kg sol'n
          Hardness            =    24276.19 mg/kg sol'n as CaCO3
            carbonate         =       20.23 mg/kg sol'n as CaCO3
            non-carbonate     =    24255.96 mg/kg sol'n as CaCO3
          Carbonate alkalinity=       20.23 mg/kg sol'n as CaCO3
          Water type          =    Na-Cl
          Bulk volume         =    1.16e+03 cm3
          Fluid volume        =    1.04e+03 cm3
          Mineral volume      =        119. cm3
          Inert volume        =        0.00 cm3
          Porosity            =        89.7 %
          Permeability        =        2.83 cm2
          Mass reacted        =         314 g

                          moles          moles         grams          cm3      rxn rate
  Reactants             remaining       reacted       reacted       reacted  (mol/kg sec)
 ------------------------------------------------------------------------------------------
   Al2O3                   0.1635       0.07008         7.146          --            --  
   CaO                     0.4163        0.1784         10.00          --            --  
   Cr2O3                  0.01463      0.006269        0.9528          --            --  
   FeO(ox)                  3.157         1.353         97.21          --            --  
   K2O(ox)                0.01180      0.005057        0.4764          --            --  
   MgO                      3.537         1.516         61.10          --            --  
   MnO                    0.07312       0.03134         2.223          --            --  
   Na2O(ox)                0.1578       0.06764         4.192          --            --  
   P2O5                   0.02193      0.009397         1.334          --            --  
   SiO2                     4.985         2.136         128.4          --            --  
   TiO2                   0.03618       0.01551         1.239          --            --  

  Minerals in system     moles      log moles      grams        volume (cm3)
 ----------------------------------------------------------------------------
   Antigorite             0.03570     -1.447          161.9           62.44
   Chromite              0.006269     -2.203          1.403          0.2759
   Daphnite-14A           0.06720     -1.173          47.95           14.34
   Greenalite              0.3285     -0.484          122.1           37.77
   Hydroxylapatite       0.006265     -2.203          3.147           1.188
   Magnetite             0.008076     -2.093          1.870          0.3596
   Saponite-Mg            0.01748     -1.758          6.691           2.336
   Troilite             0.0009988     -3.001        0.08781         0.03313
                                               _____________   _____________
          (total)                                     345.2           118.7 

  Aqueous species       molality    mg/kg sol'n    act. coef.     log act.
 ---------------------------------------------------------------------------
   Cl-                     0.8917     2.960e+04      0.5556       -0.3051
   Na+                     0.7262     1.564e+04      0.6207       -0.3460
   Ca++                    0.1426         5352.      0.1741       -1.6051
   Mg++                   0.08075         1838.      0.2489       -1.6968
   NaCl(aq)               0.07514         4113.      1.0000       -1.1241
   MgCl+                  0.02439         1365.      0.6207       -1.8198
   MnCl+                  0.02299         1946.      0.6207       -1.8456
   Ti(OH)4(aq)            0.01611         1749.      1.0000       -1.7928
   K+                     0.01118         409.4      0.5556       -2.2068
   Mn++                  0.009576         492.7      0.1741       -2.7781
   CaCl+                 0.008717         616.6      0.6207       -2.2668
   CaCl2(aq)             0.002533         263.3      1.0000       -2.5963
   Methane(aq)           0.001039         15.61      1.0000       -2.9834
   Fe++                  0.001016         53.12      0.1741       -3.7525
   KCl(aq)              0.0003666         25.59      1.0000       -3.4358
   FeCl+                0.0002267         19.39      0.6207       -3.8516
   H2(aq)               7.438e-05        0.1404      1.0000       -4.1285
   SiO2(aq)             6.214e-05         3.496      1.0000       -4.2067
   FeCl4--              1.724e-05         3.191      0.0979       -5.7728
   H+                   1.146e-06      0.001082      0.8102       -6.0320
   OH-                  9.849e-07       0.01569      0.5899       -6.2358
   H2S(aq)              7.855e-07       0.02507      1.0000       -6.1049
   FeCl2(aq)            7.285e-07       0.08648      1.0000       -6.1375
   HS-                  4.717e-07       0.01461      0.5899       -6.5555
   NaHSiO3(aq)          4.340e-07       0.04068      1.0000       -6.3625
   HCl(aq)              1.104e-07      0.003769      1.0000       -6.9571
   HSiO3-               8.617e-08      0.006221      0.6207       -7.2718
   NaOH(aq)             6.144e-08      0.002301      1.0000       -7.2116
   H2PO4-               2.364e-08      0.002148      0.6207       -7.8334
    (only species > 1e-8 molal listed)

  Mineral saturation states
                     log Q/K                          log Q/K
 ----------------------------------------------------------------
   Chromite           0.0000 sat    Annite            -1.2617     
   Troilite           0.0000 sat    Boehmite          -1.2631     
   Hydroxylapatite    0.0000 sat    Minnesotaite      -1.2984     
   Daphnite-14A       0.0000 sat    Tridymite         -1.3003     
   Magnetite          0.0000 sat    Chalcedony        -1.3452     
   Greenalite         0.0000 sat    Phlogopite        -1.3830     
   Antigorite         0.0000 sat    FeO               -1.4997     
   Saponite-Mg        0.0000 sat    Clinochlore-14A   -1.5153     
   Pyrrhotite        -0.0796        Cristobalite(alp  -1.5462     
   Saponite-Ca       -0.1182        Whitlockite       -1.6915     
   Saponite-Na       -0.2737        Gibbsite          -1.7495     
   Ice               -0.4798        Coesite           -1.7869     
   Chrysotile        -0.5349        Cristobalite(bet  -1.8484     
   Cronstedtite-7A   -0.5573        Alabandite        -1.9149     
   Ripidolite-14A    -0.6777        SiO2(am)          -2.0224     
   Saponite-K        -0.7094        Enstatite         -2.0629     
   Talc              -0.8608        Brucite           -2.1096     
   Pyrite            -0.9195        Wustite           -2.1135     
   Diaspore          -0.9683        Rhodonite         -2.1700     
   Hematite          -1.0004        Halite            -2.2291     
   Ferrosilite       -1.0866        Fe(OH)2           -2.2920     
   Quartz            -1.1285        Mn(OH)2(am)       -2.7980     
   Fayalite          -1.1337        Chamosite-7A      -2.8365     
   Saponite-H        -1.1647        Daphnite-7A       -2.8752     
   Goethite          -1.1960        Tephroite         -2.9681     
    (only minerals with log Q/K > -3 listed)

                         partial
  Gases               press. (bar)     fugacity     fug. coef.    log fug.
 ---------------------------------------------------------------------------
   CH4(g)                   1.189         1.188        0.9993      0.0748
   H2O(g)                  0.8215        0.8094        0.9852     -0.0919
   H2(g)                  0.09306       0.09312         1.001     -1.0309
   H2S(g)               2.351e-05     2.342e-05        0.9961     -4.6304
   CO2(g)               1.387e-10     1.383e-10        0.9976     -9.8590
   HCl(g)               1.337e-10     1.337e-10         1.000*    -9.8740
   CO(g)                3.637e-15     3.637e-15         1.000*   -14.4392
   C2H4(g)              4.219e-21     4.219e-21         1.000*   -20.3748
   S2(g)                1.412e-27     1.412e-27         1.000*   -26.8502
   SO2(g)               2.425e-28     2.408e-28        0.9928    -27.6184
   Na(g)                9.529e-43     9.529e-43         1.000*   -42.0210
   K(g)                 1.612e-45     1.612e-45         1.000*   -44.7927
   Cl2(g)               2.679e-46     2.679e-46         1.000*   -45.5721
   O2(g)                9.701e-62     9.700e-62        0.9999    -61.0132
   Mg(g)                4.474e-69     4.474e-69         1.000*   -68.3494
   Ca(g)                5.425e-88     5.425e-88         1.000*   -87.2656
   C(g)                 3.530e-97     3.530e-97         1.000*   -96.4522
   Al(g)               1.944e-105    1.944e-105         1.000*  -104.7114
   Si(g)               5.302e-114    5.302e-114         1.000*  -113.2755
    *no data, gas taken to be ideal

                                  In fluid              Sorbed            Kd
  Original basis total moles   moles     mg/kg      moles     mg/kg      L/kg
 -------------------------------------------------------------------------------
   H2O                 58.8       53.4  9.37e+05
   Al+++              0.140   1.05e-08  0.000275
   Ca++               0.179      0.148  5.77e+03
   Cl-                0.990      0.990  3.42e+04
   CrO4--            0.0125   4.08e-18  4.61e-13
   Fe++                1.35    0.00121      65.9
   H+                 -6.66    0.00100     0.982
   HCO3-            0.00100    0.00100      59.4
   HPO4--            0.0188   3.08e-08   0.00287
   K+                0.0111     0.0111      423.
   Mg++                1.87      0.101  2.39e+03
   Mn++              0.0313     0.0313  1.68e+03
   Na+                0.771      0.771  1.73e+04
   O2(aq)          -0.00940   -0.00204     -63.5
   SO4--            0.00100   1.21e-06     0.113
   SiO2(aq)            2.14   6.03e-05      3.53
   Ti(OH)4(aq)       0.0155     0.0155  1.75e+03

  Elemental composition               In fluid                  Sorbed
                  total moles     moles       mg/kg        moles       mg/kg
 -------------------------------------------------------------------------------
   Aluminum            0.1402    1.047e-08   0.0002748
   Calcium             0.1794       0.1481       5774.
   Carbon            0.001000     0.001000       11.69
   Chlorine            0.9900       0.9900   3.415e+04
   Chromium           0.01254    4.082e-18   2.065e-13
   Hydrogen             111.0        106.9   1.049e+05
   Iron                 1.354     0.001213       65.91
   Magnesium            1.870       0.1012       2393.
   Manganese          0.03134      0.03134       1675.
   Oxygen               63.25        53.49   8.327e+05
   Phosphorus         0.01880    3.077e-08   0.0009275
   Potassium          0.01111      0.01111       422.9
   Silicon              2.136    6.030e-05       1.648
   Sodium              0.7713       0.7713   1.725e+04
   Sulfur            0.001000    1.210e-06     0.03775
   Titanium           0.01551      0.01551       722.5


          Step #    40             Xi = 0.4000

          Temperature = 100.0 C    Pressure =  1.013 bars
          pH =  6.367              log fO2 =  -61.046
          Eh =  -0.3817 volts      pe =  -5.1561
          Ionic strength      =    1.311838 molal
          Charge imbalance    =    0.350002 eq/kg (17.16% error)
          Activity of water   =    0.970633
          Solvent mass        =     0.94974 kg
          Solution mass       =      1.0172 kg
          Mineral mass        =     0.46042 kg
          Solution density    =    0.993    g/cm3
          Solution viscosity  =    0.003    poise
          Chlorinity          =    1.042386 molal
          Dissolved solids    =       66319 mg/kg sol'n
          Hardness            =    21208.31 mg/kg sol'n as CaCO3
            carbonate         =       29.83 mg/kg sol'n as CaCO3
            non-carbonate     =    21178.47 mg/kg sol'n as CaCO3
          Carbonate alkalinity=       29.83 mg/kg sol'n as CaCO3
          Water type          =    Na-Cl
          Bulk volume         =    1.18e+03 cm3
          Fluid volume        =    1.02e+03 cm3
          Mineral volume      =        158. cm3
          Inert volume        =        0.00 cm3
          Porosity            =        86.6 %
          Permeability        =       0.964 cm2
          Mass reacted        =         419 g

                          moles          moles         grams          cm3      rxn rate
  Reactants             remaining       reacted       reacted       reacted  (mol/kg sec)
 ------------------------------------------------------------------------------------------
   Al2O3                   0.1402       0.09344         9.528          --            --  
   CaO                     0.3568        0.2379         13.34          --            --  
   Cr2O3                  0.01254      0.008358         1.270          --            --  
   FeO(ox)                  2.706         1.804         129.6          --            --  
   K2O(ox)                0.01011      0.006743        0.6352          --            --  
   MgO                      3.032         2.021         81.47          --            --  
   MnO                    0.06268       0.04179         2.964          --            --  
   Na2O(ox)                0.1353       0.09018         5.590          --            --  
   P2O5                   0.01879       0.01253         1.778          --            --  
   SiO2                     4.273         2.849         171.2          --            --  
   TiO2                   0.03101       0.02067         1.651          --            --  

  Minerals in system     moles      log moles      grams        volume (cm3)
 ----------------------------------------------------------------------------
   Antigorite             0.04780     -1.321          216.8           83.60
   Chromite              0.008359     -2.078          1.871          0.3679
   Daphnite-14A           0.09018     -1.045          64.34           19.25
   Greenalite              0.4401     -0.356          163.6           50.61
   Hydroxylapatite       0.008353     -2.078          4.196           1.583
   Magnetite             0.008078     -2.093          1.870          0.3597
   Saponite-Ca            0.01980     -1.703          7.634           2.687
   Troilite             0.0009983     -3.001        0.08776         0.03312
                                               _____________   _____________
          (total)                                     460.4           158.5 

  Aqueous species       molality    mg/kg sol'n    act. coef.     log act.
 ---------------------------------------------------------------------------
   Cl-                     0.9050     2.996e+04      0.5555       -0.2987
   Na+                     0.7779     1.670e+04      0.6207       -0.3162
   Ca++                    0.1889         7069.      0.1741       -1.4830
   NaCl(aq)               0.08169         4457.      1.0000       -1.0879
   MnCl+                  0.03119         2633.      0.6207       -1.7131
   Ti(OH)4(aq)            0.02177         2356.      1.0000       -1.6622
   Mg++                   0.01750         397.0      0.2489       -2.3610
   K+                     0.01476         538.9      0.5555       -2.0861
   Mn++                   0.01281         656.8      0.1741       -2.6519
   CaCl+                  0.01172         826.3      0.6207       -2.1383
   MgCl+                 0.005364         299.3      0.6207       -2.4776
   CaCl2(aq)             0.003456         358.1      1.0000       -2.4614
   Methane(aq)           0.001053         15.77      1.0000       -2.9776
   KCl(aq)              0.0004911         34.19      1.0000       -3.3088
   Fe++                 0.0002199         11.47      0.1741       -4.4171
   H2(aq)               7.719e-05        0.1453      1.0000       -4.1124
   SiO2(aq)             6.101e-05         3.423      1.0000       -4.2146
   FeCl+                4.982e-05         4.247      0.6207       -4.5097
   FeCl4--              3.961e-06        0.7310      0.0978       -6.4117
   OH-                  2.129e-06       0.03382      0.5899       -5.9009
   HS-                  1.007e-06       0.03110      0.5899       -6.2261
   NaHSiO3(aq)          9.869e-07       0.09222      1.0000       -6.0057
   H2S(aq)              7.754e-07       0.02467      1.0000       -6.1105
   H+                   5.300e-07     0.0004987      0.8103       -6.3671
   HSiO3-               1.829e-07       0.01317      0.6207       -6.9448
   FeCl2(aq)            1.625e-07       0.01923      1.0000       -6.7893
   NaOH(aq)             1.423e-07      0.005314      1.0000       -6.8468
   HCl(aq)              5.179e-08      0.001763      1.0000       -7.2858
   AlO2-                1.787e-08     0.0009841      0.6207       -7.9550
    (only species > 1e-8 molal listed)

  Mineral saturation states
                     log Q/K                          log Q/K
 ----------------------------------------------------------------
   Daphnite-14A       0.0000 sat    Saponite-H        -1.1772     
   Saponite-Ca        0.0000 sat    Goethite          -1.1988     
   Troilite           0.0000 sat    Boehmite          -1.2644     
   Chromite           0.0000 sat    Tridymite         -1.3082     
   Magnetite          0.0000 sat    Minnesotaite      -1.3141     
   Antigorite         0.0000 sat    Chalcedony        -1.3531     
   Hydroxylapatite    0.0000 sat    Rhodonite         -1.3818     
   Greenalite         0.0000 sat    Tephroite         -1.3839     
   Saponite-Mg       -0.0116        FeO               -1.4943     
   Pyrrhotite        -0.0796        Clinochlore-14A   -1.5136     
   Saponite-Na       -0.1658        Cristobalite(alp  -1.5541     
   Ice               -0.4799        Gibbsite          -1.7511     
   Chrysotile        -0.5339        Coesite           -1.7948     
   Cronstedtite-7A   -0.5602        Cristobalite(bet  -1.8563     
   Saponite-K        -0.5715        Whitlockite       -1.9554     
   Ripidolite-14A    -0.6767        Mn(OH)2(am)       -2.0021     
   Annite            -0.8151        SiO2(am)          -2.0303     
   Talc              -0.8755        Enstatite         -2.0651     
   Phlogopite        -0.9354        Brucite           -2.1041     
   Pyrite            -0.9413        Wustite           -2.1092     
   Diaspore          -0.9696        Halite            -2.1929     
   Hematite          -1.0058        Fe(OH)2           -2.2868     
   Ferrosilite       -1.0891        Diopside          -2.6557     
   Alabandite        -1.1243        Chamosite-7A      -2.8365     
   Fayalite          -1.1308        Daphnite-7A       -2.8752     
   Quartz            -1.1364     
    (only minerals with log Q/K > -3 listed)

                         partial
  Gases               press. (bar)     fugacity     fug. coef.    log fug.
 ---------------------------------------------------------------------------
   CH4(g)                   1.205         1.204        0.9993      0.0806
   H2O(g)                  0.8212        0.8090        0.9852     -0.0920
   H2(g)                  0.09657       0.09664         1.001     -1.0148
   H2S(g)               2.321e-05     2.312e-05        0.9961     -4.6360
   CO2(g)               1.211e-10     1.208e-10        0.9976     -9.9180
   HCl(g)               6.271e-11     6.271e-11         1.000*   -10.2027
   CO(g)                3.297e-15     3.297e-15         1.000*   -14.4819
   C2H4(g)              4.023e-21     4.023e-21         1.000*   -20.3954
   S2(g)                1.278e-27     1.278e-27         1.000*   -26.8936
   SO2(g)               2.140e-28     2.125e-28        0.9928    -27.6726
   Na(g)                2.249e-42     2.249e-42         1.000*   -41.6480
   K(g)                 4.689e-45     4.689e-45         1.000*   -44.3290
   Cl2(g)               5.682e-47     5.682e-47         1.000*   -46.2455
   O2(g)                9.000e-62     8.999e-62        0.9999    -61.0458
   Mg(g)                4.706e-69     4.706e-69         1.000*   -68.3273
   Ca(g)                3.489e-87     3.489e-87         1.000*   -86.4572
   C(g)                 3.322e-97     3.322e-97         1.000*   -96.4786
   Al(g)               2.050e-105    2.050e-105         1.000*  -104.6882
   Si(g)               5.612e-114    5.612e-114         1.000*  -113.2509
    *no data, gas taken to be ideal

                                  In fluid              Sorbed            Kd
  Original basis total moles   moles     mg/kg      moles     mg/kg      L/kg
 -------------------------------------------------------------------------------
   H2O                 59.9       52.7  9.34e+05
   Al+++              0.187   2.11e-08  0.000559
   Ca++               0.239      0.194  7.64e+03
   Cl-                0.990      0.990  3.45e+04
   CrO4--            0.0167   5.13e-19  5.85e-14
   Fe++                1.81   0.000260      14.3
   H+                 -8.88    0.00100     0.990
   HCO3-            0.00100    0.00100      60.0
   HPO4--            0.0251   4.09e-09  0.000386
   K+                0.0145     0.0145      557.
   Mg++                2.38     0.0217      519.
   Mn++              0.0418     0.0418  2.26e+03
   Na+                0.816      0.816  1.85e+04
   O2(aq)           -0.0125   -0.00204     -64.2
   SO4--            0.00100   1.69e-06     0.160
   SiO2(aq)            2.85   5.91e-05      3.49
   Ti(OH)4(aq)       0.0207     0.0207  2.36e+03

  Elemental composition               In fluid                  Sorbed
                  total moles     moles       mg/kg        moles       mg/kg
 -------------------------------------------------------------------------------
   Aluminum            0.1869    2.107e-08   0.0005588
   Calcium             0.2389       0.1938       7637.
   Carbon            0.001000     0.001000       11.81
   Chlorine            0.9900       0.9900   3.450e+04
   Chromium           0.01672    5.132e-19   2.623e-14
   Hydrogen             111.0        105.5   1.046e+05
   Iron                 1.805    0.0002601       14.28
   Magnesium            2.375      0.02171       518.8
   Manganese          0.04179      0.04179       2257.
   Oxygen               65.82        52.80   8.305e+05
   Phosphorus         0.02506    4.093e-09   0.0001246
   Potassium          0.01449      0.01449       556.8
   Silicon              2.849    5.905e-05       1.631
   Sodium              0.8164       0.8164   1.845e+04
   Sulfur            0.001000    1.693e-06     0.05337
   Titanium           0.02068      0.02068       973.2


          Step #    43             Xi = 0.4300

          Temperature = 100.0 C    Pressure =  1.013 bars
          pH =  6.756              log fO2 =  -61.380
          Eh =  -0.4167 volts      pe =  -5.6283
          Ionic strength      =    1.318991 molal
          Charge imbalance    =    0.351123 eq/kg (17.1% error)
          Activity of water   =    0.970396
          Solvent mass        =     0.94604 kg
          Solution mass       =      1.0140 kg
          Mineral mass        =     0.49509 kg
          Solution density    =    0.994    g/cm3
          Solution viscosity  =    0.003    poise
          Chlorinity          =    1.046464 molal
          Dissolved solids    =       66980 mg/kg sol'n
          Hardness            =    20966.07 mg/kg sol'n as CaCO3
            carbonate         =       39.09 mg/kg sol'n as CaCO3
            non-carbonate     =    20926.98 mg/kg sol'n as CaCO3
          Carbonate alkalinity=       39.09 mg/kg sol'n as CaCO3
          Water type          =    Na-Cl
          Bulk volume         =    1.19e+03 cm3
          Fluid volume        =    1.02e+03 cm3
          Mineral volume      =        170. cm3
          Inert volume        =        0.00 cm3
          Porosity            =        85.7 %
          Permeability        =       0.704 cm2
          Mass reacted        =         450 g

                          moles          moles         grams          cm3      rxn rate
  Reactants             remaining       reacted       reacted       reacted  (mol/kg sec)
 ------------------------------------------------------------------------------------------
   Al2O3                   0.1332        0.1005         10.24          --            --  
   CaO                     0.3390        0.2557         14.34          --            --  
   Cr2O3                  0.01191      0.008985         1.366          --            --  
   FeO(ox)                  2.571         1.939         139.3          --            --  
   K2O(ox)               0.009609      0.007249        0.6828          --            --  
   MgO                      2.881         2.173         87.58          --            --  
   MnO                    0.05954       0.04492         3.186          --            --  
   Na2O(ox)                0.1285       0.09695         6.009          --            --  
   P2O5                   0.01785       0.01347         1.912          --            --  
   SiO2                     4.059         3.062         184.0          --            --  
   TiO2                   0.02946       0.02222         1.775          --            --  

  Minerals in system     moles      log moles      grams        volume (cm3)
 ----------------------------------------------------------------------------
   Antigorite             0.05121     -1.291          232.3           89.58
   Chromite              0.008985     -2.046          2.011          0.3954
   Daphnite-14A           0.09690     -1.014          69.14           20.68
   Greenalite              0.4739     -0.324          176.1           54.49
   Hydroxylapatite       0.008980     -2.047          4.511           1.702
   Magnetite             0.008112     -2.091          1.878          0.3612
   Saponite-Ca            0.02154     -1.667          8.304           2.923
   Tephroite             0.003524     -2.453         0.7117          0.2686
   Troilite             0.0009973     -3.001        0.08768         0.03309
                                               _____________   _____________
          (total)                                     495.1           170.4 

  Aqueous species       molality    mg/kg sol'n    act. coef.     log act.
 ---------------------------------------------------------------------------
   Cl-                     0.9122     3.017e+04      0.5555       -0.2953
   Na+                     0.7933     1.702e+04      0.6208       -0.3076
   Ca++                    0.2036         7614.      0.1739       -1.4508
   NaCl(aq)               0.08396         4578.      1.0000       -1.0759
   MnCl+                  0.02844         2398.      0.6208       -1.7532
   Ti(OH)4(aq)            0.02349         2541.      1.0000       -1.6291
   K+                     0.01585         578.2      0.5555       -2.0553
   CaCl+                  0.01272         896.3      0.6208       -2.1026
   Mn++                   0.01159         594.3      0.1739       -2.6954
   CaCl2(aq)             0.003781         391.5      1.0000       -2.4224
   Mg++                  0.003350         75.98      0.2489       -3.0789
   Methane(aq)           0.001057         15.82      1.0000       -2.9759
   MgCl+                 0.001035         57.70      0.6208       -3.1922
   KCl(aq)              0.0005314         36.96      1.0000       -3.2746
   H2(aq)               0.0001134        0.2134      1.0000       -3.9453
   SiO2(aq)             5.033e-05         2.822      1.0000       -4.2981
   Fe++                 4.180e-05         2.178      0.1739       -5.1385
   FeCl+                9.535e-06        0.8123      0.6208       -5.2277
   OH-                  5.210e-06       0.08267      0.5899       -5.5124
   HS-                  2.167e-06       0.06688      0.5899       -5.8933
   NaHSiO3(aq)          2.031e-06        0.1897      1.0000       -5.6922
   FeCl4--              7.776e-07        0.1434      0.0977       -7.1195
   H2S(aq)              6.818e-07       0.02168      1.0000       -6.1663
   HSiO3-               3.692e-07       0.02655      0.6208       -6.6398
   NaOH(aq)             3.550e-07       0.01325      1.0000       -6.4497
   H+                   2.164e-07     0.0002035      0.8107       -6.7558
   AlO2-                4.234e-08      0.002330      0.6208       -7.5803
   FeCl2(aq)            3.134e-08      0.003706      1.0000       -7.5039
   HCl(aq)              2.133e-08     0.0007256      1.0000       -7.6710
    (only species > 1e-8 molal listed)

  Mineral saturation states
                     log Q/K                          log Q/K
 ----------------------------------------------------------------
   Greenalite         0.0000 sat    Quartz            -1.2199     
   Saponite-Ca        0.0000 sat    Goethite          -1.2267     
   Antigorite         0.0000 sat    Mn(OH)2(am)       -1.2685     
   Troilite           0.0000 sat    Boehmite          -1.2783     
   Chromite           0.0000 sat    Saponite-H        -1.3108     
   Magnetite          0.0000 sat    Tridymite         -1.3917     
   Tephroite          0.0000 sat    Chalcedony        -1.4366     
   Daphnite-14A       0.0000 sat    FeO               -1.4385     
   Hydroxylapatite    0.0000 sat    Minnesotaite      -1.4810     
   Pyrrhotite        -0.0796        Clinochlore-14A   -1.4962     
   Saponite-Mg       -0.1353        Cristobalite(alp  -1.6376     
   Saponite-Na       -0.1683        Gibbsite          -1.7651     
   Alabandite        -0.4463        Coesite           -1.8783     
   Ice               -0.4801        Cristobalite(bet  -1.9398     
   Annite            -0.4930        Diopside          -1.9541     
   Chrysotile        -0.5235        Brucite           -2.0449     
   Saponite-K        -0.5667        Wustite           -2.0653     
   Cronstedtite-7A   -0.5882        Enstatite         -2.0894     
   Phlogopite        -0.6029        SiO2(am)          -2.1138     
   Ripidolite-14A    -0.6663        Halite            -2.1809     
   Rhodonite         -0.7317        Whitlockite       -2.2252     
   Diaspore          -0.9835        Fe(OH)2           -2.2312     
   Talc              -1.0320        Mesolite          -2.8320     
   Hematite          -1.0616        Chamosite-7A      -2.8365     
   Fayalite          -1.1028        Daphnite-7A       -2.8752     
   Ferrosilite       -1.1168        Manganosite       -2.8766     
   Pyrite            -1.1643        Hedenbergite      -2.9492     
    (only minerals with log Q/K > -3 listed)

                         partial
  Gases               press. (bar)     fugacity     fug. coef.    log fug.
 ---------------------------------------------------------------------------
   CH4(g)                   1.209         1.209        0.9993      0.0823
   H2O(g)                  0.8210        0.8088        0.9852     -0.0922
   H2(g)                   0.1419        0.1420         1.001     -0.8477
   H2S(g)               2.041e-05     2.033e-05        0.9961     -4.6918
   CO2(g)               2.605e-11     2.598e-11        0.9976    -10.5853
   HCl(g)               2.583e-11     2.583e-11         1.000*   -10.5879
   CO(g)                1.043e-15     1.043e-15         1.000*   -14.9819
   C2H4(g)              1.878e-21     1.878e-21         1.000*   -20.7264
   S2(g)                4.574e-28     4.574e-28         1.000*   -27.3397
   SO2(g)               5.927e-29     5.885e-29        0.9928    -28.2303
   Na(g)                6.804e-42     6.804e-42         1.000*   -41.1672
   K(g)                 1.493e-44     1.493e-44         1.000*   -43.8259
   Cl2(g)               6.559e-48     6.559e-48         1.000*   -47.1832
   O2(g)                4.165e-62     4.165e-62        0.9999    -61.3804
   Mg(g)                7.929e-69     7.929e-69         1.000*   -68.1008
   Ca(g)                3.307e-86     3.307e-86         1.000*   -85.4805
   C(g)                 1.544e-97     1.544e-97         1.000*   -96.8113
   Al(g)               3.539e-105    3.539e-105         1.000*  -104.4511
   Si(g)               1.000e-113    1.000e-113         1.000*  -112.9999
    *no data, gas taken to be ideal

                                  In fluid              Sorbed            Kd
  Original basis total moles   moles     mg/kg      moles     mg/kg      L/kg
 -------------------------------------------------------------------------------
   H2O                 60.2       52.5  9.33e+05
   Al+++              0.201   4.82e-08   0.00128
   Ca++               0.257      0.208  8.23e+03
   Cl-                0.990      0.990  3.46e+04
   CrO4--            0.0180   5.86e-20  6.70e-15
   Fe++                1.94   4.93e-05      2.72
   H+                 -9.55   0.000996     0.990
   HCO3-            0.00100    0.00100      60.2
   HPO4--            0.0269   7.27e-10  6.88e-05
   K+                0.0155     0.0155      598.
   Mg++                2.53    0.00415      99.4
   Mn++              0.0449     0.0379  2.05e+03
   Na+                0.830      0.830  1.88e+04
   O2(aq)           -0.0135   -0.00206     -65.0
   SO4--            0.00100   2.70e-06     0.255
   SiO2(aq)            3.06   4.99e-05      2.96
   Ti(OH)4(aq)       0.0222     0.0222  2.54e+03

  Elemental composition               In fluid                  Sorbed
                  total moles     moles       mg/kg        moles       mg/kg
 -------------------------------------------------------------------------------
   Aluminum            0.2009    4.822e-08    0.001283
   Calcium             0.2567       0.2082       8231.
   Carbon            0.001000     0.001000       11.85
   Chlorine            0.9900       0.9900   3.462e+04
   Chromium           0.01797    5.858e-20   3.004e-15
   Hydrogen             111.0        105.1   1.045e+05
   Iron                 1.940    4.933e-05       2.717
   Magnesium            2.527     0.004149       99.45
   Manganese          0.04492      0.03787       2052.
   Oxygen               66.60        52.60   8.300e+05
   Phosphorus         0.02694    7.268e-10   2.220e-05
   Potassium          0.01550      0.01550       597.6
   Silicon              3.062    4.989e-05       1.382
   Sodium              0.8299       0.8299   1.882e+04
   Sulfur            0.001000    2.696e-06     0.08525
   Titanium           0.02223      0.02223       1050.


          Step #    49             Xi = 0.4900

          Temperature = 100.0 C    Pressure =  1.013 bars
          pH =  7.534              log fO2 =  -62.048
          Eh =  -0.4866 volts      pe =  -6.5731
          Ionic strength      =    1.361929 molal
          Charge imbalance    =    0.353559 eq/kg (16.79% error)
          Activity of water   =    0.969518
          Solvent mass        =     0.93916 kg
          Solution mass       =      1.0070 kg
          Mineral mass        =     0.56493 kg
          Solution density    =    0.994    g/cm3
          Solution viscosity  =    0.003    poise
          Chlorinity          =    1.054138 molal
          Dissolved solids    =       67347 mg/kg sol'n
          Hardness            =    23558.86 mg/kg sol'n as CaCO3
            carbonate         =       48.33 mg/kg sol'n as CaCO3
            non-carbonate     =    23510.53 mg/kg sol'n as CaCO3
          Carbonate alkalinity=       48.33 mg/kg sol'n as CaCO3
          Water type          =    Na-Cl
          Bulk volume         =    1.21e+03 cm3
          Fluid volume        =    1.01e+03 cm3
          Mineral volume      =        194. cm3
          Inert volume        =        0.00 cm3
          Porosity            =        83.9 %
          Permeability        =       0.380 cm2
          Mass reacted        =         513 g

                          moles          moles         grams          cm3      rxn rate
  Reactants             remaining       reacted       reacted       reacted  (mol/kg sec)
 ------------------------------------------------------------------------------------------
   Al2O3                   0.1191        0.1145         11.67          --            --  
   CaO                     0.3033        0.2914         16.34          --            --  
   Cr2O3                  0.01066       0.01024         1.556          --            --  
   FeO(ox)                  2.300         2.210         158.8          --            --  
   K2O(ox)               0.008597      0.008260        0.7781          --            --  
   MgO                      2.577         2.476         99.80          --            --  
   MnO                    0.05328       0.05119         3.631          --            --  
   Na2O(ox)                0.1150        0.1105         6.847          --            --  
   P2O5                   0.01597       0.01535         2.179          --            --  
   SiO2                     3.632         3.490         209.7          --            --  
   TiO2                   0.02636       0.02533         2.023          --            --  

  Minerals in system     moles      log moles      grams        volume (cm3)
 ----------------------------------------------------------------------------
   Annite                0.005028     -2.299          2.574          0.7759
   Antigorite             0.05731     -1.242          260.0           100.2
   Chromite               0.01024     -1.990          2.292          0.4506
   Daphnite-14A            0.1076     -0.968          76.78           22.97
   Greenalite              0.5407     -0.267          201.0           62.18
   Hydroxylapatite        0.01023     -1.990          5.140           1.940
   Magnetite             0.008234     -2.084          1.907          0.3666
   Saponite-Ca            0.02636     -1.579          10.16           3.577
   Tephroite              0.02495     -1.603          5.038           1.901
   Troilite             0.0009901     -3.004        0.08704         0.03284
                                               _____________   _____________
          (total)                                     564.9           194.4 

  Aqueous species       molality    mg/kg sol'n    act. coef.     log act.
 ---------------------------------------------------------------------------
   Cl-                     0.9390     3.105e+04      0.5550       -0.2830
   Na+                     0.8228     1.764e+04      0.6212       -0.2915
   Ca++                    0.2328         8701.      0.1732       -1.3946
   NaCl(aq)               0.08965         4886.      1.0000       -1.0475
   Ti(OH)4(aq)            0.02697         2915.      1.0000       -1.5692
   CaCl+                  0.01488         1048.      0.6212       -2.0342
   K+                     0.01286         468.9      0.5550       -2.1465
   CaCl2(aq)             0.004553         471.3      1.0000       -2.3417
   Methane(aq)           0.001065         15.93      1.0000       -2.9727
   MnCl+                0.0009848         83.02      0.6212       -3.2134
   KCl(aq)              0.0004431         30.81      1.0000       -3.3535
   Mn++                 0.0003923         20.10      0.1732       -4.1679
   H2(aq)               0.0002444        0.4595      1.0000       -3.6119
   Mg++                 0.0001225         2.777      0.2485       -4.5165
   MgCl+                3.884e-05         2.164      0.6212       -4.6175
   SiO2(aq)             3.431e-05         1.922      1.0000       -4.4646
   OH-                  3.122e-05        0.4953      0.5899       -4.7347
   HS-                  1.005e-05        0.3101      0.5899       -5.2269
   NaHSiO3(aq)          8.614e-06        0.8040      1.0000       -5.0648
   NaOH(aq)             2.209e-06       0.08239      1.0000       -5.6559
   Fe++                 1.509e-06       0.07858      0.1732       -6.5830
   HSiO3-               1.507e-06        0.1084      0.6212       -6.0286
   H2S(aq)              5.272e-07       0.01676      1.0000       -6.2780
   FeCl+                3.522e-07       0.02999      0.6212       -6.6600
   AlO2-                2.381e-07       0.01310      0.6212       -6.8300
   NaAlO2(aq)           4.346e-08      0.003323      1.0000       -7.3619
   H+                   3.596e-08     3.380e-05      0.8134       -7.5338
   FeCl4--              3.162e-08      0.005829      0.0966       -8.5150
   S--                  1.193e-08     0.0003567      0.1345       -8.7948
    (only species > 1e-8 molal listed)

  Mineral saturation states
                     log Q/K                          log Q/K
 ----------------------------------------------------------------
   Antigorite         0.0000 sat    FeO               -1.3272     
   Saponite-Ca        0.0000 sat    Talc              -1.3438     
   Daphnite-14A       0.0000 sat    Quartz            -1.3864     
   Annite             0.0000 sat    Clinochlore-14A   -1.4616     
   Greenalite         0.0000 sat    Tridymite         -1.5582     
   Tephroite          0.0000 sat    Hedenbergite      -1.5590     
   Troilite           0.0000 sat    Saponite-H        -1.5769     
   Magnetite          0.0000 sat    Chalcedony        -1.6031     
   Chromite           0.0000 sat    Pyrite            -1.6093     
   Hydroxylapatite    0.0000 sat    Wollastonite      -1.6365     
   Andradite         -0.0782        Pseudowollastoni  -1.7708     
   Pyrrhotite        -0.0796        Mesolite          -1.7933     
   Phlogopite        -0.0891        Gibbsite          -1.7933     
   Saponite-Na       -0.1723        Cristobalite(alp  -1.8041     
   Saponite-Mg       -0.3818        Minnesotaite      -1.8136     
   Alabandite        -0.4743        Brucite           -1.9271     
   Ice               -0.4804        Wustite           -1.9776     
   Chrysotile        -0.5027        Coesite           -2.0448     
   Diopside          -0.5569        Cristobalite(bet  -2.1063     
   Saponite-K        -0.6060        Fe(OH)2           -2.1203     
   Cronstedtite-7A   -0.6442        Enstatite         -2.1377     
   Ripidolite-14A    -0.6455        Halite            -2.1525     
   Rhodonite         -0.8149        SiO2(am)          -2.2803     
   Tremolite         -0.9755        Monticellite      -2.7621     
   Diaspore          -1.0114        Whitlockite       -2.7624     
   Fayalite          -1.0468        Manganosite       -2.7934     
   Ferrosilite       -1.1721        Prehnite          -2.7997     
   Hematite          -1.1729        Chamosite-7A      -2.8365     
   Mn(OH)2(am)       -1.1856        Daphnite-7A       -2.8752     
   Goethite          -1.2825        Epidote           -2.9662     
   Boehmite          -1.3062        Epidote-ord       -2.9716     
    (only minerals with log Q/K > -3 listed)

                         partial
  Gases               press. (bar)     fugacity     fug. coef.    log fug.
 ---------------------------------------------------------------------------
   CH4(g)                   1.218         1.217        0.9993      0.0855
   H2O(g)                  0.8202        0.8081        0.9852     -0.0925
   H2(g)                   0.3058        0.3060         1.001     -0.5143
   H2S(g)               1.578e-05     1.572e-05        0.9961     -4.8035
   HCl(g)               4.428e-12     4.428e-12         1.000*   -11.3538
   CO2(g)               1.215e-12     1.212e-12        0.9976    -11.9164
   CO(g)                1.049e-16     1.049e-16         1.000*   -15.9792
   C2H4(g)              4.104e-22     4.104e-22         1.000*   -21.3868
   S2(g)                5.891e-29     5.891e-29         1.000*   -28.2298
   SO2(g)               4.574e-30     4.541e-30        0.9928    -29.3428
   Na(g)                6.219e-41     6.219e-41         1.000*   -40.2063
   K(g)                 1.066e-43     1.066e-43         1.000*   -42.9723
   Cl2(g)               8.949e-50     8.949e-50         1.000*   -49.0482
   O2(g)                8.956e-63     8.955e-63        0.9999    -62.0479
   Mg(g)                2.245e-68     2.245e-68         1.000*   -67.6488
   Ca(g)                2.919e-84     2.919e-84         1.000*   -83.5348
   C(g)                 3.351e-98     3.351e-98         1.000*   -97.4749
   Al(g)               1.052e-104    1.052e-104         1.000*  -103.9781
   Si(g)               3.171e-113    3.171e-113         1.000*  -112.4988
    *no data, gas taken to be ideal

                                  In fluid              Sorbed            Kd
  Original basis total moles   moles     mg/kg      moles     mg/kg      L/kg
 -------------------------------------------------------------------------------
   H2O                 60.9       52.1  9.33e+05
   Al+++              0.229   2.65e-07   0.00711
   Ca++               0.292      0.237  9.43e+03
   Cl-                0.990      0.990  3.49e+04
   CrO4--            0.0205   1.47e-21  1.70e-16
   Fe++                2.21   1.78e-06    0.0986
   H+                 -10.9   0.000969     0.969
   HCO3-            0.00100    0.00100      60.6
   HPO4--            0.0307   3.83e-11  3.65e-06
   K+                0.0175     0.0125      485.
   Mg++                2.83   0.000152      3.66
   Mn++              0.0512    0.00129      70.6
   Na+                0.857      0.857  1.96e+04
   O2(aq)           -0.0154   -0.00213     -67.8
   SO4--            0.00100   9.95e-06     0.949
   SiO2(aq)            3.49   4.17e-05      2.49
   Ti(OH)4(aq)       0.0253     0.0253  2.92e+03

  Elemental composition               In fluid                  Sorbed
                  total moles     moles       mg/kg        moles       mg/kg
 -------------------------------------------------------------------------------
   Aluminum            0.2289    2.655e-07    0.007113
   Calcium             0.2924       0.2369       9427.
   Carbon            0.001000     0.001000       11.93
   Chlorine            0.9900       0.9900   3.486e+04
   Chromium           0.02048    1.475e-21   7.616e-17
   Hydrogen             111.0        104.4   1.045e+05
   Iron                 2.211    1.778e-06     0.09863
   Magnesium            2.830    0.0001515       3.657
   Manganese          0.05119     0.001293       70.56
   Oxygen               68.14        52.23   8.299e+05
   Phosphorus         0.03070    3.826e-11   1.177e-06
   Potassium          0.01752      0.01249       485.1
   Silicon              3.490    4.172e-05       1.164
   Sodium              0.8570       0.8570   1.956e+04
   Sulfur            0.001000    9.948e-06      0.3168
   Titanium           0.02533      0.02533       1204.


          Step #    50             Xi = 0.5000

          Temperature = 100.0 C    Pressure =  1.013 bars
          pH =  7.550              log fO2 =  -62.060
          Eh =  -0.4881 volts      pe =  -6.5926
          Ionic strength      =    1.361432 molal
          Charge imbalance    =    0.353970 eq/kg (16.8% error)
          Activity of water   =    0.969487
          Solvent mass        =     0.93792 kg
          Solution mass       =      1.0058 kg
          Mineral mass        =     0.57657 kg
          Solution density    =    0.994    g/cm3
          Solution viscosity  =    0.003    poise
          Chlorinity          =    1.055527 molal
          Dissolved solids    =       67490 mg/kg sol'n
          Hardness            =    23389.97 mg/kg sol'n as CaCO3
            carbonate         =       48.49 mg/kg sol'n as CaCO3
            non-carbonate     =    23341.49 mg/kg sol'n as CaCO3
          Carbonate alkalinity=       48.49 mg/kg sol'n as CaCO3
          Water type          =    Na-Cl
          Bulk volume         =    1.21e+03 cm3
          Fluid volume        =    1.01e+03 cm3
          Mineral volume      =        198. cm3
          Inert volume        =        0.00 cm3
          Porosity            =        83.6 %
          Permeability        =       0.343 cm2
          Mass reacted        =         524 g

                          moles          moles         grams          cm3      rxn rate
  Reactants             remaining       reacted       reacted       reacted  (mol/kg sec)
 ------------------------------------------------------------------------------------------
   Al2O3                   0.1168        0.1168         11.91          --            --  
   CaO                     0.2973        0.2973         16.67          --            --  
   Cr2O3                  0.01045       0.01045         1.588          --            --  
   FeO(ox)                  2.255         2.255         162.0          --            --  
   K2O(ox)               0.008429      0.008429        0.7940          --            --  
   MgO                      2.527         2.527         101.8          --            --  
   MnO                    0.05223       0.05223         3.705          --            --  
   Na2O(ox)                0.1127        0.1127         6.987          --            --  
   P2O5                   0.01566       0.01566         2.223          --            --  
   SiO2                     3.561         3.561         213.9          --            --  
   TiO2                   0.02584       0.02584         2.064          --            --  

  Minerals in system     moles      log moles      grams        volume (cm3)
 ----------------------------------------------------------------------------
   Andradite             0.002427     -2.615          1.233          0.3200
   Annite                0.005745     -2.241          2.941          0.8866
   Antigorite             0.05852     -1.233          265.5           102.4
   Chromite               0.01045     -1.981          2.339          0.4598
   Daphnite-14A            0.1100     -0.959          78.48           23.48
   Greenalite              0.5517     -0.258          205.1           63.45
   Hydroxylapatite        0.01044     -1.981          5.245           1.979
   Magnetite             0.005810     -2.236          1.345          0.2587
   Saponite-Ca            0.02384     -1.623          9.190           3.235
   Tephroite              0.02552     -1.593          5.153           1.945
   Troilite             0.0009897     -3.004        0.08701         0.03283
                                               _____________   _____________
          (total)                                     576.6           198.4 

  Aqueous species       molality    mg/kg sol'n    act. coef.     log act.
 ---------------------------------------------------------------------------
   Cl-                     0.9400     3.108e+04      0.5550       -0.2826
   Na+                     0.8281     1.775e+04      0.6212       -0.2887
   Ca++                    0.2311         8638.      0.1732       -1.3977
   NaCl(aq)               0.09032         4922.      1.0000       -1.0442
   Ti(OH)4(aq)            0.02755         2978.      1.0000       -1.5598
   CaCl+                  0.01479         1042.      0.6212       -2.0368
   K+                     0.01248         455.2      0.5550       -2.1593
   CaCl2(aq)             0.004530         468.8      1.0000       -2.3439
   Methane(aq)           0.001066         15.95      1.0000       -2.9722
   MnCl+                0.0009171         77.30      0.6212       -3.2443
   KCl(aq)              0.0004306         29.94      1.0000       -3.3659
   Mn++                 0.0003650         18.70      0.1732       -4.1993
   H2(aq)               0.0002479        0.4660      1.0000       -3.6057
   Mg++                 0.0001141         2.587      0.2485       -4.5472
   MgCl+                3.622e-05         2.018      0.6212       -4.6478
   SiO2(aq)             3.406e-05         1.909      1.0000       -4.4677
   OH-                  3.243e-05        0.5143      0.5899       -4.7183
   HS-                  1.039e-05        0.3205      0.5899       -5.2125
   NaHSiO3(aq)          8.940e-06        0.8344      1.0000       -5.0486
   NaOH(aq)             2.309e-06       0.08611      1.0000       -5.6366
   HSiO3-               1.554e-06        0.1117      0.6212       -6.0153
   Fe++                 1.405e-06       0.07318      0.1732       -6.6138
   H2S(aq)              5.247e-07       0.01668      1.0000       -6.2801
   FeCl+                3.284e-07       0.02796      0.6212       -6.6904
   AlO2-                2.470e-07       0.01358      0.6212       -6.8141
   NaAlO2(aq)           4.538e-08      0.003469      1.0000       -7.3431
   H+                   3.463e-08     3.254e-05      0.8134       -7.5503
   FeCl4--              2.957e-08      0.005450      0.0966       -8.5441
   S--                  1.280e-08     0.0003829      0.1345       -8.7640
    (only species > 1e-8 molal listed)

  Mineral saturation states
                     log Q/K                          log Q/K
 ----------------------------------------------------------------
   Chromite           0.0000 sat    FeO               -1.3252     
   Magnetite          0.0000 sat    Talc              -1.3496     
   Hydroxylapatite    0.0000 sat    Quartz            -1.3895     
   Troilite           0.0000 sat    Clinochlore-14A   -1.4609     
   Saponite-Ca        0.0000 sat    Hedenbergite      -1.5333     
   Annite             0.0000 sat    Tridymite         -1.5613     
   Greenalite         0.0000 sat    Saponite-H        -1.5818     
   Daphnite-14A       0.0000 sat    Chalcedony        -1.6062     
   Antigorite         0.0000 sat    Wollastonite      -1.6098     
   Andradite          0.0000 sat    Pyrite            -1.6176     
   Tephroite          0.0000 sat    Pseudowollastoni  -1.7441     
   Pyrrhotite        -0.0796        Mesolite          -1.7710     
   Phlogopite        -0.0887        Gibbsite          -1.7938     
   Saponite-Na       -0.1708        Cristobalite(alp  -1.8072     
   Saponite-Mg       -0.3864        Minnesotaite      -1.8198     
   Alabandite        -0.4749        Brucite           -1.9249     
   Ice               -0.4805        Wustite           -1.9760     
   Chrysotile        -0.5023        Coesite           -2.0479     
   Diopside          -0.5311        Cristobalite(bet  -2.1094     
   Saponite-K        -0.6098        Fe(OH)2           -2.1182     
   Ripidolite-14A    -0.6451        Enstatite         -2.1386     
   Cronstedtite-7A   -0.6452        Halite            -2.1492     
   Rhodonite         -0.8165        SiO2(am)          -2.2834     
   Tremolite         -0.9296        Monticellite      -2.7331     
   Diaspore          -1.0119        Prehnite          -2.7503     
   Fayalite          -1.0458        Whitlockite       -2.7723     
   Ferrosilite       -1.1731        Manganosite       -2.7918     
   Hematite          -1.1749        Chamosite-7A      -2.8365     
   Mn(OH)2(am)       -1.1841        Daphnite-7A       -2.8752     
   Goethite          -1.2836        Epidote           -2.9178     
   Boehmite          -1.3067        Epidote-ord       -2.9232     
    (only minerals with log Q/K > -3 listed)

                         partial
  Gases               press. (bar)     fugacity     fug. coef.    log fug.
 ---------------------------------------------------------------------------
   CH4(g)                   1.220         1.219        0.9993      0.0860
   H2O(g)                  0.8202        0.8081        0.9852     -0.0926
   H2(g)                   0.3102        0.3104         1.001     -0.5081
   H2S(g)               1.571e-05     1.565e-05        0.9961     -4.8056
   HCl(g)               4.268e-12     4.268e-12         1.000*   -11.3698
   CO2(g)               1.149e-12     1.147e-12        0.9976    -11.9406
   CO(g)                1.006e-16     1.006e-16         1.000*   -15.9972
   C2H4(g)              3.999e-22     3.999e-22         1.000*   -21.3980
   S2(g)                5.671e-29     5.671e-29         1.000*   -28.2463
   SO2(g)               4.361e-30     4.330e-30        0.9928    -29.3635
   Na(g)                6.548e-41     6.548e-41         1.000*   -40.1839
   K(g)                 1.082e-43     1.082e-43         1.000*   -42.9656
   Cl2(g)               8.195e-50     8.195e-50         1.000*   -49.0864
   O2(g)                8.704e-63     8.703e-63        0.9999    -62.0603
   Mg(g)                2.289e-68     2.289e-68         1.000*   -67.6404
   Ca(g)                3.171e-84     3.171e-84         1.000*   -83.4988
   C(g)                 3.261e-98     3.261e-98         1.000*   -97.4867
   Al(g)               1.073e-104    1.073e-104         1.000*  -103.9693
   Si(g)               3.240e-113    3.240e-113         1.000*  -112.4895
    *no data, gas taken to be ideal

                                  In fluid              Sorbed            Kd
  Original basis total moles   moles     mg/kg      moles     mg/kg      L/kg
 -------------------------------------------------------------------------------
   H2O                 61.0       52.1  9.33e+05
   Al+++              0.234   2.75e-07   0.00738
   Ca++               0.298      0.235  9.36e+03
   Cl-                0.990      0.990  3.49e+04
   CrO4--            0.0209   1.37e-21  1.58e-16
   Fe++                2.26   1.65e-06    0.0919
   H+                 -11.1   0.000967     0.969
   HCO3-            0.00100    0.00100      60.7
   HPO4--            0.0313   3.66e-11  3.50e-06
   K+                0.0179     0.0121      471.
   Mg++                2.88   0.000141      3.41
   Mn++              0.0522    0.00120      65.7
   Na+                0.861      0.861  1.97e+04
   O2(aq)           -0.0157   -0.00214     -68.0
   SO4--            0.00100   1.03e-05     0.979
   SiO2(aq)            3.56   4.18e-05      2.50
   Ti(OH)4(aq)       0.0258     0.0258  2.98e+03

  Elemental composition               In fluid                  Sorbed
                  total moles     moles       mg/kg        moles       mg/kg
 -------------------------------------------------------------------------------
   Aluminum            0.2336    2.753e-07    0.007384
   Calcium             0.2983       0.2349       9360.
   Carbon            0.001000     0.001000       11.94
   Chlorine            0.9900       0.9900   3.490e+04
   Chromium           0.02090    1.369e-21   7.075e-17
   Hydrogen             111.0        104.2   1.045e+05
   Iron                 2.256    1.655e-06     0.09188
   Magnesium            2.881    0.0001410       3.408
   Manganese          0.05223     0.001202       65.68
   Oxygen               68.40        52.17   8.298e+05
   Phosphorus         0.03132    3.664e-11   1.128e-06
   Potassium          0.01786      0.01211       470.9
   Silicon              3.561    4.179e-05       1.167
   Sodium              0.8615       0.8615   1.969e+04
   Sulfur            0.001000    1.025e-05      0.3268
   Titanium           0.02584      0.02584       1230.


          Step #    53             Xi = 0.5232

          Temperature = 100.0 C    Pressure =  1.013 bars
          pH =  7.554              log fO2 =  -62.061
          Eh =  -0.4884 volts      pe =  -6.5969
          Ionic strength      =    1.359697 molal
          Charge imbalance    =    0.354928 eq/kg (16.81% error)
          Activity of water   =    0.969419
          Solvent mass        =     0.93504 kg
          Solution mass       =      1.0031 kg
          Mineral mass        =     0.60358 kg
          Solution density    =    0.994    g/cm3
          Solution viscosity  =    0.003    poise
          Chlorinity          =    1.058779 molal
          Dissolved solids    =       67839 mg/kg sol'n
          Hardness            =    22941.67 mg/kg sol'n as CaCO3
            carbonate         =       48.64 mg/kg sol'n as CaCO3
            non-carbonate     =    22893.02 mg/kg sol'n as CaCO3
          Carbonate alkalinity=       48.64 mg/kg sol'n as CaCO3
          Water type          =    Na-Cl
          Bulk volume         =    1.22e+03 cm3
          Fluid volume        =    1.01e+03 cm3
          Mineral volume      =        208. cm3
          Inert volume        =        0.00 cm3
          Porosity            =        82.9 %
          Permeability        =       0.272 cm2
          Mass reacted        =         548 g

                          moles          moles         grams          cm3      rxn rate
  Reactants             remaining       reacted       reacted       reacted  (mol/kg sec)
 ------------------------------------------------------------------------------------------
   Al2O3                   0.1114        0.1222         12.46          --            --  
   CaO                     0.2835        0.3111         17.45          --            --  
   Cr2O3                 0.009963       0.01093         1.662          --            --  
   FeO(ox)                  2.151         2.360         169.5          --            --  
   K2O(ox)               0.008038      0.008820        0.8308          --            --  
   MgO                      2.410         2.644         106.6          --            --  
   MnO                    0.04981       0.05465         3.877          --            --  
   Na2O(ox)                0.1075        0.1180         7.311          --            --  
   P2O5                   0.01494       0.01639         2.326          --            --  
   SiO2                     3.396         3.726         223.9          --            --  
   TiO2                   0.02464       0.02704         2.160          --            --  

  Minerals in system     moles      log moles      grams        volume (cm3)
 ----------------------------------------------------------------------------
   Andradite             0.008236     -2.084          4.186           1.086
   Annite                0.006679     -2.175          3.419           1.031
   Antigorite             0.06132     -1.212          278.1           107.3
   Chromite               0.01093     -1.961          2.447          0.4811
   Daphnite-14A            0.1159     -0.936          82.68           24.73
   Greenalite              0.5776     -0.238          214.7           66.43
   Hydroxylapatite        0.01093     -1.962          5.488           2.071
   Saponite-Ca            0.01816     -1.741          7.003           2.465
   Tephroite              0.02674     -1.573          5.400           2.038
   Troilite             0.0009897     -3.005        0.08701         0.03283
                                               _____________   _____________
          (total)                                     603.6           207.6 

  Aqueous species       molality    mg/kg sol'n    act. coef.     log act.
 ---------------------------------------------------------------------------
   Cl-                     0.9421     3.113e+04      0.5550       -0.2816
   Na+                     0.8406     1.801e+04      0.6212       -0.2822
   Ca++                    0.2267         8471.      0.1732       -1.4059
   NaCl(aq)               0.09188         5005.      1.0000       -1.0368
   Ti(OH)4(aq)            0.02892         3125.      1.0000       -1.5388
   CaCl+                  0.01454         1024.      0.6212       -2.0441
   K+                     0.01236         450.6      0.5550       -2.1635
   CaCl2(aq)             0.004464         461.9      1.0000       -2.3502
   Methane(aq)           0.001069         15.99      1.0000       -2.9708
   MnCl+                0.0009018         75.98      0.6212       -3.2517
   KCl(aq)              0.0004274         29.70      1.0000       -3.3691
   Mn++                 0.0003580         18.33      0.1732       -4.2076
   H2(aq)               0.0002480        0.4660      1.0000       -3.6056
   Mg++                 0.0001120         2.537      0.2485       -4.5555
   MgCl+                3.562e-05         1.984      0.6212       -4.6551
   SiO2(aq)             3.406e-05         1.908      1.0000       -4.4677
   OH-                  3.274e-05        0.5190      0.5899       -4.7141
   HS-                  1.049e-05        0.3234      0.5899       -5.2084
   NaHSiO3(aq)          9.161e-06        0.8547      1.0000       -5.0381
   NaOH(aq)             2.366e-06       0.08821      1.0000       -5.6260
   HSiO3-               1.569e-06        0.1127      0.6212       -6.0112
   Fe++                 1.378e-06       0.07176      0.1732       -6.6221
   H2S(aq)              5.246e-07       0.01667      1.0000       -6.2801
   FeCl+                3.229e-07       0.02748      0.6212       -6.6977
   AlO2-                2.494e-07       0.01371      0.6212       -6.8099
   NaAlO2(aq)           4.650e-08      0.003553      1.0000       -7.3325
   H+                   3.430e-08     3.222e-05      0.8133       -7.5545
   FeCl4--              2.926e-08      0.005391      0.0967       -8.5485
   S--                  1.305e-08     0.0003900      0.1345       -8.7557
    (only species > 1e-8 molal listed)

  Mineral saturation states
                     log Q/K                          log Q/K
 ----------------------------------------------------------------
   Tephroite          0.0000 sat    FeO               -1.3251     
   Annite             0.0000 sat    Talc              -1.3496     
   Chromite           0.0000 sat    Quartz            -1.3895     
   Troilite           0.0000 sat    Clinochlore-14A   -1.4609     
   Saponite-Ca        0.0000 sat    Hedenbergite      -1.5332     
   Hydroxylapatite    0.0000 sat    Tridymite         -1.5613     
   Greenalite         0.0000 sat    Saponite-H        -1.5818     
   Daphnite-14A       0.0000 sat    Chalcedony        -1.6062     
   Antigorite         0.0000 sat    Wollastonite      -1.6097     
   Andradite          0.0000 sat    Pyrite            -1.6178     
   Magnetite         -0.0000        Pseudowollastoni  -1.7440     
   Pyrrhotite        -0.0796        Mesolite          -1.7639     
   Phlogopite        -0.0887        Gibbsite          -1.7939     
   Saponite-Na       -0.1673        Cristobalite(alp  -1.8072     
   Saponite-Mg       -0.3864        Minnesotaite      -1.8198     
   Alabandite        -0.4749        Brucite           -1.9249     
   Ice               -0.4805        Wustite           -1.9760     
   Chrysotile        -0.5023        Coesite           -2.0479     
   Diopside          -0.5310        Cristobalite(bet  -2.1094     
   Saponite-K        -0.6098        Fe(OH)2           -2.1182     
   Ripidolite-14A    -0.6451        Enstatite         -2.1386     
   Cronstedtite-7A   -0.6453        Halite            -2.1418     
   Rhodonite         -0.8165        SiO2(am)          -2.2834     
   Tremolite         -0.9295        Monticellite      -2.7331     
   Diaspore          -1.0119        Prehnite          -2.7503     
   Fayalite          -1.0457        Whitlockite       -2.7723     
   Ferrosilite       -1.1731        Manganosite       -2.7918     
   Hematite          -1.1750        Chamosite-7A      -2.8365     
   Mn(OH)2(am)       -1.1841        Daphnite-7A       -2.8752     
   Goethite          -1.2836        Epidote           -2.9178     
   Boehmite          -1.3067        Epidote-ord       -2.9232     
    (only minerals with log Q/K > -3 listed)

                         partial
  Gases               press. (bar)     fugacity     fug. coef.    log fug.
 ---------------------------------------------------------------------------
   CH4(g)                   1.224         1.223        0.9993      0.0874
   H2O(g)                  0.8201        0.8080        0.9852     -0.0926
   H2(g)                   0.3103        0.3105         1.001     -0.5080
   H2S(g)               1.570e-05     1.564e-05        0.9961     -4.8056
   HCl(g)               4.237e-12     4.237e-12         1.000*   -11.3730
   CO2(g)               1.151e-12     1.149e-12        0.9976    -11.9398
   CO(g)                1.009e-16     1.009e-16         1.000*   -15.9963
   C2H4(g)              4.021e-22     4.021e-22         1.000*   -21.3956
   S2(g)                5.666e-29     5.666e-29         1.000*   -28.2467
   SO2(g)               4.356e-30     4.325e-30        0.9928    -29.3640
   Na(g)                6.711e-41     6.711e-41         1.000*   -40.1732
   K(g)                 1.083e-43     1.083e-43         1.000*   -42.9655
   Cl2(g)               8.073e-50     8.073e-50         1.000*   -49.0930
   O2(g)                8.698e-63     8.697e-63        0.9999    -62.0606
   Mg(g)                2.290e-68     2.290e-68         1.000*   -67.6402
   Ca(g)                3.173e-84     3.173e-84         1.000*   -83.4986
   C(g)                 3.269e-98     3.269e-98         1.000*   -97.4856
   Al(g)               1.074e-104    1.074e-104         1.000*  -103.9691
   Si(g)               3.242e-113    3.242e-113         1.000*  -112.4892
    *no data, gas taken to be ideal

                                  In fluid              Sorbed            Kd
  Original basis total moles   moles     mg/kg      moles     mg/kg      L/kg
 -------------------------------------------------------------------------------
   H2O                 61.2       51.9  9.32e+05
   Al+++              0.244   2.78e-07   0.00747
   Ca++               0.312      0.230  9.18e+03
   Cl-                0.990      0.990  3.50e+04
   CrO4--            0.0219   1.34e-21  1.55e-16
   Fe++                2.36   1.62e-06    0.0901
   H+                 -11.6   0.000967     0.971
   HCO3-            0.00100    0.00100      60.8
   HPO4--            0.0328   3.72e-11  3.56e-06
   K+                0.0186     0.0120      466.
   Mg++                3.00   0.000138      3.34
   Mn++              0.0547    0.00118      64.5
   Na+                0.872      0.872  2.00e+04
   O2(aq)           -0.0164   -0.00214     -68.2
   SO4--            0.00100   1.03e-05     0.988
   SiO2(aq)            3.73   4.19e-05      2.51
   Ti(OH)4(aq)       0.0270     0.0270  3.12e+03

  Elemental composition               In fluid                  Sorbed
                  total moles     moles       mg/kg        moles       mg/kg
 -------------------------------------------------------------------------------
   Aluminum            0.2444    2.777e-07    0.007470
   Calcium             0.3121       0.2298       9181.
   Carbon            0.001000     0.001000       11.97
   Chlorine            0.9900       0.9900   3.499e+04
   Chromium           0.02187    1.338e-21   6.934e-17
   Hydrogen             111.0        103.9   1.044e+05
   Iron                 2.361    1.619e-06     0.09015
   Magnesium            2.998    0.0001380       3.344
   Manganese          0.05466     0.001178       64.51
   Oxygen               69.00        52.01   8.296e+05
   Phosphorus         0.03278    3.718e-11   1.148e-06
   Potassium          0.01864      0.01196       466.2
   Silicon              3.726    4.188e-05       1.173
   Sodium              0.8719       0.8719   1.998e+04
   Sulfur            0.001000    1.031e-05      0.3297
   Titanium           0.02704      0.02704       1291.


          Step #    60             Xi = 0.5851

          Temperature = 100.0 C    Pressure =  1.013 bars
          pH =  7.865              log fO2 =  -65.474
          Eh =  -0.5746 volts      pe =  -7.7605
          Ionic strength      =    1.357483 molal
          Charge imbalance    =    0.357289 eq/kg (16.83% error)
          Activity of water   =    0.969241
          Solvent mass        =     0.92804 kg
          Solution mass       =     0.99646 kg
          Mineral mass        =     0.67511 kg
          Solution density    =    0.994    g/cm3
          Solution viscosity  =    0.003    poise
          Chlorinity          =    1.066765 molal
          Dissolved solids    =       68662 mg/kg sol'n
          Hardness            =    22037.61 mg/kg sol'n as CaCO3
            carbonate         =       50.78 mg/kg sol'n as CaCO3
            non-carbonate     =    21986.82 mg/kg sol'n as CaCO3
          Carbonate alkalinity=       50.78 mg/kg sol'n as CaCO3
          Water type          =    Na-Cl
          Bulk volume         =    1.23e+03 cm3
          Fluid volume        =    1.00e+03 cm3
          Mineral volume      =        232. cm3
          Inert volume        =        0.00 cm3
          Porosity            =        81.2 %
          Permeability        =       0.151 cm2
          Mass reacted        =         613 g

                          moles          moles         grams          cm3      rxn rate
  Reactants             remaining       reacted       reacted       reacted  (mol/kg sec)
 ------------------------------------------------------------------------------------------
   Al2O3                  0.09691        0.1367         13.94          --            --  
   CaO                     0.2467        0.3480         19.51          --            --  
   Cr2O3                 0.008668       0.01223         1.858          --            --  
   FeO(ox)                  1.871         2.639         189.6          --            --  
   K2O(ox)               0.006994      0.009864        0.9292          --            --  
   MgO                      2.096         2.957         119.2          --            --  
   MnO                    0.04334       0.06113         4.336          --            --  
   Na2O(ox)               0.09353        0.1319         8.177          --            --  
   P2O5                   0.01299       0.01833         2.602          --            --  
   SiO2                     2.954         4.167         250.4          --            --  
   TiO2                   0.02144       0.03024         2.416          --            --  

  Minerals in system     moles      log moles      grams        volume (cm3)
 ----------------------------------------------------------------------------
   Andradite              0.01972     -1.705          10.02           2.600
   Annite                 0.01386     -1.858          7.095           2.139
   Antigorite             0.06780     -1.169          307.5           118.6
   Chromite               0.01223     -1.913          2.737          0.5381
   Daphnite-14A            0.1276     -0.894          91.08           27.24
   Greenalite              0.6359     -0.197          236.4           73.13
   Hydroxylapatite        0.01222     -1.913          6.138           2.316
   Saponite-Ca            0.01283     -1.892          4.948           1.741
   Tephroite              0.03041     -1.517          6.142           2.318
   Tremolite             0.003612     -2.442          2.934          0.9857
   Troilite             0.0009814     -3.008        0.08628         0.03256
                                               _____________   _____________
          (total)                                     675.1           231.6 

  Aqueous species       molality    mg/kg sol'n    act. coef.     log act.
 ---------------------------------------------------------------------------
   Cl-                     0.9475     3.128e+04      0.5551       -0.2791
   Na+                     0.8736     1.870e+04      0.6212       -0.2655
   Ca++                    0.2180         8136.      0.1732       -1.4230
   NaCl(aq)               0.09603         5227.      1.0000       -1.0176
   Ti(OH)4(aq)            0.03259         3518.      1.0000       -1.4869
   CaCl+                  0.01406         989.4      0.6212       -2.0587
   H2(aq)                 0.01262         23.70      1.0000       -1.8988
   K+                    0.007152         260.4      0.5551       -2.4012
   CaCl2(aq)             0.004343         448.9      1.0000       -2.3622
   Methane(aq)           0.001078         16.10      1.0000       -2.9676
   KCl(aq)              0.0002487         17.27      1.0000       -3.6043
   MnCl+                0.0002335         19.65      0.6212       -3.8386
   Mn++                 9.213e-05         4.714      0.1732       -4.7970
   OH-                  6.688e-05         1.059      0.5899       -4.4039
   Mg++                 2.970e-05        0.6722      0.2486       -5.1319
   SiO2(aq)             2.951e-05         1.651      1.0000       -4.5300
   HS-                  1.947e-05        0.5999      0.5899       -4.9397
   NaHSiO3(aq)          1.685e-05         1.571      1.0000       -4.7734
   MgCl+                9.502e-06        0.5288      0.6212       -5.2290
   NaOH(aq)             5.023e-06        0.1871      1.0000       -5.2991
   HSiO3-               2.777e-06        0.1994      0.6212       -5.7632
   AlO2-                4.975e-07       0.02733      0.6212       -6.5100
   H2S(aq)              4.766e-07       0.01513      1.0000       -6.3218
   Fe++                 3.633e-07       0.01890      0.1732       -7.2011
   NaAlO2(aq)           9.641e-08      0.007360      1.0000       -7.0159
   FeCl+                8.563e-08      0.007281      0.6212       -7.2741
   S--                  4.947e-08      0.001477      0.1346       -8.1767
   H+                   1.679e-08     1.576e-05      0.8132       -7.8648
    (only species > 1e-8 molal listed)

  Mineral saturation states
                     log Q/K                          log Q/K
 ----------------------------------------------------------------
   Troilite           0.0000 sat    Clinochlore-14A   -1.4480     
   Chromite           0.0000 sat    Quartz            -1.4518     
   Annite             0.0000 sat    Talc              -1.4663     
   Hydroxylapatite    0.0000 sat    Magnetite         -1.5821     
   Saponite-Ca        0.0000 sat    Tridymite         -1.6236     
   Tremolite          0.0000 sat    Chalcedony        -1.6685     
   Andradite          0.0000 sat    Saponite-H        -1.6814     
   Antigorite         0.0000 sat    Prehnite          -1.7509     
   Tephroite          0.0000 sat    Gibbsite          -1.8044     
   Greenalite         0.0000 sat    Cristobalite(alp  -1.8695     
   Daphnite-14A       0.0000 sat    Brucite           -1.8808     
   Diopside          -0.0079        Minnesotaite      -1.9443     
   Pyrrhotite        -0.0796        Wustite           -2.0270     
   Phlogopite        -0.0809        Fe(OH)2           -2.0767     
   Saponite-Na       -0.1590        Goethite          -2.0955     
   Saponite-Mg       -0.4787        Coesite           -2.1102     
   Ice               -0.4806        Halite            -2.1226     
   Alabandite        -0.4853        Monticellite      -2.1477     
   Chrysotile        -0.4945        Enstatite         -2.1567     
   Ripidolite-14A    -0.6373        Cristobalite(bet  -2.1717     
   Saponite-K        -0.6854        Grossular         -2.1823     
   Rhodonite         -0.8476        Cronstedtite-7A   -2.2483     
   Hedenbergite      -1.0127        SiO2(am)          -2.3457     
   Diaspore          -1.0223        Epidote           -2.7303     
   Fayalite          -1.0249        Epidote-ord       -2.7357     
   Wollastonite      -1.0685        Manganosite       -2.7607     
   Mn(OH)2(am)       -1.1531        Hematite          -2.7987     
   Ferrosilite       -1.1938        Chamosite-7A      -2.8365     
   Pseudowollastoni  -1.2028        Scolecite         -2.8376     
   FeO               -1.2836        Analcime          -2.8512     
   Boehmite          -1.3171        Daphnite-7A       -2.8752     
   Mesolite          -1.3547        Whitlockite       -2.9735     
    (only minerals with log Q/K > -3 listed)

                         partial
  Gases               press. (bar)     fugacity     fug. coef.    log fug.
 ---------------------------------------------------------------------------
   H2(g)                    15.79         15.80         1.001      1.1988
   CH4(g)                   1.233         1.232        0.9993      0.0906
   H2O(g)                  0.8200        0.8079        0.9852     -0.0927
   H2S(g)               1.427e-05     1.421e-05        0.9961     -4.8473
   HCl(g)               2.086e-12     2.086e-12         1.000*   -11.6808
   CO2(g)               1.727e-19     1.723e-19        0.9976    -18.7637
   CO(g)                7.703e-22     7.703e-22         1.000*   -21.1133
   C2H4(g)              1.576e-25     1.576e-25         1.000*   -24.8026
   S2(g)                1.805e-32     1.805e-32         1.000*   -31.7435
   SO2(g)               3.000e-35     2.978e-35        0.9928    -34.5261
   Na(g)                1.017e-39     1.017e-39         1.000*   -38.9928
   K(g)                 9.129e-43     9.129e-43         1.000*   -42.0396
   Cl2(g)               3.843e-52     3.843e-52         1.000*   -51.4153
   O2(g)                3.356e-66     3.355e-66        0.9999    -65.4743
   Mg(g)                1.291e-66     1.291e-66         1.000*   -65.8892
   Ca(g)                6.483e-82     6.483e-82         1.000*   -81.1882
   C(g)                1.271e-101    1.271e-101         1.000*  -100.8958
   Al(g)               3.809e-102    3.809e-102         1.000*  -101.4192
   Si(g)               7.280e-110    7.280e-110         1.000*  -109.1379
    *no data, gas taken to be ideal

                                  In fluid              Sorbed            Kd
  Original basis total moles   moles     mg/kg      moles     mg/kg      L/kg
 -------------------------------------------------------------------------------
   H2O                 61.9       51.5  9.32e+05
   Al+++              0.273   5.52e-07    0.0150
   Ca++               0.349      0.219  8.82e+03
   Cl-                0.990      0.990  3.52e+04
   CrO4--            0.0245   2.05e-21  2.39e-16
   Fe++                2.64   4.24e-07    0.0238
   H+                 -13.0   0.000932     0.943
   HCO3-            0.00100    0.00100      61.2
   HPO4--            0.0367   1.46e-11  1.41e-06
   K+                0.0207    0.00687      269.
   Mg++                3.31   3.64e-05     0.887
   Mn++              0.0611   0.000302      16.7
   Na+                0.900      0.900  2.08e+04
   O2(aq)           -0.0183   -0.00789     -254.
   SO4--            0.00100   1.86e-05      1.79
   SiO2(aq)            4.17   4.56e-05      2.75
   Ti(OH)4(aq)       0.0302     0.0302  3.52e+03

  Elemental composition               In fluid                  Sorbed
                  total moles     moles       mg/kg        moles       mg/kg
 -------------------------------------------------------------------------------
   Aluminum            0.2734    5.522e-07     0.01495
   Calcium             0.3490       0.2194       8823.
   Carbon            0.001000     0.001000       12.05
   Chlorine            0.9900       0.9900   3.522e+04
   Chromium           0.02445    2.053e-21   1.071e-16
   Hydrogen             111.0        103.2   1.044e+05
   Iron                 2.640    4.242e-07     0.02378
   Magnesium            3.311    3.638e-05      0.8873
   Manganese          0.06113    0.0003022       16.66
   Oxygen               70.60        51.64   8.291e+05
   Phosphorus         0.03666    1.460e-11   4.537e-07
   Potassium          0.02073     0.006868       269.5
   Silicon              4.167    4.560e-05       1.285
   Sodium              0.8999       0.8999   2.076e+04
   Sulfur            0.001000    1.856e-05      0.5973
   Titanium           0.03024      0.03024       1453.


          Step #    62             Xi = 0.6000

          Temperature = 100.0 C    Pressure =  1.013 bars
          pH =  7.868              log fO2 =  -65.474
          Eh =  -0.5748 volts      pe =  -7.7635
          Ionic strength      =    1.356152 molal
          Charge imbalance    =    0.357867 eq/kg (16.84% error)
          Activity of water   =    0.969200
          Solvent mass        =     0.92632 kg
          Solution mass       =     0.99485 kg
          Mineral mass        =     0.69224 kg
          Solution density    =    0.995    g/cm3
          Solution viscosity  =    0.003    poise
          Chlorinity          =    1.068741 molal
          Dissolved solids    =       68881 mg/kg sol'n
          Hardness            =    21740.41 mg/kg sol'n as CaCO3
            carbonate         =       50.88 mg/kg sol'n as CaCO3
            non-carbonate     =    21689.53 mg/kg sol'n as CaCO3
          Carbonate alkalinity=       50.88 mg/kg sol'n as CaCO3
          Water type          =    Na-Cl
          Bulk volume         =    1.24e+03 cm3
          Fluid volume        =    1.00e+03 cm3
          Mineral volume      =        237. cm3
          Inert volume        =        0.00 cm3
          Porosity            =        80.8 %
          Permeability        =       0.131 cm2
          Mass reacted        =         628 g

                          moles          moles         grams          cm3      rxn rate
  Reactants             remaining       reacted       reacted       reacted  (mol/kg sec)
 ------------------------------------------------------------------------------------------
   Al2O3                  0.09345        0.1402         14.29          --            --  
   CaO                     0.2379        0.3568         20.01          --            --  
   Cr2O3                 0.008359       0.01254         1.905          --            --  
   FeO(ox)                  1.804         2.706         194.4          --            --  
   K2O(ox)               0.006744       0.01011        0.9527          --            --  
   MgO                      2.022         3.032         122.2          --            --  
   MnO                    0.04179       0.06267         4.446          --            --  
   Na2O(ox)               0.09019        0.1353         8.384          --            --  
   P2O5                   0.01253       0.01879         2.668          --            --  
   SiO2                     2.849         4.273         256.7          --            --  
   TiO2                   0.02068       0.03101         2.477          --            --  

  Minerals in system     moles      log moles      grams        volume (cm3)
 ----------------------------------------------------------------------------
   Andradite              0.01970     -1.706          10.01           2.597
   Annite                 0.01442     -1.841          7.381           2.225
   Antigorite             0.06950     -1.158          315.2           121.6
   Chromite               0.01254     -1.902          2.806          0.5518
   Daphnite-14A            0.1329     -0.876          94.86           28.37
   Greenalite              0.6487     -0.188          241.1           74.60
   Hydroxylapatite        0.01253     -1.902          6.293           2.375
   Tephroite              0.03119     -1.506          6.299           2.377
   Tremolite             0.009989     -2.000          8.115           2.726
   Troilite             0.0009814     -3.008        0.08627         0.03256
                                               _____________   _____________
          (total)                                     692.2           237.4 

  Aqueous species       molality    mg/kg sol'n    act. coef.     log act.
 ---------------------------------------------------------------------------
   Cl-                     0.9487     3.132e+04      0.5551       -0.2785
   Na+                     0.8816     1.887e+04      0.6212       -0.2615
   Ca++                    0.2150         8025.      0.1733       -1.4288
   NaCl(aq)               0.09704         5281.      1.0000       -1.0131
   Ti(OH)4(aq)            0.03348         3613.      1.0000       -1.4752
   CaCl+                  0.01390         977.3      0.6212       -2.0639
   H2(aq)                 0.01262         23.70      1.0000       -1.8988
   K+                    0.007104         258.6      0.5551       -2.4041
   CaCl2(aq)             0.004296         444.0      1.0000       -2.3669
   Methane(aq)           0.001080         16.13      1.0000       -2.9668
   KCl(aq)              0.0002474         17.17      1.0000       -3.6067
   MnCl+                0.0002307         19.42      0.6212       -3.8438
   Mn++                 9.089e-05         4.649      0.1733       -4.8028
   OH-                  6.733e-05         1.066      0.5899       -4.4010
   SiO2(aq)             2.951e-05         1.651      1.0000       -4.5300
   Mg++                 2.930e-05        0.6631      0.2486       -5.1377
   HS-                  1.960e-05        0.6037      0.5899       -4.9368
   NaHSiO3(aq)          1.712e-05         1.595      1.0000       -4.7666
   MgCl+                9.389e-06        0.5224      0.6212       -5.2342
   NaOH(aq)             5.102e-06        0.1900      1.0000       -5.2922
   HSiO3-               2.795e-06        0.2007      0.6212       -5.7603
   AlO2-                5.008e-07       0.02751      0.6212       -6.5071
   H2S(aq)              4.766e-07       0.01512      1.0000       -6.3218
   Fe++                 3.585e-07       0.01864      0.1733       -7.2068
   NaAlO2(aq)           9.794e-08      0.007475      1.0000       -7.0090
   FeCl+                8.461e-08      0.007193      0.6212       -7.2794
   S--                  5.012e-08      0.001496      0.1346       -8.1710
   H+                   1.668e-08     1.565e-05      0.8131       -7.8677
    (only species > 1e-8 molal listed)

  Mineral saturation states
                     log Q/K                          log Q/K
 ----------------------------------------------------------------
   Daphnite-14A       0.0000 sat    Clinochlore-14A   -1.4480     
   Chromite           0.0000 sat    Quartz            -1.4518     
   Troilite           0.0000 sat    Talc              -1.4664     
   Hydroxylapatite    0.0000 sat    Magnetite         -1.5821     
   Annite             0.0000 sat    Tridymite         -1.6236     
   Tremolite          0.0000 sat    Chalcedony        -1.6685     
   Andradite          0.0000 sat    Saponite-H        -1.6814     
   Antigorite         0.0000 sat    Prehnite          -1.7510     
   Tephroite          0.0000 sat    Gibbsite          -1.8044     
   Greenalite         0.0000 sat    Cristobalite(alp  -1.8695     
   Saponite-Ca       -0.0000 sat    Brucite           -1.8808     
   Diopside          -0.0079        Minnesotaite      -1.9443     
   Pyrrhotite        -0.0796        Wustite           -2.0270     
   Phlogopite        -0.0809        Fe(OH)2           -2.0767     
   Saponite-Na       -0.1568        Goethite          -2.0955     
   Saponite-Mg       -0.4787        Coesite           -2.1102     
   Ice               -0.4806        Halite            -2.1181     
   Alabandite        -0.4853        Monticellite      -2.1477     
   Chrysotile        -0.4945        Enstatite         -2.1567     
   Ripidolite-14A    -0.6373        Cristobalite(bet  -2.1717     
   Saponite-K        -0.6854        Grossular         -2.1823     
   Rhodonite         -0.8476        Cronstedtite-7A   -2.2483     
   Hedenbergite      -1.0127        SiO2(am)          -2.3457     
   Diaspore          -1.0223        Epidote           -2.7303     
   Fayalite          -1.0248        Epidote-ord       -2.7357     
   Wollastonite      -1.0685        Manganosite       -2.7607     
   Mn(OH)2(am)       -1.1531        Hematite          -2.7987     
   Ferrosilite       -1.1938        Chamosite-7A      -2.8365     
   Pseudowollastoni  -1.2028        Scolecite         -2.8377     
   FeO               -1.2835        Analcime          -2.8447     
   Boehmite          -1.3171        Daphnite-7A       -2.8752     
   Mesolite          -1.3502        Whitlockite       -2.9734     
    (only minerals with log Q/K > -3 listed)

                         partial
  Gases               press. (bar)     fugacity     fug. coef.    log fug.
 ---------------------------------------------------------------------------
   H2(g)                    15.79         15.80         1.001      1.1988
   CH4(g)                   1.235         1.234        0.9993      0.0914
   H2O(g)                  0.8199        0.8078        0.9852     -0.0927
   H2S(g)               1.427e-05     1.421e-05        0.9961     -4.8473
   HCl(g)               2.074e-12     2.074e-12         1.000*   -11.6831
   CO2(g)               1.730e-19     1.726e-19        0.9976    -18.7630
   CO(g)                7.716e-22     7.716e-22         1.000*   -21.1126
   C2H4(g)              1.581e-25     1.581e-25         1.000*   -24.8010
   S2(g)                1.805e-32     1.805e-32         1.000*   -31.7436
   SO2(g)               2.999e-35     2.977e-35        0.9928    -34.5262
   Na(g)                1.033e-39     1.033e-39         1.000*   -38.9860
   K(g)                 9.129e-43     9.129e-43         1.000*   -42.0396
   Cl2(g)               3.802e-52     3.802e-52         1.000*   -51.4200
   O2(g)                3.355e-66     3.355e-66        0.9999    -65.4743
   Mg(g)                1.291e-66     1.291e-66         1.000*   -65.8892
   Ca(g)                6.483e-82     6.483e-82         1.000*   -81.1882
   C(g)                1.273e-101    1.273e-101         1.000*  -100.8950
   Al(g)               3.809e-102    3.809e-102         1.000*  -101.4191
   Si(g)               7.281e-110    7.281e-110         1.000*  -109.1378
    *no data, gas taken to be ideal

                                  In fluid              Sorbed            Kd
  Original basis total moles   moles     mg/kg      moles     mg/kg      L/kg
 -------------------------------------------------------------------------------
   H2O                 62.1       51.4  9.31e+05
   Al+++              0.280   5.56e-07    0.0151
   Ca++               0.358      0.216  8.70e+03
   Cl-                0.990      0.990  3.53e+04
   CrO4--            0.0251   2.02e-21  2.36e-16
   Fe++                2.71   4.18e-07    0.0235
   H+                 -13.3   0.000931     0.944
   HCO3-            0.00100    0.00100      61.3
   HPO4--            0.0376   1.48e-11  1.42e-06
   K+                0.0212    0.00681      268.
   Mg++                3.39   3.58e-05     0.876
   Mn++              0.0627   0.000298      16.4
   Na+                0.907      0.907  2.09e+04
   O2(aq)           -0.0188   -0.00788     -254.
   SO4--            0.00100   1.86e-05      1.80
   SiO2(aq)            4.27   4.58e-05      2.76
   Ti(OH)4(aq)       0.0310     0.0310  3.61e+03

  Elemental composition               In fluid                  Sorbed
                  total moles     moles       mg/kg        moles       mg/kg
 -------------------------------------------------------------------------------
   Aluminum            0.2803    5.557e-07     0.01507
   Calcium             0.3578       0.2161       8704.
   Carbon            0.001000     0.001000       12.07
   Chlorine            0.9900       0.9900   3.528e+04
   Chromium           0.02507    2.022e-21   1.057e-16
   Hydrogen             111.0        103.0   1.043e+05
   Iron                 2.707    4.180e-07     0.02346
   Magnesium            3.386    3.584e-05      0.8756
   Manganese          0.06268    0.0002979       16.45
   Oxygen               70.98        51.54   8.289e+05
   Phosphorus         0.03759    1.476e-11   4.594e-07
   Potassium          0.02123     0.006810       267.6
   Silicon              4.273    4.578e-05       1.292
   Sodium              0.9065       0.9065   2.095e+04
   Sulfur            0.001000    1.865e-05      0.6010
   Titanium           0.03101      0.03101       1492.


          Step #    63             Xi = 0.6000

          Temperature = 100.0 C    Pressure =  1.013 bars
          pH =  7.868              log fO2 =  -65.475
          Eh =  -0.5748 volts      pe =  -7.7637
          Ionic strength      =    1.356149 molal
          Charge imbalance    =    0.357868 eq/kg (16.84% error)
          Activity of water   =    0.969200
          Solvent mass        =     0.92632 kg
          Solution mass       =     0.99485 kg
          Mineral mass        =     0.69228 kg
          Solution density    =    0.995    g/cm3
          Solution viscosity  =    0.003    poise
          Chlorinity          =    1.068745 molal
          Dissolved solids    =       68881 mg/kg sol'n
          Hardness            =    21739.76 mg/kg sol'n as CaCO3
            carbonate         =       50.88 mg/kg sol'n as CaCO3
            non-carbonate     =    21688.87 mg/kg sol'n as CaCO3
          Carbonate alkalinity=       50.88 mg/kg sol'n as CaCO3
          Water type          =    Na-Cl
          Bulk volume         =    1.24e+03 cm3
          Fluid volume        =    1.00e+03 cm3
          Mineral volume      =        237. cm3
          Inert volume        =        0.00 cm3
          Porosity            =        80.8 %
          Permeability        =       0.131 cm2
          Mass reacted        =         629 g

                          moles          moles         grams          cm3      rxn rate
  Reactants             remaining       reacted       reacted       reacted  (mol/kg sec)
 ------------------------------------------------------------------------------------------
   Al2O3                  0.09344        0.1402         14.29          --            --  
   CaO                     0.2379        0.3568         20.01          --            --  
   Cr2O3                 0.008358       0.01254         1.906          --            --  
   FeO(ox)                  1.804         2.706         194.4          --            --  
   K2O(ox)               0.006743       0.01011        0.9528          --            --  
   MgO                      2.021         3.032         122.2          --            --  
   MnO                    0.04179       0.06268         4.446          --            --  
   Na2O(ox)               0.09018        0.1353         8.384          --            --  
   P2O5                   0.01253       0.01879         2.668          --            --  
   SiO2                     2.849         4.273         256.7          --            --  
   TiO2                   0.02067       0.03101         2.477          --            --  

  Minerals in system     moles      log moles      grams        volume (cm3)
 ----------------------------------------------------------------------------
   Andradite              0.01970     -1.705          10.01           2.598
   Annite                 0.01442     -1.841          7.381           2.225
   Antigorite             0.06950     -1.158          315.3           121.6
   Chromite               0.01254     -1.902          2.806          0.5518
   Daphnite-14A            0.1330     -0.876          94.86           28.38
   Greenalite              0.6487     -0.188          241.2           74.60
   Hydroxylapatite        0.01253     -1.902          6.294           2.375
   Tephroite              0.03119     -1.506          6.299           2.377
   Tremolite             0.009991     -2.000          8.116           2.727
   Troilite             0.0009814     -3.008        0.08627         0.03256
                                               _____________   _____________
          (total)                                     692.3           237.4 

  Aqueous species       molality    mg/kg sol'n    act. coef.     log act.
 ---------------------------------------------------------------------------
   Cl-                     0.9487     3.132e+04      0.5551       -0.2785
   Na+                     0.8816     1.887e+04      0.6212       -0.2615
   Ca++                    0.2150         8025.      0.1733       -1.4288
   NaCl(aq)               0.09704         5281.      1.0000       -1.0130
   Ti(OH)4(aq)            0.03348         3613.      1.0000       -1.4752
   CaCl+                  0.01390         977.3      0.6212       -2.0639
   H2(aq)                 0.01263         23.71      1.0000       -1.8986
   K+                    0.007104         258.6      0.5551       -2.4041
   CaCl2(aq)             0.004296         444.0      1.0000       -2.3669
   Methane(aq)           0.001080         16.13      1.0000       -2.9668
   KCl(aq)              0.0002474         17.17      1.0000       -3.6067
   MnCl+                0.0002306         19.41      0.6212       -3.8439
   Mn++                 9.087e-05         4.648      0.1733       -4.8029
   OH-                  6.734e-05         1.066      0.5899       -4.4009
   SiO2(aq)             2.951e-05         1.651      1.0000       -4.5301
   Mg++                 2.930e-05        0.6630      0.2486       -5.1378
   HS-                  1.961e-05        0.6038      0.5899       -4.9368
   NaHSiO3(aq)          1.712e-05         1.595      1.0000       -4.7666
   MgCl+                9.387e-06        0.5223      0.6212       -5.2343
   NaOH(aq)             5.103e-06        0.1901      1.0000       -5.2922
   HSiO3-               2.796e-06        0.2007      0.6212       -5.7603
   AlO2-                5.009e-07       0.02751      0.6212       -6.5070
   H2S(aq)              4.766e-07       0.01512      1.0000       -6.3219
   Fe++                 3.584e-07       0.01864      0.1733       -7.2069
   NaAlO2(aq)           9.796e-08      0.007476      1.0000       -7.0090
   FeCl+                8.460e-08      0.007192      0.6212       -7.2794
   S--                  5.013e-08      0.001497      0.1346       -8.1709
   H+                   1.668e-08     1.565e-05      0.8131       -7.8678
    (only species > 1e-8 molal listed)

  Mineral saturation states
                     log Q/K                          log Q/K
 ----------------------------------------------------------------
   Daphnite-14A       0.0000 sat    Clinochlore-14A   -1.4480     
   Chromite           0.0000 sat    Quartz            -1.4519     
   Troilite           0.0000 sat    Talc              -1.4665     
   Hydroxylapatite    0.0000 sat    Magnetite         -1.5823     
   Annite             0.0000 sat    Tridymite         -1.6237     
   Tremolite          0.0000 sat    Chalcedony        -1.6686     
   Andradite          0.0000 sat    Saponite-H        -1.6815     
   Antigorite         0.0000 sat    Prehnite          -1.7509     
   Tephroite          0.0000 sat    Gibbsite          -1.8044     
   Greenalite         0.0000 sat    Cristobalite(alp  -1.8696     
   Saponite-Ca       -0.0001        Brucite           -1.8808     
   Diopside          -0.0079        Minnesotaite      -1.9444     
   Pyrrhotite        -0.0796        Wustite           -2.0270     
   Phlogopite        -0.0809        Fe(OH)2           -2.0767     
   Saponite-Na       -0.1568        Goethite          -2.0956     
   Saponite-Mg       -0.4787        Coesite           -2.1103     
   Ice               -0.4806        Halite            -2.1180     
   Alabandite        -0.4853        Monticellite      -2.1476     
   Chrysotile        -0.4945        Enstatite         -2.1567     
   Ripidolite-14A    -0.6373        Cristobalite(bet  -2.1718     
   Saponite-K        -0.6855        Grossular         -2.1822     
   Rhodonite         -0.8477        Cronstedtite-7A   -2.2484     
   Hedenbergite      -1.0127        SiO2(am)          -2.3458     
   Diaspore          -1.0223        Epidote           -2.7303     
   Fayalite          -1.0248        Epidote-ord       -2.7357     
   Wollastonite      -1.0685        Manganosite       -2.7606     
   Mn(OH)2(am)       -1.1530        Hematite          -2.7988     
   Ferrosilite       -1.1938        Chamosite-7A      -2.8365     
   Pseudowollastoni  -1.2028        Scolecite         -2.8377     
   FeO               -1.2835        Analcime          -2.8447     
   Boehmite          -1.3171        Daphnite-7A       -2.8752     
   Mesolite          -1.3502        Whitlockite       -2.9735     
    (only minerals with log Q/K > -3 listed)

                         partial
  Gases               press. (bar)     fugacity     fug. coef.    log fug.
 ---------------------------------------------------------------------------
   H2(g)                    15.80         15.81         1.001      1.1990
   CH4(g)                   1.235         1.234        0.9993      0.0914
   H2O(g)                  0.8199        0.8078        0.9852     -0.0927
   H2S(g)               1.427e-05     1.421e-05        0.9961     -4.8474
   HCl(g)               2.074e-12     2.074e-12         1.000*   -11.6832
   CO2(g)               1.726e-19     1.722e-19        0.9976    -18.7640
   CO(g)                7.702e-22     7.702e-22         1.000*   -21.1134
   C2H4(g)              1.579e-25     1.579e-25         1.000*   -24.8015
   S2(g)                1.802e-32     1.802e-32         1.000*   -31.7442
   SO2(g)               2.993e-35     2.972e-35        0.9928    -34.5270
   Na(g)                1.033e-39     1.033e-39         1.000*   -38.9858
   K(g)                 9.133e-43     9.133e-43         1.000*   -42.0394
   Cl2(g)               3.799e-52     3.799e-52         1.000*   -51.4204
   O2(g)                3.351e-66     3.351e-66        0.9999    -65.4749
   Mg(g)                1.292e-66     1.292e-66         1.000*   -65.8889
   Ca(g)                6.489e-82     6.489e-82         1.000*   -81.1878
   C(g)                1.272e-101    1.272e-101         1.000*  -100.8955
   Al(g)               3.813e-102    3.813e-102         1.000*  -101.4188
   Si(g)               7.289e-110    7.289e-110         1.000*  -109.1373
    *no data, gas taken to be ideal

                                  In fluid              Sorbed            Kd
  Original basis total moles   moles     mg/kg      moles     mg/kg      L/kg
 -------------------------------------------------------------------------------
   H2O                 62.1       51.4  9.31e+05
   Al+++              0.280   5.56e-07    0.0151
   Ca++               0.358      0.216  8.70e+03
   Cl-                0.990      0.990  3.53e+04
   CrO4--            0.0251   2.02e-21  2.36e-16
   Fe++                2.71   4.18e-07    0.0235
   H+                 -13.3   0.000931     0.944
   HCO3-            0.00100    0.00100      61.3
   HPO4--            0.0376   1.48e-11  1.42e-06
   K+                0.0212    0.00681      268.
   Mg++                3.39   3.58e-05     0.875
   Mn++              0.0627   0.000298      16.4
   Na+                0.907      0.907  2.09e+04
   O2(aq)           -0.0188   -0.00789     -254.
   SO4--            0.00100   1.86e-05      1.80
   SiO2(aq)            4.27   4.58e-05      2.76
   Ti(OH)4(aq)       0.0310     0.0310  3.61e+03

  Elemental composition               In fluid                  Sorbed
                  total moles     moles       mg/kg        moles       mg/kg
 -------------------------------------------------------------------------------
   Aluminum            0.2803    5.557e-07     0.01507
   Calcium             0.3578       0.2160       8704.
   Carbon            0.001000     0.001000       12.07
   Chlorine            0.9900       0.9900   3.528e+04
   Chromium           0.02508    2.022e-21   1.057e-16
   Hydrogen             111.0        103.0   1.043e+05
   Iron                 2.707    4.179e-07     0.02346
   Magnesium            3.386    3.583e-05      0.8754
   Manganese          0.06268    0.0002978       16.45
   Oxygen               70.98        51.54   8.289e+05
   Phosphorus         0.03759    1.475e-11   4.594e-07
   Potassium          0.02123     0.006810       267.6
   Silicon              4.273    4.578e-05       1.292
   Sodium              0.9066       0.9066   2.095e+04
   Sulfur            0.001000    1.865e-05      0.6011
   Titanium           0.03101      0.03101       1493.


          Step #    64             Xi = 0.6100

          Temperature = 100.0 C    Pressure =  1.013 bars
          pH =  7.879              log fO2 =  -65.559
          Eh =  -0.5772 volts      pe =  -7.7961
          Ionic strength      =    1.355224 molal
          Charge imbalance    =    0.358248 eq/kg (16.85% error)
          Activity of water   =    0.969174
          Solvent mass        =     0.92519 kg
          Solution mass       =     0.99379 kg
          Mineral mass        =     0.70381 kg
          Solution density    =    0.995    g/cm3
          Solution viscosity  =    0.003    poise
          Chlorinity          =    1.070050 molal
          Dissolved solids    =       69030 mg/kg sol'n
          Hardness            =    21538.77 mg/kg sol'n as CaCO3
            carbonate         =       51.00 mg/kg sol'n as CaCO3
            non-carbonate     =    21487.77 mg/kg sol'n as CaCO3
          Carbonate alkalinity=       51.00 mg/kg sol'n as CaCO3
          Water type          =    Na-Cl
          Bulk volume         =    1.24e+03 cm3
          Fluid volume        =        999. cm3
          Mineral volume      =        241. cm3
          Inert volume        =        0.00 cm3
          Porosity            =        80.5 %
          Permeability        =       0.119 cm2
          Mass reacted        =         639 g

                          moles          moles         grams          cm3      rxn rate
  Reactants             remaining       reacted       reacted       reacted  (mol/kg sec)
 ------------------------------------------------------------------------------------------
   Al2O3                  0.09111        0.1425         14.53          --            --  
   CaO                     0.2319        0.3627         20.34          --            --  
   Cr2O3                 0.008149       0.01275         1.937          --            --  
   FeO(ox)                  1.759         2.751         197.7          --            --  
   K2O(ox)               0.006575       0.01028        0.9686          --            --  
   MgO                      1.971         3.083         124.2          --            --  
   MnO                    0.04074       0.06372         4.520          --            --  
   Na2O(ox)               0.08793        0.1375         8.524          --            --  
   P2O5                   0.01222       0.01911         2.712          --            --  
   SiO2                     2.777         4.344         261.0          --            --  
   TiO2                   0.02016       0.03153         2.518          --            --  

  Minerals in system     moles      log moles      grams        volume (cm3)
 ----------------------------------------------------------------------------
   Andradite              0.02088     -1.680          10.61           2.753
   Annite                 0.01479     -1.830          7.570           2.282
   Antigorite             0.07052     -1.152          319.9           123.4
   Chromite               0.01275     -1.895          2.853          0.5610
   Daphnite-14A            0.1351     -0.869          96.40           28.83
   Diopside              0.004976     -2.303          1.078          0.3289
   Greenalite              0.6590     -0.181          245.0           75.78
   Hydroxylapatite        0.01274     -1.895          6.399           2.415
   Tephroite              0.03172     -1.499          6.406           2.417
   Tremolite             0.009300     -2.032          7.555           2.538
   Troilite             0.0009811     -3.008        0.08625         0.03255
                                               _____________   _____________
          (total)                                     703.8           241.3 

  Aqueous species       molality    mg/kg sol'n    act. coef.     log act.
 ---------------------------------------------------------------------------
   Cl-                     0.9495     3.134e+04      0.5551       -0.2781
   Na+                     0.8870     1.898e+04      0.6211       -0.2589
   Ca++                    0.2131         7950.      0.1733       -1.4327
   NaCl(aq)               0.09772         5317.      1.0000       -1.0100
   Ti(OH)4(aq)            0.03408         3677.      1.0000       -1.4675
   H2(aq)                 0.01392         26.12      1.0000       -1.8564
   CaCl+                  0.01378         969.2      0.6211       -2.0675
   K+                    0.007079         257.7      0.5551       -2.4057
   CaCl2(aq)             0.004265         440.6      1.0000       -2.3701
   Methane(aq)           0.001081         16.14      1.0000       -2.9662
   KCl(aq)              0.0002467         17.12      1.0000       -3.6078
   MnCl+                0.0002212         18.62      0.6211       -3.8620
   Mn++                 8.708e-05         4.454      0.1733       -4.8214
   OH-                  6.912e-05         1.094      0.5899       -4.3896
   SiO2(aq)             2.894e-05         1.619      1.0000       -4.5385
   Mg++                 2.819e-05        0.6378      0.2486       -5.1545
   HS-                  1.987e-05        0.6117      0.5899       -4.9311
   NaHSiO3(aq)          1.734e-05         1.615      1.0000       -4.7610
   MgCl+                9.041e-06        0.5030      0.6211       -5.2506
   NaOH(aq)             5.270e-06        0.1962      1.0000       -5.2782
   HSiO3-               2.815e-06        0.2020      0.6211       -5.7574
   AlO2-                5.125e-07       0.02814      0.6211       -6.4971
   H2S(aq)              4.704e-07       0.01493      1.0000       -6.3275
   Fe++                 3.445e-07       0.01791      0.1733       -7.2240
   NaAlO2(aq)           1.008e-07      0.007695      1.0000       -6.9964
   FeCl+                8.141e-08      0.006919      0.6211       -7.2961
   S--                  5.213e-08      0.001556      0.1346       -8.1538
   H+                   1.625e-08     1.525e-05      0.8130       -7.8791
    (only species > 1e-8 molal listed)

  Mineral saturation states
                     log Q/K                          log Q/K
 ----------------------------------------------------------------
   Tremolite          0.0000 sat    Quartz            -1.4603     
   Tephroite          0.0000 sat    Talc              -1.4822     
   Troilite           0.0000 sat    Magnetite         -1.6076     
   Hydroxylapatite    0.0000 sat    Tridymite         -1.6321     
   Andradite          0.0000 sat    Chalcedony        -1.6770     
   Daphnite-14A       0.0000 sat    Saponite-H        -1.6949     
   Antigorite         0.0000 sat    Prehnite          -1.7415     
   Diopside           0.0000 sat    Gibbsite          -1.8058     
   Annite             0.0000 sat    Brucite           -1.8749     
   Chromite           0.0000 sat    Cristobalite(alp  -1.8780     
   Greenalite         0.0000 sat    Minnesotaite      -1.9612     
   Saponite-Ca       -0.0104        Wustite           -2.0239     
   Pyrrhotite        -0.0796        Fe(OH)2           -2.0711     
   Phlogopite        -0.0799        Goethite          -2.1111     
   Saponite-Na       -0.1656        Halite            -2.1150     
   Ice               -0.4806        Coesite           -2.1187     
   Alabandite        -0.4867        Monticellite      -2.1313     
   Saponite-Mg       -0.4912        Grossular         -2.1540     
   Chrysotile        -0.4935        Enstatite         -2.1592     
   Ripidolite-14A    -0.6363        Cristobalite(bet  -2.1802     
   Saponite-K        -0.6957        Cronstedtite-7A   -2.2766     
   Rhodonite         -0.8519        SiO2(am)          -2.3542     
   Hedenbergite      -1.0051        Epidote           -2.7364     
   Fayalite          -1.0220        Epidote-ord       -2.7418     
   Diaspore          -1.0237        Manganosite       -2.7564     
   Wollastonite      -1.0581        Hematite          -2.8298     
   Mn(OH)2(am)       -1.1488        Chamosite-7A      -2.8365     
   Pseudowollastoni  -1.1924        Scolecite         -2.8470     
   Ferrosilite       -1.1966        Analcime          -2.8498     
   FeO               -1.2779        Daphnite-7A       -2.8752     
   Boehmite          -1.3185        Whitlockite       -2.9797     
   Mesolite          -1.3566        Fe                -2.9829     
   Clinochlore-14A   -1.4462     
    (only minerals with log Q/K > -3 listed)

                         partial
  Gases               press. (bar)     fugacity     fug. coef.    log fug.
 ---------------------------------------------------------------------------
   H2(g)                    17.41         17.43         1.001      1.2412
   CH4(g)                   1.237         1.236        0.9993      0.0920
   H2O(g)                  0.8199        0.8078        0.9852     -0.0927
   H2S(g)               1.408e-05     1.403e-05        0.9961     -4.8530
   HCl(g)               2.022e-12     2.022e-12         1.000*   -11.6941
   CO2(g)               1.172e-19     1.169e-19        0.9976    -18.9321
   CO(g)                5.763e-22     5.763e-22         1.000*   -21.2393
   C2H4(g)              1.304e-25     1.304e-25         1.000*   -24.8848
   S2(g)                1.446e-32     1.446e-32         1.000*   -31.8398
   SO2(g)               2.208e-35     2.192e-35        0.9928    -34.6591
   Na(g)                1.120e-39     1.120e-39         1.000*   -38.9507
   K(g)                 9.806e-43     9.806e-43         1.000*   -42.0085
   Cl2(g)               3.277e-52     3.277e-52         1.000*   -51.4845
   O2(g)                2.760e-66     2.759e-66        0.9999    -65.5592
   Mg(g)                1.443e-66     1.443e-66         1.000*   -65.8408
   Ca(g)                7.466e-82     7.466e-82         1.000*   -81.1269
   C(g)                1.049e-101    1.049e-101         1.000*  -100.9793
   Al(g)               4.396e-102    4.396e-102         1.000*  -101.3569
   Si(g)               8.682e-110    8.682e-110         1.000*  -109.0614
    *no data, gas taken to be ideal

                                  In fluid              Sorbed            Kd
  Original basis total moles   moles     mg/kg      moles     mg/kg      L/kg
 -------------------------------------------------------------------------------
   H2O                 62.2       51.4  9.31e+05
   Al+++              0.285   5.68e-07    0.0154
   Ca++               0.364      0.214  8.62e+03
   Cl-                0.990      0.990  3.53e+04
   CrO4--            0.0255   2.00e-21  2.33e-16
   Fe++                2.75   4.01e-07    0.0226
   H+                 -13.5   0.000930     0.943
   HCO3-            0.00100    0.00100      61.4
   HPO4--            0.0382   1.44e-11  1.39e-06
   K+                0.0216    0.00678      267.
   Mg++                3.44   3.44e-05     0.842
   Mn++              0.0637   0.000285      15.8
   Na+                0.911      0.911  2.11e+04
   O2(aq)           -0.0191   -0.00848     -273.
   SO4--            0.00100   1.89e-05      1.82
   SiO2(aq)            4.34   4.54e-05      2.75
   Ti(OH)4(aq)       0.0315     0.0315  3.68e+03

  Elemental composition               In fluid                  Sorbed
                  total moles     moles       mg/kg        moles       mg/kg
 -------------------------------------------------------------------------------
   Aluminum            0.2850    5.685e-07     0.01543
   Calcium             0.3637       0.2138       8623.
   Carbon            0.001000     0.001000       12.09
   Chlorine            0.9900       0.9900   3.532e+04
   Chromium           0.02549    1.998e-21   1.045e-16
   Hydrogen             111.0        102.9   1.043e+05
   Iron                 2.752    4.013e-07     0.02255
   Magnesium            3.437    3.444e-05      0.8424
   Manganese          0.06372    0.0002852       15.77
   Oxygen               71.24        51.48   8.288e+05
   Phosphorus         0.03822    1.443e-11   4.498e-07
   Potassium          0.02157     0.006777       266.6
   Silicon              4.344    4.542e-05       1.284
   Sodium              0.9111       0.9111   2.108e+04
   Sulfur            0.001000    1.886e-05      0.6086
   Titanium           0.03153      0.03153       1519.


          Step #    69             Xi = 0.6542

          Temperature = 100.0 C    Pressure =  1.013 bars
          pH =  7.888              log fO2 =  -65.559
          Eh =  -0.5779 volts      pe =  -7.8052
          Ionic strength      =    1.350985 molal
          Charge imbalance    =    0.359924 eq/kg (16.87% error)
          Activity of water   =    0.969057
          Solvent mass        =     0.92024 kg
          Solution mass       =     0.98917 kg
          Mineral mass        =     0.75476 kg
          Solution density    =    0.995    g/cm3
          Solution viscosity  =    0.003    poise
          Chlorinity          =    1.075802 molal
          Dissolved solids    =       69676 mg/kg sol'n
          Hardness            =    20641.04 mg/kg sol'n as CaCO3
            carbonate         =       51.29 mg/kg sol'n as CaCO3
            non-carbonate     =    20589.75 mg/kg sol'n as CaCO3
          Carbonate alkalinity=       51.29 mg/kg sol'n as CaCO3
          Water type          =    Na-Cl
          Bulk volume         =    1.25e+03 cm3
          Fluid volume        =        994. cm3
          Mineral volume      =        258. cm3
          Inert volume        =        0.00 cm3
          Porosity            =        79.4 %
          Permeability        =      0.0794 cm2
          Mass reacted        =         685 g

                          moles          moles         grams          cm3      rxn rate
  Reactants             remaining       reacted       reacted       reacted  (mol/kg sec)
 ------------------------------------------------------------------------------------------
   Al2O3                  0.08078        0.1528         15.58          --            --  
   CaO                     0.2056        0.3890         21.82          --            --  
   Cr2O3                 0.007225       0.01367         2.078          --            --  
   FeO(ox)                  1.560         2.951         212.0          --            --  
   K2O(ox)               0.005829       0.01103         1.039          --            --  
   MgO                      1.747         3.306         133.3          --            --  
   MnO                    0.03612       0.06834         4.848          --            --  
   Na2O(ox)               0.07796        0.1475         9.142          --            --  
   P2O5                   0.01083       0.02049         2.909          --            --  
   SiO2                     2.463         4.659         279.9          --            --  
   TiO2                   0.01787       0.03381         2.701          --            --  

  Minerals in system     moles      log moles      grams        volume (cm3)
 ----------------------------------------------------------------------------
   Andradite              0.02081     -1.682          10.58           2.744
   Annite                 0.01646     -1.784          8.424           2.539
   Antigorite             0.07510     -1.124          340.6           131.4
   Chromite               0.01367     -1.864          3.060          0.6016
   Daphnite-14A            0.1446     -0.840          103.2           30.86
   Diopside               0.05533     -1.257          11.98           3.657
   Greenalite              0.7077     -0.150          263.1           81.38
   Hydroxylapatite        0.01366     -1.864          6.863           2.590
   Tephroite              0.03404     -1.468          6.874           2.594
   Troilite             0.0009809     -3.008        0.08623         0.03254
                                               _____________   _____________
          (total)                                     754.8           258.4 

  Aqueous species       molality    mg/kg sol'n    act. coef.     log act.
 ---------------------------------------------------------------------------
   Cl-                     0.9531     3.144e+04      0.5551       -0.2765
   Na+                     0.9109     1.948e+04      0.6211       -0.2474
   Ca++                    0.2042         7615.      0.1734       -1.4509
   NaCl(aq)                0.1007         5477.      1.0000       -0.9968
   Ti(OH)4(aq)            0.03675         3962.      1.0000       -1.4348
   H2(aq)                 0.01392         26.10      1.0000       -1.8564
   CaCl+                  0.01327         932.4      0.6211       -2.0840
   K+                    0.006931         252.1      0.5551       -2.4148
   CaCl2(aq)             0.004121         425.5      1.0000       -2.3850
   Methane(aq)           0.001087         16.22      1.0000       -2.9639
   KCl(aq)              0.0002425         16.82      1.0000       -3.6153
   MnCl+                0.0002130         17.91      0.6211       -3.8785
   Mn++                 8.347e-05         4.266      0.1734       -4.8395
   OH-                  7.058e-05         1.117      0.5899       -4.3805
   SiO2(aq)             2.894e-05         1.618      1.0000       -4.5385
   Mg++                 2.703e-05        0.6113      0.2486       -5.1726
   HS-                  2.028e-05        0.6241      0.5899       -4.9221
   NaHSiO3(aq)          1.818e-05         1.693      1.0000       -4.7404
   MgCl+                8.705e-06        0.4839      0.6211       -5.2671
   NaOH(aq)             5.526e-06        0.2056      1.0000       -5.2576
   HSiO3-               2.874e-06        0.2061      0.6211       -5.7484
   AlO2-                5.234e-07       0.02872      0.6211       -6.4880
   H2S(aq)              4.703e-07       0.01491      1.0000       -6.3276
   Fe++                 3.303e-07       0.01716      0.1734       -7.2421
   NaAlO2(aq)           1.057e-07      0.008064      1.0000       -6.9757
   FeCl+                7.838e-08      0.006658      0.6211       -7.3126
   S--                  5.432e-08      0.001620      0.1347       -8.1357
   H+                   1.592e-08     1.492e-05      0.8128       -7.8882
    (only species > 1e-8 molal listed)

  Mineral saturation states
                     log Q/K                          log Q/K
 ----------------------------------------------------------------
   Chromite           0.0000 sat    Quartz            -1.4603     
   Diopside           0.0000 sat    Talc              -1.4822     
   Tephroite          0.0000 sat    Magnetite         -1.6075     
   Andradite          0.0000 sat    Tridymite         -1.6321     
   Antigorite         0.0000 sat    Chalcedony        -1.6770     
   Greenalite         0.0000 sat    Saponite-H        -1.6949     
   Hydroxylapatite    0.0000 sat    Prehnite          -1.7416     
   Daphnite-14A       0.0000 sat    Gibbsite          -1.8059     
   Troilite           0.0000 sat    Brucite           -1.8749     
   Annite             0.0000 sat    Cristobalite(alp  -1.8780     
   Tremolite         -0.0000 sat    Minnesotaite      -1.9612     
   Saponite-Ca       -0.0104        Wustite           -2.0239     
   Pyrrhotite        -0.0796        Fe(OH)2           -2.0711     
   Phlogopite        -0.0799        Halite            -2.1018     
   Saponite-Na       -0.1588        Goethite          -2.1111     
   Ice               -0.4807        Coesite           -2.1187     
   Alabandite        -0.4868        Monticellite      -2.1313     
   Saponite-Mg       -0.4912        Grossular         -2.1541     
   Chrysotile        -0.4935        Enstatite         -2.1591     
   Ripidolite-14A    -0.6363        Cristobalite(bet  -2.1802     
   Saponite-K        -0.6957        Cronstedtite-7A   -2.2765     
   Rhodonite         -0.8519        SiO2(am)          -2.3542     
   Hedenbergite      -1.0051        Epidote           -2.7364     
   Fayalite          -1.0219        Epidote-ord       -2.7418     
   Diaspore          -1.0237        Manganosite       -2.7564     
   Wollastonite      -1.0582        Hematite          -2.8297     
   Mn(OH)2(am)       -1.1489        Analcime          -2.8301     
   Pseudowollastoni  -1.1925        Chamosite-7A      -2.8365     
   Ferrosilite       -1.1966        Scolecite         -2.8473     
   FeO               -1.2778        Daphnite-7A       -2.8752     
   Boehmite          -1.3185        Whitlockite       -2.9797     
   Mesolite          -1.3428        Fe                -2.9828     
   Clinochlore-14A   -1.4462     
    (only minerals with log Q/K > -3 listed)

                         partial
  Gases               press. (bar)     fugacity     fug. coef.    log fug.
 ---------------------------------------------------------------------------
   H2(g)                    17.41         17.43         1.001      1.2412
   CH4(g)                   1.243         1.243        0.9993      0.0943
   H2O(g)                  0.8198        0.8077        0.9852     -0.0928
   H2S(g)               1.408e-05     1.402e-05        0.9961     -4.8531
   HCl(g)               1.988e-12     1.988e-12         1.000*   -11.7016
   CO2(g)               1.178e-19     1.175e-19        0.9976    -18.9298
   CO(g)                5.794e-22     5.794e-22         1.000*   -21.2370
   C2H4(g)              1.318e-25     1.318e-25         1.000*   -24.8801
   S2(g)                1.446e-32     1.446e-32         1.000*   -31.8399
   SO2(g)               2.207e-35     2.192e-35        0.9928    -34.6592
   Na(g)                1.175e-39     1.175e-39         1.000*   -38.9300
   K(g)                 9.806e-43     9.806e-43         1.000*   -42.0085
   Cl2(g)               3.167e-52     3.167e-52         1.000*   -51.4994
   O2(g)                2.759e-66     2.759e-66        0.9999    -65.5593
   Mg(g)                1.443e-66     1.443e-66         1.000*   -65.8407
   Ca(g)                7.466e-82     7.466e-82         1.000*   -81.1269
   C(g)                1.054e-101    1.054e-101         1.000*  -100.9770
   Al(g)               4.397e-102    4.397e-102         1.000*  -101.3568
   Si(g)               8.682e-110    8.682e-110         1.000*  -109.0614
    *no data, gas taken to be ideal

                                  In fluid              Sorbed            Kd
  Original basis total moles   moles     mg/kg      moles     mg/kg      L/kg
 -------------------------------------------------------------------------------
   H2O                 62.7       51.1  9.31e+05
   Al+++              0.306   5.80e-07    0.0158
   Ca++               0.390      0.204  8.26e+03
   Cl-                0.990      0.990  3.55e+04
   CrO4--            0.0273   1.90e-21  2.23e-16
   Fe++                2.95   3.83e-07    0.0216
   H+                 -14.5   0.000928     0.945
   HCO3-            0.00100    0.00100      61.7
   HPO4--            0.0410   1.49e-11  1.45e-06
   K+                0.0231    0.00660      261.
   Mg++                3.66   3.29e-05     0.808
   Mn++              0.0683   0.000273      15.2
   Na+                0.931      0.931  2.16e+04
   O2(aq)           -0.0205   -0.00844     -273.
   SO4--            0.00100   1.91e-05      1.86
   SiO2(aq)            4.66   4.60e-05      2.79
   Ti(OH)4(aq)       0.0338     0.0338  3.96e+03

  Elemental composition               In fluid                  Sorbed
                  total moles     moles       mg/kg        moles       mg/kg
 -------------------------------------------------------------------------------
   Aluminum            0.3057    5.800e-07     0.01582
   Calcium             0.3900       0.2040       8264.
   Carbon            0.001000     0.001000       12.14
   Chlorine            0.9900       0.9900   3.548e+04
   Chromium           0.02734    1.904e-21   1.001e-16
   Hydrogen             111.0        102.3   1.043e+05
   Iron                 2.952    3.831e-07     0.02163
   Magnesium            3.660    3.289e-05      0.8081
   Manganese          0.06834    0.0002728       15.15
   Oxygen               72.38        51.22   8.284e+05
   Phosphorus         0.04099    1.494e-11   4.679e-07
   Potassium          0.02306     0.006601       260.9
   Silicon              4.659    4.600e-05       1.306
   Sodium              0.9310       0.9310   2.164e+04
   Sulfur            0.001000    1.915e-05      0.6207
   Titanium           0.03381      0.03381       1637.


          Step #    74             Xi = 0.7000

          Temperature = 100.0 C    Pressure =  1.013 bars
          pH =  7.960              log fO2 =  -65.982
          Eh =  -0.5910 volts      pe =  -7.9828
          Ionic strength      =    1.346352 molal
          Charge imbalance    =    0.361694 eq/kg (16.89% error)
          Activity of water   =    0.968932
          Solvent mass        =     0.91504 kg
          Solution mass       =     0.98432 kg
          Mineral mass        =     0.80756 kg
          Solution density    =    0.995    g/cm3
          Solution viscosity  =    0.003    poise
          Chlorinity          =    1.081921 molal
          Dissolved solids    =       70386 mg/kg sol'n
          Hardness            =    19669.34 mg/kg sol'n as CaCO3
            carbonate         =       51.99 mg/kg sol'n as CaCO3
            non-carbonate     =    19617.35 mg/kg sol'n as CaCO3
          Carbonate alkalinity=       51.99 mg/kg sol'n as CaCO3
          Water type          =    Na-Cl
          Bulk volume         =    1.26e+03 cm3
          Fluid volume        =        989. cm3
          Mineral volume      =        276. cm3
          Inert volume        =        0.00 cm3
          Porosity            =        78.2 %
          Permeability        =      0.0526 cm2
          Mass reacted        =         733 g

                          moles          moles         grams          cm3      rxn rate
  Reactants             remaining       reacted       reacted       reacted  (mol/kg sec)
 ------------------------------------------------------------------------------------------
   Al2O3                  0.07008        0.1635         16.67          --            --  
   CaO                     0.1784        0.4163         23.34          --            --  
   Cr2O3                 0.006269       0.01463         2.223          --            --  
   FeO(ox)                  1.353         3.157         226.8          --            --  
   K2O(ox)               0.005057       0.01180         1.112          --            --  
   MgO                      1.516         3.537         142.6          --            --  
   MnO                    0.03134       0.07312         5.187          --            --  
   Na2O(ox)               0.06764        0.1578         9.782          --            --  
   P2O5                  0.009397       0.02193         3.112          --            --  
   SiO2                     2.136         4.985         299.5          --            --  
   TiO2                   0.01551       0.03618         2.890          --            --  

  Minerals in system     moles      log moles      grams        volume (cm3)
 ----------------------------------------------------------------------------
   Andradite              0.02871     -1.542          14.59           3.786
   Annite                 0.01741     -1.759          8.913           2.687
   Antigorite             0.07973     -1.098          361.6           139.5
   Chromite               0.01463     -1.835          3.274          0.6437
   Daphnite-14A            0.1548     -0.810          110.5           33.04
   Diopside               0.06462     -1.190          13.99           4.271
   Greenalite              0.7529     -0.123          279.9           86.59
   Hydroxylapatite        0.01462     -1.835          7.343           2.771
   Tephroite              0.03645     -1.438          7.362           2.778
   Troilite             0.0009807     -3.008        0.08621         0.03253
                                               _____________   _____________
          (total)                                     807.6           276.0 

  Aqueous species       molality    mg/kg sol'n    act. coef.     log act.
 ---------------------------------------------------------------------------
   Cl-                     0.9569     3.154e+04      0.5552       -0.2747
   Na+                     0.9361     2.000e+04      0.6210       -0.2356
   Ca++                    0.1947         7254.      0.1734       -1.4715
   NaCl(aq)                0.1039         5646.      1.0000       -0.9833
   Ti(OH)4(aq)            0.03954         4261.      1.0000       -1.4030
   H2(aq)                 0.02263         42.41      1.0000       -1.6453
   CaCl+                  0.01271         892.3      0.6210       -2.1028
   K+                    0.007590         275.9      0.5552       -2.3754
   CaCl2(aq)             0.003963         408.8      1.0000       -2.4020
   Methane(aq)           0.001093         16.30      1.0000       -2.9614
   KCl(aq)              0.0002666         18.48      1.0000       -3.5741
   MnCl+                0.0001713         14.40      0.6210       -3.9730
   OH-                  8.331e-05         1.317      0.5899       -4.3085
   Mn++                 6.685e-05         3.414      0.1734       -4.9358
   SiO2(aq)             2.322e-05         1.297      1.0000       -4.6342
   Mg++                 2.267e-05        0.5123      0.2486       -5.2489
   HS-                  2.067e-05        0.6355      0.5899       -4.9139
   NaHSiO3(aq)          1.769e-05         1.646      1.0000       -4.7523
   MgCl+                7.333e-06        0.4073      0.6210       -5.3416
   NaOH(aq)             6.702e-06        0.2492      1.0000       -5.1738
   HSiO3-               2.722e-06        0.1951      0.6210       -5.7720
   AlO2-                5.957e-07       0.03266      0.6210       -6.4319
   H2S(aq)              4.060e-07       0.01286      1.0000       -6.3915
   Fe++                 2.744e-07       0.01425      0.1734       -7.3224
   NaAlO2(aq)           1.236e-07      0.009421      1.0000       -6.9078
   FeCl+                6.542e-08      0.005553      0.6210       -7.3911
   S--                  6.530e-08      0.001947      0.1348       -8.0554
   H+                   1.349e-08     1.264e-05      0.8125       -7.9603
    (only species > 1e-8 molal listed)

  Mineral saturation states
                     log Q/K                          log Q/K
 ----------------------------------------------------------------
   Chromite           0.0000 sat    Mesolite          -1.5247     
   Troilite           0.0000 sat    Quartz            -1.5560     
   Greenalite         0.0000 sat    Magnetite         -1.6272     
   Annite             0.0000 sat    Talc              -1.6615     
   Andradite          0.0000 sat    Tridymite         -1.7278     
   Antigorite         0.0000 sat    Chalcedony        -1.7727     
   Tephroite          0.0000 sat    Brucite           -1.8071     
   Daphnite-14A       0.0000 sat    Prehnite          -1.8134     
   Hydroxylapatite    0.0000 sat    Gibbsite          -1.8219     
   Diopside           0.0000 sat    Saponite-H        -1.8479     
   Phlogopite        -0.0679        Cristobalite(alp  -1.9737     
   Pyrrhotite        -0.0796        Wustite           -1.9747     
   Saponite-Ca       -0.1430        Fe(OH)2           -2.0074     
   Tremolite         -0.1793        Monticellite      -2.0356     
   Saponite-Na       -0.2841        Halite            -2.0883     
   Ice               -0.4807        Grossular         -2.1023     
   Chrysotile        -0.4815        Minnesotaite      -2.1524     
   Alabandite        -0.5028        Goethite          -2.1529     
   Ripidolite-14A    -0.6243        Enstatite         -2.1870     
   Saponite-Mg       -0.6330        Coesite           -2.2144     
   Saponite-K        -0.8119        Cristobalite(bet  -2.2759     
   Rhodonite         -0.8997        Cronstedtite-7A   -2.3283     
   Fayalite          -0.9900        SiO2(am)          -2.4499     
   Hedenbergite      -1.0091        Fe                -2.7078     
   Wollastonite      -1.0303        Manganosite       -2.7086     
   Diaspore          -1.0397        Chamosite-7A      -2.8365     
   Mn(OH)2(am)       -1.1011        Epidote           -2.8500     
   Pseudowollastoni  -1.1646        Epidote-ord       -2.8554     
   FeO               -1.2140        Daphnite-7A       -2.8752     
   Ferrosilite       -1.2284        Hematite          -2.9133     
   Boehmite          -1.3345        Analcime          -2.9600     
   Clinochlore-14A   -1.4263     
    (only minerals with log Q/K > -3 listed)

                         partial
  Gases               press. (bar)     fugacity     fug. coef.    log fug.
 ---------------------------------------------------------------------------
   H2(g)                    28.31         28.33         1.001      1.4523
   CH4(g)                   1.250         1.250        0.9993      0.0968
   H2O(g)                  0.8197        0.8076        0.9852     -0.0928
   H2S(g)               1.215e-05     1.211e-05        0.9961     -4.9170
   HCl(g)               1.691e-12     1.691e-12         1.000*   -11.7719
   CO2(g)               1.695e-20     1.691e-20        0.9976    -19.7719
   CO(g)                1.355e-22     1.355e-22         1.000*   -21.8679
   C2H4(g)              5.042e-26     5.042e-26         1.000*   -25.2974
   S2(g)                4.075e-33     4.075e-33         1.000*   -32.3899
   SO2(g)               4.432e-36     4.400e-36        0.9928    -35.3566
   Na(g)                1.817e-39     1.817e-39         1.000*   -38.7406
   K(g)                 1.617e-42     1.617e-42         1.000*   -41.7914
   Cl2(g)               1.409e-52     1.409e-52         1.000*   -51.8511
   Mg(g)                2.743e-66     2.743e-66         1.000*   -65.5617
   O2(g)                1.043e-66     1.043e-66        0.9999    -65.9816
   Ca(g)                1.614e-81     1.614e-81         1.000*   -80.7922
   Al(g)               8.790e-102    8.790e-102         1.000*  -101.0560
   C(g)                4.011e-102    4.011e-102         1.000*  -101.3967
   Si(g)               1.842e-109    1.842e-109         1.000*  -108.7347
    *no data, gas taken to be ideal

                                  In fluid              Sorbed            Kd
  Original basis total moles   moles     mg/kg      moles     mg/kg      L/kg
 -------------------------------------------------------------------------------
   H2O                 63.2       50.8  9.30e+05
   Al+++              0.327   6.59e-07    0.0181
   Ca++               0.417      0.193  7.87e+03
   Cl-                0.990      0.990  3.57e+04
   CrO4--            0.0293   1.61e-21  1.89e-16
   Fe++                3.16   3.17e-07    0.0180
   H+                 -15.5   0.000916     0.938
   HCO3-            0.00100    0.00100      62.0
   HPO4--            0.0439   1.28e-11  1.25e-06
   K+                0.0246    0.00719      286.
   Mg++                3.89   2.75e-05     0.678
   Mn++              0.0731   0.000218      12.2
   Na+                0.952      0.952  2.22e+04
   O2(aq)           -0.0219    -0.0124     -403.
   SO4--            0.00100   1.93e-05      1.89
   SiO2(aq)            4.99   3.99e-05      2.44
   Ti(OH)4(aq)       0.0362     0.0362  4.26e+03

  Elemental composition               In fluid                  Sorbed
                  total moles     moles       mg/kg        moles       mg/kg
 -------------------------------------------------------------------------------
   Aluminum            0.3271    6.591e-07     0.01807
   Calcium             0.4173       0.1934       7875.
   Carbon            0.001000     0.001000       12.20
   Chlorine            0.9900       0.9900   3.566e+04
   Chromium           0.02925    1.607e-21   8.486e-17
   Hydrogen             111.0        101.8   1.042e+05
   Iron                 3.158    3.169e-07     0.01798
   Magnesium            3.891    2.746e-05      0.6780
   Manganese          0.07313    0.0002180       12.16
   Oxygen               73.56        50.94   8.280e+05
   Phosphorus         0.04385    1.280e-11   4.029e-07
   Potassium          0.02460     0.007189       285.5
   Silicon              4.985    3.992e-05       1.139
   Sodium              0.9516       0.9516   2.223e+04
   Sulfur            0.001000    1.934e-05      0.6302
   Titanium           0.03618      0.03618       1760.


          Step #    84             Xi = 0.8000

          Temperature = 100.0 C    Pressure =  1.013 bars
          pH =  8.064              log fO2 =  -66.524
          Eh =  -0.6087 volts      pe =  -8.2220
          Ionic strength      =    1.336299 molal
          Charge imbalance    =    0.365625 eq/kg (16.95% error)
          Activity of water   =    0.968656
          Solvent mass        =     0.90368 kg
          Solution mass       =     0.97374 kg
          Mineral mass        =     0.92289 kg
          Solution density    =    0.996    g/cm3
          Solution viscosity  =    0.003    poise
          Chlorinity          =    1.095521 molal
          Dissolved solids    =       71950 mg/kg sol'n
          Hardness            =    17543.20 mg/kg sol'n as CaCO3
            carbonate         =       53.23 mg/kg sol'n as CaCO3
            non-carbonate     =    17489.97 mg/kg sol'n as CaCO3
          Carbonate alkalinity=       53.23 mg/kg sol'n as CaCO3
          Water type          =    Na-Cl
          Bulk volume         =    1.29e+03 cm3
          Fluid volume        =        977. cm3
          Mineral volume      =        315. cm3
          Inert volume        =        0.00 cm3
          Porosity            =        75.6 %
          Permeability        =      0.0219 cm2
          Mass reacted        =         838 g

                          moles          moles         grams          cm3      rxn rate
  Reactants             remaining       reacted       reacted       reacted  (mol/kg sec)
 ------------------------------------------------------------------------------------------
   Al2O3                  0.04672        0.1869         19.06          --            --  
   CaO                     0.1189        0.4757         26.68          --            --  
   Cr2O3                 0.004179       0.01672         2.541          --            --  
   FeO(ox)                 0.9021         3.608         259.2          --            --  
   K2O(ox)               0.003372       0.01349         1.270          --            --  
   MgO                      1.011         4.043         162.9          --            --  
   MnO                    0.02089       0.08357         5.928          --            --  
   Na2O(ox)               0.04509        0.1804         11.18          --            --  
   P2O5                  0.006265       0.02506         3.557          --            --  
   SiO2                     1.424         5.697         342.3          --            --  
   TiO2                   0.01034       0.04135         3.303          --            --  

  Minerals in system     moles      log moles      grams        volume (cm3)
 ----------------------------------------------------------------------------
   Andradite              0.04616     -1.336          23.46           6.086
   Annite                 0.02020     -1.695          10.34           3.117
   Antigorite             0.08985     -1.046          407.6           157.2
   Chromite               0.01672     -1.777          3.742          0.7357
   Daphnite-14A            0.1768     -0.753          126.1           37.73
   Diopside               0.08406     -1.075          18.20           5.556
   Greenalite              0.8516     -0.070          316.6           97.93
   Hydroxylapatite        0.01671     -1.777          8.392           3.167
   Tephroite              0.04171     -1.380          8.423           3.179
   Troilite             0.0009800     -3.009        0.08615         0.03251
                                               _____________   _____________
          (total)                                     922.9           314.7 

  Aqueous species       molality    mg/kg sol'n    act. coef.     log act.
 ---------------------------------------------------------------------------
   Na+                     0.9919     2.116e+04      0.6209       -0.2105
   Cl-                     0.9653     3.176e+04      0.5553       -0.2708
   Ca++                    0.1738         6464.      0.1736       -1.5204
   NaCl(aq)                0.1111         6025.      1.0000       -0.9543
   Ti(OH)4(aq)            0.04576         4922.      1.0000       -1.3395
   H2(aq)                 0.04222         78.99      1.0000       -1.3745
   CaCl+                  0.01146         803.2      0.6209       -2.1478
   K+                    0.008308         301.4      0.5553       -2.3360
   CaCl2(aq)             0.003604         371.3      1.0000       -2.4432
   Methane(aq)           0.001107         16.48      1.0000       -2.9560
   KCl(aq)              0.0002946         20.38      1.0000       -3.5308
   MnCl+                0.0001235         10.36      0.6209       -4.1151
   OH-                  0.0001058         1.669      0.5899       -4.2049
   Mn++                 4.771e-05         2.433      0.1736       -5.0818
   HS-                  2.173e-05        0.6670      0.5899       -4.8922
   NaHSiO3(aq)          1.794e-05         1.666      1.0000       -4.7463
   SiO2(aq)             1.750e-05        0.9759      1.0000       -4.7569
   Mg++                 1.718e-05        0.3875      0.2487       -5.3693
   NaOH(aq)             9.014e-06        0.3346      1.0000       -5.0451
   MgCl+                5.609e-06        0.3111      0.6209       -5.4581
   HSiO3-               2.605e-06        0.1864      0.6209       -5.7911
   AlO2-                7.217e-07       0.03950      0.6209       -6.3486
   H2S(aq)              3.361e-07       0.01063      1.0000       -6.4735
   Fe++                 2.054e-07       0.01064      0.1736       -7.4479
   NaAlO2(aq)           1.587e-07       0.01207      1.0000       -6.7995
   S--                  8.703e-08      0.002590      0.1350       -7.9299
   FeCl+                4.946e-08      0.004191      0.6209       -7.5127
   H+                   1.063e-08     9.942e-06      0.8118       -8.0640
    (only species > 1e-8 molal listed)

  Mineral saturation states
                     log Q/K                          log Q/K
 ----------------------------------------------------------------
   Greenalite         0.0000 sat    Boehmite          -1.3549     
   Troilite           0.0000 sat    Clinochlore-14A   -1.4007     
   Hydroxylapatite    0.0000 sat    Magnetite         -1.6525     
   Annite             0.0000 sat    Quartz            -1.6787     
   Chromite           0.0000 sat    Brucite           -1.7202     
   Antigorite         0.0000 sat    Mesolite          -1.7439     
   Tephroite          0.0000 sat    Gibbsite          -1.8425     
   Daphnite-14A       0.0000 sat    Tridymite         -1.8505     
   Andradite          0.0000 sat    Talc              -1.8915     
   Diopside           0.0000 sat    Chalcedony        -1.8954     
   Phlogopite        -0.0526        Prehnite          -1.9057     
   Pyrrhotite        -0.0796        Wustite           -1.9115     
   Saponite-Ca       -0.3131        Monticellite      -1.9129     
   Tremolite         -0.4093        Fe(OH)2           -1.9256     
   Saponite-Na       -0.4379        Grossular         -2.0360     
   Chrysotile        -0.4662        Saponite-H        -2.0441     
   Ice               -0.4808        Halite            -2.0593     
   Alabandite        -0.5233        Cristobalite(alp  -2.0964     
   Ripidolite-14A    -0.6090        Goethite          -2.2065     
   Saponite-Mg       -0.8148        Enstatite         -2.2227     
   Fayalite          -0.9489        Coesite           -2.3371     
   Saponite-K        -0.9609        Fe                -2.3550     
   Rhodonite         -0.9611        Cronstedtite-7A   -2.3946     
   Wollastonite      -0.9946        Minnesotaite      -2.3978     
   Hedenbergite      -1.0142        Cristobalite(bet  -2.3986     
   Mn(OH)2(am)       -1.0399        SiO2(am)          -2.5726     
   Diaspore          -1.0601        Manganosite       -2.6472     
   Pseudowollastoni  -1.1289        Chamosite-7A      -2.8365     
   FeO               -1.1321        Daphnite-7A       -2.8752     
   Ferrosilite       -1.2692        Epidote           -2.9958     
    (only minerals with log Q/K > -3 listed)

                         partial
  Gases               press. (bar)     fugacity     fug. coef.    log fug.
 ---------------------------------------------------------------------------
   H2(g)                    52.82         52.86         1.001      1.7231
   CH4(g)                   1.266         1.265        0.9993      0.1022
   H2O(g)                  0.8195        0.8074        0.9852     -0.0929
   H2S(g)               1.006e-05     1.002e-05        0.9961     -4.9990
   HCl(g)               1.344e-12     1.344e-12         1.000*   -11.8718
   CO2(g)               1.416e-21     1.412e-21        0.9976    -20.8501
   CO(g)                2.113e-23     2.113e-23         1.000*   -22.6751
   C2H4(g)              1.485e-26     1.485e-26         1.000*   -25.8282
   S2(g)                8.024e-34     8.024e-34         1.000*   -33.0956
   SO2(g)               5.647e-37     5.606e-37        0.9928    -36.2513
   Na(g)                3.339e-39     3.339e-39         1.000*   -38.4764
   K(g)                 3.070e-42     3.070e-42         1.000*   -41.5129
   Cl2(g)               4.768e-53     4.768e-53         1.000*   -52.3216
   Mg(g)                6.255e-66     6.255e-66         1.000*   -65.2038
   O2(g)                2.996e-67     2.996e-67        0.9999    -66.5235
   Ca(g)                4.337e-81     4.337e-81         1.000*   -80.3628
   Al(g)               2.138e-101    2.138e-101         1.000*  -100.6700
   C(g)                1.167e-102    1.167e-102         1.000*  -101.9330
   Si(g)               4.836e-109    4.836e-109         1.000*  -108.3155
    *no data, gas taken to be ideal

                                  In fluid              Sorbed            Kd
  Original basis total moles   moles     mg/kg      moles     mg/kg      L/kg
 -------------------------------------------------------------------------------
   H2O                 64.3       50.2  9.29e+05
   Al+++              0.374   7.96e-07    0.0221
   Ca++               0.477      0.171  7.02e+03
   Cl-                0.990      0.990  3.60e+04
   CrO4--            0.0334   1.22e-21  1.45e-16
   Fe++                3.61   2.35e-07    0.0135
   H+                 -17.8   0.000895     0.926
   HCO3-            0.00100    0.00100      62.7
   HPO4--            0.0501   1.10e-11  1.08e-06
   K+                0.0280    0.00777      312.
   Mg++                4.40   2.06e-05     0.514
   Mn++              0.0836   0.000155      8.73
   Na+                0.997      0.997  2.35e+04
   O2(aq)           -0.0251    -0.0211     -694.
   SO4--            0.00100   2.00e-05      1.97
   SiO2(aq)            5.70   3.44e-05      2.12
   Ti(OH)4(aq)       0.0413     0.0413  4.92e+03

  Elemental composition               In fluid                  Sorbed
                  total moles     moles       mg/kg        moles       mg/kg
 -------------------------------------------------------------------------------
   Aluminum            0.3738    7.965e-07     0.02207
   Calcium             0.4767       0.1707       7024.
   Carbon            0.001000     0.001000       12.33
   Chlorine            0.9900       0.9900   3.604e+04
   Chromium           0.03343    1.220e-21   6.514e-17
   Hydrogen             111.0        100.6   1.041e+05
   Iron                 3.609    2.348e-07     0.01347
   Magnesium            4.397    2.059e-05      0.5141
   Manganese          0.08357    0.0001548       8.732
   Oxygen               76.13        50.33   8.269e+05
   Phosphorus         0.05012    1.100e-11   3.498e-07
   Potassium          0.02797     0.007774       312.1
   Silicon              5.697    3.438e-05      0.9916
   Sodium              0.9967       0.9967   2.353e+04
   Sulfur            0.001000    2.002e-05      0.6592
   Titanium           0.04135      0.04135       2033.


          Step #    94             Xi = 0.9000

          Temperature = 100.0 C    Pressure =  1.013 bars
          pH =  8.142              log fO2 =  -66.864
          Eh =  -0.6208 volts      pe =  -8.3848
          Ionic strength      =    1.326179 molal
          Charge imbalance    =    0.369643 eq/kg (17% error)
          Activity of water   =    0.968375
          Solvent mass        =     0.89233 kg
          Solution mass       =     0.96316 kg
          Mineral mass        =      1.0382 kg
          Solution density    =    0.997    g/cm3
          Solution viscosity  =    0.003    poise
          Chlorinity          =    1.109460 molal
          Dissolved solids    =       73540 mg/kg sol'n
          Hardness            =    15391.89 mg/kg sol'n as CaCO3
            carbonate         =       54.39 mg/kg sol'n as CaCO3
            non-carbonate     =    15337.50 mg/kg sol'n as CaCO3
          Carbonate alkalinity=       54.39 mg/kg sol'n as CaCO3
          Water type          =    Na-Cl
          Bulk volume         =    1.32e+03 cm3
          Fluid volume        =        966. cm3
          Mineral volume      =        353. cm3
          Inert volume        =        0.00 cm3
          Porosity            =        73.2 %
          Permeability        =     0.00947 cm2
          Mass reacted        =         943 g

                          moles          moles         grams          cm3      rxn rate
  Reactants             remaining       reacted       reacted       reacted  (mol/kg sec)
 ------------------------------------------------------------------------------------------
   Al2O3                  0.02336        0.2102         21.44          --            --  
   CaO                    0.05947        0.5352         30.01          --            --  
   Cr2O3                 0.002090       0.01881         2.858          --            --  
   FeO(ox)                 0.4510         4.059         291.6          --            --  
   K2O(ox)               0.001686       0.01517         1.429          --            --  
   MgO                     0.5054         4.548         183.3          --            --  
   MnO                    0.01045       0.09402         6.669          --            --  
   Na2O(ox)               0.02255        0.2029         12.58          --            --  
   P2O5                  0.003132       0.02819         4.002          --            --  
   SiO2                    0.7122         6.409         385.1          --            --  
   TiO2                  0.005169       0.04652         3.716          --            --  

  Minerals in system     moles      log moles      grams        volume (cm3)
 ----------------------------------------------------------------------------
   Andradite              0.06373     -1.196          32.38           8.402
   Annite                 0.02345     -1.630          12.00           3.619
   Antigorite             0.09998     -1.000          453.5           174.9
   Chromite               0.01881     -1.726          4.210          0.8277
   Daphnite-14A            0.1985     -0.702          141.6           42.37
   Diopside                0.1029     -0.987          22.29           6.803
   Greenalite              0.9500     -0.022          353.2           109.3
   Hydroxylapatite        0.01879     -1.726          9.441           3.563
   Tephroite              0.04695     -1.328          9.482           3.578
   Troilite             0.0009790     -3.009        0.08607         0.03248
                                               _____________   _____________
          (total)                                     1038.           353.3 

  Aqueous species       molality    mg/kg sol'n    act. coef.     log act.
 ---------------------------------------------------------------------------
   Na+                      1.049     2.234e+04      0.6208       -0.1863
   Cl-                     0.9739     3.199e+04      0.5554       -0.2669
   Ca++                    0.1526         5665.      0.1738       -1.5765
   NaCl(aq)                0.1185         6418.      1.0000       -0.9261
   H2(aq)                 0.06245         116.6      1.0000       -1.2045
   Ti(OH)4(aq)            0.05213         5598.      1.0000       -1.2829
   CaCl+                  0.01016         711.2      0.6208       -2.2000
   K+                    0.008538         309.3      0.5554       -2.3240
   CaCl2(aq)             0.003226         331.7      1.0000       -2.4914
   Methane(aq)           0.001121         16.66      1.0000       -2.9505
   KCl(aq)              0.0003055         21.10      1.0000       -3.5149
   OH-                  0.0001265         1.993      0.5899       -4.1272
   MnCl+                9.525e-05         7.977      0.6208       -4.2281
   Mn++                 3.641e-05         1.853      0.1738       -5.1988
   HS-                  2.308e-05        0.7073      0.5899       -4.8659
   NaHSiO3(aq)          1.899e-05         1.761      1.0000       -4.7214
   SiO2(aq)             1.466e-05        0.8159      1.0000       -4.8340
   Mg++                 1.362e-05        0.3066      0.2488       -5.4701
   NaOH(aq)             1.140e-05        0.4224      1.0000       -4.9432
   MgCl+                4.488e-06        0.2485      0.6208       -5.5550
   HSiO3-               2.609e-06        0.1864      0.6208       -5.7905
   AlO2-                8.382e-07       0.04580      0.6208       -6.2837
   H2S(aq)              2.985e-07      0.009425      1.0000       -6.5251
   NaAlO2(aq)           1.948e-07       0.01480      1.0000       -6.7103
   Fe++                 1.614e-07      0.008353      0.1738       -7.5519
   S--                  1.104e-07      0.003280      0.1352       -7.8259
   FeCl+                3.928e-08      0.003323      0.6208       -7.6128
    (only species > 1e-8 molal listed)

  Mineral saturation states
                     log Q/K                          log Q/K
 ----------------------------------------------------------------
   Daphnite-14A       0.0000 sat    Boehmite          -1.3678     
   Tephroite          0.0000 sat    Clinochlore-14A   -1.3847     
   Annite             0.0000 sat    Brucite           -1.6657     
   Diopside           0.0000 sat    Magnetite         -1.6682     
   Antigorite         0.0000 sat    Quartz            -1.7558     
   Greenalite         0.0000 sat    Monticellite      -1.8358     
   Troilite           0.0000 sat    Gibbsite          -1.8555     
   Hydroxylapatite    0.0000 sat    Mesolite          -1.8674     
   Chromite           0.0000 sat    Wustite           -1.8717     
   Andradite          0.0000 sat    Fe(OH)2           -1.8742     
   Phlogopite        -0.0430        Tridymite         -1.9276     
   Pyrrhotite        -0.0796        Prehnite          -1.9637     
   Saponite-Ca       -0.4198        Chalcedony        -1.9725     
   Chrysotile        -0.4566        Grossular         -1.9944     
   Ice               -0.4810        Halite            -2.0311     
   Saponite-Na       -0.5274        Talc              -2.0359     
   Alabandite        -0.5362        Fe                -2.1334     
   Tremolite         -0.5537        Saponite-H        -2.1673     
   Ripidolite-14A    -0.5994        Cristobalite(alp  -2.1735     
   Fayalite          -0.9230        Goethite          -2.2402     
   Saponite-Mg       -0.9290        Enstatite         -2.2451     
   Wollastonite      -0.9722        Coesite           -2.4142     
   Rhodonite         -0.9996        Cronstedtite-7A   -2.4362     
   Mn(OH)2(am)       -1.0015        Cristobalite(bet  -2.4757     
   Hedenbergite      -1.0174        Minnesotaite      -2.5518     
   Saponite-K        -1.0545        Manganosite       -2.6087     
   Diaspore          -1.0730        SiO2(am)          -2.6497     
   FeO               -1.0807        Chamosite-7A      -2.8365     
   Pseudowollastoni  -1.1065        Daphnite-7A       -2.8752     
   Ferrosilite       -1.2949     
    (only minerals with log Q/K > -3 listed)

                         partial
  Gases               press. (bar)     fugacity     fug. coef.    log fug.
 ---------------------------------------------------------------------------
   H2(g)                    78.13         78.18         1.001      1.8931
   CH4(g)                   1.282         1.281        0.9993      0.1077
   H2O(g)                  0.8192        0.8071        0.9852     -0.0931
   H2S(g)               8.935e-06     8.901e-06        0.9961     -5.0506
   HCl(g)               1.133e-12     1.133e-12         1.000*   -11.9456
   CO2(g)               2.994e-22     2.987e-22        0.9976    -21.5248
   CO(g)                6.611e-24     6.611e-24         1.000*   -23.1797
   C2H4(g)              6.964e-27     6.964e-27         1.000*   -26.1572
   S2(g)                2.893e-34     2.893e-34         1.000*   -33.5387
   SO2(g)               1.549e-37     1.538e-37        0.9928    -36.8131
   Na(g)                5.136e-39     5.136e-39         1.000*   -38.2894
   K(g)                 4.591e-42     4.591e-42         1.000*   -41.3381
   Cl2(g)               2.294e-53     2.294e-53         1.000*   -52.6394
   Mg(g)                1.050e-65     1.050e-65         1.000*   -64.9790
   O2(g)                1.369e-67     1.369e-67        0.9999    -66.8637
   Ca(g)                8.068e-81     8.068e-81         1.000*   -80.0933
   Al(g)               3.736e-101    3.736e-101         1.000*  -100.4276
   C(g)                5.402e-103    5.402e-103         1.000*  -102.2674
   Si(g)               8.865e-109    8.865e-109         1.000*  -108.0523
    *no data, gas taken to be ideal

                                  In fluid              Sorbed            Kd
  Original basis total moles   moles     mg/kg      moles     mg/kg      L/kg
 -------------------------------------------------------------------------------
   H2O                 65.4       49.6  9.28e+05
   Al+++              0.420   9.23e-07    0.0258
   Ca++               0.536      0.148  6.16e+03
   Cl-                0.990      0.990  3.64e+04
   CrO4--            0.0376   9.63e-22  1.16e-16
   Fe++                4.06   1.83e-07    0.0106
   H+                 -20.0   0.000875     0.916
   HCO3-            0.00100    0.00100      63.4
   HPO4--            0.0564   1.05e-11  1.05e-06
   K+                0.0313    0.00789      320.
   Mg++                4.90   1.62e-05     0.408
   Mn++              0.0940   0.000117      6.70
   Na+                 1.04       1.04  2.49e+04
   O2(aq)           -0.0282    -0.0299     -993.
   SO4--            0.00100   2.10e-05      2.09
   SiO2(aq)            6.41   3.24e-05      2.02
   Ti(OH)4(aq)       0.0465     0.0465  5.60e+03

  Elemental composition               In fluid                  Sorbed
                  total moles     moles       mg/kg        moles       mg/kg
 -------------------------------------------------------------------------------
   Aluminum            0.4205    9.227e-07     0.02585
   Calcium             0.5362       0.1481       6163.
   Carbon            0.001000     0.001000       12.47
   Chlorine            0.9900       0.9900   3.644e+04
   Chromium           0.03761    9.629e-22   5.198e-17
   Hydrogen             111.0        99.37   1.040e+05
   Iron                 4.060    1.827e-07     0.01060
   Magnesium            4.902    1.616e-05      0.4077
   Manganese          0.09402    0.0001175       6.701
   Oxygen               78.71        49.72   8.259e+05
   Phosphorus         0.05638    1.054e-11   3.389e-07
   Potassium          0.03134     0.007892       320.4
   Silicon              6.409    3.235e-05      0.9434
   Sodium               1.042        1.042   2.487e+04
   Sulfur            0.001000    2.096e-05      0.6979
   Titanium           0.04652      0.04652       2312.


          Step #   104             Xi = 1.0000

          Temperature = 100.0 C    Pressure =  1.013 bars
          pH =  8.211              log fO2 =  -67.114
          Eh =  -0.6305 volts      pe =  -8.5168
          Ionic strength      =    1.315923 molal
          Charge imbalance    =    0.373751 eq/kg (17.05% error)
          Activity of water   =    0.968089
          Solvent mass        =     0.88097 kg
          Solution mass       =     0.95257 kg
          Mineral mass        =      1.1536 kg
          Solution density    =    0.998    g/cm3
          Solution viscosity  =    0.003    poise
          Chlorinity          =    1.123755 molal
          Dissolved solids    =       75161 mg/kg sol'n
          Hardness            =    13206.49 mg/kg sol'n as CaCO3
            carbonate         =       55.56 mg/kg sol'n as CaCO3
            non-carbonate     =    13150.93 mg/kg sol'n as CaCO3
          Carbonate alkalinity=       55.56 mg/kg sol'n as CaCO3
          Water type          =    Na-Cl
          Bulk volume         =    1.35e+03 cm3
          Fluid volume        =        954. cm3
          Mineral volume      =        392. cm3
          Inert volume        =        0.00 cm3
          Porosity            =        70.9 %
          Permeability        =     0.00424 cm2
          Mass reacted        =    1.05e+03 g

                          moles          moles         grams          cm3      rxn rate
  Reactants             remaining       reacted       reacted       reacted  (mol/kg sec)
 ------------------------------------------------------------------------------------------
   Al2O3               -1.583e-16        0.2336         23.82          --            --  
   CaO                 -4.380e-16        0.5947         33.35          --            --  
   Cr2O3               -2.889e-17       0.02090         3.176          --            --  
   FeO(ox)             -7.772e-16         4.510         324.0          --            --  
   K2O(ox)              4.310e-18       0.01686         1.588          --            --  
   MgO                  5.905e-15         5.054         203.7          --            --  
   MnO                 -7.850e-17        0.1045         7.410          --            --  
   Na2O(ox)            -2.073e-16        0.2255         13.97          --            --  
   P2O5                -1.887e-17       0.03132         4.446          --            --  
   SiO2                -6.731e-15         7.122         427.9          --            --  
   TiO2                 4.326e-17       0.05169         4.129          --            --  

  Minerals in system     moles      log moles      grams        volume (cm3)
 ----------------------------------------------------------------------------
   Andradite              0.08137     -1.090          41.35           10.73
   Annite                 0.02698     -1.569          13.81           4.164
   Antigorite              0.1101     -0.958          499.5           192.6
   Chromite               0.02090     -1.680          4.677          0.9196
   Daphnite-14A            0.2201     -0.657          157.1           46.98
   Diopside                0.1215     -0.916          26.30           8.028
   Greenalite               1.048      0.021          389.7           120.6
   Hydroxylapatite        0.02088     -1.680          10.49           3.958
   Tephroite              0.05219     -1.282          10.54           3.977
   Troilite             0.0009778     -3.010        0.08596         0.03244
                                               _____________   _____________
          (total)                                     1154.           392.0 

  Aqueous species       molality    mg/kg sol'n    act. coef.     log act.
 ---------------------------------------------------------------------------
   Na+                      1.107     2.355e+04      0.6207       -0.1628
   Cl-                     0.9826     3.222e+04      0.5555       -0.2629
   Ca++                    0.1310         4856.      0.1740       -1.6422
   NaCl(aq)                0.1263         6825.      1.0000       -0.8987
   H2(aq)                 0.08327         155.3      1.0000       -1.0795
   Ti(OH)4(aq)            0.05867         6289.      1.0000       -1.2316
   CaCl+                 0.008818         616.0      0.6207       -2.2617
   K+                    0.008469         306.2      0.5555       -2.3275
   CaCl2(aq)             0.002824         289.9      1.0000       -2.5491
   Methane(aq)           0.001135         16.84      1.0000       -2.9450
   KCl(aq)              0.0003059         21.09      1.0000       -3.5144
   OH-                  0.0001484         2.334      0.5899       -4.0578
   MnCl+                7.454e-05         6.231      0.6207       -4.3347
   Mn++                 2.820e-05         1.433      0.1740       -5.3093
   HS-                  2.482e-05        0.7591      0.5899       -4.8344
   NaHSiO3(aq)          2.064e-05         1.911      1.0000       -4.6853
   NaOH(aq)             1.412e-05        0.5221      1.0000       -4.8503
   SiO2(aq)             1.286e-05        0.7148      1.0000       -4.8907
   Mg++                 1.085e-05        0.2438      0.2489       -5.5687
   MgCl+                3.610e-06        0.1995      0.6207       -5.6496
   HSiO3-               2.687e-06        0.1916      0.6207       -5.7778
   AlO2-                9.626e-07       0.05251      0.6207       -6.2236
   H2S(aq)              2.735e-07      0.008620      1.0000       -6.5631
   NaAlO2(aq)           2.362e-07       0.01790      1.0000       -6.6268
   S--                  1.391e-07      0.004124      0.1355       -7.7249
   Fe++                 1.278e-07      0.006602      0.1740       -7.6529
   FeCl+                3.142e-08      0.002653      0.6207       -7.7098
    (only species > 1e-8 molal listed)

  Mineral saturation states
                     log Q/K                          log Q/K
 ----------------------------------------------------------------
   Andradite          0.0000 sat    Clinochlore-14A   -1.3729     
   Troilite           0.0000 sat    Boehmite          -1.3773     
   Chromite           0.0000 sat    Brucite           -1.6256     
   Daphnite-14A       0.0000 sat    Magnetite         -1.6797     
   Antigorite         0.0000 sat    Monticellite      -1.7791     
   Diopside           0.0000 sat    Quartz            -1.8125     
   Hydroxylapatite    0.0000 sat    Fe(OH)2           -1.8365     
   Annite             0.0000 sat    Wustite           -1.8425     
   Tephroite          0.0000 sat    Gibbsite          -1.8651     
   Greenalite         0.0000 sat    Mesolite          -1.9463     
   Phlogopite        -0.0359        Grossular         -1.9639     
   Pyrrhotite        -0.0796        Fe                -1.9704     
   Chrysotile        -0.4495        Tridymite         -1.9843     
   Ice               -0.4811        Halite            -2.0037     
   Saponite-Ca       -0.4984        Prehnite          -2.0064     
   Alabandite        -0.5458        Chalcedony        -2.0292     
   Saponite-Na       -0.5873        Talc              -2.1420     
   Ripidolite-14A    -0.5923        Cristobalite(alp  -2.2302     
   Tremolite         -0.6598        Saponite-H        -2.2579     
   Fayalite          -0.9040        Enstatite         -2.2616     
   Wollastonite      -0.9557        Goethite          -2.2649     
   Mn(OH)2(am)       -0.9733        Cronstedtite-7A   -2.4667     
   Saponite-Mg       -1.0129        Coesite           -2.4709     
   Hedenbergite      -1.0198        Cristobalite(bet  -2.5324     
   Rhodonite         -1.0279        Manganosite       -2.5804     
   FeO               -1.0428        Minnesotaite      -2.6650     
   Diaspore          -1.0825        SiO2(am)          -2.7064     
   Pseudowollastoni  -1.0900        Chamosite-7A      -2.8365     
   Saponite-K        -1.1233        Daphnite-7A       -2.8752     
   Ferrosilite       -1.3137     
    (only minerals with log Q/K > -3 listed)

                         partial
  Gases               press. (bar)     fugacity     fug. coef.    log fug.
 ---------------------------------------------------------------------------
   H2(g)                    104.2         104.3         1.001      2.0181
   CH4(g)                   1.299         1.298        0.9993      0.1132
   H2O(g)                  0.8190        0.8069        0.9852     -0.0932
   H2S(g)               8.186e-06     8.155e-06        0.9961     -5.0886
   HCl(g)               9.746e-13     9.746e-13         1.000*   -12.0112
   CO2(g)               9.585e-23     9.562e-23        0.9976    -22.0194
   CO(g)                2.823e-24     2.823e-24         1.000*   -23.5493
   C2H4(g)              4.018e-27     4.018e-27         1.000*   -26.3960
   S2(g)                1.365e-34     1.365e-34         1.000*   -33.8647
   SO2(g)               5.981e-38     5.938e-38        0.9928    -37.2264
   Na(g)                7.347e-39     7.347e-39         1.000*   -38.1339
   K(g)                 6.172e-42     6.172e-42         1.000*   -41.2096
   Cl2(g)               1.272e-53     1.272e-53         1.000*   -52.8954
   Mg(g)                1.536e-65     1.536e-65         1.000*   -64.8136
   O2(g)                7.693e-68     7.692e-68        0.9999    -67.1140
   Ca(g)                1.274e-80     1.274e-80         1.000*   -79.8950
   Al(g)               5.632e-101    5.632e-101         1.000*  -100.2494
   C(g)                3.077e-103    3.077e-103         1.000*  -102.5119
   Si(g)               1.384e-108    1.384e-108         1.000*  -107.8588
    *no data, gas taken to be ideal

                                  In fluid              Sorbed            Kd
  Original basis total moles   moles     mg/kg      moles     mg/kg      L/kg
 -------------------------------------------------------------------------------
   H2O                 66.5       49.0  9.26e+05
   Al+++              0.467   1.06e-06    0.0299
   Ca++               0.596      0.126  5.29e+03
   Cl-                0.990      0.990  3.68e+04
   CrO4--            0.0418   7.62e-22  9.27e-17
   Fe++                4.51   1.43e-07   0.00840
   H+                 -22.2   0.000854     0.904
   HCO3-            0.00100    0.00100      64.1
   HPO4--            0.0626   1.08e-11  1.08e-06
   K+                0.0347    0.00773      317.
   Mg++                5.41   1.27e-05     0.325
   Mn++               0.104   9.05e-05      5.22
   Na+                 1.09       1.09  2.62e+04
   O2(aq)           -0.0313    -0.0387 -1.30e+03
   SO4--            0.00100   2.22e-05      2.24
   SiO2(aq)            7.12   3.19e-05      2.01
   Ti(OH)4(aq)       0.0517     0.0517  6.29e+03

  Elemental composition               In fluid                  Sorbed
                  total moles     moles       mg/kg        moles       mg/kg
 -------------------------------------------------------------------------------
   Aluminum            0.4672    1.057e-06     0.02994
   Calcium             0.5957       0.1257       5288.
   Carbon            0.001000     0.001000       12.61
   Chlorine            0.9900       0.9900   3.685e+04
   Chromium           0.04179    7.616e-22   4.157e-17
   Hydrogen             111.0        98.16   1.039e+05
   Iron                 4.511    1.432e-07    0.008396
   Magnesium            5.408    1.274e-05      0.3250
   Manganese           0.1045    9.051e-05       5.220
   Oxygen               81.29        49.11   8.248e+05
   Phosphorus         0.06265    1.076e-11   3.498e-07
   Potassium          0.03472     0.007731       317.3
   Silicon              7.122    3.188e-05      0.9400
   Sodium               1.087        1.087   2.623e+04
   Sulfur            0.001000    2.223e-05      0.7482
   Titanium           0.05169      0.05169       2598.
