# Supplementary material for: Mineral Indicators of Geologically Recent Past Habitability on Mars
Source: Life (Basel). 2023 Dec 15;13(12):2349. doi: 10.3390/life13122349 (PMC10744562; doi:10.3390/life13122349)
Supplement: Supplementary file 1 [file life-13-02349-s001.zip › Supplemental Files 1/Na2Mg(ClO4)2/Na2Mg(ClO4)2_373/ALH7005 Mg+Na ClO42_373.txt]

          Step #     0             Xi = 0.0000

          Temperature = 100.0 C    Pressure =  1.013 bars
          pH =  6.895              log fO2 =   -3.057
          Eh =   0.6524 volts      pe =   8.8123
          Ionic strength      =    1.307014 molal
          Charge imbalance    =    0.336309 eq/kg (17.25% error)
          Activity of water   =    0.972321
          Solvent mass        =      1.0000 kg
          Solution mass       =      1.0586 kg
          Mineral mass        =      0.0000 kg
          Solution density    =    0.987    g/cm3
          Solution viscosity  =    0.003    poise
          Chlorinity          =    0.990000 molal
          Dissolved solids    =       55375 mg/kg sol'n
          Hardness            =    33564.04 mg/kg sol'n as CaCO3
            carbonate         =       39.78 mg/kg sol'n as CaCO3
            non-carbonate     =    33524.26 mg/kg sol'n as CaCO3
          Carbonate alkalinity=       39.78 mg/kg sol'n as CaCO3
          Water type          =    Na-Cl
          Bulk volume         =    1.07e+03 cm3
          Fluid volume        =    1.07e+03 cm3
          Mineral volume      =        0.00 cm3
          Inert volume        =        0.00 cm3
          Porosity            =        100. %
          Permeability        =        98.7 cm2
          Mass reacted        =           0 g

                          moles          moles         grams          cm3      rxn rate
  Reactants             remaining       reacted       reacted       reacted  (mol/kg sec)
 ------------------------------------------------------------------------------------------
   H2O                      0.000         0.000         0.000          --            --  
   Al2O3                   0.2980         0.000         0.000          --            --  
   CaO                     0.5965         0.000         0.000          --            --  
   Cr2O3                  0.06826         0.000         0.000          --            --  
   FeO(ox)                  2.962         0.000         0.000          --            --  
   K2O(ox)               0.003372         0.000         0.000          --            --  
   MgO                      7.407         0.000         0.000          --            --  
   MnO                    0.06716         0.000         0.000          --            --  
   Na2O(ox)               0.08028         0.000         0.000          --            --  
   P2O5                   0.02983         0.000         0.000          --            --  
   S                      0.01684         0.000         0.000         0.000          --  
   SiO2                     7.470         0.000         0.000          --            --  
   TiO2                   0.05169         0.000         0.000          --            --  

  No minerals in system.

  Aqueous species       molality    mg/kg sol'n    act. coef.     log act.
 ---------------------------------------------------------------------------
   Cl-                     0.8533     2.858e+04      0.5556       -0.3241
   Na+                     0.5787     1.257e+04      0.6207       -0.4447
   Mg++                    0.2734         6277.      0.2490       -1.1671
   MgCl+                  0.07906         4463.      0.6207       -1.3092
   NaCl(aq)               0.05730         3163.      1.0000       -1.2418
   K+                   0.0009695         35.81      0.5556       -3.2687
   MgSO4(aq)            0.0009365         106.5      1.0000       -3.0285
   Ca++                 0.0009286         35.16      0.1742       -3.7912
   Fe++                 0.0008112         42.79      0.1742       -3.8500
   MgHCO3+              0.0005719         46.09      0.6207       -3.4498
   HCO3-                0.0003082         17.77      0.6207       -3.7183
   FeCl+                0.0001734         14.95      0.6207       -3.9681
   SO4--                6.312e-05         5.728      0.0980       -5.2087
   CO2(aq)              6.119e-05         2.544      1.0000       -4.2133
   CaCl+                5.435e-05         3.878      0.6207       -4.4719
   KCl(aq)              3.042e-05         2.142      1.0000       -4.5168
   MgCO3(aq)            2.799e-05         2.229      1.0000       -4.5531
   NaHCO3(aq)           2.668e-05         2.117      1.0000       -4.5738
   CaCl2(aq)            1.512e-05         1.585      1.0000       -4.8206
   FeCl4--              1.155e-05         2.156      0.0980       -5.9465
   OH-                  7.201e-06        0.1157      0.5899       -5.3718
   FeCO3+               1.352e-06        0.1480      0.6207       -6.0762
   CaHCO3+              1.305e-06        0.1247      0.6207       -6.0914
   FeCl++               1.106e-06       0.09539      0.1166       -6.8894
   CO3--                1.064e-06       0.06029      0.1166       -6.9064
   Ti(OH)4(aq)          1.000e-06        0.1095      1.0000       -6.0000
   SiO2(aq)             9.516e-07       0.05401      1.0000       -6.0215
   Fe+++                8.945e-07       0.04719      0.0496       -7.3530
   AlO2-                8.707e-07       0.04851      0.6207       -6.2673
   CrO4--               8.484e-07       0.09296      0.0980       -7.0803
   HPO4--               7.192e-07       0.06521      0.0980       -7.1521
   MnCl+                6.966e-07       0.05948      0.6207       -6.3641
   O2(aq)               6.838e-07       0.02067      1.0000       -6.1651
   FeCl2(aq)            5.332e-07       0.06384      1.0000       -6.2731
   NaOH(aq)             3.579e-07       0.01352      1.0000       -6.4462
   CaSO4(aq)            3.244e-07       0.04172      1.0000       -6.4889
   Mn++                 3.031e-07       0.01573      0.1742       -7.2775
   H2PO4-               2.800e-07       0.02566      0.6207       -6.7599
   CaCO3(aq)            2.645e-07       0.02500      1.0000       -6.5776
   H+                   1.571e-07     0.0001495      0.8100       -6.8955
   HCrO4-               1.516e-07       0.01676      0.6207       -7.0264
   NaAlO2(aq)           1.116e-07      0.008641      1.0000       -6.9524
   KSO4-                8.400e-08       0.01073      0.6207       -7.2828
   NaHSiO3(aq)          3.872e-08      0.003660      1.0000       -7.4121
   NaCO3-               1.955e-08      0.001533      0.6207       -7.9160
   HAlO2(aq)            1.762e-08     0.0009986      1.0000       -7.7539
   HCl(aq)              1.447e-08     0.0004983      1.0000       -7.8396
    (only species > 1e-8 molal listed)

  Mineral saturation states
                     log Q/K                          log Q/K
 ----------------------------------------------------------------
   Antigorite        46.6538s/sat   Chamosite-7A       0.9252s/sat
   Magnetite         33.8678s/sat   Phlogopite         0.9039s/sat
   Cronstedtite-7A   33.1267s/sat   Saponite-Mg        0.8658s/sat
   Hematite          31.2374s/sat   Siderite           0.8239s/sat
   Ferrite-Mg        28.2172s/sat   Hydromagnesite     0.6787s/sat
   Ferrite-Ca        24.5799s/sat   Saponite-Na        0.4722s/sat
   Jarosite          22.0954s/sat   Fayalite           0.3113s/sat
   Nontronite-Mg     21.8186s/sat   Saponite-Ca        0.2996s/sat
   Nontronite-Na     21.4185s/sat   Hercynite          0.2219s/sat
   Nontronite-Ca     21.2459s/sat   Diaspore           0.1898s/sat
   Nontronite-K      20.6654s/sat   Dolomite-dis       0.1891s/sat
   Nontronite-H      20.2769s/sat   Brucite            0.1481s/sat
   Andradite         16.6450s/sat   FeO                0.1303s/sat
   Goethite          14.9232s/sat   Boehmite          -0.1050     
   Fe(OH)3           10.6090s/sat   Saponite-K        -0.2814     
   Ferrite-Dicalciu   6.6657s/sat   Ice               -0.4792     
   Clinochlore-14A    6.6435s/sat   Artinite          -0.5287     
   Ripidolite-14A     6.2267s/sat   Gibbsite          -0.5909     
   NaFeO2             5.5319s/sat   Fe(OH)2           -0.6615     
   Strengite          5.4608s/sat   Saponite-H        -0.6712     
   Amesite-14A        5.1214s/sat   Annite            -0.8563     
   Daphnite-14A       5.0230s/sat   Forsterite        -1.2495     
   Bixbyite           4.6887s/sat   Ferrosilite       -1.2715     
   Pyrolusite         4.4532s/sat   Talc              -1.3483     
   Clinochlore-7A     3.7200s/sat   Calcite           -1.3883     
   Epidote            3.6257s/sat   Aragonite         -1.5319     
   Epidote-ord        3.6203s/sat   Enstatite         -1.6207     
   Ripidolite-7A      3.3195s/sat   Hydroxylapatite   -1.6657     
   Hausmannite        2.7572s/sat   Corundum          -1.6899     
   Chrysotile         2.6078s/sat   Halite            -2.3468     
   Daphnite-7A        2.1478s/sat   Dawsonite         -2.4611     
   Huntite            1.7269s/sat   Smectite-high-Fe  -2.5904     
   Magnesite          1.4226s/sat   Monohydrocalcite  -2.6081     
   Dolomite-ord       1.3024s/sat   Whitlockite       -2.6492     
   Dolomite           1.3017s/sat   Nesquehonite      -2.7363     
   Greenalite         1.2613s/sat   Quartz            -2.9433     
   Wustite            0.9659s/sat
    (only minerals with log Q/K > -3 listed)

                         partial
  Gases               press. (bar)     fugacity     fug. coef.    log fug.
 ---------------------------------------------------------------------------
   H2O(g)                  0.8226        0.8104        0.9852     -0.0913
   CO2(g)                0.005713      0.005700        0.9976     -2.2441
   O2(g)                0.0008761     0.0008760        0.9999     -3.0575
   HCl(g)               1.752e-11     1.752e-11         1.000*   -10.7565
   Cl2(g)               4.368e-19     4.368e-19         1.000*   -18.3597
   H2(g)                9.805e-31     9.812e-31         1.001    -30.0082
   CO(g)                1.577e-36     1.577e-36         1.000*   -35.8022
   SO2(g)               1.608e-42     1.597e-42        0.9928    -41.7967
   Na(g)                1.799e-56     1.799e-56         1.000*   -55.7449
   K(g)                 3.312e-60     3.312e-60         1.000*   -59.4799
   Mg(g)                8.510e-96     8.510e-96         1.000*   -95.0701
   H2S(g)              1.819e-106    1.812e-106        0.9961   -105.7418
   CH4(g)              6.021e-109    6.017e-109        0.9993   -108.2206
   Ca(g)               1.985e-117    1.985e-117         1.000*  -116.7021
   C(g)                1.611e-147    1.611e-147         1.000*  -146.7930
   Al(g)               9.541e-148    9.541e-148         1.000*  -147.0204
   S2(g)               7.614e-172    7.614e-172         1.000*  -171.1184
   Si(g)               8.992e-174    8.992e-174         1.000*  -173.0461
   C2H4(g)             9.749e-180    9.749e-180         1.000*  -179.0110
    *no data, gas taken to be ideal

                                  In fluid              Sorbed            Kd
  Original basis total moles   moles     mg/kg      moles     mg/kg      L/kg
 -------------------------------------------------------------------------------
   H2O                 55.5       55.5  9.45e+05
   Al+++           1.00e-06   1.00e-06    0.0255
   Ca++             0.00100    0.00100      37.9
   Cl-                0.990      0.990  3.32e+04
   CrO4--          1.00e-06   1.00e-06     0.110
   Fe++             0.00100    0.00100      52.8
   H+              2.29e-05   2.29e-05    0.0218
   HCO3-            0.00100    0.00100      57.6
   HPO4--          1.00e-06   1.00e-06    0.0907
   K+               0.00100    0.00100      36.9
   Mg++               0.354      0.354  8.13e+03
   Mn++            1.00e-06   1.00e-06    0.0519
   Na+                0.636      0.636  1.38e+04
   O2(aq)          1.52e-06   1.52e-06    0.0460
   SO4--            0.00100    0.00100      90.7
   SiO2(aq)        1.00e-06   1.00e-06    0.0568
   Ti(OH)4(aq)     1.00e-06   1.00e-06     0.109

  Elemental composition               In fluid                  Sorbed
                  total moles     moles       mg/kg        moles       mg/kg
 -------------------------------------------------------------------------------
   Aluminum         1.000e-06    1.000e-06     0.02549
   Calcium           0.001000     0.001000       37.86
   Carbon            0.001000     0.001000       11.35
   Chlorine            0.9900       0.9900   3.315e+04
   Chromium         1.000e-06    1.000e-06     0.04912
   Hydrogen             111.0        111.0   1.057e+05
   Iron              0.001000     0.001000       52.75
   Magnesium           0.3540       0.3540       8128.
   Manganese        1.000e-06    1.000e-06     0.05190
   Oxygen               55.52        55.52   8.390e+05
   Phosphorus       1.000e-06    1.000e-06     0.02926
   Potassium         0.001000     0.001000       36.93
   Silicon          1.000e-06    1.000e-06     0.02653
   Sodium              0.6360       0.6360   1.381e+04
   Sulfur            0.001000     0.001000       30.29
   Titanium         1.000e-06    1.000e-06     0.04523


          Step #     0             Xi = 0.0000

          Temperature = 100.0 C    Pressure =  1.013 bars
          pH =  5.258              log fO2 =  -51.499
          Eh =  -0.1230 volts      pe =  -1.6612
          Ionic strength      =    1.306767 molal
          Charge imbalance    =    0.336320 eq/kg (17.26% error)
          Activity of water   =    0.972321
          Solvent mass        =      1.0000 kg
          Solution mass       =      1.0586 kg
          Mineral mass        =  3.4678e-05 kg
          Solution density    =    0.987    g/cm3
          Solution viscosity  =    0.003    poise
          Chlorinity          =    0.989994 molal
          Dissolved solids    =       55338 mg/kg sol'n
          Hardness            =    33565.14 mg/kg sol'n as CaCO3
            carbonate         =        5.05 mg/kg sol'n as CaCO3
            non-carbonate     =    33560.09 mg/kg sol'n as CaCO3
          Carbonate alkalinity=        5.05 mg/kg sol'n as CaCO3
          Water type          =    Na-Cl
          Bulk volume         =    1.07e+03 cm3
          Fluid volume        =    1.07e+03 cm3
          Mineral volume      =     0.00661 cm3
          Inert volume        =        0.00 cm3
          Porosity            =        100. %
          Permeability        =        98.7 cm2
          Mass reacted        =           0 g

                          moles          moles         grams          cm3      rxn rate
  Reactants             remaining       reacted       reacted       reacted  (mol/kg sec)
 ------------------------------------------------------------------------------------------
   H2O                      0.000         0.000         0.000          --            --  
   Al2O3                   0.2980         0.000         0.000          --            --  
   CaO                     0.5965         0.000         0.000          --            --  
   Cr2O3                  0.06826         0.000         0.000          --            --  
   FeO(ox)                  2.962         0.000         0.000          --            --  
   K2O(ox)               0.003372         0.000         0.000          --            --  
   MgO                      7.407         0.000         0.000          --            --  
   MnO                    0.06716         0.000         0.000          --            --  
   Na2O(ox)               0.08028         0.000         0.000          --            --  
   P2O5                   0.02983         0.000         0.000          --            --  
   S                      0.01684         0.000         0.000         0.000          --  
   SiO2                     7.470         0.000         0.000          --            --  
   TiO2                   0.05169         0.000         0.000          --            --  

  Minerals in system     moles      log moles      grams        volume (cm3)
 ----------------------------------------------------------------------------
   Chromite             5.000e-07     -6.301      0.0001119       2.200e-05
   Diaspore             9.720e-07     -6.012      5.831e-05       1.726e-05
   Hematite             0.0001956     -3.709        0.03124        0.005922
   Pyrite               2.724e-05     -4.565       0.003269       0.0006522
                                               _____________   _____________
          (total)                                   0.03468        0.006614 

  Aqueous species       molality    mg/kg sol'n    act. coef.     log act.
 ---------------------------------------------------------------------------
   Cl-                     0.8533     2.858e+04      0.5556       -0.3241
   Na+                     0.5787     1.257e+04      0.6207       -0.4447
   Mg++                    0.2738         6286.      0.2490       -1.1665
   MgCl+                  0.07917         4469.      0.6207       -1.3086
   NaCl(aq)               0.05730         3163.      1.0000       -1.2418
   K+                   0.0009695         35.81      0.5556       -3.2687
   Ca++                 0.0009298         35.20      0.1742       -3.7907
   MgSO4(aq)            0.0008854         100.7      1.0000       -3.0529
   CO2(aq)              0.0007446         30.96      1.0000       -3.1281
   Fe++                 0.0004729         24.95      0.1742       -4.0843
   MgHCO3+              0.0001608         12.96      0.6207       -4.0009
   FeCl+                0.0001011         8.719      0.6207       -4.2024
   HCO3-                8.653e-05         4.988      0.6207       -4.2700
   SO4--                5.959e-05         5.408      0.0980       -5.2337
   CaCl+                5.442e-05         3.883      0.6207       -4.4714
   KCl(aq)              3.042e-05         2.142      1.0000       -4.5168
   CaCl2(aq)            1.513e-05         1.587      1.0000       -4.8201
   NaHCO3(aq)           7.491e-06        0.5945      1.0000       -5.1255
   H+                   6.808e-06      0.006482      0.8100       -5.2585
   FeCl4--              6.730e-06         1.257      0.0980       -6.1809
   Ti(OH)4(aq)          1.000e-06        0.1095      1.0000       -6.0000
   SiO2(aq)             9.988e-07       0.05669      1.0000       -6.0005
   H2PO4-               9.429e-07       0.08639      0.6207       -6.2327
   MnCl+                6.967e-07       0.05949      0.6207       -6.3641
   HCl(aq)              6.271e-07       0.02160      1.0000       -6.2026
   CaHCO3+              3.670e-07       0.03504      0.6207       -6.6425
   FeCl2(aq)            3.108e-07       0.03722      1.0000       -6.5075
   CaSO4(aq)            3.067e-07       0.03944      1.0000       -6.5133
   Mn++                 3.031e-07       0.01573      0.1742       -7.2775
   MgCO3(aq)            1.815e-07       0.01446      1.0000       -6.7411
   OH-                  1.661e-07      0.002669      0.5899       -7.0088
   H2S(aq)              8.244e-08      0.002654      1.0000       -7.0839
   KSO4-                7.931e-08       0.01013      0.6207       -7.3078
   HPO4--               5.586e-08      0.005065      0.0980       -8.2618
   HSO4-                5.190e-08      0.004759      0.6207       -7.4920
   AlO2-                1.298e-08     0.0007230      0.6207       -8.0940
   HAlO2(aq)            1.138e-08     0.0006451      1.0000       -7.9437
    (only species > 1e-8 molal listed)

  Mineral saturation states
                     log Q/K                          log Q/K
 ----------------------------------------------------------------
   Hematite           0.0000 sat    Magnetite         -0.8779     
   Chromite           0.0000 sat    Eskolaite         -1.4346     
   Diaspore           0.0000 sat    Siderite          -1.5991     
   Pyrite             0.0000 sat    Corundum          -2.0695     
   Boehmite          -0.2948        Halite            -2.3468     
   Ice               -0.4792        Magnesiochromite  -2.5631     
   Goethite          -0.6955        Troilite          -2.8579     
   Magnesite         -0.7654        Quartz            -2.9223     
   Gibbsite          -0.7807        Pyrrhotite        -2.9375     
    (only minerals with log Q/K > -3 listed)

                         partial
  Gases               press. (bar)     fugacity     fug. coef.    log fug.
 ---------------------------------------------------------------------------
   H2O(g)                  0.8226        0.8104        0.9852     -0.0913
   CO2(g)                 0.06953       0.06937        0.9976     -1.1589
   H2S(g)               2.468e-06     2.458e-06        0.9961     -5.6094
   H2(g)                1.630e-06     1.632e-06         1.001     -5.7874
   HCl(g)               7.594e-10     7.594e-10         1.000*    -9.1195
   CH4(g)               5.603e-11     5.599e-11        0.9993    -10.2519
   CO(g)                3.191e-11     3.191e-11         1.000*   -10.4961
   SO2(g)               4.745e-15     4.711e-15        0.9928    -14.3269
   S2(g)                5.066e-20     5.066e-20         1.000*   -19.2953
   C2H4(g)              3.052e-32     3.052e-32         1.000*   -31.5154
   Cl2(g)               4.935e-40     4.935e-40         1.000*   -39.3067
   Na(g)                5.353e-46     5.353e-46         1.000*   -45.2714
   K(g)                 9.854e-50     9.854e-50         1.000*   -49.0064
   O2(g)                3.168e-52     3.168e-52        0.9999    -51.4992
   Mg(g)                7.541e-75     7.541e-75         1.000*   -74.1225
   Ca(g)                1.759e-96     1.759e-96         1.000*   -95.7547
   C(g)                 5.419e-98     5.419e-98         1.000*   -97.2660
   Al(g)               1.322e-111    1.322e-111         1.000*  -110.8789
   Si(g)               2.610e-125    2.610e-125         1.000*  -124.5834
    *no data, gas taken to be ideal

                                  In fluid              Sorbed            Kd
  Original basis total moles   moles     mg/kg      moles     mg/kg      L/kg
 -------------------------------------------------------------------------------
   H2O                 55.5       55.5  9.45e+05
   Al+++           1.00e-06   2.80e-08  0.000714
   Ca++             0.00100    0.00100      37.9
   Cl-                0.990      0.990  3.32e+04
   CrO4--          1.00e-06   5.57e-15  6.11e-10
   Fe++             0.00100   0.000581      30.7
   H+              2.29e-05   0.000753     0.717
   HCO3-            0.00100    0.00100      57.6
   HPO4--          1.00e-06   1.00e-06    0.0907
   K+               0.00100    0.00100      36.9
   Mg++               0.354      0.354  8.13e+03
   Mn++            1.00e-06   1.00e-06    0.0519
   Na+                0.636      0.636  1.38e+04
   O2(aq)          1.52e-06  -1.82e-07  -0.00551
   SO4--            0.00100   0.000946      85.8
   SiO2(aq)        1.00e-06   1.00e-06    0.0568
   Ti(OH)4(aq)     1.00e-06   1.00e-06     0.109

  Elemental composition               In fluid                  Sorbed
                  total moles     moles       mg/kg        moles       mg/kg
 -------------------------------------------------------------------------------
   Aluminum         1.000e-06    2.799e-08   0.0007135
   Calcium           0.001000     0.001000       37.86
   Carbon            0.001000     0.001000       11.35
   Chlorine            0.9900       0.9900   3.316e+04
   Chromium         1.000e-06    5.573e-15   2.737e-10
   Hydrogen             111.0        111.0   1.057e+05
   Iron              0.001000    0.0005810       30.65
   Magnesium           0.3540       0.3540       8128.
   Manganese        1.000e-06    1.000e-06     0.05190
   Oxygen               55.52        55.52   8.391e+05
   Phosphorus       1.000e-06    1.000e-06     0.02926
   Potassium         0.001000     0.001000       36.93
   Silicon          1.000e-06    1.000e-06     0.02653
   Sodium              0.6360       0.6360   1.381e+04
   Sulfur            0.001000    0.0009455       28.64
   Titanium         1.000e-06    1.000e-06     0.04523


          Step #     1             Xi = 0.0100

          Temperature = 100.0 C    Pressure =  1.013 bars
          pH =  5.823              log fO2 =  -59.634
          Eh =  -0.3153 volts      pe =  -4.2591
          Ionic strength      =    1.307790 molal
          Charge imbalance    =    0.336573 eq/kg (17.25% error)
          Activity of water   =    0.972287
          Solvent mass        =     0.99913 kg
          Solution mass       =      1.0578 kg
          Mineral mass        =    0.011365 kg
          Solution density    =    0.987    g/cm3
          Solution viscosity  =    0.003    poise
          Chlorinity          =    0.990859 molal
          Dissolved solids    =       55452 mg/kg sol'n
          Hardness            =    33220.59 mg/kg sol'n as CaCO3
            carbonate         =       14.42 mg/kg sol'n as CaCO3
            non-carbonate     =    33206.17 mg/kg sol'n as CaCO3
          Carbonate alkalinity=       14.42 mg/kg sol'n as CaCO3
          Water type          =    Na-Cl
          Bulk volume         =    1.08e+03 cm3
          Fluid volume        =    1.07e+03 cm3
          Mineral volume      =        3.81 cm3
          Inert volume        =        0.00 cm3
          Porosity            =        99.6 %
          Permeability        =        87.3 cm2
          Mass reacted        =        10.5 g

                          moles          moles         grams          cm3      rxn rate
  Reactants             remaining       reacted       reacted       reacted  (mol/kg sec)
 ------------------------------------------------------------------------------------------
   H2O                      0.000         0.000         0.000          --            --  
   Al2O3                   0.2950      0.002980        0.3038          --            --  
   CaO                     0.5906      0.005965        0.3345          --            --  
   Cr2O3                  0.06758     0.0006826        0.1037          --            --  
   FeO(ox)                  2.932       0.02962         2.128          --            --  
   K2O(ox)               0.003338     3.372e-05      0.003176          --            --  
   MgO                      7.333       0.07407         2.985          --            --  
   MnO                    0.06648     0.0006716       0.04764          --            --  
   Na2O(ox)               0.07947     0.0008028       0.04976          --            --  
   P2O5                   0.02953     0.0002983       0.04234          --            --  
   S                      0.01667     0.0001684      0.005399      0.002612          --  
   SiO2                     7.396       0.07470         4.489          --            --  
   TiO2                   0.05117     0.0005169       0.04129          --            --  

  Minerals in system     moles      log moles      grams        volume (cm3)
 ----------------------------------------------------------------------------
   Antigorite           0.0009673     -3.014          4.387           1.692
   Chromite             0.0006831     -3.166         0.1529         0.03006
   Hydroxylapatite      0.0001927     -3.715        0.09679         0.03652
   Magnetite             0.008121     -2.090          1.880          0.3616
   Pyrite               6.698e-05     -4.174       0.008036        0.001603
   Ripidolite-14A        0.001274     -2.895         0.7884          0.2671
   Saponite-Mg            0.01034     -1.985          3.960           1.382
   Troilite              0.001033     -2.986        0.09078         0.03426
                                               _____________   _____________
          (total)                                     11.36           3.805 

  Aqueous species       molality    mg/kg sol'n    act. coef.     log act.
 ---------------------------------------------------------------------------
   Cl-                     0.8543     2.861e+04      0.5556       -0.3236
   Na+                     0.5806     1.261e+04      0.6207       -0.4433
   Mg++                    0.2678         6149.      0.2490       -1.1760
   MgCl+                  0.07754         4377.      0.6207       -1.3176
   NaCl(aq)               0.05756         3177.      1.0000       -1.2399
   Ca++                  0.005589         211.6      0.1741       -3.0118
   Fe++                  0.001566         82.59      0.1741       -3.5644
   K+                    0.001036         38.25      0.5556       -3.2400
   Methane(aq)           0.001001         15.17      1.0000       -2.9996
   Ti(OH)4(aq)          0.0005183         56.75      1.0000       -3.2854
   MnCl+                0.0004692         40.06      0.6207       -3.5358
   FeCl+                0.0003351         28.89      0.6207       -3.6820
   CaCl+                0.0003274         23.36      0.6207       -3.6920
   Mn++                 0.0002039         10.58      0.1741       -4.4496
   CaCl2(aq)            9.117e-05         9.557      1.0000       -4.0401
   SiO2(aq)             4.444e-05         2.522      1.0000       -4.3523
   KCl(aq)              3.254e-05         2.291      1.0000       -4.4876
   FeCl4--              2.239e-05         4.181      0.0979       -5.6589
   H2PO4-               1.608e-05         1.473      0.6207       -5.0008
   H2(aq)               1.522e-05       0.02898      1.0000       -4.8176
   HPO4--               3.495e-06        0.3168      0.0979       -6.4656
   H+                   1.857e-06      0.001768      0.8101       -5.8228
   H2S(aq)              1.335e-06       0.04299      1.0000       -5.8744
   FeCl2(aq)            1.031e-06        0.1235      1.0000       -5.9865
   OH-                  6.091e-07      0.009784      0.5899       -6.4445
   HS-                  4.953e-07       0.01547      0.5899       -6.5344
   HCl(aq)              1.712e-07      0.005897      1.0000       -6.7664
   NaHSiO3(aq)          1.534e-07       0.01450      1.0000       -6.8141
   HSiO3-               3.811e-08      0.002775      0.6207       -7.6261
   NaOH(aq)             3.037e-08      0.001147      1.0000       -7.5175
   AlO2-                2.194e-08      0.001222      0.6207       -7.8658
    (only species > 1e-8 molal listed)

  Mineral saturation states
                     log Q/K                          log Q/K
 ----------------------------------------------------------------
   Saponite-Mg        0.0000 sat    Saponite-H        -1.1816     
   Antigorite         0.0000 sat    Quartz            -1.2741     
   Chromite           0.0000 sat    Tridymite         -1.4459     
   Ripidolite-14A     0.0000 sat    Ferrosilite       -1.4621     
   Hydroxylapatite    0.0000 sat    Chalcedony        -1.4908     
   Pyrite             0.0000 sat    Cristobalite(alp  -1.6918     
   Magnetite          0.0000 sat    FeO               -1.7296     
   Troilite           0.0000 sat    Fayalite          -1.7391     
   Pyrrhotite        -0.0796        Coesite           -1.9325     
   Clinochlore-14A   -0.1722        Cristobalite(bet  -1.9940     
   Daphnite-14A      -0.3203        Brucite           -2.0063     
   Diaspore          -0.3361        Enstatite         -2.1057     
   Saponite-Na       -0.3917        Phlogopite        -2.1212     
   Saponite-Ca       -0.4362        SiO2(am)          -2.1680     
   Ice               -0.4792        Chamosite-7A      -2.1770     
   Chrysotile        -0.5167        Amesite-14A       -2.2609     
   Boehmite          -0.6309        Wustite           -2.2947     
   Hematite          -0.7705        Halite            -2.3449     
   Cronstedtite-7A   -0.9317        Fe(OH)2           -2.5214     
   Greenalite        -0.9798        Minnesotaite      -2.5699     
   Goethite          -1.0808        Hercynite         -2.6897     
   Whitlockite       -1.0834        C                 -2.7150     
   Gibbsite          -1.1168        Corundum          -2.7417     
   Talc              -1.1343        Ripidolite-7A     -2.9072     
   Saponite-K        -1.1362        Annite            -2.9980     
    (only minerals with log Q/K > -3 listed)

                         partial
  Gases               press. (bar)     fugacity     fug. coef.    log fug.
 ---------------------------------------------------------------------------
   CH4(g)                   1.145         1.144        0.9993      0.0586
   H2O(g)                  0.8226        0.8104        0.9852     -0.0913
   H2(g)                  0.01904       0.01905         1.001     -1.7200
   H2S(g)               3.997e-05     3.982e-05        0.9961     -4.3999
   CO2(g)               7.643e-08     7.625e-08        0.9976     -7.1177
   HCl(g)               2.074e-10     2.074e-10         1.000*    -9.6833
   CO(g)                4.097e-13     4.097e-13         1.000*   -12.3876
   C2H4(g)              9.353e-20     9.353e-20         1.000*   -19.0291
   S2(g)                9.748e-26     9.748e-26         1.000*   -25.0111
   SO2(g)               4.827e-26     4.792e-26        0.9928    -25.3195
   Na(g)                2.128e-43     2.128e-43         1.000*   -42.6720
   Cl2(g)               3.151e-45     3.151e-45         1.000*   -44.5015
   K(g)                 4.171e-47     4.171e-47         1.000*   -46.3797
   O2(g)                2.323e-60     2.323e-60        0.9999    -59.6339
   Mg(g)                1.158e-69     1.158e-69         1.000*   -68.9362
   Ca(g)                1.660e-90     1.660e-90         1.000*   -89.7799
   C(g)                 8.124e-96     8.124e-96         1.000*   -95.0902
   Al(g)               7.692e-106    7.692e-106         1.000*  -105.1140
   Si(g)               1.583e-115    1.583e-115         1.000*  -114.8005
    *no data, gas taken to be ideal

                                  In fluid              Sorbed            Kd
  Original basis total moles   moles     mg/kg      moles     mg/kg      L/kg
 -------------------------------------------------------------------------------
   H2O                 55.6       55.5  9.45e+05
   Al+++            0.00596   3.02e-08  0.000770
   Ca++             0.00697    0.00600      227.
   Cl-                0.990      0.990  3.32e+04
   CrO4--           0.00137   1.85e-17  2.03e-12
   Fe++              0.0306    0.00192      102.
   H+                -0.236    0.00102     0.972
   HCO3-            0.00100    0.00100      57.7
   HPO4--          0.000598   1.96e-05      1.78
   K+               0.00107    0.00107      39.5
   Mg++               0.428      0.345  7.93e+03
   Mn++            0.000673   0.000673      34.9
   Na+                0.638      0.638  1.39e+04
   O2(aq)          -0.00127   -0.00201     -60.8
   SO4--            0.00117   1.83e-06     0.166
   SiO2(aq)          0.0747   4.46e-05      2.53
   Ti(OH)4(aq)     0.000518   0.000518      56.7

  Elemental composition               In fluid                  Sorbed
                  total moles     moles       mg/kg        moles       mg/kg
 -------------------------------------------------------------------------------
   Aluminum          0.005961    3.020e-08   0.0007703
   Calcium           0.006965     0.006002       227.4
   Carbon            0.001000     0.001000       11.35
   Chlorine            0.9900       0.9900   3.318e+04
   Chromium          0.001366    1.848e-17   9.085e-13
   Hydrogen             111.0        110.9   1.057e+05
   Iron               0.03062     0.001923       101.5
   Magnesium           0.4281       0.3451       7929.
   Manganese        0.0006726    0.0006726       34.93
   Oxygen               55.79        55.46   8.389e+05
   Phosphorus       0.0005976    1.958e-05      0.5734
   Potassium         0.001067     0.001067       39.45
   Silicon            0.07471    4.459e-05       1.184
   Sodium              0.6376       0.6376   1.386e+04
   Sulfur            0.001168    1.829e-06     0.05544
   Titanium         0.0005179    0.0005179       23.44


          Step #     2             Xi = 0.0200

          Temperature = 100.0 C    Pressure =  1.013 bars
          pH =  5.776              log fO2 =  -61.009
          Eh =  -0.3373 volts      pe =  -4.5566
          Ionic strength      =    1.309625 molal
          Charge imbalance    =    0.336919 eq/kg (17.25% error)
          Activity of water   =    0.972242
          Solvent mass        =     0.99780 kg
          Solution mass       =      1.0567 kg
          Mineral mass        =    0.022982 kg
          Solution density    =    0.987    g/cm3
          Solution viscosity  =    0.003    poise
          Chlorinity          =    0.992178 molal
          Dissolved solids    =       55740 mg/kg sol'n
          Hardness            =    32911.27 mg/kg sol'n as CaCO3
            carbonate         =       13.39 mg/kg sol'n as CaCO3
            non-carbonate     =    32897.89 mg/kg sol'n as CaCO3
          Carbonate alkalinity=       13.39 mg/kg sol'n as CaCO3
          Water type          =    Na-Cl
          Bulk volume         =    1.08e+03 cm3
          Fluid volume        =    1.07e+03 cm3
          Mineral volume      =        7.95 cm3
          Inert volume        =        0.00 cm3
          Porosity            =        99.3 %
          Permeability        =        76.5 cm2
          Mass reacted        =        21.1 g

                          moles          moles         grams          cm3      rxn rate
  Reactants             remaining       reacted       reacted       reacted  (mol/kg sec)
 ------------------------------------------------------------------------------------------
   H2O                      0.000         0.000         0.000          --            --  
   Al2O3                   0.2920      0.005960        0.6076          --            --  
   CaO                     0.5846       0.01193        0.6690          --            --  
   Cr2O3                  0.06689      0.001365        0.2075          --            --  
   FeO(ox)                  2.902       0.05923         4.256          --            --  
   K2O(ox)               0.003304     6.743e-05      0.006352          --            --  
   MgO                      7.259        0.1481         5.971          --            --  
   MnO                    0.06581      0.001343       0.09528          --            --  
   Na2O(ox)               0.07867      0.001606       0.09951          --            --  
   P2O5                   0.02924     0.0005966       0.08469          --            --  
   S                      0.01650     0.0003367       0.01080      0.005223          --  
   SiO2                     7.321        0.1494         8.977          --            --  
   TiO2                   0.05065      0.001034       0.08257          --            --  

  Minerals in system     moles      log moles      grams        volume (cm3)
 ----------------------------------------------------------------------------
   Antigorite            0.002776     -2.557          12.59           4.855
   Chromite              0.001366     -2.865         0.3057         0.06010
   Daphnite-14A          0.004271     -2.369          3.048          0.9116
   Greenalite            0.002298     -2.639         0.8544          0.2643
   Hydroxylapatite      0.0003951     -3.403         0.1985         0.07489
   Magnetite             0.008415     -2.075          1.948          0.3747
   Saponite-Mg            0.01023     -1.990          3.919           1.368
   Troilite              0.001336     -2.874         0.1174         0.04431
                                               _____________   _____________
          (total)                                     22.98           7.953 

  Aqueous species       molality    mg/kg sol'n    act. coef.     log act.
 ---------------------------------------------------------------------------
   Cl-                     0.8557     2.865e+04      0.5556       -0.3229
   Na+                     0.5828     1.265e+04      0.6207       -0.4416
   Mg++                    0.2615         6000.      0.2489       -1.1865
   MgCl+                  0.07580         4277.      0.6207       -1.3275
   NaCl(aq)               0.05787         3193.      1.0000       -1.2376
   Ca++                   0.01021         386.5      0.1741       -2.7500
   Fe++                  0.003288         173.4      0.1741       -3.2422
   K+                    0.001103         40.71      0.5556       -3.2128
   Ti(OH)4(aq)           0.001037         113.5      1.0000       -2.9842
   Methane(aq)           0.001002         15.18      1.0000       -2.9990
   MnCl+                0.0009394         80.18      0.6207       -3.2343
   FeCl+                0.0007046         60.74      0.6207       -3.3592
   CaCl+                0.0005992         42.73      0.6207       -3.4296
   Mn++                 0.0004077         21.15      0.1741       -4.1489
   CaCl2(aq)            0.0001671         17.51      1.0000       -3.7770
   H2(aq)               7.415e-05        0.1412      1.0000       -4.1299
   SiO2(aq)             6.219e-05         3.529      1.0000       -4.2062
   FeCl4--              4.734e-05         8.836      0.0979       -5.3340
   KCl(aq)              3.469e-05         2.442      1.0000       -4.4598
   H2PO4-               7.558e-06        0.6922      0.6207       -5.3287
   FeCl2(aq)            2.173e-06        0.2600      1.0000       -5.6630
   H+                   2.066e-06      0.001966      0.8102       -5.7763
   HPO4--               1.477e-06        0.1338      0.0979       -6.8400
   H2S(aq)              7.876e-07       0.02535      1.0000       -6.1037
   OH-                  5.473e-07      0.008789      0.5899       -6.4910
   HS-                  2.625e-07      0.008198      0.5899       -6.8101
   NaHSiO3(aq)          1.937e-07       0.01830      1.0000       -6.7129
   HCl(aq)              1.909e-07      0.006571      1.0000       -6.7193
   HSiO3-               4.793e-08      0.003489      0.6207       -7.5265
   NaOH(aq)             2.739e-08      0.001035      1.0000       -7.5623
    (only species > 1e-8 molal listed)

  Mineral saturation states
                     log Q/K                          log Q/K
 ----------------------------------------------------------------
   Greenalite         0.0000 sat    Whitlockite       -1.1397     
   Magnetite          0.0000 sat    Saponite-H        -1.1645     
   Troilite           0.0000 sat    Goethite          -1.1954     
   Hydroxylapatite    0.0000 sat    Boehmite          -1.2629     
   Antigorite         0.0000 sat    Minnesotaite      -1.2981     
   Saponite-Mg        0.0000 sat    Tridymite         -1.2998     
   Daphnite-14A       0.0000 sat    Chalcedony        -1.3447     
   Chromite           0.0000 sat    FeO               -1.5003     
   Pyrrhotite        -0.0796        Clinochlore-14A   -1.5153     
   Saponite-Na       -0.3895        Cristobalite(alp  -1.5457     
   Saponite-Ca       -0.3913        Gibbsite          -1.7488     
   Ice               -0.4792        Coesite           -1.7864     
   Chrysotile        -0.5349        Cristobalite(bet  -1.8479     
   Cronstedtite-7A   -0.5564        SiO2(am)          -2.0219     
   Ripidolite-14A    -0.6777        Enstatite         -2.0631     
   Talc              -0.8605        Brucite           -2.1097     
   Pyrite            -0.9171        Wustite           -2.1140     
   Diaspore          -0.9681        Fe(OH)2           -2.2921     
   Hematite          -0.9998        Halite            -2.3426     
   Ferrosilite       -1.0868        Annite            -2.5234     
   Saponite-K        -1.1256        Phlogopite        -2.6447     
   Quartz            -1.1280        Chamosite-7A      -2.8365     
   Fayalite          -1.1346        Daphnite-7A       -2.8752     
    (only minerals with log Q/K > -3 listed)

                         partial
  Gases               press. (bar)     fugacity     fug. coef.    log fug.
 ---------------------------------------------------------------------------
   CH4(g)                   1.147         1.146        0.9993      0.0592
   H2O(g)                  0.8225        0.8104        0.9852     -0.0913
   H2(g)                  0.09277       0.09284         1.001     -1.0323
   H2S(g)               2.358e-05     2.349e-05        0.9961     -4.6292
   HCl(g)               2.311e-10     2.311e-10         1.000*    -9.6362
   CO2(g)               1.357e-10     1.354e-10        0.9976     -9.8683
   CO(g)                3.545e-15     3.545e-15         1.000*   -14.4503
   C2H4(g)              3.950e-21     3.950e-21         1.000*   -20.4034
   S2(g)                1.428e-27     1.428e-27         1.000*   -26.8452
   SO2(g)               2.460e-28     2.443e-28        0.9928    -27.6121
   Na(g)                4.237e-43     4.237e-43         1.000*   -42.3730
   Cl2(g)               8.034e-46     8.034e-46         1.000*   -45.0950
   K(g)                 8.808e-47     8.808e-47         1.000*   -46.0551
   O2(g)                9.785e-62     9.784e-62        0.9999    -61.0095
   Mg(g)                4.448e-69     4.448e-69         1.000*   -68.3518
   Ca(g)                1.193e-89     1.193e-89         1.000*   -88.9233
   C(g)                 3.426e-97     3.426e-97         1.000*   -96.4652
   Al(g)               1.931e-105    1.931e-105         1.000*  -104.7143
   Si(g)               5.262e-114    5.262e-114         1.000*  -113.2789
    *no data, gas taken to be ideal

                                  In fluid              Sorbed            Kd
  Original basis total moles   moles     mg/kg      moles     mg/kg      L/kg
 -------------------------------------------------------------------------------
   H2O                 55.7       55.4  9.44e+05
   Al+++             0.0119   6.46e-09  0.000165
   Ca++              0.0129     0.0110      416.
   Cl-                0.990      0.990  3.32e+04
   CrO4--           0.00273   2.12e-17  2.32e-12
   Fe++              0.0602    0.00403      213.
   H+                -0.472    0.00101     0.964
   HCO3-            0.00100    0.00100      57.7
   HPO4--           0.00119   9.02e-06     0.819
   K+               0.00113    0.00113      42.0
   Mg++               0.502      0.337  7.74e+03
   Mn++             0.00134    0.00134      69.9
   Na+                0.639      0.639  1.39e+04
   O2(aq)          -0.00255   -0.00204     -61.7
   SO4--            0.00134   1.05e-06    0.0953
   SiO2(aq)           0.149   6.23e-05      3.54
   Ti(OH)4(aq)      0.00103    0.00103      113.

  Elemental composition               In fluid                  Sorbed
                  total moles     moles       mg/kg        moles       mg/kg
 -------------------------------------------------------------------------------
   Aluminum           0.01192    6.461e-09   0.0001650
   Calcium            0.01293      0.01096       415.5
   Carbon            0.001000     0.001000       11.37
   Chlorine            0.9900       0.9900   3.321e+04
   Chromium          0.002731    2.117e-17   1.041e-12
   Hydrogen             111.0        110.8   1.057e+05
   Iron               0.06023     0.004033       213.2
   Magnesium           0.5021       0.3365       7740.
   Manganese         0.001344     0.001344       69.88
   Oxygen               56.06        55.39   8.387e+05
   Phosphorus        0.001194    9.021e-06      0.2644
   Potassium         0.001135     0.001135       41.99
   Silicon             0.1494    6.230e-05       1.656
   Sodium              0.6392       0.6392   1.391e+04
   Sulfur            0.001337    1.048e-06     0.03179
   Titanium          0.001035     0.001035       46.88


          Step #    10             Xi = 0.1000

          Temperature = 100.0 C    Pressure =  1.013 bars
          pH =  5.811              log fO2 =  -61.011
          Eh =  -0.3399 volts      pe =  -4.5912
          Ionic strength      =    1.323453 molal
          Charge imbalance    =    0.339904 eq/kg (17.22% error)
          Activity of water   =    0.971875
          Solvent mass        =     0.98712 kg
          Solution mass       =      1.0474 kg
          Mineral mass        =     0.11653 kg
          Solution density    =    0.988    g/cm3
          Solution viscosity  =    0.003    poise
          Chlorinity          =    1.002917 molal
          Dissolved solids    =       57575 mg/kg sol'n
          Hardness            =    32107.93 mg/kg sol'n as CaCO3
            carbonate         =       14.28 mg/kg sol'n as CaCO3
            non-carbonate     =    32093.65 mg/kg sol'n as CaCO3
          Carbonate alkalinity=       14.28 mg/kg sol'n as CaCO3
          Water type          =    Na-Cl
          Bulk volume         =    1.10e+03 cm3
          Fluid volume        =    1.06e+03 cm3
          Mineral volume      =        41.3 cm3
          Inert volume        =        0.00 cm3
          Porosity            =        96.3 %
          Permeability        =        27.1 cm2
          Mass reacted        =         105 g

                          moles          moles         grams          cm3      rxn rate
  Reactants             remaining       reacted       reacted       reacted  (mol/kg sec)
 ------------------------------------------------------------------------------------------
   H2O                      0.000         0.000         0.000          --            --  
   Al2O3                   0.2682       0.02980         3.038          --            --  
   CaO                     0.5369       0.05965         3.345          --            --  
   Cr2O3                  0.06143      0.006826         1.037          --            --  
   FeO(ox)                  2.665        0.2962         21.28          --            --  
   K2O(ox)               0.003034     0.0003372       0.03176          --            --  
   MgO                      6.666        0.7407         29.85          --            --  
   MnO                    0.06044      0.006716        0.4764          --            --  
   Na2O(ox)               0.07225      0.008028        0.4976          --            --  
   P2O5                   0.02685      0.002983        0.4234          --            --  
   S                      0.01515      0.001684       0.05399       0.02612          --  
   SiO2                     6.723        0.7470         44.89          --            --  
   TiO2                   0.04652      0.005169        0.4129          --            --  

  Minerals in system     moles      log moles      grams        volume (cm3)
 ----------------------------------------------------------------------------
   Antigorite             0.01626     -1.789          73.74           28.44
   Chromite              0.006826     -2.166          1.528          0.3004
   Daphnite-14A           0.02828     -1.548          20.18           6.036
   Greenalite             0.03785     -1.422          14.07           4.352
   Hydroxylapatite       0.001989     -2.701         0.9991          0.3770
   Magnetite             0.009762     -2.010          2.260          0.4346
   Saponite-Mg           0.009188     -2.037          3.518           1.228
   Troilite              0.002683     -2.571         0.2358         0.08900
                                               _____________   _____________
          (total)                                     116.5           41.25 

  Aqueous species       molality    mg/kg sol'n    act. coef.     log act.
 ---------------------------------------------------------------------------
   Cl-                     0.8669     2.897e+04      0.5554       -0.3174
   Na+                     0.6002     1.300e+04      0.6208       -0.4287
   Mg++                    0.2235         5118.      0.2488       -1.2549
   MgCl+                  0.06557         3693.      0.6208       -1.3903
   NaCl(aq)               0.06037         3325.      1.0000       -1.2191
   Ca++                   0.04774         1803.      0.1738       -2.0810
   Ti(OH)4(aq)           0.005237         572.1      1.0000       -2.2809
   MnCl+                 0.004761         405.5      0.6208       -2.5294
   CaCl+                 0.002832         201.6      0.6208       -2.7550
   Fe++                  0.002813         148.1      0.1738       -3.3107
   Mn++                  0.002043         105.8      0.1738       -3.4495
   K+                    0.001644         60.57      0.5554       -3.0395
   Methane(aq)           0.001013         15.32      1.0000       -2.9944
   CaCl2(aq)            0.0008001         83.69      1.0000       -3.0969
   FeCl+                0.0006095         52.44      0.6208       -3.4221
   H2(aq)               7.422e-05        0.1410      1.0000       -4.1295
   SiO2(aq)             6.218e-05         3.521      1.0000       -4.2064
   KCl(aq)              5.237e-05         3.679      1.0000       -4.2809
   FeCl4--              4.271e-05         7.956      0.0975       -5.3802
   H+                   1.907e-06      0.001811      0.8110       -5.8107
   FeCl2(aq)            1.904e-06        0.2274      1.0000       -5.7204
   H2S(aq)              7.869e-07       0.02528      1.0000       -6.1041
   OH-                  5.922e-07      0.009491      0.5899       -6.4568
   H2PO4-               4.820e-07       0.04405      0.6208       -6.5240
   HS-                  2.839e-07      0.008849      0.5899       -6.7761
   NaHSiO3(aq)          2.158e-07       0.02036      1.0000       -6.6659
   HCl(aq)              1.786e-07      0.006137      1.0000       -6.7481
   HPO4--               1.023e-07      0.009254      0.0975       -8.0009
   HSiO3-               5.183e-08      0.003766      0.6208       -7.4925
   NaOH(aq)             3.053e-08      0.001151      1.0000       -7.5152
    (only species > 1e-8 molal listed)

  Mineral saturation states
                     log Q/K                          log Q/K
 ----------------------------------------------------------------
   Antigorite         0.0000 sat    Saponite-H        -1.1646     
   Magnetite          0.0000 sat    Goethite          -1.1956     
   Daphnite-14A       0.0000 sat    Boehmite          -1.2629     
   Chromite           0.0000 sat    Minnesotaite      -1.2982     
   Hydroxylapatite    0.0000 sat    Tridymite         -1.3000     
   Troilite           0.0000 sat    Chalcedony        -1.3449     
   Saponite-Mg        0.0000 sat    Whitlockite       -1.3855     
   Greenalite         0.0000 sat    FeO               -1.5001     
   Pyrrhotite        -0.0796        Clinochlore-14A   -1.5153     
   Saponite-Ca       -0.2696        Cristobalite(alp  -1.5459     
   Saponite-Na       -0.3739        Gibbsite          -1.7490     
   Ice               -0.4794        Coesite           -1.7866     
   Chrysotile        -0.5349        Cristobalite(bet  -1.8481     
   Cronstedtite-7A   -0.5567        SiO2(am)          -2.0221     
   Ripidolite-14A    -0.6777        Enstatite         -2.0631     
   Talc              -0.8606        Brucite           -2.1097     
   Pyrite            -0.9178        Wustite           -2.1138     
   Diaspore          -0.9681        Fe(OH)2           -2.2921     
   Hematite          -1.0000        Annite            -2.3158     
   Saponite-K        -1.0571        Halite            -2.3241     
   Ferrosilite       -1.0867        Phlogopite        -2.4371     
   Quartz            -1.1282        Chamosite-7A      -2.8365     
   Fayalite          -1.1343        Daphnite-7A       -2.8752     
    (only minerals with log Q/K > -3 listed)

                         partial
  Gases               press. (bar)     fugacity     fug. coef.    log fug.
 ---------------------------------------------------------------------------
   CH4(g)                   1.159         1.158        0.9993      0.0638
   H2O(g)                  0.8222        0.8100        0.9852     -0.0915
   H2(g)                  0.09286       0.09293         1.001     -1.0319
   H2S(g)               2.356e-05     2.347e-05        0.9961     -4.6296
   HCl(g)               2.163e-10     2.163e-10         1.000*    -9.6650
   CO2(g)               1.366e-10     1.363e-10        0.9976     -9.8656
   CO(g)                3.572e-15     3.572e-15         1.000*   -14.4471
   C2H4(g)              4.028e-21     4.028e-21         1.000*   -20.3949
   S2(g)                1.423e-27     1.423e-27         1.000*   -26.8468
   SO2(g)               2.449e-28     2.432e-28        0.9928    -27.6141
   Na(g)                4.726e-43     4.726e-43         1.000*   -42.3255
   Cl2(g)               7.028e-46     7.028e-46         1.000*   -45.1532
   K(g)                 1.421e-46     1.421e-46         1.000*   -45.8473
   O2(g)                9.759e-62     9.758e-62        0.9999    -61.0107
   Mg(g)                4.456e-69     4.456e-69         1.000*   -68.3511
   Ca(g)                6.531e-89     6.531e-89         1.000*   -88.1850
   C(g)                 3.457e-97     3.457e-97         1.000*   -96.4614
   Al(g)               1.935e-105    1.935e-105         1.000*  -104.7134
   Si(g)               5.275e-114    5.275e-114         1.000*  -113.2778
    *no data, gas taken to be ideal

                                  In fluid              Sorbed            Kd
  Original basis total moles   moles     mg/kg      moles     mg/kg      L/kg
 -------------------------------------------------------------------------------
   H2O                 56.7       54.8  9.42e+05
   Al+++             0.0596   6.83e-09  0.000176
   Ca++              0.0607     0.0507  1.94e+03
   Cl-                0.990      0.990  3.35e+04
   CrO4--            0.0137   1.70e-17  1.88e-12
   Fe++               0.297    0.00342      182.
   H+                 -2.36    0.00100     0.966
   HCO3-            0.00100    0.00100      58.3
   HPO4--           0.00597   5.77e-07    0.0529
   K+               0.00167    0.00167      62.5
   Mg++                1.09      0.285  6.62e+03
   Mn++             0.00672    0.00672      352.
   Na+                0.652      0.652  1.43e+04
   O2(aq)           -0.0128   -0.00204     -62.3
   SO4--            0.00268   1.06e-06    0.0969
   SiO2(aq)           0.747   6.16e-05      3.54
   Ti(OH)4(aq)      0.00517    0.00517      572.

  Elemental composition               In fluid                  Sorbed
                  total moles     moles       mg/kg        moles       mg/kg
 -------------------------------------------------------------------------------
   Aluminum           0.05960    6.827e-09   0.0001759
   Calcium            0.06065      0.05071       1940.
   Carbon            0.001000     0.001000       11.47
   Chlorine            0.9900       0.9900   3.351e+04
   Chromium           0.01365    1.697e-17   8.426e-13
   Hydrogen             111.0        109.6   1.055e+05
   Iron                0.2972     0.003423       182.5
   Magnesium            1.095       0.2853       6620.
   Manganese         0.006717     0.006717       352.3
   Oxygen               58.26        54.81   8.373e+05
   Phosphorus        0.005967    5.770e-07     0.01706
   Potassium         0.001674     0.001674       62.50
   Silicon             0.7470    6.164e-05       1.653
   Sodium              0.6521       0.6521   1.431e+04
   Sulfur            0.002684    1.057e-06     0.03236
   Titanium          0.005170     0.005170       236.3


          Step #    20             Xi = 0.2000

          Temperature = 100.0 C    Pressure =  1.013 bars
          pH =  5.864              log fO2 =  -61.012
          Eh =  -0.3439 volts      pe =  -4.6448
          Ionic strength      =    1.341396 molal
          Charge imbalance    =    0.343710 eq/kg (17.18% error)
          Activity of water   =    0.971403
          Solvent mass        =     0.97377 kg
          Solution mass       =      1.0358 kg
          Mineral mass        =     0.23346 kg
          Solution density    =    0.989    g/cm3
          Solution viscosity  =    0.003    poise
          Chlorinity          =    1.016672 molal
          Dissolved solids    =       59916 mg/kg sol'n
          Hardness            =    31084.20 mg/kg sol'n as CaCO3
            carbonate         =       15.71 mg/kg sol'n as CaCO3
            non-carbonate     =    31068.49 mg/kg sol'n as CaCO3
          Carbonate alkalinity=       15.71 mg/kg sol'n as CaCO3
          Water type          =    Na-Cl
          Bulk volume         =    1.13e+03 cm3
          Fluid volume        =    1.05e+03 cm3
          Mineral volume      =        82.9 cm3
          Inert volume        =        0.00 cm3
          Porosity            =        92.7 %
          Permeability        =        7.83 cm2
          Mass reacted        =         211 g

                          moles          moles         grams          cm3      rxn rate
  Reactants             remaining       reacted       reacted       reacted  (mol/kg sec)
 ------------------------------------------------------------------------------------------
   H2O                      0.000         0.000         0.000          --            --  
   Al2O3                   0.2384       0.05960         6.076          --            --  
   CaO                     0.4772        0.1193         6.690          --            --  
   Cr2O3                  0.05461       0.01365         2.075          --            --  
   FeO(ox)                  2.369        0.5923         42.56          --            --  
   K2O(ox)               0.002697     0.0006743       0.06352          --            --  
   MgO                      5.926         1.481         59.71          --            --  
   MnO                    0.05372       0.01343        0.9528          --            --  
   Na2O(ox)               0.06422       0.01606        0.9951          --            --  
   P2O5                   0.02387      0.005966        0.8469          --            --  
   S                      0.01347      0.003367        0.1080       0.05223          --  
   SiO2                     5.976         1.494         89.77          --            --  
   TiO2                   0.04135       0.01034        0.8257          --            --  

  Minerals in system     moles      log moles      grams        volume (cm3)
 ----------------------------------------------------------------------------
   Antigorite             0.03311     -1.480          150.2           57.91
   Chromite               0.01365     -1.865          3.056          0.6008
   Daphnite-14A           0.05830     -1.234          41.60           12.44
   Greenalite             0.08228     -1.085          30.59           9.462
   Hydroxylapatite       0.003978     -2.400          1.998          0.7540
   Magnetite              0.01144     -1.941          2.650          0.5095
   Saponite-Mg           0.007875     -2.104          3.015           1.053
   Troilite              0.004366     -2.360         0.3839          0.1449
                                               _____________   _____________
          (total)                                     233.5           82.88 

  Aqueous species       molality    mg/kg sol'n    act. coef.     log act.
 ---------------------------------------------------------------------------
   Cl-                     0.8814     2.938e+04      0.5552       -0.3104
   Na+                     0.6225     1.345e+04      0.6210       -0.4128
   Mg++                    0.1751         4000.      0.2487       -1.3612
   Ca++                   0.09571         3606.      0.1735       -1.7797
   NaCl(aq)               0.06365         3497.      1.0000       -1.1962
   MgCl+                  0.05217         2931.      0.6210       -1.4895
   Ti(OH)4(aq)            0.01062         1157.      1.0000       -1.9740
   MnCl+                 0.009692         823.6      0.6210       -2.2205
   CaCl+                 0.005758         408.8      0.6210       -2.4466
   Mn++                  0.004102         211.9      0.1735       -3.1476
   K+                    0.002336         85.87      0.5552       -2.8870
   Fe++                  0.002207         115.9      0.1735       -3.4169
   CaCl2(aq)             0.001654         172.5      1.0000       -2.7815
   Methane(aq)           0.001027         15.49      1.0000       -2.9885
   FeCl+                0.0004849         41.62      0.6210       -3.5213
   KCl(aq)              7.562e-05         5.299      1.0000       -4.1214
   H2(aq)               7.432e-05        0.1408      1.0000       -4.1289
   SiO2(aq)             6.215e-05         3.511      1.0000       -4.2065
   FeCl4--              3.584e-05         6.660      0.0971       -5.4584
   H+                   1.684e-06      0.001595      0.8122       -5.8641
   FeCl2(aq)            1.540e-06        0.1835      1.0000       -5.8125
   H2S(aq)              7.861e-07       0.02519      1.0000       -6.1045
   OH-                  6.692e-07       0.01070      0.5899       -6.4036
   HS-                  3.207e-07      0.009970      0.5899       -6.7232
   NaHSiO3(aq)          2.529e-07       0.02380      1.0000       -6.5970
   HCl(aq)              1.605e-07      0.005503      1.0000       -6.7944
   H2PO4-               1.139e-07       0.01038      0.6210       -7.1505
   HSiO3-               5.854e-08      0.004242      0.6210       -7.4395
   NaOH(aq)             3.580e-08      0.001346      1.0000       -7.4461
   HPO4--               2.746e-08      0.002478      0.0971       -8.5741
    (only species > 1e-8 molal listed)

  Mineral saturation states
                     log Q/K                          log Q/K
 ----------------------------------------------------------------
   Saponite-Mg        0.0000 sat    Goethite          -1.1958     
   Hydroxylapatite    0.0000 sat    Boehmite          -1.2630     
   Antigorite         0.0000 sat    Minnesotaite      -1.2983     
   Daphnite-14A       0.0000 sat    Tridymite         -1.3001     
   Greenalite         0.0000 sat    Chalcedony        -1.3450     
   Chromite           0.0000 sat    FeO               -1.4999     
   Magnetite          0.0000 sat    Clinochlore-14A   -1.5153     
   Troilite           0.0000 sat    Whitlockite       -1.5214     
   Pyrrhotite        -0.0796        Cristobalite(alp  -1.5460     
   Saponite-Ca       -0.2024        Gibbsite          -1.7493     
   Saponite-Na       -0.3511        Coesite           -1.7867     
   Ice               -0.4796        Cristobalite(bet  -1.8482     
   Chrysotile        -0.5349        SiO2(am)          -2.0222     
   Cronstedtite-7A   -0.5570        Enstatite         -2.0630     
   Ripidolite-14A    -0.6777        Brucite           -2.1096     
   Talc              -0.8607        Annite            -2.1099     
   Pyrite            -0.9188        Wustite           -2.1136     
   Diaspore          -0.9682        Phlogopite        -2.2312     
   Saponite-K        -0.9892        Fe(OH)2           -2.2921     
   Hematite          -1.0002        Halite            -2.3012     
   Ferrosilite       -1.0866        Alabandite        -2.6202     
   Quartz            -1.1283        Chamosite-7A      -2.8365     
   Fayalite          -1.1340        Daphnite-7A       -2.8752     
   Saponite-H        -1.1646        Rhodonite         -2.8753     
    (only minerals with log Q/K > -3 listed)

                         partial
  Gases               press. (bar)     fugacity     fug. coef.    log fug.
 ---------------------------------------------------------------------------
   CH4(g)                   1.175         1.174        0.9993      0.0697
   H2O(g)                  0.8218        0.8097        0.9852     -0.0917
   H2(g)                  0.09298       0.09304         1.001     -1.0313
   H2S(g)               2.353e-05     2.344e-05        0.9961     -4.6300
   HCl(g)               1.944e-10     1.944e-10         1.000*    -9.7113
   CO2(g)               1.376e-10     1.373e-10        0.9976     -9.8623
   CO(g)                3.606e-15     3.606e-15         1.000*   -14.4430
   C2H4(g)              4.129e-21     4.129e-21         1.000*   -20.3842
   S2(g)                1.417e-27     1.417e-27         1.000*   -26.8488
   SO2(g)               2.435e-28     2.418e-28        0.9928    -27.6166
   Na(g)                5.547e-43     5.547e-43         1.000*   -42.2559
   Cl2(g)               5.671e-46     5.671e-46         1.000*   -45.2463
   K(g)                 2.285e-46     2.285e-46         1.000*   -45.6411
   O2(g)                9.725e-62     9.724e-62        0.9999    -61.0122
   Mg(g)                4.466e-69     4.466e-69         1.000*   -68.3501
   Ca(g)                1.673e-88     1.673e-88         1.000*   -87.7765
   C(g)                 3.495e-97     3.495e-97         1.000*   -96.4565
   Al(g)               1.940e-105    1.940e-105         1.000*  -104.7122
   Si(g)               5.291e-114    5.291e-114         1.000*  -113.2765
    *no data, gas taken to be ideal

                                  In fluid              Sorbed            Kd
  Original basis total moles   moles     mg/kg      moles     mg/kg      L/kg
 -------------------------------------------------------------------------------
   H2O                 57.8       54.1  9.40e+05
   Al+++              0.119   7.47e-09  0.000195
   Ca++               0.120      0.100  3.89e+03
   Cl-                0.990      0.990  3.39e+04
   CrO4--            0.0273   1.21e-17  1.35e-12
   Fe++               0.593    0.00266      143.
   H+                 -4.72    0.00100     0.976
   HCO3-            0.00100    0.00100      58.9
   HPO4--            0.0119   1.38e-07    0.0128
   K+               0.00235    0.00235      88.7
   Mg++                1.84      0.221  5.19e+03
   Mn++              0.0134     0.0134      712.
   Na+                0.668      0.668  1.48e+04
   O2(aq)           -0.0255   -0.00204     -63.0
   SO4--            0.00437   1.08e-06    0.0999
   SiO2(aq)            1.49   6.08e-05      3.53
   Ti(OH)4(aq)       0.0103     0.0103  1.16e+03

  Elemental composition               In fluid                  Sorbed
                  total moles     moles       mg/kg        moles       mg/kg
 -------------------------------------------------------------------------------
   Aluminum            0.1192    7.471e-09   0.0001946
   Calcium             0.1203       0.1004       3885.
   Carbon            0.001000     0.001000       11.60
   Chlorine            0.9900       0.9900   3.388e+04
   Chromium           0.02730    1.205e-17   6.050e-13
   Hydrogen             111.0        108.2   1.052e+05
   Iron                0.5933     0.002658       143.3
   Magnesium            1.835       0.2213       5192.
   Manganese          0.01343      0.01343       712.4
   Oxygen               61.00        54.09   8.355e+05
   Phosphorus         0.01193    1.377e-07    0.004116
   Potassium         0.002349     0.002349       88.65
   Silicon              1.494    6.083e-05       1.649
   Sodium              0.6681       0.6681   1.483e+04
   Sulfur            0.004367    1.078e-06     0.03336
   Titanium           0.01034      0.01034       477.9


          Step #    30             Xi = 0.3000

          Temperature = 100.0 C    Pressure =  1.013 bars
          pH =  5.936              log fO2 =  -61.014
          Eh =  -0.3493 volts      pe =  -4.7174
          Ionic strength      =    1.360077 molal
          Charge imbalance    =    0.347602 eq/kg (17.14% error)
          Activity of water   =    0.970916
          Solvent mass        =     0.96041 kg
          Solution mass       =      1.0242 kg
          Mineral mass        =     0.35040 kg
          Solution density    =    0.991    g/cm3
          Solution viscosity  =    0.003    poise
          Chlorinity          =    1.030810 molal
          Dissolved solids    =       62309 mg/kg sol'n
          Hardness            =    30037.46 mg/kg sol'n as CaCO3
            carbonate         =       17.73 mg/kg sol'n as CaCO3
            non-carbonate     =    30019.74 mg/kg sol'n as CaCO3
          Carbonate alkalinity=       17.73 mg/kg sol'n as CaCO3
          Water type          =    Na-Cl
          Bulk volume         =    1.16e+03 cm3
          Fluid volume        =    1.03e+03 cm3
          Mineral volume      =        125. cm3
          Inert volume        =        0.00 cm3
          Porosity            =        89.3 %
          Permeability        =        2.41 cm2
          Mass reacted        =         316 g

                          moles          moles         grams          cm3      rxn rate
  Reactants             remaining       reacted       reacted       reacted  (mol/kg sec)
 ------------------------------------------------------------------------------------------
   H2O                      0.000         0.000         0.000          --            --  
   Al2O3                   0.2086       0.08939         9.115          --            --  
   CaO                     0.4176        0.1790         10.04          --            --  
   Cr2O3                  0.04778       0.02048         3.112          --            --  
   FeO(ox)                  2.073        0.8885         63.83          --            --  
   K2O(ox)               0.002360      0.001011       0.09528          --            --  
   MgO                      5.185         2.222         89.56          --            --  
   MnO                    0.04701       0.02015         1.429          --            --  
   Na2O(ox)               0.05619       0.02408         1.493          --            --  
   P2O5                   0.02088      0.008950         1.270          --            --  
   S                      0.01179      0.005051        0.1620       0.07835          --  
   SiO2                     5.229         2.241         134.7          --            --  
   TiO2                   0.03618       0.01551         1.239          --            --  

  Minerals in system     moles      log moles      grams        volume (cm3)
 ----------------------------------------------------------------------------
   Antigorite             0.04996     -1.301          226.6           87.39
   Chromite               0.02048     -1.689          4.584          0.9012
   Daphnite-14A           0.08831     -1.054          63.01           18.85
   Greenalite              0.1267     -0.897          47.10           14.57
   Hydroxylapatite       0.005967     -2.224          2.997           1.131
   Magnetite              0.01313     -1.882          3.039          0.5845
   Saponite-Mg           0.006562     -2.183          2.512          0.8770
   Troilite              0.006050     -2.218         0.5319          0.2007
                                               _____________   _____________
          (total)                                     350.4           124.5 

  Aqueous species       molality    mg/kg sol'n    act. coef.     log act.
 ---------------------------------------------------------------------------
   Cl-                     0.8963     2.980e+04      0.5550       -0.3032
   Na+                     0.6453     1.391e+04      0.6212       -0.3970
   Ca++                    0.1449         5445.      0.1732       -1.6004
   Mg++                    0.1257         2865.      0.2485       -1.5053
   NaCl(aq)               0.06710         3677.      1.0000       -1.1733
   MgCl+                  0.03804         2132.      0.6212       -1.6265
   Ti(OH)4(aq)            0.01615         1755.      1.0000       -1.7919
   MnCl+                  0.01480         1255.      0.6212       -2.0365
   CaCl+                 0.008841         626.2      0.6212       -2.2603
   Mn++                  0.006177         318.2      0.1732       -2.9707
   K+                    0.003047         111.7      0.5550       -2.7718
   CaCl2(aq)             0.002582         268.7      1.0000       -2.5880
   Fe++                  0.001586         83.08      0.1732       -3.5610
   Methane(aq)           0.001041         15.66      1.0000       -2.9825
   FeCl+                0.0003536         30.27      0.6212       -3.6583
   KCl(aq)              0.0001002         7.007      1.0000       -3.9990
   H2(aq)               7.441e-05        0.1407      1.0000       -4.1284
   SiO2(aq)             6.213e-05         3.500      1.0000       -4.2067
   FeCl4--              2.759e-05         5.114      0.0967       -5.5740
   H+                   1.424e-06      0.001345      0.8133       -5.9364
   FeCl2(aq)            1.142e-06        0.1357      1.0000       -5.9424
   OH-                  7.900e-07       0.01260      0.5899       -6.3316
   H2S(aq)              7.852e-07       0.02509      1.0000       -6.1050
   HS-                  3.783e-07       0.01173      0.5899       -6.6513
   NaHSiO3(aq)          3.095e-07       0.02905      1.0000       -6.5093
   HCl(aq)              1.382e-07      0.004724      1.0000       -6.8596
   HSiO3-               6.906e-08      0.004992      0.6212       -7.3676
   NaOH(aq)             4.382e-08      0.001644      1.0000       -7.3583
   H2PO4-               3.880e-08      0.003528      0.6212       -7.6180
   HPO4--               1.111e-08     0.0009996      0.0967       -8.9692
    (only species > 1e-8 molal listed)

  Mineral saturation states
                     log Q/K                          log Q/K
 ----------------------------------------------------------------
   Daphnite-14A       0.0000 sat    Goethite          -1.1961     
   Greenalite         0.0000 sat    Boehmite          -1.2631     
   Hydroxylapatite    0.0000 sat    Minnesotaite      -1.2984     
   Antigorite         0.0000 sat    Tridymite         -1.3003     
   Saponite-Mg        0.0000 sat    Chalcedony        -1.3452     
   Chromite           0.0000 sat    FeO               -1.4996     
   Magnetite          0.0000 sat    Clinochlore-14A   -1.5153     
   Troilite           0.0000 sat    Cristobalite(alp  -1.5462     
   Pyrrhotite        -0.0796        Whitlockite       -1.6292     
   Saponite-Ca       -0.1490        Gibbsite          -1.7496     
   Saponite-Na       -0.3221        Coesite           -1.7869     
   Ice               -0.4798        Cristobalite(bet  -1.8484     
   Chrysotile        -0.5349        Annite            -1.9224     
   Cronstedtite-7A   -0.5574        SiO2(am)          -2.0224     
   Ripidolite-14A    -0.6777        Phlogopite        -2.0437     
   Talc              -0.8608        Enstatite         -2.0629     
   Pyrite            -0.9199        Brucite           -2.1096     
   Saponite-K        -0.9274        Wustite           -2.1134     
   Diaspore          -0.9683        Halite            -2.2783     
   Hematite          -1.0005        Fe(OH)2           -2.2920     
   Ferrosilite       -1.0865        Alabandite        -2.2991     
   Quartz            -1.1285        Rhodonite         -2.5541     
   Fayalite          -1.1336        Chamosite-7A      -2.8365     
   Saponite-H        -1.1647        Daphnite-7A       -2.8752     
    (only minerals with log Q/K > -3 listed)

                         partial
  Gases               press. (bar)     fugacity     fug. coef.    log fug.
 ---------------------------------------------------------------------------
   CH4(g)                   1.191         1.191        0.9993      0.0757
   H2O(g)                  0.8214        0.8092        0.9852     -0.0919
   H2(g)                  0.09310       0.09316         1.001     -1.0308
   H2S(g)               2.351e-05     2.342e-05        0.9961     -4.6305
   HCl(g)               1.673e-10     1.673e-10         1.000*    -9.7765
   CO2(g)               1.387e-10     1.384e-10        0.9976     -9.8589
   CO(g)                3.640e-15     3.640e-15         1.000*   -14.4389
   C2H4(g)              4.234e-21     4.234e-21         1.000*   -20.3733
   S2(g)                1.410e-27     1.410e-27         1.000*   -26.8508
   SO2(g)               2.421e-28     2.404e-28        0.9928    -27.6192
   Na(g)                6.799e-43     6.799e-43         1.000*   -42.1675
   Cl2(g)               4.195e-46     4.195e-46         1.000*   -45.3772
   K(g)                 3.521e-46     3.521e-46         1.000*   -45.4533
   O2(g)                9.690e-62     9.689e-62        0.9999    -61.0137
   Mg(g)                4.477e-69     4.477e-69         1.000*   -68.3490
   Ca(g)                3.531e-88     3.531e-88         1.000*   -87.4520
   C(g)                 3.535e-97     3.535e-97         1.000*   -96.4516
   Al(g)               1.945e-105    1.945e-105         1.000*  -104.7110
   Si(g)               5.308e-114    5.308e-114         1.000*  -113.2751
    *no data, gas taken to be ideal

                                  In fluid              Sorbed            Kd
  Original basis total moles   moles     mg/kg      moles     mg/kg      L/kg
 -------------------------------------------------------------------------------
   H2O                 59.0       53.3  9.38e+05
   Al+++              0.179   8.51e-09  0.000224
   Ca++               0.180      0.150  5.87e+03
   Cl-                0.990      0.990  3.43e+04
   CrO4--            0.0410   7.59e-18  8.59e-13
   Fe++               0.889    0.00189      103.
   H+                 -7.08    0.00100     0.986
   HCO3-            0.00100    0.00100      59.6
   HPO4--            0.0179   4.79e-08   0.00449
   K+               0.00302    0.00302      115.
   Mg++                2.58      0.157  3.73e+03
   Mn++              0.0201     0.0201  1.08e+03
   Na+                0.684      0.684  1.54e+04
   O2(aq)           -0.0383   -0.00204     -63.7
   SO4--            0.00605   1.12e-06     0.105
   SiO2(aq)            2.24   6.00e-05      3.52
   Ti(OH)4(aq)       0.0155     0.0155  1.75e+03

  Elemental composition               In fluid                  Sorbed
                  total moles     moles       mg/kg        moles       mg/kg
 -------------------------------------------------------------------------------
   Aluminum            0.1788    8.505e-09   0.0002241
   Calcium             0.1800       0.1501       5875.
   Carbon            0.001000     0.001000       11.73
   Chlorine            0.9900       0.9900   3.427e+04
   Chromium           0.04096    7.585e-18   3.851e-13
   Hydrogen             111.0        106.7   1.050e+05
   Iron                0.8895     0.001891       103.1
   Magnesium            2.576       0.1572       3732.
   Manganese          0.02015      0.02015       1081.
   Oxygen               63.74        53.37   8.337e+05
   Phosphorus         0.01790    4.794e-08    0.001450
   Potassium         0.003023     0.003023       115.4
   Silicon              2.241    6.003e-05       1.646
   Sodium              0.6842       0.6842   1.536e+04
   Sulfur            0.006051    1.117e-06     0.03499
   Titanium           0.01551      0.01551       724.9


          Step #    40             Xi = 0.4000

          Temperature = 100.0 C    Pressure =  1.013 bars
          pH =  6.048              log fO2 =  -61.015
          Eh =  -0.3575 volts      pe =  -4.8293
          Ionic strength      =    1.379532 molal
          Charge imbalance    =    0.351583 eq/kg (17.09% error)
          Activity of water   =    0.970413
          Solvent mass        =     0.94705 kg
          Solution mass       =      1.0126 kg
          Mineral mass        =     0.46733 kg
          Solution density    =    0.992    g/cm3
          Solution viscosity  =    0.003    poise
          Chlorinity          =    1.045347 molal
          Dissolved solids    =       64758 mg/kg sol'n
          Hardness            =    28966.94 mg/kg sol'n as CaCO3
            carbonate         =       20.96 mg/kg sol'n as CaCO3
            non-carbonate     =    28945.99 mg/kg sol'n as CaCO3
          Carbonate alkalinity=       20.96 mg/kg sol'n as CaCO3
          Water type          =    Na-Cl
          Bulk volume         =    1.19e+03 cm3
          Fluid volume        =    1.02e+03 cm3
          Mineral volume      =        166. cm3
          Inert volume        =        0.00 cm3
          Porosity            =        86.0 %
          Permeability        =       0.784 cm2
          Mass reacted        =         421 g

                          moles          moles         grams          cm3      rxn rate
  Reactants             remaining       reacted       reacted       reacted  (mol/kg sec)
 ------------------------------------------------------------------------------------------
   H2O                      0.000         0.000         0.000          --            --  
   Al2O3                   0.1788        0.1192         12.15          --            --  
   CaO                     0.3579        0.2386         13.38          --            --  
   Cr2O3                  0.04095       0.02730         4.150          --            --  
   FeO(ox)                  1.777         1.185         85.11          --            --  
   K2O(ox)               0.002023      0.001349        0.1270          --            --  
   MgO                      4.444         2.963         119.4          --            --  
   MnO                    0.04029       0.02686         1.906          --            --  
   Na2O(ox)               0.04817       0.03211         1.990          --            --  
   P2O5                   0.01790       0.01193         1.694          --            --  
   S                      0.01010      0.006735        0.2160        0.1045          --  
   SiO2                     4.482         2.988         179.5          --            --  
   TiO2                   0.03101       0.02067         1.651          --            --  

  Minerals in system     moles      log moles      grams        volume (cm3)
 ----------------------------------------------------------------------------
   Antigorite             0.06681     -1.175          303.1           116.9
   Chromite               0.02730     -1.564          6.112           1.202
   Daphnite-14A            0.1183     -0.927          84.43           25.25
   Greenalite              0.1711     -0.767          63.62           19.68
   Hydroxylapatite       0.007955     -2.099          3.996           1.508
   Magnetite              0.01481     -1.829          3.429          0.6594
   Saponite-Mg           0.005248     -2.280          2.010          0.7015
   Troilite              0.007734     -2.112         0.6799          0.2566
                                               _____________   _____________
          (total)                                     467.3           166.1 

  Aqueous species       molality    mg/kg sol'n    act. coef.     log act.
 ---------------------------------------------------------------------------
   Cl-                     0.9117     3.023e+04      0.5549       -0.2960
   Na+                     0.6686     1.438e+04      0.6214       -0.3814
   Ca++                    0.1953         7321.      0.1729       -1.4715
   Mg++                   0.07529         1711.      0.2484       -1.7281
   NaCl(aq)               0.07073         3866.      1.0000       -1.1504
   MgCl+                  0.02315         1294.      0.6214       -1.8421
   Ti(OH)4(aq)            0.02183         2367.      1.0000       -1.6609
   MnCl+                  0.02010         1699.      0.6214       -1.9034
   CaCl+                  0.01209         854.2      0.6214       -2.1241
   Mn++                  0.008267         424.7      0.1729       -2.8450
   K+                    0.003778         138.1      0.5549       -2.6786
   CaCl2(aq)             0.003593         372.9      1.0000       -2.4446
   Methane(aq)           0.001056         15.84      1.0000       -2.9764
   Fe++                 0.0009516         49.70      0.1729       -3.7838
   FeCl+                0.0002152         18.37      0.6214       -3.8738
   KCl(aq)              0.0001263         8.807      1.0000       -3.8986
   H2(aq)               7.451e-05        0.1405      1.0000       -4.1278
   SiO2(aq)             6.210e-05         3.490      1.0000       -4.2069
   FeCl4--              1.775e-05         3.280      0.0962       -5.7677
   H+                   1.099e-06      0.001036      0.8146       -6.0480
   OH-                  1.021e-06       0.01624      0.5900       -6.2201
   H2S(aq)              7.843e-07       0.02500      1.0000       -6.1055
   FeCl2(aq)            7.068e-07       0.08379      1.0000       -6.1507
   HS-                  4.886e-07       0.01511      0.5900       -6.5402
   NaHSiO3(aq)          4.145e-07       0.03880      1.0000       -6.3824
   HCl(aq)              1.086e-07      0.003705      1.0000       -6.9640
   HSiO3-               8.919e-08      0.006430      0.6214       -7.2563
   NaOH(aq)             5.872e-08      0.002196      1.0000       -7.2312
   H2PO4-               1.298e-08      0.001178      0.6214       -8.0932
    (only species > 1e-8 molal listed)

  Mineral saturation states
                     log Q/K                          log Q/K
 ----------------------------------------------------------------
   Antigorite         0.0000 sat    Boehmite          -1.2631     
   Troilite           0.0000 sat    Minnesotaite      -1.2985     
   Magnetite          0.0000 sat    Tridymite         -1.3005     
   Saponite-Mg        0.0000 sat    Chalcedony        -1.3454     
   Greenalite         0.0000 sat    FeO               -1.4993     
   Hydroxylapatite    0.0000 sat    Clinochlore-14A   -1.5152     
   Daphnite-14A       0.0000 sat    Cristobalite(alp  -1.5464     
   Chromite           0.0000 sat    Annite            -1.7176     
   Pyrrhotite        -0.0796        Whitlockite       -1.7464     
   Saponite-Ca       -0.0910        Gibbsite          -1.7499     
   Saponite-Na       -0.2802        Coesite           -1.7871     
   Ice               -0.4800        Phlogopite        -1.8389     
   Chrysotile        -0.5349        Cristobalite(bet  -1.8486     
   Cronstedtite-7A   -0.5577        Alabandite        -1.9505     
   Ripidolite-14A    -0.6777        SiO2(am)          -2.0226     
   Saponite-K        -0.8599        Enstatite         -2.0628     
   Talc              -0.8609        Brucite           -2.1096     
   Pyrite            -0.9209        Wustite           -2.1132     
   Diaspore          -0.9683        Rhodonite         -2.2055     
   Hematite          -1.0008        Halite            -2.2554     
   Ferrosilite       -1.0864        Fe(OH)2           -2.2920     
   Quartz            -1.1287        Mn(OH)2(am)       -2.8335     
   Fayalite          -1.1333        Chamosite-7A      -2.8365     
   Saponite-H        -1.1648        Daphnite-7A       -2.8752     
   Goethite          -1.1963     
    (only minerals with log Q/K > -3 listed)

                         partial
  Gases               press. (bar)     fugacity     fug. coef.    log fug.
 ---------------------------------------------------------------------------
   CH4(g)                   1.208         1.207        0.9993      0.0818
   H2O(g)                  0.8210        0.8088        0.9852     -0.0921
   H2(g)                  0.09322       0.09329         1.001     -1.0302
   H2S(g)               2.348e-05     2.339e-05        0.9961     -4.6310
   CO2(g)               1.398e-10     1.394e-10        0.9976     -9.8556
   HCl(g)               1.316e-10     1.316e-10         1.000*    -9.8809
   CO(g)                3.675e-15     3.675e-15         1.000*   -14.4348
   C2H4(g)              4.342e-21     4.342e-21         1.000*   -20.3623
   S2(g)                1.403e-27     1.403e-27         1.000*   -26.8530
   SO2(g)               2.406e-28     2.389e-28        0.9928    -27.6218
   Na(g)                9.120e-43     9.120e-43         1.000*   -42.0400
   K(g)                 5.647e-46     5.647e-46         1.000*   -45.2482
   Cl2(g)               2.591e-46     2.591e-46         1.000*   -45.5866
   O2(g)                9.655e-62     9.654e-62        0.9999    -61.0153
   Mg(g)                4.488e-69     4.488e-69         1.000*   -68.3480
   Ca(g)                7.956e-88     7.956e-88         1.000*   -87.0993
   C(g)                 3.575e-97     3.575e-97         1.000*   -96.4467
   Al(g)               1.951e-105    1.951e-105         1.000*  -104.7097
   Si(g)               5.325e-114    5.325e-114         1.000*  -113.2737
    *no data, gas taken to be ideal

                                  In fluid              Sorbed            Kd
  Original basis total moles   moles     mg/kg      moles     mg/kg      L/kg
 -------------------------------------------------------------------------------
   H2O                 60.2       52.6  9.35e+05
   Al+++              0.238   1.05e-08  0.000280
   Ca++               0.240      0.200  7.91e+03
   Cl-                0.990      0.990  3.47e+04
   CrO4--            0.0546   3.73e-18  4.27e-13
   Fe++                1.19    0.00112      61.9
   H+                 -9.44    0.00100     0.997
   HCO3-            0.00100    0.00100      60.3
   HPO4--            0.0239   1.69e-08   0.00160
   K+               0.00370    0.00370      143.
   Mg++                3.32     0.0932  2.24e+03
   Mn++              0.0269     0.0269  1.46e+03
   Na+                0.700      0.700  1.59e+04
   O2(aq)           -0.0511   -0.00204     -64.4
   SO4--            0.00773   1.21e-06     0.114
   SiO2(aq)            2.99   5.93e-05      3.52
   Ti(OH)4(aq)       0.0207     0.0207  2.37e+03

  Elemental composition               In fluid                  Sorbed
                  total moles     moles       mg/kg        moles       mg/kg
 -------------------------------------------------------------------------------
   Aluminum            0.2384    1.053e-08   0.0002804
   Calcium             0.2396       0.1998       7909.
   Carbon            0.001000     0.001000       11.86
   Chlorine            0.9900       0.9900   3.466e+04
   Chromium           0.05461    3.728e-18   1.914e-13
   Hydrogen             111.0        105.2   1.047e+05
   Iron                 1.186     0.001122       61.91
   Magnesium            3.317      0.09323       2238.
   Manganese          0.02686      0.02686       1457.
   Oxygen               66.48        52.65   8.319e+05
   Phosphorus         0.02387    1.687e-08   0.0005162
   Potassium         0.003697     0.003697       142.8
   Silicon              2.988    5.929e-05       1.644
   Sodium              0.7002       0.7002   1.590e+04
   Sulfur            0.007735    1.206e-06     0.03818
   Titanium           0.02068      0.02068       977.6


          Step #    50             Xi = 0.5000

          Temperature = 100.0 C    Pressure =  1.013 bars
          pH =  6.295              log fO2 =  -61.034
          Eh =  -0.3762 volts      pe =  -5.0809
          Ionic strength      =    1.399599 molal
          Charge imbalance    =    0.355661 eq/kg (17.05% error)
          Activity of water   =    0.969896
          Solvent mass        =     0.93370 kg
          Solution mass       =      1.0010 kg
          Mineral mass        =     0.58427 kg
          Solution density    =    0.994    g/cm3
          Solution viscosity  =    0.003    poise
          Chlorinity          =    1.060299 molal
          Dissolved solids    =       67254 mg/kg sol'n
          Hardness            =    27871.39 mg/kg sol'n as CaCO3
            carbonate         =       28.27 mg/kg sol'n as CaCO3
            non-carbonate     =    27843.11 mg/kg sol'n as CaCO3
          Carbonate alkalinity=       28.27 mg/kg sol'n as CaCO3
          Water type          =    Na-Cl
          Bulk volume         =    1.22e+03 cm3
          Fluid volume        =    1.01e+03 cm3
          Mineral volume      =        208. cm3
          Inert volume        =        0.00 cm3
          Porosity            =        82.9 %
          Permeability        =       0.269 cm2
          Mass reacted        =         527 g

                          moles          moles         grams          cm3      rxn rate
  Reactants             remaining       reacted       reacted       reacted  (mol/kg sec)
 ------------------------------------------------------------------------------------------
   H2O                      0.000         0.000         0.000          --            --  
   Al2O3                   0.1490        0.1490         15.19          --            --  
   CaO                     0.2983        0.2983         16.73          --            --  
   Cr2O3                  0.03413       0.03413         5.187          --            --  
   FeO(ox)                  1.481         1.481         106.4          --            --  
   K2O(ox)               0.001686      0.001686        0.1588          --            --  
   MgO                      3.703         3.703         149.3          --            --  
   MnO                    0.03358       0.03358         2.382          --            --  
   Na2O(ox)               0.04014       0.04014         2.488          --            --  
   P2O5                   0.01492       0.01492         2.117          --            --  
   S                     0.008419      0.008419        0.2699        0.1306          --  
   SiO2                     3.735         3.735         224.4          --            --  
   TiO2                   0.02584       0.02584         2.064          --            --  

  Minerals in system     moles      log moles      grams        volume (cm3)
 ----------------------------------------------------------------------------
   Antigorite             0.08366     -1.077          379.5           146.3
   Chromite               0.03413     -1.467          7.639           1.502
   Daphnite-14A            0.1483     -0.829          105.8           31.66
   Greenalite              0.2156     -0.666          80.14           24.79
   Hydroxylapatite       0.009944     -2.002          4.995           1.885
   Magnetite              0.01649     -1.783          3.819          0.7344
   Saponite-Ca           0.003937     -2.405          1.518          0.5342
   Troilite              0.009417     -2.026         0.8279          0.3124
                                               _____________   _____________
          (total)                                     584.3           207.8 

  Aqueous species       molality    mg/kg sol'n    act. coef.     log act.
 ---------------------------------------------------------------------------
   Cl-                     0.9275     3.067e+04      0.5547       -0.2886
   Na+                     0.6926     1.485e+04      0.6217       -0.3660
   Ca++                    0.2464         9212.      0.1725       -1.3715
   NaCl(aq)               0.07454         4063.      1.0000       -1.1276
   Ti(OH)4(aq)            0.02768         2993.      1.0000       -1.5578
   MnCl+                  0.02559         2158.      0.6217       -1.7984
   Mg++                   0.02436         552.2      0.2483       -2.2184
   CaCl+                  0.01548         1091.      0.6217       -2.0167
   Mn++                   0.01037         531.5      0.1725       -2.7472
   MgCl+                 0.007610         424.2      0.6217       -2.3250
   CaCl2(aq)             0.004679         484.4      1.0000       -2.3298
   K+                    0.004528         165.1      0.5547       -2.6000
   Methane(aq)           0.001071         16.03      1.0000       -2.9702
   Fe++                 0.0003082         16.05      0.1725       -4.2743
   KCl(aq)              0.0001539         10.70      1.0000       -3.8127
   H2(aq)               7.612e-05        0.1431      1.0000       -4.1185
   FeCl+                7.071e-05         6.022      0.6217       -4.3570
   SiO2(aq)             6.146e-05         3.444      1.0000       -4.2114
   FeCl4--              6.166e-06         1.137      0.0957       -6.2289
   OH-                  1.802e-06       0.02858      0.5900       -5.9734
   HS-                  8.560e-07       0.02641      0.5900       -6.2966
   H2S(aq)              7.782e-07       0.02474      1.0000       -6.1089
   NaHSiO3(aq)          7.503e-07       0.07004      1.0000       -6.1248
   H+                   6.215e-07     0.0005843      0.8159       -6.2950
   FeCl2(aq)            2.363e-07       0.02794      1.0000       -6.6265
   HSiO3-               1.557e-07       0.01120      0.6217       -7.0141
   NaOH(aq)             1.074e-07      0.004006      1.0000       -6.9691
   HCl(aq)              6.258e-08      0.002128      1.0000       -7.2036
   AlO2-                1.513e-08     0.0008322      0.6217       -8.0267
    (only species > 1e-8 molal listed)

  Mineral saturation states
                     log Q/K                          log Q/K
 ----------------------------------------------------------------
   Greenalite         0.0000 sat    Tridymite         -1.3050     
   Troilite           0.0000 sat    Minnesotaite      -1.3073     
   Saponite-Ca        0.0000 sat    Chalcedony        -1.3499     
   Hydroxylapatite    0.0000 sat    Alabandite        -1.3623     
   Antigorite         0.0000 sat    Annite            -1.3971     
   Daphnite-14A       0.0000 sat    FeO               -1.4962     
   Chromite           0.0000 sat    Clinochlore-14A   -1.5143     
   Magnetite          0.0000 sat    Phlogopite        -1.5179     
   Saponite-Mg       -0.0064        Cristobalite(alp  -1.5509     
   Pyrrhotite        -0.0796        Rhodonite         -1.6186     
   Saponite-Na       -0.2007        Gibbsite          -1.7509     
   Ice               -0.4803        Coesite           -1.7916     
   Chrysotile        -0.5344        Cristobalite(bet  -1.8531     
   Cronstedtite-7A   -0.5595        Tephroite         -1.8606     
   Ripidolite-14A    -0.6772        Whitlockite       -1.9443     
   Saponite-K        -0.7595        SiO2(am)          -2.0271     
   Talc              -0.8692        Enstatite         -2.0640     
   Pyrite            -0.9336        Brucite           -2.1064     
   Diaspore          -0.9691        Wustite           -2.1107     
   Hematite          -1.0039        Halite            -2.2326     
   Ferrosilite       -1.0878        Mn(OH)2(am)       -2.2424     
   Fayalite          -1.1315        Fe(OH)2           -2.2891     
   Quartz            -1.1332        Diopside          -2.6844     
   Saponite-H        -1.1718        Chamosite-7A      -2.8365     
   Goethite          -1.1980        Daphnite-7A       -2.8752     
   Boehmite          -1.2639     
    (only minerals with log Q/K > -3 listed)

                         partial
  Gases               press. (bar)     fugacity     fug. coef.    log fug.
 ---------------------------------------------------------------------------
   CH4(g)                   1.225         1.225        0.9993      0.0880
   H2O(g)                  0.8205        0.8084        0.9852     -0.0924
   H2(g)                  0.09524       0.09530         1.001     -1.0209
   H2S(g)               2.330e-05     2.321e-05        0.9961     -4.6344
   CO2(g)               1.300e-10     1.297e-10        0.9976     -9.8871
   HCl(g)               7.577e-11     7.577e-11         1.000*   -10.1205
   CO(g)                3.494e-15     3.494e-15         1.000*   -14.4567
   C2H4(g)              4.280e-21     4.280e-21         1.000*   -20.3685
   S2(g)                1.323e-27     1.323e-27         1.000*   -26.8783
   SO2(g)               2.237e-28     2.221e-28        0.9928    -27.6535
   Na(g)                1.687e-42     1.687e-42         1.000*   -41.7729
   K(g)                 1.208e-45     1.208e-45         1.000*   -44.9180
   Cl2(g)               8.412e-47     8.412e-47         1.000*   -46.0751
   O2(g)                9.241e-62     9.240e-62        0.9999    -61.0343
   Mg(g)                4.623e-69     4.623e-69         1.000*   -68.3351
   Ca(g)                3.191e-87     3.191e-87         1.000*   -86.4960
   C(g)                 3.475e-97     3.475e-97         1.000*   -96.4591
   Al(g)               2.013e-105    2.013e-105         1.000*  -104.6961
   Si(g)               5.506e-114    5.506e-114         1.000*  -113.2592
    *no data, gas taken to be ideal

                                  In fluid              Sorbed            Kd
  Original basis total moles   moles     mg/kg      moles     mg/kg      L/kg
 -------------------------------------------------------------------------------
   H2O                 61.3       51.8  9.33e+05
   Al+++              0.298   1.75e-08  0.000470
   Ca++               0.299      0.249  9.97e+03
   Cl-                0.990      0.990  3.51e+04
   CrO4--            0.0683   8.03e-19  9.30e-14
   Fe++                1.48   0.000360      20.1
   H+                 -11.8    0.00100      1.01
   HCO3-            0.00100    0.00100      61.0
   HPO4--            0.0298   3.64e-09  0.000349
   K+               0.00437    0.00437      171.
   Mg++                4.06     0.0298      725.
   Mn++              0.0336     0.0336  1.84e+03
   Na+                0.716      0.716  1.65e+04
   O2(aq)           -0.0638   -0.00204     -65.2
   SO4--            0.00942   1.53e-06     0.146
   SiO2(aq)            3.74   5.82e-05      3.50
   Ti(OH)4(aq)       0.0258     0.0258  2.99e+03

  Elemental composition               In fluid                  Sorbed
                  total moles     moles       mg/kg        moles       mg/kg
 -------------------------------------------------------------------------------
   Aluminum            0.2980    1.745e-08   0.0004705
   Calcium             0.2993       0.2489       9965.
   Carbon            0.001000     0.001000       12.00
   Chlorine            0.9900       0.9900   3.506e+04
   Chromium           0.06826    8.028e-19   4.170e-14
   Hydrogen             111.0        103.8   1.045e+05
   Iron                 1.482    0.0003597       20.07
   Magnesium            4.057      0.02985       724.7
   Manganese          0.03358      0.03358       1843.
   Oxygen               69.22        51.93   8.300e+05
   Phosphorus         0.02983    3.637e-09   0.0001125
   Potassium         0.004372     0.004372       170.7
   Silicon              3.735    5.823e-05       1.634
   Sodium              0.7163       0.7163   1.645e+04
   Sulfur            0.009419    1.526e-06     0.04888
   Titanium           0.02584      0.02584       1236.


          Step #    55             Xi = 0.5500

          Temperature = 100.0 C    Pressure =  1.013 bars
          pH =  6.803              log fO2 =  -61.472
          Eh =  -0.4219 volts      pe =  -5.6982
          Ionic strength      =    1.415306 molal
          Charge imbalance    =    0.357764 eq/kg (16.99% error)
          Activity of water   =    0.969549
          Solvent mass        =     0.92711 kg
          Solution mass       =     0.99514 kg
          Mineral mass        =     0.64283 kg
          Solution density    =    0.994    g/cm3
          Solution viscosity  =    0.003    poise
          Chlorinity          =    1.067840 molal
          Dissolved solids    =       68362 mg/kg sol'n
          Hardness            =    27875.33 mg/kg sol'n as CaCO3
            carbonate         =       40.71 mg/kg sol'n as CaCO3
            non-carbonate     =    27834.62 mg/kg sol'n as CaCO3
          Carbonate alkalinity=       40.71 mg/kg sol'n as CaCO3
          Water type          =    Na-Cl
          Bulk volume         =    1.23e+03 cm3
          Fluid volume        =    1.00e+03 cm3
          Mineral volume      =        229. cm3
          Inert volume        =        0.00 cm3
          Porosity            =        81.4 %
          Permeability        =       0.160 cm2
          Mass reacted        =         579 g

                          moles          moles         grams          cm3      rxn rate
  Reactants             remaining       reacted       reacted       reacted  (mol/kg sec)
 ------------------------------------------------------------------------------------------
   H2O                      0.000         0.000         0.000          --            --  
   Al2O3                   0.1341        0.1639         16.71          --            --  
   CaO                     0.2684        0.3281         18.40          --            --  
   Cr2O3                  0.03072       0.03754         5.706          --            --  
   FeO(ox)                  1.333         1.629         117.0          --            --  
   K2O(ox)               0.001517      0.001854        0.1747          --            --  
   MgO                      3.333         4.074         164.2          --            --  
   MnO                    0.03022       0.03694         2.620          --            --  
   Na2O(ox)               0.03612       0.04415         2.737          --            --  
   P2O5                   0.01342       0.01641         2.329          --            --  
   S                     0.007577      0.009260        0.2969        0.1436          --  
   SiO2                     3.362         4.109         246.9          --            --  
   TiO2                   0.02326       0.02843         2.271          --            --  

  Minerals in system     moles      log moles      grams        volume (cm3)
 ----------------------------------------------------------------------------
   Antigorite             0.09192     -1.037          416.9           160.8
   Chromite               0.03754     -1.425          8.403           1.652
   Daphnite-14A            0.1632     -0.787          116.4           34.83
   Greenalite              0.2380     -0.623          88.46           27.37
   Hydroxylapatite        0.01094     -1.961          5.495           2.073
   Magnetite              0.01738     -1.760          4.025          0.7739
   Saponite-Ca           0.004139     -2.383          1.595          0.5615
   Tephroite             0.002809     -2.551         0.5673          0.2141
   Troilite               0.01026     -1.989         0.9018          0.3403
                                               _____________   _____________
          (total)                                     642.8           228.6 

  Aqueous species       molality    mg/kg sol'n    act. coef.     log act.
 ---------------------------------------------------------------------------
   Cl-                     0.9381     3.098e+04      0.5546       -0.2838
   Na+                     0.7045     1.509e+04      0.6219       -0.3584
   Ca++                    0.2727     1.018e+04      0.1723       -1.3281
   NaCl(aq)               0.07671         4177.      1.0000       -1.1152
   Ti(OH)4(aq)            0.03066         3311.      1.0000       -1.5134
   MnCl+                  0.02410         2030.      0.6219       -1.8242
   CaCl+                  0.01729         1217.      0.6219       -1.9685
   Mn++                  0.009678         495.4      0.1723       -2.7780
   CaCl2(aq)             0.005287         546.7      1.0000       -2.2768
   K+                    0.004910         178.9      0.5546       -2.5649
   Mg++                  0.002810         63.62      0.2482       -3.1565
   Methane(aq)           0.001079         16.12      1.0000       -2.9671
   MgCl+                0.0008871         49.39      0.6219       -3.2583
   KCl(aq)              0.0001688         11.72      1.0000       -3.7727
   H2(aq)               0.0001260        0.2366      1.0000       -3.8997
   SiO2(aq)             4.778e-05         2.675      1.0000       -4.3207
   Fe++                 3.522e-05         1.832      0.1723       -5.2170
   FeCl+                8.157e-06        0.6938      0.6219       -5.2948
   OH-                  5.800e-06       0.09189      0.5901       -5.4657
   HS-                  2.329e-06       0.07177      0.5901       -5.8619
   NaHSiO3(aq)          1.911e-06        0.1782      1.0000       -5.7188
   FeCl4--              7.385e-07        0.1360      0.0954       -7.1521
   H2S(aq)              6.576e-07       0.02088      1.0000       -6.1820
   HSiO3-               3.896e-07       0.02798      0.6219       -6.6157
   NaOH(aq)             3.518e-07       0.01311      1.0000       -6.4537
   H+                   1.927e-07     0.0001810      0.8169       -6.8029
   AlO2-                4.670e-08      0.002566      0.6219       -7.5370
   FeCl2(aq)            2.758e-08      0.003256      1.0000       -7.5595
   HCl(aq)              1.965e-08     0.0006675      1.0000       -7.7066
    (only species > 1e-8 molal listed)

  Mineral saturation states
                     log Q/K                          log Q/K
 ----------------------------------------------------------------
   Saponite-Ca        0.0000 sat    Quartz            -1.2425     
   Tephroite          0.0000 sat    Mn(OH)2(am)       -1.2576     
   Greenalite         0.0000 sat    Boehmite          -1.2822     
   Troilite           0.0000 sat    Saponite-H        -1.3466     
   Daphnite-14A       0.0000 sat    Tridymite         -1.4143     
   Hydroxylapatite    0.0000 sat    FeO               -1.4232     
   Chromite           0.0000 sat    Chalcedony        -1.4592     
   Magnetite          0.0000 sat    Clinochlore-14A   -1.4916     
   Antigorite         0.0000 sat    Minnesotaite      -1.5258     
   Pyrrhotite        -0.0796        Cristobalite(alp  -1.6602     
   Saponite-Mg       -0.1684        Diopside          -1.7665     
   Saponite-Na       -0.2053        Gibbsite          -1.7693     
   Alabandite        -0.4503        Coesite           -1.9009     
   Ice               -0.4804        Cristobalite(bet  -1.9624     
   Chrysotile        -0.5207        Brucite           -2.0291     
   Cronstedtite-7A   -0.5962        Wustite           -2.0532     
   Ripidolite-14A    -0.6635        Enstatite         -2.0958     
   Rhodonite         -0.7430        SiO2(am)          -2.1364     
   Saponite-K        -0.7551        Fe(OH)2           -2.2162     
   Annite            -0.9815        Halite            -2.2202     
   Diaspore          -0.9874        Whitlockite       -2.2972     
   Talc              -1.0740        Hedenbergite      -2.7625     
   Hematite          -1.0769        Mesolite          -2.7685     
   Phlogopite        -1.0886        Chamosite-7A      -2.8365     
   Fayalite          -1.0948        Manganosite       -2.8653     
   Ferrosilite       -1.1241        Daphnite-7A       -2.8752     
   Pyrite            -1.2255        Wollastonite      -2.8880     
   Goethite          -1.2346     
    (only minerals with log Q/K > -3 listed)

                         partial
  Gases               press. (bar)     fugacity     fug. coef.    log fug.
 ---------------------------------------------------------------------------
   CH4(g)                   1.234         1.233        0.9993      0.0911
   H2O(g)                  0.8202        0.8081        0.9852     -0.0925
   H2(g)                   0.1576        0.1577         1.001     -0.8021
   H2S(g)               1.969e-05     1.961e-05        0.9961     -4.7075
   HCl(g)               2.379e-11     2.379e-11         1.000*   -10.6235
   CO2(g)               1.744e-11     1.740e-11        0.9976    -10.7594
   CO(g)                7.761e-16     7.761e-16         1.000*   -15.1101
   C2H4(g)              1.585e-21     1.585e-21         1.000*   -20.7999
   S2(g)                3.450e-28     3.450e-28         1.000*   -27.4622
   SO2(g)               4.167e-29     4.137e-29        0.9928    -28.3833
   Na(g)                7.111e-42     7.111e-42         1.000*   -41.1481
   K(g)                 5.425e-45     5.425e-45         1.000*   -44.2656
   Cl2(g)               5.012e-48     5.012e-48         1.000*   -47.3000
   O2(g)                3.372e-62     3.371e-62        0.9999    -61.4722
   Mg(g)                9.149e-69     9.149e-69         1.000*   -68.0386
   Ca(g)                6.052e-86     6.052e-86         1.000*   -85.2181
   C(g)                 1.278e-97     1.278e-97         1.000*   -96.8936
   Al(g)               4.112e-105    4.112e-105         1.000*  -104.3859
   Si(g)               1.173e-113    1.173e-113         1.000*  -112.9306
    *no data, gas taken to be ideal

                                  In fluid              Sorbed            Kd
  Original basis total moles   moles     mg/kg      moles     mg/kg      L/kg
 -------------------------------------------------------------------------------
   H2O                 61.9       51.5  9.32e+05
   Al+++              0.328   5.12e-08   0.00139
   Ca++               0.329      0.274  1.10e+04
   Cl-                0.990      0.990  3.53e+04
   CrO4--            0.0751   4.66e-20  5.44e-15
   Fe++                1.63   4.09e-05      2.30
   H+                 -13.0   0.000996      1.01
   HCO3-            0.00100    0.00100      61.3
   HPO4--            0.0328   3.77e-10  3.64e-05
   K+               0.00471    0.00471      185.
   Mg++                4.43    0.00343      83.7
   Mn++              0.0369     0.0313  1.73e+03
   Na+                0.724      0.724  1.67e+04
   O2(aq)           -0.0702   -0.00206     -66.4
   SO4--             0.0103   2.77e-06     0.267
   SiO2(aq)            4.11   4.64e-05      2.80
   Ti(OH)4(aq)       0.0284     0.0284  3.31e+03

  Elemental composition               In fluid                  Sorbed
                  total moles     moles       mg/kg        moles       mg/kg
 -------------------------------------------------------------------------------
   Aluminum            0.3278    5.117e-08    0.001387
   Calcium             0.3291       0.2737   1.102e+04
   Carbon            0.001000     0.001000       12.07
   Chlorine            0.9900       0.9900   3.527e+04
   Chromium           0.07508    4.664e-20   2.437e-15
   Hydrogen             111.0        103.0   1.044e+05
   Iron                 1.630    4.092e-05       2.296
   Magnesium            4.428     0.003427       83.71
   Manganese          0.03694      0.03132       1729.
   Oxygen               70.59        51.58   8.292e+05
   Phosphorus         0.03282    3.770e-10   1.173e-05
   Potassium         0.004709     0.004709       185.0
   Silicon              4.109    4.643e-05       1.310
   Sodium              0.7243       0.7243   1.673e+04
   Sulfur             0.01026    2.770e-06     0.08924
   Titanium           0.02843      0.02843       1368.


          Step #    60             Xi = 0.6000

          Temperature = 100.0 C    Pressure =  1.013 bars
          pH =  7.197              log fO2 =  -61.815
          Eh =  -0.4574 volts      pe =  -6.1778
          Ionic strength      =    1.453239 molal
          Charge imbalance    =    0.360029 eq/kg (16.77% error)
          Activity of water   =    0.968854
          Solvent mass        =     0.92085 kg
          Solution mass       =     0.98887 kg
          Mineral mass        =     0.70175 kg
          Solution density    =    0.995    g/cm3
          Solution viscosity  =    0.003    poise
          Chlorinity          =    1.075091 molal
          Dissolved solids    =       68788 mg/kg sol'n
          Hardness            =    30227.33 mg/kg sol'n as CaCO3
            carbonate         =       46.50 mg/kg sol'n as CaCO3
            non-carbonate     =    30180.82 mg/kg sol'n as CaCO3
          Carbonate alkalinity=       46.50 mg/kg sol'n as CaCO3
          Water type          =    Na-Cl
          Bulk volume         =    1.24e+03 cm3
          Fluid volume        =        994. cm3
          Mineral volume      =        250. cm3
          Inert volume        =        0.00 cm3
          Porosity            =        79.9 %
          Permeability        =      0.0967 cm2
          Mass reacted        =         632 g

                          moles          moles         grams          cm3      rxn rate
  Reactants             remaining       reacted       reacted       reacted  (mol/kg sec)
 ------------------------------------------------------------------------------------------
   H2O                      0.000         0.000         0.000          --            --  
   Al2O3                   0.1192        0.1788         18.23          --            --  
   CaO                     0.2386        0.3579         20.07          --            --  
   Cr2O3                  0.02730       0.04095         6.225          --            --  
   FeO(ox)                  1.185         1.777         127.7          --            --  
   K2O(ox)               0.001349      0.002023        0.1906          --            --  
   MgO                      2.963         4.444         179.1          --            --  
   MnO                    0.02686       0.04029         2.858          --            --  
   Na2O(ox)               0.03211       0.04817         2.985          --            --  
   P2O5                   0.01193       0.01790         2.541          --            --  
   S                     0.006735       0.01010        0.3239        0.1567          --  
   SiO2                     2.988         4.482         269.3          --            --  
   TiO2                   0.02067       0.03101         2.477          --            --  

  Minerals in system     moles      log moles      grams        volume (cm3)
 ----------------------------------------------------------------------------
   Antigorite             0.09947     -1.002          451.2           174.0
   Chromite               0.04096     -1.388          9.167           1.802
   Daphnite-14A            0.1775     -0.751          126.7           37.89
   Greenalite              0.2611     -0.583          97.08           30.03
   Hydroxylapatite        0.01193     -1.923          5.994           2.262
   Magnetite              0.01828     -1.738          4.232          0.8138
   Saponite-Ca           0.007626     -2.118          2.940           1.035
   Tephroite              0.01731     -1.762          3.495           1.319
   Troilite               0.01110     -1.955         0.9756          0.3681
                                               _____________   _____________
          (total)                                     701.8           249.5 

  Aqueous species       molality    mg/kg sol'n    act. coef.     log act.
 ---------------------------------------------------------------------------
   Cl-                     0.9593     3.167e+04      0.5544       -0.2742
   Na+                     0.7156     1.532e+04      0.6224       -0.3513
   Ca++                    0.2983     1.113e+04      0.1717       -1.2905
   NaCl(aq)               0.07971         4338.      1.0000       -1.0985
   Ti(OH)4(aq)            0.03368         3635.      1.0000       -1.4727
   CaCl+                  0.01926         1354.      0.6224       -1.9213
   CaCl2(aq)             0.006025         622.7      1.0000       -2.2200
   K+                    0.005294         192.7      0.5544       -2.5324
   MnCl+                 0.004425         372.5      0.6224       -2.5600
   Mn++                  0.001745         89.30      0.1717       -3.5233
   Methane(aq)           0.001086         16.22      1.0000       -2.9642
   Mg++                 0.0005268         11.92      0.2480       -3.8839
   H2(aq)               0.0001868        0.3506      1.0000       -3.7287
   KCl(aq)              0.0001859         12.91      1.0000       -3.7307
   MgCl+                0.0001697         9.446      0.6224       -3.9761
   SiO2(aq)             3.926e-05         2.197      1.0000       -4.4061
   OH-                  1.436e-05        0.2274      0.5903       -5.0718
   Fe++                 6.566e-06        0.3415      0.1717       -5.9479
   HS-                  5.056e-06        0.1557      0.5903       -5.5251
   NaHSiO3(aq)          3.952e-06        0.3683      1.0000       -5.4031
   FeCl+                1.548e-06        0.1316      0.6224       -6.0161
   NaOH(aq)             8.856e-07       0.03298      1.0000       -6.0528
   HSiO3-               7.920e-07       0.05686      0.6224       -6.3072
   H2S(aq)              5.762e-07       0.01829      1.0000       -6.2394
   FeCl4--              1.511e-07       0.02782      0.0946       -7.8448
   AlO2-                1.119e-07      0.006145      0.6224       -7.1571
   H+                   7.754e-08     7.277e-05      0.8193       -7.1970
   NaAlO2(aq)           1.783e-08      0.001361      1.0000       -7.7488
    (only species > 1e-8 molal listed)

  Mineral saturation states
                     log Q/K                          log Q/K
 ----------------------------------------------------------------
   Greenalite         0.0000 sat    Boehmite          -1.2965     
   Chromite           0.0000 sat    Quartz            -1.3279     
   Saponite-Ca        0.0000 sat    FeO               -1.3661     
   Tephroite          0.0000 sat    Pyrite            -1.4540     
   Antigorite         0.0000 sat    Clinochlore-14A   -1.4738     
   Hydroxylapatite    0.0000 sat    Saponite-H        -1.4829     
   Magnetite          0.0000 sat    Tridymite         -1.4997     
   Daphnite-14A       0.0000 sat    Chalcedony        -1.5446     
   Troilite           0.0000 sat    Andradite         -1.5730     
   Pyrrhotite        -0.0796        Minnesotaite      -1.6962     
   Saponite-Na       -0.2092        Cristobalite(alp  -1.7456     
   Saponite-Mg       -0.2946        Gibbsite          -1.7839     
   Alabandite        -0.4648        Tremolite         -1.8533     
   Ice               -0.4807        Brucite           -1.9687     
   Chrysotile        -0.5101        Coesite           -1.9863     
   Cronstedtite-7A   -0.6250        Wustite           -2.0082     
   Ripidolite-14A    -0.6529        Cristobalite(bet  -2.0478     
   Annite            -0.6542        Hedenbergite      -2.0505     
   Saponite-K        -0.7506        Enstatite         -2.1204     
   Phlogopite        -0.7506        Wollastonite      -2.1477     
   Rhodonite         -0.7856        Fe(OH)2           -2.1594     
   Diaspore          -1.0017        Halite            -2.2035     
   Diopside          -1.0509        SiO2(am)          -2.2218     
   Fayalite          -1.0660        Mesolite          -2.2407     
   Hematite          -1.1340        Pseudowollastoni  -2.2820     
   Ferrosilite       -1.1524        Whitlockite       -2.5723     
   Mn(OH)2(am)       -1.2152        Manganosite       -2.8227     
   Talc              -1.2337        Chamosite-7A      -2.8365     
   Goethite          -1.2633        Daphnite-7A       -2.8752     
    (only minerals with log Q/K > -3 listed)

                         partial
  Gases               press. (bar)     fugacity     fug. coef.    log fug.
 ---------------------------------------------------------------------------
   CH4(g)                   1.243         1.242        0.9993      0.0940
   H2O(g)                  0.8197        0.8075        0.9852     -0.0928
   H2(g)                   0.2337        0.2338         1.001     -0.6311
   H2S(g)               1.725e-05     1.718e-05        0.9961     -4.7649
   HCl(g)               9.814e-12     9.814e-12         1.000*   -11.0082
   CO2(g)               3.630e-12     3.622e-12        0.9976    -11.4411
   CO(g)                2.396e-16     2.396e-16         1.000*   -15.6205
   C2H4(g)              7.311e-22     7.311e-22         1.000*   -21.1360
   S2(g)                1.205e-28     1.205e-28         1.000*   -27.9190
   SO2(g)               1.119e-29     1.111e-29        0.9928    -28.9544
   Na(g)                2.181e-41     2.181e-41         1.000*   -40.6613
   K(g)                 1.764e-44     1.764e-44         1.000*   -43.7535
   Cl2(g)               5.752e-49     5.752e-49         1.000*   -48.2402
   O2(g)                1.532e-62     1.532e-62        0.9999    -61.8148
   Mg(g)                1.561e-68     1.561e-68         1.000*   -67.8067
   Ca(g)                6.010e-85     6.010e-85         1.000*   -84.2211
   C(g)                 5.853e-98     5.853e-98         1.000*   -97.2327
   Al(g)               7.194e-105    7.194e-105         1.000*  -104.1430
   Si(g)               2.122e-113    2.122e-113         1.000*  -112.6733
    *no data, gas taken to be ideal

                                  In fluid              Sorbed            Kd
  Original basis total moles   moles     mg/kg      moles     mg/kg      L/kg
 -------------------------------------------------------------------------------
   H2O                 62.5       51.1  9.31e+05
   Al+++              0.358   1.20e-07   0.00329
   Ca++               0.359      0.298  1.21e+04
   Cl-                0.990      0.990  3.55e+04
   CrO4--            0.0819   6.90e-21  8.09e-16
   Fe++                1.78   7.62e-06     0.430
   H+                 -14.2   0.000987      1.01
   HCO3-            0.00100    0.00100      61.7
   HPO4--            0.0358   7.88e-11  7.65e-06
   K+               0.00505    0.00505      200.
   Mg++                4.80   0.000641      15.8
   Mn++              0.0403    0.00568      316.
   Na+                0.732      0.732  1.70e+04
   O2(aq)           -0.0766   -0.00210     -67.8
   SO4--             0.0111   5.19e-06     0.504
   SiO2(aq)            4.48   4.05e-05      2.46
   Ti(OH)4(aq)       0.0310     0.0310  3.64e+03

  Elemental composition               In fluid                  Sorbed
                  total moles     moles       mg/kg        moles       mg/kg
 -------------------------------------------------------------------------------
   Aluminum            0.3576    1.205e-07    0.003288
   Calcium             0.3589       0.2980   1.208e+04
   Carbon            0.001000     0.001000       12.15
   Chlorine            0.9900       0.9900   3.549e+04
   Chromium           0.08191    6.897e-21   3.626e-16
   Hydrogen             111.0        102.4   1.043e+05
   Iron                 1.778    7.616e-06      0.4301
   Magnesium            4.798    0.0006414       15.77
   Manganese          0.04029     0.005682       315.7
   Oxygen               71.96        51.24   8.290e+05
   Phosphorus         0.03580    7.883e-11   2.469e-06
   Potassium         0.005046     0.005046       199.5
   Silicon              4.482    4.052e-05       1.151
   Sodium              0.7323       0.7323   1.703e+04
   Sulfur             0.01110    5.189e-06      0.1683
   Titanium           0.03101      0.03101       1502.


          Step #    61             Xi = 0.6100

          Temperature = 100.0 C    Pressure =  1.013 bars
          pH =  7.494              log fO2 =  -62.063
          Eh =  -0.4840 volts      pe =  -6.5370
          Ionic strength      =    1.459628 molal
          Charge imbalance    =    0.360485 eq/kg (16.74% error)
          Activity of water   =    0.968734
          Solvent mass        =     0.91959 kg
          Solution mass       =     0.98762 kg
          Mineral mass        =     0.71354 kg
          Solution density    =    0.995    g/cm3
          Solution viscosity  =    0.003    poise
          Chlorinity          =    1.076567 molal
          Dissolved solids    =       68887 mg/kg sol'n
          Hardness            =    30600.67 mg/kg sol'n as CaCO3
            carbonate         =       49.02 mg/kg sol'n as CaCO3
            non-carbonate     =    30551.65 mg/kg sol'n as CaCO3
          Carbonate alkalinity=       49.02 mg/kg sol'n as CaCO3
          Water type          =    Na-Cl
          Bulk volume         =    1.25e+03 cm3
          Fluid volume        =        993. cm3
          Mineral volume      =        254. cm3
          Inert volume        =        0.00 cm3
          Porosity            =        79.7 %
          Permeability        =      0.0875 cm2
          Mass reacted        =         643 g

                          moles          moles         grams          cm3      rxn rate
  Reactants             remaining       reacted       reacted       reacted  (mol/kg sec)
 ------------------------------------------------------------------------------------------
   H2O                      0.000         0.000         0.000          --            --  
   Al2O3                   0.1162        0.1818         18.53          --            --  
   CaO                     0.2327        0.3639         20.41          --            --  
   Cr2O3                  0.02662       0.04164         6.328          --            --  
   FeO(ox)                  1.155         1.807         129.8          --            --  
   K2O(ox)               0.001315      0.002057        0.1937          --            --  
   MgO                      2.889         4.518         182.1          --            --  
   MnO                    0.02619       0.04096         2.906          --            --  
   Na2O(ox)               0.03131       0.04897         3.035          --            --  
   P2O5                   0.01163       0.01820         2.583          --            --  
   S                     0.006566       0.01027        0.3293        0.1593          --  
   SiO2                     2.913         4.557         273.8          --            --  
   TiO2                   0.02016       0.03153         2.518          --            --  

  Minerals in system     moles      log moles      grams        volume (cm3)
 ----------------------------------------------------------------------------
   Andradite            0.0003893     -3.410         0.1978         0.05133
   Antigorite              0.1010     -0.996          458.2           176.7
   Chromite               0.04164     -1.381          9.320           1.832
   Daphnite-14A            0.1805     -0.744          128.8           38.52
   Greenalite              0.2657     -0.576          98.78           30.56
   Hydroxylapatite        0.01213     -1.916          6.094           2.300
   Magnetite              0.01811     -1.742          4.194          0.8065
   Saponite-Ca           0.007842     -2.106          3.023           1.064
   Tephroite              0.01971     -1.705          3.980           1.502
   Troilite               0.01126     -1.948         0.9901          0.3736
                                               _____________   _____________
          (total)                                     713.5           253.7 

  Aqueous species       molality    mg/kg sol'n    act. coef.     log act.
 ---------------------------------------------------------------------------
   Cl-                     0.9630     3.179e+04      0.5544       -0.2726
   Na+                     0.7178     1.537e+04      0.6225       -0.3498
   Ca++                    0.3024     1.129e+04      0.1716       -1.2848
   NaCl(aq)               0.08028         4368.      1.0000       -1.0954
   Ti(OH)4(aq)            0.03429         3700.      1.0000       -1.4649
   CaCl+                  0.01958         1377.      0.6225       -1.9140
   CaCl2(aq)             0.006150         635.6      1.0000       -2.2111
   K+                    0.005371         195.5      0.5544       -2.5261
   MnCl+                 0.001214         102.1      0.6225       -3.1218
   Methane(aq)           0.001087         16.24      1.0000       -2.9636
   Mn++                 0.0004773         24.41      0.1716       -4.0867
   H2(aq)               0.0002484        0.4663      1.0000       -3.6048
   KCl(aq)              0.0001893         13.14      1.0000       -3.7228
   Mg++                 0.0001483         3.357      0.2480       -4.4343
   MgCl+                4.796e-05         2.669      0.6225       -4.5249
   SiO2(aq)             3.404e-05         1.904      1.0000       -4.4680
   OH-                  2.846e-05        0.4507      0.5903       -4.7747
   HS-                  9.112e-06        0.2806      0.5903       -5.2693
   NaHSiO3(aq)          6.816e-06        0.6352      1.0000       -5.1665
   Fe++                 1.839e-06       0.09561      0.1716       -6.5009
   NaOH(aq)             1.761e-06       0.06559      1.0000       -5.7542
   HSiO3-               1.361e-06       0.09770      0.6225       -6.0720
   H2S(aq)              5.238e-07       0.01662      1.0000       -6.2808
   FeCl+                4.348e-07       0.03696      0.6225       -6.5675
   AlO2-                2.166e-07       0.01189      0.6225       -6.8703
   FeCl4--              4.300e-08      0.007913      0.0945       -8.3913
   H+                   3.909e-08     3.669e-05      0.8198       -7.4942
   NaAlO2(aq)           3.464e-08      0.002644      1.0000       -7.4605
   S--                  1.002e-08     0.0002991      0.1326       -8.8769
    (only species > 1e-8 molal listed)

  Mineral saturation states
                     log Q/K                          log Q/K
 ----------------------------------------------------------------
   Tephroite          0.0000 sat    FeO               -1.3248     
   Magnetite          0.0000 sat    Talc              -1.3498     
   Troilite           0.0000 sat    Quartz            -1.3898     
   Chromite           0.0000 sat    Clinochlore-14A   -1.4609     
   Hydroxylapatite    0.0000 sat    Hedenbergite      -1.5330     
   Saponite-Ca        0.0000 sat    Tridymite         -1.5616     
   Greenalite         0.0000 sat    Saponite-H        -1.5819     
   Antigorite         0.0000 sat    Chalcedony        -1.6065     
   Daphnite-14A       0.0000 sat    Wollastonite      -1.6096     
   Andradite          0.0000 sat    Pyrite            -1.6192     
   Pyrrhotite        -0.0796        Pseudowollastoni  -1.7439     
   Saponite-Na       -0.2096        Gibbsite          -1.7943     
   Saponite-Mg       -0.3864        Cristobalite(alp  -1.8075     
   Annite            -0.4229        Minnesotaite      -1.8200     
   Alabandite        -0.4751        Mesolite          -1.8517     
   Ice               -0.4808        Brucite           -1.9249     
   Chrysotile        -0.5023        Wustite           -1.9757     
   Phlogopite        -0.5116        Coesite           -2.0482     
   Diopside          -0.5308        Cristobalite(bet  -2.1097     
   Ripidolite-14A    -0.6451        Fe(OH)2           -2.1182     
   Cronstedtite-7A   -0.6458        Enstatite         -2.1385     
   Saponite-K        -0.7494        Halite            -2.2004     
   Rhodonite         -0.8166        SiO2(am)          -2.2837     
   Tremolite         -0.9292        Monticellite      -2.7326     
   Diaspore          -1.0120        Prehnite          -2.7505     
   Fayalite          -1.0452        Whitlockite       -2.7723     
   Ferrosilite       -1.1730        Manganosite       -2.7917     
   Hematite          -1.1753        Chamosite-7A      -2.8365     
   Mn(OH)2(am)       -1.1843        Daphnite-7A       -2.8752     
   Goethite          -1.2840        Epidote           -2.9181     
   Boehmite          -1.3068        Epidote-ord       -2.9235     
    (only minerals with log Q/K > -3 listed)

                         partial
  Gases               press. (bar)     fugacity     fug. coef.    log fug.
 ---------------------------------------------------------------------------
   CH4(g)                   1.244         1.243        0.9993      0.0946
   H2O(g)                  0.8196        0.8074        0.9852     -0.0929
   H2(g)                   0.3108        0.3110         1.001     -0.5072
   H2S(g)               1.568e-05     1.562e-05        0.9961     -4.8063
   HCl(g)               4.969e-12     4.969e-12         1.000*   -11.3037
   CO2(g)               1.161e-12     1.158e-12        0.9976    -11.9361
   CO(g)                1.020e-16     1.020e-16         1.000*   -15.9916
   C2H4(g)              4.144e-22     4.144e-22         1.000*   -21.3826
   S2(g)                5.630e-29     5.630e-29         1.000*   -28.2495
   SO2(g)               4.322e-30     4.290e-30        0.9928    -29.3675
   Na(g)                5.004e-41     5.004e-41         1.000*   -40.3007
   K(g)                 4.092e-44     4.092e-44         1.000*   -43.3880
   Cl2(g)               1.109e-49     1.109e-49         1.000*   -48.9552
   O2(g)                8.656e-63     8.655e-63        0.9999    -62.0627
   Mg(g)                2.297e-68     2.297e-68         1.000*   -67.6388
   Ca(g)                3.183e-84     3.183e-84         1.000*   -83.4972
   C(g)                 3.313e-98     3.313e-98         1.000*   -97.4798
   Al(g)               1.078e-104    1.078e-104         1.000*  -103.9674
   Si(g)               3.256e-113    3.256e-113         1.000*  -112.4874
    *no data, gas taken to be ideal

                                  In fluid              Sorbed            Kd
  Original basis total moles   moles     mg/kg      moles     mg/kg      L/kg
 -------------------------------------------------------------------------------
   H2O                 62.6       51.0  9.31e+05
   Al+++              0.364   2.32e-07   0.00634
   Ca++               0.365      0.302  1.22e+04
   Cl-                0.990      0.990  3.55e+04
   CrO4--            0.0833   1.79e-21  2.10e-16
   Fe++                1.81   2.13e-06     0.121
   H+                 -14.4   0.000973     0.993
   HCO3-            0.00100    0.00100      61.8
   HPO4--            0.0364   2.86e-11  2.78e-06
   K+               0.00511    0.00511      202.
   Mg++                4.87   0.000181      4.44
   Mn++              0.0410    0.00155      86.5
   Na+                0.734      0.734  1.71e+04
   O2(aq)           -0.0779   -0.00213     -69.1
   SO4--             0.0113   8.87e-06     0.863
   SiO2(aq)            4.56   3.88e-05      2.36
   Ti(OH)4(aq)       0.0315     0.0315  3.70e+03

  Elemental composition               In fluid                  Sorbed
                  total moles     moles       mg/kg        moles       mg/kg
 -------------------------------------------------------------------------------
   Aluminum            0.3635    2.320e-07    0.006339
   Calcium             0.3649       0.3018   1.225e+04
   Carbon            0.001000     0.001000       12.16
   Chlorine            0.9900       0.9900   3.554e+04
   Chromium           0.08328    1.787e-21   9.408e-17
   Hydrogen             111.0        102.2   1.043e+05
   Iron                 1.808    2.132e-06      0.1205
   Magnesium            4.872    0.0001805       4.443
   Manganese          0.04097     0.001555       86.49
   Oxygen               72.23        51.17   8.290e+05
   Phosphorus         0.03640    2.856e-11   8.956e-07
   Potassium         0.005113     0.005113       202.4
   Silicon              4.557    3.882e-05       1.104
   Sodium              0.7339       0.7339   1.708e+04
   Sulfur             0.01127    8.870e-06      0.2880
   Titanium           0.03153      0.03153       1529.


          Step #    65             Xi = 0.6461

          Temperature = 100.0 C    Pressure =  1.013 bars
          pH =  7.496              log fO2 =  -62.063
          Eh =  -0.4841 volts      pe =  -6.5384
          Ionic strength      =    1.463281 molal
          Charge imbalance    =    0.362148 eq/kg (16.75% error)
          Activity of water   =    0.968596
          Solvent mass        =     0.91482 kg
          Solution mass       =     0.98309 kg
          Mineral mass        =     0.75606 kg
          Solution density    =    0.995    g/cm3
          Solution viscosity  =    0.003    poise
          Chlorinity          =    1.082184 molal
          Dissolved solids    =       69447 mg/kg sol'n
          Hardness            =    30435.87 mg/kg sol'n as CaCO3
            carbonate         =       49.26 mg/kg sol'n as CaCO3
            non-carbonate     =    30386.61 mg/kg sol'n as CaCO3
          Carbonate alkalinity=       49.26 mg/kg sol'n as CaCO3
          Water type          =    Na-Cl
          Bulk volume         =    1.26e+03 cm3
          Fluid volume        =        988. cm3
          Mineral volume      =        269. cm3
          Inert volume        =        0.00 cm3
          Porosity            =        78.6 %
          Permeability        =      0.0613 cm2
          Mass reacted        =         681 g

                          moles          moles         grams          cm3      rxn rate
  Reactants             remaining       reacted       reacted       reacted  (mol/kg sec)
 ------------------------------------------------------------------------------------------
   H2O                      0.000         0.000         0.000          --            --  
   Al2O3                   0.1055        0.1925         19.63          --            --  
   CaO                     0.2111        0.3854         21.61          --            --  
   Cr2O3                  0.02416       0.04410         6.703          --            --  
   FeO(ox)                  1.048         1.913         137.5          --            --  
   K2O(ox)               0.001193      0.002178        0.2052          --            --  
   MgO                      2.622         4.785         192.9          --            --  
   MnO                    0.02377       0.04339         3.078          --            --  
   Na2O(ox)               0.02841       0.05186         3.215          --            --  
   P2O5                   0.01056       0.01927         2.736          --            --  
   S                     0.005959       0.01088        0.3488        0.1687          --  
   SiO2                     2.644         4.826         290.0          --            --  
   TiO2                   0.01829       0.03339         2.667          --            --  

  Minerals in system     moles      log moles      grams        volume (cm3)
 ----------------------------------------------------------------------------
   Andradite             0.007798     -2.108          3.963           1.028
   Antigorite              0.1071     -0.970          485.7           187.3
   Chromite               0.04410     -1.356          9.871           1.941
   Daphnite-14A            0.1925     -0.716          137.4           41.09
   Greenalite              0.2821     -0.550          104.9           32.44
   Hydroxylapatite        0.01285     -1.891          6.454           2.436
   Magnetite              0.01131     -1.946          2.619          0.5036
   Tephroite              0.02092     -1.679          4.225           1.595
   Troilite               0.01187     -1.926          1.043          0.3938
                                               _____________   _____________
          (total)                                     756.1           268.7 

  Aqueous species       molality    mg/kg sol'n    act. coef.     log act.
 ---------------------------------------------------------------------------
   Cl-                     0.9672     3.191e+04      0.5543       -0.2707
   Na+                     0.7269     1.555e+04      0.6226       -0.3443
   Ca++                    0.3009     1.122e+04      0.1716       -1.2872
   NaCl(aq)               0.08165         4441.      1.0000       -1.0880
   Ti(OH)4(aq)            0.03650         3937.      1.0000       -1.4377
   CaCl+                  0.01956         1375.      0.6226       -1.9145
   CaCl2(aq)             0.006170         637.2      1.0000       -2.2097
   K+                    0.005655         205.7      0.5543       -2.5038
   MnCl+                 0.001212         101.9      0.6226       -3.1223
   Methane(aq)           0.001093         16.32      1.0000       -2.9613
   Mn++                 0.0004747         24.27      0.1716       -4.0891
   H2(aq)               0.0002485        0.4662      1.0000       -3.6046
   KCl(aq)              0.0002002         13.89      1.0000       -3.6985
   Mg++                 0.0001475         3.337      0.2480       -4.4367
   MgCl+                4.790e-05         2.664      0.6226       -4.5255
   SiO2(aq)             3.403e-05         1.903      1.0000       -4.4681
   OH-                  2.854e-05        0.4517      0.5904       -4.7735
   HS-                  9.135e-06        0.2811      0.5904       -5.2682
   NaHSiO3(aq)          6.921e-06        0.6446      1.0000       -5.1598
   Fe++                 1.829e-06       0.09505      0.1716       -6.5033
   NaOH(aq)             1.789e-06       0.06658      1.0000       -5.7474
   HSiO3-               1.365e-06       0.09789      0.6226       -6.0708
   H2S(aq)              5.236e-07       0.01661      1.0000       -6.2810
   FeCl+                4.343e-07       0.03689      0.6226       -6.5681
   AlO2-                2.172e-07       0.01192      0.6226       -6.8690
   FeCl4--              4.354e-08      0.008009      0.0944       -8.3862
   H+                   3.897e-08     3.655e-05      0.8200       -7.4955
   NaAlO2(aq)           3.518e-08      0.002683      1.0000       -7.4537
   S--                  1.008e-08     0.0003007      0.1325       -8.8745
    (only species > 1e-8 molal listed)

  Mineral saturation states
                     log Q/K                          log Q/K
 ----------------------------------------------------------------
   Andradite          0.0000 sat    FeO               -1.3247     
   Magnetite          0.0000 sat    Talc              -1.3499     
   Tephroite          0.0000 sat    Quartz            -1.3899     
   Chromite           0.0000 sat    Clinochlore-14A   -1.4609     
   Hydroxylapatite    0.0000 sat    Hedenbergite      -1.5329     
   Antigorite         0.0000 sat    Tridymite         -1.5617     
   Greenalite         0.0000 sat    Saponite-H        -1.5820     
   Troilite           0.0000 sat    Chalcedony        -1.6066     
   Daphnite-14A       0.0000 sat    Wollastonite      -1.6096     
   Saponite-Ca       -0.0001        Pyrite            -1.6196     
   Pyrrhotite        -0.0796        Pseudowollastoni  -1.7439     
   Saponite-Na       -0.2075        Gibbsite          -1.7944     
   Saponite-Mg       -0.3864        Cristobalite(alp  -1.8076     
   Annite            -0.3993        Minnesotaite      -1.8201     
   Alabandite        -0.4752        Mesolite          -1.8474     
   Ice               -0.4809        Brucite           -1.9248     
   Phlogopite        -0.4880        Wustite           -1.9756     
   Chrysotile        -0.5023        Coesite           -2.0483     
   Diopside          -0.5307        Cristobalite(bet  -2.1098     
   Ripidolite-14A    -0.6451        Fe(OH)2           -2.1181     
   Cronstedtite-7A   -0.6459        Enstatite         -2.1385     
   Saponite-K        -0.7417        Halite            -2.1930     
   Rhodonite         -0.8166        SiO2(am)          -2.2838     
   Tremolite         -0.9292        Monticellite      -2.7325     
   Diaspore          -1.0120        Prehnite          -2.7506     
   Fayalite          -1.0451        Whitlockite       -2.7723     
   Ferrosilite       -1.1730        Manganosite       -2.7917     
   Hematite          -1.1754        Chamosite-7A      -2.8365     
   Mn(OH)2(am)       -1.1843        Daphnite-7A       -2.8752     
   Goethite          -1.2840        Epidote           -2.9182     
   Boehmite          -1.3068        Epidote-ord       -2.9236     
    (only minerals with log Q/K > -3 listed)

                         partial
  Gases               press. (bar)     fugacity     fug. coef.    log fug.
 ---------------------------------------------------------------------------
   CH4(g)                   1.251         1.250        0.9993      0.0969
   H2O(g)                  0.8194        0.8073        0.9852     -0.0930
   H2(g)                   0.3110        0.3112         1.001     -0.5070
   H2S(g)               1.567e-05     1.561e-05        0.9961     -4.8065
   HCl(g)               4.976e-12     4.976e-12         1.000*   -11.3031
   CO2(g)               1.164e-12     1.161e-12        0.9976    -11.9350
   CO(g)                1.023e-16     1.023e-16         1.000*   -15.9901
   C2H4(g)              4.182e-22     4.182e-22         1.000*   -21.3786
   S2(g)                5.619e-29     5.619e-29         1.000*   -28.2503
   SO2(g)               4.311e-30     4.280e-30        0.9928    -29.3685
   Na(g)                5.084e-41     5.084e-41         1.000*   -40.2938
   K(g)                 4.322e-44     4.322e-44         1.000*   -43.3643
   Cl2(g)               1.111e-49     1.111e-49         1.000*   -48.9543
   O2(g)                8.644e-63     8.643e-63        0.9999    -62.0633
   Mg(g)                2.299e-68     2.299e-68         1.000*   -67.6384
   Ca(g)                3.186e-84     3.186e-84         1.000*   -83.4968
   C(g)                 3.326e-98     3.326e-98         1.000*   -97.4781
   Al(g)               1.079e-104    1.079e-104         1.000*  -103.9670
   Si(g)               3.260e-113    3.260e-113         1.000*  -112.4868
    *no data, gas taken to be ideal

                                  In fluid              Sorbed            Kd
  Original basis total moles   moles     mg/kg      moles     mg/kg      L/kg
 -------------------------------------------------------------------------------
   H2O                 63.0       50.8  9.31e+05
   Al+++              0.385   2.32e-07   0.00636
   Ca++               0.386      0.299  1.22e+04
   Cl-                0.990      0.990  3.57e+04
   CrO4--            0.0882   1.77e-21  2.09e-16
   Fe++                1.91   2.11e-06     0.120
   H+                 -15.2   0.000973     0.998
   HCO3-            0.00100    0.00100      62.1
   HPO4--            0.0385   2.86e-11  2.79e-06
   K+               0.00536    0.00536      213.
   Mg++                5.14   0.000179      4.42
   Mn++              0.0434    0.00154      86.2
   Na+                0.740      0.740  1.73e+04
   O2(aq)           -0.0825   -0.00213     -69.4
   SO4--             0.0119   8.85e-06     0.864
   SiO2(aq)            4.83   3.87e-05      2.37
   Ti(OH)4(aq)       0.0334     0.0334  3.94e+03

  Elemental composition               In fluid                  Sorbed
                  total moles     moles       mg/kg        moles       mg/kg
 -------------------------------------------------------------------------------
   Aluminum            0.3850    2.319e-07    0.006364
   Calcium             0.3864       0.2988   1.218e+04
   Carbon            0.001000     0.001000       12.22
   Chlorine            0.9900       0.9900   3.570e+04
   Chromium           0.08820    1.769e-21   9.357e-17
   Hydrogen             111.0        101.7   1.043e+05
   Iron                 1.914    2.112e-06      0.1200
   Magnesium            5.139    0.0001788       4.420
   Manganese          0.04339     0.001543       86.22
   Oxygen               73.22        50.91   8.286e+05
   Phosphorus         0.03855    2.857e-11   9.002e-07
   Potassium         0.005357     0.005357       213.0
   Silicon              4.826    3.872e-05       1.106
   Sodium              0.7397       0.7397   1.730e+04
   Sulfur             0.01188    8.845e-06      0.2885
   Titanium           0.03339      0.03339       1626.


          Step #    71             Xi = 0.7000

          Temperature = 100.0 C    Pressure =  1.013 bars
          pH =  7.970              log fO2 =  -65.159
          Eh =  -0.5765 volts      pe =  -7.7863
          Ionic strength      =    1.469804 molal
          Charge imbalance    =    0.364524 eq/kg (16.76% error)
          Activity of water   =    0.968376
          Solvent mass        =     0.90805 kg
          Solution mass       =     0.97668 kg
          Mineral mass        =     0.81928 kg
          Solution density    =    0.995    g/cm3
          Solution viscosity  =    0.003    poise
          Chlorinity          =    1.090245 molal
          Dissolved solids    =       70267 mg/kg sol'n
          Hardness            =    30290.72 mg/kg sol'n as CaCO3
            carbonate         =       52.50 mg/kg sol'n as CaCO3
            non-carbonate     =    30238.22 mg/kg sol'n as CaCO3
          Carbonate alkalinity=       52.50 mg/kg sol'n as CaCO3
          Water type          =    Na-Cl
          Bulk volume         =    1.27e+03 cm3
          Fluid volume        =        981. cm3
          Mineral volume      =        291. cm3
          Inert volume        =        0.00 cm3
          Porosity            =        77.1 %
          Permeability        =      0.0367 cm2
          Mass reacted        =         737 g

                          moles          moles         grams          cm3      rxn rate
  Reactants             remaining       reacted       reacted       reacted  (mol/kg sec)
 ------------------------------------------------------------------------------------------
   H2O                      0.000         0.000         0.000          --            --  
   Al2O3                  0.08939        0.2086         21.27          --            --  
   CaO                     0.1790        0.4176         23.42          --            --  
   Cr2O3                  0.02048       0.04778         7.262          --            --  
   FeO(ox)                 0.8885         2.073         148.9          --            --  
   K2O(ox)               0.001011      0.002360        0.2223          --            --  
   MgO                      2.222         5.185         209.0          --            --  
   MnO                    0.02015       0.04701         3.335          --            --  
   Na2O(ox)               0.02408       0.05619         3.483          --            --  
   P2O5                  0.008950       0.02088         2.964          --            --  
   S                     0.005051       0.01179        0.3779        0.1828          --  
   SiO2                     2.241         5.229         314.2          --            --  
   TiO2                   0.01551       0.03618         2.890          --            --  

  Minerals in system     moles      log moles      grams        volume (cm3)
 ----------------------------------------------------------------------------
   Andradite              0.01782     -1.749          9.056           2.350
   Antigorite              0.1154     -0.938          523.4           201.8
   Chromite               0.04778     -1.321          10.70           2.103
   Daphnite-14A            0.2086     -0.681          148.8           44.52
   Greenalite              0.3017     -0.520          112.2           34.70
   Hydroxylapatite        0.01392     -1.856          6.993           2.639
   Magnetite             0.009938     -2.003          2.301          0.4425
   Tephroite              0.02329     -1.633          4.704           1.775
   Troilite               0.01278     -1.894          1.123          0.4239
                                               _____________   _____________
          (total)                                     819.3           290.8 

  Aqueous species       molality    mg/kg sol'n    act. coef.     log act.
 ---------------------------------------------------------------------------
   Cl-                     0.9739     3.210e+04      0.5543       -0.2677
   Na+                     0.7404     1.583e+04      0.6227       -0.3363
   Ca++                    0.2996     1.116e+04      0.1715       -1.2892
   NaCl(aq)               0.08375         4551.      1.0000       -1.0770
   Ti(OH)4(aq)            0.03984         4294.      1.0000       -1.3996
   CaCl+                  0.01960         1376.      0.6227       -1.9136
   H2(aq)                0.008775         16.45      1.0000       -2.0567
   CaCl2(aq)             0.006226         642.4      1.0000       -2.2058
   K+                    0.006083         221.1      0.5543       -2.4722
   Methane(aq)           0.001101         16.43      1.0000       -2.9581
   MnCl+                0.0003353         28.18      0.6227       -3.6803
   KCl(aq)              0.0002168         15.03      1.0000       -3.6639
   Mn++                 0.0001305         6.667      0.1715       -4.6501
   OH-                  8.498e-05         1.344      0.5904       -4.2995
   Mg++                 5.878e-05         1.328      0.2479       -4.8364
   MgCl+                1.921e-05         1.067      0.6227       -4.9222
   HS-                  8.291e-06        0.2549      0.5904       -5.3103
   SiO2(aq)             5.729e-06        0.3200      1.0000       -5.2420
   NaOH(aq)             5.426e-06        0.2018      1.0000       -5.2655
   NaHSiO3(aq)          3.534e-06        0.3288      1.0000       -5.4518
   HSiO3-               6.838e-07       0.04901      0.6227       -6.3708
   Fe++                 6.769e-07       0.03515      0.1715       -6.9353
   AlO2-                4.805e-07       0.02635      0.6227       -6.5240
   FeCl+                1.617e-07       0.01373      0.6227       -6.9970
   H2S(aq)              1.596e-07      0.005056      1.0000       -6.7971
   NaAlO2(aq)           7.931e-08      0.006045      1.0000       -7.1006
   S--                  2.727e-08     0.0008130      0.1324       -8.4425
   FeCl4--              1.658e-08      0.003046      0.0942       -8.8062
   H+                   1.308e-08     1.225e-05      0.8204       -7.9695
    (only species > 1e-8 molal listed)

  Mineral saturation states
                     log Q/K                          log Q/K
 ----------------------------------------------------------------
   Hydroxylapatite    0.0000 sat    Boehmite          -1.4358     
   Magnetite          0.0000 sat    Wollastonite      -1.4376     
   Antigorite         0.0000 sat    Saponite-Mg       -1.5341     
   Troilite           0.0000 sat    Goethite          -1.5421     
   Chromite           0.0000 sat    Wustite           -1.5690     
   Greenalite         0.0000 sat    Pseudowollastoni  -1.5719     
   Tephroite          0.0000 sat    Fe(OH)2           -1.6023     
   Andradite          0.0000 sat    Hedenbergite      -1.6188     
   Daphnite-14A       0.0000 sat    Hematite          -1.6914     
   Pyrrhotite        -0.0796        Saponite-K        -1.8130     
   Chrysotile        -0.4056        Gibbsite          -1.9235     
   Ice               -0.4810        Monticellite      -2.0123     
   Ripidolite-14A    -0.5484        Quartz            -2.1638     
   Diopside          -0.5844        Halite            -2.1820     
   Alabandite        -0.6042        Tridymite         -2.3356     
   Fayalite          -0.7870        Enstatite         -2.3641     
   Phlogopite        -0.7884        Chalcedony        -2.3805     
   Annite            -0.7964        Manganosite       -2.4047     
   Mn(OH)2(am)       -0.7975        Tremolite         -2.4874     
   FeO               -0.8087        Cristobalite(alp  -2.5815     
   Cronstedtite-7A   -0.9040        Fe                -2.7137     
   Saponite-Ca       -1.0821        Talc              -2.8008     
   Diaspore          -1.1410        Saponite-H        -2.8201     
   Rhodonite         -1.2036        Coesite           -2.8222     
   Saponite-Na       -1.2865        Chamosite-7A      -2.8365     
   Clinochlore-14A   -1.2997        Daphnite-7A       -2.8752     
   Brucite           -1.3767        Cristobalite(bet  -2.8837     
   Ferrosilite       -1.4308     
    (only minerals with log Q/K > -3 listed)

                         partial
  Gases               press. (bar)     fugacity     fug. coef.    log fug.
 ---------------------------------------------------------------------------
   H2(g)                    10.98         10.99         1.001      1.0409
   CH4(g)                   1.260         1.259        0.9993      0.1001
   H2O(g)                  0.8192        0.8071        0.9852     -0.0931
   H2S(g)               4.777e-06     4.758e-06        0.9961     -5.3226
   HCl(g)               1.682e-12     1.682e-12         1.000*   -11.7742
   CO2(g)               7.545e-19     7.527e-19        0.9976    -18.1234
   CO(g)                2.341e-21     2.341e-21         1.000*   -20.6305
   C2H4(g)              3.405e-25     3.405e-25         1.000*   -24.4678
   S2(g)                4.186e-33     4.186e-33         1.000*   -32.3782
   SO2(g)               2.984e-35     2.962e-35        0.9928    -34.5284
   Na(g)                9.166e-40     9.166e-40         1.000*   -39.0378
   K(g)                 8.228e-43     8.228e-43         1.000*   -42.0847
   Cl2(g)               3.596e-52     3.596e-52         1.000*   -51.4442
   O2(g)                6.931e-66     6.931e-66        0.9999    -65.1592
   Mg(g)                2.869e-66     2.869e-66         1.000*   -65.5422
   Ca(g)                9.933e-82     9.933e-82         1.000*   -81.0029
   C(g)                2.688e-101    2.688e-101         1.000*  -100.5705
   Al(g)               1.683e-102    1.683e-102         1.000*  -101.7740
   Si(g)               6.842e-111    6.842e-111         1.000*  -110.1648
    *no data, gas taken to be ideal

                                  In fluid              Sorbed            Kd
  Original basis total moles   moles     mg/kg      moles     mg/kg      L/kg
 -------------------------------------------------------------------------------
   H2O                 63.7       50.4  9.30e+05
   Al+++              0.417   5.09e-07    0.0141
   Ca++               0.419      0.296  1.21e+04
   Cl-                0.990      0.990  3.59e+04
   CrO4--            0.0956   6.12e-22  7.27e-17
   Fe++                2.07   7.77e-07    0.0444
   H+                 -16.5   0.000920     0.949
   HCO3-            0.00100    0.00100      62.5
   HPO4--            0.0418   6.31e-12  6.20e-07
   K+               0.00572    0.00572      229.
   Mg++                5.54   7.08e-05      1.76
   Mn++              0.0470   0.000423      23.8
   Na+                0.748      0.748  1.76e+04
   O2(aq)           -0.0893   -0.00600     -197.
   SO4--             0.0128   7.70e-06     0.757
   SiO2(aq)            5.23   9.03e-06     0.556
   Ti(OH)4(aq)       0.0362     0.0362  4.29e+03

  Elemental composition               In fluid                  Sorbed
                  total moles     moles       mg/kg        moles       mg/kg
 -------------------------------------------------------------------------------
   Aluminum            0.4172    5.091e-07     0.01407
   Calcium             0.4186       0.2955   1.213e+04
   Carbon            0.001000     0.001000       12.30
   Chlorine            0.9900       0.9900   3.594e+04
   Chromium           0.09556    6.119e-22   3.257e-17
   Hydrogen             111.0        101.0   1.042e+05
   Iron                 2.074    7.770e-07     0.04443
   Magnesium            5.539    7.082e-05       1.762
   Manganese          0.04701    0.0004230       23.79
   Oxygen               74.70        50.55   8.281e+05
   Phosphorus         0.04177    6.306e-12   2.000e-07
   Potassium         0.005720     0.005720       229.0
   Silicon              5.229    9.032e-06      0.2597
   Sodium              0.7484       0.7484   1.762e+04
   Sulfur             0.01279    7.698e-06      0.2527
   Titanium           0.03618      0.03618       1774.


          Step #    81             Xi = 0.8000

          Temperature = 100.0 C    Pressure =  1.013 bars
          pH =  8.116              log fO2 =  -66.097
          Eh =  -0.6047 volts      pe =  -8.1673
          Ionic strength      =    1.479403 molal
          Charge imbalance    =    0.368999 eq/kg (16.79% error)
          Activity of water   =    0.968002
          Solvent mass        =     0.89552 kg
          Solution mass       =     0.96484 kg
          Mineral mass        =     0.93646 kg
          Solution density    =    0.996    g/cm3
          Solution viscosity  =    0.003    poise
          Chlorinity          =    1.105503 molal
          Dissolved solids    =       71844 mg/kg sol'n
          Hardness            =    29811.23 mg/kg sol'n as CaCO3
            carbonate         =       54.18 mg/kg sol'n as CaCO3
            non-carbonate     =    29757.05 mg/kg sol'n as CaCO3
          Carbonate alkalinity=       54.18 mg/kg sol'n as CaCO3
          Water type          =    Na-Cl
          Bulk volume         =    1.30e+03 cm3
          Fluid volume        =        968. cm3
          Mineral volume      =        332. cm3
          Inert volume        =        0.00 cm3
          Porosity            =        74.5 %
          Permeability        =      0.0147 cm2
          Mass reacted        =         843 g

                          moles          moles         grams          cm3      rxn rate
  Reactants             remaining       reacted       reacted       reacted  (mol/kg sec)
 ------------------------------------------------------------------------------------------
   H2O                      0.000         0.000         0.000          --            --  
   Al2O3                  0.05960        0.2384         24.31          --            --  
   CaO                     0.1193        0.4772         26.76          --            --  
   Cr2O3                  0.01365       0.05461         8.300          --            --  
   FeO(ox)                 0.5923         2.369         170.2          --            --  
   K2O(ox)              0.0006743      0.002697        0.2541          --            --  
   MgO                      1.481         5.926         238.8          --            --  
   MnO                    0.01343       0.05372         3.811          --            --  
   Na2O(ox)               0.01606       0.06422         3.980          --            --  
   P2O5                  0.005966       0.02387         3.388          --            --  
   S                     0.003367       0.01347        0.4319        0.2089          --  
   SiO2                     1.494         5.976         359.1          --            --  
   TiO2                   0.01034       0.04135         3.303          --            --  

  Minerals in system     moles      log moles      grams        volume (cm3)
 ----------------------------------------------------------------------------
   Andradite              0.03712     -1.430          18.86           4.894
   Antigorite              0.1308     -0.883          593.4           228.8
   Chromite               0.05461     -1.263          12.22           2.403
   Daphnite-14A            0.2384     -0.623          170.1           50.88
   Greenalite              0.3376     -0.472          125.5           38.82
   Hydroxylapatite        0.01591     -1.798          7.992           3.016
   Magnetite             0.007467     -2.127          1.729          0.3325
   Tephroite              0.02672     -1.573          5.397           2.037
   Troilite               0.01446     -1.840          1.271          0.4798
                                               _____________   _____________
          (total)                                     936.5           331.7 

  Aqueous species       molality    mg/kg sol'n    act. coef.     log act.
 ---------------------------------------------------------------------------
   Cl-                     0.9853     3.242e+04      0.5543       -0.2627
   Na+                     0.7659     1.634e+04      0.6228       -0.3214
   Ca++                    0.2951     1.098e+04      0.1714       -1.2962
   NaCl(aq)               0.08767         4756.      1.0000       -1.0571
   Ti(OH)4(aq)            0.04617         4967.      1.0000       -1.3356
   H2(aq)                 0.02581         48.29      1.0000       -1.5882
   CaCl+                  0.01950         1367.      0.6228       -1.9155
   K+                    0.006892         250.1      0.5543       -2.4179
   CaCl2(aq)             0.006271         645.9      1.0000       -2.2027
   Methane(aq)           0.001117         16.63      1.0000       -2.9521
   KCl(aq)              0.0002485         17.20      1.0000       -3.6046
   MnCl+                0.0002260         18.96      0.6228       -3.8514
   OH-                  0.0001191         1.879      0.5905       -4.1530
   Mn++                 8.707e-05         4.440      0.1714       -4.8262
   Mg++                 4.386e-05        0.9895      0.2479       -4.9637
   MgCl+                1.450e-05        0.8040      0.6228       -5.0444
   HS-                  8.107e-06        0.2489      0.5905       -5.3200
   NaOH(aq)             7.868e-06        0.2921      1.0000       -5.1041
   SiO2(aq)             3.341e-06        0.1863      1.0000       -5.4761
   NaHSiO3(aq)          2.988e-06        0.2776      1.0000       -5.5246
   AlO2-                6.156e-07       0.03370      0.6228       -6.4164
   HSiO3-               5.587e-07       0.03998      0.6228       -6.4584
   Fe++                 4.941e-07       0.02561      0.1714       -7.0723
   FeCl+                1.193e-07       0.01011      0.6228       -7.1290
   H2S(aq)              1.113e-07      0.003521      1.0000       -6.9535
   NaAlO2(aq)           1.052e-07      0.008000      1.0000       -6.9782
   S--                  3.743e-08      0.001114      0.1322       -8.3055
   FeCl4--              1.269e-08      0.002329      0.0940       -8.9231
    (only species > 1e-8 molal listed)

  Mineral saturation states
                     log Q/K                          log Q/K
 ----------------------------------------------------------------
   Greenalite         0.0000 sat    Saponite-Ca       -1.4094     
   Hydroxylapatite    0.0000 sat    Wustite           -1.4459     
   Tephroite          0.0000 sat    Fe(OH)2           -1.4462     
   Troilite           0.0000 sat    Boehmite          -1.4749     
   Andradite          0.0000 sat    Ferrosilite       -1.5088     
   Daphnite-14A       0.0000 sat    Pseudowollastoni  -1.5198     
   Antigorite         0.0000 sat    Saponite-Na       -1.6078     
   Magnetite          0.0000 sat    Goethite          -1.6203     
   Chromite           0.0000 sat    Hedenbergite      -1.6447     
   Pyrrhotite        -0.0796        Monticellite      -1.7942     
   Chrysotile        -0.3763        Hematite          -1.8476     
   Ice               -0.4811        Saponite-Mg       -1.8812     
   Ripidolite-14A    -0.5191        Gibbsite          -1.9627     
   Diopside          -0.6005        Fe                -2.0888     
   Alabandite        -0.6434        Saponite-K        -2.1212     
   FeO               -0.6525        Halite            -2.1621     
   Mn(OH)2(am)       -0.6806        Manganosite       -2.2876     
   Fayalite          -0.7088        Quartz            -2.3979     
   Phlogopite        -0.8313        Enstatite         -2.4323     
   Annite            -0.8686        Tridymite         -2.5697     
   Cronstedtite-7A   -0.9822        Chalcedony        -2.6146     
   Diaspore          -1.1801        Cristobalite(alp  -2.8156     
   Brucite           -1.2109        Chamosite-7A      -2.8365     
   Clinochlore-14A   -1.2509        Daphnite-7A       -2.8752     
   Rhodonite         -1.3207        Tremolite         -2.9586     
   Wollastonite      -1.3855     
    (only minerals with log Q/K > -3 listed)

                         partial
  Gases               press. (bar)     fugacity     fug. coef.    log fug.
 ---------------------------------------------------------------------------
   H2(g)                    32.29         32.31         1.001      1.5094
   CH4(g)                   1.278         1.277        0.9993      0.1061
   H2O(g)                  0.8189        0.8068        0.9852     -0.0932
   H2S(g)               3.332e-06     3.319e-06        0.9961     -5.4790
   HCl(g)               1.214e-12     1.214e-12         1.000*   -11.9158
   CO2(g)               1.022e-20     1.019e-20        0.9976    -19.9918
   CO(g)                9.327e-23     9.327e-23         1.000*   -22.0303
   C2H4(g)              4.047e-26     4.047e-26         1.000*   -25.3928
   S2(g)                2.355e-34     2.355e-34         1.000*   -33.6280
   SO2(g)               8.174e-37     8.116e-37        0.9928    -36.0907
   Na(g)                2.280e-39     2.280e-39         1.000*   -38.6420
   K(g)                 2.241e-42     2.241e-42         1.000*   -41.6495
   Cl2(g)               6.368e-53     6.368e-53         1.000*   -52.1960
   Mg(g)                1.237e-65     1.237e-65         1.000*   -64.9076
   O2(g)                8.006e-67     8.005e-67        0.9999    -66.0966
   Ca(g)                5.650e-81     5.650e-81         1.000*   -80.2480
   Al(g)               7.764e-102    7.764e-102         1.000*  -101.1099
   C(g)                3.151e-102    3.151e-102         1.000*  -101.5015
   Si(g)               3.455e-110    3.455e-110         1.000*  -109.4616
    *no data, gas taken to be ideal

                                  In fluid              Sorbed            Kd
  Original basis total moles   moles     mg/kg      moles     mg/kg      L/kg
 -------------------------------------------------------------------------------
   H2O                 64.8       49.7  9.29e+05
   Al+++              0.477   6.46e-07    0.0181
   Ca++               0.478      0.287  1.19e+04
   Cl-                0.990      0.990  3.64e+04
   CrO4--             0.109   4.40e-22  5.29e-17
   Fe++                2.37   5.61e-07    0.0325
   H+                 -18.9   0.000888     0.928
   HCO3-            0.00100    0.00100      63.2
   HPO4--            0.0477   4.05e-12  4.03e-07
   K+               0.00639    0.00639      259.
   Mg++                6.28   5.23e-05      1.32
   Mn++              0.0537   0.000280      16.0
   Na+                0.764      0.764  1.82e+04
   O2(aq)            -0.102    -0.0136     -450.
   SO4--             0.0145   7.39e-06     0.736
   SiO2(aq)            5.98   6.17e-06     0.384
   Ti(OH)4(aq)       0.0413     0.0413  4.97e+03

  Elemental composition               In fluid                  Sorbed
                  total moles     moles       mg/kg        moles       mg/kg
 -------------------------------------------------------------------------------
   Aluminum            0.4768    6.461e-07     0.01807
   Calcium             0.4782       0.2873   1.193e+04
   Carbon            0.001000     0.001000       12.45
   Chlorine            0.9900       0.9900   3.638e+04
   Chromium            0.1092    4.399e-22   2.371e-17
   Hydrogen             111.0        99.63   1.041e+05
   Iron                 2.370    5.611e-07     0.03248
   Magnesium            6.280    5.226e-05       1.316
   Manganese          0.05373    0.0002804       15.97
   Oxygen               77.44        49.87   8.270e+05
   Phosphorus         0.04773    4.047e-12   1.299e-07
   Potassium         0.006394     0.006394       259.1
   Silicon              5.976    6.168e-06      0.1796
   Sodium              0.7644       0.7644   1.821e+04
   Sulfur             0.01447    7.393e-06      0.2457
   Titanium           0.04135      0.04135       2052.


          Step #    91             Xi = 0.9000

          Temperature = 100.0 C    Pressure =  1.013 bars
          pH =  8.189              log fO2 =  -66.548
          Eh =  -0.6184 volts      pe =  -8.3526
          Ionic strength      =    1.489095 molal
          Charge imbalance    =    0.373585 eq/kg (16.82% error)
          Activity of water   =    0.967620
          Solvent mass        =     0.88299 kg
          Solution mass       =     0.95299 kg
          Mineral mass        =      1.0536 kg
          Solution density    =    0.997    g/cm3
          Solution viscosity  =    0.003    poise
          Chlorinity          =    1.121195 molal
          Dissolved solids    =       73461 mg/kg sol'n
          Hardness            =    29309.75 mg/kg sol'n as CaCO3
            carbonate         =       55.46 mg/kg sol'n as CaCO3
            non-carbonate     =    29254.29 mg/kg sol'n as CaCO3
          Carbonate alkalinity=       55.46 mg/kg sol'n as CaCO3
          Water type          =    Na-Cl
          Bulk volume         =    1.33e+03 cm3
          Fluid volume        =        956. cm3
          Mineral volume      =        373. cm3
          Inert volume        =        0.00 cm3
          Porosity            =        71.9 %
          Permeability        =     0.00612 cm2
          Mass reacted        =         948 g

                          moles          moles         grams          cm3      rxn rate
  Reactants             remaining       reacted       reacted       reacted  (mol/kg sec)
 ------------------------------------------------------------------------------------------
   H2O                      0.000         0.000         0.000          --            --  
   Al2O3                  0.02980        0.2682         27.34          --            --  
   CaO                    0.05965        0.5369         30.11          --            --  
   Cr2O3                 0.006826       0.06143         9.337          --            --  
   FeO(ox)                 0.2962         2.665         191.5          --            --  
   K2O(ox)              0.0003372      0.003034        0.2858          --            --  
   MgO                     0.7407         6.666         268.7          --            --  
   MnO                   0.006716       0.06044         4.287          --            --  
   Na2O(ox)              0.008028       0.07225         4.478          --            --  
   P2O5                  0.002983       0.02685         3.811          --            --  
   S                     0.001684       0.01515        0.4859        0.2350          --  
   SiO2                    0.7470         6.723         404.0          --            --  
   TiO2                  0.005169       0.04652         3.716          --            --  

  Minerals in system     moles      log moles      grams        volume (cm3)
 ----------------------------------------------------------------------------
   Andradite              0.05646     -1.248          28.69           7.444
   Antigorite              0.1463     -0.835          663.4           255.8
   Chromite               0.06143     -1.212          13.75           2.704
   Daphnite-14A            0.2682     -0.572          191.4           57.24
   Greenalite              0.3734     -0.428          138.8           42.94
   Hydroxylapatite        0.01790     -1.747          8.991           3.393
   Magnetite             0.005001     -2.301          1.158          0.2227
   Tephroite              0.03011     -1.521          6.080           2.294
   Troilite               0.01615     -1.792          1.419          0.5356
                                               _____________   _____________
          (total)                                     1054.           372.6 

  Aqueous species       molality    mg/kg sol'n    act. coef.     log act.
 ---------------------------------------------------------------------------
   Cl-                     0.9969     3.275e+04      0.5542       -0.2576
   Na+                     0.7922     1.687e+04      0.6230       -0.3067
   Ca++                    0.2903     1.078e+04      0.1712       -1.3036
   NaCl(aq)               0.09176         4969.      1.0000       -1.0373
   Ti(OH)4(aq)            0.05268         5658.      1.0000       -1.2783
   H2(aq)                 0.04337         81.01      1.0000       -1.3628
   CaCl+                  0.01940         1357.      0.6230       -1.9178
   K+                    0.007724         279.8      0.5542       -2.3685
   CaCl2(aq)             0.006310         648.9      1.0000       -2.2000
   Methane(aq)           0.001133         16.83      1.0000       -2.9460
   KCl(aq)              0.0002818         19.46      1.0000       -3.5501
   MnCl+                0.0001864         15.61      0.6230       -3.9351
   OH-                  0.0001407         2.217      0.5905       -4.0805
   Mn++                 7.103e-05         3.615      0.1712       -4.9150
   Mg++                 3.775e-05        0.8501      0.2479       -5.0289
   MgCl+                1.262e-05        0.6987      0.6230       -5.1045
   NaOH(aq)             9.617e-06        0.3564      1.0000       -5.0169
   HS-                  8.055e-06        0.2468      0.5905       -5.3227
   NaHSiO3(aq)          2.818e-06        0.2613      1.0000       -5.5500
   SiO2(aq)             2.578e-06        0.1435      1.0000       -5.5888
   AlO2-                6.966e-07       0.03807      0.6230       -6.3625
   HSiO3-               5.092e-07       0.03637      0.6230       -6.4986
   Fe++                 4.210e-07       0.02178      0.1712       -7.1422
   NaAlO2(aq)           1.231e-07      0.009352      1.0000       -6.9096
   FeCl+                1.027e-07      0.008691      0.6230       -7.1938
   H2S(aq)              9.358e-08      0.002955      1.0000       -7.0288
   S--                  4.402e-08      0.001308      0.1320       -8.2356
   FeCl4--              1.135e-08      0.002078      0.0939       -8.9727
    (only species > 1e-8 molal listed)

  Mineral saturation states
                     log Q/K                          log Q/K
 ----------------------------------------------------------------
   Tephroite          0.0000 sat    Fe(OH)2           -1.3712     
   Chromite           0.0000 sat    Rhodonite         -1.3770     
   Daphnite-14A       0.0000 sat    Wustite           -1.3866     
   Hydroxylapatite    0.0000 sat    Boehmite          -1.4937     
   Antigorite         0.0000 sat    Pseudowollastoni  -1.4948     
   Andradite          0.0000 sat    Ferrosilite       -1.5462     
   Troilite           0.0000 sat    Saponite-Ca       -1.5667     
   Greenalite         0.0000 sat    Hedenbergite      -1.6571     
   Magnetite          0.0000 sat    Goethite          -1.6580     
   Pyrrhotite        -0.0796        Monticellite      -1.6892     
   Chrysotile        -0.3622        Saponite-Na       -1.7590     
   Ice               -0.4813        Fe                -1.7879     
   Ripidolite-14A    -0.5050        Hematite          -1.9228     
   FeO               -0.5773        Gibbsite          -1.9817     
   Diopside          -0.6082        Saponite-Mg       -2.0481     
   Mn(OH)2(am)       -0.6244        Halite            -2.1423     
   Alabandite        -0.6623        Manganosite       -2.2313     
   Fayalite          -0.6710        Saponite-K        -2.2610     
   Phlogopite        -0.8264        Enstatite         -2.4650     
   Annite            -0.8777        Quartz            -2.5106     
   Cronstedtite-7A   -1.0200        Tridymite         -2.6824     
   Brucite           -1.1312        Chalcedony        -2.7273     
   Diaspore          -1.1989        Chamosite-7A      -2.8365     
   Clinochlore-14A   -1.2275        Daphnite-7A       -2.8752     
   Wollastonite      -1.3605        Cristobalite(alp  -2.9283     
    (only minerals with log Q/K > -3 listed)

                         partial
  Gases               press. (bar)     fugacity     fug. coef.    log fug.
 ---------------------------------------------------------------------------
   H2(g)                    54.27         54.30         1.001      1.7348
   CH4(g)                   1.296         1.295        0.9993      0.1122
   H2O(g)                  0.8186        0.8065        0.9852     -0.0934
   H2S(g)               2.801e-06     2.790e-06        0.9961     -5.5543
   HCl(g)               1.039e-12     1.039e-12         1.000*   -11.9834
   CO2(g)               1.298e-21     1.295e-21        0.9976    -20.8877
   CO(g)                1.992e-23     1.992e-23         1.000*   -22.7006
   C2H4(g)              1.474e-26     1.474e-26         1.000*   -25.8315
   S2(g)                5.893e-35     5.893e-35         1.000*   -34.2297
   SO2(g)               1.447e-37     1.437e-37        0.9928    -36.8427
   Na(g)                3.615e-39     3.615e-39         1.000*   -38.4419
   K(g)                 3.848e-42     3.848e-42         1.000*   -41.4147
   Cl2(g)               2.776e-53     2.776e-53         1.000*   -52.5566
   Mg(g)                2.500e-65     2.500e-65         1.000*   -64.6021
   O2(g)                2.833e-67     2.832e-67        0.9999    -66.5478
   Ca(g)                1.304e-80     1.304e-80         1.000*   -79.8847
   Al(g)               1.621e-101    1.621e-101         1.000*  -100.7902
   C(g)                1.132e-102    1.132e-102         1.000*  -101.9463
   Si(g)               7.533e-110    7.533e-110         1.000*  -109.1230
    *no data, gas taken to be ideal

                                  In fluid              Sorbed            Kd
  Original basis total moles   moles     mg/kg      moles     mg/kg      L/kg
 -------------------------------------------------------------------------------
   H2O                 66.0       49.1  9.27e+05
   Al+++              0.536   7.24e-07    0.0205
   Ca++               0.538      0.279  1.17e+04
   Cl-                0.990      0.990  3.68e+04
   CrO4--             0.123   3.70e-22  4.50e-17
   Fe++                2.67   4.73e-07    0.0277
   H+                 -21.2   0.000869     0.919
   HCO3-            0.00100    0.00100      64.0
   HPO4--            0.0537   3.28e-12  3.31e-07
   K+               0.00707    0.00707      290.
   Mg++                7.02   4.45e-05      1.13
   Mn++              0.0604   0.000227      13.1
   Na+                0.780      0.780  1.88e+04
   O2(aq)            -0.115    -0.0212     -711.
   SO4--             0.0162   7.23e-06     0.729
   SiO2(aq)            6.72   5.21e-06     0.329
   Ti(OH)4(aq)       0.0465     0.0465  5.66e+03

  Elemental composition               In fluid                  Sorbed
                  total moles     moles       mg/kg        moles       mg/kg
 -------------------------------------------------------------------------------
   Aluminum            0.5364    7.245e-07     0.02051
   Calcium             0.5379       0.2790   1.173e+04
   Carbon            0.001000     0.001000       12.60
   Chlorine            0.9900       0.9900   3.683e+04
   Chromium            0.1229    3.697e-22   2.017e-17
   Hydrogen             111.0        98.29   1.040e+05
   Iron                 2.666    4.728e-07     0.02771
   Magnesium            7.020    4.448e-05       1.134
   Manganese          0.06044    0.0002273       13.10
   Oxygen               80.18        49.20   8.260e+05
   Phosphorus         0.05370    3.283e-12   1.067e-07
   Potassium         0.007069     0.007069       290.0
   Silicon              6.723    5.214e-06      0.1537
   Sodium              0.7805       0.7805   1.883e+04
   Sulfur             0.01615    7.234e-06      0.2434
   Titanium           0.04652      0.04652       2337.


          Step #   101             Xi = 1.0000

          Temperature = 100.0 C    Pressure =  1.013 bars
          pH =  8.239              log fO2 =  -66.851
          Eh =  -0.6277 volts      pe =  -8.4785
          Ionic strength      =    1.498988 molal
          Charge imbalance    =    0.378285 eq/kg (16.85% error)
          Activity of water   =    0.967229
          Solvent mass        =     0.87045 kg
          Solution mass       =     0.94115 kg
          Mineral mass        =      1.1708 kg
          Solution density    =    0.998    g/cm3
          Solution viscosity  =    0.003    poise
          Chlorinity          =    1.137338 molal
          Dissolved solids    =       75118 mg/kg sol'n
          Hardness            =    28793.09 mg/kg sol'n as CaCO3
            carbonate         =       56.62 mg/kg sol'n as CaCO3
            non-carbonate     =    28736.48 mg/kg sol'n as CaCO3
          Carbonate alkalinity=       56.62 mg/kg sol'n as CaCO3
          Water type          =    Na-Cl
          Bulk volume         =    1.36e+03 cm3
          Fluid volume        =        943. cm3
          Mineral volume      =        413. cm3
          Inert volume        =        0.00 cm3
          Porosity            =        69.5 %
          Permeability        =     0.00264 cm2
          Mass reacted        =    1.05e+03 g

                          moles          moles         grams          cm3      rxn rate
  Reactants             remaining       reacted       reacted       reacted  (mol/kg sec)
 ------------------------------------------------------------------------------------------
   H2O                      0.000         0.000         0.000          --            --  
   Al2O3                2.246e-16        0.2980         30.38          --            --  
   CaO                  7.052e-16        0.5965         33.45          --            --  
   Cr2O3                2.754e-17       0.06826         10.37          --            --  
   FeO(ox)              3.737e-15         2.962         212.8          --            --  
   K2O(ox)             -4.337e-18      0.003372        0.3176          --            --  
   MgO                 -5.468e-15         7.407         298.5          --            --  
   MnO                 -2.288e-17       0.06716         4.764          --            --  
   Na2O(ox)            -3.253e-18       0.08028         4.976          --            --  
   P2O5                 4.743e-17       0.02983         4.234          --            --  
   S                    1.526e-17       0.01684        0.5399        0.2612          --  
   SiO2                 1.130e-14         7.470         448.9          --            --  
   TiO2                 4.499e-17       0.05169         4.129          --            --  

  Minerals in system     moles      log moles      grams        volume (cm3)
 ----------------------------------------------------------------------------
   Andradite              0.07580     -1.120          38.52           9.994
   Antigorite              0.1617     -0.791          733.4           282.8
   Chromite               0.06826     -1.166          15.28           3.004
   Daphnite-14A            0.2980     -0.526          212.6           63.60
   Greenalite              0.4092     -0.388          152.1           47.05
   Hydroxylapatite        0.01989     -1.701          9.990           3.770
   Magnetite             0.002535     -2.596         0.5870          0.1129
   Tephroite              0.03348     -1.475          6.762           2.552
   Troilite               0.01783     -1.749          1.567          0.5915
                                               _____________   _____________
          (total)                                     1171.           413.5 

  Aqueous species       molality    mg/kg sol'n    act. coef.     log act.
 ---------------------------------------------------------------------------
   Cl-                      1.009     3.308e+04      0.5542       -0.2525
   Na+                     0.8191     1.742e+04      0.6232       -0.2921
   Ca++                    0.2854     1.058e+04      0.1711       -1.3114
   NaCl(aq)               0.09603         5191.      1.0000       -1.0176
   H2(aq)                 0.06145         114.6      1.0000       -1.2115
   Ti(OH)4(aq)            0.05938         6366.      1.0000       -1.2264
   CaCl+                  0.01927         1346.      0.6232       -1.9204
   K+                    0.008579         310.2      0.5542       -2.3229
   CaCl2(aq)             0.006347         651.5      1.0000       -2.1974
   Methane(aq)           0.001149         17.05      1.0000       -2.9397
   KCl(aq)              0.0003167         21.84      1.0000       -3.4994
   MnCl+                0.0001633         13.65      0.6232       -3.9924
   OH-                  0.0001578         2.482      0.5906       -4.0305
   Mn++                 6.157e-05         3.128      0.1711       -4.9774
   Mg++                 3.392e-05        0.7625      0.2478       -5.0754
   MgCl+                1.147e-05        0.6338      0.6232       -5.1459
   NaOH(aq)             1.116e-05        0.4128      1.0000       -4.9523
   HS-                  8.045e-06        0.2461      0.5906       -5.3232
   NaHSiO3(aq)          2.748e-06        0.2544      1.0000       -5.5610
   SiO2(aq)             2.166e-06        0.1204      1.0000       -5.6643
   AlO2-                7.593e-07       0.04142      0.6232       -6.3250
   HSiO3-               4.800e-07       0.03422      0.6232       -6.5242
   Fe++                 3.758e-07       0.01941      0.1711       -7.1918
   NaAlO2(aq)           1.389e-07       0.01053      1.0000       -6.8574
   FeCl+                9.270e-08      0.007828      0.6232       -7.2383
   H2S(aq)              8.327e-08      0.002625      1.0000       -7.0795
   S--                  4.942e-08      0.001466      0.1319       -8.1860
   FeCl4--              1.063e-08      0.001944      0.0937       -9.0018
    (only species > 1e-8 molal listed)

  Mineral saturation states
                     log Q/K                          log Q/K
 ----------------------------------------------------------------
   Daphnite-14A       0.0000 sat    Wollastonite      -1.3436     
   Greenalite         0.0000 sat    Wustite           -1.3468     
   Chromite           0.0000 sat    Rhodonite         -1.4148     
   Magnetite          0.0000 sat    Pseudowollastoni  -1.4779     
   Antigorite         0.0000 sat    Boehmite          -1.5063     
   Hydroxylapatite    0.0000 sat    Ferrosilite       -1.5713     
   Andradite          0.0000 sat    Fe                -1.5859     
   Troilite           0.0000 sat    Monticellite      -1.6188     
   Tephroite          0.0000 sat    Hedenbergite      -1.6653     
   Pyrrhotite        -0.0796        Saponite-Ca       -1.6722     
   Chrysotile        -0.3528        Goethite          -1.6833     
   Ice               -0.4815        Saponite-Na       -1.8584     
   Ripidolite-14A    -0.4956        Hematite          -1.9733     
   FeO               -0.5268        Gibbsite          -1.9945     
   Mn(OH)2(am)       -0.5868        Halite            -2.1226     
   Diopside          -0.6133        Saponite-Mg       -2.1599     
   Fayalite          -0.6456        Manganosite       -2.1935     
   Alabandite        -0.6750        Saponite-K        -2.3502     
   Phlogopite        -0.8092        Enstatite         -2.4870     
   Annite            -0.8700        Quartz            -2.5861     
   Cronstedtite-7A   -1.0454        Tridymite         -2.7579     
   Brucite           -1.0777        Chalcedony        -2.8028     
   Diaspore          -1.2115        Chamosite-7A      -2.8365     
   Clinochlore-14A   -1.2118        Daphnite-7A       -2.8752     
   Fe(OH)2           -1.3208        Portlandite       -2.9231     
    (only minerals with log Q/K > -3 listed)

                         partial
  Gases               press. (bar)     fugacity     fug. coef.    log fug.
 ---------------------------------------------------------------------------
   H2(g)                    76.89         76.94         1.001      1.8861
   CH4(g)                   1.314         1.314        0.9993      0.1185
   H2O(g)                  0.8183        0.8062        0.9852     -0.0936
   H2S(g)               2.493e-06     2.483e-06        0.9961     -5.6050
   HCl(g)               9.367e-13     9.367e-13         1.000*   -12.0284
   CO2(g)               3.265e-22     3.257e-22        0.9976    -21.4872
   CO(g)                7.103e-24     7.103e-24         1.000*   -23.1486
   C2H4(g)              7.556e-27     7.556e-27         1.000*   -26.1217
   S2(g)                2.324e-35     2.324e-35         1.000*   -34.6337
   SO2(g)               4.523e-38     4.491e-38        0.9928    -37.3477
   Na(g)                4.995e-39     4.995e-39         1.000*   -38.3015
   K(g)                 5.711e-42     5.711e-42         1.000*   -41.2433
   Cl2(g)               1.592e-53     1.592e-53         1.000*   -52.7980
   Mg(g)                4.009e-65     4.009e-65         1.000*   -64.3969
   O2(g)                1.410e-67     1.410e-67        0.9999    -66.8508
   Ca(g)                2.287e-80     2.287e-80         1.000*   -79.6408
   Al(g)               2.658e-101    2.658e-101         1.000*  -100.5755
   C(g)                5.718e-103    5.718e-103         1.000*  -102.2427
   Si(g)               1.272e-109    1.272e-109         1.000*  -108.8956
    *no data, gas taken to be ideal

                                  In fluid              Sorbed            Kd
  Original basis total moles   moles     mg/kg      moles     mg/kg      L/kg
 -------------------------------------------------------------------------------
   H2O                 67.2       48.4  9.26e+05
   Al+++              0.596   7.82e-07    0.0224
   Ca++               0.598      0.271  1.15e+04
   Cl-                0.990      0.990  3.73e+04
   CrO4--             0.137   3.25e-22  4.01e-17
   Fe++                2.96   4.17e-07    0.0248
   H+                 -23.6   0.000854     0.915
   HCO3-            0.00100    0.00100      64.8
   HPO4--            0.0597   2.86e-12  2.92e-07
   K+               0.00774    0.00774      322.
   Mg++                7.76   3.95e-05      1.02
   Mn++              0.0672   0.000196      11.4
   Na+                0.797      0.797  1.95e+04
   O2(aq)            -0.128    -0.0288     -978.
   SO4--             0.0178   7.12e-06     0.727
   SiO2(aq)            7.47   4.70e-06     0.300
   Ti(OH)4(aq)       0.0517     0.0517  6.37e+03

  Elemental composition               In fluid                  Sorbed
                  total moles     moles       mg/kg        moles       mg/kg
 -------------------------------------------------------------------------------
   Aluminum            0.5960    7.824e-07     0.02243
   Calcium             0.5975       0.2707   1.153e+04
   Carbon            0.001000     0.001000       12.76
   Chlorine            0.9900       0.9900   3.729e+04
   Chromium            0.1365    3.255e-22   1.798e-17
   Hydrogen             111.0        96.95   1.038e+05
   Iron                 2.963    4.173e-07     0.02476
   Magnesium            7.761    3.951e-05       1.020
   Manganese          0.06716    0.0001957       11.43
   Oxygen               82.92        48.52   8.249e+05
   Phosphorus         0.05966    2.859e-12   9.410e-08
   Potassium         0.007743     0.007743       321.7
   Silicon              7.470    4.695e-06      0.1401
   Sodium              0.7966       0.7966   1.946e+04
   Sulfur             0.01784    7.118e-06      0.2425
   Titanium           0.05169      0.05169       2630.
