# Supplementary material for: Mineral Indicators of Geologically Recent Past Habitability on Mars
Source: Life (Basel). 2023 Dec 15;13(12):2349. doi: 10.3390/life13122349 (PMC10744562; doi:10.3390/life13122349)
Supplement: Supplementary file 1 [file life-13-02349-s001.zip › Supplemental Files 1/Na2Mg(ClO4)2/Na2Mg(ClO4)2_373/Chassigny_Mg+Na ClO42_373.txt]

          Step #     0             Xi = 0.0000

          Temperature = 100.0 C    Pressure =  1.013 bars
          pH =  6.895              log fO2 =   -3.057
          Eh =   0.6524 volts      pe =   8.8123
          Ionic strength      =    1.307014 molal
          Charge imbalance    =    0.336309 eq/kg (17.25% error)
          Activity of water   =    0.972321
          Solvent mass        =      1.0000 kg
          Solution mass       =      1.0586 kg
          Mineral mass        =      0.0000 kg
          Solution density    =    0.987    g/cm3
          Solution viscosity  =    0.003    poise
          Chlorinity          =    0.990000 molal
          Dissolved solids    =       55375 mg/kg sol'n
          Hardness            =    33564.04 mg/kg sol'n as CaCO3
            carbonate         =       39.78 mg/kg sol'n as CaCO3
            non-carbonate     =    33524.26 mg/kg sol'n as CaCO3
          Carbonate alkalinity=       39.78 mg/kg sol'n as CaCO3
          Water type          =    Na-Cl
          Bulk volume         =    1.07e+03 cm3
          Fluid volume        =    1.07e+03 cm3
          Mineral volume      =        0.00 cm3
          Inert volume        =        0.00 cm3
          Porosity            =        100. %
          Permeability        =        98.7 cm2
          Mass reacted        =           0 g

                          moles          moles         grams          cm3      rxn rate
  Reactants             remaining       reacted       reacted       reacted  (mol/kg sec)
 ------------------------------------------------------------------------------------------
   H2O                    0.04113         0.000         0.000          --            --  
   Al2O3                  0.07475         0.000         0.000          --            --  
   CaO                     0.1246         0.000         0.000          --            --  
   Cr2O3                  0.05363         0.000         0.000          --            --  
   FeO(ox)                  4.023         0.000         0.000          --            --  
   K2O(ox)               0.004046         0.000         0.000          --            --  
   MgO                      8.353         0.000         0.000          --            --  
   MnO                    0.07909         0.000         0.000          --            --  
   Na2O(ox)               0.02050         0.000         0.000          --            --  
   P2O5                  0.005295         0.000         0.000          --            --  
   S                     0.008584         0.000         0.000         0.000          --  
   SiO2                     6.590         0.000         0.000          --            --  
   TiO2                   0.01060         0.000         0.000          --            --  

  No minerals in system.

  Aqueous species       molality    mg/kg sol'n    act. coef.     log act.
 ---------------------------------------------------------------------------
   Cl-                     0.8533     2.858e+04      0.5556       -0.3241
   Na+                     0.5787     1.257e+04      0.6207       -0.4447
   Mg++                    0.2734         6277.      0.2490       -1.1671
   MgCl+                  0.07906         4463.      0.6207       -1.3092
   NaCl(aq)               0.05730         3163.      1.0000       -1.2418
   K+                   0.0009695         35.81      0.5556       -3.2687
   MgSO4(aq)            0.0009365         106.5      1.0000       -3.0285
   Ca++                 0.0009286         35.16      0.1742       -3.7912
   Fe++                 0.0008112         42.79      0.1742       -3.8500
   MgHCO3+              0.0005719         46.09      0.6207       -3.4498
   HCO3-                0.0003082         17.77      0.6207       -3.7183
   FeCl+                0.0001734         14.95      0.6207       -3.9681
   SO4--                6.312e-05         5.728      0.0980       -5.2087
   CO2(aq)              6.119e-05         2.544      1.0000       -4.2133
   CaCl+                5.435e-05         3.878      0.6207       -4.4719
   KCl(aq)              3.042e-05         2.142      1.0000       -4.5168
   MgCO3(aq)            2.799e-05         2.229      1.0000       -4.5531
   NaHCO3(aq)           2.668e-05         2.117      1.0000       -4.5738
   CaCl2(aq)            1.512e-05         1.585      1.0000       -4.8206
   FeCl4--              1.155e-05         2.156      0.0980       -5.9465
   OH-                  7.201e-06        0.1157      0.5899       -5.3718
   FeCO3+               1.352e-06        0.1480      0.6207       -6.0762
   CaHCO3+              1.305e-06        0.1247      0.6207       -6.0914
   FeCl++               1.106e-06       0.09539      0.1166       -6.8894
   CO3--                1.064e-06       0.06029      0.1166       -6.9064
   Ti(OH)4(aq)          1.000e-06        0.1095      1.0000       -6.0000
   SiO2(aq)             9.516e-07       0.05401      1.0000       -6.0215
   Fe+++                8.945e-07       0.04719      0.0496       -7.3530
   AlO2-                8.707e-07       0.04851      0.6207       -6.2673
   CrO4--               8.484e-07       0.09296      0.0980       -7.0803
   HPO4--               7.192e-07       0.06521      0.0980       -7.1521
   MnCl+                6.966e-07       0.05948      0.6207       -6.3641
   O2(aq)               6.838e-07       0.02067      1.0000       -6.1651
   FeCl2(aq)            5.332e-07       0.06384      1.0000       -6.2731
   NaOH(aq)             3.579e-07       0.01352      1.0000       -6.4462
   CaSO4(aq)            3.244e-07       0.04172      1.0000       -6.4889
   Mn++                 3.031e-07       0.01573      0.1742       -7.2775
   H2PO4-               2.800e-07       0.02566      0.6207       -6.7599
   CaCO3(aq)            2.645e-07       0.02500      1.0000       -6.5776
   H+                   1.571e-07     0.0001495      0.8100       -6.8955
   HCrO4-               1.516e-07       0.01676      0.6207       -7.0264
   NaAlO2(aq)           1.116e-07      0.008641      1.0000       -6.9524
   KSO4-                8.400e-08       0.01073      0.6207       -7.2828
   NaHSiO3(aq)          3.872e-08      0.003660      1.0000       -7.4121
   NaCO3-               1.955e-08      0.001533      0.6207       -7.9160
   HAlO2(aq)            1.762e-08     0.0009986      1.0000       -7.7539
   HCl(aq)              1.447e-08     0.0004983      1.0000       -7.8396
    (only species > 1e-8 molal listed)

  Mineral saturation states
                     log Q/K                          log Q/K
 ----------------------------------------------------------------
   Antigorite        46.6538s/sat   Chamosite-7A       0.9252s/sat
   Magnetite         33.8678s/sat   Phlogopite         0.9039s/sat
   Cronstedtite-7A   33.1267s/sat   Saponite-Mg        0.8658s/sat
   Hematite          31.2374s/sat   Siderite           0.8239s/sat
   Ferrite-Mg        28.2172s/sat   Hydromagnesite     0.6787s/sat
   Ferrite-Ca        24.5799s/sat   Saponite-Na        0.4722s/sat
   Jarosite          22.0954s/sat   Fayalite           0.3113s/sat
   Nontronite-Mg     21.8186s/sat   Saponite-Ca        0.2996s/sat
   Nontronite-Na     21.4185s/sat   Hercynite          0.2219s/sat
   Nontronite-Ca     21.2459s/sat   Diaspore           0.1898s/sat
   Nontronite-K      20.6654s/sat   Dolomite-dis       0.1891s/sat
   Nontronite-H      20.2769s/sat   Brucite            0.1481s/sat
   Andradite         16.6450s/sat   FeO                0.1303s/sat
   Goethite          14.9232s/sat   Boehmite          -0.1050     
   Fe(OH)3           10.6090s/sat   Saponite-K        -0.2814     
   Ferrite-Dicalciu   6.6657s/sat   Ice               -0.4792     
   Clinochlore-14A    6.6435s/sat   Artinite          -0.5287     
   Ripidolite-14A     6.2267s/sat   Gibbsite          -0.5909     
   NaFeO2             5.5319s/sat   Fe(OH)2           -0.6615     
   Strengite          5.4608s/sat   Saponite-H        -0.6712     
   Amesite-14A        5.1214s/sat   Annite            -0.8563     
   Daphnite-14A       5.0230s/sat   Forsterite        -1.2495     
   Bixbyite           4.6887s/sat   Ferrosilite       -1.2715     
   Pyrolusite         4.4532s/sat   Talc              -1.3483     
   Clinochlore-7A     3.7200s/sat   Calcite           -1.3883     
   Epidote            3.6257s/sat   Aragonite         -1.5319     
   Epidote-ord        3.6203s/sat   Enstatite         -1.6207     
   Ripidolite-7A      3.3195s/sat   Hydroxylapatite   -1.6657     
   Hausmannite        2.7572s/sat   Corundum          -1.6899     
   Chrysotile         2.6078s/sat   Halite            -2.3468     
   Daphnite-7A        2.1478s/sat   Dawsonite         -2.4611     
   Huntite            1.7269s/sat   Smectite-high-Fe  -2.5904     
   Magnesite          1.4226s/sat   Monohydrocalcite  -2.6081     
   Dolomite-ord       1.3024s/sat   Whitlockite       -2.6492     
   Dolomite           1.3017s/sat   Nesquehonite      -2.7363     
   Greenalite         1.2613s/sat   Quartz            -2.9433     
   Wustite            0.9659s/sat
    (only minerals with log Q/K > -3 listed)

                         partial
  Gases               press. (bar)     fugacity     fug. coef.    log fug.
 ---------------------------------------------------------------------------
   H2O(g)                  0.8226        0.8104        0.9852     -0.0913
   CO2(g)                0.005713      0.005700        0.9976     -2.2441
   O2(g)                0.0008761     0.0008760        0.9999     -3.0575
   HCl(g)               1.752e-11     1.752e-11         1.000*   -10.7565
   Cl2(g)               4.368e-19     4.368e-19         1.000*   -18.3597
   H2(g)                9.805e-31     9.812e-31         1.001    -30.0082
   CO(g)                1.577e-36     1.577e-36         1.000*   -35.8022
   SO2(g)               1.608e-42     1.597e-42        0.9928    -41.7967
   Na(g)                1.799e-56     1.799e-56         1.000*   -55.7449
   K(g)                 3.312e-60     3.312e-60         1.000*   -59.4799
   Mg(g)                8.510e-96     8.510e-96         1.000*   -95.0701
   H2S(g)              1.819e-106    1.812e-106        0.9961   -105.7418
   CH4(g)              6.021e-109    6.017e-109        0.9993   -108.2206
   Ca(g)               1.985e-117    1.985e-117         1.000*  -116.7021
   C(g)                1.611e-147    1.611e-147         1.000*  -146.7930
   Al(g)               9.541e-148    9.541e-148         1.000*  -147.0204
   S2(g)               7.614e-172    7.614e-172         1.000*  -171.1184
   Si(g)               8.992e-174    8.992e-174         1.000*  -173.0461
   C2H4(g)             9.749e-180    9.749e-180         1.000*  -179.0110
    *no data, gas taken to be ideal

                                  In fluid              Sorbed            Kd
  Original basis total moles   moles     mg/kg      moles     mg/kg      L/kg
 -------------------------------------------------------------------------------
   H2O                 55.5       55.5  9.45e+05
   Al+++           1.00e-06   1.00e-06    0.0255
   Ca++             0.00100    0.00100      37.9
   Cl-                0.990      0.990  3.32e+04
   CrO4--          1.00e-06   1.00e-06     0.110
   Fe++             0.00100    0.00100      52.8
   H+              2.29e-05   2.29e-05    0.0218
   HCO3-            0.00100    0.00100      57.6
   HPO4--          1.00e-06   1.00e-06    0.0907
   K+               0.00100    0.00100      36.9
   Mg++               0.354      0.354  8.13e+03
   Mn++            1.00e-06   1.00e-06    0.0519
   Na+                0.636      0.636  1.38e+04
   O2(aq)          1.52e-06   1.52e-06    0.0460
   SO4--            0.00100    0.00100      90.7
   SiO2(aq)        1.00e-06   1.00e-06    0.0568
   Ti(OH)4(aq)     1.00e-06   1.00e-06     0.109

  Elemental composition               In fluid                  Sorbed
                  total moles     moles       mg/kg        moles       mg/kg
 -------------------------------------------------------------------------------
   Aluminum         1.000e-06    1.000e-06     0.02549
   Calcium           0.001000     0.001000       37.86
   Carbon            0.001000     0.001000       11.35
   Chlorine            0.9900       0.9900   3.315e+04
   Chromium         1.000e-06    1.000e-06     0.04912
   Hydrogen             111.0        111.0   1.057e+05
   Iron              0.001000     0.001000       52.75
   Magnesium           0.3540       0.3540       8128.
   Manganese        1.000e-06    1.000e-06     0.05190
   Oxygen               55.52        55.52   8.390e+05
   Phosphorus       1.000e-06    1.000e-06     0.02926
   Potassium         0.001000     0.001000       36.93
   Silicon          1.000e-06    1.000e-06     0.02653
   Sodium              0.6360       0.6360   1.381e+04
   Sulfur            0.001000     0.001000       30.29
   Titanium         1.000e-06    1.000e-06     0.04523


          Step #     0             Xi = 0.0000

          Temperature = 100.0 C    Pressure =  1.013 bars
          pH =  5.258              log fO2 =  -51.499
          Eh =  -0.1230 volts      pe =  -1.6612
          Ionic strength      =    1.306767 molal
          Charge imbalance    =    0.336320 eq/kg (17.26% error)
          Activity of water   =    0.972321
          Solvent mass        =      1.0000 kg
          Solution mass       =      1.0586 kg
          Mineral mass        =  3.4678e-05 kg
          Solution density    =    0.987    g/cm3
          Solution viscosity  =    0.003    poise
          Chlorinity          =    0.989994 molal
          Dissolved solids    =       55338 mg/kg sol'n
          Hardness            =    33565.14 mg/kg sol'n as CaCO3
            carbonate         =        5.05 mg/kg sol'n as CaCO3
            non-carbonate     =    33560.09 mg/kg sol'n as CaCO3
          Carbonate alkalinity=        5.05 mg/kg sol'n as CaCO3
          Water type          =    Na-Cl
          Bulk volume         =    1.07e+03 cm3
          Fluid volume        =    1.07e+03 cm3
          Mineral volume      =     0.00661 cm3
          Inert volume        =        0.00 cm3
          Porosity            =        100. %
          Permeability        =        98.7 cm2
          Mass reacted        =           0 g

                          moles          moles         grams          cm3      rxn rate
  Reactants             remaining       reacted       reacted       reacted  (mol/kg sec)
 ------------------------------------------------------------------------------------------
   H2O                    0.04113         0.000         0.000          --            --  
   Al2O3                  0.07475         0.000         0.000          --            --  
   CaO                     0.1246         0.000         0.000          --            --  
   Cr2O3                  0.05363         0.000         0.000          --            --  
   FeO(ox)                  4.023         0.000         0.000          --            --  
   K2O(ox)               0.004046         0.000         0.000          --            --  
   MgO                      8.353         0.000         0.000          --            --  
   MnO                    0.07909         0.000         0.000          --            --  
   Na2O(ox)               0.02050         0.000         0.000          --            --  
   P2O5                  0.005295         0.000         0.000          --            --  
   S                     0.008584         0.000         0.000         0.000          --  
   SiO2                     6.590         0.000         0.000          --            --  
   TiO2                   0.01060         0.000         0.000          --            --  

  Minerals in system     moles      log moles      grams        volume (cm3)
 ----------------------------------------------------------------------------
   Chromite             5.000e-07     -6.301      0.0001119       2.200e-05
   Diaspore             9.720e-07     -6.012      5.831e-05       1.726e-05
   Hematite             0.0001956     -3.709        0.03124        0.005922
   Pyrite               2.724e-05     -4.565       0.003269       0.0006522
                                               _____________   _____________
          (total)                                   0.03468        0.006614 

  Aqueous species       molality    mg/kg sol'n    act. coef.     log act.
 ---------------------------------------------------------------------------
   Cl-                     0.8533     2.858e+04      0.5556       -0.3241
   Na+                     0.5787     1.257e+04      0.6207       -0.4447
   Mg++                    0.2738         6286.      0.2490       -1.1665
   MgCl+                  0.07917         4469.      0.6207       -1.3086
   NaCl(aq)               0.05730         3163.      1.0000       -1.2418
   K+                   0.0009695         35.81      0.5556       -3.2687
   Ca++                 0.0009298         35.20      0.1742       -3.7907
   MgSO4(aq)            0.0008854         100.7      1.0000       -3.0529
   CO2(aq)              0.0007446         30.96      1.0000       -3.1281
   Fe++                 0.0004729         24.95      0.1742       -4.0843
   MgHCO3+              0.0001608         12.96      0.6207       -4.0009
   FeCl+                0.0001011         8.719      0.6207       -4.2024
   HCO3-                8.653e-05         4.988      0.6207       -4.2700
   SO4--                5.959e-05         5.408      0.0980       -5.2337
   CaCl+                5.442e-05         3.883      0.6207       -4.4714
   KCl(aq)              3.042e-05         2.142      1.0000       -4.5168
   CaCl2(aq)            1.513e-05         1.587      1.0000       -4.8201
   NaHCO3(aq)           7.491e-06        0.5945      1.0000       -5.1255
   H+                   6.808e-06      0.006482      0.8100       -5.2585
   FeCl4--              6.730e-06         1.257      0.0980       -6.1809
   Ti(OH)4(aq)          1.000e-06        0.1095      1.0000       -6.0000
   SiO2(aq)             9.988e-07       0.05669      1.0000       -6.0005
   H2PO4-               9.429e-07       0.08639      0.6207       -6.2327
   MnCl+                6.967e-07       0.05949      0.6207       -6.3641
   HCl(aq)              6.271e-07       0.02160      1.0000       -6.2026
   CaHCO3+              3.670e-07       0.03504      0.6207       -6.6425
   FeCl2(aq)            3.108e-07       0.03722      1.0000       -6.5075
   CaSO4(aq)            3.067e-07       0.03944      1.0000       -6.5133
   Mn++                 3.031e-07       0.01573      0.1742       -7.2775
   MgCO3(aq)            1.815e-07       0.01446      1.0000       -6.7411
   OH-                  1.661e-07      0.002669      0.5899       -7.0088
   H2S(aq)              8.244e-08      0.002654      1.0000       -7.0839
   KSO4-                7.931e-08       0.01013      0.6207       -7.3078
   HPO4--               5.586e-08      0.005065      0.0980       -8.2618
   HSO4-                5.190e-08      0.004759      0.6207       -7.4920
   AlO2-                1.298e-08     0.0007230      0.6207       -8.0940
   HAlO2(aq)            1.138e-08     0.0006451      1.0000       -7.9437
    (only species > 1e-8 molal listed)

  Mineral saturation states
                     log Q/K                          log Q/K
 ----------------------------------------------------------------
   Hematite           0.0000 sat    Magnetite         -0.8779     
   Chromite           0.0000 sat    Eskolaite         -1.4346     
   Diaspore           0.0000 sat    Siderite          -1.5991     
   Pyrite             0.0000 sat    Corundum          -2.0695     
   Boehmite          -0.2948        Halite            -2.3468     
   Ice               -0.4792        Magnesiochromite  -2.5631     
   Goethite          -0.6955        Troilite          -2.8579     
   Magnesite         -0.7654        Quartz            -2.9223     
   Gibbsite          -0.7807        Pyrrhotite        -2.9375     
    (only minerals with log Q/K > -3 listed)

                         partial
  Gases               press. (bar)     fugacity     fug. coef.    log fug.
 ---------------------------------------------------------------------------
   H2O(g)                  0.8226        0.8104        0.9852     -0.0913
   CO2(g)                 0.06953       0.06937        0.9976     -1.1589
   H2S(g)               2.468e-06     2.458e-06        0.9961     -5.6094
   H2(g)                1.630e-06     1.632e-06         1.001     -5.7874
   HCl(g)               7.594e-10     7.594e-10         1.000*    -9.1195
   CH4(g)               5.603e-11     5.599e-11        0.9993    -10.2519
   CO(g)                3.191e-11     3.191e-11         1.000*   -10.4961
   SO2(g)               4.745e-15     4.711e-15        0.9928    -14.3269
   S2(g)                5.066e-20     5.066e-20         1.000*   -19.2953
   C2H4(g)              3.052e-32     3.052e-32         1.000*   -31.5154
   Cl2(g)               4.935e-40     4.935e-40         1.000*   -39.3067
   Na(g)                5.353e-46     5.353e-46         1.000*   -45.2714
   K(g)                 9.854e-50     9.854e-50         1.000*   -49.0064
   O2(g)                3.168e-52     3.168e-52        0.9999    -51.4992
   Mg(g)                7.541e-75     7.541e-75         1.000*   -74.1225
   Ca(g)                1.759e-96     1.759e-96         1.000*   -95.7547
   C(g)                 5.419e-98     5.419e-98         1.000*   -97.2660
   Al(g)               1.322e-111    1.322e-111         1.000*  -110.8789
   Si(g)               2.610e-125    2.610e-125         1.000*  -124.5834
    *no data, gas taken to be ideal

                                  In fluid              Sorbed            Kd
  Original basis total moles   moles     mg/kg      moles     mg/kg      L/kg
 -------------------------------------------------------------------------------
   H2O                 55.5       55.5  9.45e+05
   Al+++           1.00e-06   2.80e-08  0.000714
   Ca++             0.00100    0.00100      37.9
   Cl-                0.990      0.990  3.32e+04
   CrO4--          1.00e-06   5.57e-15  6.11e-10
   Fe++             0.00100   0.000581      30.7
   H+              2.29e-05   0.000753     0.717
   HCO3-            0.00100    0.00100      57.6
   HPO4--          1.00e-06   1.00e-06    0.0907
   K+               0.00100    0.00100      36.9
   Mg++               0.354      0.354  8.13e+03
   Mn++            1.00e-06   1.00e-06    0.0519
   Na+                0.636      0.636  1.38e+04
   O2(aq)          1.52e-06  -1.82e-07  -0.00551
   SO4--            0.00100   0.000946      85.8
   SiO2(aq)        1.00e-06   1.00e-06    0.0568
   Ti(OH)4(aq)     1.00e-06   1.00e-06     0.109

  Elemental composition               In fluid                  Sorbed
                  total moles     moles       mg/kg        moles       mg/kg
 -------------------------------------------------------------------------------
   Aluminum         1.000e-06    2.799e-08   0.0007135
   Calcium           0.001000     0.001000       37.86
   Carbon            0.001000     0.001000       11.35
   Chlorine            0.9900       0.9900   3.316e+04
   Chromium         1.000e-06    5.573e-15   2.737e-10
   Hydrogen             111.0        111.0   1.057e+05
   Iron              0.001000    0.0005810       30.65
   Magnesium           0.3540       0.3540       8128.
   Manganese        1.000e-06    1.000e-06     0.05190
   Oxygen               55.52        55.52   8.391e+05
   Phosphorus       1.000e-06    1.000e-06     0.02926
   Potassium         0.001000     0.001000       36.93
   Silicon          1.000e-06    1.000e-06     0.02653
   Sodium              0.6360       0.6360   1.381e+04
   Sulfur            0.001000    0.0009455       28.64
   Titanium         1.000e-06    1.000e-06     0.04523


          Step #     1             Xi = 0.0100

          Temperature = 100.0 C    Pressure =  1.013 bars
          pH =  6.054              log fO2 =  -64.111
          Eh =  -0.4153 volts      pe =  -5.6097
          Ionic strength      =    1.307601 molal
          Charge imbalance    =    0.336688 eq/kg (17.26% error)
          Activity of water   =    0.972298
          Solvent mass        =     0.99883 kg
          Solution mass       =      1.0574 kg
          Mineral mass        =    0.011735 kg
          Solution density    =    0.987    g/cm3
          Solution viscosity  =    0.003    poise
          Chlorinity          =    0.991161 molal
          Dissolved solids    =       55418 mg/kg sol'n
          Hardness            =    33110.21 mg/kg sol'n as CaCO3
            carbonate         =       20.24 mg/kg sol'n as CaCO3
            non-carbonate     =    33089.96 mg/kg sol'n as CaCO3
          Carbonate alkalinity=       20.24 mg/kg sol'n as CaCO3
          Water type          =    Na-Cl
          Bulk volume         =    1.08e+03 cm3
          Fluid volume        =    1.07e+03 cm3
          Mineral volume      =        3.98 cm3
          Inert volume        =        0.00 cm3
          Porosity            =        99.6 %
          Permeability        =        86.9 cm2
          Mass reacted        =        10.5 g

                          moles          moles         grams          cm3      rxn rate
  Reactants             remaining       reacted       reacted       reacted  (mol/kg sec)
 ------------------------------------------------------------------------------------------
   H2O                    0.04072     0.0004113      0.007410          --            --  
   Al2O3                  0.07401     0.0007475       0.07622          --            --  
   CaO                     0.1233      0.001246       0.06987          --            --  
   Cr2O3                  0.05309     0.0005363       0.08151          --            --  
   FeO(ox)                  3.982       0.04023         2.890          --            --  
   K2O(ox)               0.004005     4.046e-05      0.003811          --            --  
   MgO                      8.269       0.08353         3.366          --            --  
   MnO                    0.07830     0.0007909       0.05611          --            --  
   Na2O(ox)               0.02029     0.0002050       0.01270          --            --  
   P2O5                  0.005242     5.295e-05      0.007516          --            --  
   S                     0.008498     8.584e-05      0.002752      0.001331          --  
   SiO2                     6.524       0.06590         3.959          --            --  
   TiO2                   0.01050     0.0001060      0.008469          --            --  

  Minerals in system     moles      log moles      grams        volume (cm3)
 ----------------------------------------------------------------------------
   Antigorite            0.001872     -2.728          8.491           3.274
   Chromite             0.0005368     -3.270         0.1202         0.02363
   Daphnite-14A         0.0007480     -3.126         0.5337          0.1596
   Hydroxylapatite      2.368e-05     -4.626        0.01189        0.004488
   Magnetite              0.01072     -1.970          2.483          0.4775
   Troilite              0.001085     -2.964        0.09542         0.03601
                                               _____________   _____________
          (total)                                     11.73           3.975 

  Aqueous species       molality    mg/kg sol'n    act. coef.     log act.
 ---------------------------------------------------------------------------
   Cl-                     0.8540     2.860e+04      0.5556       -0.3238
   Na+                     0.5797     1.259e+04      0.6207       -0.4439
   Mg++                    0.2700         6198.      0.2490       -1.1726
   MgCl+                  0.07812         4410.      0.6207       -1.3144
   NaCl(aq)               0.05745         3171.      1.0000       -1.2407
   Fe++                  0.003008         158.7      0.1741       -3.2808
   H2(aq)                0.002636         5.020      1.0000       -2.5790
   Ca++                  0.001982         75.02      0.1741       -3.4621
   K+                    0.001049         38.75      0.5556       -3.2344
   Methane(aq)           0.001001         15.17      1.0000       -2.9995
   FeCl+                0.0006435         55.49      0.6207       -3.3986
   MnCl+                0.0005526         47.18      0.6207       -3.4647
   Mn++                 0.0002402         12.47      0.1741       -4.3784
   CaCl+                0.0001161         8.281      0.6207       -4.1424
   Ti(OH)4(aq)          0.0001071         11.73      1.0000       -3.9700
   FeCl4--              4.296e-05         8.021      0.0979       -5.3759
   KCl(aq)              3.295e-05         2.320      1.0000       -4.4822
   CaCl2(aq)            3.231e-05         3.387      1.0000       -4.4907
   H2PO4-               2.612e-05         2.393      0.6207       -4.7901
   SiO2(aq)             9.767e-06        0.5543      1.0000       -5.0102
   HPO4--               9.669e-06        0.8766      0.0979       -6.0236
   FeCl2(aq)            1.980e-06        0.2371      1.0000       -5.7033
   H+                   1.090e-06      0.001038      0.8100       -6.0541
   OH-                  1.037e-06       0.01667      0.5899       -6.2132
   H2S(aq)              2.395e-07      0.007711      1.0000       -6.6206
   HS-                  1.513e-07      0.004728      0.5899       -7.0493
   HCl(aq)              1.005e-07      0.003461      1.0000       -6.9979
   NaHSiO3(aq)          5.736e-08      0.005423      1.0000       -7.2414
   MgP2O7--             5.656e-08       0.01059      0.0979       -8.2565
   NaOH(aq)             5.166e-08      0.001952      1.0000       -7.2869
   HSiO3-               1.427e-08      0.001039      0.6207       -8.0528
    (only species > 1e-8 molal listed)

  Mineral saturation states
                     log Q/K                          log Q/K
 ----------------------------------------------------------------
   Chromite           0.0000 sat    Brucite           -1.5402     
   Hydroxylapatite    0.0000 sat    Saponite-Na       -1.5693     
   Daphnite-14A       0.0000 sat    Saponite-Ca       -1.6878     
   Antigorite         0.0000 sat    Wustite           -1.7066     
   Magnetite          0.0000 sat    Fe(OH)2           -1.7752     
   Troilite           0.0000 sat    Gibbsite          -1.8352     
   Greenalite        -0.0571        Quartz            -1.9320     
   Pyrrhotite        -0.0796        Tridymite         -2.1038     
   Chrysotile        -0.4344        Chalcedony        -2.1487     
   Ice               -0.4792        Enstatite         -2.2977     
   Ripidolite-14A    -0.5202        Saponite-K        -2.3117     
   Cronstedtite-7A   -0.8434        Halite            -2.3457     
   Fayalite          -0.9047        Cristobalite(alp  -2.3497     
   FeO               -0.9834        Talc              -2.3680     
   Diaspore          -1.0545        Saponite-H        -2.4352     
   Whitlockite       -1.0875        Coesite           -2.5904     
   Saponite-Mg       -1.1767        Cristobalite(bet  -2.6519     
   Clinochlore-14A   -1.2527        Chamosite-7A      -2.7794     
   Boehmite          -1.3493        SiO2(am)          -2.8259     
   Ferrosilite       -1.3738        Daphnite-7A       -2.8752     
   Goethite          -1.4539        Minnesotaite      -2.9631     
   Hematite          -1.5167        Pyrite            -2.9849     
    (only minerals with log Q/K > -3 listed)

                         partial
  Gases               press. (bar)     fugacity     fug. coef.    log fug.
 ---------------------------------------------------------------------------
   H2(g)                    3.298         3.301         1.001      0.5186
   CH4(g)                   1.146         1.145        0.9993      0.0587
   H2O(g)                  0.8226        0.8104        0.9852     -0.0913
   H2S(g)               7.170e-06     7.143e-06        0.9961     -5.1461
   HCl(g)               1.217e-10     1.217e-10         1.000*    -9.9148
   CO2(g)               8.489e-17     8.469e-17        0.9976    -16.0722
   CO(g)                7.882e-20     7.882e-20         1.000*   -19.1034
   C2H4(g)              3.118e-24     3.118e-24         1.000*   -23.5061
   S2(g)                1.045e-31     1.045e-31         1.000*   -30.9808
   SO2(g)               1.665e-33     1.653e-33        0.9928    -32.7816
   Na(g)                4.764e-42     4.764e-42         1.000*   -41.3221
   K(g)                 9.473e-46     9.473e-46         1.000*   -45.0235
   Cl2(g)               6.264e-48     6.264e-48         1.000*   -47.2031
   O2(g)                7.742e-65     7.741e-65        0.9999    -64.1112
   Mg(g)                5.868e-67     5.868e-67         1.000*   -66.2315
   Ca(g)                2.959e-88     2.959e-88         1.000*   -87.5289
   C(g)                2.708e-100    2.708e-100         1.000*   -99.5674
   Al(g)               3.354e-103    3.354e-103         1.000*  -102.4744
   Si(g)               1.044e-111    1.044e-111         1.000*  -110.9811
    *no data, gas taken to be ideal

                                  In fluid              Sorbed            Kd
  Original basis total moles   moles     mg/kg      moles     mg/kg      L/kg
 -------------------------------------------------------------------------------
   H2O                 55.6       55.4  9.45e+05
   Al+++            0.00150   9.08e-09  0.000232
   Ca++             0.00225    0.00213      80.6
   Cl-                0.990      0.990  3.32e+04
   CrO4--           0.00107   4.39e-18  4.81e-13
   Fe++              0.0412    0.00369      195.
   H+                -0.254    0.00103     0.979
   HCO3-            0.00100    0.00100      57.7
   HPO4--          0.000107   3.59e-05      3.26
   K+               0.00108    0.00108      40.0
   Mg++               0.438      0.348  7.99e+03
   Mn++            0.000792   0.000792      41.1
   Na+                0.636      0.636  1.38e+04
   O2(aq)         -0.000932   -0.00332     -100.
   SO4--            0.00109   3.90e-07    0.0355
   SiO2(aq)          0.0659   9.83e-06     0.558
   Ti(OH)4(aq)     0.000107   0.000107      11.7

  Elemental composition               In fluid                  Sorbed
                  total moles     moles       mg/kg        moles       mg/kg
 -------------------------------------------------------------------------------
   Aluminum          0.001496    9.082e-09   0.0002317
   Calcium           0.002246     0.002128       80.64
   Carbon            0.001000     0.001000       11.36
   Chlorine            0.9900       0.9900   3.319e+04
   Chromium          0.001074    4.386e-18   2.156e-13
   Hydrogen             111.0        110.9   1.057e+05
   Iron               0.04123     0.003692       195.0
   Magnesium           0.4375       0.3477       7991.
   Manganese        0.0007919    0.0007919       41.14
   Oxygen               55.78        55.44   8.389e+05
   Phosphorus       0.0001069    3.588e-05       1.051
   Potassium         0.001081     0.001081       39.97
   Silicon            0.06590    9.827e-06      0.2610
   Sodium              0.6364       0.6364   1.384e+04
   Sulfur            0.001086    3.904e-07     0.01184
   Titanium         0.0001070    0.0001070       4.846


          Step #     2             Xi = 0.0125

          Temperature = 100.0 C    Pressure =  1.013 bars
          pH =  6.097              log fO2 =  -64.706
          Eh =  -0.4295 volts      pe =  -5.8014
          Ionic strength      =    1.307814 molal
          Charge imbalance    =    0.336784 eq/kg (17.26% error)
          Activity of water   =    0.972291
          Solvent mass        =     0.99851 kg
          Solution mass       =      1.0571 kg
          Mineral mass        =    0.014670 kg
          Solution density    =    0.987    g/cm3
          Solution viscosity  =    0.003    poise
          Chlorinity          =    0.991481 molal
          Dissolved solids    =       55454 mg/kg sol'n
          Hardness            =    33083.58 mg/kg sol'n as CaCO3
            carbonate         =       21.40 mg/kg sol'n as CaCO3
            non-carbonate     =    33062.18 mg/kg sol'n as CaCO3
          Carbonate alkalinity=       21.40 mg/kg sol'n as CaCO3
          Water type          =    Na-Cl
          Bulk volume         =    1.08e+03 cm3
          Fluid volume        =    1.07e+03 cm3
          Mineral volume      =        4.96 cm3
          Inert volume        =        0.00 cm3
          Porosity            =        99.5 %
          Permeability        =        84.2 cm2
          Mass reacted        =        13.2 g

                          moles          moles         grams          cm3      rxn rate
  Reactants             remaining       reacted       reacted       reacted  (mol/kg sec)
 ------------------------------------------------------------------------------------------
   H2O                    0.04062     0.0005142      0.009263          --            --  
   Al2O3                  0.07382     0.0009344       0.09528          --            --  
   CaO                     0.1230      0.001557       0.08734          --            --  
   Cr2O3                  0.05296     0.0006704        0.1019          --            --  
   FeO(ox)                  3.972       0.05028         3.613          --            --  
   K2O(ox)               0.003995     5.057e-05      0.004764          --            --  
   MgO                      8.248        0.1044         4.208          --            --  
   MnO                    0.07811     0.0009887       0.07013          --            --  
   Na2O(ox)               0.02024     0.0002562       0.01588          --            --  
   P2O5                  0.005229     6.619e-05      0.009395          --            --  
   S                     0.008476     0.0001073      0.003441      0.001664          --  
   SiO2                     6.507       0.08237         4.949          --            --  
   TiO2                   0.01047     0.0001325       0.01059          --            --  

  Minerals in system     moles      log moles      grams        volume (cm3)
 ----------------------------------------------------------------------------
   Antigorite            0.002320     -2.635          10.52           4.058
   Chromite             0.0006709     -3.173         0.1502         0.02953
   Daphnite-14A         0.0009349     -3.029         0.6671          0.1995
   Greenalite           0.0003397     -3.469         0.1263         0.03906
   Hydroxylapatite      3.635e-05     -4.440        0.01826        0.006890
   Magnetite              0.01333     -1.875          3.087          0.5937
   Troilite              0.001107     -2.956        0.09732         0.03672
                                               _____________   _____________
          (total)                                     14.67           4.963 

  Aqueous species       molality    mg/kg sol'n    act. coef.     log act.
 ---------------------------------------------------------------------------
   Cl-                     0.8542     2.860e+04      0.5556       -0.3237
   Na+                     0.5800     1.259e+04      0.6207       -0.4437
   Mg++                    0.2695         6188.      0.2490       -1.1732
   MgCl+                  0.07802         4404.      0.6207       -1.3149
   NaCl(aq)               0.05749         3174.      1.0000       -1.2404
   H2(aq)                0.005231         9.960      1.0000       -2.2814
   Fe++                  0.003102         163.6      0.1741       -3.2675
   Ca++                  0.002213         83.79      0.1741       -3.4140
   K+                    0.001069         39.49      0.5556       -3.2262
   Methane(aq)           0.001001         15.18      1.0000       -2.9994
   MnCl+                0.0006909         58.98      0.6207       -3.3677
   FeCl+                0.0006637         57.24      0.6207       -3.3852
   Mn++                 0.0003003         15.58      0.1741       -4.2816
   Ti(OH)4(aq)          0.0001337         14.64      1.0000       -3.8738
   CaCl+                0.0001297         9.251      0.6207       -4.0943
   FeCl4--              4.434e-05         8.278      0.0979       -5.3622
   CaCl2(aq)            3.610e-05         3.784      1.0000       -4.4425
   KCl(aq)              3.358e-05         2.365      1.0000       -4.4739
   H2PO4-               1.725e-05         1.580      0.6207       -4.9703
   SiO2(aq)             7.405e-06        0.4203      1.0000       -5.1305
   HPO4--               7.049e-06        0.6391      0.0979       -6.1609
   FeCl2(aq)            2.043e-06        0.2446      1.0000       -5.6897
   OH-                  1.145e-06       0.01840      0.5899       -6.1703
   H+                   9.874e-07     0.0009400      0.8101       -6.0970
   H2S(aq)              1.906e-07      0.006137      1.0000       -6.7198
   HS-                  1.329e-07      0.004153      0.5899       -7.1055
   HCl(aq)              9.106e-08      0.003136      1.0000       -7.0407
   NaOH(aq)             5.705e-08      0.002155      1.0000       -7.2437
   NaHSiO3(aq)          4.803e-08      0.004540      1.0000       -7.3185
   MgP2O7--             3.001e-08      0.005620      0.0979       -8.5317
   HSiO3-               1.194e-08     0.0008695      0.6207       -8.1301
    (only species > 1e-8 molal listed)

  Mineral saturation states
                     log Q/K                          log Q/K
 ----------------------------------------------------------------
   Greenalite         0.0000 sat    Goethite          -1.5035     
   Chromite           0.0000 sat    Hematite          -1.6159     
   Troilite           0.0000 sat    Wustite           -1.6285     
   Magnetite          0.0000 sat    Fe(OH)2           -1.6760     
   Daphnite-14A       0.0000 sat    Saponite-Na       -1.7631     
   Hydroxylapatite    0.0000 sat    Saponite-Ca       -1.8738     
   Antigorite         0.0000 sat    Gibbsite          -1.9028     
   Pyrrhotite        -0.0796        Quartz            -2.0523     
   Chrysotile        -0.4194        Tridymite         -2.2241     
   Ice               -0.4792        Chalcedony        -2.2690     
   Ripidolite-14A    -0.5622        Enstatite         -2.3327     
   Fayalite          -0.8265        Halite            -2.3454     
   Cronstedtite-7A   -0.8645        Cristobalite(alp  -2.4700     
   FeO               -0.8842        Saponite-K        -2.5029     
   Diaspore          -1.1221        Talc              -2.5934     
   Whitlockite       -1.1322        Saponite-H        -2.6433     
   Clinochlore-14A   -1.3227        Coesite           -2.7107     
   Saponite-Mg       -1.3708        Cristobalite(bet  -2.7722     
   Ferrosilite       -1.3949        Chamosite-7A      -2.8365     
   Boehmite          -1.4169        Daphnite-7A       -2.8752     
   Brucite           -1.4551        SiO2(am)          -2.9462     
    (only minerals with log Q/K > -3 listed)

                         partial
  Gases               press. (bar)     fugacity     fug. coef.    log fug.
 ---------------------------------------------------------------------------
   H2(g)                    6.544         6.549         1.001      0.8162
   CH4(g)                   1.146         1.145        0.9993      0.0588
   H2O(g)                  0.8226        0.8104        0.9852     -0.0913
   H2S(g)               5.706e-06     5.684e-06        0.9961     -5.2453
   HCl(g)               1.103e-10     1.103e-10         1.000*    -9.9576
   CO2(g)               5.480e-18     5.467e-18        0.9976    -17.2623
   CO(g)                1.009e-20     1.009e-20         1.000*   -19.9959
   C2H4(g)              7.927e-25     7.927e-25         1.000*   -24.1009
   S2(g)                1.682e-32     1.682e-32         1.000*   -31.7743
   SO2(g)               1.697e-34     1.685e-34        0.9928    -33.7735
   Na(g)                7.411e-42     7.411e-42         1.000*   -41.1302
   K(g)                 1.501e-45     1.501e-45         1.000*   -44.8236
   Cl2(g)               2.592e-48     2.592e-48         1.000*   -47.5863
   O2(g)                1.967e-65     1.966e-65        0.9999    -64.7063
   Mg(g)                1.416e-66     1.416e-66         1.000*   -65.8488
   Ca(g)                7.990e-88     7.990e-88         1.000*   -87.0975
   C(g)                6.881e-101    6.881e-101         1.000*  -100.1624
   Al(g)               8.022e-103    8.022e-103         1.000*  -102.0957
   Si(g)               3.117e-111    3.117e-111         1.000*  -110.5063
    *no data, gas taken to be ideal

                                  In fluid              Sorbed            Kd
  Original basis total moles   moles     mg/kg      moles     mg/kg      L/kg
 -------------------------------------------------------------------------------
   H2O                 55.7       55.4  9.45e+05
   Al+++            0.00187   8.49e-09  0.000217
   Ca++             0.00256    0.00238      90.1
   Cl-                0.990      0.990  3.32e+04
   CrO4--           0.00134   3.99e-18  4.37e-13
   Fe++              0.0513    0.00381      201.
   H+                -0.318    0.00102     0.970
   HCO3-            0.00100    0.00100      57.7
   HPO4--          0.000133   2.43e-05      2.21
   K+               0.00110    0.00110      40.7
   Mg++               0.458      0.347  7.98e+03
   Mn++            0.000990   0.000990      51.4
   Na+                0.637      0.637  1.38e+04
   O2(aq)          -0.00117   -0.00461     -140.
   SO4--            0.00111   3.23e-07    0.0294
   SiO2(aq)          0.0824   7.45e-06     0.424
   Ti(OH)4(aq)     0.000134   0.000134      14.6

  Elemental composition               In fluid                  Sorbed
                  total moles     moles       mg/kg        moles       mg/kg
 -------------------------------------------------------------------------------
   Aluminum          0.001870    8.485e-09   0.0002166
   Calcium           0.002557     0.002376       90.07
   Carbon            0.001000     0.001000       11.36
   Chlorine            0.9900       0.9900   3.320e+04
   Chromium          0.001342    3.987e-18   1.961e-13
   Hydrogen             111.0        110.9   1.057e+05
   Iron               0.05128     0.003806       201.1
   Magnesium           0.4584       0.3470       7979.
   Manganese        0.0009897    0.0009897       51.43
   Oxygen               55.84        55.43   8.389e+05
   Phosphorus       0.0001334    2.433e-05      0.7129
   Potassium         0.001101     0.001101       40.73
   Silicon            0.08237    7.454e-06      0.1980
   Sodium              0.6365       0.6365   1.384e+04
   Sulfur            0.001107    3.231e-07    0.009800
   Titanium         0.0001335    0.0001335       6.048


          Step #    14             Xi = 0.1000

          Temperature = 100.0 C    Pressure =  1.013 bars
          pH =  6.331              log fO2 =  -67.245
          Eh =  -0.4938 volts      pe =  -6.6703
          Ionic strength      =    1.315907 molal
          Charge imbalance    =    0.340187 eq/kg (17.31% error)
          Activity of water   =    0.972063
          Solvent mass        =     0.98724 kg
          Solution mass       =      1.0466 kg
          Mineral mass        =     0.11749 kg
          Solution density    =    0.988    g/cm3
          Solution viscosity  =    0.003    poise
          Chlorinity          =    1.002797 molal
          Dissolved solids    =       56675 mg/kg sol'n
          Hardness            =    32588.34 mg/kg sol'n as CaCO3
            carbonate         =       28.04 mg/kg sol'n as CaCO3
            non-carbonate     =    32560.30 mg/kg sol'n as CaCO3
          Carbonate alkalinity=       28.04 mg/kg sol'n as CaCO3
          Water type          =    Na-Cl
          Bulk volume         =    1.10e+03 cm3
          Fluid volume        =    1.06e+03 cm3
          Mineral volume      =        39.5 cm3
          Inert volume        =        0.00 cm3
          Porosity            =        96.4 %
          Permeability        =        28.5 cm2
          Mass reacted        =         105 g

                          moles          moles         grams          cm3      rxn rate
  Reactants             remaining       reacted       reacted       reacted  (mol/kg sec)
 ------------------------------------------------------------------------------------------
   H2O                    0.03702      0.004113       0.07410          --            --  
   Al2O3                  0.06728      0.007475        0.7622          --            --  
   CaO                     0.1121       0.01246        0.6987          --            --  
   Cr2O3                  0.04827      0.005363        0.8151          --            --  
   FeO(ox)                  3.620        0.4023         28.90          --            --  
   K2O(ox)               0.003641     0.0004046       0.03811          --            --  
   MgO                      7.517        0.8353         33.66          --            --  
   MnO                    0.07118      0.007909        0.5611          --            --  
   Na2O(ox)               0.01845      0.002050        0.1270          --            --  
   P2O5                  0.004766     0.0005295       0.07516          --            --  
   S                     0.007725     0.0008584       0.02752       0.01331          --  
   SiO2                     5.931        0.6590         39.59          --            --  
   TiO2                  0.009542      0.001060       0.08469          --            --  

  Minerals in system     moles      log moles      grams        volume (cm3)
 ----------------------------------------------------------------------------
   Antigorite             0.01792     -1.747          81.29           31.35
   Chromite              0.005364     -2.271          1.201          0.2361
   Daphnite-14A          0.007476     -2.126          5.334           1.596
   Greenalite             0.01361     -1.866          5.058           1.565
   Hydroxylapatite      0.0003532     -3.452         0.1774         0.06694
   Magnetite               0.1048     -0.980          24.27           4.667
   Troilite              0.001858     -2.731         0.1634         0.06165
                                               _____________   _____________
          (total)                                     117.5           39.54 

  Aqueous species       molality    mg/kg sol'n    act. coef.     log act.
 ---------------------------------------------------------------------------
   Cl-                     0.8612     2.880e+04      0.5555       -0.3202
   Na+                     0.5895     1.278e+04      0.6207       -0.4366
   Mg++                    0.2581         5916.      0.2489       -1.1923
   H2(aq)                 0.09719         184.8      1.0000       -1.0124
   MgCl+                  0.07526         4242.      0.6207       -1.3305
   NaCl(aq)               0.05891         3247.      1.0000       -1.2298
   Ca++                   0.01101         416.4      0.1740       -2.7176
   MnCl+                 0.005597         477.2      0.6207       -2.4591
   Fe++                  0.002796         147.3      0.1740       -3.3130
   Mn++                  0.002416         125.2      0.1740       -3.3764
   K+                    0.001776         65.52      0.5555       -3.0058
   Ti(OH)4(aq)           0.001075         117.5      1.0000       -2.9686
   Methane(aq)           0.001013         15.33      1.0000       -2.9944
   CaCl+                0.0006497         46.29      0.6207       -3.3944
   FeCl+                0.0006024         51.88      0.6207       -3.4272
   CaCl2(aq)            0.0001823         19.09      1.0000       -3.7391
   KCl(aq)              5.623e-05         3.955      1.0000       -4.2500
   FeCl4--              4.131e-05         7.703      0.0977       -5.3938
   OH-                  1.964e-06       0.03151      0.5899       -5.9361
   FeCl2(aq)            1.869e-06        0.2235      1.0000       -5.7283
   SiO2(aq)             1.718e-06       0.09738      1.0000       -5.7650
   H+                   5.753e-07     0.0005470      0.8106       -6.3313
   H2PO4-               3.383e-07       0.03095      0.6207       -6.6777
   HPO4--               2.376e-07       0.02152      0.0977       -7.6340
   NaOH(aq)             9.945e-08      0.003752      1.0000       -7.0024
   HS-                  8.607e-08      0.002685      0.5899       -7.2944
   H2S(aq)              7.195e-08      0.002313      1.0000       -7.1430
   HCl(aq)              5.351e-08      0.001841      1.0000       -7.2715
   NaHSiO3(aq)          1.942e-08      0.001834      1.0000       -7.7117
    (only species > 1e-8 molal listed)

  Mineral saturation states
                     log Q/K                          log Q/K
 ----------------------------------------------------------------
   Hydroxylapatite    0.0000 sat    Fe                -1.3234     
   Chromite           0.0000 sat    Whitlockite       -1.5205     
   Magnetite          0.0000 sat    Boehmite          -1.5227     
   Antigorite         0.0000 sat    Ferrosilite       -1.6063     
   Daphnite-14A       0.0000 sat    Goethite          -1.7150     
   Greenalite         0.0000 sat    Gibbsite          -2.0087     
   Troilite           0.0000 sat    Hematite          -2.0390     
   Pyrrhotite        -0.0796        Saponite-Mg       -2.3117     
   Chrysotile        -0.3401        Halite            -2.3348     
   FeO               -0.4611        Enstatite         -2.5177     
   Ice               -0.4793        Quartz            -2.6868     
   Ripidolite-14A    -0.4829        Saponite-Ca       -2.6966     
   Fayalite          -0.6149        Saponite-Na       -2.6985     
   Brucite           -1.0057        Mn(OH)2(am)       -2.7969     
   Cronstedtite-7A   -1.0761        Chamosite-7A      -2.8365     
   Clinochlore-14A   -1.1906        Tridymite         -2.8586     
   Diaspore          -1.2279        Daphnite-7A       -2.8752     
   Fe(OH)2           -1.2530        Chalcedony        -2.9035     
   Wustite           -1.2951        Alabandite        -2.9529     
    (only minerals with log Q/K > -3 listed)

                         partial
  Gases               press. (bar)     fugacity     fug. coef.    log fug.
 ---------------------------------------------------------------------------
   H2(g)                    121.6         121.7         1.001      2.0852
   CH4(g)                   1.159         1.158        0.9993      0.0638
   H2O(g)                  0.8224        0.8102        0.9852     -0.0914
   H2S(g)               2.154e-06     2.145e-06        0.9961     -5.6685
   HCl(g)               6.480e-11     6.480e-11         1.000*   -10.1884
   CO2(g)               4.648e-23     4.637e-23        0.9976    -22.3338
   CO(g)                1.591e-24     1.591e-24         1.000*   -23.7983
   C2H4(g)              2.349e-27     2.349e-27         1.000*   -26.6292
   S2(g)                6.939e-36     6.939e-36         1.000*   -35.1587
   SO2(g)               9.979e-39     9.908e-39        0.9928    -38.0040
   Na(g)                5.569e-41     5.569e-41         1.000*   -40.2542
   K(g)                 1.843e-44     1.843e-44         1.000*   -43.7344
   Cl2(g)               4.818e-50     4.818e-50         1.000*   -49.3171
   Mg(g)                7.411e-65     7.411e-65         1.000*   -64.1301
   O2(g)                5.694e-68     5.693e-68        0.9999    -67.2446
   Ca(g)                2.171e-85     2.171e-85         1.000*   -84.6633
   Al(g)               5.039e-101    5.039e-101         1.000*  -100.2977
   C(g)                2.016e-103    2.016e-103         1.000*  -102.6955
   Si(g)               2.498e-109    2.498e-109         1.000*  -108.6024
    *no data, gas taken to be ideal

                                  In fluid              Sorbed            Kd
  Original basis total moles   moles     mg/kg      moles     mg/kg      L/kg
 -------------------------------------------------------------------------------
   H2O                 56.8       54.9  9.45e+05
   Al+++             0.0150   1.08e-08  0.000279
   Ca++              0.0135     0.0117      448.
   Cl-                0.990      0.990  3.35e+04
   CrO4--            0.0107   2.81e-18  3.12e-13
   Fe++               0.403    0.00340      181.
   H+                 -2.54   0.000999     0.962
   HCO3-            0.00100    0.00100      58.3
   HPO4--           0.00106   5.69e-07    0.0522
   K+               0.00181    0.00181      67.6
   Mg++                1.19      0.329  7.64e+03
   Mn++             0.00791    0.00791      415.
   Na+                0.640      0.640  1.41e+04
   O2(aq)          -0.00933    -0.0500 -1.53e+03
   SO4--            0.00186   1.56e-07    0.0143
   SiO2(aq)           0.659   1.72e-06    0.0987
   Ti(OH)4(aq)      0.00106    0.00106      118.

  Elemental composition               In fluid                  Sorbed
                  total moles     moles       mg/kg        moles       mg/kg
 -------------------------------------------------------------------------------
   Aluminum           0.01495    1.081e-08   0.0002786
   Calcium            0.01346      0.01169       447.8
   Carbon            0.001000     0.001000       11.48
   Chlorine            0.9900       0.9900   3.354e+04
   Chromium           0.01073    2.815e-18   1.398e-13
   Hydrogen             111.0        109.8   1.057e+05
   Iron                0.4033     0.003398       181.3
   Magnesium            1.189       0.3291       7642.
   Manganese         0.007910     0.007910       415.3
   Oxygen               58.14        54.80   8.378e+05
   Phosphorus        0.001060    5.687e-07     0.01683
   Potassium         0.001809     0.001809       67.59
   Silicon             0.6590    1.720e-06     0.04616
   Sodium              0.6401       0.6401   1.406e+04
   Sulfur            0.001858    1.560e-07    0.004780
   Titanium          0.001061     0.001061       48.55


          Step #    24             Xi = 0.2000

          Temperature = 100.0 C    Pressure =  1.013 bars
          pH =  6.401              log fO2 =  -67.893
          Eh =  -0.5110 volts      pe =  -6.9015
          Ionic strength      =    1.325466 molal
          Charge imbalance    =    0.344159 eq/kg (17.36% error)
          Activity of water   =    0.971796
          Solvent mass        =     0.97436 kg
          Solution mass       =      1.0345 kg
          Mineral mass        =     0.23499 kg
          Solution density    =    0.988    g/cm3
          Solution viscosity  =    0.003    poise
          Chlorinity          =    1.016050 molal
          Dissolved solids    =       58111 mg/kg sol'n
          Hardness            =    31991.40 mg/kg sol'n as CaCO3
            carbonate         =       30.22 mg/kg sol'n as CaCO3
            non-carbonate     =    31961.18 mg/kg sol'n as CaCO3
          Carbonate alkalinity=       30.22 mg/kg sol'n as CaCO3
          Water type          =    Na-Cl
          Bulk volume         =    1.13e+03 cm3
          Fluid volume        =    1.05e+03 cm3
          Mineral volume      =        79.0 cm3
          Inert volume        =        0.00 cm3
          Porosity            =        93.0 %
          Permeability        =        8.73 cm2
          Mass reacted        =         211 g

                          moles          moles         grams          cm3      rxn rate
  Reactants             remaining       reacted       reacted       reacted  (mol/kg sec)
 ------------------------------------------------------------------------------------------
   H2O                    0.03291      0.008227        0.1482          --            --  
   Al2O3                  0.05980       0.01495         1.524          --            --  
   CaO                    0.09968       0.02492         1.397          --            --  
   Cr2O3                  0.04290       0.01073         1.630          --            --  
   FeO(ox)                  3.218        0.8045         57.80          --            --  
   K2O(ox)               0.003237     0.0008092       0.07622          --            --  
   MgO                      6.682         1.671         67.33          --            --  
   MnO                    0.06328       0.01582         1.122          --            --  
   Na2O(ox)               0.01640      0.004099        0.2541          --            --  
   P2O5                  0.004236      0.001059        0.1503          --            --  
   S                     0.006867      0.001717       0.05505       0.02663          --  
   SiO2                     5.272         1.318         79.18          --            --  
   TiO2                  0.008482      0.002120        0.1694          --            --  

  Minerals in system     moles      log moles      grams        volume (cm3)
 ----------------------------------------------------------------------------
   Antigorite             0.03576     -1.447          162.2           62.54
   Chromite               0.01073     -1.970          2.401          0.4721
   Daphnite-14A           0.01495     -1.825          10.67           3.191
   Greenalite             0.02869     -1.542          10.66           3.299
   Hydroxylapatite      0.0007063     -3.151         0.3548          0.1339
   Magnetite               0.2094     -0.679          48.48           9.322
   Troilite              0.002717     -2.566         0.2388         0.09012
                                               _____________   _____________
          (total)                                     235.0           79.05 

  Aqueous species       molality    mg/kg sol'n    act. coef.     log act.
 ---------------------------------------------------------------------------
   Cl-                     0.8694     2.903e+04      0.5554       -0.3162
   Na+                     0.6006     1.300e+04      0.6208       -0.4285
   Mg++                    0.2444         5596.      0.2488       -1.2160
   H2(aq)                  0.2049         389.1      1.0000       -0.6884
   MgCl+                  0.07192         4048.      0.6208       -1.3502
   NaCl(aq)               0.06058         3335.      1.0000       -1.2177
   Ca++                   0.02135         805.8      0.1738       -2.4306
   MnCl+                  0.01137         967.9      0.6208       -2.1513
   Mn++                  0.004868         251.9      0.1738       -3.0726
   Fe++                  0.002610         137.3      0.1738       -3.3434
   K+                    0.002604         95.90      0.5554       -2.8398
   Ti(OH)4(aq)           0.002177         237.7      1.0000       -2.6621
   CaCl+                 0.001270         90.32      0.6208       -3.1034
   Methane(aq)           0.001026         15.51      1.0000       -2.9887
   FeCl+                0.0005668         48.74      0.6208       -3.4536
   CaCl2(aq)            0.0003597         37.60      1.0000       -3.4441
   KCl(aq)              8.319e-05         5.841      1.0000       -4.0800
   FeCl4--              4.007e-05         7.460      0.0975       -5.4082
   OH-                  2.303e-06       0.03689      0.5899       -5.8669
   FeCl2(aq)            1.776e-06        0.2120      1.0000       -5.7507
   SiO2(aq)             1.183e-06       0.06697      1.0000       -5.9269
   H+                   4.901e-07     0.0004653      0.8112       -6.4006
   NaOH(aq)             1.188e-07      0.004476      1.0000       -6.9251
   HS-                  7.870e-08      0.002452      0.5899       -7.3332
   H2PO4-               7.751e-08      0.007081      0.6208       -7.3177
   HPO4--               6.402e-08      0.005788      0.0975       -8.2047
   H2S(aq)              5.609e-08      0.001801      1.0000       -7.2511
   HCl(aq)              4.605e-08      0.001581      1.0000       -7.3368
   NaHSiO3(aq)          1.599e-08      0.001507      1.0000       -7.7963
   AlO2-                1.000e-08     0.0005558      0.6208       -8.2068
    (only species > 1e-8 molal listed)

  Mineral saturation states
                     log Q/K                          log Q/K
 ----------------------------------------------------------------
   Greenalite         0.0000 sat    Wustite           -1.2100     
   Antigorite         0.0000 sat    Diaspore          -1.2549     
   Daphnite-14A       0.0000 sat    Boehmite          -1.5497     
   Hydroxylapatite    0.0000 sat    Ferrosilite       -1.6602     
   Chromite           0.0000 sat    Whitlockite       -1.6622     
   Magnetite          0.0000 sat    Goethite          -1.7691     
   Troilite           0.0000 sat    Gibbsite          -2.0358     
   Pyrrhotite        -0.0796        Hematite          -2.1470     
   Chrysotile        -0.3199        Halite            -2.3227     
   FeO               -0.3531        Mn(OH)2(am)       -2.3548     
   Ripidolite-14A    -0.4627        Saponite-Mg       -2.5517     
   Ice               -0.4794        Enstatite         -2.5649     
   Fayalite          -0.5608        Alabandite        -2.6187     
   Brucite           -0.8910        Chamosite-7A      -2.8365     
   Fe                -0.8913        Quartz            -2.8487     
   Cronstedtite-7A   -1.1302        Daphnite-7A       -2.8752     
   Fe(OH)2           -1.1451        Saponite-Ca       -2.8854     
   Clinochlore-14A   -1.1568        Saponite-Na       -2.9319     
    (only minerals with log Q/K > -3 listed)

                         partial
  Gases               press. (bar)     fugacity     fug. coef.    log fug.
 ---------------------------------------------------------------------------
   H2(g)                    256.4         256.5         1.001      2.4092
   CH4(g)                   1.174         1.173        0.9993      0.0695
   H2O(g)                  0.8221        0.8100        0.9852     -0.0915
   H2S(g)               1.679e-06     1.673e-06        0.9961     -5.7766
   HCl(g)               5.576e-11     5.576e-11         1.000*   -10.2537
   CO2(g)               2.382e-24     2.376e-24        0.9976    -23.6241
   CO(g)                1.720e-25     1.720e-25         1.000*   -24.7645
   C2H4(g)              5.424e-28     5.424e-28         1.000*   -27.2656
   S2(g)                9.487e-37     9.487e-37         1.000*   -36.0229
   SO2(g)               8.297e-40     8.237e-40        0.9928    -39.0842
   Na(g)                9.665e-41     9.665e-41         1.000*   -40.0148
   K(g)                 4.602e-44     4.602e-44         1.000*   -43.3371
   Cl2(g)               1.692e-50     1.692e-50         1.000*   -49.7715
   Mg(g)                2.036e-64     2.036e-64         1.000*   -63.6913
   O2(g)                1.280e-68     1.280e-68        0.9999    -67.8928
   Ca(g)                1.219e-84     1.219e-84         1.000*   -83.9139
   Al(g)               1.450e-100    1.450e-100         1.000*   -99.8385
   C(g)                4.595e-104    4.595e-104         1.000*  -103.3377
   Si(g)               7.652e-109    7.652e-109         1.000*  -108.1162
    *no data, gas taken to be ideal

                                  In fluid              Sorbed            Kd
  Original basis total moles   moles     mg/kg      moles     mg/kg      L/kg
 -------------------------------------------------------------------------------
   H2O                 58.1       54.3  9.45e+05
   Al+++             0.0299   1.17e-08  0.000304
   Ca++              0.0259     0.0224      867.
   Cl-                0.990      0.990  3.39e+04
   CrO4--            0.0215   2.55e-18  2.86e-13
   Fe++               0.806    0.00314      169.
   H+                 -5.08   0.000998     0.973
   HCO3-            0.00100    0.00100      59.0
   HPO4--           0.00212   1.38e-07    0.0128
   K+               0.00262    0.00262      99.0
   Mg++                2.02      0.308  7.24e+03
   Mn++              0.0158     0.0158      840.
   Na+                0.644      0.644  1.43e+04
   O2(aq)           -0.0187     -0.102 -3.15e+03
   SO4--            0.00272   1.31e-07    0.0122
   SiO2(aq)            1.32   1.17e-06    0.0681
   Ti(OH)4(aq)      0.00212    0.00212      238.

  Elemental composition               In fluid                  Sorbed
                  total moles     moles       mg/kg        moles       mg/kg
 -------------------------------------------------------------------------------
   Aluminum           0.02990    1.167e-08   0.0003043
   Calcium            0.02592      0.02239       867.3
   Carbon            0.001000     0.001000       11.61
   Chlorine            0.9900       0.9900   3.393e+04
   Chromium           0.02145    2.551e-18   1.282e-13
   Hydrogen             111.0        108.6   1.058e+05
   Iron                0.8055     0.003136       169.3
   Magnesium            2.025       0.3083       7243.
   Manganese          0.01582      0.01582       840.1
   Oxygen               60.77        54.09   8.366e+05
   Phosphorus        0.002119    1.379e-07    0.004129
   Potassium         0.002618     0.002618       98.96
   Silicon              1.318    1.172e-06     0.03183
   Sodium              0.6442       0.6442   1.432e+04
   Sulfur            0.002717    1.313e-07    0.004071
   Titanium          0.002121     0.002121       98.19


          Step #    34             Xi = 0.3000

          Temperature = 100.0 C    Pressure =  1.013 bars
          pH =  6.447              log fO2 =  -68.268
          Eh =  -0.5213 volts      pe =  -7.0414
          Ionic strength      =    1.335286 molal
          Charge imbalance    =    0.348224 eq/kg (17.42% error)
          Activity of water   =    0.971522
          Solvent mass        =     0.96148 kg
          Solution mass       =      1.0224 kg
          Mineral mass        =     0.35248 kg
          Solution density    =    0.989    g/cm3
          Solution viscosity  =    0.003    poise
          Chlorinity          =    1.029658 molal
          Dissolved solids    =       59581 mg/kg sol'n
          Hardness            =    31377.82 mg/kg sol'n as CaCO3
            carbonate         =       31.78 mg/kg sol'n as CaCO3
            non-carbonate     =    31346.04 mg/kg sol'n as CaCO3
          Carbonate alkalinity=       31.78 mg/kg sol'n as CaCO3
          Water type          =    Na-Cl
          Bulk volume         =    1.15e+03 cm3
          Fluid volume        =    1.03e+03 cm3
          Mineral volume      =        119. cm3
          Inert volume        =        0.00 cm3
          Porosity            =        89.7 %
          Permeability        =        2.82 cm2
          Mass reacted        =         316 g

                          moles          moles         grams          cm3      rxn rate
  Reactants             remaining       reacted       reacted       reacted  (mol/kg sec)
 ------------------------------------------------------------------------------------------
   H2O                    0.02879       0.01234        0.2223          --            --  
   Al2O3                  0.05233       0.02243         2.287          --            --  
   CaO                    0.08722       0.03738         2.096          --            --  
   Cr2O3                  0.03754       0.01609         2.445          --            --  
   FeO(ox)                  2.816         1.207         86.70          --            --  
   K2O(ox)               0.002832      0.001214        0.1143          --            --  
   MgO                      5.847         2.506         101.0          --            --  
   MnO                    0.05537       0.02373         1.683          --            --  
   Na2O(ox)               0.01435      0.006149        0.3811          --            --  
   P2O5                  0.003707      0.001589        0.2255          --            --  
   S                     0.006009      0.002575       0.08257       0.03994          --  
   SiO2                     4.613         1.977         118.8          --            --  
   TiO2                  0.007422      0.003181        0.2541          --            --  

  Minerals in system     moles      log moles      grams        volume (cm3)
 ----------------------------------------------------------------------------
   Antigorite             0.05359     -1.271          243.1           93.74
   Chromite               0.01609     -1.793          3.601          0.7081
   Daphnite-14A           0.02243     -1.649          16.00           4.786
   Greenalite             0.04375     -1.359          16.26           5.032
   Hydroxylapatite       0.001059     -2.975         0.5321          0.2008
   Magnetite               0.3139     -0.503          72.69           13.98
   Troilite              0.003575     -2.447         0.3143          0.1186
                                               _____________   _____________
          (total)                                     352.5           118.6 

  Aqueous species       molality    mg/kg sol'n    act. coef.     log act.
 ---------------------------------------------------------------------------
   Cl-                     0.8778     2.926e+04      0.5553       -0.3121
   Na+                     0.6119     1.323e+04      0.6209       -0.4202
   H2(aq)                  0.3155         598.1      1.0000       -0.5010
   Mg++                    0.2305         5269.      0.2487       -1.2416
   MgCl+                  0.06843         3846.      0.6209       -1.3717
   NaCl(aq)               0.06232         3425.      1.0000       -1.2054
   Ca++                   0.03194         1204.      0.1736       -2.2560
   MnCl+                  0.01732         1473.      0.6209       -1.9683
   Mn++                  0.007356         380.1      0.1736       -2.8937
   K+                    0.003453         127.0      0.5553       -2.7172
   Ti(OH)4(aq)           0.003309         360.7      1.0000       -2.4803
   Fe++                  0.002441         128.2      0.1736       -3.3729
   CaCl+                 0.001915         136.0      0.6209       -2.9247
   Methane(aq)           0.001040         15.69      1.0000       -2.9829
   CaCl2(aq)            0.0005479         57.18      1.0000       -3.2613
   FeCl+                0.0005345         45.89      0.6209       -3.4790
   KCl(aq)              0.0001113         7.806      1.0000       -3.9533
   FeCl4--              3.897e-05         7.244      0.0973       -5.4213
   OH-                  2.560e-06       0.04094      0.5899       -5.8210
   FeCl2(aq)            1.690e-06        0.2015      1.0000       -5.7720
   SiO2(aq)             9.538e-07       0.05390      1.0000       -6.0205
   H+                   4.404e-07     0.0004175      0.8118       -6.4467
   NaOH(aq)             1.346e-07      0.005063      1.0000       -6.8709
   HS-                  7.576e-08      0.002356      0.5899       -7.3498
   H2S(aq)              4.856e-08      0.001556      1.0000       -7.3138
   HCl(aq)              4.180e-08      0.001433      1.0000       -7.3788
   H2PO4-               3.096e-08      0.002824      0.6209       -7.7161
   HPO4--               2.851e-08      0.002573      0.0973       -8.5571
   NaHSiO3(aq)          1.460e-08      0.001374      1.0000       -7.8357
   AlO2-                1.073e-08     0.0005952      0.6209       -8.1764
    (only species > 1e-8 molal listed)

  Mineral saturation states
                     log Q/K                          log Q/K
 ----------------------------------------------------------------
   Chromite           0.0000 sat    Cronstedtite-7A   -1.1616     
   Hydroxylapatite    0.0000 sat    Diaspore          -1.2705     
   Greenalite         0.0000 sat    Boehmite          -1.5653     
   Magnetite          0.0000 sat    Ferrosilite       -1.6913     
   Antigorite         0.0000 sat    Whitlockite       -1.7511     
   Daphnite-14A       0.0000 sat    Goethite          -1.8004     
   Troilite           0.0000 sat    Gibbsite          -2.0516     
   Pyrrhotite        -0.0796        Mn(OH)2(am)       -2.0840     
   FeO               -0.2906        Hematite          -2.2095     
   Chrysotile        -0.3082        Halite            -2.3104     
   Ripidolite-14A    -0.4510        Alabandite        -2.4102     
   Ice               -0.4795        Enstatite         -2.5921     
   Fayalite          -0.5294        Saponite-Mg       -2.6904     
   Fe                -0.6412        Chamosite-7A      -2.8365     
   Brucite           -0.8247        Daphnite-7A       -2.8752     
   Fe(OH)2           -1.0827        Quartz            -2.9423     
   Clinochlore-14A   -1.1373        Saponite-Ca       -2.9911     
   Wustite           -1.1607     
    (only minerals with log Q/K > -3 listed)

                         partial
  Gases               press. (bar)     fugacity     fug. coef.    log fug.
 ---------------------------------------------------------------------------
   H2(g)                    394.7         395.0         1.001      2.5966
   CH4(g)                   1.190         1.189        0.9993      0.0753
   H2O(g)                  0.8219        0.8098        0.9852     -0.0916
   H2S(g)               1.453e-06     1.448e-06        0.9961     -5.8393
   HCl(g)               5.062e-11     5.062e-11         1.000*   -10.2957
   CO2(g)               4.292e-25     4.282e-25        0.9976    -24.3684
   CO(g)                4.773e-26     4.773e-26         1.000*   -25.3212
   C2H4(g)              2.350e-28     2.350e-28         1.000*   -27.6290
   S2(g)                2.998e-37     2.998e-37         1.000*   -36.5231
   SO2(g)               1.966e-40     1.952e-40        0.9928    -39.7095
   Na(g)                1.359e-40     1.359e-40         1.000*   -39.8668
   K(g)                 8.419e-44     8.419e-44         1.000*   -43.0748
   Cl2(g)               9.058e-51     9.058e-51         1.000*   -50.0430
   Mg(g)                3.653e-64     3.653e-64         1.000*   -63.4373
   O2(g)                5.397e-69     5.396e-69        0.9999    -68.2679
   Ca(g)                3.470e-84     3.470e-84         1.000*   -83.4596
   Al(g)               2.675e-100    2.675e-100         1.000*   -99.5727
   C(g)                1.964e-104    1.964e-104         1.000*  -103.7069
   Si(g)               1.463e-108    1.463e-108         1.000*  -107.8347
    *no data, gas taken to be ideal

                                  In fluid              Sorbed            Kd
  Original basis total moles   moles     mg/kg      moles     mg/kg      L/kg
 -------------------------------------------------------------------------------
   H2O                 59.3       53.7  9.46e+05
   Al+++             0.0449   1.23e-08  0.000325
   Ca++              0.0384     0.0331  1.30e+03
   Cl-                0.990      0.990  3.43e+04
   CrO4--            0.0322   2.34e-18  2.66e-13
   Fe++                1.21    0.00290      158.
   H+                 -7.62   0.000998     0.984
   HCO3-            0.00100    0.00100      59.7
   HPO4--           0.00318   5.72e-08   0.00537
   K+               0.00343    0.00343      131.
   Mg++                2.86      0.287  6.83e+03
   Mn++              0.0237     0.0237  1.28e+03
   Na+                0.648      0.648  1.46e+04
   O2(aq)           -0.0280     -0.154 -4.81e+03
   SO4--            0.00358   1.20e-07    0.0112
   SiO2(aq)            1.98   9.34e-07    0.0549
   Ti(OH)4(aq)      0.00318    0.00318      361.

  Elemental composition               In fluid                  Sorbed
                  total moles     moles       mg/kg        moles       mg/kg
 -------------------------------------------------------------------------------
   Aluminum           0.04485    1.231e-08   0.0003248
   Calcium            0.03838      0.03308       1297.
   Carbon            0.001000     0.001000       11.75
   Chlorine            0.9900       0.9900   3.433e+04
   Chromium           0.03218    2.341e-18   1.191e-13
   Hydrogen             111.0        107.4   1.058e+05
   Iron                 1.208     0.002900       158.4
   Magnesium            2.860       0.2874       6833.
   Manganese          0.02373      0.02373       1275.
   Oxygen               63.39        53.38   8.354e+05
   Phosphorus        0.003178    5.719e-08    0.001732
   Potassium         0.003428     0.003428       131.1
   Silicon              1.977    9.344e-07     0.02567
   Sodium              0.6483       0.6483   1.458e+04
   Sulfur            0.003575    1.195e-07    0.003749
   Titanium          0.003182     0.003182       149.0


          Step #    44             Xi = 0.4000

          Temperature = 100.0 C    Pressure =  1.013 bars
          pH =  6.484              log fO2 =  -68.535
          Eh =  -0.5290 volts      pe =  -7.1458
          Ionic strength      =    1.345374 molal
          Charge imbalance    =    0.352386 eq/kg (17.47% error)
          Activity of water   =    0.971241
          Solvent mass        =     0.94861 kg
          Solution mass       =      1.0103 kg
          Mineral mass        =     0.46998 kg
          Solution density    =    0.990    g/cm3
          Solution viscosity  =    0.003    poise
          Chlorinity          =    1.043636 molal
          Dissolved solids    =       61087 mg/kg sol'n
          Hardness            =    30748.52 mg/kg sol'n as CaCO3
            carbonate         =       33.13 mg/kg sol'n as CaCO3
            non-carbonate     =    30715.39 mg/kg sol'n as CaCO3
          Carbonate alkalinity=       33.13 mg/kg sol'n as CaCO3
          Water type          =    Na-Cl
          Bulk volume         =    1.18e+03 cm3
          Fluid volume        =    1.02e+03 cm3
          Mineral volume      =        158. cm3
          Inert volume        =        0.00 cm3
          Porosity            =        86.6 %
          Permeability        =       0.960 cm2
          Mass reacted        =         422 g

                          moles          moles         grams          cm3      rxn rate
  Reactants             remaining       reacted       reacted       reacted  (mol/kg sec)
 ------------------------------------------------------------------------------------------
   H2O                    0.02468       0.01645        0.2964          --            --  
   Al2O3                  0.04485       0.02990         3.049          --            --  
   CaO                    0.07476       0.04984         2.795          --            --  
   Cr2O3                  0.03218       0.02145         3.261          --            --  
   FeO(ox)                  2.414         1.609         115.6          --            --  
   K2O(ox)               0.002428      0.001618        0.1524          --            --  
   MgO                      5.012         3.341         134.7          --            --  
   MnO                    0.04746       0.03164         2.244          --            --  
   Na2O(ox)               0.01230      0.008199        0.5081          --            --  
   P2O5                  0.003177      0.002118        0.3006          --            --  
   S                     0.005150      0.003433        0.1101       0.05326          --  
   SiO2                     3.954         2.636         158.4          --            --  
   TiO2                  0.006361      0.004241        0.3388          --            --  

  Minerals in system     moles      log moles      grams        volume (cm3)
 ----------------------------------------------------------------------------
   Antigorite             0.07143     -1.146          324.0           124.9
   Chromite               0.02145     -1.669          4.802          0.9441
   Daphnite-14A           0.02990     -1.524          21.34           6.382
   Greenalite             0.05882     -1.230          21.87           6.764
   Hydroxylapatite       0.001412     -2.850         0.7094          0.2677
   Magnetite               0.4185     -0.378          96.90           18.63
   Troilite              0.004433     -2.353         0.3897          0.1471
                                               _____________   _____________
          (total)                                     470.0           158.1 

  Aqueous species       molality    mg/kg sol'n    act. coef.     log act.
 ---------------------------------------------------------------------------
   Cl-                     0.8864     2.950e+04      0.5552       -0.3080
   Na+                     0.6236     1.346e+04      0.6210       -0.4120
   H2(aq)                  0.4291         812.2      1.0000       -0.3674
   Mg++                    0.2163         4935.      0.2486       -1.2694
   MgCl+                  0.06479         3635.      0.6210       -1.3954
   NaCl(aq)               0.06413         3519.      1.0000       -1.1929
   Ca++                   0.04281         1611.      0.1734       -2.1293
   MnCl+                  0.02347         1992.      0.6210       -1.8364
   Mn++                  0.009883         509.8      0.1734       -2.7659
   Ti(OH)4(aq)           0.004472         486.7      1.0000       -2.3495
   K+                    0.004325         158.8      0.5552       -2.6195
   CaCl+                 0.002589         183.6      0.6210       -2.7938
   Fe++                  0.002277         119.4      0.1734       -3.4035
   Methane(aq)           0.001054         15.88      1.0000       -2.9771
   CaCl2(aq)            0.0007477         77.91      1.0000       -3.1263
   FeCl+                0.0005028         43.10      0.6210       -3.5055
   KCl(aq)              0.0001408         9.853      1.0000       -3.8515
   FeCl4--              3.783e-05         7.021      0.0970       -5.4354
   OH-                  2.791e-06       0.04457      0.5899       -5.7834
   FeCl2(aq)            1.606e-06        0.1911      1.0000       -5.7943
   SiO2(aq)             8.180e-07       0.04615      1.0000       -6.0872
   H+                   4.035e-07     0.0003819      0.8124       -6.4843
   NaOH(aq)             1.496e-07      0.005618      1.0000       -6.8251
   HS-                  7.454e-08      0.002315      0.5899       -7.3568
   H2S(aq)              4.381e-08      0.001402      1.0000       -7.3585
   HCl(aq)              3.870e-08      0.001325      1.0000       -7.4123
   HPO4--               1.566e-08      0.001411      0.0970       -8.8184
   H2PO4-               1.555e-08      0.001416      0.6210       -8.0152
   NaHSiO3(aq)          1.391e-08      0.001307      1.0000       -7.8567
   AlO2-                1.140e-08     0.0006315      0.6210       -8.1498
    (only species > 1e-8 molal listed)

  Mineral saturation states
                     log Q/K                          log Q/K
 ----------------------------------------------------------------
   Chromite           0.0000 sat    Wustite           -1.1256     
   Greenalite         0.0000 sat    Cronstedtite-7A   -1.1840     
   Troilite           0.0000 sat    Diaspore          -1.2817     
   Magnetite          0.0000 sat    Boehmite          -1.5765     
   Antigorite         0.0000 sat    Ferrosilite       -1.7135     
   Daphnite-14A       0.0000 sat    Whitlockite       -1.8183     
   Hydroxylapatite    0.0000 sat    Goethite          -1.8228     
   Pyrrhotite        -0.0796        Mn(OH)2(am)       -1.8811     
   FeO               -0.2460        Gibbsite          -2.0628     
   Chrysotile        -0.2998        Alabandite        -2.2518     
   Ripidolite-14A    -0.4426        Hematite          -2.2541     
   Fe                -0.4630        Halite            -2.2979     
   Ice               -0.4797        Enstatite         -2.6115     
   Fayalite          -0.5070        Saponite-Mg       -2.7892     
   Brucite           -0.7775        Chamosite-7A      -2.8365     
   Fe(OH)2           -1.0383        Daphnite-7A       -2.8752     
   Clinochlore-14A   -1.1235     
    (only minerals with log Q/K > -3 listed)

                         partial
  Gases               press. (bar)     fugacity     fug. coef.    log fug.
 ---------------------------------------------------------------------------
   H2(g)                    536.9         537.2         1.001      2.7302
   CH4(g)                   1.206         1.205        0.9993      0.0811
   H2O(g)                  0.8217        0.8095        0.9852     -0.0918
   H2S(g)               1.311e-06     1.306e-06        0.9961     -5.8840
   HCl(g)               4.686e-11     4.686e-11         1.000*   -10.3292
   CO2(g)               1.271e-25     1.268e-25        0.9976    -24.8970
   CO(g)                1.922e-26     1.922e-26         1.000*   -25.7162
   C2H4(g)              1.305e-28     1.305e-28         1.000*   -27.8844
   S2(g)                1.319e-37     1.319e-37         1.000*   -36.8796
   Na(g)                1.762e-40     1.762e-40         1.000*   -39.7540
   SO2(g)               7.047e-41     6.997e-41        0.9928    -40.1551
   K(g)                 1.341e-43     1.341e-43         1.000*   -42.8726
   Cl2(g)               5.707e-51     5.707e-51         1.000*   -50.2436
   Mg(g)                5.543e-64     5.543e-64         1.000*   -63.2563
   O2(g)                2.916e-69     2.916e-69        0.9999    -68.5353
   Ca(g)                7.516e-84     7.516e-84         1.000*   -83.1240
   Al(g)               4.137e-100    4.137e-100         1.000*   -99.3833
   C(g)                1.076e-104    1.076e-104         1.000*  -103.9681
   Si(g)               2.322e-108    2.322e-108         1.000*  -107.6341
    *no data, gas taken to be ideal

                                  In fluid              Sorbed            Kd
  Original basis total moles   moles     mg/kg      moles     mg/kg      L/kg
 -------------------------------------------------------------------------------
   H2O                 60.6       53.1  9.46e+05
   Al+++             0.0598   1.29e-08  0.000344
   Ca++              0.0508     0.0438  1.74e+03
   Cl-                0.990      0.990  3.47e+04
   CrO4--            0.0429   2.15e-18  2.47e-13
   Fe++                1.61    0.00267      148.
   H+                 -10.2   0.000998     0.995
   HCO3-            0.00100    0.00100      60.4
   HPO4--           0.00424   2.96e-08   0.00281
   K+               0.00424    0.00424      164.
   Mg++                3.70      0.267  6.41e+03
   Mn++              0.0316     0.0316  1.72e+03
   Na+                0.652      0.652  1.48e+04
   O2(aq)           -0.0373     -0.206 -6.51e+03
   SO4--            0.00443   1.12e-07    0.0107
   SiO2(aq)            2.64   7.92e-07    0.0471
   Ti(OH)4(aq)      0.00424    0.00424      487.

  Elemental composition               In fluid                  Sorbed
                  total moles     moles       mg/kg        moles       mg/kg
 -------------------------------------------------------------------------------
   Aluminum           0.05980    1.288e-08   0.0003440
   Calcium            0.05084      0.04378       1737.
   Carbon            0.001000     0.001000       11.89
   Chlorine            0.9900       0.9900   3.474e+04
   Chromium           0.04291    2.149e-18   1.106e-13
   Hydrogen             111.1        106.1   1.059e+05
   Iron                 1.610     0.002674       147.8
   Magnesium            3.695       0.2666       6414.
   Manganese          0.03164      0.03164       1720.
   Oxygen               66.02        52.67   8.341e+05
   Phosphorus        0.004237    2.961e-08   0.0009076
   Potassium         0.004237     0.004237       164.0
   Silicon              2.636    7.922e-07     0.02202
   Sodium              0.6524       0.6524   1.485e+04
   Sulfur            0.004433    1.123e-07    0.003563
   Titanium          0.004242     0.004242       201.0


          Step #    54             Xi = 0.5000

          Temperature = 100.0 C    Pressure =  1.013 bars
          pH =  6.518              log fO2 =  -68.745
          Eh =  -0.5354 volts      pe =  -7.2319
          Ionic strength      =    1.355741 molal
          Charge imbalance    =    0.356648 eq/kg (17.53% error)
          Activity of water   =    0.970952
          Solvent mass        =     0.93573 kg
          Solution mass       =     0.99825 kg
          Mineral mass        =     0.58748 kg
          Solution density    =    0.991    g/cm3
          Solution viscosity  =    0.003    poise
          Chlorinity          =    1.057998 molal
          Dissolved solids    =       62630 mg/kg sol'n
          Hardness            =    30103.39 mg/kg sol'n as CaCO3
            carbonate         =       34.39 mg/kg sol'n as CaCO3
            non-carbonate     =    30069.00 mg/kg sol'n as CaCO3
          Carbonate alkalinity=       34.39 mg/kg sol'n as CaCO3
          Water type          =    Na-Cl
          Bulk volume         =    1.20e+03 cm3
          Fluid volume        =    1.01e+03 cm3
          Mineral volume      =        198. cm3
          Inert volume        =        0.00 cm3
          Porosity            =        83.6 %
          Permeability        =       0.342 cm2
          Mass reacted        =         527 g

                          moles          moles         grams          cm3      rxn rate
  Reactants             remaining       reacted       reacted       reacted  (mol/kg sec)
 ------------------------------------------------------------------------------------------
   H2O                    0.02057       0.02057        0.3705          --            --  
   Al2O3                  0.03738       0.03738         3.811          --            --  
   CaO                    0.06230       0.06230         3.493          --            --  
   Cr2O3                  0.02682       0.02682         4.076          --            --  
   FeO(ox)                  2.011         2.011         144.5          --            --  
   K2O(ox)               0.002023      0.002023        0.1906          --            --  
   MgO                      4.176         4.176         168.3          --            --  
   MnO                    0.03955       0.03955         2.805          --            --  
   Na2O(ox)               0.01025       0.01025        0.6352          --            --  
   P2O5                  0.002648      0.002648        0.3758          --            --  
   S                     0.004292      0.004292        0.1376       0.06657          --  
   SiO2                     3.295         3.295         198.0          --            --  
   TiO2                  0.005301      0.005301        0.4234          --            --  

  Minerals in system     moles      log moles      grams        volume (cm3)
 ----------------------------------------------------------------------------
   Antigorite             0.08926     -1.049          404.9           156.1
   Chromite               0.02682     -1.572          6.002           1.180
   Daphnite-14A           0.03738     -1.427          26.67           7.977
   Greenalite             0.07388     -1.131          27.46           8.496
   Hydroxylapatite       0.001765     -2.753         0.8868          0.3346
   Magnetite               0.5231     -0.281          121.1           23.29
   Troilite              0.005292     -2.276         0.4652          0.1756
                                               _____________   _____________
          (total)                                     587.5           197.6 

  Aqueous species       molality    mg/kg sol'n    act. coef.     log act.
 ---------------------------------------------------------------------------
   Cl-                     0.8952     2.975e+04      0.5551       -0.3037
   Na+                     0.6356     1.370e+04      0.6212       -0.4036
   H2(aq)                  0.5458         1031.      1.0000       -0.2629
   Mg++                    0.2017         4595.      0.2486       -1.2999
   NaCl(aq)               0.06601         3616.      1.0000       -1.1804
   MgCl+                  0.06098         3416.      0.6212       -1.4216
   Ca++                   0.05396         2027.      0.1733       -2.0292
   MnCl+                  0.02981         2526.      0.6212       -1.7324
   Mn++                   0.01245         641.1      0.1733       -2.6661
   Ti(OH)4(aq)           0.005666         615.6      1.0000       -2.2467
   K+                    0.005221         191.3      0.5551       -2.5379
   CaCl+                 0.003291         233.0      0.6212       -2.6895
   Fe++                  0.002114         110.7      0.1733       -3.4362
   Methane(aq)           0.001069         16.07      1.0000       -2.9712
   CaCl2(aq)            0.0009599         99.86      1.0000       -3.0178
   FeCl+                0.0004709         40.30      0.6212       -3.5339
   KCl(aq)              0.0001715         11.99      1.0000       -3.7656
   FeCl4--              3.658e-05         6.777      0.0968       -5.4511
   OH-                  3.016e-06       0.04808      0.5899       -5.7497
   FeCl2(aq)            1.519e-06        0.1804      1.0000       -5.8185
   SiO2(aq)             7.254e-07       0.04085      1.0000       -6.1394
   H+                   3.730e-07     0.0003524      0.8131       -6.5182
   NaOH(aq)             1.648e-07      0.006178      1.0000       -6.7831
   HS-                  7.434e-08      0.002305      0.5899       -7.3580
   H2S(aq)              4.041e-08      0.001291      1.0000       -7.3935
   HCl(aq)              3.615e-08      0.001235      1.0000       -7.4419
   NaHSiO3(aq)          1.359e-08      0.001275      1.0000       -7.8668
   AlO2-                1.208e-08     0.0006679      0.6212       -8.1247
    (only species > 1e-8 molal listed)

  Mineral saturation states
                     log Q/K                          log Q/K
 ----------------------------------------------------------------
   Chromite           0.0000 sat    Clinochlore-14A   -1.1126     
   Troilite           0.0000 sat    Cronstedtite-7A   -1.2016     
   Daphnite-14A       0.0000 sat    Diaspore          -1.2904     
   Greenalite         0.0000 sat    Boehmite          -1.5852     
   Magnetite          0.0000 sat    Mn(OH)2(am)       -1.7139     
   Hydroxylapatite    0.0000 sat    Ferrosilite       -1.7308     
   Antigorite         0.0000 sat    Goethite          -1.8403     
   Pyrrhotite        -0.0796        Whitlockite       -1.8741     
   FeO               -0.2111        Gibbsite          -2.0717     
   Chrysotile        -0.2933        Alabandite        -2.1194     
   Fe                -0.3235        Halite            -2.2854     
   Ripidolite-14A    -0.4361        Hematite          -2.2890     
   Ice               -0.4798        Enstatite         -2.6266     
   Fayalite          -0.4894        Tephroite         -2.7327     
   Brucite           -0.7406        Chamosite-7A      -2.8365     
   Fe(OH)2           -1.0035        Saponite-Mg       -2.8665     
   Wustite           -1.0981        Daphnite-7A       -2.8752     
    (only minerals with log Q/K > -3 listed)

                         partial
  Gases               press. (bar)     fugacity     fug. coef.    log fug.
 ---------------------------------------------------------------------------
   H2(g)                    682.9         683.4         1.001      2.8347
   CH4(g)                   1.223         1.222        0.9993      0.0870
   H2O(g)                  0.8214        0.8093        0.9852     -0.0919
   H2S(g)               1.210e-06     1.205e-06        0.9961     -5.9190
   HCl(g)               4.377e-11     4.377e-11         1.000*   -10.3588
   CO2(g)               4.917e-26     4.905e-26        0.9976    -25.3093
   CO(g)                9.465e-27     9.465e-27         1.000*   -26.0239
   C2H4(g)              8.288e-29     8.288e-29         1.000*   -28.0815
   S2(g)                6.941e-38     6.941e-38         1.000*   -37.1586
   Na(g)                2.190e-40     2.190e-40         1.000*   -39.6596
   SO2(g)               3.157e-41     3.134e-41        0.9928    -40.5039
   K(g)                 1.973e-43     1.973e-43         1.000*   -42.7049
   Cl2(g)               3.915e-51     3.915e-51         1.000*   -50.4073
   Mg(g)                7.680e-64     7.680e-64         1.000*   -63.1146
   O2(g)                1.801e-69     1.801e-69        0.9999    -68.7445
   Ca(g)                1.407e-83     1.407e-83         1.000*   -82.8518
   Al(g)               5.821e-100    5.821e-100         1.000*   -99.2350
   C(g)                6.742e-105    6.742e-105         1.000*  -104.1712
   Si(g)               3.334e-108    3.334e-108         1.000*  -107.4770
    *no data, gas taken to be ideal

                                  In fluid              Sorbed            Kd
  Original basis total moles   moles     mg/kg      moles     mg/kg      L/kg
 -------------------------------------------------------------------------------
   H2O                 61.9       52.5  9.47e+05
   Al+++             0.0748   1.34e-08  0.000363
   Ca++              0.0633     0.0545  2.19e+03
   Cl-                0.990      0.990  3.52e+04
   CrO4--            0.0536   1.97e-18  2.28e-13
   Fe++                2.01    0.00245      137.
   H+                 -12.7   0.000997      1.01
   HCO3-            0.00100    0.00100      61.1
   HPO4--           0.00530   1.73e-08   0.00166
   K+               0.00505    0.00505      198.
   Mg++                4.53      0.246  5.98e+03
   Mn++              0.0395     0.0395  2.18e+03
   Na+                0.656      0.656  1.51e+04
   O2(aq)           -0.0467     -0.257 -8.25e+03
   SO4--            0.00529   1.07e-07    0.0103
   SiO2(aq)            3.29   6.94e-07    0.0418
   Ti(OH)4(aq)      0.00530    0.00530      616.

  Elemental composition               In fluid                  Sorbed
                  total moles     moles       mg/kg        moles       mg/kg
 -------------------------------------------------------------------------------
   Aluminum           0.07476    1.345e-08   0.0003635
   Calcium            0.06330      0.05447       2187.
   Carbon            0.001000     0.001000       12.03
   Chlorine            0.9900       0.9900   3.516e+04
   Chromium           0.05363    1.965e-18   1.024e-13
   Hydrogen             111.1        104.9   1.059e+05
   Iron                 2.012     0.002454       137.3
   Magnesium            4.530       0.2458       5984.
   Manganese          0.03955      0.03955       2176.
   Oxygen               68.64        51.96   8.328e+05
   Phosphorus        0.005296    1.728e-08   0.0005363
   Potassium         0.005046     0.005046       197.6
   Silicon              3.295    6.944e-07     0.01954
   Sodium              0.6565       0.6565   1.512e+04
   Sulfur            0.005292    1.074e-07    0.003449
   Titanium          0.005302     0.005302       254.3


          Step #    64             Xi = 0.6000

          Temperature = 100.0 C    Pressure =  1.013 bars
          pH =  6.550              log fO2 =  -68.917
          Eh =  -0.5410 volts      pe =  -7.3072
          Ionic strength      =    1.366399 molal
          Charge imbalance    =    0.361015 eq/kg (17.58% error)
          Activity of water   =    0.970656
          Solvent mass        =     0.92285 kg
          Solution mass       =     0.98617 kg
          Mineral mass        =     0.70497 kg
          Solution density    =    0.992    g/cm3
          Solution viscosity  =    0.003    poise
          Chlorinity          =    1.072761 molal
          Dissolved solids    =       64210 mg/kg sol'n
          Hardness            =    29442.08 mg/kg sol'n as CaCO3
            carbonate         =       35.62 mg/kg sol'n as CaCO3
            non-carbonate     =    29406.46 mg/kg sol'n as CaCO3
          Carbonate alkalinity=       35.62 mg/kg sol'n as CaCO3
          Water type          =    Na-Cl
          Bulk volume         =    1.23e+03 cm3
          Fluid volume        =        994. cm3
          Mineral volume      =        237. cm3
          Inert volume        =        0.00 cm3
          Porosity            =        80.7 %
          Permeability        =       0.128 cm2
          Mass reacted        =         633 g

                          moles          moles         grams          cm3      rxn rate
  Reactants             remaining       reacted       reacted       reacted  (mol/kg sec)
 ------------------------------------------------------------------------------------------
   H2O                    0.01645       0.02468        0.4446          --            --  
   Al2O3                  0.02990       0.04485         4.573          --            --  
   CaO                    0.04984       0.07476         4.192          --            --  
   Cr2O3                  0.02145       0.03218         4.891          --            --  
   FeO(ox)                  1.609         2.414         173.4          --            --  
   K2O(ox)               0.001618      0.002428        0.2287          --            --  
   MgO                      3.341         5.012         202.0          --            --  
   MnO                    0.03164       0.04746         3.366          --            --  
   Na2O(ox)              0.008199       0.01230        0.7622          --            --  
   P2O5                  0.002118      0.003177        0.4510          --            --  
   S                     0.003433      0.005150        0.1651       0.07988          --  
   SiO2                     2.636         3.954         237.6          --            --  
   TiO2                  0.004241      0.006361        0.5081          --            --  

  Minerals in system     moles      log moles      grams        volume (cm3)
 ----------------------------------------------------------------------------
   Antigorite              0.1071     -0.970          485.8           187.3
   Chromite               0.03218     -1.492          7.203           1.416
   Daphnite-14A           0.04485     -1.348          32.00           9.573
   Greenalite             0.08894     -1.051          33.06           10.23
   Hydroxylapatite       0.002118     -2.674          1.064          0.4015
   Magnetite               0.6276     -0.202          145.3           27.94
   Troilite              0.006150     -2.211         0.5407          0.2040
                                               _____________   _____________
          (total)                                     705.0           237.1 

  Aqueous species       molality    mg/kg sol'n    act. coef.     log act.
 ---------------------------------------------------------------------------
   Cl-                     0.9042     3.000e+04      0.5550       -0.2994
   H2(aq)                  0.6658         1256.      1.0000       -0.1766
   Na+                     0.6478     1.394e+04      0.6213       -0.3952
   Mg++                    0.1867         4247.      0.2485       -1.3335
   NaCl(aq)               0.06797         3717.      1.0000       -1.1677
   Ca++                   0.06540         2453.      0.1731       -1.9461
   MgCl+                  0.05699         3187.      0.6213       -1.4509
   MnCl+                  0.03637         3076.      0.6213       -1.6460
   Mn++                   0.01506         774.0      0.1731       -2.5840
   Ti(OH)4(aq)           0.006894         747.8      1.0000       -2.1615
   K+                    0.006141         224.7      0.5550       -2.4675
   CaCl+                 0.004023         284.3      0.6213       -2.6022
   Fe++                  0.001951         102.0      0.1731       -3.4715
   CaCl2(aq)             0.001185         123.1      1.0000       -2.9261
   Methane(aq)           0.001084         16.27      1.0000       -2.9651
   FeCl+                0.0004383         37.45      0.6213       -3.5649
   KCl(aq)              0.0002037         14.21      1.0000       -3.6909
   FeCl4--              3.517e-05         6.505      0.0965       -5.4693
   OH-                  3.247e-06       0.05167      0.5900       -5.7177
   FeCl2(aq)            1.428e-06        0.1694      1.0000       -5.8453
   SiO2(aq)             6.569e-07       0.03693      1.0000       -6.1825
   H+                   3.461e-07     0.0003264      0.8137       -6.5503
   NaOH(aq)             1.809e-07      0.006769      1.0000       -6.7427
   HS-                  7.488e-08      0.002318      0.5900       -7.3548
   H2S(aq)              3.781e-08      0.001206      1.0000       -7.4224
   HCl(aq)              3.390e-08      0.001157      1.0000       -7.4697
   NaHSiO3(aq)          1.351e-08      0.001265      1.0000       -7.8695
   AlO2-                1.279e-08     0.0007060      0.6213       -8.0998
    (only species > 1e-8 molal listed)

  Mineral saturation states
                     log Q/K                          log Q/K
 ----------------------------------------------------------------
   Greenalite         0.0000 sat    Cronstedtite-7A   -1.2161     
   Daphnite-14A       0.0000 sat    Diaspore          -1.2976     
   Troilite           0.0000 sat    Mn(OH)2(am)       -1.5678     
   Antigorite         0.0000 sat    Boehmite          -1.5924     
   Hydroxylapatite    0.0000 sat    Ferrosilite       -1.7450     
   Chromite           0.0000 sat    Goethite          -1.8548     
   Magnetite          0.0000 sat    Whitlockite       -1.9232     
   Pyrrhotite        -0.0796        Alabandite        -2.0019     
   FeO               -0.1823        Gibbsite          -2.0790     
   Fe                -0.2082        Halite            -2.2727     
   Chrysotile        -0.2879        Hematite          -2.3178     
   Ripidolite-14A    -0.4307        Tephroite         -2.4833     
   Fayalite          -0.4749        Enstatite         -2.6391     
   Ice               -0.4799        Chamosite-7A      -2.8365     
   Brucite           -0.7101        Daphnite-7A       -2.8752     
   Fe(OH)2           -0.9749        Rhodonite         -2.9155     
   Wustite           -1.0754        Saponite-Mg       -2.9302     
   Clinochlore-14A   -1.1036     
    (only minerals with log Q/K > -3 listed)

                         partial
  Gases               press. (bar)     fugacity     fug. coef.    log fug.
 ---------------------------------------------------------------------------
   H2(g)                    833.0         833.6         1.001      2.9210
   CH4(g)                   1.240         1.239        0.9993      0.0931
   H2O(g)                  0.8212        0.8090        0.9852     -0.0920
   H2S(g)               1.132e-06     1.127e-06        0.9961     -5.9479
   HCl(g)               4.105e-11     4.105e-11         1.000*   -10.3866
   CO2(g)               2.250e-26     2.245e-26        0.9976    -25.6488
   CO(g)                5.286e-27     5.286e-27         1.000*   -26.2769
   C2H4(g)              5.727e-29     5.727e-29         1.000*   -28.2421
   S2(g)                4.082e-38     4.082e-38         1.000*   -37.3891
   Na(g)                2.655e-40     2.655e-40         1.000*   -39.5760
   SO2(g)               1.626e-41     1.614e-41        0.9928    -40.7920
   K(g)                 2.759e-43     2.759e-43         1.000*   -42.5592
   Cl2(g)               2.823e-51     2.823e-51         1.000*   -50.5493
   Mg(g)                1.006e-63     1.006e-63         1.000*   -62.9976
   O2(g)                1.210e-69     1.209e-69        0.9999    -68.9174
   Ca(g)                2.409e-83     2.409e-83         1.000*   -82.6182
   Al(g)               7.718e-100    7.718e-100         1.000*   -99.1125
   C(g)                4.594e-105    4.594e-105         1.000*  -104.3378
   Si(g)               4.496e-108    4.496e-108         1.000*  -107.3472
    *no data, gas taken to be ideal

                                  In fluid              Sorbed            Kd
  Original basis total moles   moles     mg/kg      moles     mg/kg      L/kg
 -------------------------------------------------------------------------------
   H2O                 63.1       51.8  9.47e+05
   Al+++             0.0897   1.40e-08  0.000384
   Ca++              0.0758     0.0652  2.65e+03
   Cl-                0.990      0.990  3.56e+04
   CrO4--            0.0644   1.79e-18  2.10e-13
   Fe++                2.41    0.00224      127.
   H+                 -15.2   0.000997      1.02
   HCO3-            0.00100    0.00100      61.9
   HPO4--           0.00636   1.09e-08   0.00106
   K+               0.00586    0.00586      232.
   Mg++                5.37      0.225  5.54e+03
   Mn++              0.0475     0.0475  2.64e+03
   Na+                0.661      0.661  1.54e+04
   O2(aq)           -0.0560     -0.309 -1.00e+04
   SO4--            0.00615   1.04e-07    0.0101
   SiO2(aq)            3.95   6.21e-07    0.0379
   Ti(OH)4(aq)      0.00636    0.00636      748.

  Elemental composition               In fluid                  Sorbed
                  total moles     moles       mg/kg        moles       mg/kg
 -------------------------------------------------------------------------------
   Aluminum           0.08971    1.404e-08   0.0003840
   Calcium            0.07576      0.06516       2648.
   Carbon            0.001000     0.001000       12.18
   Chlorine            0.9900       0.9900   3.559e+04
   Chromium           0.06436    1.787e-18   9.422e-14
   Hydrogen             111.1        103.7   1.060e+05
   Iron                 2.415     0.002239       126.8
   Magnesium            5.366       0.2249       5543.
   Manganese          0.04746      0.04746       2644.
   Oxygen               71.27        51.25   8.315e+05
   Phosphorus        0.006355    1.086e-08   0.0003411
   Potassium         0.005855     0.005855       232.1
   Silicon              3.954    6.214e-07     0.01770
   Sodium              0.6606       0.6606   1.540e+04
   Sulfur            0.006150    1.040e-07    0.003382
   Titanium          0.006362     0.006362       308.9


          Step #    74             Xi = 0.7000

          Temperature = 100.0 C    Pressure =  1.013 bars
          pH =  6.582              log fO2 =  -69.065
          Eh =  -0.5461 volts      pe =  -7.3759
          Ionic strength      =    1.377361 molal
          Charge imbalance    =    0.365490 eq/kg (17.64% error)
          Activity of water   =    0.970352
          Solvent mass        =     0.90997 kg
          Solution mass       =     0.97410 kg
          Mineral mass        =     0.82247 kg
          Solution density    =    0.993    g/cm3
          Solution viscosity  =    0.003    poise
          Chlorinity          =    1.087942 molal
          Dissolved solids    =       65830 mg/kg sol'n
          Hardness            =    28764.09 mg/kg sol'n as CaCO3
            carbonate         =       36.84 mg/kg sol'n as CaCO3
            non-carbonate     =    28727.25 mg/kg sol'n as CaCO3
          Carbonate alkalinity=       36.84 mg/kg sol'n as CaCO3
          Water type          =    Na-Cl
          Bulk volume         =    1.26e+03 cm3
          Fluid volume        =        981. cm3
          Mineral volume      =        277. cm3
          Inert volume        =        0.00 cm3
          Porosity            =        78.0 %
          Permeability        =      0.0496 cm2
          Mass reacted        =         738 g

                          moles          moles         grams          cm3      rxn rate
  Reactants             remaining       reacted       reacted       reacted  (mol/kg sec)
 ------------------------------------------------------------------------------------------
   H2O                    0.01234       0.02879        0.5187          --            --  
   Al2O3                  0.02243       0.05233         5.335          --            --  
   CaO                    0.03738       0.08722         4.891          --            --  
   Cr2O3                  0.01609       0.03754         5.706          --            --  
   FeO(ox)                  1.207         2.816         202.3          --            --  
   K2O(ox)               0.001214      0.002832        0.2668          --            --  
   MgO                      2.506         5.847         235.6          --            --  
   MnO                    0.02373       0.05537         3.927          --            --  
   Na2O(ox)              0.006149       0.01435        0.8892          --            --  
   P2O5                  0.001589      0.003707        0.5261          --            --  
   S                     0.002575      0.006009        0.1927       0.09320          --  
   SiO2                     1.977         4.613         277.1          --            --  
   TiO2                  0.003181      0.007422        0.5928          --            --  

  Minerals in system     moles      log moles      grams        volume (cm3)
 ----------------------------------------------------------------------------
   Antigorite              0.1249     -0.903          566.7           218.5
   Chromite               0.03754     -1.425          8.403           1.652
   Daphnite-14A           0.05233     -1.281          37.34           11.17
   Greenalite              0.1040     -0.983          38.66           11.96
   Hydroxylapatite       0.002471     -2.607          1.241          0.4685
   Magnetite               0.7322     -0.135          169.5           32.60
   Troilite              0.007008     -2.154         0.6161          0.2325
                                               _____________   _____________
          (total)                                     822.5           276.6 

  Aqueous species       molality    mg/kg sol'n    act. coef.     log act.
 ---------------------------------------------------------------------------
   Cl-                     0.9135     3.026e+04      0.5549       -0.2951
   H2(aq)                  0.7892         1486.      1.0000       -0.1028
   Na+                     0.6604     1.418e+04      0.6214       -0.3868
   Mg++                    0.1714         3893.      0.2484       -1.3707
   Ca++                   0.07715         2889.      0.1729       -1.8749
   NaCl(aq)               0.07001         3822.      1.0000       -1.1549
   MgCl+                  0.05283         2949.      0.6214       -1.4838
   MnCl+                  0.04314         3643.      0.6214       -1.5717
   Mn++                   0.01770         908.5      0.1729       -2.5142
   Ti(OH)4(aq)           0.008157         883.2      1.0000       -2.0885
   K+                    0.007086         258.8      0.5549       -2.4054
   CaCl+                 0.004787         337.8      0.6214       -2.5265
   Fe++                  0.001786         93.19      0.1729       -3.5103
   CaCl2(aq)             0.001425         147.8      1.0000       -2.8461
   Methane(aq)           0.001099         16.47      1.0000       -2.9590
   FeCl+                0.0004048         34.53      0.6214       -3.5993
   KCl(aq)              0.0002374         16.54      1.0000       -3.6245
   FeCl4--              3.358e-05         6.200      0.0963       -5.4906
   OH-                  3.492e-06       0.05548      0.5900       -5.6861
   FeCl2(aq)            1.333e-06        0.1578      1.0000       -5.8753
   SiO2(aq)             6.034e-07       0.03387      1.0000       -6.2194
   H+                   3.214e-07     0.0003026      0.8144       -6.5821
   NaOH(aq)             1.983e-07      0.007411      1.0000       -6.7026
   HS-                  7.609e-08      0.002351      0.5900       -7.3478
   H2S(aq)              3.571e-08      0.001137      1.0000       -7.4472
   HCl(aq)              3.183e-08      0.001084      1.0000       -7.4972
   NaHSiO3(aq)          1.361e-08      0.001272      1.0000       -7.8662
   AlO2-                1.357e-08     0.0007475      0.6214       -8.0742
    (only species > 1e-8 molal listed)

  Mineral saturation states
                     log Q/K                          log Q/K
 ----------------------------------------------------------------
   Chromite           0.0000 sat    Cronstedtite-7A   -1.2286     
   Hydroxylapatite    0.0000 sat    Diaspore          -1.3038     
   Antigorite         0.0000 sat    Mn(OH)2(am)       -1.4346     
   Greenalite         0.0000 sat    Boehmite          -1.5986     
   Daphnite-14A       0.0000 sat    Ferrosilite       -1.7572     
   Troilite           0.0000 sat    Goethite          -1.8671     
   Magnetite          0.0000 sat    Alabandite        -1.8933     
   Pyrrhotite        -0.0796        Whitlockite       -1.9680     
   Fe                -0.1096        Gibbsite          -2.0853     
   FeO               -0.1577        Tephroite         -2.2535     
   Chrysotile        -0.2833        Halite            -2.2599     
   Ripidolite-14A    -0.4261        Hematite          -2.3424     
   Fayalite          -0.4624        Enstatite         -2.6498     
   Ice               -0.4801        Rhodonite         -2.8190     
   Brucite           -0.6841        Chamosite-7A      -2.8365     
   Fe(OH)2           -0.9503        Daphnite-7A       -2.8752     
   Wustite           -1.0560        Saponite-Mg       -2.9847     
   Clinochlore-14A   -1.0960     
    (only minerals with log Q/K > -3 listed)

                         partial
  Gases               press. (bar)     fugacity     fug. coef.    log fug.
 ---------------------------------------------------------------------------
   H2(g)                    987.4         988.1         1.001      2.9948
   CH4(g)                   1.257         1.257        0.9993      0.0992
   H2O(g)                  0.8209        0.8088        0.9852     -0.0922
   H2S(g)               1.069e-06     1.065e-06        0.9961     -5.9727
   HCl(g)               3.854e-11     3.854e-11         1.000*   -10.4141
   CO2(g)               1.155e-26     1.153e-26        0.9976    -25.9383
   CO(g)                3.218e-27     3.218e-27         1.000*   -26.4924
   C2H4(g)              4.192e-29     4.192e-29         1.000*   -28.3776
   S2(g)                2.592e-38     2.592e-38         1.000*   -37.5863
   Na(g)                3.171e-40     3.171e-40         1.000*   -39.4988
   SO2(g)               9.217e-42     9.151e-42        0.9928    -41.0385
   K(g)                 3.729e-43     3.729e-43         1.000*   -42.4284
   Cl2(g)               2.099e-51     2.099e-51         1.000*   -50.6779
   Mg(g)                1.266e-63     1.266e-63         1.000*   -62.8974
   O2(g)                8.604e-70     8.603e-70        0.9999    -69.0653
   Ca(g)                3.895e-83     3.895e-83         1.000*   -82.4095
   Al(g)               9.826e-100    9.826e-100         1.000*   -99.0076
   C(g)                3.316e-105    3.316e-105         1.000*  -104.4793
   Si(g)               5.806e-108    5.806e-108         1.000*  -107.2361
    *no data, gas taken to be ideal

                                  In fluid              Sorbed            Kd
  Original basis total moles   moles     mg/kg      moles     mg/kg      L/kg
 -------------------------------------------------------------------------------
   H2O                 64.4       51.2  9.47e+05
   Al+++              0.105   1.47e-08  0.000406
   Ca++              0.0882     0.0759  3.12e+03
   Cl-                0.990      0.990  3.60e+04
   CrO4--            0.0751   1.61e-18  1.92e-13
   Fe++                2.82    0.00203      116.
   H+                 -17.8   0.000997      1.03
   HCO3-            0.00100    0.00100      62.6
   HPO4--           0.00741   7.16e-09  0.000706
   K+               0.00666    0.00666      267.
   Mg++                6.20      0.204  5.09e+03
   Mn++              0.0554     0.0554  3.12e+03
   Na+                0.665      0.665  1.57e+04
   O2(aq)           -0.0653     -0.361 -1.19e+04
   SO4--            0.00701   1.02e-07    0.0100
   SiO2(aq)            4.61   5.64e-07    0.0348
   Ti(OH)4(aq)      0.00742    0.00742      883.

  Elemental composition               In fluid                  Sorbed
                  total moles     moles       mg/kg        moles       mg/kg
 -------------------------------------------------------------------------------
   Aluminum            0.1047    1.467e-08   0.0004064
   Calcium            0.08822      0.07586       3121.
   Carbon            0.001000     0.001000       12.33
   Chlorine            0.9900       0.9900   3.603e+04
   Chromium           0.07508    1.613e-18   8.608e-14
   Hydrogen             111.1        102.5   1.060e+05
   Iron                 2.817     0.002026       116.1
   Magnesium            6.201       0.2041       5092.
   Manganese          0.05537      0.05537       3123.
   Oxygen               73.90        50.54   8.301e+05
   Phosphorus        0.007414    7.160e-09   0.0002277
   Potassium         0.006664     0.006664       267.5
   Silicon              4.613    5.642e-07     0.01627
   Sodium              0.6647       0.6647   1.569e+04
   Sulfur            0.007009    1.018e-07    0.003349
   Titanium          0.007423     0.007423       364.8


          Step #    84             Xi = 0.8000

          Temperature = 100.0 C    Pressure =  1.013 bars
          pH =  6.615              log fO2 =  -69.195
          Eh =  -0.5509 volts      pe =  -7.4407
          Ionic strength      =    1.388640 molal
          Charge imbalance    =    0.370078 eq/kg (17.69% error)
          Activity of water   =    0.970039
          Solvent mass        =     0.89710 kg
          Solution mass       =     0.96202 kg
          Mineral mass        =     0.93997 kg
          Solution density    =    0.994    g/cm3
          Solution viscosity  =    0.003    poise
          Chlorinity          =    1.103559 molal
          Dissolved solids    =       67490 mg/kg sol'n
          Hardness            =    28068.87 mg/kg sol'n as CaCO3
            carbonate         =       38.08 mg/kg sol'n as CaCO3
            non-carbonate     =    28030.78 mg/kg sol'n as CaCO3
          Carbonate alkalinity=       38.08 mg/kg sol'n as CaCO3
          Water type          =    Na-Cl
          Bulk volume         =    1.28e+03 cm3
          Fluid volume        =        968. cm3
          Mineral volume      =        316. cm3
          Inert volume        =        0.00 cm3
          Porosity            =        75.4 %
          Permeability        =      0.0200 cm2
          Mass reacted        =         843 g

                          moles          moles         grams          cm3      rxn rate
  Reactants             remaining       reacted       reacted       reacted  (mol/kg sec)
 ------------------------------------------------------------------------------------------
   H2O                   0.008227       0.03291        0.5928          --            --  
   Al2O3                  0.01495       0.05980         6.098          --            --  
   CaO                    0.02492       0.09968         5.590          --            --  
   Cr2O3                  0.01073       0.04290         6.521          --            --  
   FeO(ox)                 0.8045         3.218         231.2          --            --  
   K2O(ox)              0.0008092      0.003237        0.3049          --            --  
   MgO                      1.671         6.682         269.3          --            --  
   MnO                    0.01582       0.06328         4.489          --            --  
   Na2O(ox)              0.004099       0.01640         1.016          --            --  
   P2O5                  0.001059      0.004236        0.6013          --            --  
   S                     0.001717      0.006867        0.2202        0.1065          --  
   SiO2                     1.318         5.272         316.7          --            --  
   TiO2                  0.002120      0.008482        0.6775          --            --  

  Minerals in system     moles      log moles      grams        volume (cm3)
 ----------------------------------------------------------------------------
   Antigorite              0.1428     -0.845          647.6           249.7
   Chromite               0.04291     -1.367          9.604           1.888
   Daphnite-14A           0.05980     -1.223          42.67           12.76
   Greenalite              0.1191     -0.924          44.26           13.69
   Hydroxylapatite       0.002824     -2.549          1.419          0.5354
   Magnetite               0.8367     -0.077          193.7           37.26
   Troilite              0.007867     -2.104         0.6916          0.2610
                                               _____________   _____________
          (total)                                     940.0           316.1 

  Aqueous species       molality    mg/kg sol'n    act. coef.     log act.
 ---------------------------------------------------------------------------
   Cl-                     0.9231     3.052e+04      0.5548       -0.2906
   H2(aq)                  0.9161         1722.      1.0000       -0.0380
   Na+                     0.6734     1.444e+04      0.6215       -0.3783
   Mg++                    0.1558         3531.      0.2483       -1.4124
   Ca++                   0.08922         3334.      0.1727       -1.8122
   NaCl(aq)               0.07213         3931.      1.0000       -1.1419
   MnCl+                  0.05014         4226.      0.6215       -1.5063
   MgCl+                  0.04847         2701.      0.6215       -1.5210
   Mn++                   0.02039         1045.      0.1727       -2.4532
   Ti(OH)4(aq)           0.009456         1022.      1.0000       -2.0243
   K+                    0.008058         293.8      0.5548       -2.3497
   CaCl+                 0.005586         393.4      0.6215       -2.4595
   CaCl2(aq)             0.001680         173.9      1.0000       -2.7746
   Fe++                  0.001619         84.33      0.1727       -3.5534
   Methane(aq)           0.001115         16.68      1.0000       -2.9528
   FeCl+                0.0003703         31.53      0.6215       -3.6380
   KCl(aq)              0.0002727         18.96      1.0000       -3.5643
   FeCl4--              3.176e-05         5.854      0.0960       -5.5158
   OH-                  3.761e-06       0.05965      0.5900       -5.6538
   FeCl2(aq)            1.232e-06        0.1456      1.0000       -5.9095
   SiO2(aq)             5.602e-07       0.03139      1.0000       -6.2517
   H+                   2.980e-07     0.0002801      0.8151       -6.6145
   NaOH(aq)             2.179e-07      0.008127      1.0000       -6.6618
   HS-                  7.798e-08      0.002405      0.5900       -7.3372
   H2S(aq)              3.396e-08      0.001079      1.0000       -7.4690
   HCl(aq)              2.984e-08      0.001015      1.0000       -7.5251
   AlO2-                1.443e-08     0.0007939      0.6215       -8.0472
   NaHSiO3(aq)          1.388e-08      0.001295      1.0000       -7.8577
    (only species > 1e-8 molal listed)

  Mineral saturation states
                     log Q/K                          log Q/K
 ----------------------------------------------------------------
   Antigorite         0.0000 sat    Cronstedtite-7A   -1.2395     
   Troilite           0.0000 sat    Mn(OH)2(am)       -1.3091     
   Daphnite-14A       0.0000 sat    Diaspore          -1.3092     
   Magnetite          0.0000 sat    Boehmite          -1.6040     
   Greenalite         0.0000 sat    Ferrosilite       -1.7679     
   Chromite           0.0000 sat    Alabandite        -1.7893     
   Hydroxylapatite    0.0000 sat    Goethite          -1.8780     
   Fe                -0.0231        Whitlockite       -2.0104     
   Pyrrhotite        -0.0796        Tephroite         -2.0345     
   FeO               -0.1360        Gibbsite          -2.0909     
   Chrysotile        -0.2793        Halite            -2.2469     
   Ripidolite-14A    -0.4221        Hematite          -2.3641     
   Fayalite          -0.4515        Enstatite         -2.6591     
   Ice               -0.4802        Rhodonite         -2.7257     
   Brucite           -0.6612        Chamosite-7A      -2.8365     
   Fe(OH)2           -0.9289        Daphnite-7A       -2.8752     
   Wustite           -1.0389        Manganosite       -2.9171     
   Clinochlore-14A   -1.0893     
    (only minerals with log Q/K > -3 listed)

                         partial
  Gases               press. (bar)     fugacity     fug. coef.    log fug.
 ---------------------------------------------------------------------------
   H2(g)                    1146.         1147.         1.001      3.0596
   CH4(g)                   1.275         1.275        0.9993      0.1054
   H2O(g)                  0.8207        0.8085        0.9852     -0.0923
   H2S(g)               1.017e-06     1.013e-06        0.9961     -5.9945
   HCl(g)               3.614e-11     3.614e-11         1.000*   -10.4420
   CO2(g)               6.451e-27     6.435e-27        0.9976    -26.1914
   CO(g)                2.086e-27     2.086e-27         1.000*   -26.6806
   C2H4(g)              3.201e-29     3.201e-29         1.000*   -28.4947
   S2(g)                1.740e-38     1.740e-38         1.000*   -37.7594
   Na(g)                3.754e-40     3.754e-40         1.000*   -39.4255
   SO2(g)               5.601e-42     5.560e-42        0.9928    -41.2549
   K(g)                 4.922e-43     4.922e-43         1.000*   -42.3079
   Cl2(g)               1.590e-51     1.590e-51         1.000*   -50.7986
   Mg(g)                1.550e-63     1.550e-63         1.000*   -62.8095
   O2(g)                6.381e-70     6.380e-70        0.9999    -69.1952
   Ca(g)                6.064e-83     6.064e-83         1.000*   -82.2172
   Al(g)                1.215e-99     1.215e-99         1.000*   -98.9156
   C(g)                2.496e-105    2.496e-105         1.000*  -104.6027
   Si(g)               7.267e-108    7.267e-108         1.000*  -107.1386
    *no data, gas taken to be ideal

                                  In fluid              Sorbed            Kd
  Original basis total moles   moles     mg/kg      moles     mg/kg      L/kg
 -------------------------------------------------------------------------------
   H2O                 65.7       50.6  9.48e+05
   Al+++              0.120   1.54e-08  0.000432
   Ca++               0.101     0.0866  3.61e+03
   Cl-                0.990      0.990  3.65e+04
   CrO4--            0.0858   1.44e-18  1.74e-13
   Fe++                3.22    0.00181      105.
   H+                 -20.3   0.000997      1.04
   HCO3-            0.00100    0.00100      63.4
   HPO4--           0.00847   4.87e-09  0.000486
   K+               0.00747    0.00747      304.
   Mg++                7.04      0.183  4.63e+03
   Mn++              0.0633     0.0633  3.61e+03
   Na+                0.669      0.669  1.60e+04
   O2(aq)           -0.0747     -0.413 -1.37e+04
   SO4--            0.00787   1.00e-07    0.0100
   SiO2(aq)            5.27   5.18e-07    0.0323
   Ti(OH)4(aq)      0.00848    0.00848  1.02e+03

  Elemental composition               In fluid                  Sorbed
                  total moles     moles       mg/kg        moles       mg/kg
 -------------------------------------------------------------------------------
   Aluminum            0.1196    1.539e-08   0.0004316
   Calcium             0.1007      0.08655       3606.
   Carbon            0.001000     0.001000       12.49
   Chlorine            0.9900       0.9900   3.648e+04
   Chromium           0.08581    1.441e-18   7.789e-14
   Hydrogen             111.1        101.3   1.061e+05
   Iron                 3.219     0.001814       105.3
   Magnesium            7.036       0.1832       4629.
   Manganese          0.06328      0.06328       3613.
   Oxygen               76.52        49.83   8.287e+05
   Phosphorus        0.008473    4.873e-09   0.0001569
   Potassium         0.007473     0.007473       303.7
   Silicon              5.272    5.176e-07     0.01511
   Sodium              0.6688       0.6688   1.598e+04
   Sulfur            0.007867    1.004e-07    0.003348
   Titanium          0.008483     0.008483       422.2


          Step #    87             Xi = 0.8300

          Temperature = 100.0 C    Pressure =  1.013 bars
          pH =  6.624              log fO2 =  -69.230
          Eh =  -0.5522 volts      pe =  -7.4592
          Ionic strength      =    1.392051 molal
          Charge imbalance    =    0.371468 eq/kg (17.71% error)
          Activity of water   =    0.969945
          Solvent mass        =     0.89326 kg
          Solution mass       =     0.95843 kg
          Mineral mass        =     0.97519 kg
          Solution density    =    0.994    g/cm3
          Solution viscosity  =    0.003    poise
          Chlorinity          =    1.108300 molal
          Dissolved solids    =       67992 mg/kg sol'n
          Hardness            =    27856.17 mg/kg sol'n as CaCO3
            carbonate         =       38.46 mg/kg sol'n as CaCO3
            non-carbonate     =    27817.71 mg/kg sol'n as CaCO3
          Carbonate alkalinity=       38.46 mg/kg sol'n as CaCO3
          Water type          =    Na-Cl
          Bulk volume         =    1.29e+03 cm3
          Fluid volume        =        964. cm3
          Mineral volume      =        328. cm3
          Inert volume        =        0.00 cm3
          Porosity            =        74.6 %
          Permeability        =      0.0154 cm2
          Mass reacted        =         875 g

                          moles          moles         grams          cm3      rxn rate
  Reactants             remaining       reacted       reacted       reacted  (mol/kg sec)
 ------------------------------------------------------------------------------------------
   H2O                   0.006993       0.03414        0.6151          --            --  
   Al2O3                  0.01271       0.06205         6.326          --            --  
   CaO                    0.02118        0.1034         5.799          --            --  
   Cr2O3                 0.009117       0.04451         6.766          --            --  
   FeO(ox)                 0.6838         3.339         239.9          --            --  
   K2O(ox)              0.0006878      0.003358        0.3163          --            --  
   MgO                      1.420         6.933         279.4          --            --  
   MnO                    0.01345       0.06565         4.657          --            --  
   Na2O(ox)              0.003484       0.01701         1.054          --            --  
   P2O5                 0.0009002      0.004395        0.6238          --            --  
   S                     0.001459      0.007124        0.2285        0.1105          --  
   SiO2                     1.120         5.469         328.6          --            --  
   TiO2                  0.001802      0.008800        0.7029          --            --  

  Minerals in system     moles      log moles      grams        volume (cm3)
 ----------------------------------------------------------------------------
   Antigorite              0.1481     -0.829          671.9           259.1
   Chromite               0.04451     -1.352          9.964           1.959
   Daphnite-14A           0.06205     -1.207          44.27           13.24
   Fe                    0.001092     -2.962        0.06101        0.007747
   Greenalite              0.1236     -0.908          45.94           14.21
   Hydroxylapatite       0.002930     -2.533          1.472          0.5554
   Magnetite               0.8678     -0.062          200.9           38.64
   Troilite              0.008124     -2.090         0.7142          0.2695
                                               _____________   _____________
          (total)                                     975.2           328.0 

  Aqueous species       molality    mg/kg sol'n    act. coef.     log act.
 ---------------------------------------------------------------------------
   H2(aq)                  0.9533         1791.      1.0000       -0.0208
   Cl-                     0.9260     3.060e+04      0.5548       -0.2893
   Na+                     0.6773     1.451e+04      0.6216       -0.3757
   Mg++                    0.1510         3421.      0.2483       -1.4260
   Ca++                   0.09290         3470.      0.1727       -1.7948
   NaCl(aq)               0.07278         3964.      1.0000       -1.1380
   MnCl+                  0.05229         4405.      0.6216       -1.4881
   MgCl+                  0.04712         2624.      0.6216       -1.5333
   Mn++                   0.02121         1086.      0.1727       -2.4363
   Ti(OH)4(aq)           0.009853         1064.      1.0000       -2.0065
   K+                    0.008355         304.4      0.5548       -2.3340
   CaCl+                 0.005832         410.5      0.6216       -2.4407
   CaCl2(aq)             0.001760         182.0      1.0000       -2.7545
   Fe++                  0.001569         81.65      0.1727       -3.5673
   Methane(aq)           0.001119         16.74      1.0000       -2.9510
   FeCl+                0.0003597         30.61      0.6216       -3.6506
   KCl(aq)              0.0002836         19.71      1.0000       -3.5473
   FeCl4--              3.117e-05         5.742      0.0959       -5.5244
   OH-                  3.847e-06       0.06098      0.5900       -5.6440
   FeCl2(aq)            1.200e-06        0.1418      1.0000       -5.9207
   SiO2(aq)             5.492e-07       0.03075      1.0000       -6.2603
   H+                   2.913e-07     0.0002736      0.8154       -6.6244
   NaOH(aq)             2.242e-07      0.008357      1.0000       -6.6494
   HS-                  7.871e-08      0.002426      0.5900       -7.3331
   H2S(aq)              3.351e-08      0.001065      1.0000       -7.4748
   HCl(aq)              2.926e-08     0.0009944      1.0000       -7.5337
   AlO2-                1.472e-08     0.0008089      0.6216       -8.0387
   NaHSiO3(aq)          1.400e-08      0.001306      1.0000       -7.8540
    (only species > 1e-8 molal listed)

  Mineral saturation states
                     log Q/K                          log Q/K
 ----------------------------------------------------------------
   Daphnite-14A       0.0000 sat    Cronstedtite-7A   -1.2425     
   Greenalite         0.0000 sat    Mn(OH)2(am)       -1.2726     
   Hydroxylapatite    0.0000 sat    Diaspore          -1.3106     
   Magnetite          0.0000 sat    Boehmite          -1.6054     
   Troilite           0.0000 sat    Alabandite        -1.7585     
   Chromite           0.0000 sat    Ferrosilite       -1.7708     
   Fe                 0.0000 sat    Goethite          -1.8809     
   Antigorite         0.0000 sat    Tephroite         -1.9699     
   Pyrrhotite        -0.0796        Whitlockite       -2.0228     
   FeO               -0.1303        Gibbsite          -2.0924     
   Chrysotile        -0.2782        Halite            -2.2430     
   Ripidolite-14A    -0.4210        Hematite          -2.3698     
   Fayalite          -0.4485        Enstatite         -2.6616     
   Ice               -0.4803        Rhodonite         -2.6977     
   Brucite           -0.6551        Chamosite-7A      -2.8365     
   Fe(OH)2           -0.9231        Daphnite-7A       -2.8752     
   Wustite           -1.0344        Manganosite       -2.8805     
   Clinochlore-14A   -1.0875     
    (only minerals with log Q/K > -3 listed)

                         partial
  Gases               press. (bar)     fugacity     fug. coef.    log fug.
 ---------------------------------------------------------------------------
   H2(g)                    1193.         1193.         1.001      3.0768
   CH4(g)                   1.281         1.280        0.9993      0.1072
   H2O(g)                  0.8206        0.8084        0.9852     -0.0924
   H2S(g)               1.003e-06     9.994e-07        0.9961     -6.0003
   HCl(g)               3.544e-11     3.544e-11         1.000*   -10.4506
   CO2(g)               5.525e-27     5.512e-27        0.9976    -26.2587
   CO(g)                1.860e-27     1.860e-27         1.000*   -26.7306
   C2H4(g)              2.982e-29     2.982e-29         1.000*   -28.5255
   S2(g)                1.565e-38     1.565e-38         1.000*   -37.8055
   Na(g)                3.941e-40     3.941e-40         1.000*   -39.4044
   SO2(g)               4.904e-42     4.869e-42        0.9928    -41.3126
   K(g)                 5.325e-43     5.325e-43         1.000*   -42.2737
   Cl2(g)               1.469e-51     1.469e-51         1.000*   -50.8329
   Mg(g)                1.636e-63     1.636e-63         1.000*   -62.7861
   O2(g)                5.893e-70     5.892e-70        0.9999    -69.2298
   Ca(g)                6.873e-83     6.873e-83         1.000*   -82.1628
   Al(g)                1.285e-99     1.285e-99         1.000*   -98.8911
   C(g)                2.316e-105    2.316e-105         1.000*  -104.6353
   Si(g)               7.716e-108    7.716e-108         1.000*  -107.1126
    *no data, gas taken to be ideal

                                  In fluid              Sorbed            Kd
  Original basis total moles   moles     mg/kg      moles     mg/kg      L/kg
 -------------------------------------------------------------------------------
   H2O                 66.1       50.4  9.48e+05
   Al+++              0.124   1.56e-08  0.000440
   Ca++               0.104     0.0898  3.75e+03
   Cl-                0.990      0.990  3.66e+04
   CrO4--            0.0890   1.39e-18  1.68e-13
   Fe++                3.34    0.00175      102.
   H+                 -21.1   0.000997      1.05
   HCO3-            0.00100    0.00100      63.7
   HPO4--           0.00879   4.36e-09  0.000437
   K+               0.00772    0.00772      315.
   Mg++                7.29      0.177  4.49e+03
   Mn++              0.0656     0.0656  3.76e+03
   Na+                0.670      0.670  1.61e+04
   O2(aq)           -0.0775     -0.428 -1.43e+04
   SO4--            0.00812   1.00e-07    0.0100
   SiO2(aq)            5.47   5.06e-07    0.0317
   Ti(OH)4(aq)      0.00880    0.00880  1.06e+03

  Elemental composition               In fluid                  Sorbed
                  total moles     moles       mg/kg        moles       mg/kg
 -------------------------------------------------------------------------------
   Aluminum            0.1241    1.562e-08   0.0004398
   Calcium             0.1044      0.08976       3754.
   Carbon            0.001000     0.001000       12.53
   Chlorine            0.9900       0.9900   3.662e+04
   Chromium           0.08903    1.390e-18   7.542e-14
   Hydrogen             111.1        100.9   1.061e+05
   Iron                 3.340     0.001751       102.1
   Magnesium            7.287       0.1770       4488.
   Manganese          0.06565      0.06565       3763.
   Oxygen               77.31        49.62   8.283e+05
   Phosphorus        0.008791    4.364e-09   0.0001410
   Potassium         0.007716     0.007716       314.8
   Silicon              5.469    5.057e-07     0.01482
   Sodium              0.6700       0.6700   1.607e+04
   Sulfur            0.008124    1.003e-07    0.003354
   Titanium          0.008801     0.008801       439.7


          Step #    94             Xi = 0.9000

          Temperature = 100.0 C    Pressure =  1.013 bars
          pH =  6.642              log fO2 =  -69.230
          Eh =  -0.5535 volts      pe =  -7.4763
          Ionic strength      =    1.398188 molal
          Charge imbalance    =    0.374269 eq/kg (17.75% error)
          Activity of water   =    0.969763
          Solvent mass        =     0.88569 kg
          Solution mass       =     0.95125 kg
          Mineral mass        =      1.0562 kg
          Solution density    =    0.995    g/cm3
          Solution viscosity  =    0.003    poise
          Chlorinity          =    1.117777 molal
          Dissolved solids    =       68925 mg/kg sol'n
          Hardness            =    27318.04 mg/kg sol'n as CaCO3
            carbonate         =       39.16 mg/kg sol'n as CaCO3
            non-carbonate     =    27278.88 mg/kg sol'n as CaCO3
          Carbonate alkalinity=       39.16 mg/kg sol'n as CaCO3
          Water type          =    Na-Cl
          Bulk volume         =    1.31e+03 cm3
          Fluid volume        =        956. cm3
          Mineral volume      =        355. cm3
          Inert volume        =        0.00 cm3
          Porosity            =        72.9 %
          Permeability        =     0.00856 cm2
          Mass reacted        =         949 g

                          moles          moles         grams          cm3      rxn rate
  Reactants             remaining       reacted       reacted       reacted  (mol/kg sec)
 ------------------------------------------------------------------------------------------
   H2O                   0.004113       0.03702        0.6669          --            --  
   Al2O3                 0.007475       0.06728         6.860          --            --  
   CaO                    0.01246        0.1121         6.288          --            --  
   Cr2O3                 0.005363       0.04827         7.336          --            --  
   FeO(ox)                 0.4023         3.620         260.1          --            --  
   K2O(ox)              0.0004046      0.003641        0.3430          --            --  
   MgO                     0.8353         7.517         303.0          --            --  
   MnO                   0.007909       0.07118         5.050          --            --  
   Na2O(ox)              0.002050       0.01845         1.143          --            --  
   P2O5                 0.0005295      0.004766        0.6765          --            --  
   S                    0.0008584      0.007725        0.2477        0.1198          --  
   SiO2                    0.6590         5.931         356.3          --            --  
   TiO2                  0.001060      0.009542        0.7622          --            --  

  Minerals in system     moles      log moles      grams        volume (cm3)
 ----------------------------------------------------------------------------
   Antigorite              0.1606     -0.794          728.5           280.9
   Chromite               0.04827     -1.316          10.80           2.124
   Daphnite-14A           0.06728     -1.172          48.00           14.36
   Fe                     0.06107     -1.214          3.411          0.4331
   Greenalite              0.1341     -0.873          49.86           15.42
   Hydroxylapatite       0.003177     -2.498          1.596          0.6023
   Magnetite               0.9210     -0.036          213.2           41.00
   Troilite              0.008725     -2.059         0.7671          0.2895
                                               _____________   _____________
          (total)                                     1056.           355.2 

  Aqueous species       molality    mg/kg sol'n    act. coef.     log act.
 ---------------------------------------------------------------------------
   H2(aq)                  0.9531         1789.      1.0000       -0.0209
   Cl-                     0.9315     3.075e+04      0.5547       -0.2867
   Na+                     0.6856     1.468e+04      0.6217       -0.3704
   Mg++                    0.1395         3158.      0.2483       -1.4603
   Ca++                    0.1015         3786.      0.1726       -1.7568
   NaCl(aq)               0.07412         4033.      1.0000       -1.1301
   MnCl+                  0.05727         4820.      0.6217       -1.4485
   MgCl+                  0.04379         2437.      0.6217       -1.5650
   Mn++                   0.02311         1182.      0.1726       -2.3993
   Ti(OH)4(aq)            0.01077         1163.      1.0000       -1.9676
   K+                    0.009043         329.2      0.5547       -2.2996
   CaCl+                 0.006402         450.2      0.6217       -2.4001
   CaCl2(aq)             0.001944         200.9      1.0000       -2.7113
   Fe++                  0.001450         75.41      0.1726       -3.6016
   Methane(aq)           0.001129         16.86      1.0000       -2.9473
   FeCl+                0.0003343         28.42      0.6217       -3.6823
   KCl(aq)              0.0003088         21.43      1.0000       -3.5104
   FeCl4--              2.953e-05         5.434      0.0958       -5.5485
   OH-                  4.002e-06       0.06337      0.5900       -5.6269
   FeCl2(aq)            1.122e-06        0.1324      1.0000       -5.9499
   SiO2(aq)             5.493e-07       0.03073      1.0000       -6.2602
   H+                   2.798e-07     0.0002626      0.8158       -6.6416
   NaOH(aq)             2.361e-07      0.008792      1.0000       -6.6269
   HS-                  8.187e-08      0.002521      0.5900       -7.3160
   H2S(aq)              3.351e-08      0.001063      1.0000       -7.4749
   HCl(aq)              2.829e-08     0.0009605      1.0000       -7.5483
   AlO2-                1.531e-08     0.0008406      0.6217       -8.0215
   NaHSiO3(aq)          1.474e-08      0.001374      1.0000       -7.8314
    (only species > 1e-8 molal listed)

  Mineral saturation states
                     log Q/K                          log Q/K
 ----------------------------------------------------------------
   Fe                 0.0000 sat    Mn(OH)2(am)       -1.2013     
   Hydroxylapatite    0.0000 sat    Cronstedtite-7A   -1.2425     
   Chromite           0.0000 sat    Diaspore          -1.3106     
   Magnetite          0.0000 sat    Boehmite          -1.6054     
   Antigorite         0.0000 sat    Alabandite        -1.6871     
   Troilite           0.0000 sat    Ferrosilite       -1.7707     
   Daphnite-14A       0.0000 sat    Tephroite         -1.8272     
   Greenalite         0.0000 sat    Goethite          -1.8810     
   Pyrrhotite        -0.0796        Whitlockite       -2.0469     
   FeO               -0.1303        Gibbsite          -2.0924     
   Chrysotile        -0.2783        Halite            -2.2351     
   Ripidolite-14A    -0.4211        Hematite          -2.3698     
   Fayalite          -0.4485        Rhodonite         -2.6263     
   Ice               -0.4803        Enstatite         -2.6615     
   Brucite           -0.6552        Manganosite       -2.8092     
   Fe(OH)2           -0.9232        Chamosite-7A      -2.8365     
   Wustite           -1.0344        Daphnite-7A       -2.8752     
   Clinochlore-14A   -1.0875     
    (only minerals with log Q/K > -3 listed)

                         partial
  Gases               press. (bar)     fugacity     fug. coef.    log fug.
 ---------------------------------------------------------------------------
   H2(g)                    1192.         1193.         1.001      3.0767
   CH4(g)                   1.292         1.291        0.9993      0.1109
   H2O(g)                  0.8204        0.8083        0.9852     -0.0924
   H2S(g)               1.003e-06     9.992e-07        0.9961     -6.0004
   HCl(g)               3.426e-11     3.426e-11         1.000*   -10.4652
   CO2(g)               5.575e-27     5.561e-27        0.9976    -26.2548
   CO(g)                1.876e-27     1.876e-27         1.000*   -26.7267
   C2H4(g)              3.034e-29     3.034e-29         1.000*   -28.5179
   S2(g)                1.565e-38     1.565e-38         1.000*   -37.8055
   Na(g)                4.150e-40     4.150e-40         1.000*   -39.3819
   SO2(g)               4.904e-42     4.869e-42        0.9928    -41.3126
   K(g)                 5.995e-43     5.995e-43         1.000*   -42.2222
   Cl2(g)               1.374e-51     1.374e-51         1.000*   -50.8621
   Mg(g)                1.636e-63     1.636e-63         1.000*   -62.7861
   O2(g)                5.893e-70     5.892e-70        0.9999    -69.2298
   Ca(g)                8.119e-83     8.119e-83         1.000*   -82.0905
   Al(g)                1.285e-99     1.285e-99         1.000*   -98.8910
   C(g)                2.336e-105    2.336e-105         1.000*  -104.6315
   Si(g)               7.717e-108    7.717e-108         1.000*  -107.1126
    *no data, gas taken to be ideal

                                  In fluid              Sorbed            Kd
  Original basis total moles   moles     mg/kg      moles     mg/kg      L/kg
 -------------------------------------------------------------------------------
   H2O                 67.0       50.0  9.47e+05
   Al+++              0.135   1.61e-08  0.000457
   Ca++               0.113     0.0972  4.10e+03
   Cl-                0.990      0.990  3.69e+04
   CrO4--            0.0965   1.27e-18  1.55e-13
   Fe++                3.62    0.00161      94.4
   H+                 -22.9   0.000997      1.06
   HCO3-            0.00100    0.00100      64.1
   HPO4--           0.00953   3.49e-09  0.000352
   K+               0.00828    0.00828      340.
   Mg++                7.87      0.162  4.15e+03
   Mn++              0.0712     0.0712  4.11e+03
   Na+                0.673      0.673  1.63e+04
   O2(aq)           -0.0840     -0.424 -1.43e+04
   SO4--            0.00873   1.02e-07    0.0103
   SiO2(aq)            5.93   5.02e-07    0.0317
   Ti(OH)4(aq)      0.00954    0.00954  1.16e+03

  Elemental composition               In fluid                  Sorbed
                  total moles     moles       mg/kg        moles       mg/kg
 -------------------------------------------------------------------------------
   Aluminum            0.1346    1.612e-08   0.0004572
   Calcium             0.1131      0.09725       4097.
   Carbon            0.001000     0.001000       12.63
   Chlorine            0.9900       0.9900   3.690e+04
   Chromium           0.09654    1.275e-18   6.968e-14
   Hydrogen             111.1        100.1   1.060e+05
   Iron                 3.621     0.001608       94.39
   Magnesium            7.871       0.1624       4149.
   Manganese          0.07119      0.07119       4111.
   Oxygen               79.15        49.20   8.275e+05
   Phosphorus        0.009532    3.493e-09   0.0001137
   Potassium         0.008283     0.008283       340.4
   Silicon              5.931    5.023e-07     0.01483
   Sodium              0.6729       0.6729   1.626e+04
   Sulfur            0.008725    1.022e-07    0.003445
   Titanium          0.009543     0.009543       480.3


          Step #   104             Xi = 1.0000

          Temperature = 100.0 C    Pressure =  1.013 bars
          pH =  6.669              log fO2 =  -69.230
          Eh =  -0.5556 volts      pe =  -7.5040
          Ionic strength      =    1.407147 molal
          Charge imbalance    =    0.378344 eq/kg (17.8% error)
          Activity of water   =    0.969498
          Solvent mass        =     0.87487 kg
          Solution mass       =     0.94101 kg
          Mineral mass        =      1.1718 kg
          Solution density    =    0.995    g/cm3
          Solution viscosity  =    0.003    poise
          Chlorinity          =    1.131600 molal
          Dissolved solids    =       70284 mg/kg sol'n
          Hardness            =    26535.07 mg/kg sol'n as CaCO3
            carbonate         =       40.23 mg/kg sol'n as CaCO3
            non-carbonate     =    26494.85 mg/kg sol'n as CaCO3
          Carbonate alkalinity=       40.23 mg/kg sol'n as CaCO3
          Water type          =    Na-Cl
          Bulk volume         =    1.34e+03 cm3
          Fluid volume        =        945. cm3
          Mineral volume      =        394. cm3
          Inert volume        =        0.00 cm3
          Porosity            =        70.6 %
          Permeability        =     0.00382 cm2
          Mass reacted        =    1.05e+03 g

                          moles          moles         grams          cm3      rxn rate
  Reactants             remaining       reacted       reacted       reacted  (mol/kg sec)
 ------------------------------------------------------------------------------------------
   H2O                  7.514e-17       0.04113        0.7410          --            --  
   Al2O3               -8.782e-18       0.07475         7.622          --            --  
   CaO                 -1.375e-16        0.1246         6.987          --            --  
   Cr2O3               -4.001e-17       0.05363         8.151          --            --  
   FeO(ox)             -4.233e-16         4.023         289.0          --            --  
   K2O(ox)             -5.258e-18      0.004046        0.3811          --            --  
   MgO                  1.514e-14         8.353         336.6          --            --  
   MnO                 -3.361e-18       0.07909         5.611          --            --  
   Na2O(ox)             4.879e-19       0.02050         1.270          --            --  
   P2O5                -7.203e-18      0.005295        0.7516          --            --  
   S                   -3.524e-18      0.008584        0.2752        0.1331          --  
   SiO2                 4.052e-15         6.590         395.9          --            --  
   TiO2                -1.224e-17       0.01060        0.8469          --            --  

  Minerals in system     moles      log moles      grams        volume (cm3)
 ----------------------------------------------------------------------------
   Antigorite              0.1784     -0.749          809.4           312.1
   Chromite               0.05363     -1.271          12.00           2.360
   Daphnite-14A           0.07476     -1.126          53.34           15.95
   Fe                      0.1468     -0.833          8.196           1.041
   Greenalite              0.1492     -0.826          55.45           17.16
   Hydroxylapatite       0.003530     -2.452          1.773          0.6692
   Magnetite               0.9970     -0.001          230.8           44.39
   Troilite              0.009583     -2.018         0.8425          0.3179
                                               _____________   _____________
          (total)                                     1172.           394.0 

  Aqueous species       molality    mg/kg sol'n    act. coef.     log act.
 ---------------------------------------------------------------------------
   H2(aq)                  0.9528         1786.      1.0000       -0.0210
   Cl-                     0.9396     3.097e+04      0.5547       -0.2830
   Na+                     0.6977     1.491e+04      0.6218       -0.3627
   Mg++                    0.1229         2777.      0.2482       -1.5156
   Ca++                    0.1139         4245.      0.1724       -1.7068
   NaCl(aq)               0.07609         4134.      1.0000       -1.1187
   MnCl+                  0.06456         5425.      0.6218       -1.3964
   MgCl+                  0.03888         2160.      0.6218       -1.6166
   Mn++                   0.02585         1320.      0.1724       -2.3509
   Ti(OH)4(aq)            0.01212         1306.      1.0000       -1.9165
   K+                     0.01005         365.2      0.5547       -2.2540
   CaCl+                 0.007243         508.6      0.6218       -2.3464
   CaCl2(aq)             0.002218         228.9      1.0000       -2.6540
   Fe++                  0.001278         66.36      0.1724       -3.6569
   Methane(aq)           0.001143         17.05      1.0000       -2.9419
   KCl(aq)              0.0003459         23.98      1.0000       -3.4610
   FeCl+                0.0002968         25.19      0.6218       -3.7339
   FeCl4--              2.696e-05         4.954      0.0956       -5.5889
   OH-                  4.264e-06       0.06742      0.5901       -5.5993
   FeCl2(aq)            1.005e-06        0.1184      1.0000       -5.9978
   SiO2(aq)             5.494e-07       0.03069      1.0000       -6.2601
   H+                   2.623e-07     0.0002458      0.8163       -6.6693
   NaOH(aq)             2.561e-07      0.009522      1.0000       -6.5916
   HS-                  8.724e-08      0.002682      0.5901       -7.2884
   H2S(aq)              3.350e-08      0.001061      1.0000       -7.4750
   HCl(aq)              2.677e-08     0.0009076      1.0000       -7.5723
   AlO2-                1.631e-08     0.0008945      0.6218       -7.9938
   NaHSiO3(aq)          1.599e-08      0.001488      1.0000       -7.7960
    (only species > 1e-8 molal listed)

  Mineral saturation states
                     log Q/K                          log Q/K
 ----------------------------------------------------------------
   Antigorite         0.0000 sat    Mn(OH)2(am)       -1.0978     
   Magnetite          0.0000 sat    Cronstedtite-7A   -1.2427     
   Hydroxylapatite    0.0000 sat    Diaspore          -1.3106     
   Chromite           0.0000 sat    Alabandite        -1.5834     
   Fe                 0.0000 sat    Boehmite          -1.6054     
   Greenalite         0.0000 sat    Tephroite         -1.6197     
   Troilite           0.0000 sat    Ferrosilite       -1.7706     
   Daphnite-14A       0.0000 sat    Goethite          -1.8810     
   Pyrrhotite        -0.0796        Whitlockite       -2.0819     
   FeO               -0.1303        Gibbsite          -2.0926     
   Chrysotile        -0.2783        Halite            -2.2237     
   Ripidolite-14A    -0.4211        Hematite          -2.3698     
   Fayalite          -0.4483        Rhodonite         -2.5225     
   Ice               -0.4805        Enstatite         -2.6614     
   Brucite           -0.6554        Manganosite       -2.7055     
   Fe(OH)2           -0.9233        Chamosite-7A      -2.8365     
   Wustite           -1.0344        Daphnite-7A       -2.8752     
   Clinochlore-14A   -1.0875        Phlogopite        -2.9314     
    (only minerals with log Q/K > -3 listed)

                         partial
  Gases               press. (bar)     fugacity     fug. coef.    log fug.
 ---------------------------------------------------------------------------
   H2(g)                    1192.         1193.         1.001      3.0766
   CH4(g)                   1.308         1.307        0.9993      0.1163
   H2O(g)                  0.8202        0.8081        0.9852     -0.0926
   H2S(g)               1.003e-06     9.989e-07        0.9961     -6.0005
   HCl(g)               3.242e-11     3.242e-11         1.000*   -10.4892
   CO2(g)               5.647e-27     5.633e-27        0.9976    -26.2492
   CO(g)                1.900e-27     1.900e-27         1.000*   -26.7212
   C2H4(g)              3.112e-29     3.112e-29         1.000*   -28.5070
   S2(g)                1.565e-38     1.565e-38         1.000*   -37.8055
   Na(g)                4.502e-40     4.502e-40         1.000*   -39.3466
   SO2(g)               4.904e-42     4.869e-42        0.9928    -41.3126
   K(g)                 7.098e-43     7.098e-43         1.000*   -42.1489
   Cl2(g)               1.230e-51     1.230e-51         1.000*   -50.9100
   Mg(g)                1.636e-63     1.636e-63         1.000*   -62.7861
   O2(g)                5.893e-70     5.892e-70        0.9999    -69.2298
   Ca(g)                1.035e-82     1.035e-82         1.000*   -81.9852
   Al(g)                1.285e-99     1.285e-99         1.000*   -98.8910
   C(g)                2.367e-105    2.367e-105         1.000*  -104.6259
   Si(g)               7.719e-108    7.719e-108         1.000*  -107.1124
    *no data, gas taken to be ideal

                                  In fluid              Sorbed            Kd
  Original basis total moles   moles     mg/kg      moles     mg/kg      L/kg
 -------------------------------------------------------------------------------
   H2O                 68.2       49.4  9.46e+05
   Al+++              0.150   1.70e-08  0.000487
   Ca++               0.126      0.108  4.60e+03
   Cl-                0.990      0.990  3.73e+04
   CrO4--             0.107   1.11e-18  1.37e-13
   Fe++                4.02    0.00140      83.2
   H+                 -25.4   0.000996      1.07
   HCO3-            0.00100    0.00100      64.8
   HPO4--            0.0106   2.55e-09  0.000260
   K+               0.00909    0.00909      378.
   Mg++                8.71      0.142  3.66e+03
   Mn++              0.0791     0.0791  4.62e+03
   Na+                0.677      0.677  1.65e+04
   O2(aq)           -0.0933     -0.419 -1.42e+04
   SO4--            0.00958   1.06e-07    0.0108
   SiO2(aq)            6.59   4.98e-07    0.0318
   Ti(OH)4(aq)       0.0106     0.0106  1.31e+03

  Elemental composition               In fluid                  Sorbed
                  total moles     moles       mg/kg        moles       mg/kg
 -------------------------------------------------------------------------------
   Aluminum            0.1495    1.697e-08   0.0004867
   Calcium             0.1256       0.1079       4597.
   Carbon            0.001000     0.001000       12.76
   Chlorine            0.9900       0.9900   3.730e+04
   Chromium            0.1073    1.110e-18   6.134e-14
   Hydrogen             111.1        98.84   1.059e+05
   Iron                 4.024     0.001402       83.22
   Magnesium            8.707       0.1415       3656.
   Manganese          0.07909      0.07909       4618.
   Oxygen               81.77        48.61   8.264e+05
   Phosphorus         0.01059    2.554e-09   8.406e-05
   Potassium         0.009092     0.009092       377.8
   Silicon              6.590    4.976e-07     0.01485
   Sodium              0.6770       0.6770   1.654e+04
   Sulfur            0.009584    1.056e-07    0.003600
   Titanium           0.01060      0.01060       539.5
