# Supplementary material for: Mineral Indicators of Geologically Recent Past Habitability on Mars
Source: Life (Basel). 2023 Dec 15;13(12):2349. doi: 10.3390/life13122349 (PMC10744562; doi:10.3390/life13122349)
Supplement: Supplementary file 1 [file life-13-02349-s001.zip › Supplemental Files 1/Na2Mg(ClO4)2/Na2Mg(ClO4)2_373/Nakhla_Mg+Na ClO42_373.txt]

          Step #     0             Xi = 0.0000

          Temperature = 100.0 C    Pressure =  1.013 bars
          pH =  6.895              log fO2 =   -3.057
          Eh =   0.6524 volts      pe =   8.8123
          Ionic strength      =    1.307014 molal
          Charge imbalance    =    0.336309 eq/kg (17.25% error)
          Activity of water   =    0.972321
          Solvent mass        =      1.0000 kg
          Solution mass       =      1.0586 kg
          Mineral mass        =      0.0000 kg
          Solution density    =    0.987    g/cm3
          Solution viscosity  =    0.003    poise
          Chlorinity          =    0.990000 molal
          Dissolved solids    =       55375 mg/kg sol'n
          Hardness            =    33564.04 mg/kg sol'n as CaCO3
            carbonate         =       39.78 mg/kg sol'n as CaCO3
            non-carbonate     =    33524.26 mg/kg sol'n as CaCO3
          Carbonate alkalinity=       39.78 mg/kg sol'n as CaCO3
          Water type          =    Na-Cl
          Bulk volume         =    1.07e+03 cm3
          Fluid volume        =    1.07e+03 cm3
          Mineral volume      =        0.00 cm3
          Inert volume        =        0.00 cm3
          Porosity            =        100. %
          Permeability        =        98.7 cm2
          Mass reacted        =           0 g

                          moles          moles         grams          cm3      rxn rate
  Reactants             remaining       reacted       reacted       reacted  (mol/kg sec)
 ------------------------------------------------------------------------------------------
   H2O                    0.03349         0.000         0.000          --            --  
   Al2O3                   0.1744         0.000         0.000          --            --  
   CaO                      2.775         0.000         0.000          --            --  
   Cr2O3                  0.01811         0.000         0.000          --            --  
   FeO(ox)                  3.035         0.000         0.000          --            --  
   K2O(ox)                0.01461         0.000         0.000          --            --  
   MgO                      3.178         0.000         0.000          --            --  
   MnO                    0.07312         0.000         0.000          --            --  
   Na2O(ox)               0.07857         0.000         0.000          --            --  
   P2O5                  0.009695         0.000         0.000          --            --  
   S                     0.008584         0.000         0.000         0.000          --  
   SiO2                     8.563         0.000         0.000          --            --  
   TiO2                   0.04506         0.000         0.000          --            --  

  No minerals in system.

  Aqueous species       molality    mg/kg sol'n    act. coef.     log act.
 ---------------------------------------------------------------------------
   Cl-                     0.8533     2.858e+04      0.5556       -0.3241
   Na+                     0.5787     1.257e+04      0.6207       -0.4447
   Mg++                    0.2734         6277.      0.2490       -1.1671
   MgCl+                  0.07906         4463.      0.6207       -1.3092
   NaCl(aq)               0.05730         3163.      1.0000       -1.2418
   K+                   0.0009695         35.81      0.5556       -3.2687
   MgSO4(aq)            0.0009365         106.5      1.0000       -3.0285
   Ca++                 0.0009286         35.16      0.1742       -3.7912
   Fe++                 0.0008112         42.79      0.1742       -3.8500
   MgHCO3+              0.0005719         46.09      0.6207       -3.4498
   HCO3-                0.0003082         17.77      0.6207       -3.7183
   FeCl+                0.0001734         14.95      0.6207       -3.9681
   SO4--                6.312e-05         5.728      0.0980       -5.2087
   CO2(aq)              6.119e-05         2.544      1.0000       -4.2133
   CaCl+                5.435e-05         3.878      0.6207       -4.4719
   KCl(aq)              3.042e-05         2.142      1.0000       -4.5168
   MgCO3(aq)            2.799e-05         2.229      1.0000       -4.5531
   NaHCO3(aq)           2.668e-05         2.117      1.0000       -4.5738
   CaCl2(aq)            1.512e-05         1.585      1.0000       -4.8206
   FeCl4--              1.155e-05         2.156      0.0980       -5.9465
   OH-                  7.201e-06        0.1157      0.5899       -5.3718
   FeCO3+               1.352e-06        0.1480      0.6207       -6.0762
   CaHCO3+              1.305e-06        0.1247      0.6207       -6.0914
   FeCl++               1.106e-06       0.09539      0.1166       -6.8894
   CO3--                1.064e-06       0.06029      0.1166       -6.9064
   Ti(OH)4(aq)          1.000e-06        0.1095      1.0000       -6.0000
   SiO2(aq)             9.516e-07       0.05401      1.0000       -6.0215
   Fe+++                8.945e-07       0.04719      0.0496       -7.3530
   AlO2-                8.707e-07       0.04851      0.6207       -6.2673
   CrO4--               8.484e-07       0.09296      0.0980       -7.0803
   HPO4--               7.192e-07       0.06521      0.0980       -7.1521
   MnCl+                6.966e-07       0.05948      0.6207       -6.3641
   O2(aq)               6.838e-07       0.02067      1.0000       -6.1651
   FeCl2(aq)            5.332e-07       0.06384      1.0000       -6.2731
   NaOH(aq)             3.579e-07       0.01352      1.0000       -6.4462
   CaSO4(aq)            3.244e-07       0.04172      1.0000       -6.4889
   Mn++                 3.031e-07       0.01573      0.1742       -7.2775
   H2PO4-               2.800e-07       0.02566      0.6207       -6.7599
   CaCO3(aq)            2.645e-07       0.02500      1.0000       -6.5776
   H+                   1.571e-07     0.0001495      0.8100       -6.8955
   HCrO4-               1.516e-07       0.01676      0.6207       -7.0264
   NaAlO2(aq)           1.116e-07      0.008641      1.0000       -6.9524
   KSO4-                8.400e-08       0.01073      0.6207       -7.2828
   NaHSiO3(aq)          3.872e-08      0.003660      1.0000       -7.4121
   NaCO3-               1.955e-08      0.001533      0.6207       -7.9160
   HAlO2(aq)            1.762e-08     0.0009986      1.0000       -7.7539
   HCl(aq)              1.447e-08     0.0004983      1.0000       -7.8396
    (only species > 1e-8 molal listed)

  Mineral saturation states
                     log Q/K                          log Q/K
 ----------------------------------------------------------------
   Antigorite        46.6538s/sat   Chamosite-7A       0.9252s/sat
   Magnetite         33.8678s/sat   Phlogopite         0.9039s/sat
   Cronstedtite-7A   33.1267s/sat   Saponite-Mg        0.8658s/sat
   Hematite          31.2374s/sat   Siderite           0.8239s/sat
   Ferrite-Mg        28.2172s/sat   Hydromagnesite     0.6787s/sat
   Ferrite-Ca        24.5799s/sat   Saponite-Na        0.4722s/sat
   Jarosite          22.0954s/sat   Fayalite           0.3113s/sat
   Nontronite-Mg     21.8186s/sat   Saponite-Ca        0.2996s/sat
   Nontronite-Na     21.4185s/sat   Hercynite          0.2219s/sat
   Nontronite-Ca     21.2459s/sat   Diaspore           0.1898s/sat
   Nontronite-K      20.6654s/sat   Dolomite-dis       0.1891s/sat
   Nontronite-H      20.2769s/sat   Brucite            0.1481s/sat
   Andradite         16.6450s/sat   FeO                0.1303s/sat
   Goethite          14.9232s/sat   Boehmite          -0.1050     
   Fe(OH)3           10.6090s/sat   Saponite-K        -0.2814     
   Ferrite-Dicalciu   6.6657s/sat   Ice               -0.4792     
   Clinochlore-14A    6.6435s/sat   Artinite          -0.5287     
   Ripidolite-14A     6.2267s/sat   Gibbsite          -0.5909     
   NaFeO2             5.5319s/sat   Fe(OH)2           -0.6615     
   Strengite          5.4608s/sat   Saponite-H        -0.6712     
   Amesite-14A        5.1214s/sat   Annite            -0.8563     
   Daphnite-14A       5.0230s/sat   Forsterite        -1.2495     
   Bixbyite           4.6887s/sat   Ferrosilite       -1.2715     
   Pyrolusite         4.4532s/sat   Talc              -1.3483     
   Clinochlore-7A     3.7200s/sat   Calcite           -1.3883     
   Epidote            3.6257s/sat   Aragonite         -1.5319     
   Epidote-ord        3.6203s/sat   Enstatite         -1.6207     
   Ripidolite-7A      3.3195s/sat   Hydroxylapatite   -1.6657     
   Hausmannite        2.7572s/sat   Corundum          -1.6899     
   Chrysotile         2.6078s/sat   Halite            -2.3468     
   Daphnite-7A        2.1478s/sat   Dawsonite         -2.4611     
   Huntite            1.7269s/sat   Smectite-high-Fe  -2.5904     
   Magnesite          1.4226s/sat   Monohydrocalcite  -2.6081     
   Dolomite-ord       1.3024s/sat   Whitlockite       -2.6492     
   Dolomite           1.3017s/sat   Nesquehonite      -2.7363     
   Greenalite         1.2613s/sat   Quartz            -2.9433     
   Wustite            0.9659s/sat
    (only minerals with log Q/K > -3 listed)

                         partial
  Gases               press. (bar)     fugacity     fug. coef.    log fug.
 ---------------------------------------------------------------------------
   H2O(g)                  0.8226        0.8104        0.9852     -0.0913
   CO2(g)                0.005713      0.005700        0.9976     -2.2441
   O2(g)                0.0008761     0.0008760        0.9999     -3.0575
   HCl(g)               1.752e-11     1.752e-11         1.000*   -10.7565
   Cl2(g)               4.368e-19     4.368e-19         1.000*   -18.3597
   H2(g)                9.805e-31     9.812e-31         1.001    -30.0082
   CO(g)                1.577e-36     1.577e-36         1.000*   -35.8022
   SO2(g)               1.608e-42     1.597e-42        0.9928    -41.7967
   Na(g)                1.799e-56     1.799e-56         1.000*   -55.7449
   K(g)                 3.312e-60     3.312e-60         1.000*   -59.4799
   Mg(g)                8.510e-96     8.510e-96         1.000*   -95.0701
   H2S(g)              1.819e-106    1.812e-106        0.9961   -105.7418
   CH4(g)              6.021e-109    6.017e-109        0.9993   -108.2206
   Ca(g)               1.985e-117    1.985e-117         1.000*  -116.7021
   C(g)                1.611e-147    1.611e-147         1.000*  -146.7930
   Al(g)               9.541e-148    9.541e-148         1.000*  -147.0204
   S2(g)               7.614e-172    7.614e-172         1.000*  -171.1184
   Si(g)               8.992e-174    8.992e-174         1.000*  -173.0461
   C2H4(g)             9.749e-180    9.749e-180         1.000*  -179.0110
    *no data, gas taken to be ideal

                                  In fluid              Sorbed            Kd
  Original basis total moles   moles     mg/kg      moles     mg/kg      L/kg
 -------------------------------------------------------------------------------
   H2O                 55.5       55.5  9.45e+05
   Al+++           1.00e-06   1.00e-06    0.0255
   Ca++             0.00100    0.00100      37.9
   Cl-                0.990      0.990  3.32e+04
   CrO4--          1.00e-06   1.00e-06     0.110
   Fe++             0.00100    0.00100      52.8
   H+              2.29e-05   2.29e-05    0.0218
   HCO3-            0.00100    0.00100      57.6
   HPO4--          1.00e-06   1.00e-06    0.0907
   K+               0.00100    0.00100      36.9
   Mg++               0.354      0.354  8.13e+03
   Mn++            1.00e-06   1.00e-06    0.0519
   Na+                0.636      0.636  1.38e+04
   O2(aq)          1.52e-06   1.52e-06    0.0460
   SO4--            0.00100    0.00100      90.7
   SiO2(aq)        1.00e-06   1.00e-06    0.0568
   Ti(OH)4(aq)     1.00e-06   1.00e-06     0.109

  Elemental composition               In fluid                  Sorbed
                  total moles     moles       mg/kg        moles       mg/kg
 -------------------------------------------------------------------------------
   Aluminum         1.000e-06    1.000e-06     0.02549
   Calcium           0.001000     0.001000       37.86
   Carbon            0.001000     0.001000       11.35
   Chlorine            0.9900       0.9900   3.315e+04
   Chromium         1.000e-06    1.000e-06     0.04912
   Hydrogen             111.0        111.0   1.057e+05
   Iron              0.001000     0.001000       52.75
   Magnesium           0.3540       0.3540       8128.
   Manganese        1.000e-06    1.000e-06     0.05190
   Oxygen               55.52        55.52   8.390e+05
   Phosphorus       1.000e-06    1.000e-06     0.02926
   Potassium         0.001000     0.001000       36.93
   Silicon          1.000e-06    1.000e-06     0.02653
   Sodium              0.6360       0.6360   1.381e+04
   Sulfur            0.001000     0.001000       30.29
   Titanium         1.000e-06    1.000e-06     0.04523


          Step #     0             Xi = 0.0000

          Temperature = 100.0 C    Pressure =  1.013 bars
          pH =  5.258              log fO2 =  -51.499
          Eh =  -0.1230 volts      pe =  -1.6612
          Ionic strength      =    1.306767 molal
          Charge imbalance    =    0.336320 eq/kg (17.26% error)
          Activity of water   =    0.972321
          Solvent mass        =      1.0000 kg
          Solution mass       =      1.0586 kg
          Mineral mass        =  3.4678e-05 kg
          Solution density    =    0.987    g/cm3
          Solution viscosity  =    0.003    poise
          Chlorinity          =    0.989994 molal
          Dissolved solids    =       55338 mg/kg sol'n
          Hardness            =    33565.14 mg/kg sol'n as CaCO3
            carbonate         =        5.05 mg/kg sol'n as CaCO3
            non-carbonate     =    33560.09 mg/kg sol'n as CaCO3
          Carbonate alkalinity=        5.05 mg/kg sol'n as CaCO3
          Water type          =    Na-Cl
          Bulk volume         =    1.07e+03 cm3
          Fluid volume        =    1.07e+03 cm3
          Mineral volume      =     0.00661 cm3
          Inert volume        =        0.00 cm3
          Porosity            =        100. %
          Permeability        =        98.7 cm2
          Mass reacted        =           0 g

                          moles          moles         grams          cm3      rxn rate
  Reactants             remaining       reacted       reacted       reacted  (mol/kg sec)
 ------------------------------------------------------------------------------------------
   H2O                    0.03349         0.000         0.000          --            --  
   Al2O3                   0.1744         0.000         0.000          --            --  
   CaO                      2.775         0.000         0.000          --            --  
   Cr2O3                  0.01811         0.000         0.000          --            --  
   FeO(ox)                  3.035         0.000         0.000          --            --  
   K2O(ox)                0.01461         0.000         0.000          --            --  
   MgO                      3.178         0.000         0.000          --            --  
   MnO                    0.07312         0.000         0.000          --            --  
   Na2O(ox)               0.07857         0.000         0.000          --            --  
   P2O5                  0.009695         0.000         0.000          --            --  
   S                     0.008584         0.000         0.000         0.000          --  
   SiO2                     8.563         0.000         0.000          --            --  
   TiO2                   0.04506         0.000         0.000          --            --  

  Minerals in system     moles      log moles      grams        volume (cm3)
 ----------------------------------------------------------------------------
   Chromite             5.000e-07     -6.301      0.0001119       2.200e-05
   Diaspore             9.720e-07     -6.012      5.831e-05       1.726e-05
   Hematite             0.0001956     -3.709        0.03124        0.005922
   Pyrite               2.724e-05     -4.565       0.003269       0.0006522
                                               _____________   _____________
          (total)                                   0.03468        0.006614 

  Aqueous species       molality    mg/kg sol'n    act. coef.     log act.
 ---------------------------------------------------------------------------
   Cl-                     0.8533     2.858e+04      0.5556       -0.3241
   Na+                     0.5787     1.257e+04      0.6207       -0.4447
   Mg++                    0.2738         6286.      0.2490       -1.1665
   MgCl+                  0.07917         4469.      0.6207       -1.3086
   NaCl(aq)               0.05730         3163.      1.0000       -1.2418
   K+                   0.0009695         35.81      0.5556       -3.2687
   Ca++                 0.0009298         35.20      0.1742       -3.7907
   MgSO4(aq)            0.0008854         100.7      1.0000       -3.0529
   CO2(aq)              0.0007446         30.96      1.0000       -3.1281
   Fe++                 0.0004729         24.95      0.1742       -4.0843
   MgHCO3+              0.0001608         12.96      0.6207       -4.0009
   FeCl+                0.0001011         8.719      0.6207       -4.2024
   HCO3-                8.653e-05         4.988      0.6207       -4.2700
   SO4--                5.959e-05         5.408      0.0980       -5.2337
   CaCl+                5.442e-05         3.883      0.6207       -4.4714
   KCl(aq)              3.042e-05         2.142      1.0000       -4.5168
   CaCl2(aq)            1.513e-05         1.587      1.0000       -4.8201
   NaHCO3(aq)           7.491e-06        0.5945      1.0000       -5.1255
   H+                   6.808e-06      0.006482      0.8100       -5.2585
   FeCl4--              6.730e-06         1.257      0.0980       -6.1809
   Ti(OH)4(aq)          1.000e-06        0.1095      1.0000       -6.0000
   SiO2(aq)             9.988e-07       0.05669      1.0000       -6.0005
   H2PO4-               9.429e-07       0.08639      0.6207       -6.2327
   MnCl+                6.967e-07       0.05949      0.6207       -6.3641
   HCl(aq)              6.271e-07       0.02160      1.0000       -6.2026
   CaHCO3+              3.670e-07       0.03504      0.6207       -6.6425
   FeCl2(aq)            3.108e-07       0.03722      1.0000       -6.5075
   CaSO4(aq)            3.067e-07       0.03944      1.0000       -6.5133
   Mn++                 3.031e-07       0.01573      0.1742       -7.2775
   MgCO3(aq)            1.815e-07       0.01446      1.0000       -6.7411
   OH-                  1.661e-07      0.002669      0.5899       -7.0088
   H2S(aq)              8.244e-08      0.002654      1.0000       -7.0839
   KSO4-                7.931e-08       0.01013      0.6207       -7.3078
   HPO4--               5.586e-08      0.005065      0.0980       -8.2618
   HSO4-                5.190e-08      0.004759      0.6207       -7.4920
   AlO2-                1.298e-08     0.0007230      0.6207       -8.0940
   HAlO2(aq)            1.138e-08     0.0006451      1.0000       -7.9437
    (only species > 1e-8 molal listed)

  Mineral saturation states
                     log Q/K                          log Q/K
 ----------------------------------------------------------------
   Hematite           0.0000 sat    Magnetite         -0.8779     
   Chromite           0.0000 sat    Eskolaite         -1.4346     
   Diaspore           0.0000 sat    Siderite          -1.5991     
   Pyrite             0.0000 sat    Corundum          -2.0695     
   Boehmite          -0.2948        Halite            -2.3468     
   Ice               -0.4792        Magnesiochromite  -2.5631     
   Goethite          -0.6955        Troilite          -2.8579     
   Magnesite         -0.7654        Quartz            -2.9223     
   Gibbsite          -0.7807        Pyrrhotite        -2.9375     
    (only minerals with log Q/K > -3 listed)

                         partial
  Gases               press. (bar)     fugacity     fug. coef.    log fug.
 ---------------------------------------------------------------------------
   H2O(g)                  0.8226        0.8104        0.9852     -0.0913
   CO2(g)                 0.06953       0.06937        0.9976     -1.1589
   H2S(g)               2.468e-06     2.458e-06        0.9961     -5.6094
   H2(g)                1.630e-06     1.632e-06         1.001     -5.7874
   HCl(g)               7.594e-10     7.594e-10         1.000*    -9.1195
   CH4(g)               5.603e-11     5.599e-11        0.9993    -10.2519
   CO(g)                3.191e-11     3.191e-11         1.000*   -10.4961
   SO2(g)               4.745e-15     4.711e-15        0.9928    -14.3269
   S2(g)                5.066e-20     5.066e-20         1.000*   -19.2953
   C2H4(g)              3.052e-32     3.052e-32         1.000*   -31.5154
   Cl2(g)               4.935e-40     4.935e-40         1.000*   -39.3067
   Na(g)                5.353e-46     5.353e-46         1.000*   -45.2714
   K(g)                 9.854e-50     9.854e-50         1.000*   -49.0064
   O2(g)                3.168e-52     3.168e-52        0.9999    -51.4992
   Mg(g)                7.541e-75     7.541e-75         1.000*   -74.1225
   Ca(g)                1.759e-96     1.759e-96         1.000*   -95.7547
   C(g)                 5.419e-98     5.419e-98         1.000*   -97.2660
   Al(g)               1.322e-111    1.322e-111         1.000*  -110.8789
   Si(g)               2.610e-125    2.610e-125         1.000*  -124.5834
    *no data, gas taken to be ideal

                                  In fluid              Sorbed            Kd
  Original basis total moles   moles     mg/kg      moles     mg/kg      L/kg
 -------------------------------------------------------------------------------
   H2O                 55.5       55.5  9.45e+05
   Al+++           1.00e-06   2.80e-08  0.000714
   Ca++             0.00100    0.00100      37.9
   Cl-                0.990      0.990  3.32e+04
   CrO4--          1.00e-06   5.57e-15  6.11e-10
   Fe++             0.00100   0.000581      30.7
   H+              2.29e-05   0.000753     0.717
   HCO3-            0.00100    0.00100      57.6
   HPO4--          1.00e-06   1.00e-06    0.0907
   K+               0.00100    0.00100      36.9
   Mg++               0.354      0.354  8.13e+03
   Mn++            1.00e-06   1.00e-06    0.0519
   Na+                0.636      0.636  1.38e+04
   O2(aq)          1.52e-06  -1.82e-07  -0.00551
   SO4--            0.00100   0.000946      85.8
   SiO2(aq)        1.00e-06   1.00e-06    0.0568
   Ti(OH)4(aq)     1.00e-06   1.00e-06     0.109

  Elemental composition               In fluid                  Sorbed
                  total moles     moles       mg/kg        moles       mg/kg
 -------------------------------------------------------------------------------
   Aluminum         1.000e-06    2.799e-08   0.0007135
   Calcium           0.001000     0.001000       37.86
   Carbon            0.001000     0.001000       11.35
   Chlorine            0.9900       0.9900   3.316e+04
   Chromium         1.000e-06    5.573e-15   2.737e-10
   Hydrogen             111.0        111.0   1.057e+05
   Iron              0.001000    0.0005810       30.65
   Magnesium           0.3540       0.3540       8128.
   Manganese        1.000e-06    1.000e-06     0.05190
   Oxygen               55.52        55.52   8.391e+05
   Phosphorus       1.000e-06    1.000e-06     0.02926
   Potassium         0.001000     0.001000       36.93
   Silicon          1.000e-06    1.000e-06     0.02653
   Sodium              0.6360       0.6360   1.381e+04
   Sulfur            0.001000    0.0009455       28.64
   Titanium         1.000e-06    1.000e-06     0.04523


          Step #     1             Xi = 0.0006

          Temperature = 100.0 C    Pressure =  1.013 bars
          pH =  5.331              log fO2 =  -51.652
          Eh =  -0.1312 volts      pe =  -1.7717
          Ionic strength      =    1.307140 molal
          Charge imbalance    =    0.336319 eq/kg (17.25% error)
          Activity of water   =    0.972314
          Solvent mass        =     0.99998 kg
          Solution mass       =      1.0586 kg
          Mineral mass        =  0.00069019 kg
          Solution density    =    0.987    g/cm3
          Solution viscosity  =    0.003    poise
          Chlorinity          =    0.990018 molal
          Dissolved solids    =       55364 mg/kg sol'n
          Hardness            =    33544.11 mg/kg sol'n as CaCO3
            carbonate         =        5.85 mg/kg sol'n as CaCO3
            non-carbonate     =    33538.26 mg/kg sol'n as CaCO3
          Carbonate alkalinity=        5.85 mg/kg sol'n as CaCO3
          Water type          =    Na-Cl
          Bulk volume         =    1.07e+03 cm3
          Fluid volume        =    1.07e+03 cm3
          Mineral volume      =       0.211 cm3
          Inert volume        =        0.00 cm3
          Porosity            =        100. %
          Permeability        =        98.0 cm2
          Mass reacted        =       0.659 g

                          moles          moles         grams          cm3      rxn rate
  Reactants             remaining       reacted       reacted       reacted  (mol/kg sec)
 ------------------------------------------------------------------------------------------
   H2O                    0.03347     2.093e-05     0.0003771          --            --  
   Al2O3                   0.1743     0.0001090       0.01112          --            --  
   CaO                      2.773      0.001734       0.09726          --            --  
   Cr2O3                  0.01810     1.132e-05      0.001720          --            --  
   FeO(ox)                  3.033      0.001897        0.1363          --            --  
   K2O(ox)                0.01460     9.131e-06     0.0008601          --            --  
   MgO                      3.176      0.001986       0.08006          --            --  
   MnO                    0.07308     4.570e-05      0.003242          --            --  
   Na2O(ox)               0.07852     4.911e-05      0.003044          --            --  
   P2O5                  0.009689     6.060e-06     0.0008601          --            --  
   S                     0.008578     5.365e-06     0.0001720     8.321e-05          --  
   SiO2                     8.557      0.005352        0.3216          --            --  
   TiO2                   0.04503     2.816e-05      0.002250          --            --  

  Minerals in system     moles      log moles      grams        volume (cm3)
 ----------------------------------------------------------------------------
   Chromite             1.182e-05     -4.927       0.002645       0.0005201
   Hematite              0.001133     -2.946         0.1810         0.03431
   Pyrite               0.0001635     -3.786        0.01962        0.003914
   Saponite-Mg          0.0006637     -3.178         0.2542         0.08872
   Talc                 0.0006138     -3.212         0.2328         0.08363
                                               _____________   _____________
          (total)                                    0.6902          0.2111 

  Aqueous species       molality    mg/kg sol'n    act. coef.     log act.
 ---------------------------------------------------------------------------
   Cl-                     0.8535     2.858e+04      0.5556       -0.3240
   Na+                     0.5788     1.257e+04      0.6207       -0.4446
   Mg++                    0.2724         6255.      0.2490       -1.1686
   MgCl+                  0.07880         4448.      0.6207       -1.3106
   NaCl(aq)               0.05732         3165.      1.0000       -1.2417
   Ca++                  0.002542         96.26      0.1742       -3.3538
   K+                   0.0009872         36.46      0.5556       -3.2608
   CO2(aq)              0.0007119         29.59      1.0000       -3.1476
   MgSO4(aq)            0.0006346         72.16      1.0000       -3.1975
   SiO2(aq)             0.0004611         26.17      1.0000       -3.3362
   Fe++                 0.0003703         19.54      0.1742       -4.1905
   MgHCO3+              0.0001806         14.56      0.6207       -3.9504
   CaCl+                0.0001488         10.62      0.6207       -4.0344
   HCO3-                9.769e-05         5.631      0.6207       -4.2173
   FeCl+                7.918e-05         6.829      0.6207       -4.3085
   SO4--                4.293e-05         3.896      0.0980       -5.3762
   CaCl2(aq)            4.140e-05         4.341      1.0000       -4.3830
   MnCl+                3.254e-05         2.779      0.6207       -4.6947
   KCl(aq)              3.098e-05         2.182      1.0000       -4.5089
   Ti(OH)4(aq)          2.916e-05         3.193      1.0000       -4.5352
   Mn++                 1.415e-05        0.7346      0.1742       -5.6082
   H2PO4-               1.225e-05         1.122      0.6207       -5.1191
   NaHCO3(aq)           8.459e-06        0.6712      1.0000       -5.0727
   H+                   5.765e-06      0.005489      0.8100       -5.3307
   FeCl4--              5.276e-06        0.9851      0.0980       -6.2866
   CaHCO3+              1.133e-06        0.1082      0.6207       -6.1530
   HPO4--               8.570e-07       0.07770      0.0980       -7.0760
   CaSO4(aq)            6.041e-07       0.07769      1.0000       -6.2189
   HCl(aq)              5.312e-07       0.01829      1.0000       -6.2748
   NaHSiO3(aq)          5.112e-07       0.04833      1.0000       -6.2914
   FeCl2(aq)            2.435e-07       0.02916      1.0000       -6.6135
   MgCO3(aq)            2.408e-07       0.01918      1.0000       -6.6183
   OH-                  1.962e-07      0.003152      0.5899       -6.9366
   HSiO3-               1.274e-07      0.009276      0.6207       -7.1021
   H2S(aq)              8.615e-08      0.002774      1.0000       -7.0648
   KSO4-                5.818e-08      0.007428      0.6207       -7.4424
   HSO4-                3.165e-08      0.002903      0.6207       -7.7067
   H3PO4(aq)            1.390e-08      0.001287      1.0000       -7.8569
   HS-                  1.029e-08     0.0003215      0.5899       -8.2167
    (only species > 1e-8 molal listed)

  Mineral saturation states
                     log Q/K                          log Q/K
 ----------------------------------------------------------------
   Hematite           0.0000 sat    SiO2(am)          -1.1519     
   Chromite           0.0000 sat    Nontronite-Na     -1.2915     
   Pyrite             0.0000 sat    Nontronite-Ca     -1.3919     
   Talc               0.0000 sat    Chrysotile        -1.4145     
   Saponite-Mg        0.0000 sat    Eskolaite         -1.4729     
   Quartz            -0.2580        Siderite          -1.5803     
   Saponite-Na       -0.3934        Nontronite-H      -1.9167     
   Tridymite         -0.4298        Nontronite-K      -2.0419     
   Chalcedony        -0.4747        Ferrosilite       -2.0561     
   Ice               -0.4792        Enstatite         -2.0663     
   Saponite-Ca       -0.4939        Diaspore          -2.2690     
   Magnesite         -0.6426        Halite            -2.3467     
   Cristobalite(alp  -0.6757        Cronstedtite-7A   -2.3654     
   Goethite          -0.6955        Dolomite-ord      -2.3892     
   Magnetite         -0.8396        Dolomite          -2.3899     
   Nontronite-Mg     -0.8916        Magnesiochromite  -2.4590     
   Coesite           -0.9164        Boehmite          -2.5638     
   Cristobalite(bet  -0.9779        Troilite          -2.8005     
   Saponite-H        -1.0204        Pyrrhotite        -2.8801     
   Saponite-K        -1.1444        Brucite           -2.9829     
    (only minerals with log Q/K > -3 listed)

                         partial
  Gases               press. (bar)     fugacity     fug. coef.    log fug.
 ---------------------------------------------------------------------------
   H2O(g)                  0.8226        0.8104        0.9852     -0.0913
   CO2(g)                 0.06647       0.06631        0.9976     -1.1784
   H2S(g)               2.579e-06     2.569e-06        0.9961     -5.5903
   H2(g)                1.945e-06     1.946e-06         1.001     -5.7109
   HCl(g)               6.432e-10     6.432e-10         1.000*    -9.1917
   CH4(g)               1.084e-10     1.083e-10        0.9993     -9.9654
   CO(g)                3.638e-11     3.638e-11         1.000*   -10.4391
   SO2(g)               2.923e-15     2.902e-15        0.9928    -14.5373
   S2(g)                3.890e-20     3.890e-20         1.000*   -19.4101
   C2H4(g)              8.028e-32     8.028e-32         1.000*   -31.0954
   Cl2(g)               2.969e-40     2.969e-40         1.000*   -39.5274
   Na(g)                6.905e-46     6.905e-46         1.000*   -45.1608
   K(g)                 1.294e-49     1.294e-49         1.000*   -48.8880
   O2(g)                2.227e-52     2.227e-52        0.9999    -51.6522
   Mg(g)                1.248e-74     1.248e-74         1.000*   -73.9037
   Ca(g)                8.001e-96     8.001e-96         1.000*   -95.0968
   C(g)                 7.369e-98     7.369e-98         1.000*   -97.1326
   Al(g)               9.266e-114    9.266e-114         1.000*  -113.0331
   Si(g)               1.714e-122    1.714e-122         1.000*  -121.7661
    *no data, gas taken to be ideal

                                  In fluid              Sorbed            Kd
  Original basis total moles   moles     mg/kg      moles     mg/kg      L/kg
 -------------------------------------------------------------------------------
   H2O                 55.5       55.5  9.45e+05
   Al+++           0.000219   1.63e-10  4.16e-06
   Ca++             0.00273    0.00273      104.
   Cl-                0.990      0.990  3.32e+04
   CrO4--          2.36e-05   3.24e-15  3.55e-10
   Fe++             0.00290   0.000455      24.0
   H+               -0.0120   0.000730     0.695
   HCO3-            0.00100    0.00100      57.6
   HPO4--          1.31e-05   1.31e-05      1.19
   K+               0.00102    0.00102      37.6
   Mg++               0.356      0.352  8.08e+03
   Mn++            4.67e-05   4.67e-05      2.42
   Na+                0.636      0.636  1.38e+04
   O2(aq)         -2.35e-05  -1.94e-07  -0.00586
   SO4--            0.00101   0.000678      61.6
   SiO2(aq)         0.00535   0.000462      26.2
   Ti(OH)4(aq)     2.92e-05   2.92e-05      3.19

  Elemental composition               In fluid                  Sorbed
                  total moles     moles       mg/kg        moles       mg/kg
 -------------------------------------------------------------------------------
   Aluminum         0.0002190    1.630e-10   4.155e-06
   Calcium           0.002734     0.002734       103.5
   Carbon            0.001000     0.001000       11.35
   Chlorine            0.9900       0.9900   3.316e+04
   Chromium         2.364e-05    3.239e-15   1.591e-10
   Hydrogen             111.0        111.0   1.057e+05
   Iron              0.002897    0.0004550       24.00
   Magnesium           0.3560       0.3520       8083.
   Manganese        4.670e-05    4.670e-05       2.424
   Oxygen               55.53        55.51   8.390e+05
   Phosphorus       1.312e-05    1.312e-05      0.3839
   Potassium         0.001018     0.001018       37.61
   Silicon           0.005353    0.0004617       12.25
   Sodium              0.6361       0.6361   1.381e+04
   Sulfur            0.001005    0.0006784       20.55
   Titanium         2.916e-05    2.916e-05       1.319


          Step #     4             Xi = 0.0029

          Temperature = 100.0 C    Pressure =  1.013 bars
          pH =  5.476              log fO2 =  -55.011
          Eh =  -0.2041 volts      pe =  -2.7562
          Ionic strength      =    1.308652 molal
          Charge imbalance    =    0.336326 eq/kg (17.24% error)
          Activity of water   =    0.972288
          Solvent mass        =     0.99989 kg
          Solution mass       =      1.0586 kg
          Mineral mass        =   0.0030603 kg
          Solution density    =    0.987    g/cm3
          Solution viscosity  =    0.003    poise
          Chlorinity          =    0.990111 molal
          Dissolved solids    =       55432 mg/kg sol'n
          Hardness            =    33341.78 mg/kg sol'n as CaCO3
            carbonate         =        7.78 mg/kg sol'n as CaCO3
            non-carbonate     =    33334.00 mg/kg sol'n as CaCO3
          Carbonate alkalinity=        7.78 mg/kg sol'n as CaCO3
          Water type          =    Na-Cl
          Bulk volume         =    1.07e+03 cm3
          Fluid volume        =    1.07e+03 cm3
          Mineral volume      =       0.975 cm3
          Inert volume        =        0.00 cm3
          Porosity            =        99.9 %
          Permeability        =        95.6 cm2
          Mass reacted        =        3.01 g

                          moles          moles         grams          cm3      rxn rate
  Reactants             remaining       reacted       reacted       reacted  (mol/kg sec)
 ------------------------------------------------------------------------------------------
   H2O                    0.03340     9.551e-05      0.001721          --            --  
   Al2O3                   0.1739     0.0004974       0.05071          --            --  
   CaO                      2.767      0.007913        0.4438          --            --  
   Cr2O3                  0.01806     5.164e-05      0.007849          --            --  
   FeO(ox)                  3.027      0.008655        0.6219          --            --  
   K2O(ox)                0.01457     4.166e-05      0.003924          --            --  
   MgO                      3.169      0.009063        0.3653          --            --  
   MnO                    0.07292     0.0002085       0.01479          --            --  
   Na2O(ox)               0.07835     0.0002240       0.01389          --            --  
   P2O5                  0.009668     2.765e-05      0.003924          --            --  
   S                     0.008559     2.448e-05     0.0007849     0.0003797          --  
   SiO2                     8.538       0.02442         1.467          --            --  
   TiO2                   0.04493     0.0001285       0.01026          --            --  

  Minerals in system     moles      log moles      grams        volume (cm3)
 ----------------------------------------------------------------------------
   Chromite             5.214e-05     -4.283        0.01167        0.002295
   Hematite              0.003080     -2.511         0.4918         0.09324
   Magnetite            0.0004390     -3.358         0.1017         0.01955
   Pyrite               0.0005121     -3.291        0.06144         0.01226
   Saponite-Mg           0.003018     -2.520          1.155          0.4033
   Talc                  0.003265     -2.486          1.238          0.4448
                                               _____________   _____________
          (total)                                     3.060          0.9755 

  Aqueous species       molality    mg/kg sol'n    act. coef.     log act.
 ---------------------------------------------------------------------------
   Cl-                     0.8543     2.861e+04      0.5556       -0.3236
   Na+                     0.5791     1.258e+04      0.6207       -0.4444
   Mg++                    0.2664         6116.      0.2489       -1.1783
   MgCl+                  0.07712         4353.      0.6207       -1.3200
   NaCl(aq)               0.05741         3169.      1.0000       -1.2410
   Ca++                  0.008289         313.8      0.1741       -2.8406
   Fe++                  0.001314         69.31      0.1741       -3.6406
   K+                    0.001050         38.79      0.5556       -3.2339
   CO2(aq)              0.0006398         26.60      1.0000       -3.1940
   CaCl+                0.0004856         34.64      0.6207       -3.5209
   SiO2(aq)             0.0002843         16.14      1.0000       -3.5462
   FeCl+                0.0002811         24.25      0.6207       -3.7582
   MgHCO3+              0.0002216         17.86      0.6207       -3.8616
   MnCl+                0.0001461         12.47      0.6207       -4.0426
   CaCl2(aq)            0.0001352         14.17      1.0000       -3.8690
   Ti(OH)4(aq)          0.0001295         14.18      1.0000       -3.8877
   HCO3-                0.0001226         7.064      0.6207       -4.1188
   Mn++                 6.349e-05         3.294      0.1741       -4.9565
   H2PO4-               5.122e-05         4.692      0.6207       -4.4977
   KCl(aq)              3.300e-05         2.324      1.0000       -4.4815
   FeCl4--              1.879e-05         3.509      0.0979       -5.7351
   NaHCO3(aq)           1.062e-05        0.8425      1.0000       -4.9740
   HPO4--               5.005e-06        0.4537      0.0979       -6.3097
   CaHCO3+              4.632e-06        0.4424      0.6207       -5.5413
   H+                   4.129e-06      0.003931      0.8101       -5.4756
   FeCl2(aq)            8.655e-07        0.1036      1.0000       -6.0627
   Methane(aq)          4.438e-07      0.006724      1.0000       -6.3529
   NaHSiO3(aq)          4.403e-07       0.04162      1.0000       -6.3563
   MgCO3(aq)            4.124e-07       0.03284      1.0000       -6.3847
   HCl(aq)              3.809e-07       0.01312      1.0000       -6.4192
   OH-                  2.738e-07      0.004399      0.5899       -6.7917
   H2S(aq)              2.265e-07      0.007291      1.0000       -6.6449
   HSiO3-               1.096e-07      0.007983      0.6207       -7.1672
   H2(aq)               7.427e-08     0.0001414      1.0000       -7.1292
   H3PO4(aq)            4.165e-08      0.003855      1.0000       -7.3804
   HS-                  3.777e-08      0.001180      0.5899       -7.6521
   CaCO3(aq)            3.569e-08      0.003374      1.0000       -7.4474
   CO3--                1.609e-08     0.0009120      0.1166       -8.7268
   MgP2O7--             1.495e-08      0.002799      0.0979       -8.8345
   NaOH(aq)             1.362e-08     0.0005146      1.0000       -7.8658
    (only species > 1e-8 molal listed)

  Mineral saturation states
                     log Q/K                          log Q/K
 ----------------------------------------------------------------
   Hematite           0.0000 sat    Dolomite          -1.3998     
   Talc               0.0000 sat    Ferrosilite       -1.4265     
   Chromite           0.0000 sat    C                 -1.4452     
   Pyrite             0.0000 sat    Troilite          -1.5410     
   Magnetite          0.0000 sat    Pyrrhotite        -1.6206     
   Saponite-Mg        0.0000 sat    Minnesotaite      -1.6571     
   Hydroxylapatite   -0.0653        Greenalite        -1.6791     
   Saponite-Na       -0.3917        Nontronite-Mg     -1.7315     
   Saponite-Ca       -0.4076        Enstatite         -1.9963     
   Magnesite         -0.4090        Nontronite-Na     -2.1297     
   Quartz            -0.4680        Nontronite-Ca     -2.1455     
   Ice               -0.4792        Calcite           -2.2581     
   Tridymite         -0.6398        Eskolaite         -2.3125     
   Chalcedony        -0.6847        Halite            -2.3460     
   Goethite          -0.6955        Aragonite         -2.4017     
   Siderite          -0.7871        Fayalite          -2.4741     
   Cristobalite(alp  -0.8857        FeO               -2.5001     
   Cronstedtite-7A   -0.8961        Rhodochrosite     -2.5091     
   Whitlockite       -0.9525        Dolomite-dis      -2.5124     
   Chrysotile        -0.9946        Diaspore          -2.6189     
   Saponite-H        -1.0666        Brucite           -2.7030     
   Coesite           -1.1264        Nontronite-H      -2.8028     
   Saponite-K        -1.1339        Nontronite-K      -2.8713     
   Cristobalite(bet  -1.1879        Wustite           -2.9018     
   SiO2(am)          -1.3619        Boehmite          -2.9137     
   Dolomite-ord      -1.3991     
    (only minerals with log Q/K > -3 listed)

                         partial
  Gases               press. (bar)     fugacity     fug. coef.    log fug.
 ---------------------------------------------------------------------------
   H2O(g)                  0.8226        0.8104        0.9852     -0.0913
   CO2(g)                 0.05974       0.05960        0.9976     -1.2248
   CH4(g)               0.0005077     0.0005074        0.9993     -3.2947
   H2(g)                9.292e-05     9.298e-05         1.001     -4.0316
   H2S(g)               6.780e-06     6.754e-06        0.9961     -5.1704
   CO(g)                1.563e-09     1.563e-09         1.000*    -8.8062
   HCl(g)               4.612e-10     4.612e-10         1.000*    -9.3361
   SO2(g)               7.044e-20     6.993e-20        0.9928    -19.1553
   C2H4(g)              7.719e-22     7.719e-22         1.000*   -21.1124
   S2(g)                1.178e-22     1.178e-22         1.000*   -21.9290
   Cl2(g)               3.194e-42     3.194e-42         1.000*   -41.4956
   Na(g)                6.667e-45     6.667e-45         1.000*   -44.1761
   K(g)                 1.329e-48     1.329e-48         1.000*   -47.8766
   O2(g)                9.756e-56     9.754e-56        0.9999    -55.0108
   Mg(g)                1.136e-72     1.136e-72         1.000*   -71.9445
   Ca(g)                2.428e-93     2.428e-93         1.000*   -92.6147
   C(g)                 1.512e-94     1.512e-94         1.000*   -93.8204
   Al(g)               1.367e-111    1.367e-111         1.000*  -110.8641
   Si(g)               2.413e-119    2.413e-119         1.000*  -118.6175
    *no data, gas taken to be ideal

                                  In fluid              Sorbed            Kd
  Original basis total moles   moles     mg/kg      moles     mg/kg      L/kg
 -------------------------------------------------------------------------------
   H2O                 55.5       55.5  9.45e+05
   Al+++           0.000996   8.80e-11  2.24e-06
   Ca++             0.00891    0.00891      337.
   Cl-                0.990      0.990  3.32e+04
   CrO4--          0.000104   4.55e-16  4.98e-11
   Fe++             0.00966    0.00161      85.2
   H+               -0.0548   0.000695     0.662
   HCO3-            0.00100    0.00100      57.6
   HPO4--          5.63e-05   5.63e-05      5.10
   K+               0.00108    0.00108      40.0
   Mg++               0.363      0.344  7.89e+03
   Mn++            0.000210   0.000210      10.9
   Na+                0.636      0.636  1.38e+04
   O2(aq)         -0.000113  -1.46e-06   -0.0441
   SO4--            0.00102   2.65e-07    0.0240
   SiO2(aq)          0.0244   0.000285      16.2
   Ti(OH)4(aq)     0.000129   0.000129      14.2

  Elemental composition               In fluid                  Sorbed
                  total moles     moles       mg/kg        moles       mg/kg
 -------------------------------------------------------------------------------
   Aluminum         0.0009958    8.804e-11   2.244e-06
   Calcium           0.008913     0.008913       337.5
   Carbon            0.001000     0.001000       11.35
   Chlorine            0.9900       0.9900   3.316e+04
   Chromium         0.0001043    4.546e-16   2.233e-11
   Hydrogen             111.0        111.0   1.057e+05
   Iron              0.009655     0.001615       85.18
   Magnesium           0.3631       0.3437       7892.
   Manganese        0.0002095    0.0002095       10.87
   Oxygen               55.59        55.51   8.389e+05
   Phosphorus       5.629e-05    5.629e-05       1.647
   Potassium         0.001083     0.001083       40.01
   Silicon            0.02442    0.0002849       7.558
   Sodium              0.6364       0.6364   1.382e+04
   Sulfur            0.001024    2.649e-07    0.008024
   Titanium         0.0001295    0.0001295       5.857


          Step #     5             Xi = 0.0039

          Temperature = 100.0 C    Pressure =  1.013 bars
          pH =  5.395              log fO2 =  -55.011
          Eh =  -0.1981 volts      pe =  -2.6760
          Ionic strength      =    1.309391 molal
          Charge imbalance    =    0.336314 eq/kg (17.24% error)
          Activity of water   =    0.972277
          Solvent mass        =     0.99985 kg
          Solution mass       =      1.0586 kg
          Mineral mass        =   0.0041315 kg
          Solution density    =    0.987    g/cm3
          Solution viscosity  =    0.003    poise
          Chlorinity          =    0.990153 molal
          Dissolved solids    =       55509 mg/kg sol'n
          Hardness            =    33253.67 mg/kg sol'n as CaCO3
            carbonate         =        6.66 mg/kg sol'n as CaCO3
            non-carbonate     =    33247.02 mg/kg sol'n as CaCO3
          Carbonate alkalinity=        6.66 mg/kg sol'n as CaCO3
          Water type          =    Na-Cl
          Bulk volume         =    1.07e+03 cm3
          Fluid volume        =    1.07e+03 cm3
          Mineral volume      =        1.33 cm3
          Inert volume        =        0.00 cm3
          Porosity            =        99.9 %
          Permeability        =        94.6 cm2
          Mass reacted        =        4.12 g

                          moles          moles         grams          cm3      rxn rate
  Reactants             remaining       reacted       reacted       reacted  (mol/kg sec)
 ------------------------------------------------------------------------------------------
   H2O                    0.03336     0.0001308      0.002357          --            --  
   Al2O3                   0.1737     0.0006814       0.06947          --            --  
   CaO                      2.764       0.01084        0.6079          --            --  
   Cr2O3                  0.01804     7.074e-05       0.01075          --            --  
   FeO(ox)                  3.023       0.01186        0.8519          --            --  
   K2O(ox)                0.01455     5.707e-05      0.005376          --            --  
   MgO                      3.166       0.01241        0.5004          --            --  
   MnO                    0.07284     0.0002856       0.02026          --            --  
   Na2O(ox)               0.07826     0.0003069       0.01902          --            --  
   P2O5                  0.009657     3.787e-05      0.005376          --            --  
   S                     0.008550     3.353e-05      0.001075     0.0005201          --  
   SiO2                     8.529       0.03345         2.010          --            --  
   TiO2                   0.04488     0.0001760       0.01406          --            --  

  Minerals in system     moles      log moles      grams        volume (cm3)
 ----------------------------------------------------------------------------
   Chromite             7.124e-05     -4.147        0.01595        0.003135
   Hematite             0.0006370     -3.196         0.1017         0.01928
   Hydroxylapatite      6.870e-06     -5.163       0.003451        0.001302
   Magnetite             0.002886     -2.540         0.6683          0.1285
   Pyrite               0.0005166     -3.287        0.06199         0.01237
   Saponite-Mg           0.004132     -2.384          1.582          0.5523
   Talc                  0.004476     -2.349          1.698          0.6099
                                               _____________   _____________
          (total)                                     4.131           1.327 

  Aqueous species       molality    mg/kg sol'n    act. coef.     log act.
 ---------------------------------------------------------------------------
   Cl-                     0.8547     2.862e+04      0.5556       -0.3235
   Na+                     0.5793     1.258e+04      0.6207       -0.4443
   Mg++                    0.2635         6048.      0.2489       -1.1832
   MgCl+                  0.07629         4306.      0.6207       -1.3246
   NaCl(aq)               0.05745         3171.      1.0000       -1.2407
   Ca++                   0.01098         415.6      0.1741       -2.7186
   Fe++                  0.001901         100.3      0.1741       -3.4803
   K+                    0.001080         39.90      0.5556       -3.2217
   CO2(aq)              0.0006818         28.34      1.0000       -3.1664
   CaCl+                0.0006434         45.90      0.6207       -3.3987
   FeCl+                0.0004068         35.08      0.6207       -3.5977
   SiO2(aq)             0.0003782         21.46      1.0000       -3.4223
   MnCl+                0.0001998         17.06      0.6207       -3.9064
   MgHCO3+              0.0001941         15.64      0.6207       -3.9190
   CaCl2(aq)            0.0001792         18.79      1.0000       -3.7466
   Ti(OH)4(aq)          0.0001770         19.38      1.0000       -3.7519
   HCO3-                0.0001086         6.258      0.6207       -4.1713
   Mn++                 8.684e-05         4.506      0.1741       -4.8205
   H2PO4-               5.185e-05         4.750      0.6207       -4.4924
   KCl(aq)              3.395e-05         2.391      1.0000       -4.4692
   FeCl4--              2.723e-05         5.084      0.0979       -5.5741
   NaHCO3(aq)           9.410e-06        0.7466      1.0000       -5.0264
   CaHCO3+              5.436e-06        0.5191      0.6207       -5.4718
   H+                   4.966e-06      0.004727      0.8102       -5.3954
   HPO4--               4.214e-06        0.3820      0.0979       -6.3845
   FeCl2(aq)            1.253e-06        0.1500      1.0000       -5.9021
   NaHSiO3(aq)          4.870e-07       0.04604      1.0000       -6.3124
   Methane(aq)          4.728e-07      0.007164      1.0000       -6.3253
   HCl(aq)              4.582e-07       0.01578      1.0000       -6.3389
   MgCO3(aq)            3.004e-07       0.02392      1.0000       -6.5223
   OH-                  2.277e-07      0.003657      0.5899       -6.8719
   H2S(aq)              2.265e-07      0.007291      1.0000       -6.6449
   HSiO3-               1.212e-07      0.008828      0.6207       -7.1235
   H2(aq)               7.427e-08     0.0001414      1.0000       -7.1292
   H3PO4(aq)            5.071e-08      0.004694      1.0000       -7.2949
   CaCO3(aq)            3.483e-08      0.003292      1.0000       -7.4581
   HS-                  3.140e-08     0.0009810      0.5899       -7.7322
   CO3--                1.185e-08     0.0006719      0.1166       -8.8595
   NaOH(aq)             1.133e-08     0.0004280      1.0000       -7.9458
   MgP2O7--             1.048e-08      0.001962      0.0979       -8.9889
    (only species > 1e-8 molal listed)

  Mineral saturation states
                     log Q/K                          log Q/K
 ----------------------------------------------------------------
   Hematite           0.0000 sat    Chrysotile        -1.2423     
   Magnetite          0.0000 sat    Ferrosilite       -1.3026     
   Talc               0.0000 sat    C                 -1.4176     
   Saponite-Mg        0.0000 sat    Greenalite        -1.4315     
   Pyrite             0.0000 sat    Troilite          -1.5410     
   Hydroxylapatite    0.0000 sat    Dolomite-ord      -1.5473     
   Chromite           0.0000 sat    Dolomite          -1.5480     
   Quartz            -0.3441        Pyrrhotite        -1.6206     
   Saponite-Ca       -0.3866        Nontronite-Ca     -1.6292     
   Saponite-Na       -0.3909        Nontronite-Na     -1.6335     
   Ice               -0.4792        Enstatite         -2.0376     
   Tridymite         -0.5159        Calcite           -2.2688     
   Magnesite         -0.5466        Nontronite-H      -2.2801     
   Chalcedony        -0.5608        Eskolaite         -2.3125     
   Goethite          -0.6955        Halite            -2.3457     
   Siderite          -0.7595        Fayalite          -2.3502     
   Cristobalite(alp  -0.7618        Nontronite-K      -2.3711     
   Cronstedtite-7A   -0.7722        Aragonite         -2.4124     
   Whitlockite       -0.8963        Diaspore          -2.4125     
   Coesite           -1.0025        FeO               -2.5001     
   Saponite-H        -1.0394        Rhodochrosite     -2.5058     
   Cristobalite(bet  -1.0640        Dolomite-dis      -2.6606     
   Saponite-K        -1.1290        Boehmite          -2.7073     
   Minnesotaite      -1.1617        Brucite           -2.8681     
   Nontronite-Mg     -1.2361        Wustite           -2.9018     
   SiO2(am)          -1.2380     
    (only minerals with log Q/K > -3 listed)

                         partial
  Gases               press. (bar)     fugacity     fug. coef.    log fug.
 ---------------------------------------------------------------------------
   H2O(g)                  0.8225        0.8104        0.9852     -0.0913
   CO2(g)                 0.06366       0.06351        0.9976     -1.1972
   CH4(g)               0.0005410     0.0005406        0.9993     -3.2671
   H2(g)                9.292e-05     9.298e-05         1.001     -4.0316
   H2S(g)               6.780e-06     6.754e-06        0.9961     -5.1704
   CO(g)                1.665e-09     1.665e-09         1.000*    -8.7786
   HCl(g)               5.549e-10     5.549e-10         1.000*    -9.2558
   SO2(g)               7.044e-20     6.993e-20        0.9928    -19.1553
   C2H4(g)              8.765e-22     8.765e-22         1.000*   -21.0573
   S2(g)                1.178e-22     1.178e-22         1.000*   -21.9290
   Cl2(g)               4.624e-42     4.624e-42         1.000*   -41.3350
   Na(g)                5.545e-45     5.545e-45         1.000*   -44.2561
   K(g)                 1.136e-48     1.136e-48         1.000*   -47.9446
   O2(g)                9.756e-56     9.754e-56        0.9999    -55.0108
   Mg(g)                7.769e-73     7.769e-73         1.000*   -72.1096
   Ca(g)                2.224e-93     2.224e-93         1.000*   -92.6529
   C(g)                 1.611e-94     1.611e-94         1.000*   -93.7928
   Al(g)               2.199e-111    2.199e-111         1.000*  -110.6577
   Si(g)               3.209e-119    3.209e-119         1.000*  -118.4936
    *no data, gas taken to be ideal

                                  In fluid              Sorbed            Kd
  Original basis total moles   moles     mg/kg      moles     mg/kg      L/kg
 -------------------------------------------------------------------------------
   H2O                 55.5       55.5  9.44e+05
   Al+++            0.00136   1.27e-10  3.23e-06
   Ca++              0.0118     0.0118      447.
   Cl-                0.990      0.990  3.32e+04
   CrO4--          0.000142   7.91e-16  8.67e-11
   Fe++              0.0129    0.00234      123.
   H+               -0.0751   0.000739     0.703
   HCO3-            0.00100    0.00100      57.6
   HPO4--          7.67e-05   5.61e-05      5.09
   K+               0.00111    0.00111      41.1
   Mg++               0.366      0.340  7.80e+03
   Mn++            0.000287   0.000287      14.9
   Na+                0.637      0.637  1.38e+04
   O2(aq)         -0.000155  -1.50e-06   -0.0454
   SO4--            0.00103   2.58e-07    0.0234
   SiO2(aq)          0.0334   0.000379      21.5
   Ti(OH)4(aq)     0.000177   0.000177      19.4

  Elemental composition               In fluid                  Sorbed
                  total moles     moles       mg/kg        moles       mg/kg
 -------------------------------------------------------------------------------
   Aluminum          0.001364    1.269e-10   3.234e-06
   Calcium            0.01184      0.01181       447.0
   Carbon            0.001000     0.001000       11.35
   Chlorine            0.9900       0.9900   3.316e+04
   Chromium         0.0001425    7.909e-16   3.885e-11
   Hydrogen             111.0        111.0   1.057e+05
   Iron               0.01286     0.002336       123.2
   Magnesium           0.3664       0.3399       7804.
   Manganese        0.0002866    0.0002866       14.88
   Oxygen               55.62        55.50   8.389e+05
   Phosphorus       7.674e-05    5.613e-05       1.642
   Potassium         0.001114     0.001114       41.15
   Silicon            0.03345    0.0003787       10.05
   Sodium              0.6366       0.6366   1.383e+04
   Sulfur            0.001034    2.583e-07    0.007824
   Titanium         0.0001770    0.0001770       8.006


          Step #     8             Xi = 0.0042

          Temperature = 100.0 C    Pressure =  1.013 bars
          pH =  5.380              log fO2 =  -55.036
          Eh =  -0.1975 volts      pe =  -2.6671
          Ionic strength      =    1.309584 molal
          Charge imbalance    =    0.336310 eq/kg (17.24% error)
          Activity of water   =    0.972273
          Solvent mass        =     0.99983 kg
          Solution mass       =      1.0586 kg
          Mineral mass        =   0.0044137 kg
          Solution density    =    0.987    g/cm3
          Solution viscosity  =    0.003    poise
          Chlorinity          =    0.990164 molal
          Dissolved solids    =       55529 mg/kg sol'n
          Hardness            =    33230.03 mg/kg sol'n as CaCO3
            carbonate         =        6.46 mg/kg sol'n as CaCO3
            non-carbonate     =    33223.57 mg/kg sol'n as CaCO3
          Carbonate alkalinity=        6.46 mg/kg sol'n as CaCO3
          Water type          =    Na-Cl
          Bulk volume         =    1.07e+03 cm3
          Fluid volume        =    1.07e+03 cm3
          Mineral volume      =        1.42 cm3
          Inert volume        =        0.00 cm3
          Porosity            =        99.9 %
          Permeability        =        94.3 cm2
          Mass reacted        =        4.41 g

                          moles          moles         grams          cm3      rxn rate
  Reactants             remaining       reacted       reacted       reacted  (mol/kg sec)
 ------------------------------------------------------------------------------------------
   H2O                    0.03335     0.0001401      0.002525          --            --  
   Al2O3                   0.1737     0.0007298       0.07441          --            --  
   CaO                      2.763       0.01161        0.6511          --            --  
   Cr2O3                  0.01803     7.577e-05       0.01152          --            --  
   FeO(ox)                  3.023       0.01270        0.9124          --            --  
   K2O(ox)                0.01455     6.113e-05      0.005758          --            --  
   MgO                      3.165       0.01330        0.5359          --            --  
   MnO                    0.07282     0.0003060       0.02170          --            --  
   Na2O(ox)               0.07824     0.0003287       0.02037          --            --  
   P2O5                  0.009655     4.057e-05      0.005758          --            --  
   S                     0.008548     3.591e-05      0.001152     0.0005571          --  
   SiO2                     8.527       0.03583         2.153          --            --  
   TiO2                   0.04487     0.0001885       0.01506          --            --  

  Minerals in system     moles      log moles      grams        volume (cm3)
 ----------------------------------------------------------------------------
   Chromite             7.627e-05     -4.118        0.01707        0.003357
   Hydroxylapatite      9.114e-06     -5.040       0.004578        0.001728
   Magnetite             0.003525     -2.453         0.8161          0.1569
   Pyrite               0.0005178     -3.286        0.06213         0.01240
   Saponite-Mg           0.004426     -2.354          1.695          0.5916
   Talc                  0.004796     -2.319          1.819          0.6535
                                               _____________   _____________
          (total)                                     4.414           1.419 

  Aqueous species       molality    mg/kg sol'n    act. coef.     log act.
 ---------------------------------------------------------------------------
   Cl-                     0.8548     2.862e+04      0.5556       -0.3234
   Na+                     0.5793     1.258e+04      0.6207       -0.4442
   Mg++                    0.2627         6030.      0.2489       -1.1845
   MgCl+                  0.07608         4294.      0.6207       -1.3259
   NaCl(aq)               0.05746         3172.      1.0000       -1.2406
   Ca++                   0.01169         442.4      0.1741       -2.6915
   Fe++                  0.002060         108.6      0.1741       -3.4454
   K+                    0.001088         40.19      0.5556       -3.2185
   CO2(aq)              0.0006895         28.66      1.0000       -3.1615
   CaCl+                0.0006848         48.85      0.6207       -3.3715
   FeCl+                0.0004409         38.02      0.6207       -3.5628
   SiO2(aq)             0.0003996         22.68      1.0000       -3.3984
   MnCl+                0.0002140         18.27      0.6207       -3.8767
   CaCl2(aq)            0.0001908         20.00      1.0000       -3.7195
   Ti(OH)4(aq)          0.0001896         20.75      1.0000       -3.7222
   MgHCO3+              0.0001890         15.23      0.6207       -3.9307
   HCO3-                0.0001060         6.109      0.6207       -4.1818
   Mn++                 9.299e-05         4.825      0.1741       -4.7908
   H2PO4-               5.074e-05         4.648      0.6207       -4.5018
   KCl(aq)              3.420e-05         2.408      1.0000       -4.4660
   FeCl4--              2.952e-05         5.512      0.0979       -5.5390
   NaHCO3(aq)           9.188e-06        0.7290      1.0000       -5.0368
   CaHCO3+              5.649e-06        0.5393      0.6207       -5.4552
   H+                   5.144e-06      0.004897      0.8102       -5.3801
   HPO4--               3.981e-06        0.3609      0.0979       -6.4092
   FeCl2(aq)            1.358e-06        0.1626      1.0000       -5.8671
   Methane(aq)          5.382e-07      0.008155      1.0000       -6.2690
   NaHSiO3(aq)          4.968e-07       0.04696      1.0000       -6.3038
   HCl(aq)              4.747e-07       0.01635      1.0000       -6.3235
   MgCO3(aq)            2.823e-07       0.02248      1.0000       -6.5493
   H2S(aq)              2.287e-07      0.007363      1.0000       -6.6407
   OH-                  2.198e-07      0.003531      0.5899       -6.8872
   HSiO3-               1.237e-07      0.009004      0.6207       -7.1149
   H2(aq)               7.650e-08     0.0001456      1.0000       -7.1164
   H3PO4(aq)            5.141e-08      0.004758      1.0000       -7.2890
   CaCO3(aq)            3.493e-08      0.003302      1.0000       -7.4568
   HS-                  3.062e-08     0.0009564      0.5899       -7.7432
   CO3--                1.117e-08     0.0006333      0.1166       -8.8852
   NaOH(aq)             1.094e-08     0.0004131      1.0000       -7.9611
    (only species > 1e-8 molal listed)

  Mineral saturation states
                     log Q/K                          log Q/K
 ----------------------------------------------------------------
   Pyrite             0.0000 sat    Ferrosilite       -1.2744     
   Chromite           0.0000 sat    Chrysotile        -1.2901     
   Talc               0.0000 sat    Greenalite        -1.3707     
   Magnetite          0.0000 sat    C                 -1.3870     
   Saponite-Mg        0.0000 sat    Troilite          -1.5325     
   Hydroxylapatite    0.0000 sat    Nontronite-Ca     -1.5331     
   Hematite          -0.0043        Nontronite-Na     -1.5418     
   Quartz            -0.3202        Dolomite-ord      -1.5730     
   Saponite-Ca       -0.3820        Dolomite          -1.5737     
   Saponite-Na       -0.3907        Pyrrhotite        -1.6121     
   Ice               -0.4792        Enstatite         -2.0456     
   Tridymite         -0.4920        Nontronite-H      -2.1834     
   Chalcedony        -0.5369        Calcite           -2.2675     
   Magnesite         -0.5736        Nontronite-K      -2.2784     
   Goethite          -0.6976        Eskolaite         -2.3168     
   Cristobalite(alp  -0.7379        Fayalite          -2.3177     
   Cronstedtite-7A   -0.7440        Halite            -2.3456     
   Siderite          -0.7503        Diaspore          -2.3726     
   Whitlockite       -0.8951        Aragonite         -2.4111     
   Coesite           -0.9786        FeO               -2.4958     
   Saponite-H        -1.0341        Rhodochrosite     -2.5018     
   Cristobalite(bet  -1.0401        Boehmite          -2.6674     
   Minnesotaite      -1.0531        Dolomite-dis      -2.6863     
   Saponite-K        -1.1278        Wustite           -2.8985     
   Nontronite-Mg     -1.1446        Brucite           -2.9000     
   SiO2(am)          -1.2141     
    (only minerals with log Q/K > -3 listed)

                         partial
  Gases               press. (bar)     fugacity     fug. coef.    log fug.
 ---------------------------------------------------------------------------
   H2O(g)                  0.8225        0.8104        0.9852     -0.0913
   CO2(g)                 0.06438       0.06423        0.9976     -1.1923
   CH4(g)               0.0006158     0.0006154        0.9993     -3.2108
   H2(g)                9.571e-05     9.577e-05         1.001     -4.0188
   H2S(g)               6.847e-06     6.821e-06        0.9961     -5.1662
   CO(g)                1.734e-09     1.734e-09         1.000*    -8.7608
   HCl(g)               5.748e-10     5.748e-10         1.000*    -9.2404
   SO2(g)               6.509e-20     6.463e-20        0.9928    -19.1896
   C2H4(g)              1.071e-21     1.071e-21         1.000*   -20.9704
   S2(g)                1.132e-22     1.132e-22         1.000*   -21.9462
   Cl2(g)               4.818e-42     4.818e-42         1.000*   -41.3171
   Na(g)                5.433e-45     5.433e-45         1.000*   -44.2650
   K(g)                 1.121e-48     1.121e-48         1.000*   -47.9503
   O2(g)                9.195e-56     9.194e-56        0.9999    -55.0365
   Mg(g)                7.436e-73     7.436e-73         1.000*   -72.1287
   Ca(g)                2.272e-93     2.272e-93         1.000*   -92.6436
   C(g)                 1.729e-94     1.729e-94         1.000*   -93.7622
   Al(g)               2.520e-111    2.520e-111         1.000*  -110.5986
   Si(g)               3.598e-119    3.598e-119         1.000*  -118.4440
    *no data, gas taken to be ideal

                                  In fluid              Sorbed            Kd
  Original basis total moles   moles     mg/kg      moles     mg/kg      L/kg
 -------------------------------------------------------------------------------
   H2O                 55.5       55.5  9.44e+05
   Al+++            0.00146   1.36e-10  3.48e-06
   Ca++              0.0126     0.0126      476.
   Cl-                0.990      0.990  3.32e+04
   CrO4--          0.000153   8.75e-16  9.59e-11
   Fe++              0.0137    0.00253      134.
   H+               -0.0804   0.000746     0.710
   HCO3-            0.00100    0.00100      57.6
   HPO4--          8.21e-05   5.48e-05      4.97
   K+               0.00112    0.00112      41.4
   Mg++               0.367      0.339  7.78e+03
   Mn++            0.000307   0.000307      15.9
   Na+                0.637      0.637  1.38e+04
   O2(aq)         -0.000166  -1.64e-06   -0.0495
   SO4--            0.00104   2.60e-07    0.0236
   SiO2(aq)          0.0358   0.000400      22.7
   Ti(OH)4(aq)     0.000190   0.000190      20.8

  Elemental composition               In fluid                  Sorbed
                  total moles     moles       mg/kg        moles       mg/kg
 -------------------------------------------------------------------------------
   Aluminum          0.001461    1.364e-10   3.476e-06
   Calcium            0.01261      0.01257       475.7
   Carbon            0.001000     0.001000       11.35
   Chlorine            0.9900       0.9900   3.315e+04
   Chromium         0.0001525    8.749e-16   4.297e-11
   Hydrogen             111.0        111.0   1.057e+05
   Iron               0.01370     0.002531       133.5
   Magnesium           0.3673       0.3389       7781.
   Manganese        0.0003070    0.0003070       15.93
   Oxygen               55.63        55.50   8.389e+05
   Phosphorus       8.213e-05    5.479e-05       1.603
   Potassium         0.001122     0.001122       41.45
   Silicon            0.03583    0.0004001       10.62
   Sodium              0.6367       0.6367   1.383e+04
   Sulfur            0.001036    2.597e-07    0.007866
   Titanium         0.0001895    0.0001895       8.572


          Step #    25             Xi = 0.0090

          Temperature = 100.0 C    Pressure =  1.013 bars
          pH =  5.392              log fO2 =  -57.152
          Eh =  -0.2375 volts      pe =  -3.2079
          Ionic strength      =    1.312875 molal
          Charge imbalance    =    0.336285 eq/kg (17.21% error)
          Activity of water   =    0.972218
          Solvent mass        =     0.99961 kg
          Solution mass       =      1.0587 kg
          Mineral mass        =   0.0094013 kg
          Solution density    =    0.987    g/cm3
          Solution viscosity  =    0.003    poise
          Chlorinity          =    0.990390 molal
          Dissolved solids    =       55815 mg/kg sol'n
          Hardness            =    32865.55 mg/kg sol'n as CaCO3
            carbonate         =        6.61 mg/kg sol'n as CaCO3
            non-carbonate     =    32858.94 mg/kg sol'n as CaCO3
          Carbonate alkalinity=        6.61 mg/kg sol'n as CaCO3
          Water type          =    Na-Cl
          Bulk volume         =    1.08e+03 cm3
          Fluid volume        =    1.07e+03 cm3
          Mineral volume      =        3.04 cm3
          Inert volume        =        0.00 cm3
          Porosity            =        99.7 %
          Permeability        =        89.5 cm2
          Mass reacted        =        9.48 g

                          moles          moles         grams          cm3      rxn rate
  Reactants             remaining       reacted       reacted       reacted  (mol/kg sec)
 ------------------------------------------------------------------------------------------
   H2O                    0.03319     0.0003012      0.005426          --            --  
   Al2O3                   0.1729      0.001568        0.1599          --            --  
   CaO                      2.750       0.02495         1.399          --            --  
   Cr2O3                  0.01795     0.0001628       0.02475          --            --  
   FeO(ox)                  3.008       0.02729         1.961          --            --  
   K2O(ox)                0.01448     0.0001314       0.01237          --            --  
   MgO                      3.150       0.02858         1.152          --            --  
   MnO                    0.07247     0.0006575       0.04664          --            --  
   Na2O(ox)               0.07786     0.0007065       0.04379          --            --  
   P2O5                  0.009608     8.718e-05       0.01237          --            --  
   S                     0.008506     7.718e-05      0.002475      0.001197          --  
   SiO2                     8.486       0.07699         4.626          --            --  
   TiO2                   0.04465     0.0004052       0.03236          --            --  

  Minerals in system     moles      log moles      grams        volume (cm3)
 ----------------------------------------------------------------------------
   Chromite             0.0001633     -3.787        0.03656        0.007188
   Hydroxylapatite      5.324e-05     -4.274        0.02674         0.01009
   Magnetite             0.007149     -2.146          1.655          0.3183
   Minnesotaite         0.0002478     -3.606         0.1174         0.03664
   Pyrite               0.0005383     -3.269        0.06458         0.01289
   Saponite-Mg           0.009508     -2.022          3.641           1.271
   Talc                   0.01018     -1.992          3.860           1.387
                                               _____________   _____________
          (total)                                     9.401           3.043 

  Aqueous species       molality    mg/kg sol'n    act. coef.     log act.
 ---------------------------------------------------------------------------
   Cl-                     0.8564     2.867e+04      0.5555       -0.3226
   Na+                     0.5800     1.259e+04      0.6207       -0.4437
   Mg++                    0.2496         5729.      0.2489       -1.2066
   MgCl+                  0.07242         4086.      0.6207       -1.3472
   NaCl(aq)               0.05764         3181.      1.0000       -1.2393
   Ca++                   0.02390         904.4      0.1740       -2.3809
   Fe++                  0.004394         231.7      0.1740       -3.1165
   CaCl+                 0.001403         100.0      0.6207       -3.0601
   K+                    0.001225         45.21      0.5555       -3.1673
   FeCl+                0.0009419         81.19      0.6207       -3.2331
   Methane(aq)          0.0009016         13.66      1.0000       -3.0450
   MnCl+                0.0004594         39.21      0.6207       -3.5449
   Ti(OH)4(aq)          0.0004063         44.47      1.0000       -3.3911
   SiO2(aq)             0.0003985         22.61      1.0000       -3.3996
   CaCl2(aq)            0.0003915         41.03      1.0000       -3.4072
   Mn++                 0.0001993         10.34      0.1740       -4.4598
   CO2(aq)              6.782e-05         2.818      1.0000       -4.1686
   FeCl4--              6.349e-05         11.85      0.0978       -5.2069
   KCl(aq)              3.856e-05         2.714      1.0000       -4.4139
   MgHCO3+              1.815e-05         1.462      0.6207       -4.9482
   H2PO4-               1.445e-05         1.324      0.6207       -5.0471
   HCO3-                1.072e-05        0.6174      0.6207       -5.1771
   H+                   5.004e-06      0.004762      0.8104       -5.3920
   FeCl2(aq)            2.907e-06        0.3479      1.0000       -5.5366
   CaHCO3+              1.167e-06        0.1114      0.6207       -6.1399
   HPO4--               1.166e-06        0.1057      0.0978       -6.9427
   NaHCO3(aq)           9.300e-07       0.07376      1.0000       -6.0315
   H2(aq)               8.738e-07      0.001663      1.0000       -6.0586
   H2S(aq)              5.151e-07       0.01658      1.0000       -6.2881
   NaHSiO3(aq)          5.099e-07       0.04818      1.0000       -6.2925
   HCl(aq)              4.628e-07       0.01593      1.0000       -6.3346
   OH-                  2.259e-07      0.003627      0.5899       -6.8753
   HSiO3-               1.267e-07      0.009226      0.6207       -7.1042
   HS-                  7.087e-08      0.002213      0.5899       -7.3788
   MgCO3(aq)            2.787e-08      0.002219      1.0000       -7.5549
   H3PO4(aq)            1.425e-08      0.001318      1.0000       -7.8463
   NaOH(aq)             1.125e-08     0.0004250      1.0000       -7.9487
    (only species > 1e-8 molal listed)

  Mineral saturation states
                     log Q/K                          log Q/K
 ----------------------------------------------------------------
   Minnesotaite       0.0000 sat    Saponite-H        -1.0344     
   Chromite           0.0000 sat    Cristobalite(bet  -1.0413     
   Hydroxylapatite    0.0000 sat    Saponite-K        -1.1072     
   Saponite-Mg        0.0000 sat    SiO2(am)          -1.2153     
   Pyrite             0.0000 sat    Chrysotile        -1.2878     
   Talc               0.0000 sat    Siderite          -1.4049     
   Magnetite          0.0000 sat    Nontronite-Mg     -1.5019     
   C                 -0.2785        Magnesite         -1.5792     
   Greenalite        -0.3153        Fayalite          -1.6137     
   Quartz            -0.3214        Nontronite-Ca     -1.8355     
   Saponite-Ca       -0.3271        Nontronite-Na     -1.8952     
   Hematite          -0.3569        Enstatite         -2.0452     
   Saponite-Na       -0.3868        FeO               -2.1432     
   Cronstedtite-7A   -0.3926        Halite            -2.3443     
   Ice               -0.4792        Diaspore          -2.3746     
   Tridymite         -0.4932        Nontronite-H      -2.5410     
   Chalcedony        -0.5381        Nontronite-K      -2.6151     
   Cristobalite(alp  -0.7391        Wustite           -2.6206     
   Troilite          -0.8273        Eskolaite         -2.6694     
   Goethite          -0.8740        Boehmite          -2.6694     
   Pyrrhotite        -0.9069        Brucite           -2.8985     
   Ferrosilite       -0.9230        Fe(OH)2           -2.9351     
   Coesite           -0.9798        Calcite           -2.9403     
   Whitlockite       -1.0065     
    (only minerals with log Q/K > -3 listed)

                         partial
  Gases               press. (bar)     fugacity     fug. coef.    log fug.
 ---------------------------------------------------------------------------
   CH4(g)                   1.032         1.031        0.9993      0.0132
   H2O(g)                  0.8225        0.8103        0.9852     -0.0913
   CO2(g)                0.006333      0.006318        0.9976     -2.1994
   H2(g)                 0.001093      0.001094         1.001     -2.9610
   H2S(g)               1.542e-05     1.536e-05        0.9961     -4.8136
   CO(g)                1.949e-09     1.949e-09         1.000*    -8.7102
   HCl(g)               5.604e-10     5.604e-10         1.000*    -9.2515
   C2H4(g)              2.302e-17     2.302e-17         1.000*   -16.6379
   SO2(g)               9.834e-23     9.763e-23        0.9928    -22.0104
   S2(g)                4.400e-24     4.400e-24         1.000*   -23.3566
   Cl2(g)               4.008e-43     4.008e-43         1.000*   -42.3970
   Na(g)                1.890e-44     1.890e-44         1.000*   -43.7236
   K(g)                 4.383e-48     4.383e-48         1.000*   -47.3582
   O2(g)                7.046e-58     7.045e-58        0.9999    -57.1521
   Mg(g)                8.525e-72     8.525e-72         1.000*   -71.0693
   Ca(g)                5.604e-92     5.604e-92         1.000*   -91.2515
   C(g)                 2.220e-93     2.220e-93         1.000*   -92.6537
   Al(g)               9.687e-110    9.687e-110         1.000*  -109.0138
   Si(g)               4.682e-117    4.682e-117         1.000*  -116.3295
    *no data, gas taken to be ideal

                                  In fluid              Sorbed            Kd
  Original basis total moles   moles     mg/kg      moles     mg/kg      L/kg
 -------------------------------------------------------------------------------
   H2O                 55.6       55.5  9.44e+05
   Al+++            0.00314   1.38e-10  3.51e-06
   Ca++              0.0260     0.0257      972.
   Cl-                0.990      0.990  3.32e+04
   CrO4--          0.000327   5.41e-16  5.93e-11
   Fe++              0.0283    0.00540      285.
   H+                -0.173   0.000989     0.942
   HCO3-            0.00100    0.00100      57.6
   HPO4--          0.000175   1.56e-05      1.42
   K+               0.00126    0.00126      46.6
   Mg++               0.383      0.322  7.39e+03
   Mn++            0.000659   0.000659      34.2
   Na+                0.637      0.637  1.38e+04
   O2(aq)         -0.000358   -0.00180     -54.5
   SO4--            0.00108   5.86e-07    0.0532
   SiO2(aq)          0.0770   0.000399      22.6
   Ti(OH)4(aq)     0.000406   0.000406      44.5

  Elemental composition               In fluid                  Sorbed
                  total moles     moles       mg/kg        moles       mg/kg
 -------------------------------------------------------------------------------
   Aluminum          0.003138    1.378e-10   3.512e-06
   Calcium            0.02595      0.02569       972.4
   Carbon            0.001000     0.001000       11.35
   Chlorine            0.9900       0.9900   3.315e+04
   Chromium         0.0003267    5.414e-16   2.659e-11
   Hydrogen             111.0        111.0   1.057e+05
   Iron               0.02829     0.005400       284.8
   Magnesium           0.3826       0.3220       7391.
   Manganese        0.0006585    0.0006585       34.17
   Oxygen               55.76        55.49   8.386e+05
   Phosphorus       0.0001754    1.563e-05      0.4573
   Potassium         0.001263     0.001263       46.63
   Silicon            0.07699    0.0003990       10.58
   Sodium              0.6374       0.6374   1.384e+04
   Sulfur            0.001077    5.858e-07     0.01774
   Titanium         0.0004062    0.0004062       18.37


          Step #    26             Xi = 0.0106

          Temperature = 100.0 C    Pressure =  1.013 bars
          pH =  5.512              log fO2 =  -58.483
          Eh =  -0.2710 volts      pe =  -3.6602
          Ionic strength      =    1.313952 molal
          Charge imbalance    =    0.336299 eq/kg (17.2% error)
          Activity of water   =    0.972199
          Solvent mass        =     0.99950 kg
          Solution mass       =      1.0587 kg
          Mineral mass        =    0.011138 kg
          Solution density    =    0.987    g/cm3
          Solution viscosity  =    0.003    poise
          Chlorinity          =    0.990500 molal
          Dissolved solids    =       55880 mg/kg sol'n
          Hardness            =    32860.09 mg/kg sol'n as CaCO3
            carbonate         =        8.34 mg/kg sol'n as CaCO3
            non-carbonate     =    32851.75 mg/kg sol'n as CaCO3
          Carbonate alkalinity=        8.34 mg/kg sol'n as CaCO3
          Water type          =    Na-Cl
          Bulk volume         =    1.08e+03 cm3
          Fluid volume        =    1.07e+03 cm3
          Mineral volume      =        3.62 cm3
          Inert volume        =        0.00 cm3
          Porosity            =        99.7 %
          Permeability        =        87.9 cm2
          Mass reacted        =        11.2 g

                          moles          moles         grams          cm3      rxn rate
  Reactants             remaining       reacted       reacted       reacted  (mol/kg sec)
 ------------------------------------------------------------------------------------------
   H2O                    0.03314     0.0003549      0.006394          --            --  
   Al2O3                   0.1726      0.001848        0.1884          --            --  
   CaO                      2.746       0.02940         1.649          --            --  
   Cr2O3                  0.01792     0.0001919       0.02916          --            --  
   FeO(ox)                  3.003       0.03216         2.311          --            --  
   K2O(ox)                0.01446     0.0001548       0.01458          --            --  
   MgO                      3.144       0.03367         1.357          --            --  
   MnO                    0.07235     0.0007748       0.05496          --            --  
   Na2O(ox)               0.07774     0.0008325       0.05160          --            --  
   P2O5                  0.009593     0.0001027       0.01458          --            --  
   S                     0.008493     9.095e-05      0.002916      0.001411          --  
   SiO2                     8.472       0.09073         5.451          --            --  
   TiO2                   0.04458     0.0004774       0.03814          --            --  

  Minerals in system     moles      log moles      grams        volume (cm3)
 ----------------------------------------------------------------------------
   Chromite             0.0001924     -3.716        0.04306        0.008467
   Greenalite            0.001526     -2.817         0.5672          0.1755
   Hydroxylapatite      6.666e-05     -4.176        0.03349         0.01264
   Magnetite             0.007554     -2.122          1.749          0.3363
   Pyrite               0.0005450     -3.264        0.06538         0.01305
   Saponite-Mg            0.01120     -1.951          4.290           1.498
   Talc                   0.01157     -1.937          4.389           1.577
                                               _____________   _____________
          (total)                                     11.14           3.620 

  Aqueous species       molality    mg/kg sol'n    act. coef.     log act.
 ---------------------------------------------------------------------------
   Cl-                     0.8570     2.869e+04      0.5555       -0.3223
   Na+                     0.5803     1.260e+04      0.6207       -0.4435
   Mg++                    0.2462         5649.      0.2489       -1.2127
   MgCl+                  0.07146         4032.      0.6207       -1.3530
   NaCl(aq)               0.05771         3184.      1.0000       -1.2388
   Ca++                   0.02798         1059.      0.1740       -2.3125
   Fe++                  0.004220         222.5      0.1740       -3.1341
   CaCl+                 0.001643         117.2      0.6207       -2.9914
   K+                    0.001270         46.89      0.5555       -3.1514
   Methane(aq)           0.001000         15.15      1.0000       -2.9999
   FeCl+                0.0009051         78.02      0.6207       -3.2504
   MnCl+                0.0005414         46.21      0.6207       -3.4736
   Ti(OH)4(aq)          0.0004787         52.38      1.0000       -3.3200
   CaCl2(aq)            0.0004590         48.09      1.0000       -3.3382
   SiO2(aq)             0.0002664         15.11      1.0000       -3.5745
   Mn++                 0.0002348         12.18      0.1740       -4.3888
   FeCl4--              6.115e-05         11.41      0.0978       -5.2233
   KCl(aq)              4.002e-05         2.817      1.0000       -4.3977
   H2PO4-               5.843e-06        0.5350      0.6207       -5.4405
   H2(aq)               4.043e-06      0.007695      1.0000       -5.3933
   H+                   3.798e-06      0.003614      0.8104       -5.5117
   FeCl2(aq)            2.795e-06        0.3345      1.0000       -5.5536
   H2S(aq)              8.584e-07       0.02762      1.0000       -6.0663
   HPO4--               6.214e-07       0.05631      0.0978       -7.2164
   NaHSiO3(aq)          4.491e-07       0.04244      1.0000       -6.3476
   HCl(aq)              3.516e-07       0.01210      1.0000       -6.4540
   OH-                  2.976e-07      0.004778      0.5899       -6.7556
   CO2(aq)              1.642e-07      0.006822      1.0000       -6.7847
   HS-                  1.556e-07      0.004857      0.5899       -7.0373
   HSiO3-               1.116e-07      0.008122      0.6207       -7.1595
   MgHCO3+              5.708e-08      0.004598      0.6207       -7.4506
   HCO3-                3.417e-08      0.001969      0.6207       -7.6734
   NaOH(aq)             1.483e-08     0.0005601      1.0000       -7.8288
    (only species > 1e-8 molal listed)

  Mineral saturation states
                     log Q/K                          log Q/K
 ----------------------------------------------------------------
   Magnetite          0.0000 sat    Goethite          -0.9848     
   Chromite           0.0000 sat    Saponite-H        -1.0729     
   Saponite-Mg        0.0000 sat    Saponite-K        -1.1010     
   Talc               0.0000 sat    Whitlockite       -1.1091     
   Greenalite         0.0000 sat    Coesite           -1.1547     
   Hydroxylapatite    0.0000 sat    Cristobalite(bet  -1.2162     
   Pyrite             0.0000 sat    Fayalite          -1.3451     
   Minnesotaite      -0.0346        SiO2(am)          -1.3902     
   Saponite-Ca       -0.3148        C                 -1.5640     
   Cronstedtite-7A   -0.3459        FeO               -1.9215     
   Troilite          -0.3837        Enstatite         -1.9869     
   Saponite-Na       -0.3857        Halite            -2.3438     
   Pyrrhotite        -0.4633        Nontronite-Mg     -2.4236     
   Ice               -0.4792        Wustite           -2.4459     
   Quartz            -0.4963        Brucite           -2.6652     
   Hematite          -0.5786        Diaspore          -2.6662     
   Tridymite         -0.6681        Fe(OH)2           -2.7133     
   Chalcedony        -0.7130        Nontronite-Ca     -2.7449     
   Ferrosilite       -0.8762        Nontronite-Na     -2.8159     
   Cristobalite(alp  -0.9140        Eskolaite         -2.8911     
   Chrysotile        -0.9379        Boehmite          -2.9610     
    (only minerals with log Q/K > -3 listed)

                         partial
  Gases               press. (bar)     fugacity     fug. coef.    log fug.
 ---------------------------------------------------------------------------
   CH4(g)                   1.144         1.144        0.9993      0.0583
   H2O(g)                  0.8225        0.8103        0.9852     -0.0913
   H2(g)                 0.005058      0.005062         1.001     -2.2957
   H2S(g)               2.569e-05     2.560e-05        0.9961     -4.5918
   CO2(g)               1.533e-05     1.529e-05        0.9976     -4.8155
   HCl(g)               4.257e-10     4.257e-10         1.000*    -9.3709
   CO(g)                2.183e-11     2.183e-11         1.000*   -10.6609
   C2H4(g)              1.323e-18     1.323e-18         1.000*   -17.8783
   SO2(g)               1.654e-24     1.642e-24        0.9928    -23.7845
   S2(g)                5.707e-25     5.707e-25         1.000*   -24.2436
   Na(g)                5.357e-44     5.357e-44         1.000*   -43.2711
   Cl2(g)               4.999e-44     4.999e-44         1.000*   -43.3011
   K(g)                 1.288e-47     1.288e-47         1.000*   -46.8901
   O2(g)                3.291e-59     3.291e-59        0.9999    -58.4827
   Mg(g)                6.750e-71     6.750e-71         1.000*   -70.1707
   Ca(g)                5.268e-91     5.268e-91         1.000*   -90.2784
   C(g)                 1.150e-94     1.150e-94         1.000*   -93.9392
   Al(g)               4.926e-109    4.926e-109         1.000*  -108.3075
   Si(g)               6.700e-116    6.700e-116         1.000*  -115.1739
    *no data, gas taken to be ideal

                                  In fluid              Sorbed            Kd
  Original basis total moles   moles     mg/kg      moles     mg/kg      L/kg
 -------------------------------------------------------------------------------
   H2O                 55.6       55.5  9.44e+05
   Al+++            0.00370   8.32e-11  2.12e-06
   Ca++              0.0304     0.0301  1.14e+03
   Cl-                0.990      0.990  3.32e+04
   CrO4--          0.000385   1.86e-16  2.04e-11
   Fe++              0.0332    0.00519      274.
   H+                -0.204    0.00101     0.962
   HCO3-            0.00100    0.00100      57.6
   HPO4--          0.000206   6.47e-06     0.586
   K+               0.00131    0.00131      48.4
   Mg++               0.388      0.317  7.29e+03
   Mn++            0.000776   0.000776      40.3
   Na+                0.638      0.638  1.38e+04
   O2(aq)         -0.000423   -0.00200     -60.6
   SO4--            0.00109   1.01e-06    0.0920
   SiO2(aq)          0.0907   0.000267      15.1
   Ti(OH)4(aq)     0.000478   0.000478      52.4

  Elemental composition               In fluid                  Sorbed
                  total moles     moles       mg/kg        moles       mg/kg
 -------------------------------------------------------------------------------
   Aluminum          0.003697    8.323e-11   2.121e-06
   Calcium            0.03040      0.03007       1138.
   Carbon            0.001000     0.001000       11.35
   Chlorine            0.9900       0.9900   3.315e+04
   Chromium         0.0003848    1.863e-16   9.149e-12
   Hydrogen             111.0        111.0   1.056e+05
   Iron               0.03316     0.005186       273.6
   Magnesium           0.3877       0.3175       7289.
   Manganese        0.0007758    0.0007758       40.26
   Oxygen               55.80        55.48   8.385e+05
   Phosphorus       0.0002065    6.466e-06      0.1892
   Potassium         0.001310     0.001310       48.37
   Silicon            0.09073    0.0002668       7.078
   Sodium              0.6377       0.6377   1.385e+04
   Sulfur            0.001091    1.013e-06     0.03070
   Titanium         0.0004784    0.0004784       21.64


          Step #    27             Xi = 0.0122

          Temperature = 100.0 C    Pressure =  1.013 bars
          pH =  5.629              log fO2 =  -59.174
          Eh =  -0.2925 volts      pe =  -3.9506
          Ionic strength      =    1.314991 molal
          Charge imbalance    =    0.336327 eq/kg (17.2% error)
          Activity of water   =    0.972179
          Solvent mass        =     0.99937 kg
          Solution mass       =      1.0586 kg
          Mineral mass        =    0.012918 kg
          Solution density    =    0.987    g/cm3
          Solution viscosity  =    0.003    poise
          Chlorinity          =    0.990628 molal
          Dissolved solids    =       55922 mg/kg sol'n
          Hardness            =    32955.76 mg/kg sol'n as CaCO3
            carbonate         =       10.36 mg/kg sol'n as CaCO3
            non-carbonate     =    32945.39 mg/kg sol'n as CaCO3
          Carbonate alkalinity=       10.36 mg/kg sol'n as CaCO3
          Water type          =    Na-Cl
          Bulk volume         =    1.08e+03 cm3
          Fluid volume        =    1.07e+03 cm3
          Mineral volume      =        4.22 cm3
          Inert volume        =        0.00 cm3
          Porosity            =        99.6 %
          Permeability        =        86.2 cm2
          Mass reacted        =        12.9 g

                          moles          moles         grams          cm3      rxn rate
  Reactants             remaining       reacted       reacted       reacted  (mol/kg sec)
 ------------------------------------------------------------------------------------------
   H2O                    0.03309     0.0004086      0.007362          --            --  
   Al2O3                   0.1723      0.002128        0.2170          --            --  
   CaO                      2.741       0.03386         1.899          --            --  
   Cr2O3                  0.01789     0.0002209       0.03358          --            --  
   FeO(ox)                  2.998       0.03703         2.660          --            --  
   K2O(ox)                0.01443     0.0001782       0.01679          --            --  
   MgO                      3.139       0.03877         1.563          --            --  
   MnO                    0.07223     0.0008921       0.06328          --            --  
   Na2O(ox)               0.07761     0.0009585       0.05941          --            --  
   P2O5                  0.009577     0.0001183       0.01679          --            --  
   S                     0.008479     0.0001047      0.003358      0.001624          --  
   SiO2                     8.458        0.1045         6.277          --            --  
   TiO2                   0.04451     0.0005497       0.04391          --            --  

  Minerals in system     moles      log moles      grams        volume (cm3)
 ----------------------------------------------------------------------------
   Antigorite           2.066e-05     -4.685        0.09370         0.03613
   Chromite             0.0002214     -3.655        0.04956        0.009745
   Greenalite            0.003541     -2.451          1.316          0.4072
   Hydroxylapatite      7.825e-05     -4.107        0.03930         0.01483
   Magnetite             0.007567     -2.121          1.752          0.3369
   Pyrite               0.0005517     -3.258        0.06619         0.01321
   Saponite-Mg            0.01290     -1.889          4.940           1.724
   Talc                   0.01229     -1.910          4.661           1.675
                                               _____________   _____________
          (total)                                     12.92           4.217 

  Aqueous species       molality    mg/kg sol'n    act. coef.     log act.
 ---------------------------------------------------------------------------
   Cl-                     0.8576     2.871e+04      0.5555       -0.3220
   Na+                     0.5805     1.260e+04      0.6207       -0.4433
   Mg++                    0.2435         5588.      0.2489       -1.2174
   MgCl+                  0.07074         3991.      0.6207       -1.3574
   NaCl(aq)               0.05777         3188.      1.0000       -1.2383
   Ca++                   0.03207         1214.      0.1740       -2.2533
   Fe++                  0.003202         168.8      0.1740       -3.2540
   CaCl+                 0.001885         134.4      0.6207       -2.9319
   K+                    0.001316         48.57      0.5555       -3.1361
   Methane(aq)           0.001001         15.16      1.0000       -2.9997
   FeCl+                0.0006872         59.23      0.6207       -3.3700
   MnCl+                0.0006235         53.21      0.6207       -3.4123
   Ti(OH)4(aq)          0.0005511         60.30      1.0000       -3.2588
   CaCl2(aq)            0.0005267         55.19      1.0000       -3.2784
   Mn++                 0.0002702         14.01      0.1740       -4.3278
   SiO2(aq)             0.0001789         10.15      1.0000       -3.7473
   FeCl4--              4.653e-05         8.684      0.0978       -5.3421
   KCl(aq)              4.148e-05         2.920      1.0000       -4.3821
   H2(aq)               8.960e-06       0.01705      1.0000       -5.0477
   H+                   2.897e-06      0.002757      0.8105       -5.6293
   H2PO4-               2.475e-06        0.2266      0.6207       -5.8135
   FeCl2(aq)            2.124e-06        0.2541      1.0000       -5.6729
   H2S(aq)              1.119e-06       0.03601      1.0000       -5.9511
   NaHSiO3(aq)          3.957e-07       0.03738      1.0000       -6.4027
   OH-                  3.900e-07      0.006263      0.5899       -6.6381
   HPO4--               3.452e-07       0.03128      0.0978       -7.4718
   HCl(aq)              2.684e-07      0.009238      1.0000       -6.5713
   HS-                  2.658e-07      0.008301      0.5899       -6.8046
   HSiO3-               9.826e-08      0.007151      0.6207       -7.2147
   NaOH(aq)             1.945e-08     0.0007345      1.0000       -7.7110
    (only species > 1e-8 molal listed)

  Mineral saturation states
                     log Q/K                          log Q/K
 ----------------------------------------------------------------
   Talc               0.0000 sat    Chalcedony        -0.8858     
   Greenalite         0.0000 sat    Ferrosilite       -0.9338     
   Hydroxylapatite    0.0000 sat    Goethite          -1.0425     
   Magnetite          0.0000 sat    Cristobalite(alp  -1.0868     
   Antigorite         0.0000 sat    Saponite-K        -1.0951     
   Saponite-Mg        0.0000 sat    Saponite-H        -1.1109     
   Pyrite             0.0000 sat    Whitlockite       -1.2072     
   Chromite           0.0000 sat    Fayalite          -1.2875     
   Troilite          -0.1533        Coesite           -1.3275     
   Pyrrhotite        -0.2329        Cristobalite(bet  -1.3890     
   Saponite-Ca       -0.3042        SiO2(am)          -1.5630     
   Minnesotaite      -0.3802        FeO               -1.8062     
   Saponite-Na       -0.3849        Enstatite         -1.9293     
   Cronstedtite-7A   -0.4035        C                 -2.2550     
   Ice               -0.4793        Halite            -2.3433     
   Chrysotile        -0.5923        Wustite           -2.3551     
   Quartz            -0.6691        Brucite           -2.4348     
   Hematite          -0.6939        Fe(OH)2           -2.5981     
   Tridymite         -0.8409        Diaspore          -2.9543     
    (only minerals with log Q/K > -3 listed)

                         partial
  Gases               press. (bar)     fugacity     fug. coef.    log fug.
 ---------------------------------------------------------------------------
   CH4(g)                   1.145         1.144        0.9993      0.0585
   H2O(g)                  0.8225        0.8103        0.9852     -0.0914
   H2(g)                  0.01121       0.01122         1.001     -1.9501
   H2S(g)               3.350e-05     3.337e-05        0.9961     -4.4766
   CO2(g)               6.357e-07     6.342e-07        0.9976     -6.1978
   HCl(g)               3.250e-10     3.250e-10         1.000*    -9.4882
   CO(g)                2.006e-12     2.006e-12         1.000*   -11.6976
   C2H4(g)              2.697e-19     2.697e-19         1.000*   -18.5692
   S2(g)                1.975e-25     1.975e-25         1.000*   -24.7044
   SO2(g)               1.981e-25     1.967e-25        0.9928    -24.7062
   Na(g)                1.046e-43     1.046e-43         1.000*   -42.9805
   Cl2(g)               1.314e-44     1.314e-44         1.000*   -43.8813
   K(g)                 2.604e-47     2.604e-47         1.000*   -46.5844
   O2(g)                6.701e-60     6.700e-60        0.9999    -59.1739
   Mg(g)                2.543e-70     2.543e-70         1.000*   -69.5947
   Ca(g)                2.299e-90     2.299e-90         1.000*   -89.6384
   C(g)                 2.343e-95     2.343e-95         1.000*   -94.6302
   Al(g)               8.374e-109    8.374e-109         1.000*  -108.0771
   Si(g)               2.211e-115    2.211e-115         1.000*  -114.6555
    *no data, gas taken to be ideal

                                  In fluid              Sorbed            Kd
  Original basis total moles   moles     mg/kg      moles     mg/kg      L/kg
 -------------------------------------------------------------------------------
   H2O                 55.6       55.5  9.44e+05
   Al+++            0.00426   5.16e-11  1.32e-06
   Ca++              0.0349     0.0345  1.30e+03
   Cl-                0.990      0.990  3.32e+04
   CrO4--          0.000443   7.40e-17  8.11e-12
   Fe++              0.0380    0.00394      208.
   H+                -0.235    0.00101     0.959
   HCO3-            0.00100    0.00100      57.6
   HPO4--          0.000238   2.82e-06     0.256
   K+               0.00136    0.00136      50.1
   Mg++               0.393      0.314  7.21e+03
   Mn++            0.000893   0.000893      46.4
   Na+                0.638      0.638  1.39e+04
   O2(aq)         -0.000487   -0.00201     -60.7
   SO4--            0.00110   1.38e-06     0.126
   SiO2(aq)           0.104   0.000179      10.2
   Ti(OH)4(aq)     0.000551   0.000551      60.3

  Elemental composition               In fluid                  Sorbed
                  total moles     moles       mg/kg        moles       mg/kg
 -------------------------------------------------------------------------------
   Aluminum          0.004257    5.165e-11   1.316e-06
   Calcium            0.03486      0.03446       1305.
   Carbon            0.001000     0.001000       11.35
   Chlorine            0.9900       0.9900   3.316e+04
   Chromium         0.0004429    7.401e-17   3.635e-12
   Hydrogen             111.0        111.0   1.056e+05
   Iron               0.03803     0.003935       207.6
   Magnesium           0.3928       0.3141       7211.
   Manganese        0.0008931    0.0008931       46.35
   Oxygen               55.85        55.48   8.385e+05
   Phosphorus       0.0002376    2.820e-06     0.08252
   Potassium         0.001356     0.001356       50.10
   Silicon             0.1045    0.0001793       4.757
   Sodium              0.6379       0.6379   1.385e+04
   Sulfur            0.001105    1.384e-06     0.04193
   Titanium         0.0005507    0.0005507       24.91


          Step #    39             Xi = 0.1000

          Temperature = 100.0 C    Pressure =  1.013 bars
          pH =  5.983              log fO2 =  -59.177
          Eh =  -0.3187 volts      pe =  -4.3051
          Ionic strength      =    1.379126 molal
          Charge imbalance    =    0.337147 eq/kg (16.75% error)
          Activity of water   =    0.971068
          Solvent mass        =     0.99222 kg
          Solution mass       =      1.0560 kg
          Mineral mass        =     0.10804 kg
          Solution density    =    0.990    g/cm3
          Solution viscosity  =    0.003    poise
          Chlorinity          =    0.997761 molal
          Dissolved solids    =       60388 mg/kg sol'n
          Hardness            =    31951.34 mg/kg sol'n as CaCO3
            carbonate         =       18.39 mg/kg sol'n as CaCO3
            non-carbonate     =    31932.95 mg/kg sol'n as CaCO3
          Carbonate alkalinity=       18.39 mg/kg sol'n as CaCO3
          Water type          =    Na-Cl
          Bulk volume         =    1.10e+03 cm3
          Fluid volume        =    1.07e+03 cm3
          Mineral volume      =        36.6 cm3
          Inert volume        =        0.00 cm3
          Porosity            =        96.7 %
          Permeability        =        31.4 cm2
          Mass reacted        =         105 g

                          moles          moles         grams          cm3      rxn rate
  Reactants             remaining       reacted       reacted       reacted  (mol/kg sec)
 ------------------------------------------------------------------------------------------
   H2O                    0.03015      0.003349       0.06034          --            --  
   Al2O3                   0.1570       0.01744         1.778          --            --  
   CaO                      2.498        0.2775         15.56          --            --  
   Cr2O3                  0.01630      0.001811        0.2752          --            --  
   FeO(ox)                  2.732        0.3035         21.81          --            --  
   K2O(ox)                0.01315      0.001461        0.1376          --            --  
   MgO                      2.860        0.3178         12.81          --            --  
   MnO                    0.06581      0.007312        0.5187          --            --  
   Na2O(ox)               0.07071      0.007857        0.4870          --            --  
   P2O5                  0.008726     0.0009695        0.1376          --            --  
   S                     0.007725     0.0008584       0.02752       0.01331          --  
   SiO2                     7.707        0.8563         51.45          --            --  
   TiO2                   0.04055      0.004506        0.3599          --            --  

  Minerals in system     moles      log moles      grams        volume (cm3)
 ----------------------------------------------------------------------------
   Antigorite            0.002795     -2.554          12.68           4.889
   Chromite              0.001811     -2.742         0.4055         0.07972
   Greenalite             0.09239     -1.034          34.35           10.63
   Hydroxylapatite      0.0006467     -3.189         0.3248          0.1226
   Magnetite             0.007943     -2.100          1.839          0.3537
   Pyrite               0.0009283     -3.032         0.1114         0.02222
   Saponite-Mg             0.1057     -0.976          40.48           14.13
   Talc                   0.04708     -1.327          17.85           6.414
                                               _____________   _____________
          (total)                                     108.0           36.64 

  Aqueous species       molality    mg/kg sol'n    act. coef.     log act.
 ---------------------------------------------------------------------------
   Cl-                     0.8916     2.970e+04      0.5549       -0.3056
   Na+                     0.5952     1.286e+04      0.6214       -0.4319
   Ca++                    0.2573         9690.      0.1729       -1.3518
   NaCl(aq)               0.06158         3382.      1.0000       -1.2105
   Mg++                   0.04791         1094.      0.2484       -1.9244
   CaCl+                  0.01558         1106.      0.6214       -2.0140
   MgCl+                  0.01441         808.9      0.6214       -2.0481
   MnCl+                 0.005189         440.7      0.6214       -2.4915
   Ti(OH)4(aq)           0.004542         494.7      1.0000       -2.3427
   CaCl2(aq)             0.004527         472.1      1.0000       -2.3442
   K+                    0.003828         140.6      0.5549       -2.6729
   Mn++                  0.002182         112.6      0.1729       -3.4234
   Methane(aq)           0.001008         15.19      1.0000       -2.9966
   Fe++                 0.0006328         33.20      0.1729       -3.9610
   SiO2(aq)             0.0001788         10.10      1.0000       -3.7476
   FeCl+                0.0001399         12.01      0.6214       -4.0607
   KCl(aq)              0.0001252         8.768      1.0000       -3.9025
   FeCl4--              1.080e-05         2.005      0.0962       -5.9835
   H2(aq)               8.980e-06       0.01701      1.0000       -5.0467
   H+                   1.276e-06      0.001208      0.8145       -5.9833
   H2S(aq)              1.119e-06       0.03584      1.0000       -5.9511
   NaHSiO3(aq)          9.160e-07       0.08614      1.0000       -6.0381
   OH-                  8.802e-07       0.01407      0.5900       -6.2846
   HS-                  6.006e-07       0.01866      0.5900       -6.4506
   FeCl2(aq)            4.496e-07       0.05355      1.0000       -6.3472
   HSiO3-               2.214e-07       0.01604      0.6214       -6.8615
   HCl(aq)              1.233e-07      0.004226      1.0000       -6.9089
   NaOH(aq)             4.506e-08      0.001693      1.0000       -7.3462
   H2PO4-               1.161e-08      0.001058      0.6214       -8.1418
    (only species > 1e-8 molal listed)

  Mineral saturation states
                     log Q/K                          log Q/K
 ----------------------------------------------------------------
   Magnetite          0.0000 sat    Ferrosilite       -0.9335     
   Antigorite         0.0000 sat    Goethite          -1.0430     
   Hydroxylapatite    0.0000 sat    Cristobalite(alp  -1.0871     
   Talc               0.0000 sat    Saponite-H        -1.1110     
   Chromite           0.0000 sat    Fayalite          -1.2868     
   Pyrite             0.0000 sat    Coesite           -1.3278     
   Greenalite         0.0000 sat    Cristobalite(bet  -1.3893     
   Saponite-Mg        0.0000 sat    SiO2(am)          -1.5633     
   Saponite-Ca       -0.0388        Whitlockite       -1.7434     
   Troilite          -0.1523        FeO               -1.8057     
   Pyrrhotite        -0.2319        Enstatite         -1.9290     
   Saponite-Na       -0.2645        C                 -2.2539     
   Minnesotaite      -0.3802        Halite            -2.3155     
   Cronstedtite-7A   -0.4042        Wustite           -2.3547     
   Ice               -0.4798        Brucite           -2.4348     
   Chrysotile        -0.5923        Rhodonite         -2.4538     
   Quartz            -0.6694        Alabandite        -2.5041     
   Hematite          -0.6944        Fe(OH)2           -2.5981     
   Saponite-K        -0.8256        Diopside          -2.6888     
   Tridymite         -0.8412        Diaspore          -2.9550     
   Chalcedony        -0.8861     
    (only minerals with log Q/K > -3 listed)

                         partial
  Gases               press. (bar)     fugacity     fug. coef.    log fug.
 ---------------------------------------------------------------------------
   CH4(g)                   1.153         1.152        0.9993      0.0616
   H2O(g)                  0.8215        0.8094        0.9852     -0.0919
   H2(g)                  0.01124       0.01124         1.001     -1.9491
   H2S(g)               3.350e-05     3.337e-05        0.9961     -4.4766
   CO2(g)               6.330e-07     6.315e-07        0.9976     -6.1996
   HCl(g)               1.494e-10     1.494e-10         1.000*    -9.8258
   CO(g)                2.005e-12     2.005e-12         1.000*   -11.6980
   C2H4(g)              2.723e-19     2.723e-19         1.000*   -18.5649
   S2(g)                1.966e-25     1.966e-25         1.000*   -24.7064
   SO2(g)               1.963e-25     1.949e-25        0.9928    -24.7101
   Na(g)                2.428e-43     2.428e-43         1.000*   -42.6147
   Cl2(g)               2.770e-45     2.770e-45         1.000*   -44.5575
   K(g)                 1.711e-46     1.711e-46         1.000*   -45.7667
   O2(g)                6.655e-60     6.654e-60        0.9999    -59.1769
   Mg(g)                2.554e-70     2.554e-70         1.000*   -69.5927
   Ca(g)                9.376e-89     9.376e-89         1.000*   -88.0280
   C(g)                 2.349e-95     2.349e-95         1.000*   -94.6291
   Al(g)               8.407e-109    8.407e-109         1.000*  -108.0753
   Si(g)               2.224e-115    2.224e-115         1.000*  -114.6528
    *no data, gas taken to be ideal

                                  In fluid              Sorbed            Kd
  Original basis total moles   moles     mg/kg      moles     mg/kg      L/kg
 -------------------------------------------------------------------------------
   H2O                 56.5       55.1  9.40e+05
   Al+++             0.0349   9.86e-11  2.52e-06
   Ca++               0.279      0.275  1.04e+04
   Cl-                0.990      0.990  3.32e+04
   CrO4--           0.00362   7.05e-18  7.74e-13
   Fe++               0.305   0.000778      41.1
   H+                 -1.92    0.00100     0.957
   HCO3-            0.00100    0.00100      57.8
   HPO4--           0.00194   1.52e-08   0.00138
   K+               0.00392    0.00392      145.
   Mg++               0.672     0.0618  1.42e+03
   Mn++             0.00731    0.00731      380.
   Na+                0.652      0.652  1.42e+04
   O2(aq)          -0.00400   -0.00201     -60.8
   SO4--            0.00186   1.71e-06     0.155
   SiO2(aq)           0.856   0.000179      10.2
   Ti(OH)4(aq)      0.00451    0.00451      495.

  Elemental composition               In fluid                  Sorbed
                  total moles     moles       mg/kg        moles       mg/kg
 -------------------------------------------------------------------------------
   Aluminum           0.03489    9.855e-11   2.518e-06
   Calcium             0.2785       0.2753   1.045e+04
   Carbon            0.001000     0.001000       11.37
   Chlorine            0.9900       0.9900   3.324e+04
   Chromium          0.003623    7.047e-18   3.470e-13
   Hydrogen             111.0        110.2   1.052e+05
   Iron                0.3045    0.0007779       41.14
   Magnesium           0.6718      0.06183       1423.
   Manganese         0.007313     0.007313       380.5
   Oxygen               58.22        55.10   8.348e+05
   Phosphorus        0.001940    1.522e-08   0.0004463
   Potassium         0.003922     0.003922       145.2
   Silicon             0.8563    0.0001786       4.749
   Sodium              0.6517       0.6517   1.419e+04
   Sulfur            0.001858    1.706e-06     0.05181
   Titanium          0.004507     0.004507       204.4


          Step #    40             Xi = 0.1100

          Temperature = 100.0 C    Pressure =  1.013 bars
          pH =  6.084              log fO2 =  -59.177
          Eh =  -0.3262 volts      pe =  -4.4064
          Ionic strength      =    1.385015 molal
          Charge imbalance    =    0.337269 eq/kg (16.71% error)
          Activity of water   =    0.970963
          Solvent mass        =     0.99141 kg
          Solution mass       =      1.0556 kg
          Mineral mass        =     0.11896 kg
          Solution density    =    0.990    g/cm3
          Solution viscosity  =    0.003    poise
          Chlorinity          =    0.998580 molal
          Dissolved solids    =       60819 mg/kg sol'n
          Hardness            =    31832.71 mg/kg sol'n as CaCO3
            carbonate         =       21.08 mg/kg sol'n as CaCO3
            non-carbonate     =    31811.63 mg/kg sol'n as CaCO3
          Carbonate alkalinity=       21.08 mg/kg sol'n as CaCO3
          Water type          =    Na-Cl
          Bulk volume         =    1.11e+03 cm3
          Fluid volume        =    1.07e+03 cm3
          Mineral volume      =        40.4 cm3
          Inert volume        =        0.00 cm3
          Porosity            =        96.3 %
          Permeability        =        28.0 cm2
          Mass reacted        =         116 g

                          moles          moles         grams          cm3      rxn rate
  Reactants             remaining       reacted       reacted       reacted  (mol/kg sec)
 ------------------------------------------------------------------------------------------
   H2O                    0.02981      0.003684       0.06638          --            --  
   Al2O3                   0.1552       0.01919         1.956          --            --  
   CaO                      2.470        0.3053         17.12          --            --  
   Cr2O3                  0.01612      0.001992        0.3028          --            --  
   FeO(ox)                  2.701        0.3339         23.99          --            --  
   K2O(ox)                0.01300      0.001607        0.1514          --            --  
   MgO                      2.829        0.3496         14.09          --            --  
   MnO                    0.06508      0.008044        0.5706          --            --  
   Na2O(ox)               0.06993      0.008643        0.5357          --            --  
   P2O5                  0.008629      0.001066        0.1514          --            --  
   S                     0.007639     0.0009442       0.03028       0.01465          --  
   SiO2                     7.621        0.9419         56.59          --            --  
   TiO2                   0.04010      0.004957        0.3959          --            --  

  Minerals in system     moles      log moles      grams        volume (cm3)
 ----------------------------------------------------------------------------
   Antigorite            0.003113     -2.507          14.12           5.445
   Chromite              0.001993     -2.701         0.4460         0.08769
   Greenalite              0.1025     -0.989          38.10           11.79
   Hydroxylapatite      0.0007113     -3.148         0.3573          0.1348
   Magnetite             0.007986     -2.098          1.849          0.3556
   Pyrite               0.0009712     -3.013         0.1165         0.02325
   Saponite-Ca            0.03499     -1.456          13.49           4.747
   Saponite-Mg            0.08130     -1.090          31.13           10.87
   Talc                   0.05104     -1.292          19.36           6.954
                                               _____________   _____________
          (total)                                     119.0           40.40 

  Aqueous species       molality    mg/kg sol'n    act. coef.     log act.
 ---------------------------------------------------------------------------
   Cl-                     0.8949     2.980e+04      0.5548       -0.3041
   Na+                     0.5970     1.289e+04      0.6215       -0.4306
   Ca++                    0.2777     1.045e+04      0.1728       -1.3189
   NaCl(aq)               0.06198         3402.      1.0000       -1.2077
   Mg++                   0.03007         686.4      0.2484       -2.1268
   CaCl+                  0.01686         1196.      0.6215       -1.9796
   MgCl+                 0.009071         509.1      0.6215       -2.2489
   MnCl+                 0.005717         485.3      0.6215       -2.4494
   Ti(OH)4(aq)           0.005001         544.4      1.0000       -2.3010
   CaCl2(aq)             0.004918         512.6      1.0000       -2.3082
   K+                    0.004116         151.1      0.5548       -2.6414
   Mn++                  0.002397         123.7      0.1728       -3.3828
   Methane(aq)           0.001009         15.20      1.0000       -2.9963
   Fe++                 0.0003973         20.84      0.1728       -4.1634
   SiO2(aq)             0.0001788         10.09      1.0000       -3.7476
   KCl(aq)              0.0001351         9.456      1.0000       -3.8695
   FeCl+                8.812e-05         7.556      0.6215       -4.2615
   H2(aq)               8.982e-06       0.01701      1.0000       -5.0466
   FeCl4--              6.880e-06         1.277      0.0961       -6.1798
   NaHSiO3(aq)          1.160e-06        0.1090      1.0000       -5.9356
   H2S(aq)              1.119e-06       0.03582      1.0000       -5.9511
   OH-                  1.111e-06       0.01775      0.5900       -6.1834
   H+                   1.010e-06     0.0009562      0.8149       -6.0845
   HS-                  7.582e-07       0.02355      0.5900       -6.3493
   FeCl2(aq)            2.841e-07       0.03382      1.0000       -6.5465
   HSiO3-               2.794e-07       0.02023      0.6215       -6.7603
   HCl(aq)              9.804e-08      0.003357      1.0000       -7.0086
   NaOH(aq)             5.705e-08      0.002143      1.0000       -7.2437
    (only species > 1e-8 molal listed)

  Mineral saturation states
                     log Q/K                          log Q/K
 ----------------------------------------------------------------
   Talc               0.0000 sat    Ferrosilite       -0.9335     
   Hydroxylapatite    0.0000 sat    Goethite          -1.0430     
   Saponite-Ca        0.0000 sat    Cristobalite(alp  -1.0871     
   Saponite-Mg        0.0000 sat    Saponite-H        -1.1111     
   Magnetite          0.0000 sat    Fayalite          -1.2867     
   Antigorite         0.0000 sat    Coesite           -1.3278     
   Pyrite             0.0000 sat    Cristobalite(bet  -1.3893     
   Greenalite         0.0000 sat    SiO2(am)          -1.5633     
   Chromite           0.0000 sat    FeO               -1.8057     
   Troilite          -0.1522        Whitlockite       -1.8218     
   Saponite-Na       -0.2307        Enstatite         -1.9290     
   Pyrrhotite        -0.2318        Rhodonite         -2.2108     
   Minnesotaite      -0.3802        C                 -2.2537     
   Cronstedtite-7A   -0.4043        Alabandite        -2.2610     
   Ice               -0.4798        Halite            -2.3127     
   Chrysotile        -0.5923        Wustite           -2.3546     
   Quartz            -0.6694        Brucite           -2.4348     
   Hematite          -0.6944        Diopside          -2.4535     
   Saponite-K        -0.7818        Fe(OH)2           -2.5981     
   Tridymite         -0.8412        Diaspore          -2.9551     
   Chalcedony        -0.8861     
    (only minerals with log Q/K > -3 listed)

                         partial
  Gases               press. (bar)     fugacity     fug. coef.    log fug.
 ---------------------------------------------------------------------------
   CH4(g)                   1.154         1.153        0.9993      0.0619
   H2O(g)                  0.8214        0.8093        0.9852     -0.0919
   H2(g)                  0.01124       0.01125         1.001     -1.9490
   H2S(g)               3.350e-05     3.337e-05        0.9961     -4.4766
   CO2(g)               6.328e-07     6.313e-07        0.9976     -6.1997
   HCl(g)               1.187e-10     1.187e-10         1.000*    -9.9255
   CO(g)                2.005e-12     2.005e-12         1.000*   -11.6979
   C2H4(g)              2.726e-19     2.726e-19         1.000*   -18.5644
   S2(g)                1.965e-25     1.965e-25         1.000*   -24.7066
   SO2(g)               1.962e-25     1.948e-25        0.9928    -24.7105
   Na(g)                3.075e-43     3.075e-43         1.000*   -42.5121
   Cl2(g)               1.750e-45     1.750e-45         1.000*   -44.7570
   K(g)                 2.323e-46     2.323e-46         1.000*   -45.6339
   O2(g)                6.651e-60     6.650e-60        0.9999    -59.1772
   Mg(g)                2.556e-70     2.556e-70         1.000*   -69.5925
   Ca(g)                1.612e-88     1.612e-88         1.000*   -87.7925
   C(g)                 2.350e-95     2.350e-95         1.000*   -94.6289
   Al(g)               8.410e-109    8.410e-109         1.000*  -108.0752
   Si(g)               2.226e-115    2.226e-115         1.000*  -114.6525
    *no data, gas taken to be ideal

                                  In fluid              Sorbed            Kd
  Original basis total moles   moles     mg/kg      moles     mg/kg      L/kg
 -------------------------------------------------------------------------------
   H2O                 56.6       55.0  9.39e+05
   Al+++             0.0384   1.21e-10  3.09e-06
   Ca++               0.306      0.297  1.13e+04
   Cl-                0.990      0.990  3.32e+04
   CrO4--           0.00399   3.60e-18  3.95e-13
   Fe++               0.335   0.000488      25.8
   H+                 -2.12    0.00100     0.956
   HCO3-            0.00100    0.00100      57.8
   HPO4--           0.00213   8.28e-09  0.000753
   K+               0.00421    0.00421      156.
   Mg++               0.704     0.0388      893.
   Mn++             0.00804    0.00804      419.
   Na+                0.653      0.653  1.42e+04
   O2(aq)          -0.00440   -0.00201     -60.9
   SO4--            0.00194   1.86e-06     0.169
   SiO2(aq)           0.942   0.000179      10.2
   Ti(OH)4(aq)      0.00496    0.00496      544.

  Elemental composition               In fluid                  Sorbed
                  total moles     moles       mg/kg        moles       mg/kg
 -------------------------------------------------------------------------------
   Aluminum           0.03838    1.209e-10   3.090e-06
   Calcium             0.3063       0.2969   1.127e+04
   Carbon            0.001000     0.001000       11.38
   Chlorine            0.9900       0.9900   3.325e+04
   Chromium          0.003985    3.596e-18   1.771e-13
   Hydrogen             111.0        110.1   1.051e+05
   Iron                0.3349    0.0004884       25.84
   Magnesium           0.7036      0.03880       893.4
   Manganese         0.008045     0.008045       418.7
   Oxygen               58.49        55.05   8.344e+05
   Phosphorus        0.002134    8.277e-09   0.0002429
   Potassium         0.004214     0.004214       156.1
   Silicon             0.9419    0.0001787       4.755
   Sodium              0.6533       0.6533   1.423e+04
   Sulfur            0.001944    1.861e-06     0.05654
   Titanium          0.004958     0.004958       224.9


          Step #    41             Xi = 0.1200

          Temperature = 100.0 C    Pressure =  1.013 bars
          pH =  6.180              log fO2 =  -59.177
          Eh =  -0.3333 volts      pe =  -4.5014
          Ionic strength      =    1.388245 molal
          Charge imbalance    =    0.337437 eq/kg (16.69% error)
          Activity of water   =    0.970898
          Solvent mass        =     0.99059 kg
          Solution mass       =      1.0551 kg
          Mineral mass        =     0.13003 kg
          Solution density    =    0.990    g/cm3
          Solution viscosity  =    0.003    poise
          Chlorinity          =    0.999400 molal
          Dissolved solids    =       61122 mg/kg sol'n
          Hardness            =    31707.29 mg/kg sol'n as CaCO3
            carbonate         =       23.68 mg/kg sol'n as CaCO3
            non-carbonate     =    31683.61 mg/kg sol'n as CaCO3
          Carbonate alkalinity=       23.68 mg/kg sol'n as CaCO3
          Water type          =    Na-Cl
          Bulk volume         =    1.11e+03 cm3
          Fluid volume        =    1.07e+03 cm3
          Mineral volume      =        44.3 cm3
          Inert volume        =        0.00 cm3
          Porosity            =        96.0 %
          Permeability        =        24.9 cm2
          Mass reacted        =         126 g

                          moles          moles         grams          cm3      rxn rate
  Reactants             remaining       reacted       reacted       reacted  (mol/kg sec)
 ------------------------------------------------------------------------------------------
   H2O                    0.02948      0.004019       0.07241          --            --  
   Al2O3                   0.1535       0.02093         2.134          --            --  
   CaO                      2.442        0.3330         18.67          --            --  
   Cr2O3                  0.01594      0.002173        0.3303          --            --  
   FeO(ox)                  2.671        0.3642         26.17          --            --  
   K2O(ox)                0.01286      0.001753        0.1651          --            --  
   MgO                      2.797        0.3814         15.37          --            --  
   MnO                    0.06435      0.008775        0.6225          --            --  
   Na2O(ox)               0.06914      0.009428        0.5844          --            --  
   P2O5                  0.008532      0.001163        0.1651          --            --  
   S                     0.007554      0.001030       0.03303       0.01598          --  
   SiO2                     7.535         1.028         61.74          --            --  
   TiO2                   0.03965      0.005407        0.4319          --            --  

  Minerals in system     moles      log moles      grams        volume (cm3)
 ----------------------------------------------------------------------------
   Antigorite            0.003433     -2.464          15.57           6.005
   Chromite              0.002174     -2.663         0.4865         0.09566
   Greenalite              0.1125     -0.949          41.84           12.94
   Hydroxylapatite      0.0007760     -3.110         0.3898          0.1471
   Magnetite             0.008029     -2.095          1.859          0.3575
   Pyrite                0.001014     -2.994         0.1217         0.02428
   Saponite-Ca             0.1269     -0.897          48.91           17.21
   Talc                   0.05499     -1.260          20.86           7.493
                                               _____________   _____________
          (total)                                     130.0           44.28 

  Aqueous species       molality    mg/kg sol'n    act. coef.     log act.
 ---------------------------------------------------------------------------
   Cl-                     0.8969     2.985e+04      0.5548       -0.3031
   Na+                     0.5988     1.292e+04      0.6215       -0.4293
   Ca++                    0.2894     1.089e+04      0.1727       -1.3012
   NaCl(aq)               0.06231         3419.      1.0000       -1.2054
   Mg++                   0.01941         443.0      0.2483       -2.3168
   CaCl+                  0.01760         1248.      0.6215       -1.9609
   MnCl+                 0.006245         530.0      0.6215       -2.4110
   MgCl+                 0.005869         329.3      0.6215       -2.4380
   Ti(OH)4(aq)           0.005459         594.1      1.0000       -2.2628
   CaCl2(aq)             0.005145         536.2      1.0000       -2.2886
   K+                    0.004404         161.7      0.5548       -2.6120
   Mn++                  0.002614         134.8      0.1727       -3.3453
   Methane(aq)           0.001009         15.20      1.0000       -2.9959
   Fe++                 0.0002566         13.45      0.1727       -4.3534
   SiO2(aq)             0.0001788         10.09      1.0000       -3.7476
   KCl(aq)              0.0001448         10.14      1.0000       -3.8391
   FeCl+                5.701e-05         4.887      0.6215       -4.4506
   H2(aq)               8.984e-06       0.01700      1.0000       -5.0465
   FeCl4--              4.484e-06        0.8322      0.0960       -6.3660
   NaHSiO3(aq)          1.448e-06        0.1360      1.0000       -5.8393
   OH-                  1.383e-06       0.02208      0.5900       -6.0884
   H2S(aq)              1.119e-06       0.03581      1.0000       -5.9511
   HS-                  9.437e-07       0.02930      0.5900       -6.2543
   H+                   8.114e-07     0.0007678      0.8151       -6.1795
   HSiO3-               3.477e-07       0.02517      0.6215       -6.6653
   FeCl2(aq)            1.842e-07       0.02193      1.0000       -6.7346
   HCl(aq)              7.894e-08      0.002702      1.0000       -7.1027
   NaOH(aq)             7.123e-08      0.002675      1.0000       -7.1474
    (only species > 1e-8 molal listed)

  Mineral saturation states
                     log Q/K                          log Q/K
 ----------------------------------------------------------------
   Antigorite         0.0000 sat    Chalcedony        -0.8861     
   Greenalite         0.0000 sat    Ferrosilite       -0.9335     
   Magnetite          0.0000 sat    Goethite          -1.0430     
   Hydroxylapatite    0.0000 sat    Cristobalite(alp  -1.0871     
   Saponite-Ca        0.0000 sat    Saponite-H        -1.1454     
   Chromite           0.0000 sat    Fayalite          -1.2867     
   Pyrite             0.0000 sat    Coesite           -1.3278     
   Talc               0.0000 sat    Cristobalite(bet  -1.3893     
   Saponite-Mg       -0.0343        SiO2(am)          -1.5633     
   Troilite          -0.1522        FeO               -1.8057     
   Pyrrhotite        -0.2318        Whitlockite       -1.8910     
   Saponite-Na       -0.2332        Enstatite         -1.9290     
   Minnesotaite      -0.3802        Rhodonite         -1.9833     
   Cronstedtite-7A   -0.4043        Alabandite        -2.0335     
   Ice               -0.4798        Diopside          -2.2457     
   Chrysotile        -0.5923        C                 -2.2535     
   Quartz            -0.6694        Halite            -2.3104     
   Hematite          -0.6944        Wustite           -2.3546     
   Saponite-K        -0.7751        Brucite           -2.4348     
   Tridymite         -0.8412        Fe(OH)2           -2.5981     
    (only minerals with log Q/K > -3 listed)

                         partial
  Gases               press. (bar)     fugacity     fug. coef.    log fug.
 ---------------------------------------------------------------------------
   CH4(g)                   1.155         1.154        0.9993      0.0623
   H2O(g)                  0.8214        0.8092        0.9852     -0.0919
   H2(g)                  0.01124       0.01125         1.001     -1.9489
   H2S(g)               3.350e-05     3.337e-05        0.9961     -4.4766
   CO2(g)               6.329e-07     6.314e-07        0.9976     -6.1997
   HCl(g)               9.559e-11     9.559e-11         1.000*   -10.0196
   CO(g)                2.005e-12     2.005e-12         1.000*   -11.6978
   C2H4(g)              2.730e-19     2.730e-19         1.000*   -18.5638
   S2(g)                1.965e-25     1.965e-25         1.000*   -24.7067
   SO2(g)               1.961e-25     1.946e-25        0.9928    -24.7107
   Na(g)                3.840e-43     3.840e-43         1.000*   -42.4157
   Cl2(g)               1.134e-45     1.134e-45         1.000*   -44.9452
   K(g)                 3.094e-46     3.094e-46         1.000*   -45.5094
   O2(g)                6.648e-60     6.647e-60        0.9999    -59.1774
   Mg(g)                2.556e-70     2.556e-70         1.000*   -69.5924
   Ca(g)                2.602e-88     2.602e-88         1.000*   -87.5846
   C(g)                 2.351e-95     2.351e-95         1.000*   -94.6287
   Al(g)               6.623e-109    6.623e-109         1.000*  -108.1790
   Si(g)               2.227e-115    2.227e-115         1.000*  -114.6524
    *no data, gas taken to be ideal

                                  In fluid              Sorbed            Kd
  Original basis total moles   moles     mg/kg      moles     mg/kg      L/kg
 -------------------------------------------------------------------------------
   H2O                 56.7       55.0  9.39e+05
   Al+++             0.0419   1.16e-10  2.96e-06
   Ca++               0.334      0.309  1.17e+04
   Cl-                0.990      0.990  3.33e+04
   CrO4--           0.00435   1.92e-18  2.11e-13
   Fe++               0.365   0.000315      16.7
   H+                 -2.31    0.00100     0.956
   HCO3-            0.00100    0.00100      57.8
   HPO4--           0.00233   4.96e-09  0.000452
   K+               0.00451    0.00451      167.
   Mg++               0.735     0.0250      577.
   Mn++             0.00878    0.00878      457.
   Na+                0.655      0.655  1.43e+04
   O2(aq)          -0.00480   -0.00201     -60.9
   SO4--            0.00203   2.04e-06     0.186
   SiO2(aq)            1.03   0.000179      10.2
   Ti(OH)4(aq)      0.00541    0.00541      594.

  Elemental composition               In fluid                  Sorbed
                  total moles     moles       mg/kg        moles       mg/kg
 -------------------------------------------------------------------------------
   Aluminum           0.04186    1.159e-10   2.963e-06
   Calcium             0.3340       0.3092   1.175e+04
   Carbon            0.001000     0.001000       11.38
   Chlorine            0.9900       0.9900   3.327e+04
   Chromium          0.004347    1.918e-18   9.451e-14
   Hydrogen             111.0        110.0   1.051e+05
   Iron                0.3652    0.0003153       16.69
   Magnesium           0.7354      0.02504       576.9
   Manganese         0.008776     0.008776       457.0
   Oxygen               58.76        55.01   8.342e+05
   Phosphorus        0.002328    4.965e-09   0.0001457
   Potassium         0.004506     0.004506       167.0
   Silicon              1.028    0.0001789       4.762
   Sodium              0.6549       0.6549   1.427e+04
   Sulfur            0.002030    2.043e-06     0.06210
   Titanium          0.005408     0.005408       245.4


          Step #    42             Xi = 0.1300

          Temperature = 100.0 C    Pressure =  1.013 bars
          pH =  6.916              log fO2 =  -59.178
          Eh =  -0.3878 volts      pe =  -5.2384
          Ionic strength      =    1.394485 molal
          Charge imbalance    =    0.337536 eq/kg (16.65% error)
          Activity of water   =    0.970788
          Solvent mass        =     0.98983 kg
          Solution mass       =      1.0548 kg
          Mineral mass        =     0.14088 kg
          Solution density    =    0.990    g/cm3
          Solution viscosity  =    0.003    poise
          Chlorinity          =    1.000170 molal
          Dissolved solids    =       61568 mg/kg sol'n
          Hardness            =    31588.67 mg/kg sol'n as CaCO3
            carbonate         =       40.24 mg/kg sol'n as CaCO3
            non-carbonate     =    31548.43 mg/kg sol'n as CaCO3
          Carbonate alkalinity=       40.24 mg/kg sol'n as CaCO3
          Water type          =    Ca-Cl
          Bulk volume         =    1.11e+03 cm3
          Fluid volume        =    1.07e+03 cm3
          Mineral volume      =        48.0 cm3
          Inert volume        =        0.00 cm3
          Porosity            =        95.7 %
          Permeability        =        22.3 cm2
          Mass reacted        =         137 g

                          moles          moles         grams          cm3      rxn rate
  Reactants             remaining       reacted       reacted       reacted  (mol/kg sec)
 ------------------------------------------------------------------------------------------
   H2O                    0.02914      0.004354       0.07844          --            --  
   Al2O3                   0.1518       0.02268         2.312          --            --  
   CaO                      2.414        0.3608         20.23          --            --  
   Cr2O3                  0.01575      0.002354        0.3578          --            --  
   FeO(ox)                  2.641        0.3946         28.35          --            --  
   K2O(ox)                0.01271      0.001899        0.1789          --            --  
   MgO                      2.765        0.4132         16.65          --            --  
   MnO                    0.06362      0.009506        0.6743          --            --  
   Na2O(ox)               0.06836       0.01021        0.6331          --            --  
   P2O5                  0.008435      0.001260        0.1789          --            --  
   S                     0.007468      0.001116       0.03578       0.01731          --  
   SiO2                     7.450         1.113         66.88          --            --  
   TiO2                   0.03920      0.005858        0.4679          --            --  

  Minerals in system     moles      log moles      grams        volume (cm3)
 ----------------------------------------------------------------------------
   Antigorite            0.003687     -2.433          16.72           6.449
   Chromite              0.002355     -2.628         0.5271          0.1036
   Greenalite              0.1226     -0.911          45.59           14.10
   Hydroxylapatite      0.0008406     -3.075         0.4222          0.1593
   Magnetite             0.008074     -2.093          1.869          0.3595
   Pyrite                0.001055     -2.977         0.1266         0.02525
   Saponite-Ca             0.1374     -0.862          52.98           18.65
   Talc                   0.05666     -1.247          21.49           7.720
   Tremolite             0.001414     -2.849          1.149          0.3860
                                               _____________   _____________
          (total)                                     140.9           47.95 

  Aqueous species       molality    mg/kg sol'n    act. coef.     log act.
 ---------------------------------------------------------------------------
   Cl-                     0.9002     2.995e+04      0.5547       -0.3016
   Na+                     0.6004     1.295e+04      0.6216       -0.4280
   Ca++                    0.3109     1.169e+04      0.1726       -1.2703
   NaCl(aq)               0.06272         3440.      1.0000       -1.2026
   CaCl+                  0.01897         1345.      0.6216       -1.9284
   MnCl+                 0.006777         574.8      0.6216       -2.3755
   Ti(OH)4(aq)           0.005919         643.8      1.0000       -2.2278
   CaCl2(aq)             0.005566         579.7      1.0000       -2.2545
   K+                    0.004693         172.2      0.5547       -2.5845
   Mn++                  0.002828         145.8      0.1726       -3.3114
   Methane(aq)           0.001010         15.21      1.0000       -2.9956
   Mg++                 0.0006524         14.88      0.2483       -3.7905
   MgCl+                0.0001979         11.10      0.6216       -3.9100
   SiO2(aq)             0.0001788         10.08      1.0000       -3.7476
   KCl(aq)              0.0001549         10.84      1.0000       -3.8100
   H2(aq)               8.986e-06       0.01700      1.0000       -5.0464
   Fe++                 8.626e-06        0.4521      0.1726       -5.8271
   NaHSiO3(aq)          7.921e-06        0.7440      1.0000       -5.1012
   OH-                  7.543e-06        0.1204      0.5900       -5.3516
   HS-                  5.149e-06        0.1598      0.5900       -5.5174
   FeCl+                1.922e-06        0.1647      0.6216       -5.9226
   HSiO3-               1.897e-06        0.1372      0.6216       -5.9285
   H2S(aq)              1.119e-06       0.03579      1.0000       -5.9511
   NaOH(aq)             3.897e-07       0.01463      1.0000       -6.4093
   FeCl4--              1.531e-07       0.02840      0.0959       -7.8333
   H+                   1.486e-07     0.0001406      0.8155       -6.9164
   CaHCO3+              5.019e-08      0.004761      0.6216       -7.5059
   HCO3-                3.571e-08      0.002045      0.6216       -7.6537
   HCl(aq)              1.452e-08     0.0004969      1.0000       -7.8380
   CaCO3(aq)            1.069e-08      0.001004      1.0000       -7.9712
    (only species > 1e-8 molal listed)

  Mineral saturation states
                     log Q/K                          log Q/K
 ----------------------------------------------------------------
   Greenalite         0.0000 sat    Tridymite         -0.8412     
   Magnetite          0.0000 sat    Chalcedony        -0.8861     
   Pyrite             0.0000 sat    Ferrosilite       -0.9335     
   Saponite-Ca        0.0000 sat    Goethite          -1.0431     
   Talc               0.0000 sat    Cristobalite(alp  -1.0871     
   Antigorite         0.0000 sat    Fayalite          -1.2866     
   Hydroxylapatite    0.0000 sat    Coesite           -1.3278     
   Chromite           0.0000 sat    Cristobalite(bet  -1.3893     
   Tremolite          0.0000 sat    Saponite-H        -1.3936     
   Tephroite         -0.0385        Mn(OH)2(am)       -1.5628     
   Troilite          -0.1521        SiO2(am)          -1.5633     
   Pyrrhotite        -0.2317        Hedenbergite      -1.7133     
   Saponite-Na       -0.2379        FeO               -1.8056     
   Saponite-Mg       -0.2825        Enstatite         -1.9290     
   Minnesotaite      -0.3802        Wollastonite      -2.0294     
   Cronstedtite-7A   -0.4044        Pseudowollastoni  -2.1637     
   Rhodonite         -0.4757        C                 -2.2534     
   Ice               -0.4799        Halite            -2.3076     
   Alabandite        -0.5258        Wustite           -2.3546     
   Chrysotile        -0.5923        Whitlockite       -2.3926     
   Quartz            -0.6694        Brucite           -2.4348     
   Hematite          -0.6945        Fe(OH)2           -2.5981     
   Diopside          -0.7411        Calcite           -2.7819     
   Saponite-K        -0.7711        Aragonite         -2.9255     
   Andradite         -0.7786        Rhodochrosite     -2.9581     
    (only minerals with log Q/K > -3 listed)

                         partial
  Gases               press. (bar)     fugacity     fug. coef.    log fug.
 ---------------------------------------------------------------------------
   CH4(g)                   1.156         1.155        0.9993      0.0626
   H2O(g)                  0.8213        0.8091        0.9852     -0.0920
   H2(g)                  0.01124       0.01125         1.001     -1.9488
   H2S(g)               3.350e-05     3.337e-05        0.9961     -4.4766
   CO2(g)               6.326e-07     6.312e-07        0.9976     -6.1999
   HCl(g)               1.758e-11     1.758e-11         1.000*   -10.7549
   CO(g)                2.005e-12     2.005e-12         1.000*   -11.6978
   C2H4(g)              2.733e-19     2.733e-19         1.000*   -18.5634
   S2(g)                1.964e-25     1.964e-25         1.000*   -24.7069
   SO2(g)               1.959e-25     1.945e-25        0.9928    -24.7111
   Na(g)                2.101e-42     2.101e-42         1.000*   -41.6775
   K(g)                 1.799e-45     1.799e-45         1.000*   -44.7450
   Cl2(g)               3.838e-47     3.838e-47         1.000*   -46.4159
   O2(g)                6.644e-60     6.643e-60        0.9999    -59.1777
   Mg(g)                2.557e-70     2.557e-70         1.000*   -69.5922
   Ca(g)                8.320e-87     8.320e-87         1.000*   -86.0799
   C(g)                 2.352e-95     2.352e-95         1.000*   -94.6286
   Al(g)               1.172e-109    1.172e-109         1.000*  -108.9311
   Si(g)               2.228e-115    2.228e-115         1.000*  -114.6521
    *no data, gas taken to be ideal

                                  In fluid              Sorbed            Kd
  Original basis total moles   moles     mg/kg      moles     mg/kg      L/kg
 -------------------------------------------------------------------------------
   H2O                 56.7       54.9  9.38e+05
   Al+++             0.0454   1.04e-10  2.66e-06
   Ca++               0.362      0.332  1.26e+04
   Cl-                0.990      0.990  3.33e+04
   CrO4--           0.00471   1.87e-20  2.06e-15
   Fe++               0.396   1.06e-05     0.561
   H+                 -2.50   0.000990     0.946
   HCO3-            0.00100    0.00100      57.8
   HPO4--           0.00252   2.10e-10  1.91e-05
   K+               0.00480    0.00480      178.
   Mg++               0.767   0.000842      19.4
   Mn++             0.00951    0.00951      495.
   Na+                0.656      0.656  1.43e+04
   O2(aq)          -0.00520   -0.00202     -61.2
   SO4--            0.00212   6.21e-06     0.565
   SiO2(aq)            1.11   0.000187      10.6
   Ti(OH)4(aq)      0.00586    0.00586      644.

  Elemental composition               In fluid                  Sorbed
                  total moles     moles       mg/kg        moles       mg/kg
 -------------------------------------------------------------------------------
   Aluminum           0.04535    1.038e-10   2.656e-06
   Calcium             0.3618       0.3321   1.262e+04
   Carbon            0.001000     0.001000       11.39
   Chlorine            0.9900       0.9900   3.328e+04
   Chromium          0.004709    1.872e-20   9.229e-16
   Hydrogen             111.0        109.9   1.050e+05
   Iron                0.3956    1.060e-05      0.5612
   Magnesium           0.7672    0.0008417       19.39
   Manganese         0.009507     0.009507       495.2
   Oxygen               59.03        54.97   8.338e+05
   Phosphorus        0.002522    2.100e-10   6.166e-06
   Potassium         0.004799     0.004799       177.9
   Silicon              1.113    0.0001867       4.971
   Sodium              0.6564       0.6564   1.431e+04
   Sulfur            0.002116    6.206e-06      0.1887
   Titanium          0.005859     0.005859       265.9


          Step #    43             Xi = 0.1400

          Temperature = 100.0 C    Pressure =  1.013 bars
          pH =  6.917              log fO2 =  -59.178
          Eh =  -0.3879 volts      pe =  -5.2391
          Ionic strength      =    1.393495 molal
          Charge imbalance    =    0.337618 eq/kg (16.66% error)
          Activity of water   =    0.970789
          Solvent mass        =     0.98951 kg
          Solution mass       =      1.0545 kg
          Mineral mass        =     0.15168 kg
          Solution density    =    0.990    g/cm3
          Solution viscosity  =    0.003    poise
          Chlorinity          =    1.000496 molal
          Dissolved solids    =       61648 mg/kg sol'n
          Hardness            =    31470.61 mg/kg sol'n as CaCO3
            carbonate         =       40.26 mg/kg sol'n as CaCO3
            non-carbonate     =    31430.36 mg/kg sol'n as CaCO3
          Carbonate alkalinity=       40.26 mg/kg sol'n as CaCO3
          Water type          =    Ca-Cl
          Bulk volume         =    1.12e+03 cm3
          Fluid volume        =    1.06e+03 cm3
          Mineral volume      =        51.3 cm3
          Inert volume        =        0.00 cm3
          Porosity            =        95.4 %
          Permeability        =        20.2 cm2
          Mass reacted        =         148 g

                          moles          moles         grams          cm3      rxn rate
  Reactants             remaining       reacted       reacted       reacted  (mol/kg sec)
 ------------------------------------------------------------------------------------------
   H2O                    0.02881      0.004689       0.08448          --            --  
   Al2O3                   0.1500       0.02442         2.490          --            --  
   CaO                      2.387        0.3885         21.79          --            --  
   Cr2O3                  0.01557      0.002535        0.3853          --            --  
   FeO(ox)                  2.610        0.4249         30.53          --            --  
   K2O(ox)                0.01256      0.002045        0.1927          --            --  
   MgO                      2.733        0.4449         17.93          --            --  
   MnO                    0.06289       0.01024        0.7262          --            --  
   Na2O(ox)               0.06757       0.01100        0.6818          --            --  
   P2O5                  0.008338      0.001357        0.1927          --            --  
   S                     0.007382      0.001202       0.03853       0.01864          --  
   SiO2                     7.364         1.199         72.03          --            --  
   TiO2                   0.03875      0.006308        0.5039          --            --  

  Minerals in system     moles      log moles      grams        volume (cm3)
 ----------------------------------------------------------------------------
   Antigorite            0.003402     -2.468          15.43           5.950
   Chromite              0.002536     -2.596         0.5676          0.1116
   Greenalite              0.1327     -0.877          49.31           15.25
   Hydroxylapatite      0.0009052     -3.043         0.4547          0.1716
   Magnetite             0.008117     -2.091          1.879          0.3614
   Pyrite                0.001098     -2.959         0.1317         0.02628
   Saponite-Ca             0.1480     -0.830          57.06           20.08
   Talc                   0.03875     -1.412          14.70           5.279
   Tephroite            0.0001695     -3.771        0.03423         0.01292
   Tremolite              0.01492     -1.826          12.12           4.071
                                               _____________   _____________
          (total)                                     151.7           51.32 

  Aqueous species       molality    mg/kg sol'n    act. coef.     log act.
 ---------------------------------------------------------------------------
   Cl-                     0.9002     2.995e+04      0.5548       -0.3016
   Na+                     0.6021     1.299e+04      0.6216       -0.4268
   Ca++                    0.3098     1.165e+04      0.1726       -1.2718
   NaCl(aq)               0.06289         3449.      1.0000       -1.2014
   CaCl+                  0.01890         1340.      0.6216       -1.9300
   MnCl+                 0.007059         598.7      0.6216       -2.3578
   Ti(OH)4(aq)           0.006376         693.5      1.0000       -2.1954
   CaCl2(aq)             0.005546         577.5      1.0000       -2.2560
   K+                    0.004980         182.7      0.5548       -2.5586
   Mn++                  0.002946         151.9      0.1726       -3.2937
   Methane(aq)           0.001010         15.21      1.0000       -2.9955
   Mg++                 0.0006501         14.83      0.2483       -3.7920
   MgCl+                0.0001972         11.06      0.6216       -3.9116
   SiO2(aq)             0.0001788         10.08      1.0000       -3.7476
   KCl(aq)              0.0001644         11.50      1.0000       -3.7842
   H2(aq)               8.986e-06       0.01700      1.0000       -5.0464
   Fe++                 8.595e-06        0.4504      0.1726       -5.8286
   NaHSiO3(aq)          7.957e-06        0.7472      1.0000       -5.0993
   OH-                  7.557e-06        0.1206      0.5900       -5.3508
   HS-                  5.158e-06        0.1601      0.5900       -5.5166
   FeCl+                1.916e-06        0.1641      0.6216       -5.9242
   HSiO3-               1.900e-06        0.1374      0.6216       -5.9277
   H2S(aq)              1.119e-06       0.03579      1.0000       -5.9511
   NaOH(aq)             3.915e-07       0.01469      1.0000       -6.4073
   FeCl4--              1.525e-07       0.02829      0.0959       -7.8349
   H+                   1.484e-07     0.0001403      0.8155       -6.9172
   CaHCO3+              5.012e-08      0.004754      0.6216       -7.5065
   HCO3-                3.578e-08      0.002049      0.6216       -7.6528
   HCl(aq)              1.450e-08     0.0004959      1.0000       -7.8388
   CaCO3(aq)            1.069e-08      0.001004      1.0000       -7.9710
    (only species > 1e-8 molal listed)

  Mineral saturation states
                     log Q/K                          log Q/K
 ----------------------------------------------------------------
   Magnetite          0.0000 sat    Tridymite         -0.8412     
   Saponite-Ca        0.0000 sat    Chalcedony        -0.8861     
   Pyrite             0.0000 sat    Ferrosilite       -0.9335     
   Chromite           0.0000 sat    Goethite          -1.0431     
   Talc               0.0000 sat    Cristobalite(alp  -1.0871     
   Antigorite         0.0000 sat    Fayalite          -1.2866     
   Hydroxylapatite    0.0000 sat    Coesite           -1.3278     
   Tephroite          0.0000 sat    Cristobalite(bet  -1.3893     
   Tremolite          0.0000 sat    Saponite-H        -1.3936     
   Greenalite         0.0000 sat    Mn(OH)2(am)       -1.5436     
   Troilite          -0.1521        SiO2(am)          -1.5633     
   Pyrrhotite        -0.2317        Hedenbergite      -1.7133     
   Saponite-Na       -0.2372        FeO               -1.8056     
   Saponite-Mg       -0.2825        Enstatite         -1.9290     
   Minnesotaite      -0.3802        Wollastonite      -2.0294     
   Cronstedtite-7A   -0.4044        Pseudowollastoni  -2.1637     
   Rhodonite         -0.4564        C                 -2.2533     
   Ice               -0.4799        Halite            -2.3064     
   Alabandite        -0.5065        Wustite           -2.3546     
   Chrysotile        -0.5923        Whitlockite       -2.3926     
   Quartz            -0.6694        Brucite           -2.4348     
   Hematite          -0.6945        Fe(OH)2           -2.5981     
   Diopside          -0.7411        Calcite           -2.7817     
   Saponite-K        -0.7623        Aragonite         -2.9253     
   Andradite         -0.7786        Rhodochrosite     -2.9387     
    (only minerals with log Q/K > -3 listed)

                         partial
  Gases               press. (bar)     fugacity     fug. coef.    log fug.
 ---------------------------------------------------------------------------
   CH4(g)                   1.156         1.155        0.9993      0.0627
   H2O(g)                  0.8213        0.8091        0.9852     -0.0920
   H2(g)                  0.01124       0.01125         1.001     -1.9488
   H2S(g)               3.350e-05     3.337e-05        0.9961     -4.4766
   CO2(g)               6.329e-07     6.314e-07        0.9976     -6.1997
   HCl(g)               1.755e-11     1.755e-11         1.000*   -10.7557
   CO(g)                2.006e-12     2.006e-12         1.000*   -11.6977
   C2H4(g)              2.734e-19     2.734e-19         1.000*   -18.5631
   S2(g)                1.964e-25     1.964e-25         1.000*   -24.7069
   SO2(g)               1.959e-25     1.945e-25        0.9928    -24.7111
   Na(g)                2.111e-42     2.111e-42         1.000*   -41.6756
   K(g)                 1.913e-45     1.913e-45         1.000*   -44.7184
   Cl2(g)               3.824e-47     3.824e-47         1.000*   -46.4175
   O2(g)                6.644e-60     6.643e-60        0.9999    -59.1777
   Mg(g)                2.557e-70     2.557e-70         1.000*   -69.5922
   Ca(g)                8.320e-87     8.320e-87         1.000*   -86.0799
   C(g)                 2.353e-95     2.353e-95         1.000*   -94.6285
   Al(g)               1.172e-109    1.172e-109         1.000*  -108.9311
   Si(g)               2.228e-115    2.228e-115         1.000*  -114.6521
    *no data, gas taken to be ideal

                                  In fluid              Sorbed            Kd
  Original basis total moles   moles     mg/kg      moles     mg/kg      L/kg
 -------------------------------------------------------------------------------
   H2O                 56.8       54.9  9.38e+05
   Al+++             0.0488   1.04e-10  2.66e-06
   Ca++               0.390      0.331  1.26e+04
   Cl-                0.990      0.990  3.33e+04
   CrO4--           0.00507   1.86e-20  2.05e-15
   Fe++               0.426   1.06e-05     0.559
   H+                 -2.69   0.000990     0.946
   HCO3-            0.00100    0.00100      57.9
   HPO4--           0.00272   2.11e-10  1.92e-05
   K+               0.00509    0.00509      189.
   Mg++               0.799   0.000838      19.3
   Mn++              0.0102    0.00990      516.
   Na+                0.658      0.658  1.43e+04
   O2(aq)          -0.00560   -0.00202     -61.2
   SO4--            0.00220   6.21e-06     0.566
   SiO2(aq)            1.20   0.000187      10.6
   Ti(OH)4(aq)      0.00631    0.00631      694.

  Elemental composition               In fluid                  Sorbed
                  total moles     moles       mg/kg        moles       mg/kg
 -------------------------------------------------------------------------------
   Aluminum           0.04884    1.040e-10   2.661e-06
   Calcium             0.3895       0.3307   1.257e+04
   Carbon            0.001000     0.001000       11.39
   Chlorine            0.9900       0.9900   3.328e+04
   Chromium          0.005072    1.863e-20   9.185e-16
   Hydrogen             111.0        109.9   1.050e+05
   Iron                0.4259    1.056e-05      0.5591
   Magnesium           0.7989    0.0008384       19.32
   Manganese          0.01024     0.009900       515.7
   Oxygen               59.30        54.95   8.337e+05
   Phosphorus        0.002716    2.105e-10   6.183e-06
   Potassium         0.005091     0.005091       188.8
   Silicon              1.199    0.0001867       4.972
   Sodium              0.6580       0.6580   1.435e+04
   Sulfur            0.002202    6.213e-06      0.1889
   Titanium          0.006309     0.006309       286.5


          Step #    46             Xi = 0.1621

          Temperature = 100.0 C    Pressure =  1.013 bars
          pH =  6.918              log fO2 =  -59.178
          Eh =  -0.3880 volts      pe =  -5.2403
          Ionic strength      =    1.392408 molal
          Charge imbalance    =    0.337804 eq/kg (16.66% error)
          Activity of water   =    0.970774
          Solvent mass        =     0.98879 kg
          Solution mass       =      1.0539 kg
          Mineral mass        =     0.17556 kg
          Solution density    =    0.991    g/cm3
          Solution viscosity  =    0.003    poise
          Chlorinity          =    1.001222 molal
          Dissolved solids    =       61812 mg/kg sol'n
          Hardness            =    31297.66 mg/kg sol'n as CaCO3
            carbonate         =       40.30 mg/kg sol'n as CaCO3
            non-carbonate     =    31257.36 mg/kg sol'n as CaCO3
          Carbonate alkalinity=       40.30 mg/kg sol'n as CaCO3
          Water type          =    Ca-Cl
          Bulk volume         =    1.12e+03 cm3
          Fluid volume        =    1.06e+03 cm3
          Mineral volume      =        58.8 cm3
          Inert volume        =        0.00 cm3
          Porosity            =        94.8 %
          Permeability        =        16.2 cm2
          Mass reacted        =         171 g

                          moles          moles         grams          cm3      rxn rate
  Reactants             remaining       reacted       reacted       reacted  (mol/kg sec)
 ------------------------------------------------------------------------------------------
   H2O                    0.02806      0.005430       0.09782          --            --  
   Al2O3                   0.1462       0.02828         2.883          --            --  
   CaO                      2.325        0.4499         25.23          --            --  
   Cr2O3                  0.01517      0.002936        0.4462          --            --  
   FeO(ox)                  2.543        0.4920         35.35          --            --  
   K2O(ox)                0.01224      0.002368        0.2231          --            --  
   MgO                      2.663        0.5152         20.76          --            --  
   MnO                    0.06127       0.01185        0.8409          --            --  
   Na2O(ox)               0.06583       0.01274        0.7894          --            --  
   P2O5                  0.008124      0.001572        0.2231          --            --  
   S                     0.007192      0.001391       0.04462       0.02158          --  
   SiO2                     7.175         1.388         83.40          --            --  
   TiO2                   0.03776      0.007304        0.5835          --            --  

  Minerals in system     moles      log moles      grams        volume (cm3)
 ----------------------------------------------------------------------------
   Antigorite            0.002765     -2.558          12.54           4.837
   Chromite              0.002936     -2.532         0.6572          0.1292
   Greenalite              0.1548     -0.810          57.53           17.80
   Hydroxylapatite       0.001048     -2.980         0.5265          0.1987
   Magnetite             0.008212     -2.086          1.901          0.3656
   Pyrite                0.001193     -2.923         0.1431         0.02855
   Saponite-Ca             0.1714     -0.766          66.07           23.25
   Tephroite             0.001006     -2.997         0.2031         0.07665
   Tremolite              0.04430     -1.354          35.99           12.09
                                               _____________   _____________
          (total)                                     175.6           58.78 

  Aqueous species       molality    mg/kg sol'n    act. coef.     log act.
 ---------------------------------------------------------------------------
   Cl-                     0.9007     2.996e+04      0.5548       -0.3013
   Na+                     0.6057     1.306e+04      0.6216       -0.4243
   Ca++                    0.3081     1.159e+04      0.1727       -1.2741
   NaCl(aq)               0.06330         3471.      1.0000       -1.1986
   CaCl+                  0.01881         1333.      0.6216       -1.9320
   Ti(OH)4(aq)           0.007388         803.4      1.0000       -2.1315
   MnCl+                 0.007025         595.8      0.6216       -2.3598
   K+                    0.005616         206.0      0.5548       -2.5064
   CaCl2(aq)             0.005522         575.0      1.0000       -2.2579
   Mn++                  0.002930         151.0      0.1727       -3.2960
   Methane(aq)           0.001011         15.22      1.0000       -2.9952
   Mg++                 0.0006466         14.74      0.2483       -3.7943
   MgCl+                0.0001963         11.00      0.6216       -3.9137
   KCl(aq)              0.0001854         12.97      1.0000       -3.7318
   SiO2(aq)             0.0001788         10.08      1.0000       -3.7477
   H2(aq)               8.986e-06       0.01700      1.0000       -5.0464
   Fe++                 8.548e-06        0.4479      0.1727       -5.8309
   NaHSiO3(aq)          8.025e-06        0.7535      1.0000       -5.0955
   OH-                  7.577e-06        0.1209      0.5900       -5.3496
   HS-                  5.172e-06        0.1605      0.5900       -5.5155
   FeCl+                1.906e-06        0.1633      0.6216       -5.9263
   HSiO3-               1.905e-06        0.1378      0.6216       -5.9266
   H2S(aq)              1.119e-06       0.03578      1.0000       -5.9511
   NaOH(aq)             3.948e-07       0.01482      1.0000       -6.4036
   FeCl4--              1.520e-07       0.02819      0.0959       -7.8363
   H+                   1.480e-07     0.0001400      0.8154       -6.9184
   CaHCO3+              5.001e-08      0.004743      0.6216       -7.5075
   HCO3-                3.589e-08      0.002055      0.6216       -7.6515
   HCl(aq)              1.446e-08     0.0004948      1.0000       -7.8397
   CaCO3(aq)            1.069e-08      0.001004      1.0000       -7.9708
    (only species > 1e-8 molal listed)

  Mineral saturation states
                     log Q/K                          log Q/K
 ----------------------------------------------------------------
   Tephroite          0.0000 sat    Tridymite         -0.8413     
   Magnetite          0.0000 sat    Chalcedony        -0.8862     
   Pyrite             0.0000 sat    Ferrosilite       -0.9335     
   Saponite-Ca        0.0000 sat    Goethite          -1.0431     
   Greenalite         0.0000 sat    Cristobalite(alp  -1.0872     
   Antigorite         0.0000 sat    Fayalite          -1.2866     
   Hydroxylapatite    0.0000 sat    Coesite           -1.3279     
   Chromite           0.0000 sat    Cristobalite(bet  -1.3894     
   Tremolite          0.0000 sat    Saponite-H        -1.3936     
   Talc              -0.0000        Mn(OH)2(am)       -1.5436     
   Troilite          -0.1521        SiO2(am)          -1.5634     
   Pyrrhotite        -0.2317        Hedenbergite      -1.7133     
   Saponite-Na       -0.2360        FeO               -1.8056     
   Saponite-Mg       -0.2825        Enstatite         -1.9290     
   Minnesotaite      -0.3802        Wollastonite      -2.0294     
   Cronstedtite-7A   -0.4044        Pseudowollastoni  -2.1637     
   Rhodonite         -0.4564        C                 -2.2530     
   Ice               -0.4799        Halite            -2.3036     
   Alabandite        -0.5065        Wustite           -2.3546     
   Chrysotile        -0.5923        Whitlockite       -2.3926     
   Quartz            -0.6695        Brucite           -2.4348     
   Hematite          -0.6945        Fe(OH)2           -2.5981     
   Diopside          -0.7411        Calcite           -2.7815     
   Saponite-K        -0.7447        Aragonite         -2.9251     
   Andradite         -0.7786        Rhodochrosite     -2.9385     
    (only minerals with log Q/K > -3 listed)

                         partial
  Gases               press. (bar)     fugacity     fug. coef.    log fug.
 ---------------------------------------------------------------------------
   CH4(g)                   1.157         1.156        0.9993      0.0630
   H2O(g)                  0.8213        0.8091        0.9852     -0.0920
   H2(g)                  0.01124       0.01125         1.001     -1.9488
   H2S(g)               3.350e-05     3.337e-05        0.9961     -4.4766
   CO2(g)               6.331e-07     6.316e-07        0.9976     -6.1995
   HCl(g)               1.751e-11     1.751e-11         1.000*   -10.7566
   CO(g)                2.007e-12     2.007e-12         1.000*   -11.6975
   C2H4(g)              2.738e-19     2.738e-19         1.000*   -18.5626
   S2(g)                1.963e-25     1.963e-25         1.000*   -24.7070
   SO2(g)               1.958e-25     1.944e-25        0.9928    -24.7112
   Na(g)                2.129e-42     2.129e-42         1.000*   -41.6718
   K(g)                 2.163e-45     2.163e-45         1.000*   -44.6650
   Cl2(g)               3.807e-47     3.807e-47         1.000*   -46.4194
   O2(g)                6.642e-60     6.642e-60        0.9999    -59.1777
   Mg(g)                2.558e-70     2.558e-70         1.000*   -69.5921
   Ca(g)                8.321e-87     8.321e-87         1.000*   -86.0798
   C(g)                 2.354e-95     2.354e-95         1.000*   -94.6282
   Al(g)               1.172e-109    1.172e-109         1.000*  -108.9310
   Si(g)               2.228e-115    2.228e-115         1.000*  -114.6520
    *no data, gas taken to be ideal

                                  In fluid              Sorbed            Kd
  Original basis total moles   moles     mg/kg      moles     mg/kg      L/kg
 -------------------------------------------------------------------------------
   H2O                 57.1       54.9  9.38e+05
   Al+++             0.0566   1.04e-10  2.67e-06
   Ca++               0.451      0.329  1.25e+04
   Cl-                0.990      0.990  3.33e+04
   CrO4--           0.00587   1.85e-20  2.04e-15
   Fe++               0.493   1.05e-05     0.556
   H+                 -3.12   0.000990     0.946
   HCO3-            0.00100    0.00100      57.9
   HPO4--           0.00314   2.11e-10  1.92e-05
   K+               0.00574    0.00574      213.
   Mg++               0.869   0.000833      19.2
   Mn++              0.0119    0.00984      513.
   Na+                0.661      0.661  1.44e+04
   O2(aq)          -0.00649   -0.00202     -61.2
   SO4--            0.00239   6.22e-06     0.567
   SiO2(aq)            1.39   0.000187      10.6
   Ti(OH)4(aq)      0.00731    0.00731      803.

  Elemental composition               In fluid                  Sorbed
                  total moles     moles       mg/kg        moles       mg/kg
 -------------------------------------------------------------------------------
   Aluminum           0.05655    1.043e-10   2.670e-06
   Calcium             0.4509       0.3287   1.250e+04
   Carbon            0.001000     0.001000       11.40
   Chlorine            0.9900       0.9900   3.330e+04
   Chromium          0.005872    1.849e-20   9.124e-16
   Hydrogen             111.0        109.8   1.050e+05
   Iron                0.4930    1.049e-05      0.5561
   Magnesium           0.8692    0.0008334       19.22
   Manganese          0.01185     0.009843       513.1
   Oxygen               59.90        54.92   8.337e+05
   Phosphorus        0.003144    2.113e-10   6.209e-06
   Potassium         0.005737     0.005737       212.8
   Silicon              1.388    0.0001866       4.973
   Sodium              0.6615       0.6615   1.443e+04
   Sulfur            0.002391    6.222e-06      0.1893
   Titanium          0.007305     0.007305       331.9


          Step #    47             Xi = 0.1653

          Temperature = 100.0 C    Pressure =  1.013 bars
          pH =  7.059              log fO2 =  -59.690
          Eh =  -0.4078 volts      pe =  -5.5086
          Ionic strength      =    1.396842 molal
          Charge imbalance    =    0.337827 eq/kg (16.62% error)
          Activity of water   =    0.970701
          Solvent mass        =     0.98875 kg
          Solution mass       =      1.0539 kg
          Mineral mass        =     0.17897 kg
          Solution density    =    0.991    g/cm3
          Solution viscosity  =    0.003    poise
          Chlorinity          =    1.001261 molal
          Dissolved solids    =       61783 mg/kg sol'n
          Hardness            =    31638.56 mg/kg sol'n as CaCO3
            carbonate         =       42.16 mg/kg sol'n as CaCO3
            non-carbonate     =    31596.40 mg/kg sol'n as CaCO3
          Carbonate alkalinity=       42.16 mg/kg sol'n as CaCO3
          Water type          =    Ca-Cl
          Bulk volume         =    1.12e+03 cm3
          Fluid volume        =    1.06e+03 cm3
          Mineral volume      =        59.9 cm3
          Inert volume        =        0.00 cm3
          Porosity            =        94.7 %
          Permeability        =        15.7 cm2
          Mass reacted        =         174 g

                          moles          moles         grams          cm3      rxn rate
  Reactants             remaining       reacted       reacted       reacted  (mol/kg sec)
 ------------------------------------------------------------------------------------------
   H2O                    0.02796      0.005536       0.09972          --            --  
   Al2O3                   0.1456       0.02883         2.939          --            --  
   CaO                      2.316        0.4586         25.72          --            --  
   Cr2O3                  0.01512      0.002993        0.4549          --            --  
   FeO(ox)                  2.534        0.5016         36.04          --            --  
   K2O(ox)                0.01220      0.002415        0.2274          --            --  
   MgO                      2.653        0.5252         21.17          --            --  
   MnO                    0.06104       0.01209        0.8573          --            --  
   Na2O(ox)               0.06558       0.01298        0.8048          --            --  
   P2O5                  0.008093      0.001602        0.2274          --            --  
   S                     0.007165      0.001419       0.04549       0.02200          --  
   SiO2                     7.148         1.415         85.03          --            --  
   TiO2                   0.03761      0.007447        0.5948          --            --  

  Minerals in system     moles      log moles      grams        volume (cm3)
 ----------------------------------------------------------------------------
   Antigorite            0.002550     -2.593          11.57           4.461
   Chromite              0.002993     -2.524         0.6700          0.1317
   Greenalite              0.1563     -0.806          58.10           17.97
   Hydroxylapatite       0.001069     -2.971         0.5367          0.2025
   Magnetite             0.009439     -2.025          2.186          0.4203
   Saponite-Ca             0.1747     -0.758          67.35           23.71
   Tephroite             0.003048     -2.516         0.6156          0.2323
   Tremolite              0.04643     -1.333          37.72           12.67
   Troilite              0.002409     -2.618         0.2118         0.07992
                                               _____________   _____________
          (total)                                     179.0           59.88 

  Aqueous species       molality    mg/kg sol'n    act. coef.     log act.
 ---------------------------------------------------------------------------
   Cl-                     0.9029     3.003e+04      0.5547       -0.3003
   Na+                     0.6060     1.307e+04      0.6216       -0.4240
   Ca++                    0.3117     1.172e+04      0.1726       -1.2693
   NaCl(aq)               0.06349         3481.      1.0000       -1.1973
   CaCl+                  0.01907         1351.      0.6216       -1.9262
   Ti(OH)4(aq)           0.007533         819.2      1.0000       -2.1231
   K+                    0.005707         209.3      0.5547       -2.4995
   CaCl2(aq)             0.005611         584.3      1.0000       -2.2510
   MnCl+                 0.004277         362.7      0.6216       -2.5753
   Mn++                  0.001780         91.76      0.1726       -3.5125
   Methane(aq)           0.001011         15.22      1.0000       -2.9951
   Mg++                 0.0004177         9.525      0.2483       -3.9842
   KCl(aq)              0.0001889         13.21      1.0000       -3.7238
   SiO2(aq)             0.0001331         7.506      1.0000       -3.8757
   MgCl+                0.0001271         7.124      0.6216       -4.1025
   H2(aq)               1.621e-05       0.03065      1.0000       -4.7903
   OH-                  1.047e-05        0.1670      0.5900       -5.2094
   HS-                  8.329e-06        0.2584      0.5900       -5.3085
   NaHSiO3(aq)          8.260e-06        0.7756      1.0000       -5.0830
   Fe++                 5.456e-06        0.2859      0.1726       -6.0261
   HSiO3-               1.959e-06        0.1417      0.6216       -5.9144
   H2S(aq)              1.305e-06       0.04172      1.0000       -5.8845
   FeCl+                1.219e-06        0.1044      0.6216       -6.1204
   NaOH(aq)             5.457e-07       0.02048      1.0000       -6.2631
   H+                   1.071e-07     0.0001013      0.8157       -7.0586
   FeCl4--              9.803e-08       0.01818      0.0958       -8.0273
   HCl(aq)              1.050e-08     0.0003591      1.0000       -7.9789
    (only species > 1e-8 molal listed)

  Mineral saturation states
                     log Q/K                          log Q/K
 ----------------------------------------------------------------
   Tremolite          0.0000 sat    Tridymite         -0.9693     
   Antigorite         0.0000 sat    Ferrosilite       -0.9761     
   Hydroxylapatite    0.0000 sat    Chalcedony        -1.0142     
   Troilite           0.0000 sat    Goethite          -1.0858     
   Chromite           0.0000 sat    Cristobalite(alp  -1.2152     
   Tephroite          0.0000 sat    Fayalite          -1.2439     
   Greenalite         0.0000 sat    Saponite-H        -1.4407     
   Magnetite          0.0000 sat    Coesite           -1.4559     
   Saponite-Ca        0.0000 sat    Mn(OH)2(am)       -1.4796     
   Pyrite            -0.0374        Cristobalite(bet  -1.5174     
   Pyrrhotite        -0.0796        Hedenbergite      -1.5986     
   Saponite-Na       -0.2367        SiO2(am)          -1.6914     
   Talc              -0.2400        FeO               -1.7202     
   Saponite-Mg       -0.3147        Wollastonite      -1.8721     
   Alabandite        -0.3758        Enstatite         -1.9663     
   Andradite         -0.3920        Pseudowollastoni  -2.0064     
   Cronstedtite-7A   -0.4471        Wustite           -2.2873     
   Ice               -0.4799        Halite            -2.3023     
   Rhodonite         -0.5204        Brucite           -2.3441     
   Chrysotile        -0.5763        Whitlockite       -2.4877     
   Diopside          -0.6211        Fe(OH)2           -2.5128     
   Minnesotaite      -0.6362        Annite            -2.5832     
   Saponite-K        -0.7432        Phlogopite        -2.7459     
   Hematite          -0.7799        C                 -2.7651     
   Quartz            -0.7975     
    (only minerals with log Q/K > -3 listed)

                         partial
  Gases               press. (bar)     fugacity     fug. coef.    log fug.
 ---------------------------------------------------------------------------
   CH4(g)                   1.157         1.156        0.9993      0.0631
   H2O(g)                  0.8212        0.8091        0.9852     -0.0920
   H2(g)                  0.02028       0.02029         1.001     -1.6927
   H2S(g)               3.906e-05     3.891e-05        0.9961     -4.4100
   CO2(g)               5.986e-08     5.972e-08        0.9976     -7.2239
   HCl(g)               1.271e-11     1.271e-11         1.000*   -10.8958
   CO(g)                3.422e-13     3.422e-13         1.000*   -12.4657
   C2H4(g)              8.421e-20     8.421e-20         1.000*   -19.0746
   S2(g)                8.206e-26     8.206e-26         1.000*   -25.0858
   SO2(g)               3.892e-26     3.864e-26        0.9928    -25.4129
   Na(g)                3.952e-42     3.952e-42         1.000*   -41.4032
   K(g)                 4.076e-45     4.076e-45         1.000*   -44.3898
   Cl2(g)               1.112e-47     1.112e-47         1.000*   -46.9539
   O2(g)                2.042e-60     2.042e-60        0.9999    -59.6900
   Mg(g)                5.684e-70     5.684e-70         1.000*   -69.2453
   Ca(g)                2.895e-86     2.895e-86         1.000*   -85.5383
   C(g)                 7.239e-96     7.239e-96         1.000*   -95.1403
   Al(g)               8.125e-109    8.125e-109         1.000*  -108.0902
   Si(g)               5.398e-115    5.398e-115         1.000*  -114.2678
    *no data, gas taken to be ideal

                                  In fluid              Sorbed            Kd
  Original basis total moles   moles     mg/kg      moles     mg/kg      L/kg
 -------------------------------------------------------------------------------
   H2O                 57.1       54.9  9.38e+05
   Al+++             0.0577   4.10e-10  1.05e-05
   Ca++               0.460      0.333  1.26e+04
   Cl-                0.990      0.990  3.33e+04
   CrO4--           0.00599   8.82e-21  9.71e-16
   Fe++               0.503   6.70e-06     0.355
   H+                 -3.18   0.000990     0.947
   HCO3-            0.00100    0.00100      57.9
   HPO4--           0.00321   1.25e-10  1.14e-05
   K+               0.00583    0.00583      216.
   Mg++               0.879   0.000539      12.4
   Mn++              0.0121    0.00599      312.
   Na+                0.662      0.662  1.44e+04
   O2(aq)          -0.00662   -0.00203     -61.5
   SO4--            0.00242   9.53e-06     0.869
   SiO2(aq)            1.42   0.000142      8.08
   Ti(OH)4(aq)      0.00745    0.00745      819.

  Elemental composition               In fluid                  Sorbed
                  total moles     moles       mg/kg        moles       mg/kg
 -------------------------------------------------------------------------------
   Aluminum           0.05766    4.103e-10   1.051e-05
   Calcium             0.4596       0.3326   1.265e+04
   Carbon            0.001000     0.001000       11.40
   Chlorine            0.9900       0.9900   3.330e+04
   Chromium          0.005987    8.824e-21   4.354e-16
   Hydrogen             111.0        109.8   1.050e+05
   Iron                0.5026    6.701e-06      0.3551
   Magnesium           0.8792    0.0005386       12.42
   Manganese          0.01209     0.005989       312.2
   Oxygen               59.98        54.91   8.337e+05
   Phosphorus        0.003206    1.251e-10   3.675e-06
   Potassium         0.005829     0.005829       216.3
   Silicon              1.415    0.0001418       3.778
   Sodium              0.6620       0.6620   1.444e+04
   Sulfur            0.002419    9.528e-06      0.2899
   Titanium          0.007448     0.007448       338.4


          Step #    48             Xi = 0.1684

          Temperature = 100.0 C    Pressure =  1.013 bars
          pH =  7.202              log fO2 =  -60.209
          Eh =  -0.4280 volts      pe =  -5.7816
          Ionic strength      =    1.399719 molal
          Charge imbalance    =    0.337897 eq/kg (16.6% error)
          Activity of water   =    0.970651
          Solvent mass        =     0.98855 kg
          Solution mass       =      1.0536 kg
          Mineral mass        =     0.18251 kg
          Solution density    =    0.991    g/cm3
          Solution viscosity  =    0.003    poise
          Chlorinity          =    1.001466 molal
          Dissolved solids    =       61782 mg/kg sol'n
          Hardness            =    31844.57 mg/kg sol'n as CaCO3
            carbonate         =       43.69 mg/kg sol'n as CaCO3
            non-carbonate     =    31800.88 mg/kg sol'n as CaCO3
          Carbonate alkalinity=       43.69 mg/kg sol'n as CaCO3
          Water type          =    Ca-Cl
          Bulk volume         =    1.12e+03 cm3
          Fluid volume        =    1.06e+03 cm3
          Mineral volume      =        61.1 cm3
          Inert volume        =        0.00 cm3
          Porosity            =        94.6 %
          Permeability        =        15.1 cm2
          Mass reacted        =         178 g

                          moles          moles         grams          cm3      rxn rate
  Reactants             remaining       reacted       reacted       reacted  (mol/kg sec)
 ------------------------------------------------------------------------------------------
   H2O                    0.02785      0.005641        0.1016          --            --  
   Al2O3                   0.1450       0.02938         2.995          --            --  
   CaO                      2.308        0.4674         26.21          --            --  
   Cr2O3                  0.01506      0.003050        0.4636          --            --  
   FeO(ox)                  2.524        0.5112         36.73          --            --  
   K2O(ox)                0.01215      0.002461        0.2318          --            --  
   MgO                      2.643        0.5353         21.57          --            --  
   MnO                    0.06081       0.01232        0.8737          --            --  
   Na2O(ox)               0.06534       0.01323        0.8202          --            --  
   P2O5                  0.008062      0.001633        0.2318          --            --  
   S                     0.007138      0.001446       0.04636       0.02242          --  
   SiO2                     7.121         1.442         86.65          --            --  
   TiO2                   0.03747      0.007589        0.6062          --            --  

  Minerals in system     moles      log moles      grams        volume (cm3)
 ----------------------------------------------------------------------------
   Andradite             0.001942     -2.712         0.9870          0.2561
   Antigorite            0.002555     -2.593          11.59           4.469
   Chromite              0.003051     -2.516         0.6828          0.1343
   Greenalite              0.1601     -0.796          59.51           18.41
   Hydroxylapatite       0.001089     -2.963         0.5470          0.2064
   Magnetite             0.007537     -2.123          1.745          0.3356
   Saponite-Ca             0.1781     -0.749          68.64           24.16
   Tephroite             0.004358     -2.361         0.8802          0.3322
   Tremolite              0.04643     -1.333          37.72           12.67
   Troilite              0.002435     -2.613         0.2141         0.08079
                                               _____________   _____________
          (total)                                     182.5           61.05 

  Aqueous species       molality    mg/kg sol'n    act. coef.     log act.
 ---------------------------------------------------------------------------
   Cl-                     0.9044     3.008e+04      0.5547       -0.2996
   Na+                     0.6065     1.308e+04      0.6217       -0.4236
   Ca++                    0.3139     1.180e+04      0.1725       -1.2664
   NaCl(aq)               0.06365         3490.      1.0000       -1.1962
   CaCl+                  0.01923         1362.      0.6217       -1.9225
   Ti(OH)4(aq)           0.007678         835.0      1.0000       -2.1147
   K+                    0.005798         212.7      0.5547       -2.4927
   CaCl2(aq)             0.005667         590.1      1.0000       -2.2466
   MnCl+                 0.002573         218.2      0.6217       -2.7961
   Mn++                  0.001069         55.12      0.1725       -3.7340
   Methane(aq)           0.001012         15.23      1.0000       -2.9950
   Mg++                 0.0002670         6.088      0.2483       -4.1786
   KCl(aq)              0.0001922         13.44      1.0000       -3.7162
   SiO2(aq)             9.875e-05         5.567      1.0000       -4.0055
   MgCl+                8.133e-05         4.560      0.6217       -4.2962
   H2(aq)               2.946e-05       0.05572      1.0000       -4.5307
   OH-                  1.455e-05        0.2322      0.5900       -5.0662
   HS-                  9.489e-06        0.2944      0.5900       -5.2519
   NaHSiO3(aq)          8.525e-06        0.8005      1.0000       -5.0693
   Fe++                 3.445e-06        0.1805      0.1725       -6.2259
   HSiO3-               2.021e-06        0.1461      0.6217       -5.9010
   H2S(aq)              1.069e-06       0.03418      1.0000       -5.9710
   FeCl+                7.708e-07       0.06602      0.6217       -6.3195
   NaOH(aq)             7.594e-07       0.02850      1.0000       -6.1195
   H+                   7.701e-08     7.282e-05      0.8159       -7.2018
   FeCl4--              6.233e-08       0.01156      0.0957       -8.2242
    (only species > 1e-8 molal listed)

  Mineral saturation states
                     log Q/K                          log Q/K
 ----------------------------------------------------------------
   Hydroxylapatite    0.0000 sat    Ferrosilite       -1.0194     
   Greenalite         0.0000 sat    Tridymite         -1.0991     
   Tephroite          0.0000 sat    Goethite          -1.1291     
   Troilite           0.0000 sat    Chalcedony        -1.1440     
   Andradite          0.0000 sat    Fayalite          -1.2006     
   Magnetite          0.0000 sat    Cristobalite(alp  -1.3450     
   Antigorite         0.0000 sat    Mn(OH)2(am)       -1.4147     
   Saponite-Ca        0.0000 sat    Hedenbergite      -1.4824     
   Tremolite          0.0000 sat    Saponite-H        -1.4885     
   Chromite           0.0000 sat    Coesite           -1.5857     
   Pyrrhotite        -0.0796        FeO               -1.6337     
   Saponite-Na       -0.2370        Cristobalite(bet  -1.6472     
   Saponite-Mg       -0.3472        Wollastonite      -1.7126     
   Pyrite            -0.3835        SiO2(am)          -1.8212     
   Alabandite        -0.3975        Pseudowollastoni  -1.8469     
   Ice               -0.4799        Enstatite         -2.0041     
   Talc              -0.4834        Annite            -2.1000     
   Cronstedtite-7A   -0.4904        Wustite           -2.2191     
   Diopside          -0.4994        Phlogopite        -2.2465     
   Chrysotile        -0.5601        Brucite           -2.2522     
   Rhodonite         -0.5853        Halite            -2.3012     
   Saponite-K        -0.7414        Fe(OH)2           -2.4262     
   Hematite          -0.8664        Whitlockite       -2.5841     
   Minnesotaite      -0.8958        Diaspore          -2.8918     
   Quartz            -0.9273     
    (only minerals with log Q/K > -3 listed)

                         partial
  Gases               press. (bar)     fugacity     fug. coef.    log fug.
 ---------------------------------------------------------------------------
   CH4(g)                   1.157         1.157        0.9993      0.0632
   H2O(g)                  0.8212        0.8090        0.9852     -0.0920
   H2(g)                  0.03686       0.03689         1.001     -1.4331
   H2S(g)               3.200e-05     3.188e-05        0.9961     -4.4965
   CO2(g)               5.481e-09     5.468e-09        0.9976     -8.2622
   HCl(g)               9.156e-12     9.156e-12         1.000*   -11.0383
   CO(g)                5.696e-14     5.696e-14         1.000*   -13.2444
   C2H4(g)              2.549e-20     2.549e-20         1.000*   -19.5936
   S2(g)                1.667e-26     1.667e-26         1.000*   -25.7781
   SO2(g)               5.307e-27     5.269e-27        0.9928    -26.2783
   Na(g)                7.416e-42     7.416e-42         1.000*   -41.1299
   K(g)                 7.764e-45     7.764e-45         1.000*   -44.1099
   Cl2(g)               3.173e-48     3.173e-48         1.000*   -47.4985
   O2(g)                6.178e-61     6.178e-61        0.9999    -60.2092
   Mg(g)                1.277e-69     1.277e-69         1.000*   -68.8938
   Ca(g)                1.025e-85     1.025e-85         1.000*   -84.9895
   C(g)                 2.191e-96     2.191e-96         1.000*   -95.6594
   Al(g)               5.783e-108    5.783e-108         1.000*  -107.2379
   Si(g)               1.323e-114    1.323e-114         1.000*  -113.8784
    *no data, gas taken to be ideal

                                  In fluid              Sorbed            Kd
  Original basis total moles   moles     mg/kg      moles     mg/kg      L/kg
 -------------------------------------------------------------------------------
   H2O                 57.1       54.9  9.38e+05
   Al+++             0.0588   1.65e-09  4.23e-05
   Ca++               0.468      0.335  1.27e+04
   Cl-                0.990      0.990  3.33e+04
   CrO4--           0.00610   4.54e-21  5.00e-16
   Fe++               0.512   4.23e-06     0.224
   H+                 -3.24   0.000986     0.943
   HCO3-            0.00100    0.00100      57.9
   HPO4--           0.00327   7.51e-11  6.84e-06
   K+               0.00592    0.00592      220.
   Mg++               0.889   0.000344      7.94
   Mn++              0.0123    0.00360      188.
   Na+                0.662      0.662  1.45e+04
   O2(aq)          -0.00674   -0.00204     -61.8
   SO4--            0.00245   1.04e-05     0.952
   SiO2(aq)            1.44   0.000108      6.16
   Ti(OH)4(aq)      0.00759    0.00759      835.

  Elemental composition               In fluid                  Sorbed
                  total moles     moles       mg/kg        moles       mg/kg
 -------------------------------------------------------------------------------
   Aluminum           0.05876    1.651e-09   4.227e-05
   Calcium             0.4684       0.3349   1.274e+04
   Carbon            0.001000     0.001000       11.40
   Chlorine            0.9900       0.9900   3.331e+04
   Chromium          0.006101    4.540e-21   2.240e-16
   Hydrogen             111.0        109.8   1.050e+05
   Iron                0.5122    4.232e-06      0.2243
   Magnesium           0.8893    0.0003443       7.943
   Manganese          0.01232     0.003600       187.7
   Oxygen               60.07        54.90   8.337e+05
   Phosphorus        0.003267    7.508e-11   2.207e-06
   Potassium         0.005921     0.005921       219.7
   Silicon              1.442    0.0001080       2.880
   Sodium              0.6625       0.6625   1.445e+04
   Sulfur            0.002446    1.044e-05      0.3178
   Titanium          0.007590     0.007590       344.9


          Step #    50             Xi = 0.1754

          Temperature = 100.0 C    Pressure =  1.013 bars
          pH =  7.202              log fO2 =  -60.210
          Eh =  -0.4281 volts      pe =  -5.7821
          Ionic strength      =    1.399807 molal
          Charge imbalance    =    0.338065 eq/kg (16.61% error)
          Activity of water   =    0.970637
          Solvent mass        =     0.98798 kg
          Solution mass       =      1.0531 kg
          Mineral mass        =     0.19042 kg
          Solution density    =    0.991    g/cm3
          Solution viscosity  =    0.003    poise
          Chlorinity          =    1.002041 molal
          Dissolved solids    =       61854 mg/kg sol'n
          Hardness            =    31799.03 mg/kg sol'n as CaCO3
            carbonate         =       43.72 mg/kg sol'n as CaCO3
            non-carbonate     =    31755.31 mg/kg sol'n as CaCO3
          Carbonate alkalinity=       43.72 mg/kg sol'n as CaCO3
          Water type          =    Ca-Cl
          Bulk volume         =    1.13e+03 cm3
          Fluid volume        =    1.06e+03 cm3
          Mineral volume      =        63.7 cm3
          Inert volume        =        0.00 cm3
          Porosity            =        94.4 %
          Permeability        =        14.0 cm2
          Mass reacted        =         185 g

                          moles          moles         grams          cm3      rxn rate
  Reactants             remaining       reacted       reacted       reacted  (mol/kg sec)
 ------------------------------------------------------------------------------------------
   H2O                    0.02762      0.005876        0.1059          --            --  
   Al2O3                   0.1438       0.03060         3.120          --            --  
   CaO                      2.288        0.4868         27.30          --            --  
   Cr2O3                  0.01493      0.003177        0.4828          --            --  
   FeO(ox)                  2.503        0.5325         38.26          --            --  
   K2O(ox)                0.01205      0.002563        0.2414          --            --  
   MgO                      2.621        0.5575         22.47          --            --  
   MnO                    0.06030       0.01283        0.9100          --            --  
   Na2O(ox)               0.06479       0.01378        0.8543          --            --  
   P2O5                  0.007995      0.001701        0.2414          --            --  
   S                     0.007078      0.001506       0.04828       0.02336          --  
   SiO2                     7.061         1.502         90.26          --            --  
   TiO2                   0.03715      0.007905        0.6314          --            --  

  Minerals in system     moles      log moles      grams        volume (cm3)
 ----------------------------------------------------------------------------
   Andradite             0.009539     -2.020          4.848           1.258
   Antigorite            0.002773     -2.557          12.58           4.850
   Chromite              0.003177     -2.498         0.7112          0.1398
   Greenalite              0.1696     -0.771          63.04           19.50
   Hydroxylapatite       0.001134     -2.945         0.5697          0.2150
   Saponite-Ca             0.1855     -0.732          71.50           25.16
   Tephroite             0.004618     -2.336         0.9326          0.3519
   Tremolite              0.04435     -1.353          36.03           12.10
   Troilite              0.002495     -2.603         0.2194         0.08278
                                               _____________   _____________
          (total)                                     190.4           63.66 

  Aqueous species       molality    mg/kg sol'n    act. coef.     log act.
 ---------------------------------------------------------------------------
   Cl-                     0.9048     3.009e+04      0.5547       -0.2994
   Na+                     0.6078     1.311e+04      0.6217       -0.4227
   Ca++                    0.3134     1.178e+04      0.1725       -1.2670
   NaCl(aq)               0.06382         3499.      1.0000       -1.1950
   CaCl+                  0.01921         1361.      0.6217       -1.9230
   Ti(OH)4(aq)           0.008002         870.1      1.0000       -2.0968
   K+                    0.006001         220.1      0.5547       -2.4777
   CaCl2(aq)             0.005665         589.8      1.0000       -2.2468
   MnCl+                 0.002570         217.9      0.6217       -2.7966
   Mn++                  0.001068         55.03      0.1725       -3.7347
   Methane(aq)           0.001012         15.23      1.0000       -2.9948
   Mg++                 0.0002666         6.078      0.2483       -4.1793
   KCl(aq)              0.0001990         13.92      1.0000       -3.7011
   SiO2(aq)             9.874e-05         5.566      1.0000       -4.0055
   MgCl+                8.124e-05         4.555      0.6217       -4.2966
   H2(aq)               2.948e-05       0.05575      1.0000       -4.5305
   OH-                  1.456e-05        0.2324      0.5900       -5.0658
   HS-                  9.496e-06        0.2946      0.5900       -5.2516
   NaHSiO3(aq)          8.550e-06        0.8028      1.0000       -5.0680
   Fe++                 3.440e-06        0.1802      0.1725       -6.2266
   HSiO3-               2.022e-06        0.1462      0.6217       -5.9007
   H2S(aq)              1.069e-06       0.03418      1.0000       -5.9711
   FeCl+                7.699e-07       0.06595      0.6217       -6.3200
   NaOH(aq)             7.617e-07       0.02858      1.0000       -6.1182
   H+                   7.695e-08     7.276e-05      0.8159       -7.2022
   FeCl4--              6.235e-08       0.01156      0.0957       -8.2241
    (only species > 1e-8 molal listed)

  Mineral saturation states
                     log Q/K                          log Q/K
 ----------------------------------------------------------------
   Chromite           0.0000 sat    Ferrosilite       -1.0194     
   Greenalite         0.0000 sat    Tridymite         -1.0991     
   Hydroxylapatite    0.0000 sat    Goethite          -1.1292     
   Troilite           0.0000 sat    Chalcedony        -1.1440     
   Andradite          0.0000 sat    Fayalite          -1.2005     
   Tephroite          0.0000 sat    Cristobalite(alp  -1.3450     
   Antigorite         0.0000 sat    Mn(OH)2(am)       -1.4147     
   Saponite-Ca        0.0000 sat    Hedenbergite      -1.4823     
   Tremolite          0.0000 sat    Saponite-H        -1.4885     
   Magnetite         -0.0001        Coesite           -1.5857     
   Pyrrhotite        -0.0796        FeO               -1.6337     
   Saponite-Na       -0.2366        Cristobalite(bet  -1.6472     
   Saponite-Mg       -0.3472        Wollastonite      -1.7125     
   Pyrite            -0.3838        SiO2(am)          -1.8212     
   Alabandite        -0.3975        Pseudowollastoni  -1.8468     
   Ice               -0.4799        Enstatite         -2.0041     
   Talc              -0.4834        Annite            -2.0845     
   Cronstedtite-7A   -0.4906        Wustite           -2.2191     
   Diopside          -0.4994        Phlogopite        -2.2310     
   Chrysotile        -0.5601        Brucite           -2.2522     
   Rhodonite         -0.5854        Halite            -2.3000     
   Saponite-K        -0.7364        Fe(OH)2           -2.4262     
   Hematite          -0.8666        Whitlockite       -2.5841     
   Minnesotaite      -0.8959        Diaspore          -2.8916     
   Quartz            -0.9273     
    (only minerals with log Q/K > -3 listed)

                         partial
  Gases               press. (bar)     fugacity     fug. coef.    log fug.
 ---------------------------------------------------------------------------
   CH4(g)                   1.158         1.157        0.9993      0.0634
   H2O(g)                  0.8212        0.8090        0.9852     -0.0920
   H2(g)                  0.03688       0.03691         1.001     -1.4329
   H2S(g)               3.200e-05     3.187e-05        0.9961     -4.4966
   CO2(g)               5.471e-09     5.458e-09        0.9976     -8.2629
   HCl(g)               9.152e-12     9.152e-12         1.000*   -11.0385
   CO(g)                5.690e-14     5.690e-14         1.000*   -13.2449
   C2H4(g)              2.549e-20     2.549e-20         1.000*   -19.5936
   S2(g)                1.665e-26     1.665e-26         1.000*   -25.7787
   SO2(g)               5.297e-27     5.259e-27        0.9928    -26.2791
   Na(g)                7.440e-42     7.440e-42         1.000*   -41.1284
   K(g)                 8.046e-45     8.046e-45         1.000*   -44.0944
   Cl2(g)               3.169e-48     3.169e-48         1.000*   -47.4990
   O2(g)                6.171e-61     6.170e-61        0.9999    -60.2097
   Mg(g)                1.278e-69     1.278e-69         1.000*   -68.8935
   Ca(g)                1.025e-85     1.025e-85         1.000*   -84.9891
   C(g)                 2.190e-96     2.190e-96         1.000*   -95.6596
   Al(g)               5.790e-108    5.790e-108         1.000*  -107.2373
   Si(g)               1.325e-114    1.325e-114         1.000*  -113.8779
    *no data, gas taken to be ideal

                                  In fluid              Sorbed            Kd
  Original basis total moles   moles     mg/kg      moles     mg/kg      L/kg
 -------------------------------------------------------------------------------
   H2O                 57.2       54.8  9.38e+05
   Al+++             0.0612   1.65e-09  4.23e-05
   Ca++               0.488      0.334  1.27e+04
   Cl-                0.990      0.990  3.33e+04
   CrO4--           0.00635   4.53e-21  4.99e-16
   Fe++               0.533   4.22e-06     0.224
   H+                 -3.37   0.000986     0.944
   HCO3-            0.00100    0.00100      57.9
   HPO4--           0.00340   7.51e-11  6.85e-06
   K+               0.00613    0.00613      227.
   Mg++               0.912   0.000344      7.93
   Mn++              0.0128    0.00359      187.
   Na+                0.664      0.664  1.45e+04
   O2(aq)          -0.00702   -0.00204     -61.8
   SO4--            0.00251   1.04e-05     0.953
   SiO2(aq)            1.50   0.000108      6.16
   Ti(OH)4(aq)      0.00791    0.00791      870.

  Elemental composition               In fluid                  Sorbed
                  total moles     moles       mg/kg        moles       mg/kg
 -------------------------------------------------------------------------------
   Aluminum           0.06120    1.652e-09   4.233e-05
   Calcium             0.4878       0.3342   1.272e+04
   Carbon            0.001000     0.001000       11.41
   Chlorine            0.9900       0.9900   3.333e+04
   Chromium          0.006355    4.530e-21   2.237e-16
   Hydrogen             111.0        109.7   1.050e+05
   Iron                0.5335    4.223e-06      0.2239
   Magnesium           0.9115    0.0003436       7.930
   Manganese          0.01283     0.003594       187.5
   Oxygen               60.26        54.87   8.337e+05
   Phosphorus        0.003403    7.512e-11   2.209e-06
   Potassium         0.006126     0.006126       227.4
   Silicon              1.502    0.0001080       2.880
   Sodium              0.6636       0.6636   1.449e+04
   Sulfur            0.002506    1.044e-05      0.3180
   Titanium          0.007906     0.007906       359.4


          Step #    53             Xi = 0.1998

          Temperature = 100.0 C    Pressure =  1.013 bars
          pH =  7.785              log fO2 =  -65.472
          Eh =  -0.5687 volts      pe =  -7.6811
          Ionic strength      =    1.402673 molal
          Charge imbalance    =    0.338332 eq/kg (16.58% error)
          Activity of water   =    0.970557
          Solvent mass        =     0.98702 kg
          Solution mass       =      1.0523 kg
          Mineral mass        =     0.21697 kg
          Solution density    =    0.991    g/cm3
          Solution viscosity  =    0.003    poise
          Chlorinity          =    1.003020 molal
          Dissolved solids    =       62029 mg/kg sol'n
          Hardness            =    31909.83 mg/kg sol'n as CaCO3
            carbonate         =       47.67 mg/kg sol'n as CaCO3
            non-carbonate     =    31862.16 mg/kg sol'n as CaCO3
          Carbonate alkalinity=       47.67 mg/kg sol'n as CaCO3
          Water type          =    Ca-Cl
          Bulk volume         =    1.13e+03 cm3
          Fluid volume        =    1.06e+03 cm3
          Mineral volume      =        71.9 cm3
          Inert volume        =        0.00 cm3
          Porosity            =        93.7 %
          Permeability        =        11.1 cm2
          Mass reacted        =         211 g

                          moles          moles         grams          cm3      rxn rate
  Reactants             remaining       reacted       reacted       reacted  (mol/kg sec)
 ------------------------------------------------------------------------------------------
   H2O                    0.02680      0.006693        0.1206          --            --  
   Al2O3                   0.1396       0.03486         3.554          --            --  
   CaO                      2.221        0.5545         31.10          --            --  
   Cr2O3                  0.01449      0.003619        0.5500          --            --  
   FeO(ox)                  2.429        0.6066         43.58          --            --  
   K2O(ox)                0.01169      0.002920        0.2750          --            --  
   MgO                      2.543        0.6351         25.60          --            --  
   MnO                    0.05851       0.01461         1.037          --            --  
   Na2O(ox)               0.06287       0.01570        0.9731          --            --  
   P2O5                  0.007758      0.001937        0.2750          --            --  
   S                     0.006868      0.001715       0.05500       0.02661          --  
   SiO2                     6.852         1.711         102.8          --            --  
   TiO2                   0.03606      0.009004        0.7193          --            --  

  Minerals in system     moles      log moles      grams        volume (cm3)
 ----------------------------------------------------------------------------
   Andradite              0.02217     -1.654          11.27           2.923
   Antigorite            0.002036     -2.691          9.237           3.562
   Chromite              0.003619     -2.441         0.8101          0.1593
   Daphnite-14A          0.001478     -2.830          1.055          0.3154
   Greenalite              0.1832     -0.737          68.09           21.06
   Hydroxylapatite       0.001292     -2.889         0.6490          0.2449
   Saponite-Ca             0.2023     -0.694          77.99           27.45
   Tephroite             0.007083     -2.150          1.430          0.5398
   Tremolite              0.05688     -1.245          46.21           15.52
   Troilite              0.002699     -2.569         0.2373         0.08953
                                               _____________   _____________
          (total)                                     217.0           71.87 

  Aqueous species       molality    mg/kg sol'n    act. coef.     log act.
 ---------------------------------------------------------------------------
   Cl-                     0.9073     3.017e+04      0.5547       -0.2982
   Na+                     0.6118     1.319e+04      0.6217       -0.4198
   Ca++                    0.3148     1.183e+04      0.1725       -1.2652
   NaCl(aq)               0.06441         3531.      1.0000       -1.1910
   CaCl+                  0.01934         1370.      0.6217       -1.9200
   H2(aq)                 0.01261         23.85      1.0000       -1.8991
   Ti(OH)4(aq)           0.009124         991.9      1.0000       -2.0398
   K+                    0.006706         245.9      0.5547       -2.4295
   CaCl2(aq)             0.005718         595.2      1.0000       -2.2428
   Methane(aq)           0.001013         15.25      1.0000       -2.9943
   MnCl+                0.0003210         27.22      0.6217       -3.6999
   KCl(aq)              0.0002230         15.59      1.0000       -3.6517
   Mn++                 0.0001331         6.857      0.1725       -4.6392
   OH-                  5.578e-05        0.8899      0.5901       -4.4826
   Mg++                 4.271e-05        0.9737      0.2483       -4.9745
   SiO2(aq)             2.954e-05         1.665      1.0000       -4.5296
   HS-                  1.627e-05        0.5047      0.5901       -5.0178
   MgCl+                1.305e-05        0.7315      0.6217       -5.0908
   NaHSiO3(aq)          9.862e-06        0.9258      1.0000       -5.0060
   NaOH(aq)             2.937e-06        0.1102      1.0000       -5.5321
   HSiO3-               2.317e-06        0.1675      0.6217       -5.8415
   Fe++                 5.242e-07       0.02746      0.1725       -7.0437
   H2S(aq)              4.780e-07       0.01528      1.0000       -6.3205
   AlO2-                4.143e-07       0.02292      0.6217       -6.5891
   FeCl+                1.176e-07       0.01007      0.6217       -7.1359
   NaAlO2(aq)           5.632e-08      0.004330      1.0000       -7.2494
   S--                  3.467e-08      0.001043      0.1336       -8.3341
   H+                   2.008e-08     1.898e-05      0.8160       -7.7855
    (only species > 1e-8 molal listed)

  Mineral saturation states
                     log Q/K                          log Q/K
 ----------------------------------------------------------------
   Chromite           0.0000 sat    Quartz            -1.4514     
   Daphnite-14A       0.0000 sat    Talc              -1.4661     
   Antigorite         0.0000 sat    Mesolite          -1.5101     
   Greenalite         0.0000 sat    Magnetite         -1.5832     
   Tephroite          0.0000 sat    Tridymite         -1.6232     
   Saponite-Ca        0.0000 sat    Chalcedony        -1.6681     
   Andradite          0.0000 sat    Saponite-H        -1.6812     
   Tremolite          0.0000 sat    Prehnite          -1.7499     
   Troilite           0.0000 sat    Gibbsite          -1.8036     
   Hydroxylapatite    0.0000 sat    Cristobalite(alp  -1.8691     
   Diopside          -0.0080        Brucite           -1.8809     
   Pyrrhotite        -0.0796        Minnesotaite      -1.9441     
   Annite            -0.1076        Wustite           -2.0276     
   Phlogopite        -0.1885        Fe(OH)2           -2.0768     
   Saponite-Na       -0.2360        Goethite          -2.0954     
   Saponite-Mg       -0.4787        Coesite           -2.1098     
   Ice               -0.4800        Monticellite      -2.1482     
   Alabandite        -0.4849        Enstatite         -2.1570     
   Chrysotile        -0.4946        Cristobalite(bet  -2.1713     
   Ripidolite-14A    -0.6374        Grossular         -2.1821     
   Saponite-K        -0.7208        Cronstedtite-7A   -2.2485     
   Rhodonite         -0.8474        Halite            -2.2960     
   Hedenbergite      -1.0128        SiO2(am)          -2.3453     
   Diaspore          -1.0221        Epidote           -2.7297     
   Fayalite          -1.0258        Epidote-ord       -2.7351     
   Wollastonite      -1.0684        Manganosite       -2.7609     
   Mn(OH)2(am)       -1.1527        Hematite          -2.7991     
   Ferrosilite       -1.1941        Scolecite         -2.8351     
   Pseudowollastoni  -1.2027        Chamosite-7A      -2.8365     
   FeO               -1.2842        Daphnite-7A       -2.8752     
   Boehmite          -1.3169        Whitlockite       -2.9736     
   Clinochlore-14A   -1.4480     
    (only minerals with log Q/K > -3 listed)

                         partial
  Gases               press. (bar)     fugacity     fug. coef.    log fug.
 ---------------------------------------------------------------------------
   H2(g)                    15.78         15.79         1.001      1.1985
   CH4(g)                   1.159         1.158        0.9993      0.0639
   H2O(g)                  0.8211        0.8089        0.9852     -0.0921
   H2S(g)               1.431e-05     1.425e-05        0.9961     -4.8460
   HCl(g)               2.396e-12     2.396e-12         1.000*   -11.6206
   CO2(g)               1.633e-19     1.629e-19        0.9976    -18.7881
   CO(g)                7.267e-22     7.267e-22         1.000*   -21.1386
   C2H4(g)              1.395e-25     1.395e-25         1.000*   -24.8555
   S2(g)                1.818e-32     1.818e-32         1.000*   -31.7404
   SO2(g)               3.023e-35     3.001e-35        0.9928    -34.5227
   Na(g)                5.935e-40     5.935e-40         1.000*   -39.2266
   K(g)                 7.124e-43     7.124e-43         1.000*   -42.1473
   Cl2(g)               5.074e-52     5.074e-52         1.000*   -51.2947
   O2(g)                3.369e-66     3.369e-66        0.9999    -65.4725
   Mg(g)                1.286e-66     1.286e-66         1.000*   -65.8908
   Ca(g)                6.466e-82     6.466e-82         1.000*   -81.1894
   C(g)                1.197e-101    1.197e-101         1.000*  -100.9220
   Al(g)               3.796e-102    3.796e-102         1.000*  -101.4207
   Si(g)               7.257e-110    7.257e-110         1.000*  -109.1392
    *no data, gas taken to be ideal

                                  In fluid              Sorbed            Kd
  Original basis total moles   moles     mg/kg      moles     mg/kg      L/kg
 -------------------------------------------------------------------------------
   H2O                 57.4       54.8  9.38e+05
   Al+++             0.0697   4.66e-07    0.0119
   Ca++               0.556      0.335  1.28e+04
   Cl-                0.990      0.990  3.34e+04
   CrO4--           0.00724   3.17e-21  3.49e-16
   Fe++               0.608   6.43e-07    0.0341
   H+                 -3.84   0.000945     0.905
   HCO3-            0.00100    0.00100      58.0
   HPO4--           0.00388   1.10e-11  1.00e-06
   K+               0.00684    0.00684      254.
   Mg++               0.989   5.50e-05      1.27
   Mn++              0.0146   0.000448      23.4
   Na+                0.667      0.667  1.46e+04
   O2(aq)          -0.00800   -0.00826     -251.
   SO4--            0.00272   1.66e-05      1.51
   SiO2(aq)            1.71   4.12e-05      2.35
   Ti(OH)4(aq)      0.00901    0.00901      992.

  Elemental composition               In fluid                  Sorbed
                  total moles     moles       mg/kg        moles       mg/kg
 -------------------------------------------------------------------------------
   Aluminum           0.06971    4.655e-07     0.01194
   Calcium             0.5555       0.3354   1.278e+04
   Carbon            0.001000     0.001000       11.41
   Chlorine            0.9900       0.9900   3.335e+04
   Chromium          0.007239    3.170e-21   1.567e-16
   Hydrogen             111.0        109.6   1.050e+05
   Iron                0.6076    6.434e-07     0.03415
   Magnesium           0.9891    5.504e-05       1.271
   Manganese          0.01461    0.0004482       23.40
   Oxygen               60.92        54.82   8.336e+05
   Phosphorus        0.003876    1.100e-11   3.238e-07
   Potassium         0.006839     0.006839       254.1
   Silicon              1.711    4.117e-05       1.099
   Sodium              0.6674       0.6674   1.458e+04
   Sulfur            0.002715    1.656e-05      0.5047
   Titanium          0.009005     0.009005       409.8


          Step #    54             Xi = 0.2000

          Temperature = 100.0 C    Pressure =  1.013 bars
          pH =  7.785              log fO2 =  -65.472
          Eh =  -0.5687 volts      pe =  -7.6811
          Ionic strength      =    1.402667 molal
          Charge imbalance    =    0.338334 eq/kg (16.58% error)
          Activity of water   =    0.970557
          Solvent mass        =     0.98701 kg
          Solution mass       =      1.0523 kg
          Mineral mass        =     0.21716 kg
          Solution density    =    0.991    g/cm3
          Solution viscosity  =    0.003    poise
          Chlorinity          =    1.003028 molal
          Dissolved solids    =       62031 mg/kg sol'n
          Hardness            =    31908.54 mg/kg sol'n as CaCO3
            carbonate         =       47.67 mg/kg sol'n as CaCO3
            non-carbonate     =    31860.87 mg/kg sol'n as CaCO3
          Carbonate alkalinity=       47.67 mg/kg sol'n as CaCO3
          Water type          =    Ca-Cl
          Bulk volume         =    1.13e+03 cm3
          Fluid volume        =    1.06e+03 cm3
          Mineral volume      =        71.9 cm3
          Inert volume        =        0.00 cm3
          Porosity            =        93.7 %
          Permeability        =        11.0 cm2
          Mass reacted        =         211 g

                          moles          moles         grams          cm3      rxn rate
  Reactants             remaining       reacted       reacted       reacted  (mol/kg sec)
 ------------------------------------------------------------------------------------------
   H2O                    0.02680      0.006699        0.1207          --            --  
   Al2O3                   0.1395       0.03489         3.557          --            --  
   CaO                      2.220        0.5550         31.12          --            --  
   Cr2O3                  0.01449      0.003622        0.5505          --            --  
   FeO(ox)                  2.428        0.6071         43.62          --            --  
   K2O(ox)                0.01169      0.002922        0.2752          --            --  
   MgO                      2.543        0.6356         25.62          --            --  
   MnO                    0.05850       0.01462         1.037          --            --  
   Na2O(ox)               0.06286       0.01571        0.9739          --            --  
   P2O5                  0.007756      0.001939        0.2752          --            --  
   S                     0.006867      0.001717       0.05505       0.02663          --  
   SiO2                     6.850         1.713         102.9          --            --  
   TiO2                   0.03605      0.009012        0.7199          --            --  

  Minerals in system     moles      log moles      grams        volume (cm3)
 ----------------------------------------------------------------------------
   Andradite              0.02217     -1.654          11.27           2.923
   Antigorite            0.002037     -2.691          9.241           3.563
   Chromite              0.003622     -2.441         0.8108          0.1594
   Daphnite-14A          0.001551     -2.809          1.106          0.3310
   Greenalite              0.1832     -0.737          68.11           21.07
   Hydroxylapatite       0.001293     -2.888         0.6495          0.2451
   Saponite-Ca             0.2020     -0.695          77.89           27.41
   Tephroite             0.007089     -2.149          1.432          0.5403
   Tremolite              0.05714     -1.243          46.42           15.59
   Troilite              0.002700     -2.569         0.2374         0.08958
                                               _____________   _____________
          (total)                                     217.2           71.93 

  Aqueous species       molality    mg/kg sol'n    act. coef.     log act.
 ---------------------------------------------------------------------------
   Cl-                     0.9073     3.017e+04      0.5547       -0.2982
   Na+                     0.6118     1.319e+04      0.6217       -0.4198
   Ca++                    0.3148     1.183e+04      0.1725       -1.2652
   NaCl(aq)               0.06441         3531.      1.0000       -1.1910
   CaCl+                  0.01934         1370.      0.6217       -1.9201
   H2(aq)                 0.01261         23.85      1.0000       -1.8991
   Ti(OH)4(aq)           0.009132         992.8      1.0000       -2.0395
   K+                    0.006711         246.1      0.5547       -2.4292
   CaCl2(aq)             0.005718         595.2      1.0000       -2.2428
   Methane(aq)           0.001013         15.25      1.0000       -2.9943
   MnCl+                0.0003210         27.22      0.6217       -3.6999
   KCl(aq)              0.0002232         15.60      1.0000       -3.6514
   Mn++                 0.0001331         6.857      0.1725       -4.6392
   OH-                  5.579e-05        0.8899      0.5901       -4.4826
   Mg++                 4.271e-05        0.9737      0.2483       -4.9746
   SiO2(aq)             2.954e-05         1.665      1.0000       -4.5296
   HS-                  1.627e-05        0.5047      0.5901       -5.0178
   MgCl+                1.305e-05        0.7315      0.6217       -5.0908
   NaHSiO3(aq)          9.862e-06        0.9258      1.0000       -5.0060
   NaOH(aq)             2.937e-06        0.1102      1.0000       -5.5321
   HSiO3-               2.317e-06        0.1675      0.6217       -5.8415
   Fe++                 5.242e-07       0.02746      0.1725       -7.0437
   H2S(aq)              4.780e-07       0.01528      1.0000       -6.3205
   AlO2-                4.143e-07       0.02292      0.6217       -6.5891
   FeCl+                1.176e-07       0.01007      0.6217       -7.1359
   NaAlO2(aq)           5.632e-08      0.004330      1.0000       -7.2493
   S--                  3.468e-08      0.001043      0.1336       -8.3341
   H+                   2.008e-08     1.898e-05      0.8160       -7.7855
    (only species > 1e-8 molal listed)

  Mineral saturation states
                     log Q/K                          log Q/K
 ----------------------------------------------------------------
   Chromite           0.0000 sat    Quartz            -1.4514     
   Daphnite-14A       0.0000 sat    Talc              -1.4661     
   Antigorite         0.0000 sat    Mesolite          -1.5101     
   Greenalite         0.0000 sat    Magnetite         -1.5832     
   Tephroite          0.0000 sat    Tridymite         -1.6232     
   Saponite-Ca        0.0000 sat    Chalcedony        -1.6681     
   Andradite          0.0000 sat    Saponite-H        -1.6812     
   Tremolite          0.0000 sat    Prehnite          -1.7499     
   Troilite           0.0000 sat    Gibbsite          -1.8036     
   Hydroxylapatite    0.0000 sat    Cristobalite(alp  -1.8691     
   Diopside          -0.0080        Brucite           -1.8809     
   Pyrrhotite        -0.0796        Minnesotaite      -1.9441     
   Annite            -0.1072        Wustite           -2.0276     
   Phlogopite        -0.1882        Fe(OH)2           -2.0768     
   Saponite-Na       -0.2360        Goethite          -2.0954     
   Saponite-Mg       -0.4787        Coesite           -2.1098     
   Ice               -0.4800        Monticellite      -2.1482     
   Alabandite        -0.4849        Enstatite         -2.1570     
   Chrysotile        -0.4946        Cristobalite(bet  -2.1713     
   Ripidolite-14A    -0.6374        Grossular         -2.1821     
   Saponite-K        -0.7207        Cronstedtite-7A   -2.2485     
   Rhodonite         -0.8474        Halite            -2.2960     
   Hedenbergite      -1.0128        SiO2(am)          -2.3453     
   Diaspore          -1.0221        Epidote           -2.7297     
   Fayalite          -1.0258        Epidote-ord       -2.7351     
   Wollastonite      -1.0684        Manganosite       -2.7609     
   Mn(OH)2(am)       -1.1527        Hematite          -2.7991     
   Ferrosilite       -1.1941        Scolecite         -2.8351     
   Pseudowollastoni  -1.2027        Chamosite-7A      -2.8365     
   FeO               -1.2842        Daphnite-7A       -2.8752     
   Boehmite          -1.3169        Whitlockite       -2.9736     
   Clinochlore-14A   -1.4480     
    (only minerals with log Q/K > -3 listed)

                         partial
  Gases               press. (bar)     fugacity     fug. coef.    log fug.
 ---------------------------------------------------------------------------
   H2(g)                    15.78         15.79         1.001      1.1985
   CH4(g)                   1.159         1.158        0.9993      0.0639
   H2O(g)                  0.8211        0.8089        0.9852     -0.0921
   H2S(g)               1.431e-05     1.425e-05        0.9961     -4.8460
   HCl(g)               2.396e-12     2.396e-12         1.000*   -11.6206
   CO2(g)               1.633e-19     1.629e-19        0.9976    -18.7881
   CO(g)                7.268e-22     7.268e-22         1.000*   -21.1386
   C2H4(g)              1.395e-25     1.395e-25         1.000*   -24.8555
   S2(g)                1.818e-32     1.818e-32         1.000*   -31.7404
   SO2(g)               3.023e-35     3.001e-35        0.9928    -34.5227
   Na(g)                5.935e-40     5.935e-40         1.000*   -39.2266
   K(g)                 7.129e-43     7.129e-43         1.000*   -42.1469
   Cl2(g)               5.074e-52     5.074e-52         1.000*   -51.2947
   O2(g)                3.369e-66     3.369e-66        0.9999    -65.4725
   Mg(g)                1.286e-66     1.286e-66         1.000*   -65.8908
   Ca(g)                6.466e-82     6.466e-82         1.000*   -81.1894
   C(g)                1.197e-101    1.197e-101         1.000*  -100.9220
   Al(g)               3.796e-102    3.796e-102         1.000*  -101.4207
   Si(g)               7.257e-110    7.257e-110         1.000*  -109.1392
    *no data, gas taken to be ideal

                                  In fluid              Sorbed            Kd
  Original basis total moles   moles     mg/kg      moles     mg/kg      L/kg
 -------------------------------------------------------------------------------
   H2O                 57.4       54.8  9.38e+05
   Al+++             0.0698   4.66e-07    0.0119
   Ca++               0.556      0.335  1.28e+04
   Cl-                0.990      0.990  3.34e+04
   CrO4--           0.00724   3.17e-21  3.49e-16
   Fe++               0.608   6.43e-07    0.0341
   H+                 -3.85   0.000945     0.905
   HCO3-            0.00100    0.00100      58.0
   HPO4--           0.00388   1.10e-11  1.00e-06
   K+               0.00684    0.00684      254.
   Mg++               0.990   5.50e-05      1.27
   Mn++              0.0146   0.000448      23.4
   Na+                0.667      0.667  1.46e+04
   O2(aq)          -0.00801   -0.00826     -251.
   SO4--            0.00272   1.66e-05      1.51
   SiO2(aq)            1.71   4.12e-05      2.35
   Ti(OH)4(aq)      0.00901    0.00901      993.

  Elemental composition               In fluid                  Sorbed
                  total moles     moles       mg/kg        moles       mg/kg
 -------------------------------------------------------------------------------
   Aluminum           0.06977    4.655e-07     0.01194
   Calcium             0.5560       0.3354   1.277e+04
   Carbon            0.001000     0.001000       11.41
   Chlorine            0.9900       0.9900   3.335e+04
   Chromium          0.007245    3.170e-21   1.566e-16
   Hydrogen             111.0        109.6   1.050e+05
   Iron                0.6081    6.434e-07     0.03414
   Magnesium           0.9896    5.504e-05       1.271
   Manganese          0.01463    0.0004482       23.40
   Oxygen               60.92        54.82   8.336e+05
   Phosphorus        0.003879    1.100e-11   3.238e-07
   Potassium         0.006844     0.006844       254.3
   Silicon              1.713    4.118e-05       1.099
   Sodium              0.6674       0.6674   1.458e+04
   Sulfur            0.002717    1.656e-05      0.5047
   Titanium          0.009013     0.009013       410.1


          Step #    62             Xi = 0.2669

          Temperature = 100.0 C    Pressure =  1.013 bars
          pH =  7.789              log fO2 =  -65.473
          Eh =  -0.5689 volts      pe =  -7.6845
          Ionic strength      =    1.400290 molal
          Charge imbalance    =    0.339154 eq/kg (16.59% error)
          Activity of water   =    0.970491
          Solvent mass        =     0.98405 kg
          Solution mass       =      1.0497 kg
          Mineral mass        =     0.29021 kg
          Solution density    =    0.991    g/cm3
          Solution viscosity  =    0.003    poise
          Chlorinity          =    1.006046 molal
          Dissolved solids    =       62577 mg/kg sol'n
          Hardness            =    31398.66 mg/kg sol'n as CaCO3
            carbonate         =       47.80 mg/kg sol'n as CaCO3
            non-carbonate     =    31350.86 mg/kg sol'n as CaCO3
          Carbonate alkalinity=       47.80 mg/kg sol'n as CaCO3
          Water type          =    Na-Cl
          Bulk volume         =    1.15e+03 cm3
          Fluid volume        =    1.06e+03 cm3
          Mineral volume      =        94.9 cm3
          Inert volume        =        0.00 cm3
          Porosity            =        91.8 %
          Permeability        =        5.76 cm2
          Mass reacted        =         281 g

                          moles          moles         grams          cm3      rxn rate
  Reactants             remaining       reacted       reacted       reacted  (mol/kg sec)
 ------------------------------------------------------------------------------------------
   H2O                    0.02456      0.008939        0.1610          --            --  
   Al2O3                   0.1279       0.04655         4.747          --            --  
   CaO                      2.034        0.7406         41.53          --            --  
   Cr2O3                  0.01328      0.004833        0.7346          --            --  
   FeO(ox)                  2.225        0.8101         58.20          --            --  
   K2O(ox)                0.01071      0.003899        0.3673          --            --  
   MgO                      2.330        0.8482         34.19          --            --  
   MnO                    0.05361       0.01952         1.384          --            --  
   Na2O(ox)               0.05760       0.02097         1.300          --            --  
   P2O5                  0.007108      0.002588        0.3673          --            --  
   S                     0.006293      0.002291       0.07346       0.03553          --  
   SiO2                     6.277         2.285         137.3          --            --  
   TiO2                   0.03303       0.01203        0.9606          --            --  

  Minerals in system     moles      log moles      grams        volume (cm3)
 ----------------------------------------------------------------------------
   Andradite              0.02271     -1.644          11.54           2.994
   Annite               0.0001315     -3.881        0.06733         0.02030
   Antigorite            0.002392     -2.621          10.85           4.183
   Chromite              0.004834     -2.316          1.082          0.2127
   Daphnite-14A           0.03065     -1.514          21.87           6.542
   Greenalite              0.2013     -0.696          74.83           23.15
   Hydroxylapatite       0.001725     -2.763         0.8667          0.3271
   Saponite-Ca            0.09596     -1.018          36.99           13.02
   Tephroite             0.009538     -2.021          1.926          0.7269
   Tremolite               0.1599     -0.796          129.9           43.64
   Troilite              0.003274     -2.485         0.2879          0.1086
                                               _____________   _____________
          (total)                                     290.2           94.93 

  Aqueous species       molality    mg/kg sol'n    act. coef.     log act.
 ---------------------------------------------------------------------------
   Cl-                     0.9093     3.022e+04      0.5547       -0.2972
   Na+                     0.6232     1.343e+04      0.6217       -0.4118
   Ca++                    0.3099     1.164e+04      0.1725       -1.2720
   NaCl(aq)               0.06576         3602.      1.0000       -1.1821
   CaCl+                  0.01908         1351.      0.6217       -1.9258
   H2(aq)                 0.01261         23.84      1.0000       -1.8991
   Ti(OH)4(aq)            0.01222         1328.      1.0000       -1.9129
   K+                    0.008523         312.4      0.5547       -2.3253
   CaCl2(aq)             0.005655         588.3      1.0000       -2.2476
   Methane(aq)           0.001016         15.28      1.0000       -2.9930
   MnCl+                0.0003168         26.84      0.6217       -3.7057
   KCl(aq)              0.0002841         19.85      1.0000       -3.5466
   Mn++                 0.0001310         6.746      0.1725       -4.6459
   OH-                  5.622e-05        0.8963      0.5900       -4.4792
   Mg++                 4.205e-05        0.9581      0.2483       -4.9813
   SiO2(aq)             2.954e-05         1.664      1.0000       -4.5296
   HS-                  1.639e-05        0.5083      0.5900       -5.0144
   MgCl+                1.288e-05        0.7215      0.6217       -5.0965
   NaHSiO3(aq)          1.012e-05        0.9497      1.0000       -4.9947
   NaOH(aq)             3.015e-06        0.1130      1.0000       -5.5208
   HSiO3-               2.335e-06        0.1687      0.6217       -5.8382
   Fe++                 5.160e-07       0.02702      0.1725       -7.0505
   H2S(aq)              4.780e-07       0.01527      1.0000       -6.3206
   AlO2-                4.175e-07       0.02309      0.6217       -6.5857
   FeCl+                1.161e-07      0.009934      0.6217       -7.1417
   NaAlO2(aq)           5.781e-08      0.004442      1.0000       -7.2380
   S--                  3.520e-08      0.001058      0.1337       -8.3273
   H+                   1.993e-08     1.883e-05      0.8159       -7.7889
    (only species > 1e-8 molal listed)

  Mineral saturation states
                     log Q/K                          log Q/K
 ----------------------------------------------------------------
   Daphnite-14A       0.0000 sat    Quartz            -1.4514     
   Annite             0.0000 sat    Talc              -1.4661     
   Saponite-Ca        0.0000 sat    Mesolite          -1.5025     
   Greenalite         0.0000 sat    Magnetite         -1.5832     
   Tephroite          0.0000 sat    Tridymite         -1.6232     
   Antigorite         0.0000 sat    Chalcedony        -1.6681     
   Andradite          0.0000 sat    Saponite-H        -1.6813     
   Tremolite          0.0000 sat    Prehnite          -1.7499     
   Troilite           0.0000 sat    Gibbsite          -1.8036     
   Hydroxylapatite    0.0000 sat    Cristobalite(alp  -1.8691     
   Chromite           0.0000 sat    Brucite           -1.8809     
   Diopside          -0.0080        Minnesotaite      -1.9441     
   Pyrrhotite        -0.0796        Wustite           -2.0276     
   Phlogopite        -0.0810        Fe(OH)2           -2.0768     
   Saponite-Na       -0.2322        Goethite          -2.0954     
   Saponite-Mg       -0.4787        Coesite           -2.1098     
   Ice               -0.4800        Monticellite      -2.1482     
   Alabandite        -0.4849        Enstatite         -2.1570     
   Chrysotile        -0.4946        Cristobalite(bet  -2.1713     
   Ripidolite-14A    -0.6374        Grossular         -2.1822     
   Saponite-K        -0.6853        Cronstedtite-7A   -2.2484     
   Rhodonite         -0.8474        Halite            -2.2871     
   Hedenbergite      -1.0128        SiO2(am)          -2.3453     
   Diaspore          -1.0221        Epidote           -2.7298     
   Fayalite          -1.0257        Epidote-ord       -2.7352     
   Wollastonite      -1.0684        Manganosite       -2.7609     
   Mn(OH)2(am)       -1.1527        Hematite          -2.7991     
   Ferrosilite       -1.1940        Scolecite         -2.8352     
   Pseudowollastoni  -1.2027        Chamosite-7A      -2.8365     
   FeO               -1.2842        Daphnite-7A       -2.8752     
   Boehmite          -1.3169        Whitlockite       -2.9736     
   Clinochlore-14A   -1.4480     
    (only minerals with log Q/K > -3 listed)

                         partial
  Gases               press. (bar)     fugacity     fug. coef.    log fug.
 ---------------------------------------------------------------------------
   H2(g)                    15.78         15.79         1.001      1.1985
   CH4(g)                   1.163         1.162        0.9993      0.0652
   H2O(g)                  0.8210        0.8089        0.9852     -0.0921
   H2S(g)               1.431e-05     1.425e-05        0.9961     -4.8461
   HCl(g)               2.382e-12     2.382e-12         1.000*   -11.6230
   CO2(g)               1.637e-19     1.634e-19        0.9976    -18.7869
   CO(g)                7.288e-22     7.288e-22         1.000*   -21.1374
   C2H4(g)              1.403e-25     1.403e-25         1.000*   -24.8529
   S2(g)                1.817e-32     1.817e-32         1.000*   -31.7405
   SO2(g)               3.022e-35     3.000e-35        0.9928    -34.5229
   Na(g)                6.093e-40     6.093e-40         1.000*   -39.2152
   K(g)                 9.126e-43     9.126e-43         1.000*   -42.0397
   Cl2(g)               5.017e-52     5.017e-52         1.000*   -51.2995
   O2(g)                3.369e-66     3.368e-66        0.9999    -65.4726
   Mg(g)                1.286e-66     1.286e-66         1.000*   -65.8907
   Ca(g)                6.466e-82     6.466e-82         1.000*   -81.1893
   C(g)                1.200e-101    1.200e-101         1.000*  -100.9207
   Al(g)               3.797e-102    3.797e-102         1.000*  -101.4206
   Si(g)               7.258e-110    7.258e-110         1.000*  -109.1392
    *no data, gas taken to be ideal

                                  In fluid              Sorbed            Kd
  Original basis total moles   moles     mg/kg      moles     mg/kg      L/kg
 -------------------------------------------------------------------------------
   H2O                 58.1       54.6  9.38e+05
   Al+++             0.0931   4.69e-07    0.0121
   Ca++               0.742      0.329  1.26e+04
   Cl-                0.990      0.990  3.34e+04
   CrO4--           0.00967   3.11e-21  3.44e-16
   Fe++               0.811   6.32e-07    0.0336
   H+                 -5.13   0.000945     0.907
   HCO3-            0.00100    0.00100      58.1
   HPO4--           0.00518   1.11e-11  1.02e-06
   K+               0.00880    0.00867      323.
   Mg++                1.20   5.41e-05      1.25
   Mn++              0.0195   0.000441      23.1
   Na+                0.678      0.678  1.48e+04
   O2(aq)           -0.0107   -0.00824     -251.
   SO4--            0.00329   1.66e-05      1.52
   SiO2(aq)            2.29   4.13e-05      2.37
   Ti(OH)4(aq)       0.0120     0.0120  1.33e+03

  Elemental composition               In fluid                  Sorbed
                  total moles     moles       mg/kg        moles       mg/kg
 -------------------------------------------------------------------------------
   Aluminum           0.09311    4.688e-07     0.01205
   Calcium             0.7416       0.3293   1.257e+04
   Carbon            0.001000     0.001000       11.44
   Chlorine            0.9900       0.9900   3.344e+04
   Chromium          0.009667    3.110e-21   1.541e-16
   Hydrogen             111.0        109.3   1.050e+05
   Iron                0.8111    6.318e-07     0.03361
   Magnesium            1.202    5.406e-05       1.252
   Manganese          0.01952    0.0004406       23.06
   Oxygen               62.73        54.67   8.333e+05
   Phosphorus        0.005176    1.113e-11   3.284e-07
   Potassium         0.008799     0.008667       322.8
   Silicon              2.285    4.132e-05       1.106
   Sodium              0.6779       0.6779   1.485e+04
   Sulfur            0.003291    1.664e-05      0.5082
   Titanium           0.01203      0.01203       548.6


          Step #    66             Xi = 0.3000

          Temperature = 100.0 C    Pressure =  1.013 bars
          pH =  7.790              log fO2 =  -65.473
          Eh =  -0.5690 volts      pe =  -7.6859
          Ionic strength      =    1.399526 molal
          Charge imbalance    =    0.339564 eq/kg (16.6% error)
          Activity of water   =    0.970460
          Solvent mass        =     0.98260 kg
          Solution mass       =      1.0485 kg
          Mineral mass        =     0.32638 kg
          Solution density    =    0.991    g/cm3
          Solution viscosity  =    0.003    poise
          Chlorinity          =    1.007534 molal
          Dissolved solids    =       62831 mg/kg sol'n
          Hardness            =    31190.49 mg/kg sol'n as CaCO3
            carbonate         =       47.87 mg/kg sol'n as CaCO3
            non-carbonate     =    31142.62 mg/kg sol'n as CaCO3
          Carbonate alkalinity=       47.87 mg/kg sol'n as CaCO3
          Water type          =    Na-Cl
          Bulk volume         =    1.16e+03 cm3
          Fluid volume        =    1.06e+03 cm3
          Mineral volume      =        106. cm3
          Inert volume        =        0.00 cm3
          Porosity            =        90.9 %
          Permeability        =        4.21 cm2
          Mass reacted        =         316 g

                          moles          moles         grams          cm3      rxn rate
  Reactants             remaining       reacted       reacted       reacted  (mol/kg sec)
 ------------------------------------------------------------------------------------------
   H2O                    0.02345       0.01005        0.1810          --            --  
   Al2O3                   0.1221       0.05233         5.335          --            --  
   CaO                      1.943        0.8325         46.69          --            --  
   Cr2O3                  0.01268      0.005433        0.8257          --            --  
   FeO(ox)                  2.125        0.9106         65.42          --            --  
   K2O(ox)                0.01023      0.004383        0.4129          --            --  
   MgO                      2.225        0.9535         38.43          --            --  
   MnO                    0.05119       0.02194         1.556          --            --  
   Na2O(ox)               0.05500       0.02357         1.461          --            --  
   P2O5                  0.006787      0.002909        0.4129          --            --  
   S                     0.006009      0.002575       0.08257       0.03994          --  
   SiO2                     5.994         2.569         154.3          --            --  
   TiO2                   0.03154       0.01352         1.080          --            --  

  Minerals in system     moles      log moles      grams        volume (cm3)
 ----------------------------------------------------------------------------
   Andradite              0.02298     -1.639          11.68           3.029
   Annite                0.001139     -2.943         0.5833          0.1758
   Antigorite            0.002594     -2.586          11.76           4.537
   Chromite              0.005433     -2.265          1.216          0.2391
   Daphnite-14A           0.04459     -1.351          31.82           9.517
   Greenalite              0.2101     -0.678          78.10           24.16
   Hydroxylapatite       0.001939     -2.712         0.9742          0.3676
   Saponite-Ca            0.04342     -1.362          16.74           5.892
   Tephroite              0.01075     -1.969          2.171          0.8193
   Tremolite               0.2105     -0.677          171.0           57.46
   Troilite              0.003558     -2.449         0.3128          0.1180
                                               _____________   _____________
          (total)                                     326.4           106.3 

  Aqueous species       molality    mg/kg sol'n    act. coef.     log act.
 ---------------------------------------------------------------------------
   Cl-                     0.9103     3.024e+04      0.5547       -0.2968
   Na+                     0.6288     1.355e+04      0.6217       -0.4079
   Ca++                    0.3079     1.156e+04      0.1725       -1.2748
   NaCl(aq)               0.06642         3638.      1.0000       -1.1777
   CaCl+                  0.01898         1343.      0.6217       -1.9281
   Ti(OH)4(aq)            0.01376         1495.      1.0000       -1.8614
   H2(aq)                 0.01262         23.83      1.0000       -1.8991
   K+                    0.008496         311.3      0.5547       -2.3267
   CaCl2(aq)             0.005631         585.7      1.0000       -2.2494
   Methane(aq)           0.001018         15.30      1.0000       -2.9924
   MnCl+                0.0003151         26.69      0.6217       -3.7080
   KCl(aq)              0.0002835         19.80      1.0000       -3.5475
   Mn++                 0.0001301         6.700      0.1725       -4.6487
   OH-                  5.640e-05        0.8989      0.5900       -4.4778
   Mg++                 4.178e-05        0.9517      0.2483       -4.9841
   SiO2(aq)             2.954e-05         1.663      1.0000       -4.5297
   HS-                  1.645e-05        0.5098      0.5900       -5.0131
   MgCl+                1.281e-05        0.7175      0.6217       -5.0988
   NaHSiO3(aq)          1.025e-05        0.9611      1.0000       -4.9894
   NaOH(aq)             3.052e-06        0.1144      1.0000       -5.5155
   HSiO3-               2.342e-06        0.1692      0.6217       -5.8368
   Fe++                 5.127e-07       0.02683      0.1725       -7.0532
   H2S(aq)              4.779e-07       0.01527      1.0000       -6.3206
   AlO2-                4.189e-07       0.02315      0.6217       -6.5843
   FeCl+                1.155e-07      0.009879      0.6217       -7.1440
   NaAlO2(aq)           5.852e-08      0.004496      1.0000       -7.2327
   S--                  3.543e-08      0.001065      0.1337       -8.3246
   H+                   1.987e-08     1.876e-05      0.8158       -7.7903
    (only species > 1e-8 molal listed)

  Mineral saturation states
                     log Q/K                          log Q/K
 ----------------------------------------------------------------
   Daphnite-14A       0.0000 sat    Quartz            -1.4515     
   Annite             0.0000 sat    Talc              -1.4661     
   Saponite-Ca        0.0000 sat    Mesolite          -1.4990     
   Greenalite         0.0000 sat    Magnetite         -1.5832     
   Tephroite          0.0000 sat    Tridymite         -1.6233     
   Antigorite         0.0000 sat    Chalcedony        -1.6682     
   Andradite          0.0000 sat    Saponite-H        -1.6813     
   Tremolite          0.0000 sat    Prehnite          -1.7500     
   Troilite           0.0000 sat    Gibbsite          -1.8037     
   Hydroxylapatite    0.0000 sat    Cristobalite(alp  -1.8692     
   Chromite           0.0000 sat    Brucite           -1.8809     
   Diopside          -0.0080        Minnesotaite      -1.9441     
   Pyrrhotite        -0.0796        Wustite           -2.0276     
   Phlogopite        -0.0810        Fe(OH)2           -2.0768     
   Saponite-Na       -0.2305        Goethite          -2.0955     
   Saponite-Mg       -0.4787        Coesite           -2.1099     
   Ice               -0.4800        Monticellite      -2.1482     
   Alabandite        -0.4849        Enstatite         -2.1570     
   Chrysotile        -0.4946        Cristobalite(bet  -2.1714     
   Ripidolite-14A    -0.6374        Grossular         -2.1822     
   Saponite-K        -0.6853        Cronstedtite-7A   -2.2484     
   Rhodonite         -0.8474        Halite            -2.2827     
   Hedenbergite      -1.0128        SiO2(am)          -2.3454     
   Diaspore          -1.0221        Epidote           -2.7298     
   Fayalite          -1.0257        Epidote-ord       -2.7352     
   Wollastonite      -1.0684        Manganosite       -2.7609     
   Mn(OH)2(am)       -1.1527        Hematite          -2.7991     
   Ferrosilite       -1.1940        Scolecite         -2.8353     
   Pseudowollastoni  -1.2027        Chamosite-7A      -2.8365     
   FeO               -1.2842        Daphnite-7A       -2.8752     
   Boehmite          -1.3169        Whitlockite       -2.9736     
   Clinochlore-14A   -1.4480     
    (only minerals with log Q/K > -3 listed)

                         partial
  Gases               press. (bar)     fugacity     fug. coef.    log fug.
 ---------------------------------------------------------------------------
   H2(g)                    15.78         15.79         1.001      1.1985
   CH4(g)                   1.164         1.164        0.9993      0.0658
   H2O(g)                  0.8210        0.8089        0.9852     -0.0921
   H2S(g)               1.431e-05     1.425e-05        0.9961     -4.8461
   HCl(g)               2.377e-12     2.377e-12         1.000*   -11.6240
   CO2(g)               1.640e-19     1.636e-19        0.9976    -18.7863
   CO(g)                7.298e-22     7.298e-22         1.000*   -21.1368
   C2H4(g)              1.407e-25     1.407e-25         1.000*   -24.8516
   S2(g)                1.817e-32     1.817e-32         1.000*   -31.7406
   SO2(g)               3.021e-35     2.999e-35        0.9928    -34.5230
   Na(g)                6.168e-40     6.168e-40         1.000*   -39.2099
   K(g)                 9.127e-43     9.127e-43         1.000*   -42.0397
   Cl2(g)               4.996e-52     4.996e-52         1.000*   -51.3014
   O2(g)                3.368e-66     3.368e-66        0.9999    -65.4726
   Mg(g)                1.286e-66     1.286e-66         1.000*   -65.8907
   Ca(g)                6.467e-82     6.467e-82         1.000*   -81.1893
   C(g)                1.202e-101    1.202e-101         1.000*  -100.9201
   Al(g)               3.797e-102    3.797e-102         1.000*  -101.4205
   Si(g)               7.259e-110    7.259e-110         1.000*  -109.1391
    *no data, gas taken to be ideal

                                  In fluid              Sorbed            Kd
  Original basis total moles   moles     mg/kg      moles     mg/kg      L/kg
 -------------------------------------------------------------------------------
   H2O                 58.4       54.6  9.37e+05
   Al+++              0.105   4.70e-07    0.0121
   Ca++               0.834      0.327  1.25e+04
   Cl-                0.990      0.990  3.35e+04
   CrO4--            0.0109   3.09e-21  3.41e-16
   Fe++               0.912   6.27e-07    0.0334
   H+                 -5.77   0.000944     0.908
   HCO3-            0.00100    0.00100      58.2
   HPO4--           0.00582   1.12e-11  1.02e-06
   K+               0.00977    0.00863      322.
   Mg++                1.31   5.36e-05      1.24
   Mn++              0.0219   0.000437      22.9
   Na+                0.683      0.683  1.50e+04
   O2(aq)           -0.0120   -0.00823     -251.
   SO4--            0.00358   1.67e-05      1.53
   SiO2(aq)            2.57   4.14e-05      2.37
   Ti(OH)4(aq)       0.0135     0.0135  1.49e+03

  Elemental composition               In fluid                  Sorbed
                  total moles     moles       mg/kg        moles       mg/kg
 -------------------------------------------------------------------------------
   Aluminum            0.1047    4.702e-07     0.01210
   Calcium             0.8335       0.3267   1.249e+04
   Carbon            0.001000     0.001000       11.46
   Chlorine            0.9900       0.9900   3.348e+04
   Chromium           0.01087    3.085e-21   1.530e-16
   Hydrogen             111.0        109.2   1.049e+05
   Iron                0.9116    6.270e-07     0.03340
   Magnesium            1.307    5.365e-05       1.244
   Manganese          0.02194    0.0004375       22.92
   Oxygen               63.62        54.60   8.331e+05
   Phosphorus        0.005818    1.118e-11   3.303e-07
   Potassium         0.009766     0.008627       321.7
   Silicon              2.569    4.139e-05       1.109
   Sodium              0.6831       0.6831   1.498e+04
   Sulfur            0.003575    1.666e-05      0.5097
   Titanium           0.01352      0.01352       617.4


          Step #    69             Xi = 0.3274

          Temperature = 100.0 C    Pressure =  1.013 bars
          pH =  7.791              log fO2 =  -65.473
          Eh =  -0.5691 volts      pe =  -7.6871
          Ionic strength      =    1.398893 molal
          Charge imbalance    =    0.339903 eq/kg (16.6% error)
          Activity of water   =    0.970433
          Solvent mass        =     0.98140 kg
          Solution mass       =      1.0474 kg
          Mineral mass        =     0.35627 kg
          Solution density    =    0.991    g/cm3
          Solution viscosity  =    0.003    poise
          Chlorinity          =    1.008766 molal
          Dissolved solids    =       63041 mg/kg sol'n
          Hardness            =    31018.05 mg/kg sol'n as CaCO3
            carbonate         =       47.92 mg/kg sol'n as CaCO3
            non-carbonate     =    30970.13 mg/kg sol'n as CaCO3
          Carbonate alkalinity=       47.92 mg/kg sol'n as CaCO3
          Water type          =    Na-Cl
          Bulk volume         =    1.17e+03 cm3
          Fluid volume        =    1.06e+03 cm3
          Mineral volume      =        116. cm3
          Inert volume        =        0.00 cm3
          Porosity            =        90.1 %
          Permeability        =        3.26 cm2
          Mass reacted        =         345 g

                          moles          moles         grams          cm3      rxn rate
  Reactants             remaining       reacted       reacted       reacted  (mol/kg sec)
 ------------------------------------------------------------------------------------------
   H2O                    0.02253       0.01096        0.1975          --            --  
   Al2O3                   0.1173       0.05710         5.822          --            --  
   CaO                      1.867        0.9085         50.94          --            --  
   Cr2O3                  0.01218      0.005928        0.9010          --            --  
   FeO(ox)                  2.042        0.9937         71.39          --            --  
   K2O(ox)               0.009827      0.004783        0.4505          --            --  
   MgO                      2.138         1.040         41.93          --            --  
   MnO                    0.04919       0.02394         1.698          --            --  
   Na2O(ox)               0.05285       0.02572         1.594          --            --  
   P2O5                  0.006521      0.003174        0.4505          --            --  
   S                     0.005774      0.002810       0.09010       0.04359          --  
   SiO2                     5.760         2.803         168.4          --            --  
   TiO2                   0.03031       0.01475         1.178          --            --  

  Minerals in system     moles      log moles      grams        volume (cm3)
 ----------------------------------------------------------------------------
   Andradite              0.02320     -1.635          11.79           3.058
   Annite                0.001973     -2.705          1.010          0.3044
   Antigorite            0.002761     -2.559          12.52           4.829
   Chromite              0.005929     -2.227          1.327          0.2609
   Daphnite-14A           0.05612     -1.251          40.04           11.98
   Greenalite              0.2173     -0.663          80.80           25.00
   Hydroxylapatite       0.002116     -2.674          1.063          0.4011
   Tephroite              0.01175     -1.930          2.373          0.8957
   Tremolite               0.2524     -0.598          205.0           68.88
   Troilite              0.003793     -2.421         0.3335          0.1258
                                               _____________   _____________
          (total)                                     356.3           115.7 

  Aqueous species       molality    mg/kg sol'n    act. coef.     log act.
 ---------------------------------------------------------------------------
   Cl-                     0.9111     3.026e+04      0.5547       -0.2964
   Na+                     0.6335     1.365e+04      0.6217       -0.4047
   Ca++                    0.3062     1.150e+04      0.1725       -1.2771
   NaCl(aq)               0.06697         3667.      1.0000       -1.1741
   CaCl+                  0.01890         1337.      0.6217       -1.9301
   Ti(OH)4(aq)            0.01503         1632.      1.0000       -1.8230
   H2(aq)                 0.01262         23.83      1.0000       -1.8991
   K+                    0.008473         310.4      0.5547       -2.3279
   CaCl2(aq)             0.005611         583.5      1.0000       -2.2510
   Methane(aq)           0.001019         15.32      1.0000       -2.9918
   MnCl+                0.0003137         26.57      0.6217       -3.7099
   KCl(aq)              0.0002830         19.76      1.0000       -3.5483
   Mn++                 0.0001294         6.662      0.1725       -4.6511
   OH-                  5.655e-05        0.9011      0.5900       -4.4767
   Mg++                 4.156e-05        0.9465      0.2483       -4.9864
   SiO2(aq)             2.953e-05         1.663      1.0000       -4.5297
   HS-                  1.649e-05        0.5110      0.5900       -5.0119
   MgCl+                1.276e-05        0.7142      0.6217       -5.1008
   NaHSiO3(aq)          1.035e-05        0.9706      1.0000       -4.9850
   NaOH(aq)             3.083e-06        0.1155      1.0000       -5.5111
   HSiO3-               2.349e-06        0.1696      0.6217       -5.8356
   Fe++                 5.100e-07       0.02668      0.1725       -7.0556
   H2S(aq)              4.779e-07       0.01526      1.0000       -6.3207
   AlO2-                4.200e-07       0.02321      0.6217       -6.5832
   FeCl+                1.149e-07      0.009833      0.6217       -7.1459
   NaAlO2(aq)           5.912e-08      0.004540      1.0000       -7.2283
   S--                  3.561e-08      0.001070      0.1337       -8.3222
   H+                   1.981e-08     1.871e-05      0.8158       -7.7915
    (only species > 1e-8 molal listed)

  Mineral saturation states
                     log Q/K                          log Q/K
 ----------------------------------------------------------------
   Chromite           0.0000 sat    Quartz            -1.4515     
   Annite             0.0000 sat    Talc              -1.4662     
   Daphnite-14A       0.0000 sat    Mesolite          -1.4961     
   Greenalite         0.0000 sat    Magnetite         -1.5831     
   Tephroite          0.0000 sat    Tridymite         -1.6233     
   Antigorite         0.0000 sat    Chalcedony        -1.6682     
   Andradite          0.0000 sat    Saponite-H        -1.6813     
   Tremolite          0.0000 sat    Prehnite          -1.7500     
   Troilite           0.0000 sat    Gibbsite          -1.8037     
   Hydroxylapatite    0.0000 sat    Cristobalite(alp  -1.8692     
   Saponite-Ca       -0.0000 sat    Brucite           -1.8809     
   Diopside          -0.0080        Minnesotaite      -1.9441     
   Pyrrhotite        -0.0796        Wustite           -2.0276     
   Phlogopite        -0.0810        Fe(OH)2           -2.0768     
   Saponite-Na       -0.2290        Goethite          -2.0955     
   Saponite-Mg       -0.4787        Coesite           -2.1099     
   Ice               -0.4800        Monticellite      -2.1482     
   Alabandite        -0.4849        Enstatite         -2.1570     
   Chrysotile        -0.4946        Cristobalite(bet  -2.1714     
   Ripidolite-14A    -0.6374        Grossular         -2.1822     
   Saponite-K        -0.6853        Cronstedtite-7A   -2.2484     
   Rhodonite         -0.8474        Halite            -2.2791     
   Hedenbergite      -1.0128        SiO2(am)          -2.3454     
   Diaspore          -1.0221        Epidote           -2.7298     
   Fayalite          -1.0257        Epidote-ord       -2.7352     
   Wollastonite      -1.0684        Manganosite       -2.7609     
   Mn(OH)2(am)       -1.1527        Hematite          -2.7991     
   Ferrosilite       -1.1940        Scolecite         -2.8353     
   Pseudowollastoni  -1.2027        Chamosite-7A      -2.8365     
   FeO               -1.2842        Daphnite-7A       -2.8752     
   Boehmite          -1.3169        Whitlockite       -2.9736     
   Clinochlore-14A   -1.4480     
    (only minerals with log Q/K > -3 listed)

                         partial
  Gases               press. (bar)     fugacity     fug. coef.    log fug.
 ---------------------------------------------------------------------------
   H2(g)                    15.78         15.79         1.001      1.1985
   CH4(g)                   1.166         1.165        0.9993      0.0664
   H2O(g)                  0.8210        0.8088        0.9852     -0.0921
   H2S(g)               1.431e-05     1.425e-05        0.9961     -4.8462
   HCl(g)               2.373e-12     2.373e-12         1.000*   -11.6247
   CO2(g)               1.641e-19     1.637e-19        0.9976    -18.7858
   CO(g)                7.306e-22     7.306e-22         1.000*   -21.1363
   C2H4(g)              1.411e-25     1.411e-25         1.000*   -24.8506
   S2(g)                1.817e-32     1.817e-32         1.000*   -31.7407
   SO2(g)               3.020e-35     2.999e-35        0.9928    -34.5231
   Na(g)                6.230e-40     6.230e-40         1.000*   -39.2055
   K(g)                 9.127e-43     9.127e-43         1.000*   -42.0397
   Cl2(g)               4.977e-52     4.977e-52         1.000*   -51.3030
   O2(g)                3.368e-66     3.368e-66        0.9999    -65.4727
   Mg(g)                1.286e-66     1.286e-66         1.000*   -65.8906
   Ca(g)                6.467e-82     6.467e-82         1.000*   -81.1893
   C(g)                1.203e-101    1.203e-101         1.000*  -100.9196
   Al(g)               3.798e-102    3.798e-102         1.000*  -101.4205
   Si(g)               7.260e-110    7.260e-110         1.000*  -109.1391
    *no data, gas taken to be ideal

                                  In fluid              Sorbed            Kd
  Original basis total moles   moles     mg/kg      moles     mg/kg      L/kg
 -------------------------------------------------------------------------------
   H2O                 58.6       54.5  9.37e+05
   Al+++              0.114   4.71e-07    0.0121
   Ca++               0.909      0.325  1.24e+04
   Cl-                0.990      0.990  3.35e+04
   CrO4--            0.0119   3.06e-21  3.39e-16
   Fe++               0.995   6.23e-07    0.0332
   H+                 -6.29   0.000944     0.909
   HCO3-            0.00100    0.00100      58.3
   HPO4--           0.00635   1.12e-11  1.03e-06
   K+                0.0106    0.00859      321.
   Mg++                1.39   5.33e-05      1.24
   Mn++              0.0239   0.000435      22.8
   Na+                0.687      0.687  1.51e+04
   O2(aq)           -0.0131   -0.00822     -251.
   SO4--            0.00381   1.67e-05      1.53
   SiO2(aq)            2.80   4.14e-05      2.38
   Ti(OH)4(aq)       0.0148     0.0148  1.63e+03

  Elemental composition               In fluid                  Sorbed
                  total moles     moles       mg/kg        moles       mg/kg
 -------------------------------------------------------------------------------
   Aluminum            0.1142    4.713e-07     0.01214
   Calcium             0.9095       0.3245   1.242e+04
   Carbon            0.001000     0.001000       11.47
   Chlorine            0.9900       0.9900   3.351e+04
   Chromium           0.01186    3.065e-21   1.521e-16
   Hydrogen             111.0        109.0   1.049e+05
   Iron                0.9947    6.230e-07     0.03322
   Magnesium            1.394    5.331e-05       1.237
   Manganese          0.02394    0.0004349       22.81
   Oxygen               64.36        54.54   8.330e+05
   Phosphorus        0.006349    1.122e-11   3.319e-07
   Potassium          0.01057     0.008593       320.8
   Silicon              2.803    4.145e-05       1.111
   Sodium              0.6874       0.6874   1.509e+04
   Sulfur            0.003810    1.669e-05      0.5108
   Titanium           0.01475      0.01475       674.3


          Step #    70             Xi = 0.3374

          Temperature = 100.0 C    Pressure =  1.013 bars
          pH =  7.801              log fO2 =  -65.559
          Eh =  -0.5714 volts      pe =  -7.7185
          Ionic strength      =    1.398600 molal
          Charge imbalance    =    0.340007 eq/kg (16.6% error)
          Activity of water   =    0.970425
          Solvent mass        =     0.98102 kg
          Solution mass       =      1.0471 kg
          Mineral mass        =     0.36713 kg
          Solution density    =    0.991    g/cm3
          Solution viscosity  =    0.003    poise
          Chlorinity          =    1.009157 molal
          Dissolved solids    =       63117 mg/kg sol'n
          Hardness            =    30954.15 mg/kg sol'n as CaCO3
            carbonate         =       47.99 mg/kg sol'n as CaCO3
            non-carbonate     =    30906.16 mg/kg sol'n as CaCO3
          Carbonate alkalinity=       47.99 mg/kg sol'n as CaCO3
          Water type          =    Na-Cl
          Bulk volume         =    1.18e+03 cm3
          Fluid volume        =    1.06e+03 cm3
          Mineral volume      =        119. cm3
          Inert volume        =        0.00 cm3
          Porosity            =        89.9 %
          Permeability        =        2.98 cm2
          Mass reacted        =         356 g

                          moles          moles         grams          cm3      rxn rate
  Reactants             remaining       reacted       reacted       reacted  (mol/kg sec)
 ------------------------------------------------------------------------------------------
   H2O                    0.02219       0.01130        0.2036          --            --  
   Al2O3                   0.1156       0.05885         6.000          --            --  
   CaO                      1.839        0.9362         52.50          --            --  
   Cr2O3                  0.01200      0.006109        0.9286          --            --  
   FeO(ox)                  2.011         1.024         73.57          --            --  
   K2O(ox)               0.009681      0.004929        0.4643          --            --  
   MgO                      2.106         1.072         43.21          --            --  
   MnO                    0.04845       0.02467         1.750          --            --  
   Na2O(ox)               0.05206       0.02651         1.643          --            --  
   P2O5                  0.006424      0.003271        0.4643          --            --  
   S                     0.005688      0.002896       0.09286       0.04492          --  
   SiO2                     5.674         2.889         173.6          --            --  
   TiO2                   0.02986       0.01520         1.214          --            --  

  Minerals in system     moles      log moles      grams        volume (cm3)
 ----------------------------------------------------------------------------
   Andradite              0.02456     -1.610          12.48           3.239
   Annite                0.002268     -2.644          1.161          0.3500
   Antigorite            0.002604     -2.584          11.81           4.554
   Chromite              0.006110     -2.214          1.368          0.2689
   Daphnite-14A           0.05771     -1.239          41.18           12.32
   Diopside               0.01393     -1.856          3.016          0.9204
   Greenalite              0.2235     -0.651          83.09           25.70
   Hydroxylapatite       0.002181     -2.661          1.095          0.4134
   Tephroite              0.01213     -1.916          2.449          0.9241
   Tremolite               0.2575     -0.589          209.1           70.26
   Troilite              0.003879     -2.411         0.3410          0.1287
                                               _____________   _____________
          (total)                                     367.1           119.1 

  Aqueous species       molality    mg/kg sol'n    act. coef.     log act.
 ---------------------------------------------------------------------------
   Cl-                     0.9113     3.027e+04      0.5547       -0.2963
   Na+                     0.6352     1.368e+04      0.6217       -0.4036
   Ca++                    0.3056     1.147e+04      0.1726       -1.2780
   NaCl(aq)               0.06717         3678.      1.0000       -1.1728
   CaCl+                  0.01886         1335.      0.6217       -1.9308
   Ti(OH)4(aq)            0.01550         1683.      1.0000       -1.8098
   H2(aq)                 0.01393         26.30      1.0000       -1.8561
   K+                    0.008473         310.4      0.5547       -2.3279
   CaCl2(aq)             0.005603         582.6      1.0000       -2.2516
   Methane(aq)           0.001019         15.32      1.0000       -2.9917
   MnCl+                0.0003027         25.63      0.6217       -3.7255
   KCl(aq)              0.0002830         19.77      1.0000       -3.5481
   Mn++                 0.0001248         6.426      0.1726       -4.6667
   OH-                  5.786e-05        0.9220      0.5900       -4.4667
   Mg++                 4.025e-05        0.9166      0.2483       -5.0002
   SiO2(aq)             2.896e-05         1.630      1.0000       -4.5382
   HS-                  1.665e-05        0.5160      0.5900       -5.0076
   MgCl+                1.236e-05        0.6919      0.6217       -5.1145
   NaHSiO3(aq)          1.041e-05        0.9762      1.0000       -4.9825
   NaOH(aq)             3.163e-06        0.1185      1.0000       -5.5000
   HSiO3-               2.356e-06        0.1702      0.6217       -5.8342
   Fe++                 4.935e-07       0.02582      0.1726       -7.0698
   H2S(aq)              4.716e-07       0.01506      1.0000       -6.3264
   AlO2-                4.284e-07       0.02367      0.6217       -6.5746
   FeCl+                1.113e-07      0.009518      0.6217       -7.1600
   NaAlO2(aq)           6.045e-08      0.004642      1.0000       -7.2186
   S--                  3.680e-08      0.001105      0.1337       -8.3080
   H+                   1.936e-08     1.829e-05      0.8158       -7.8014
    (only species > 1e-8 molal listed)

  Mineral saturation states
                     log Q/K                          log Q/K
 ----------------------------------------------------------------
   Daphnite-14A       0.0000 sat    Quartz            -1.4600     
   Hydroxylapatite    0.0000 sat    Talc              -1.4822     
   Chromite           0.0000 sat    Mesolite          -1.5046     
   Tremolite          0.0000 sat    Magnetite         -1.6090     
   Antigorite         0.0000 sat    Tridymite         -1.6318     
   Tephroite          0.0000 sat    Chalcedony        -1.6767     
   Annite             0.0000 sat    Saponite-H        -1.6950     
   Diopside           0.0000 sat    Prehnite          -1.7404     
   Greenalite         0.0000 sat    Gibbsite          -1.8051     
   Troilite           0.0000 sat    Brucite           -1.8749     
   Andradite          0.0000 sat    Cristobalite(alp  -1.8777     
   Saponite-Ca       -0.0105        Minnesotaite      -1.9612     
   Pyrrhotite        -0.0796        Wustite           -2.0244     
   Phlogopite        -0.0799        Fe(OH)2           -2.0711     
   Saponite-Na       -0.2391        Goethite          -2.1112     
   Ice               -0.4800        Coesite           -2.1184     
   Alabandite        -0.4863        Monticellite      -2.1316     
   Saponite-Mg       -0.4914        Grossular         -2.1534     
   Chrysotile        -0.4935        Enstatite         -2.1594     
   Ripidolite-14A    -0.6363        Cristobalite(bet  -2.1799     
   Saponite-K        -0.6957        Cronstedtite-7A   -2.2772     
   Rhodonite         -0.8517        Halite            -2.2778     
   Hedenbergite      -1.0051        SiO2(am)          -2.3539     
   Fayalite          -1.0228        Epidote           -2.7360     
   Diaspore          -1.0236        Epidote-ord       -2.7414     
   Wollastonite      -1.0579        Manganosite       -2.7566     
   Mn(OH)2(am)       -1.1484        Hematite          -2.8306     
   Pseudowollastoni  -1.1922        Chamosite-7A      -2.8365     
   Ferrosilite       -1.1969        Scolecite         -2.8448     
   FeO               -1.2785        Daphnite-7A       -2.8752     
   Boehmite          -1.3184        Whitlockite       -2.9799     
   Clinochlore-14A   -1.4462        Fe                -2.9837     
    (only minerals with log Q/K > -3 listed)

                         partial
  Gases               press. (bar)     fugacity     fug. coef.    log fug.
 ---------------------------------------------------------------------------
   H2(g)                    17.43         17.44         1.001      1.2415
   CH4(g)                   1.166         1.166        0.9993      0.0665
   H2O(g)                  0.8210        0.8088        0.9852     -0.0921
   H2S(g)               1.412e-05     1.406e-05        0.9961     -4.8519
   HCl(g)               2.320e-12     2.320e-12         1.000*   -11.6346
   CO2(g)               1.105e-19     1.103e-19        0.9976    -18.9576
   CO(g)                5.432e-22     5.432e-22         1.000*   -21.2651
   C2H4(g)              1.158e-25     1.158e-25         1.000*   -24.9362
   S2(g)                1.452e-32     1.452e-32         1.000*   -31.8381
   SO2(g)               2.215e-35     2.199e-35        0.9928    -34.6577
   Na(g)                6.716e-40     6.716e-40         1.000*   -39.1729
   K(g)                 9.813e-43     9.813e-43         1.000*   -42.0082
   Cl2(g)               4.309e-52     4.309e-52         1.000*   -51.3657
   O2(g)                2.763e-66     2.763e-66        0.9999    -65.5586
   Mg(g)                1.440e-66     1.440e-66         1.000*   -65.8416
   Ca(g)                7.461e-82     7.461e-82         1.000*   -81.1272
   C(g)                9.878e-102    9.878e-102         1.000*  -101.0053
   Al(g)               4.391e-102    4.391e-102         1.000*  -101.3575
   Si(g)               8.676e-110    8.676e-110         1.000*  -109.0617
    *no data, gas taken to be ideal

                                  In fluid              Sorbed            Kd
  Original basis total moles   moles     mg/kg      moles     mg/kg      L/kg
 -------------------------------------------------------------------------------
   H2O                 58.7       54.5  9.37e+05
   Al+++              0.118   4.81e-07    0.0124
   Ca++               0.937      0.324  1.24e+04
   Cl-                0.990      0.990  3.35e+04
   CrO4--            0.0122   3.05e-21  3.38e-16
   Fe++                1.03   6.03e-07    0.0321
   H+                 -6.49   0.000943     0.908
   HCO3-            0.00100    0.00100      58.3
   HPO4--           0.00654   1.09e-11  1.00e-06
   K+                0.0109    0.00859      321.
   Mg++                1.43   5.16e-05      1.20
   Mn++              0.0247   0.000419      22.0
   Na+                0.689      0.689  1.51e+04
   O2(aq)           -0.0135   -0.00887     -271.
   SO4--            0.00390   1.68e-05      1.54
   SiO2(aq)            2.89   4.09e-05      2.35
   Ti(OH)4(aq)       0.0152     0.0152  1.68e+03

  Elemental composition               In fluid                  Sorbed
                  total moles     moles       mg/kg        moles       mg/kg
 -------------------------------------------------------------------------------
   Aluminum            0.1177    4.806e-07     0.01238
   Calcium             0.9372       0.3238   1.239e+04
   Carbon            0.001000     0.001000       11.47
   Chlorine            0.9900       0.9900   3.352e+04
   Chromium           0.01222    3.053e-21   1.516e-16
   Hydrogen             111.0        109.0   1.049e+05
   Iron                 1.025    6.027e-07     0.03214
   Magnesium            1.426    5.161e-05       1.198
   Manganese          0.02467    0.0004194       22.00
   Oxygen               64.63        54.52   8.330e+05
   Phosphorus        0.006543    1.091e-11   3.226e-07
   Potassium          0.01086     0.008590       320.7
   Silicon              2.889    4.093e-05       1.098
   Sodium              0.6890       0.6890   1.513e+04
   Sulfur            0.003896    1.683e-05      0.5155
   Titanium           0.01520      0.01520       695.1


          Step #    77             Xi = 0.4000

          Temperature = 100.0 C    Pressure =  1.013 bars
          pH =  7.804              log fO2 =  -65.559
          Eh =  -0.5717 volts      pe =  -7.7213
          Ionic strength      =    1.396559 molal
          Charge imbalance    =    0.340642 eq/kg (16.61% error)
          Activity of water   =    0.970377
          Solvent mass        =     0.97871 kg
          Solution mass       =      1.0452 kg
          Mineral mass        =     0.43511 kg
          Solution density    =    0.992    g/cm3
          Solution viscosity  =    0.003    poise
          Chlorinity          =    1.011535 molal
          Dissolved solids    =       63574 mg/kg sol'n
          Hardness            =    30544.84 mg/kg sol'n as CaCO3
            carbonate         =       48.09 mg/kg sol'n as CaCO3
            non-carbonate     =    30496.74 mg/kg sol'n as CaCO3
          Carbonate alkalinity=       48.09 mg/kg sol'n as CaCO3
          Water type          =    Na-Cl
          Bulk volume         =    1.19e+03 cm3
          Fluid volume        =    1.05e+03 cm3
          Mineral volume      =        140. cm3
          Inert volume        =        0.00 cm3
          Porosity            =        88.3 %
          Permeability        =        1.72 cm2
          Mass reacted        =         422 g

                          moles          moles         grams          cm3      rxn rate
  Reactants             remaining       reacted       reacted       reacted  (mol/kg sec)
 ------------------------------------------------------------------------------------------
   H2O                    0.02010       0.01340        0.2414          --            --  
   Al2O3                   0.1047       0.06977         7.114          --            --  
   CaO                      1.665         1.110         62.25          --            --  
   Cr2O3                  0.01087      0.007244         1.101          --            --  
   FeO(ox)                  1.821         1.214         87.23          --            --  
   K2O(ox)               0.008766      0.005844        0.5505          --            --  
   MgO                      1.907         1.271         51.24          --            --  
   MnO                    0.04387       0.02925         2.075          --            --  
   Na2O(ox)               0.04714       0.03143         1.948          --            --  
   P2O5                  0.005817      0.003878        0.5505          --            --  
   S                     0.005150      0.003433        0.1101       0.05326          --  
   SiO2                     5.138         3.425         205.8          --            --  
   TiO2                   0.02704       0.01802         1.440          --            --  

  Minerals in system     moles      log moles      grams        volume (cm3)
 ----------------------------------------------------------------------------
   Andradite              0.02507     -1.601          12.74           3.305
   Annite                0.004173     -2.380          2.136          0.6440
   Antigorite            0.001710     -2.767          7.758           2.991
   Chromite              0.007244     -2.140          1.622          0.3188
   Daphnite-14A           0.06768     -1.170          48.29           14.45
   Diopside                0.1446     -0.840          31.30           9.554
   Greenalite              0.2675     -0.573          99.43           30.76
   Hydroxylapatite       0.002586     -2.587          1.299          0.4901
   Tephroite              0.01442     -1.841          2.912           1.099
   Tremolite               0.2797     -0.553          227.2           76.34
   Troilite              0.004417     -2.355         0.3883          0.1465
                                               _____________   _____________
          (total)                                     435.1           140.1 

  Aqueous species       molality    mg/kg sol'n    act. coef.     log act.
 ---------------------------------------------------------------------------
   Cl-                     0.9128     3.030e+04      0.5547       -0.2955
   Na+                     0.6457     1.390e+04      0.6216       -0.3965
   Ca++                    0.3016     1.132e+04      0.1726       -1.2835
   NaCl(aq)               0.06839         3743.      1.0000       -1.1650
   CaCl+                  0.01866         1319.      0.6216       -1.9357
   Ti(OH)4(aq)            0.01842         1999.      1.0000       -1.7348
   H2(aq)                 0.01393         26.29      1.0000       -1.8561
   K+                    0.008419         308.2      0.5547       -2.3307
   CaCl2(aq)             0.005550         576.8      1.0000       -2.2557
   Methane(aq)           0.001022         15.35      1.0000       -2.9907
   MnCl+                0.0002993         25.34      0.6216       -3.7303
   KCl(aq)              0.0002817         19.67      1.0000       -3.5502
   Mn++                 0.0001232         6.340      0.1726       -4.6723
   OH-                  5.823e-05        0.9275      0.5900       -4.4639
   Mg++                 3.974e-05        0.9045      0.2483       -5.0058
   SiO2(aq)             2.896e-05         1.629      1.0000       -4.5382
   HS-                  1.676e-05        0.5190      0.5900       -5.0049
   MgCl+                1.222e-05        0.6839      0.6216       -5.1193
   NaHSiO3(aq)          1.065e-05        0.9981      1.0000       -4.9726
   NaOH(aq)             3.235e-06        0.1212      1.0000       -5.4901
   HSiO3-               2.371e-06        0.1712      0.6216       -5.8315
   Fe++                 4.872e-07       0.02548      0.1726       -7.0753
   H2S(aq)              4.716e-07       0.01505      1.0000       -6.3264
   AlO2-                4.311e-07       0.02381      0.6216       -6.5718
   FeCl+                1.101e-07      0.009409      0.6216       -7.1649
   NaAlO2(aq)           6.184e-08      0.004747      1.0000       -7.2087
   S--                  3.726e-08      0.001119      0.1338       -8.3025
   H+                   1.924e-08     1.816e-05      0.8157       -7.8042
    (only species > 1e-8 molal listed)

  Mineral saturation states
                     log Q/K                          log Q/K
 ----------------------------------------------------------------
   Daphnite-14A       0.0000 sat    Quartz            -1.4600     
   Hydroxylapatite    0.0000 sat    Talc              -1.4822     
   Chromite           0.0000 sat    Mesolite          -1.4980     
   Tremolite          0.0000 sat    Magnetite         -1.6089     
   Antigorite         0.0000 sat    Tridymite         -1.6318     
   Tephroite          0.0000 sat    Chalcedony        -1.6767     
   Annite             0.0000 sat    Saponite-H        -1.6950     
   Diopside           0.0000 sat    Prehnite          -1.7404     
   Greenalite         0.0000 sat    Gibbsite          -1.8051     
   Troilite           0.0000 sat    Brucite           -1.8749     
   Andradite          0.0000 sat    Cristobalite(alp  -1.8777     
   Saponite-Ca       -0.0105        Minnesotaite      -1.9612     
   Pyrrhotite        -0.0796        Wustite           -2.0244     
   Phlogopite        -0.0799        Fe(OH)2           -2.0711     
   Saponite-Na       -0.2358        Goethite          -2.1112     
   Ice               -0.4801        Coesite           -2.1184     
   Alabandite        -0.4863        Monticellite      -2.1316     
   Saponite-Mg       -0.4914        Grossular         -2.1535     
   Chrysotile        -0.4935        Enstatite         -2.1594     
   Ripidolite-14A    -0.6363        Cristobalite(bet  -2.1799     
   Saponite-K        -0.6957        Halite            -2.2700     
   Rhodonite         -0.8517        Cronstedtite-7A   -2.2771     
   Hedenbergite      -1.0051        SiO2(am)          -2.3539     
   Fayalite          -1.0228        Epidote           -2.7360     
   Diaspore          -1.0236        Epidote-ord       -2.7414     
   Wollastonite      -1.0579        Manganosite       -2.7566     
   Mn(OH)2(am)       -1.1484        Hematite          -2.8306     
   Pseudowollastoni  -1.1922        Chamosite-7A      -2.8365     
   Ferrosilite       -1.1969        Scolecite         -2.8449     
   FeO               -1.2784        Daphnite-7A       -2.8752     
   Boehmite          -1.3184        Whitlockite       -2.9799     
   Clinochlore-14A   -1.4462        Fe                -2.9837     
    (only minerals with log Q/K > -3 listed)

                         partial
  Gases               press. (bar)     fugacity     fug. coef.    log fug.
 ---------------------------------------------------------------------------
   H2(g)                    17.42         17.44         1.001      1.2415
   CH4(g)                   1.169         1.168        0.9993      0.0675
   H2O(g)                  0.8209        0.8088        0.9852     -0.0922
   H2S(g)               1.412e-05     1.406e-05        0.9961     -4.8519
   HCl(g)               2.309e-12     2.309e-12         1.000*   -11.6367
   CO2(g)               1.108e-19     1.105e-19        0.9976    -18.9566
   CO(g)                5.445e-22     5.445e-22         1.000*   -21.2640
   C2H4(g)              1.164e-25     1.164e-25         1.000*   -24.9342
   S2(g)                1.452e-32     1.452e-32         1.000*   -31.8381
   SO2(g)               2.215e-35     2.199e-35        0.9928    -34.6578
   Na(g)                6.871e-40     6.871e-40         1.000*   -39.1630
   K(g)                 9.812e-43     9.812e-43         1.000*   -42.0082
   Cl2(g)               4.268e-52     4.268e-52         1.000*   -51.3698
   O2(g)                2.763e-66     2.763e-66        0.9999    -65.5587
   Mg(g)                1.440e-66     1.440e-66         1.000*   -65.8416
   Ca(g)                7.461e-82     7.461e-82         1.000*   -81.1272
   C(g)                9.901e-102    9.901e-102         1.000*  -101.0043
   Al(g)               4.391e-102    4.391e-102         1.000*  -101.3574
   Si(g)               8.676e-110    8.676e-110         1.000*  -109.0617
    *no data, gas taken to be ideal

                                  In fluid              Sorbed            Kd
  Original basis total moles   moles     mg/kg      moles     mg/kg      L/kg
 -------------------------------------------------------------------------------
   H2O                 59.3       54.3  9.37e+05
   Al+++              0.140   4.84e-07    0.0125
   Ca++                1.11      0.319  1.22e+04
   Cl-                0.990      0.990  3.36e+04
   CrO4--            0.0145   3.01e-21  3.34e-16
   Fe++                1.22   5.94e-07    0.0317
   H+                 -7.69   0.000943     0.909
   HCO3-            0.00100    0.00100      58.4
   HPO4--           0.00776   1.10e-11  1.01e-06
   K+                0.0127    0.00852      319.
   Mg++                1.63   5.09e-05      1.18
   Mn++              0.0293   0.000414      21.7
   Na+                0.699      0.699  1.54e+04
   O2(aq)           -0.0160   -0.00885     -271.
   SO4--            0.00443   1.69e-05      1.55
   SiO2(aq)            3.43   4.11e-05      2.36
   Ti(OH)4(aq)       0.0180     0.0180  2.00e+03

  Elemental composition               In fluid                  Sorbed
                  total moles     moles       mg/kg        moles       mg/kg
 -------------------------------------------------------------------------------
   Aluminum            0.1395    4.835e-07     0.01248
   Calcium              1.111       0.3189   1.223e+04
   Carbon            0.001000     0.001000       11.49
   Chlorine            0.9900       0.9900   3.358e+04
   Chromium           0.01449    3.006e-21   1.496e-16
   Hydrogen             111.0        108.8   1.049e+05
   Iron                 1.215    5.938e-07     0.03173
   Magnesium            1.625    5.086e-05       1.183
   Manganese          0.02925    0.0004136       21.74
   Oxygen               66.33        54.40   8.328e+05
   Phosphorus        0.007757    1.101e-11   3.264e-07
   Potassium          0.01269     0.008515       318.5
   Silicon              3.425    4.109e-05       1.104
   Sodium              0.6989       0.6989   1.537e+04
   Sulfur            0.004433    1.690e-05      0.5185
   Titanium           0.01802      0.01802       825.7


          Step #    87             Xi = 0.5000

          Temperature = 100.0 C    Pressure =  1.013 bars
          pH =  7.809              log fO2 =  -65.559
          Eh =  -0.5720 volts      pe =  -7.7259
          Ionic strength      =    1.393282 molal
          Charge imbalance    =    0.341660 eq/kg (16.63% error)
          Activity of water   =    0.970299
          Solvent mass        =     0.97503 kg
          Solution mass       =      1.0420 kg
          Mineral mass        =     0.54363 kg
          Solution density    =    0.992    g/cm3
          Solution viscosity  =    0.003    poise
          Chlorinity          =    1.015354 molal
          Dissolved solids    =       64308 mg/kg sol'n
          Hardness            =    29888.21 mg/kg sol'n as CaCO3
            carbonate         =       48.26 mg/kg sol'n as CaCO3
            non-carbonate     =    29839.94 mg/kg sol'n as CaCO3
          Carbonate alkalinity=       48.26 mg/kg sol'n as CaCO3
          Water type          =    Na-Cl
          Bulk volume         =    1.22e+03 cm3
          Fluid volume        =    1.05e+03 cm3
          Mineral volume      =        174. cm3
          Inert volume        =        0.00 cm3
          Porosity            =        85.8 %
          Permeability        =       0.736 cm2
          Mass reacted        =         527 g

                          moles          moles         grams          cm3      rxn rate
  Reactants             remaining       reacted       reacted       reacted  (mol/kg sec)
 ------------------------------------------------------------------------------------------
   H2O                    0.01675       0.01675        0.3017          --            --  
   Al2O3                  0.08721       0.08721         8.892          --            --  
   CaO                      1.388         1.388         77.81          --            --  
   Cr2O3                 0.009055      0.009055         1.376          --            --  
   FeO(ox)                  1.518         1.518         109.0          --            --  
   K2O(ox)               0.007305      0.007305        0.6881          --            --  
   MgO                      1.589         1.589         64.05          --            --  
   MnO                    0.03656       0.03656         2.594          --            --  
   Na2O(ox)               0.03928       0.03928         2.435          --            --  
   P2O5                  0.004848      0.004848        0.6881          --            --  
   S                     0.004292      0.004292        0.1376       0.06657          --  
   SiO2                     4.281         4.281         257.2          --            --  
   TiO2                   0.02253       0.02253         1.800          --            --  

  Minerals in system     moles      log moles      grams        volume (cm3)
 ----------------------------------------------------------------------------
   Andradite              0.02588     -1.587          13.15           3.412
   Annite                0.007215     -2.142          3.693           1.113
   Antigorite           0.0002842     -3.546          1.289          0.4971
   Chromite              0.009055     -2.043          2.027          0.3985
   Daphnite-14A           0.08361     -1.078          59.65           17.84
   Diopside                0.3531     -0.452          76.47           23.34
   Greenalite              0.3376     -0.472          125.5           38.83
   Hydroxylapatite       0.003232     -2.491          1.624          0.6127
   Tephroite              0.01808     -1.743          3.651           1.378
   Tremolite               0.3153     -0.501          256.1           86.04
   Troilite              0.005275     -2.278         0.4637          0.1750
                                               _____________   _____________
          (total)                                     543.6           173.6 

  Aqueous species       molality    mg/kg sol'n    act. coef.     log act.
 ---------------------------------------------------------------------------
   Cl-                     0.9152     3.036e+04      0.5548       -0.2944
   Na+                     0.6625     1.425e+04      0.6216       -0.3853
   Ca++                    0.2953     1.107e+04      0.1726       -1.2926
   NaCl(aq)               0.07035         3847.      1.0000       -1.1527
   Ti(OH)4(aq)            0.02311         2506.      1.0000       -1.6362
   CaCl+                  0.01832         1295.      0.6216       -1.9436
   H2(aq)                 0.01393         26.27      1.0000       -1.8561
   K+                    0.008330         304.8      0.5548       -2.3352
   CaCl2(aq)             0.005464         567.4      1.0000       -2.2625
   Methane(aq)           0.001026         15.40      1.0000       -2.9890
   MnCl+                0.0002939         24.86      0.6216       -3.7382
   KCl(aq)              0.0002795         19.50      1.0000       -3.5536
   Mn++                 0.0001207         6.202      0.1726       -4.6813
   OH-                  5.885e-05        0.9364      0.5900       -4.4594
   Mg++                 3.892e-05        0.8851      0.2483       -5.0148
   SiO2(aq)             2.896e-05         1.628      1.0000       -4.5383
   HS-                  1.693e-05        0.5240      0.5900       -5.0004
   MgCl+                1.200e-05        0.6711      0.6216       -5.1272
   NaHSiO3(aq)          1.104e-05         1.034      1.0000       -4.9570
   NaOH(aq)             3.354e-06        0.1255      1.0000       -5.4744
   HSiO3-               2.396e-06        0.1728      0.6216       -5.8270
   Fe++                 4.770e-07       0.02492      0.1726       -7.0844
   H2S(aq)              4.715e-07       0.01504      1.0000       -6.3265
   AlO2-                4.357e-07       0.02405      0.6216       -6.5673
   FeCl+                1.081e-07      0.009233      0.6216       -7.1728
   NaAlO2(aq)           6.412e-08      0.004918      1.0000       -7.1930
   S--                  3.802e-08      0.001141      0.1338       -8.2934
   H+                   1.905e-08     1.796e-05      0.8154       -7.8088
    (only species > 1e-8 molal listed)

  Mineral saturation states
                     log Q/K                          log Q/K
 ----------------------------------------------------------------
   Daphnite-14A       0.0000 sat    Quartz            -1.4601     
   Hydroxylapatite    0.0000 sat    Talc              -1.4822     
   Chromite           0.0000 sat    Mesolite          -1.4875     
   Tremolite          0.0000 sat    Magnetite         -1.6089     
   Antigorite         0.0000 sat    Tridymite         -1.6319     
   Tephroite          0.0000 sat    Chalcedony        -1.6768     
   Annite             0.0000 sat    Saponite-H        -1.6950     
   Diopside           0.0000 sat    Prehnite          -1.7405     
   Greenalite         0.0000 sat    Gibbsite          -1.8052     
   Troilite           0.0000 sat    Brucite           -1.8749     
   Andradite          0.0000 sat    Cristobalite(alp  -1.8778     
   Saponite-Ca       -0.0105        Minnesotaite      -1.9612     
   Pyrrhotite        -0.0796        Wustite           -2.0244     
   Phlogopite        -0.0799        Fe(OH)2           -2.0711     
   Saponite-Na       -0.2306        Goethite          -2.1112     
   Ice               -0.4801        Coesite           -2.1185     
   Alabandite        -0.4864        Monticellite      -2.1315     
   Saponite-Mg       -0.4914        Grossular         -2.1535     
   Chrysotile        -0.4935        Enstatite         -2.1594     
   Ripidolite-14A    -0.6363        Cristobalite(bet  -2.1800     
   Saponite-K        -0.6957        Halite            -2.2577     
   Rhodonite         -0.8517        Cronstedtite-7A   -2.2771     
   Hedenbergite      -1.0051        SiO2(am)          -2.3540     
   Fayalite          -1.0228        Epidote           -2.7360     
   Diaspore          -1.0236        Epidote-ord       -2.7414     
   Wollastonite      -1.0579        Manganosite       -2.7566     
   Mn(OH)2(am)       -1.1485        Hematite          -2.8306     
   Pseudowollastoni  -1.1922        Chamosite-7A      -2.8365     
   Ferrosilite       -1.1969        Scolecite         -2.8450     
   FeO               -1.2784        Daphnite-7A       -2.8752     
   Boehmite          -1.3184        Whitlockite       -2.9799     
   Clinochlore-14A   -1.4462        Fe                -2.9837     
    (only minerals with log Q/K > -3 listed)

                         partial
  Gases               press. (bar)     fugacity     fug. coef.    log fug.
 ---------------------------------------------------------------------------
   H2(g)                    17.42         17.44         1.001      1.2415
   CH4(g)                   1.173         1.173        0.9993      0.0692
   H2O(g)                  0.8209        0.8087        0.9852     -0.0922
   H2S(g)               1.412e-05     1.406e-05        0.9961     -4.8520
   HCl(g)               2.290e-12     2.290e-12         1.000*   -11.6401
   CO2(g)               1.112e-19     1.109e-19        0.9976    -18.9549
   CO(g)                5.465e-22     5.465e-22         1.000*   -21.2624
   C2H4(g)              1.173e-25     1.173e-25         1.000*   -24.9308
   S2(g)                1.451e-32     1.451e-32         1.000*   -31.8382
   SO2(g)               2.215e-35     2.199e-35        0.9928    -34.6578
   Na(g)                7.124e-40     7.124e-40         1.000*   -39.1473
   K(g)                 9.812e-43     9.812e-43         1.000*   -42.0082
   Cl2(g)               4.201e-52     4.201e-52         1.000*   -51.3766
   O2(g)                2.763e-66     2.762e-66        0.9999    -65.5587
   Mg(g)                1.440e-66     1.440e-66         1.000*   -65.8415
   Ca(g)                7.461e-82     7.461e-82         1.000*   -81.1272
   C(g)                9.940e-102    9.940e-102         1.000*  -101.0026
   Al(g)               4.391e-102    4.391e-102         1.000*  -101.3574
   Si(g)               8.677e-110    8.677e-110         1.000*  -109.0617
    *no data, gas taken to be ideal

                                  In fluid              Sorbed            Kd
  Original basis total moles   moles     mg/kg      moles     mg/kg      L/kg
 -------------------------------------------------------------------------------
   H2O                 60.3       54.1  9.36e+05
   Al+++              0.174   4.88e-07    0.0126
   Ca++                1.39      0.311  1.20e+04
   Cl-                0.990      0.990  3.37e+04
   CrO4--            0.0181   2.93e-21  3.26e-16
   Fe++                1.52   5.80e-07    0.0311
   H+                 -9.61   0.000942     0.911
   HCO3-            0.00100    0.00100      58.6
   HPO4--           0.00970   1.12e-11  1.03e-06
   K+                0.0156    0.00839      315.
   Mg++                1.94   4.97e-05      1.16
   Mn++              0.0366   0.000404      21.3
   Na+                0.715      0.715  1.58e+04
   O2(aq)           -0.0200   -0.00882     -271.
   SO4--            0.00529   1.70e-05      1.57
   SiO2(aq)            4.28   4.13e-05      2.38
   Ti(OH)4(aq)       0.0225     0.0225  2.51e+03

  Elemental composition               In fluid                  Sorbed
                  total moles     moles       mg/kg        moles       mg/kg
 -------------------------------------------------------------------------------
   Aluminum            0.1744    4.884e-07     0.01265
   Calcium              1.389       0.3111   1.197e+04
   Carbon            0.001000     0.001000       11.53
   Chlorine            0.9900       0.9900   3.368e+04
   Chromium           0.01811    2.931e-21   1.463e-16
   Hydrogen             111.1        108.4   1.048e+05
   Iron                 1.519    5.796e-07     0.03106
   Magnesium            1.943    4.965e-05       1.158
   Manganese          0.03656    0.0004042       21.31
   Oxygen               69.03        54.21   8.324e+05
   Phosphorus        0.009696    1.119e-11   3.326e-07
   Potassium          0.01561     0.008395       315.0
   Silicon              4.281    4.134e-05       1.114
   Sodium              0.7146       0.7146   1.577e+04
   Sulfur            0.005292    1.701e-05      0.5233
   Titanium           0.02253      0.02253       1035.


          Step #    89             Xi = 0.5199

          Temperature = 100.0 C    Pressure =  1.013 bars
          pH =  7.810              log fO2 =  -65.559
          Eh =  -0.5721 volts      pe =  -7.7268
          Ionic strength      =    1.392626 molal
          Charge imbalance    =    0.341864 eq/kg (16.63% error)
          Activity of water   =    0.970284
          Solvent mass        =     0.97430 kg
          Solution mass       =      1.0414 kg
          Mineral mass        =     0.56526 kg
          Solution density    =    0.992    g/cm3
          Solution viscosity  =    0.003    poise
          Chlorinity          =    1.016118 molal
          Dissolved solids    =       64455 mg/kg sol'n
          Hardness            =    29756.91 mg/kg sol'n as CaCO3
            carbonate         =       48.30 mg/kg sol'n as CaCO3
            non-carbonate     =    29708.61 mg/kg sol'n as CaCO3
          Carbonate alkalinity=       48.30 mg/kg sol'n as CaCO3
          Water type          =    Na-Cl
          Bulk volume         =    1.23e+03 cm3
          Fluid volume        =    1.05e+03 cm3
          Mineral volume      =        180. cm3
          Inert volume        =        0.00 cm3
          Porosity            =        85.3 %
          Permeability        =       0.624 cm2
          Mass reacted        =         548 g

                          moles          moles         grams          cm3      rxn rate
  Reactants             remaining       reacted       reacted       reacted  (mol/kg sec)
 ------------------------------------------------------------------------------------------
   H2O                    0.01608       0.01741        0.3137          --            --  
   Al2O3                  0.08374       0.09069         9.247          --            --  
   CaO                      1.332         1.443         80.91          --            --  
   Cr2O3                 0.008694      0.009415         1.431          --            --  
   FeO(ox)                  1.457         1.578         113.4          --            --  
   K2O(ox)               0.007014      0.007596        0.7155          --            --  
   MgO                      1.526         1.652         66.60          --            --  
   MnO                    0.03511       0.03802         2.697          --            --  
   Na2O(ox)               0.03772       0.04085         2.532          --            --  
   P2O5                  0.004654      0.005041        0.7155          --            --  
   S                     0.004121      0.004463        0.1431       0.06922          --  
   SiO2                     4.111         4.452         267.5          --            --  
   TiO2                   0.02163       0.02343         1.871          --            --  

  Minerals in system     moles      log moles      grams        volume (cm3)
 ----------------------------------------------------------------------------
   Andradite              0.02604     -1.584          13.23           3.433
   Annite                0.007822     -2.107          4.004           1.207
   Chromite              0.009416     -2.026          2.108          0.4144
   Daphnite-14A           0.08678     -1.062          61.92           18.52
   Diopside                0.3947     -0.404          85.47           26.08
   Greenalite              0.3516     -0.454          130.7           40.44
   Hydroxylapatite       0.003361     -2.474          1.688          0.6371
   Tephroite              0.01881     -1.726          3.799           1.433
   Tremolite               0.3223     -0.492          261.9           87.97
   Troilite              0.005446     -2.264         0.4788          0.1807
                                               _____________   _____________
          (total)                                     565.3           180.3 

  Aqueous species       molality    mg/kg sol'n    act. coef.     log act.
 ---------------------------------------------------------------------------
   Cl-                     0.9156     3.037e+04      0.5548       -0.2942
   Na+                     0.6659     1.432e+04      0.6216       -0.3831
   Ca++                    0.2940     1.102e+04      0.1726       -1.2944
   NaCl(aq)               0.07075         3868.      1.0000       -1.1503
   Ti(OH)4(aq)            0.02405         2608.      1.0000       -1.6189
   CaCl+                  0.01825         1290.      0.6216       -1.9452
   H2(aq)                 0.01393         26.26      1.0000       -1.8562
   K+                    0.008312         304.0      0.5548       -2.3362
   CaCl2(aq)             0.005447         565.5      1.0000       -2.2639
   Methane(aq)           0.001026         15.40      1.0000       -2.9887
   MnCl+                0.0002929         24.77      0.6216       -3.7398
   KCl(aq)              0.0002790         19.46      1.0000       -3.5544
   Mn++                 0.0001201         6.175      0.1726       -4.6832
   OH-                  5.897e-05        0.9383      0.5900       -4.4585
   Mg++                 3.875e-05        0.8812      0.2483       -5.0167
   SiO2(aq)             2.896e-05         1.628      1.0000       -4.5382
   HS-                  1.697e-05        0.5250      0.5900       -4.9995
   MgCl+                1.196e-05        0.6685      0.6216       -5.1288
   NaHSiO3(aq)          1.112e-05         1.041      1.0000       -4.9538
   NaOH(aq)             3.378e-06        0.1264      1.0000       -5.4713
   HSiO3-               2.401e-06        0.1732      0.6216       -5.8260
   Fe++                 4.749e-07       0.02481      0.1726       -7.0862
   H2S(aq)              4.715e-07       0.01503      1.0000       -6.3265
   AlO2-                4.366e-07       0.02409      0.6216       -6.5664
   FeCl+                1.077e-07      0.009197      0.6216       -7.1744
   NaAlO2(aq)           6.458e-08      0.004953      1.0000       -7.1899
   S--                  3.818e-08      0.001145      0.1338       -8.2916
   H+                   1.901e-08     1.792e-05      0.8154       -7.8097
    (only species > 1e-8 molal listed)

  Mineral saturation states
                     log Q/K                          log Q/K
 ----------------------------------------------------------------
   Andradite          0.0000 sat    Quartz            -1.4600     
   Daphnite-14A       0.0000 sat    Talc              -1.4822     
   Chromite           0.0000 sat    Mesolite          -1.4854     
   Hydroxylapatite    0.0000 sat    Magnetite         -1.6089     
   Diopside           0.0000 sat    Tridymite         -1.6318     
   Tephroite          0.0000 sat    Chalcedony        -1.6767     
   Annite             0.0000 sat    Saponite-H        -1.6950     
   Tremolite          0.0000 sat    Prehnite          -1.7404     
   Greenalite         0.0000 sat    Gibbsite          -1.8052     
   Troilite           0.0000 sat    Brucite           -1.8749     
   Antigorite        -0.0007        Cristobalite(alp  -1.8777     
   Saponite-Ca       -0.0105        Minnesotaite      -1.9612     
   Pyrrhotite        -0.0796        Wustite           -2.0244     
   Phlogopite        -0.0799        Fe(OH)2           -2.0711     
   Saponite-Na       -0.2296        Goethite          -2.1112     
   Ice               -0.4801        Coesite           -2.1184     
   Alabandite        -0.4864        Monticellite      -2.1316     
   Saponite-Mg       -0.4914        Grossular         -2.1535     
   Chrysotile        -0.4935        Enstatite         -2.1594     
   Ripidolite-14A    -0.6363        Cristobalite(bet  -2.1799     
   Saponite-K        -0.6957        Halite            -2.2553     
   Rhodonite         -0.8517        Cronstedtite-7A   -2.2771     
   Hedenbergite      -1.0051        SiO2(am)          -2.3539     
   Fayalite          -1.0228        Epidote           -2.7360     
   Diaspore          -1.0236        Epidote-ord       -2.7414     
   Wollastonite      -1.0579        Manganosite       -2.7566     
   Mn(OH)2(am)       -1.1485        Hematite          -2.8306     
   Pseudowollastoni  -1.1922        Chamosite-7A      -2.8365     
   Ferrosilite       -1.1968        Scolecite         -2.8450     
   FeO               -1.2784        Daphnite-7A       -2.8752     
   Boehmite          -1.3184        Whitlockite       -2.9799     
   Clinochlore-14A   -1.4463        Fe                -2.9837     
    (only minerals with log Q/K > -3 listed)

                         partial
  Gases               press. (bar)     fugacity     fug. coef.    log fug.
 ---------------------------------------------------------------------------
   H2(g)                    17.42         17.44         1.001      1.2414
   CH4(g)                   1.174         1.174        0.9993      0.0695
   H2O(g)                  0.8209        0.8087        0.9852     -0.0922
   H2S(g)               1.412e-05     1.406e-05        0.9961     -4.8520
   HCl(g)               2.287e-12     2.287e-12         1.000*   -11.6408
   CO2(g)               1.113e-19     1.110e-19        0.9976    -18.9546
   CO(g)                5.470e-22     5.470e-22         1.000*   -21.2620
   C2H4(g)              1.174e-25     1.174e-25         1.000*   -24.9302
   S2(g)                1.451e-32     1.451e-32         1.000*   -31.8382
   SO2(g)               2.215e-35     2.199e-35        0.9928    -34.6578
   Na(g)                7.175e-40     7.175e-40         1.000*   -39.1442
   K(g)                 9.811e-43     9.811e-43         1.000*   -42.0083
   Cl2(g)               4.188e-52     4.188e-52         1.000*   -51.3780
   O2(g)                2.763e-66     2.763e-66        0.9999    -65.5587
   Mg(g)                1.440e-66     1.440e-66         1.000*   -65.8415
   Ca(g)                7.461e-82     7.461e-82         1.000*   -81.1272
   C(g)                9.948e-102    9.948e-102         1.000*  -101.0023
   Al(g)               4.391e-102    4.391e-102         1.000*  -101.3574
   Si(g)               8.677e-110    8.677e-110         1.000*  -109.0616
    *no data, gas taken to be ideal

                                  In fluid              Sorbed            Kd
  Original basis total moles   moles     mg/kg      moles     mg/kg      L/kg
 -------------------------------------------------------------------------------
   H2O                 60.5       54.1  9.36e+05
   Al+++              0.181   4.89e-07    0.0127
   Ca++                1.44      0.310  1.19e+04
   Cl-                0.990      0.990  3.37e+04
   CrO4--            0.0188   2.92e-21  3.25e-16
   Fe++                1.58   5.77e-07    0.0309
   H+                 -10.0   0.000942     0.911
   HCO3-            0.00100    0.00100      58.6
   HPO4--            0.0101   1.12e-11  1.03e-06
   K+                0.0162    0.00837      314.
   Mg++                2.01   4.94e-05      1.15
   Mn++              0.0380   0.000402      21.2
   Na+                0.718      0.718  1.58e+04
   O2(aq)           -0.0208   -0.00882     -271.
   SO4--            0.00546   1.70e-05      1.57
   SiO2(aq)            4.45   4.14e-05      2.39
   Ti(OH)4(aq)       0.0234     0.0234  2.61e+03

  Elemental composition               In fluid                  Sorbed
                  total moles     moles       mg/kg        moles       mg/kg
 -------------------------------------------------------------------------------
   Aluminum            0.1814    4.894e-07     0.01268
   Calcium              1.444       0.3096   1.191e+04
   Carbon            0.001000     0.001000       11.53
   Chlorine            0.9900       0.9900   3.370e+04
   Chromium           0.01883    2.916e-21   1.456e-16
   Hydrogen             111.1        108.3   1.048e+05
   Iron                 1.579    5.768e-07     0.03093
   Magnesium            2.006    4.941e-05       1.153
   Manganese          0.03802    0.0004024       21.23
   Oxygen               69.57        54.18   8.323e+05
   Phosphorus         0.01008    1.123e-11   3.339e-07
   Potassium          0.01619     0.008370       314.2
   Silicon              4.452    4.139e-05       1.116
   Sodium              0.7177       0.7177   1.584e+04
   Sulfur            0.005463    1.703e-05      0.5243
   Titanium           0.02343      0.02343       1077.


          Step #    91             Xi = 0.5399

          Temperature = 100.0 C    Pressure =  1.013 bars
          pH =  7.624              log fO2 =  -65.189
          Eh =  -0.5515 volts      pe =  -7.4485
          Ionic strength      =    1.394617 molal
          Charge imbalance    =    0.342085 eq/kg (16.64% error)
          Activity of water   =    0.970272
          Solvent mass        =     0.97362 kg
          Solution mass       =      1.0407 kg
          Mineral mass        =     0.58702 kg
          Solution density    =    0.992    g/cm3
          Solution viscosity  =    0.003    poise
          Chlorinity          =    1.016826 molal
          Dissolved solids    =       64502 mg/kg sol'n
          Hardness            =    29907.30 mg/kg sol'n as CaCO3
            carbonate         =       47.30 mg/kg sol'n as CaCO3
            non-carbonate     =    29860.00 mg/kg sol'n as CaCO3
          Carbonate alkalinity=       47.30 mg/kg sol'n as CaCO3
          Water type          =    Na-Cl
          Bulk volume         =    1.24e+03 cm3
          Fluid volume        =    1.05e+03 cm3
          Mineral volume      =        187. cm3
          Inert volume        =        0.00 cm3
          Porosity            =        84.9 %
          Permeability        =       0.529 cm2
          Mass reacted        =         569 g

                          moles          moles         grams          cm3      rxn rate
  Reactants             remaining       reacted       reacted       reacted  (mol/kg sec)
 ------------------------------------------------------------------------------------------
   H2O                    0.01541       0.01808        0.3258          --            --  
   Al2O3                  0.08025       0.09418         9.603          --            --  
   CaO                      1.277         1.498         84.02          --            --  
   Cr2O3                 0.008332      0.009778         1.486          --            --  
   FeO(ox)                  1.396         1.639         117.7          --            --  
   K2O(ox)               0.006722      0.007888        0.7431          --            --  
   MgO                      1.462         1.716         69.16          --            --  
   MnO                    0.03364       0.03948         2.801          --            --  
   Na2O(ox)               0.03615       0.04242         2.629          --            --  
   P2O5                  0.004461      0.005235        0.7431          --            --  
   S                     0.003949      0.004635        0.1486       0.07189          --  
   SiO2                     3.940         4.623         277.8          --            --  
   TiO2                   0.02073       0.02433         1.943          --            --  

  Minerals in system     moles      log moles      grams        volume (cm3)
 ----------------------------------------------------------------------------
   Andradite              0.02150     -1.668          10.93           2.835
   Annite                 0.01388     -1.858          7.106           2.142
   Chromite              0.009778     -2.010          2.189          0.4303
   Daphnite-14A           0.08638     -1.064          61.63           18.43
   Diopside                0.4631     -0.334          100.3           30.61
   Greenalite              0.3693     -0.433          137.3           42.47
   Hydroxylapatite       0.003490     -2.457          1.753          0.6616
   Mesolite             0.0008650     -3.063         0.3354          0.1481
   Tephroite              0.01949     -1.710          3.936           1.485
   Tremolite               0.3214     -0.493          261.1           87.71
   Troilite              0.005608     -2.251         0.4930          0.1861
                                               _____________   _____________
          (total)                                     587.0           187.1 

  Aqueous species       molality    mg/kg sol'n    act. coef.     log act.
 ---------------------------------------------------------------------------
   Cl-                     0.9160     3.038e+04      0.5547       -0.2940
   Na+                     0.6687     1.438e+04      0.6216       -0.3813
   Ca++                    0.2956     1.108e+04      0.1726       -1.2923
   NaCl(aq)               0.07107         3886.      1.0000       -1.1483
   Ti(OH)4(aq)            0.02499         2710.      1.0000       -1.6022
   CaCl+                  0.01835         1296.      0.6216       -1.9429
   H2(aq)                0.009100         17.16      1.0000       -2.0410
   CaCl2(aq)             0.005478         568.7      1.0000       -2.2614
   K+                    0.002876         105.2      0.5547       -2.7971
   Methane(aq)           0.001027         15.41      1.0000       -2.9884
   MnCl+                0.0003642         30.80      0.6216       -3.6451
   Mn++                 0.0001494         7.678      0.1726       -4.5886
   SiO2(aq)             0.0001038         5.834      1.0000       -3.9838
   KCl(aq)              9.657e-05         6.735      1.0000       -4.0151
   OH-                  3.844e-05        0.6115      0.5900       -4.6444
   NaHSiO3(aq)          2.609e-05         2.443      1.0000       -4.5835
   HS-                  2.590e-05        0.8014      0.5900       -4.8158
   Mg++                 1.663e-05        0.3781      0.2483       -5.3841
   HSiO3-               5.610e-06        0.4046      0.6216       -5.4575
   MgCl+                5.133e-06        0.2869      0.6216       -5.4961
   NaOH(aq)             2.211e-06       0.08274      1.0000       -5.6554
   H2S(aq)              1.104e-06       0.03521      1.0000       -5.9569
   Fe++                 4.774e-07       0.02494      0.1726       -7.0840
   AlO2-                3.521e-07       0.01943      0.6216       -6.6599
   FeCl+                1.082e-07      0.009246      0.6216       -7.1721
   NaAlO2(aq)           5.230e-08      0.004010      1.0000       -7.2815
   S--                  3.800e-08      0.001140      0.1338       -8.2938
   H+                   2.916e-08     2.749e-05      0.8155       -7.6238
    (only species > 1e-8 molal listed)

  Mineral saturation states
                     log Q/K                          log Q/K
 ----------------------------------------------------------------
   Tephroite          0.0000 sat    Scolecite         -1.3666     
   Andradite          0.0000 sat    Grossular         -1.4143     
   Mesolite           0.0000 sat    Mn(OH)2(am)       -1.4257     
   Tremolite          0.0000 sat    Talc              -1.4822     
   Annite             0.0000 sat    Coesite           -1.5640     
   Greenalite         0.0000 sat    Chrysotile        -1.6024     
   Hydroxylapatite    0.0000 sat    Cristobalite(bet  -1.6255     
   Diopside           0.0000 sat    FeO               -1.6480     
   Troilite           0.0000 sat    Gibbsite          -1.7128     
   Daphnite-14A       0.0000 sat    Ripidolite-14A    -1.7452     
   Chromite           0.0000 sat    SiO2(am)          -1.7995     
   Pyrrhotite        -0.0796        Saponite-H        -1.8474     
   Saponite-Ca       -0.2240        Epidote           -1.9044     
   Alabandite        -0.3940        Epidote-ord       -1.9098     
   Saponite-Na       -0.4428        Analcime          -1.9915     
   Ice               -0.4801        Halite            -2.2533     
   Rhodonite         -0.5745        Enstatite         -2.3442     
   Prehnite          -0.6316        Wustite           -2.3646     
   Hedenbergite      -0.6355        Goethite          -2.3884     
   Saponite-Mg       -0.7658        Fe(OH)2           -2.4407     
   Minnesotaite      -0.8523        Lawsonite         -2.5202     
   Wollastonite      -0.8731        Magnetite         -2.5329     
   Quartz            -0.9056        Brucite           -2.6141     
   Diaspore          -0.9312        Albite_low        -2.6343     
   Pseudowollastoni  -1.0074        Albite            -2.6343     
   Ferrosilite       -1.0120        Monticellite      -2.6860     
   Saponite-K        -1.0616        Chamosite-7A      -2.8365     
   Tridymite         -1.0774        Whitlockite       -2.8567     
   Chalcedony        -1.1223        Pyrite            -2.8592     
   Phlogopite        -1.1888        Daphnite-7A       -2.8752     
   Fayalite          -1.2076        Celadonite        -2.9427     
   Boehmite          -1.2260        Maximum_Microcli  -2.9583     
   Cristobalite(alp  -1.3233        K-Feldspar        -2.9711     
    (only minerals with log Q/K > -3 listed)

                         partial
  Gases               press. (bar)     fugacity     fug. coef.    log fug.
 ---------------------------------------------------------------------------
   H2(g)                    11.39         11.39         1.001      1.0566
   CH4(g)                   1.175         1.174        0.9993      0.0698
   H2O(g)                  0.8209        0.8087        0.9852     -0.0922
   H2S(g)               3.306e-05     3.293e-05        0.9961     -4.4824
   HCl(g)               3.510e-12     3.510e-12         1.000*   -11.4547
   CO2(g)               6.109e-19     6.095e-19        0.9976    -18.2150
   CO(g)                1.962e-21     1.962e-21         1.000*   -20.7073
   C2H4(g)              2.755e-25     2.755e-25         1.000*   -24.5600
   S2(g)                1.865e-31     1.865e-31         1.000*   -30.7294
   SO2(g)               1.859e-34     1.846e-34        0.9928    -33.7338
   Na(g)                3.796e-40     3.796e-40         1.000*   -39.4206
   K(g)                 1.789e-43     1.789e-43         1.000*   -42.7475
   Cl2(g)               1.510e-51     1.510e-51         1.000*   -50.8211
   O2(g)                6.471e-66     6.470e-66        0.9999    -65.1891
   Mg(g)                1.716e-67     1.716e-67         1.000*   -66.7656
   Ca(g)                2.082e-82     2.082e-82         1.000*   -81.6816
   C(g)                2.332e-101    2.332e-101         1.000*  -100.6324
   Al(g)               2.869e-102    2.869e-102         1.000*  -101.5422
   Si(g)               1.328e-109    1.328e-109         1.000*  -108.8768
    *no data, gas taken to be ideal

                                  In fluid              Sorbed            Kd
  Original basis total moles   moles     mg/kg      moles     mg/kg      L/kg
 -------------------------------------------------------------------------------
   H2O                 60.7       54.1  9.36e+05
   Al+++              0.188   3.95e-07    0.0102
   Ca++                1.50      0.311  1.20e+04
   Cl-                0.990      0.990  3.37e+04
   CrO4--            0.0196   8.52e-21  9.50e-16
   Fe++                1.64   5.79e-07    0.0311
   H+                 -10.4   0.000955     0.925
   HCO3-            0.00100    0.00100      58.6
   HPO4--            0.0105   2.02e-11  1.86e-06
   K+                0.0168    0.00289      109.
   Mg++                2.07   2.12e-05     0.495
   Mn++              0.0395   0.000500      26.4
   Na+                0.721      0.720  1.59e+04
   O2(aq)           -0.0216   -0.00648     -199.
   SO4--            0.00563   2.63e-05      2.43
   SiO2(aq)            4.62   0.000132      7.62
   Ti(OH)4(aq)       0.0243     0.0243  2.71e+03

  Elemental composition               In fluid                  Sorbed
                  total moles     moles       mg/kg        moles       mg/kg
 -------------------------------------------------------------------------------
   Aluminum            0.1884    3.950e-07     0.01024
   Calcium              1.499       0.3110   1.197e+04
   Carbon            0.001000     0.001000       11.54
   Chlorine            0.9900       0.9900   3.372e+04
   Chromium           0.01956    8.520e-21   4.256e-16
   Hydrogen             111.1        108.2   1.048e+05
   Iron                 1.640    5.794e-07     0.03109
   Magnesium            2.070    2.119e-05      0.4948
   Manganese          0.03948    0.0005000       26.40
   Oxygen               70.11        54.14   8.323e+05
   Phosphorus         0.01047    2.015e-11   5.998e-07
   Potassium          0.01678     0.002894       108.7
   Silicon              4.623    0.0001319       3.560
   Sodium              0.7208       0.7203   1.591e+04
   Sulfur            0.005635    2.633e-05      0.8113
   Titanium           0.02433      0.02433       1119.


          Step #    98             Xi = 0.6000

          Temperature = 100.0 C    Pressure =  1.013 bars
          pH =  7.625              log fO2 =  -65.190
          Eh =  -0.5515 volts      pe =  -7.4494
          Ionic strength      =    1.396848 molal
          Charge imbalance    =    0.342916 eq/kg (16.64% error)
          Activity of water   =    0.970198
          Solvent mass        =     0.97077 kg
          Solution mass       =      1.0382 kg
          Mineral mass        =     0.65286 kg
          Solution density    =    0.992    g/cm3
          Solution viscosity  =    0.003    poise
          Chlorinity          =    1.019807 molal
          Dissolved solids    =       64969 mg/kg sol'n
          Hardness            =    29838.87 mg/kg sol'n as CaCO3
            carbonate         =       47.42 mg/kg sol'n as CaCO3
            non-carbonate     =    29791.45 mg/kg sol'n as CaCO3
          Carbonate alkalinity=       47.42 mg/kg sol'n as CaCO3
          Water type          =    Na-Cl
          Bulk volume         =    1.25e+03 cm3
          Fluid volume        =    1.05e+03 cm3
          Mineral volume      =        208. cm3
          Inert volume        =        0.00 cm3
          Porosity            =        83.4 %
          Permeability        =       0.321 cm2
          Mass reacted        =         632 g

                          moles          moles         grams          cm3      rxn rate
  Reactants             remaining       reacted       reacted       reacted  (mol/kg sec)
 ------------------------------------------------------------------------------------------
   H2O                    0.01340       0.02010        0.3620          --            --  
   Al2O3                  0.06977        0.1047         10.67          --            --  
   CaO                      1.110         1.665         93.37          --            --  
   Cr2O3                 0.007244       0.01087         1.651          --            --  
   FeO(ox)                  1.214         1.821         130.8          --            --  
   K2O(ox)               0.005844      0.008766        0.8257          --            --  
   MgO                      1.271         1.907         76.86          --            --  
   MnO                    0.02925       0.04387         3.112          --            --  
   Na2O(ox)               0.03143       0.04714         2.922          --            --  
   P2O5                  0.003878      0.005817        0.8257          --            --  
   S                     0.003433      0.005150        0.1651       0.07988          --  
   SiO2                     3.425         5.138         308.7          --            --  
   TiO2                   0.01802       0.02704         2.160          --            --  

  Minerals in system     moles      log moles      grams        volume (cm3)
 ----------------------------------------------------------------------------
   Andradite              0.02199     -1.658          11.18           2.900
   Annite                 0.01564     -1.806          8.008           2.414
   Chromite               0.01087     -1.964          2.432          0.4782
   Daphnite-14A           0.08640     -1.063          61.65           18.44
   Diopside                0.5999     -0.222          129.9           39.65
   Greenalite              0.4274     -0.369          158.9           49.15
   Hydroxylapatite       0.003878     -2.411          1.948          0.7352
   Mesolite               0.01048     -1.980          4.065           1.795
   Tephroite              0.02169     -1.664          4.380           1.653
   Tremolite               0.3322     -0.479          269.9           90.66
   Troilite              0.006124     -2.213         0.5384          0.2032
                                               _____________   _____________
          (total)                                     652.9           208.1 

  Aqueous species       molality    mg/kg sol'n    act. coef.     log act.
 ---------------------------------------------------------------------------
   Cl-                     0.9183     3.044e+04      0.5547       -0.2930
   Na+                     0.6732     1.447e+04      0.6216       -0.3783
   Ca++                    0.2950     1.105e+04      0.1726       -1.2932
   NaCl(aq)               0.07174         3920.      1.0000       -1.1443
   Ti(OH)4(aq)            0.02785         3018.      1.0000       -1.5552
   CaCl+                  0.01835         1296.      0.6216       -1.9428
   H2(aq)                0.009105         17.16      1.0000       -2.0407
   CaCl2(aq)             0.005492         570.0      1.0000       -2.2602
   K+                    0.002877         105.2      0.5547       -2.7969
   Methane(aq)           0.001030         15.45      1.0000       -2.9871
   MnCl+                0.0003642         30.78      0.6216       -3.6451
   Mn++                 0.0001490         7.656      0.1726       -4.5897
   SiO2(aq)             0.0001036         5.820      1.0000       -3.9847
   KCl(aq)              9.685e-05         6.751      1.0000       -4.0139
   OH-                  3.850e-05        0.6122      0.5900       -4.6437
   NaHSiO3(aq)          2.626e-05         2.458      1.0000       -4.5806
   HS-                  2.591e-05        0.8013      0.5900       -4.8156
   Mg++                 1.662e-05        0.3776      0.2483       -5.3845
   HSiO3-               5.608e-06        0.4043      0.6216       -5.4576
   MgCl+                5.141e-06        0.2872      0.6216       -5.4954
   NaOH(aq)             2.230e-06       0.08340      1.0000       -5.6517
   H2S(aq)              1.103e-06       0.03514      1.0000       -5.9575
   Fe++                 4.765e-07       0.02488      0.1726       -7.0850
   AlO2-                3.526e-07       0.01944      0.6216       -6.6592
   FeCl+                1.083e-07      0.009244      0.6216       -7.1719
   NaAlO2(aq)           5.273e-08      0.004041      1.0000       -7.2779
   S--                  3.809e-08      0.001142      0.1337       -8.2928
   H+                   2.910e-08     2.742e-05      0.8157       -7.6246
    (only species > 1e-8 molal listed)

  Mineral saturation states
                     log Q/K                          log Q/K
 ----------------------------------------------------------------
   Tephroite          0.0000 sat    Scolecite         -1.3689     
   Andradite          0.0000 sat    Grossular         -1.4154     
   Mesolite           0.0000 sat    Mn(OH)2(am)       -1.4253     
   Tremolite          0.0000 sat    Talc              -1.4822     
   Annite             0.0000 sat    Coesite           -1.5649     
   Greenalite         0.0000 sat    Chrysotile        -1.6007     
   Hydroxylapatite    0.0000 sat    Cristobalite(bet  -1.6264     
   Diopside           0.0000 sat    FeO               -1.6474     
   Troilite           0.0000 sat    Gibbsite          -1.7130     
   Daphnite-14A       0.0000 sat    Ripidolite-14A    -1.7435     
   Chromite           0.0000 sat    SiO2(am)          -1.8004     
   Pyrrhotite        -0.0796        Saponite-H        -1.8472     
   Saponite-Ca       -0.2237        Epidote           -1.9056     
   Alabandite        -0.3941        Epidote-ord       -1.9110     
   Saponite-Na       -0.4413        Analcime          -1.9898     
   Ice               -0.4801        Halite            -2.2493     
   Rhodonite         -0.5749        Enstatite         -2.3439     
   Prehnite          -0.6333        Wustite           -2.3641     
   Hedenbergite      -0.6361        Goethite          -2.3880     
   Saponite-Mg       -0.7654        Fe(OH)2           -2.4402     
   Minnesotaite      -0.8540        Lawsonite         -2.5216     
   Wollastonite      -0.8734        Magnetite         -2.5314     
   Quartz            -0.9065        Brucite           -2.6130     
   Diaspore          -0.9313        Albite_low        -2.6332     
   Pseudowollastoni  -1.0077        Albite            -2.6332     
   Ferrosilite       -1.0123        Monticellite      -2.6851     
   Saponite-K        -1.0611        Chamosite-7A      -2.8365     
   Tridymite         -1.0783        Whitlockite       -2.8569     
   Chalcedony        -1.1232        Pyrite            -2.8600     
   Phlogopite        -1.1871        Daphnite-7A       -2.8752     
   Fayalite          -1.2072        Celadonite        -2.9441     
   Boehmite          -1.2261        Maximum_Microcli  -2.9600     
   Cristobalite(alp  -1.3242        K-Feldspar        -2.9728     
    (only minerals with log Q/K > -3 listed)

                         partial
  Gases               press. (bar)     fugacity     fug. coef.    log fug.
 ---------------------------------------------------------------------------
   H2(g)                    11.39         11.40         1.001      1.0569
   CH4(g)                   1.179         1.178        0.9993      0.0711
   H2O(g)                  0.8208        0.8086        0.9852     -0.0922
   H2S(g)               3.301e-05     3.288e-05        0.9961     -4.4830
   HCl(g)               3.512e-12     3.512e-12         1.000*   -11.4544
   CO2(g)               6.112e-19     6.097e-19        0.9976    -18.2149
   CO(g)                1.964e-21     1.964e-21         1.000*   -20.7068
   C2H4(g)              2.767e-25     2.767e-25         1.000*   -24.5579
   S2(g)                1.857e-31     1.857e-31         1.000*   -30.7312
   SO2(g)               1.853e-34     1.840e-34        0.9928    -33.7353
   Na(g)                3.830e-40     3.830e-40         1.000*   -39.4168
   K(g)                 1.793e-43     1.793e-43         1.000*   -42.7464
   Cl2(g)               1.511e-51     1.511e-51         1.000*   -50.8208
   O2(g)                6.462e-66     6.461e-66        0.9999    -65.1897
   Mg(g)                1.721e-67     1.721e-67         1.000*   -66.7641
   Ca(g)                2.086e-82     2.086e-82         1.000*   -81.6808
   C(g)                2.336e-101    2.336e-101         1.000*  -100.6316
   Al(g)               2.871e-102    2.871e-102         1.000*  -101.5419
   Si(g)               1.327e-109    1.327e-109         1.000*  -108.8771
    *no data, gas taken to be ideal

                                  In fluid              Sorbed            Kd
  Original basis total moles   moles     mg/kg      moles     mg/kg      L/kg
 -------------------------------------------------------------------------------
   H2O                 61.2       53.9  9.35e+05
   Al+++              0.209   3.95e-07    0.0103
   Ca++                1.67      0.309  1.19e+04
   Cl-                0.990      0.990  3.38e+04
   CrO4--            0.0217   8.47e-21  9.46e-16
   Fe++                1.82   5.77e-07    0.0310
   H+                 -11.5   0.000955     0.927
   HCO3-            0.00100    0.00100      58.8
   HPO4--            0.0116   2.01e-11  1.86e-06
   K+                0.0185    0.00289      109.
   Mg++                2.26   2.11e-05     0.494
   Mn++              0.0439   0.000498      26.4
   Na+                0.730      0.723  1.60e+04
   O2(aq)           -0.0240   -0.00647     -199.
   SO4--            0.00615   2.63e-05      2.43
   SiO2(aq)            5.14   0.000132      7.61
   Ti(OH)4(aq)       0.0270     0.0270  3.02e+03

  Elemental composition               In fluid                  Sorbed
                  total moles     moles       mg/kg        moles       mg/kg
 -------------------------------------------------------------------------------
   Aluminum            0.2093    3.947e-07     0.01026
   Calcium              1.666       0.3095   1.195e+04
   Carbon            0.001000     0.001000       11.57
   Chlorine            0.9900       0.9900   3.381e+04
   Chromium           0.02173    8.466e-21   4.240e-16
   Hydrogen             111.1        107.9   1.048e+05
   Iron                 1.822    5.769e-07     0.03103
   Magnesium            2.261    2.112e-05      0.4944
   Manganese          0.04388    0.0004982       26.36
   Oxygen               71.73        53.99   8.321e+05
   Phosphorus         0.01164    2.013e-11   6.005e-07
   Potassium          0.01853     0.002887       108.7
   Silicon              5.138    0.0001315       3.557
   Sodium              0.7303       0.7232   1.601e+04
   Sulfur            0.006150    2.626e-05      0.8111
   Titanium           0.02704      0.02704       1247.


          Step #   108             Xi = 0.7000

          Temperature = 100.0 C    Pressure =  1.013 bars
          pH =  7.626              log fO2 =  -65.191
          Eh =  -0.5516 volts      pe =  -7.4509
          Ionic strength      =    1.400586 molal
          Charge imbalance    =    0.344309 eq/kg (16.65% error)
          Activity of water   =    0.970072
          Solvent mass        =     0.96604 kg
          Solution mass       =      1.0340 kg
          Mineral mass        =     0.76247 kg
          Solution density    =    0.993    g/cm3
          Solution viscosity  =    0.003    poise
          Chlorinity          =    1.024807 molal
          Dissolved solids    =       65751 mg/kg sol'n
          Hardness            =    29724.21 mg/kg sol'n as CaCO3
            carbonate         =       47.62 mg/kg sol'n as CaCO3
            non-carbonate     =    29676.60 mg/kg sol'n as CaCO3
          Carbonate alkalinity=       47.62 mg/kg sol'n as CaCO3
          Water type          =    Na-Cl
          Bulk volume         =    1.28e+03 cm3
          Fluid volume        =    1.04e+03 cm3
          Mineral volume      =        243. cm3
          Inert volume        =        0.00 cm3
          Porosity            =        81.1 %
          Permeability        =       0.143 cm2
          Mass reacted        =         738 g

                          moles          moles         grams          cm3      rxn rate
  Reactants             remaining       reacted       reacted       reacted  (mol/kg sec)
 ------------------------------------------------------------------------------------------
   H2O                    0.01005       0.02345        0.4224          --            --  
   Al2O3                  0.05233        0.1221         12.45          --            --  
   CaO                     0.8325         1.943         108.9          --            --  
   Cr2O3                 0.005433       0.01268         1.927          --            --  
   FeO(ox)                 0.9106         2.125         152.7          --            --  
   K2O(ox)               0.004383       0.01023        0.9633          --            --  
   MgO                     0.9535         2.225         89.67          --            --  
   MnO                    0.02194       0.05119         3.631          --            --  
   Na2O(ox)               0.02357       0.05500         3.409          --            --  
   P2O5                  0.002909      0.006787        0.9633          --            --  
   S                     0.002575      0.006009        0.1927       0.09320          --  
   SiO2                     2.569         5.994         360.1          --            --  
   TiO2                   0.01352       0.03154         2.520          --            --  

  Minerals in system     moles      log moles      grams        volume (cm3)
 ----------------------------------------------------------------------------
   Andradite              0.02282     -1.642          11.60           3.009
   Annite                 0.01858     -1.731          9.510           2.867
   Chromite               0.01268     -1.897          2.838          0.5579
   Daphnite-14A           0.08645     -1.063          61.68           18.45
   Diopside                0.8275     -0.082          179.2           54.69
   Greenalite              0.5241     -0.281          194.8           60.28
   Hydroxylapatite       0.004525     -2.344          2.273          0.8577
   Mesolite               0.02649     -1.577          10.27           4.535
   Tephroite              0.02535     -1.596          5.119           1.932
   Tremolite               0.3502     -0.456          284.5           95.59
   Troilite              0.006982     -2.156         0.6138          0.2316
                                               _____________   _____________
          (total)                                     762.5           243.0 

  Aqueous species       molality    mg/kg sol'n    act. coef.     log act.
 ---------------------------------------------------------------------------
   Cl-                     0.9221     3.054e+04      0.5547       -0.2912
   Na+                     0.6808     1.462e+04      0.6217       -0.3734
   Ca++                    0.2940     1.101e+04      0.1725       -1.2948
   NaCl(aq)               0.07285         3978.      1.0000       -1.1376
   Ti(OH)4(aq)            0.03265         3536.      1.0000       -1.4861
   CaCl+                  0.01836         1295.      0.6217       -1.9426
   H2(aq)                0.009114         17.17      1.0000       -2.0403
   CaCl2(aq)             0.005517         572.1      1.0000       -2.2583
   K+                    0.002879         105.2      0.5547       -2.7967
   Methane(aq)           0.001035         15.51      1.0000       -2.9850
   MnCl+                0.0003641         30.75      0.6217       -3.6452
   Mn++                 0.0001485         7.620      0.1725       -4.5915
   SiO2(aq)             0.0001033         5.797      1.0000       -3.9861
   KCl(aq)              9.732e-05         6.778      1.0000       -4.0118
   OH-                  3.861e-05        0.6135      0.5901       -4.6424
   NaHSiO3(aq)          2.655e-05         2.483      1.0000       -4.5759
   HS-                  2.593e-05        0.8011      0.5901       -4.8154
   Mg++                 1.659e-05        0.3768      0.2483       -5.3851
   HSiO3-               5.606e-06        0.4038      0.6217       -5.4578
   MgCl+                5.154e-06        0.2877      0.6217       -5.4943
   NaOH(aq)             2.262e-06       0.08452      1.0000       -5.6455
   H2S(aq)              1.100e-06       0.03503      1.0000       -5.9585
   Fe++                 4.750e-07       0.02478      0.1725       -7.0865
   AlO2-                3.534e-07       0.01947      0.6217       -6.6582
   FeCl+                1.083e-07      0.009240      0.6217       -7.1717
   NaAlO2(aq)           5.346e-08      0.004094      1.0000       -7.2720
   S--                  3.825e-08      0.001146      0.1337       -8.2913
   H+                   2.901e-08     2.731e-05      0.8159       -7.6259
    (only species > 1e-8 molal listed)

  Mineral saturation states
                     log Q/K                          log Q/K
 ----------------------------------------------------------------
   Tephroite          0.0000 sat    Scolecite         -1.3728     
   Andradite          0.0000 sat    Grossular         -1.4173     
   Mesolite           0.0000 sat    Mn(OH)2(am)       -1.4247     
   Tremolite          0.0000 sat    Talc              -1.4822     
   Annite             0.0000 sat    Coesite           -1.5663     
   Greenalite         0.0000 sat    Chrysotile        -1.5980     
   Hydroxylapatite    0.0000 sat    Cristobalite(bet  -1.6278     
   Diopside           0.0000 sat    FeO               -1.6465     
   Troilite           0.0000 sat    Gibbsite          -1.7133     
   Daphnite-14A       0.0000 sat    Ripidolite-14A    -1.7408     
   Chromite           0.0000 sat    SiO2(am)          -1.8018     
   Pyrrhotite        -0.0796        Saponite-H        -1.8468     
   Saponite-Ca       -0.2231        Epidote           -1.9077     
   Alabandite        -0.3944        Epidote-ord       -1.9131     
   Saponite-Na       -0.4389        Analcime          -1.9870     
   Ice               -0.4802        Halite            -2.2426     
   Rhodonite         -0.5756        Enstatite         -2.3434     
   Prehnite          -0.6362        Wustite           -2.3632     
   Hedenbergite      -0.6370        Goethite          -2.3873     
   Saponite-Mg       -0.7647        Fe(OH)2           -2.4393     
   Minnesotaite      -0.8567        Lawsonite         -2.5240     
   Wollastonite      -0.8739        Magnetite         -2.5290     
   Quartz            -0.9079        Brucite           -2.6112     
   Diaspore          -0.9316        Albite_low        -2.6315     
   Pseudowollastoni  -1.0082        Albite            -2.6315     
   Ferrosilite       -1.0127        Monticellite      -2.6837     
   Saponite-K        -1.0602        Chamosite-7A      -2.8365     
   Tridymite         -1.0797        Whitlockite       -2.8571     
   Chalcedony        -1.1246        Pyrite            -2.8615     
   Phlogopite        -1.1844        Daphnite-7A       -2.8752     
   Fayalite          -1.2067        Celadonite        -2.9466     
   Boehmite          -1.2264        Maximum_Microcli  -2.9628     
   Cristobalite(alp  -1.3256        K-Feldspar        -2.9756     
    (only minerals with log Q/K > -3 listed)

                         partial
  Gases               press. (bar)     fugacity     fug. coef.    log fug.
 ---------------------------------------------------------------------------
   H2(g)                    11.40         11.41         1.001      1.0573
   CH4(g)                   1.184         1.184        0.9993      0.0732
   H2O(g)                  0.8207        0.8085        0.9852     -0.0923
   H2S(g)               3.293e-05     3.281e-05        0.9961     -4.4840
   HCl(g)               3.516e-12     3.516e-12         1.000*   -11.4539
   CO2(g)               6.116e-19     6.101e-19        0.9976    -18.2146
   CO(g)                1.968e-21     1.968e-21         1.000*   -20.7061
   C2H4(g)              2.789e-25     2.789e-25         1.000*   -24.5545
   S2(g)                1.845e-31     1.845e-31         1.000*   -30.7341
   SO2(g)               1.843e-34     1.829e-34        0.9928    -33.7377
   Na(g)                3.887e-40     3.887e-40         1.000*   -39.4104
   K(g)                 1.800e-43     1.800e-43         1.000*   -42.7446
   Cl2(g)               1.513e-51     1.513e-51         1.000*   -50.8202
   O2(g)                6.448e-66     6.447e-66        0.9999    -65.1906
   Mg(g)                1.731e-67     1.731e-67         1.000*   -66.7618
   Ca(g)                2.092e-82     2.092e-82         1.000*   -81.6794
   C(g)                2.342e-101    2.342e-101         1.000*  -100.6303
   Al(g)               2.875e-102    2.875e-102         1.000*  -101.5414
   Si(g)               1.326e-109    1.326e-109         1.000*  -108.8775
    *no data, gas taken to be ideal

                                  In fluid              Sorbed            Kd
  Original basis total moles   moles     mg/kg      moles     mg/kg      L/kg
 -------------------------------------------------------------------------------
   H2O                 62.2       53.6  9.34e+05
   Al+++              0.244   3.94e-07    0.0103
   Ca++                1.94      0.307  1.19e+04
   Cl-                0.990      0.990  3.39e+04
   CrO4--            0.0254   8.38e-21  9.40e-16
   Fe++                2.13   5.73e-07    0.0309
   H+                 -13.5   0.000955     0.931
   HCO3-            0.00100    0.00100      59.0
   HPO4--            0.0136   2.01e-11  1.86e-06
   K+                0.0215    0.00288      109.
   Mg++                2.58   2.10e-05     0.494
   Mn++              0.0512   0.000495      26.3
   Na+                0.746      0.728  1.62e+04
   O2(aq)           -0.0280   -0.00645     -200.
   SO4--            0.00701   2.61e-05      2.43
   SiO2(aq)            5.99   0.000131      7.60
   Ti(OH)4(aq)       0.0315     0.0315  3.54e+03

  Elemental composition               In fluid                  Sorbed
                  total moles     moles       mg/kg        moles       mg/kg
 -------------------------------------------------------------------------------
   Aluminum            0.2442    3.943e-07     0.01029
   Calcium              1.944       0.3071   1.190e+04
   Carbon            0.001000     0.001000       11.62
   Chlorine            0.9900       0.9900   3.394e+04
   Chromium           0.02535    8.377e-21   4.213e-16
   Hydrogen             111.1        107.4   1.047e+05
   Iron                 2.126    5.728e-07     0.03094
   Magnesium            2.579    2.101e-05      0.4938
   Manganese          0.05119    0.0004952       26.31
   Oxygen               74.44        53.75   8.317e+05
   Phosphorus         0.01357    2.009e-11   6.017e-07
   Potassium          0.02145     0.002876       108.7
   Silicon              5.994    0.0001308       3.553
   Sodium              0.7460       0.7281   1.619e+04
   Sulfur            0.007009    2.615e-05      0.8108
   Titanium           0.03154      0.03154       1461.


          Step #   118             Xi = 0.8000

          Temperature = 100.0 C    Pressure =  1.013 bars
          pH =  7.627              log fO2 =  -65.192
          Eh =  -0.5517 volts      pe =  -7.4524
          Ionic strength      =    1.404357 molal
          Charge imbalance    =    0.345713 eq/kg (16.66% error)
          Activity of water   =    0.969946
          Solvent mass        =     0.96130 kg
          Solution mass       =      1.0298 kg
          Mineral mass        =     0.87208 kg
          Solution density    =    0.993    g/cm3
          Solution viscosity  =    0.003    poise
          Chlorinity          =    1.029857 molal
          Dissolved solids    =       66540 mg/kg sol'n
          Hardness            =    29608.62 mg/kg sol'n as CaCO3
            carbonate         =       47.82 mg/kg sol'n as CaCO3
            non-carbonate     =    29560.81 mg/kg sol'n as CaCO3
          Carbonate alkalinity=       47.82 mg/kg sol'n as CaCO3
          Water type          =    Na-Cl
          Bulk volume         =    1.31e+03 cm3
          Fluid volume        =    1.04e+03 cm3
          Mineral volume      =        278. cm3
          Inert volume        =        0.00 cm3
          Porosity            =        78.9 %
          Permeability        =      0.0666 cm2
          Mass reacted        =         843 g

                          moles          moles         grams          cm3      rxn rate
  Reactants             remaining       reacted       reacted       reacted  (mol/kg sec)
 ------------------------------------------------------------------------------------------
   H2O                   0.006699       0.02680        0.4827          --            --  
   Al2O3                  0.03489        0.1395         14.23          --            --  
   CaO                     0.5550         2.220         124.5          --            --  
   Cr2O3                 0.003622       0.01449         2.202          --            --  
   FeO(ox)                 0.6071         2.428         174.5          --            --  
   K2O(ox)               0.002922       0.01169         1.101          --            --  
   MgO                     0.6356         2.543         102.5          --            --  
   MnO                    0.01462       0.05850         4.150          --            --  
   Na2O(ox)               0.01571       0.06286         3.896          --            --  
   P2O5                  0.001939      0.007756         1.101          --            --  
   S                     0.001717      0.006867        0.2202        0.1065          --  
   SiO2                     1.713         6.850         411.6          --            --  
   TiO2                  0.009012       0.03605         2.879          --            --  

  Minerals in system     moles      log moles      grams        volume (cm3)
 ----------------------------------------------------------------------------
   Andradite              0.02364     -1.626          12.01           3.117
   Annite                 0.02151     -1.667          11.01           3.320
   Chromite               0.01449     -1.839          3.243          0.6376
   Daphnite-14A           0.08650     -1.063          61.72           18.46
   Diopside                 1.055      0.023          228.5           69.74
   Greenalite              0.6209     -0.207          230.8           71.40
   Hydroxylapatite       0.005171     -2.286          2.598          0.9802
   Mesolite               0.04250     -1.372          16.48           7.276
   Tephroite              0.02900     -1.538          5.858           2.210
   Tremolite               0.3683     -0.434          299.2           100.5
   Troilite              0.007841     -2.106         0.6893          0.2601
                                               _____________   _____________
          (total)                                     872.1           277.9 

  Aqueous species       molality    mg/kg sol'n    act. coef.     log act.
 ---------------------------------------------------------------------------
   Cl-                     0.9260     3.064e+04      0.5547       -0.2894
   Na+                     0.6885     1.477e+04      0.6217       -0.3685
   Ca++                    0.2930     1.096e+04      0.1725       -1.2965
   NaCl(aq)               0.07398         4036.      1.0000       -1.1309
   Ti(OH)4(aq)            0.03750         4057.      1.0000       -1.4260
   CaCl+                  0.01836         1295.      0.6217       -1.9424
   H2(aq)                0.009123         17.17      1.0000       -2.0399
   CaCl2(aq)             0.005542         574.2      1.0000       -2.2563
   K+                    0.002881         105.2      0.5547       -2.7964
   Methane(aq)           0.001040         15.58      1.0000       -2.9829
   MnCl+                0.0003640         30.72      0.6217       -3.6452
   Mn++                 0.0001479         7.584      0.1725       -4.5934
   SiO2(aq)             0.0001029         5.773      1.0000       -3.9874
   KCl(aq)              9.778e-05         6.805      1.0000       -4.0097
   OH-                  3.872e-05        0.6147      0.5901       -4.6412
   NaHSiO3(aq)          2.685e-05         2.508      1.0000       -4.5711
   HS-                  2.594e-05        0.8009      0.5901       -4.8151
   Mg++                 1.657e-05        0.3759      0.2482       -5.3858
   HSiO3-               5.603e-06        0.4032      0.6217       -5.4579
   MgCl+                5.167e-06        0.2882      0.6217       -5.4932
   NaOH(aq)             2.294e-06       0.08565      1.0000       -5.6394
   H2S(aq)              1.098e-06       0.03492      1.0000       -5.9596
   Fe++                 4.734e-07       0.02468      0.1725       -7.0881
   AlO2-                3.542e-07       0.01950      0.6217       -6.6571
   FeCl+                1.084e-07      0.009236      0.6217       -7.1715
   NaAlO2(aq)           5.420e-08      0.004147      1.0000       -7.2660
   S--                  3.841e-08      0.001150      0.1336       -8.2897
   H+                   2.891e-08     2.720e-05      0.8162       -7.6272
    (only species > 1e-8 molal listed)

  Mineral saturation states
                     log Q/K                          log Q/K
 ----------------------------------------------------------------
   Tephroite          0.0000 sat    Scolecite         -1.3766     
   Andradite          0.0000 sat    Grossular         -1.4191     
   Mesolite           0.0000 sat    Mn(OH)2(am)       -1.4240     
   Tremolite          0.0000 sat    Talc              -1.4822     
   Annite             0.0000 sat    Coesite           -1.5676     
   Troilite           0.0000 sat    Chrysotile        -1.5953     
   Hydroxylapatite    0.0000 sat    Cristobalite(bet  -1.6291     
   Diopside           0.0000 sat    FeO               -1.6455     
   Greenalite         0.0000 sat    Gibbsite          -1.7136     
   Daphnite-14A       0.0000 sat    Ripidolite-14A    -1.7381     
   Chromite           0.0000 sat    SiO2(am)          -1.8031     
   Pyrrhotite        -0.0796        Saponite-H        -1.8464     
   Saponite-Ca       -0.2226        Epidote           -1.9098     
   Alabandite        -0.3947        Epidote-ord       -1.9152     
   Saponite-Na       -0.4365        Analcime          -1.9841     
   Ice               -0.4803        Halite            -2.2359     
   Rhodonite         -0.5763        Enstatite         -2.3430     
   Hedenbergite      -0.6379        Wustite           -2.3623     
   Prehnite          -0.6390        Goethite          -2.3866     
   Saponite-Mg       -0.7640        Fe(OH)2           -2.4384     
   Minnesotaite      -0.8594        Lawsonite         -2.5264     
   Wollastonite      -0.8743        Magnetite         -2.5266     
   Quartz            -0.9092        Brucite           -2.6094     
   Diaspore          -0.9318        Albite_low        -2.6297     
   Pseudowollastoni  -1.0086        Albite            -2.6297     
   Ferrosilite       -1.0131        Monticellite      -2.6824     
   Saponite-K        -1.0593        Chamosite-7A      -2.8365     
   Tridymite         -1.0810        Whitlockite       -2.8574     
   Chalcedony        -1.1259        Pyrite            -2.8629     
   Phlogopite        -1.1817        Daphnite-7A       -2.8752     
   Fayalite          -1.2061        Celadonite        -2.9490     
   Boehmite          -1.2266        Maximum_Microcli  -2.9657     
   Cristobalite(alp  -1.3269        K-Feldspar        -2.9785     
    (only minerals with log Q/K > -3 listed)

                         partial
  Gases               press. (bar)     fugacity     fug. coef.    log fug.
 ---------------------------------------------------------------------------
   H2(g)                    11.41         11.42         1.001      1.0577
   CH4(g)                   1.190         1.189        0.9993      0.0753
   H2O(g)                  0.8206        0.8084        0.9852     -0.0924
   H2S(g)               3.286e-05     3.273e-05        0.9961     -4.4851
   HCl(g)               3.520e-12     3.520e-12         1.000*   -11.4534
   CO2(g)               6.120e-19     6.106e-19        0.9976    -18.2143
   CO(g)                1.971e-21     1.971e-21         1.000*   -20.7053
   C2H4(g)              2.811e-25     2.811e-25         1.000*   -24.5511
   S2(g)                1.833e-31     1.833e-31         1.000*   -30.7370
   SO2(g)               1.832e-34     1.819e-34        0.9928    -33.7401
   Na(g)                3.945e-40     3.945e-40         1.000*   -39.4040
   K(g)                 1.808e-43     1.808e-43         1.000*   -42.7428
   Cl2(g)               1.515e-51     1.515e-51         1.000*   -50.8196
   O2(g)                6.434e-66     6.433e-66        0.9999    -65.1916
   Mg(g)                1.740e-67     1.740e-67         1.000*   -66.7594
   Ca(g)                2.099e-82     2.099e-82         1.000*   -81.6780
   C(g)                2.349e-101    2.349e-101         1.000*  -100.6291
   Al(g)               2.878e-102    2.878e-102         1.000*  -101.5409
   Si(g)               1.324e-109    1.324e-109         1.000*  -108.8779
    *no data, gas taken to be ideal

                                  In fluid              Sorbed            Kd
  Original basis total moles   moles     mg/kg      moles     mg/kg      L/kg
 -------------------------------------------------------------------------------
   H2O                 63.1       53.4  9.34e+05
   Al+++              0.279   3.94e-07    0.0103
   Ca++                2.22      0.305  1.19e+04
   Cl-                0.990      0.990  3.41e+04
   CrO4--            0.0290   8.29e-21  9.34e-16
   Fe++                2.43   5.69e-07    0.0308
   H+                 -15.4   0.000955     0.935
   HCO3-            0.00100    0.00100      59.3
   HPO4--            0.0155   2.00e-11  1.87e-06
   K+                0.0244    0.00286      109.
   Mg++                2.90   2.09e-05     0.493
   Mn++              0.0585   0.000492      26.3
   Na+                0.762      0.733  1.64e+04
   O2(aq)           -0.0320   -0.00644     -200.
   SO4--            0.00787   2.60e-05      2.43
   SiO2(aq)            6.85   0.000130      7.59
   Ti(OH)4(aq)       0.0360     0.0360  4.06e+03

  Elemental composition               In fluid                  Sorbed
                  total moles     moles       mg/kg        moles       mg/kg
 -------------------------------------------------------------------------------
   Aluminum            0.2791    3.939e-07     0.01032
   Calcium              2.221       0.3046   1.186e+04
   Carbon            0.001000     0.001000       11.66
   Chlorine            0.9900       0.9900   3.408e+04
   Chromium           0.02898    8.289e-21   4.185e-16
   Hydrogen             111.1        106.9   1.046e+05
   Iron                 2.429    5.687e-07     0.03084
   Magnesium            2.897    2.090e-05      0.4931
   Manganese          0.05850    0.0004921       26.25
   Oxygen               77.14        53.50   8.313e+05
   Phosphorus         0.01551    2.005e-11   6.030e-07
   Potassium          0.02438     0.002864       108.7
   Silicon              6.850    0.0001301       3.549
   Sodium              0.7617       0.7330   1.636e+04
   Sulfur            0.007867    2.603e-05      0.8105
   Titanium           0.03605      0.03605       1676.


          Step #   128             Xi = 0.9000

          Temperature = 100.0 C    Pressure =  1.013 bars
          pH =  7.628              log fO2 =  -65.193
          Eh =  -0.5519 volts      pe =  -7.4539
          Ionic strength      =    1.408161 molal
          Charge imbalance    =    0.347129 eq/kg (16.67% error)
          Activity of water   =    0.969818
          Solvent mass        =     0.95656 kg
          Solution mass       =      1.0256 kg
          Mineral mass        =     0.98169 kg
          Solution density    =    0.994    g/cm3
          Solution viscosity  =    0.003    poise
          Chlorinity          =    1.034957 molal
          Dissolved solids    =       67336 mg/kg sol'n
          Hardness            =    29492.09 mg/kg sol'n as CaCO3
            carbonate         =       48.02 mg/kg sol'n as CaCO3
            non-carbonate     =    29444.07 mg/kg sol'n as CaCO3
          Carbonate alkalinity=       48.02 mg/kg sol'n as CaCO3
          Water type          =    Na-Cl
          Bulk volume         =    1.34e+03 cm3
          Fluid volume        =    1.03e+03 cm3
          Mineral volume      =        313. cm3
          Inert volume        =        0.00 cm3
          Porosity            =        76.7 %
          Permeability        =      0.0320 cm2
          Mass reacted        =         949 g

                          moles          moles         grams          cm3      rxn rate
  Reactants             remaining       reacted       reacted       reacted  (mol/kg sec)
 ------------------------------------------------------------------------------------------
   H2O                   0.003349       0.03015        0.5431          --            --  
   Al2O3                  0.01744        0.1570         16.01          --            --  
   CaO                     0.2775         2.498         140.1          --            --  
   Cr2O3                 0.001811       0.01630         2.477          --            --  
   FeO(ox)                 0.3035         2.732         196.3          --            --  
   K2O(ox)               0.001461       0.01315         1.239          --            --  
   MgO                     0.3178         2.860         115.3          --            --  
   MnO                   0.007312       0.06581         4.669          --            --  
   Na2O(ox)              0.007857       0.07071         4.383          --            --  
   P2O5                 0.0009695      0.008726         1.239          --            --  
   S                    0.0008584      0.007725        0.2477        0.1198          --  
   SiO2                    0.8563         7.707         463.0          --            --  
   TiO2                  0.004506       0.04055         3.239          --            --  

  Minerals in system     moles      log moles      grams        volume (cm3)
 ----------------------------------------------------------------------------
   Andradite              0.02447     -1.611          12.43           3.226
   Annite                 0.02445     -1.612          12.51           3.773
   Chromite               0.01630     -1.788          3.648          0.7173
   Daphnite-14A           0.08654     -1.063          61.75           18.47
   Diopside                 1.283      0.108          277.8           84.78
   Greenalite              0.7176     -0.144          266.8           82.52
   Hydroxylapatite       0.005818     -2.235          2.922           1.103
   Mesolite               0.05851     -1.233          22.69           10.02
   Tephroite              0.03266     -1.486          6.596           2.489
   Tremolite               0.3863     -0.413          313.8           105.4
   Troilite              0.008699     -2.061         0.7648          0.2886
                                               _____________   _____________
          (total)                                     981.7           312.8 

  Aqueous species       molality    mg/kg sol'n    act. coef.     log act.
 ---------------------------------------------------------------------------
   Cl-                     0.9299     3.075e+04      0.5546       -0.2876
   Na+                     0.6962     1.493e+04      0.6218       -0.3636
   Ca++                    0.2920     1.091e+04      0.1724       -1.2981
   NaCl(aq)               0.07513         4095.      1.0000       -1.1242
   Ti(OH)4(aq)            0.04240         4583.      1.0000       -1.3727
   CaCl+                  0.01837         1294.      0.6218       -1.9423
   H2(aq)                0.009132         17.17      1.0000       -2.0394
   CaCl2(aq)             0.005567         576.3      1.0000       -2.2544
   K+                    0.002883         105.1      0.5546       -2.7961
   Methane(aq)           0.001045         15.64      1.0000       -2.9807
   MnCl+                0.0003640         30.68      0.6218       -3.6453
   Mn++                 0.0001473         7.548      0.1724       -4.5952
   SiO2(aq)             0.0001026         5.750      1.0000       -3.9888
   KCl(aq)              9.825e-05         6.831      1.0000       -4.0077
   OH-                  3.883e-05        0.6159      0.5901       -4.6399
   NaHSiO3(aq)          2.714e-05         2.533      1.0000       -4.5664
   HS-                  2.596e-05        0.8008      0.5901       -4.8148
   Mg++                 1.655e-05        0.3750      0.2482       -5.3865
   HSiO3-               5.601e-06        0.4027      0.6218       -5.4581
   MgCl+                5.180e-06        0.2887      0.6218       -5.4921
   NaOH(aq)             2.327e-06       0.08680      1.0000       -5.6332
   H2S(aq)              1.095e-06       0.03481      1.0000       -5.9606
   Fe++                 4.718e-07       0.02458      0.1724       -7.0897
   AlO2-                3.551e-07       0.01953      0.6218       -6.6561
   FeCl+                1.084e-07      0.009232      0.6218       -7.1712
   NaAlO2(aq)           5.494e-08      0.004201      1.0000       -7.2601
   S--                  3.858e-08      0.001154      0.1335       -8.2881
   H+                   2.882e-08     2.709e-05      0.8164       -7.6285
    (only species > 1e-8 molal listed)

  Mineral saturation states
                     log Q/K                          log Q/K
 ----------------------------------------------------------------
   Tremolite          0.0000 sat    Scolecite         -1.3805     
   Andradite          0.0000 sat    Grossular         -1.4210     
   Mesolite           0.0000 sat    Mn(OH)2(am)       -1.4234     
   Tephroite          0.0000 sat    Talc              -1.4822     
   Annite             0.0000 sat    Coesite           -1.5690     
   Troilite           0.0000 sat    Chrysotile        -1.5925     
   Hydroxylapatite    0.0000 sat    Cristobalite(bet  -1.6305     
   Diopside           0.0000 sat    FeO               -1.6445     
   Greenalite         0.0000 sat    Gibbsite          -1.7139     
   Daphnite-14A       0.0000 sat    Ripidolite-14A    -1.7353     
   Chromite           0.0000 sat    SiO2(am)          -1.8045     
   Pyrrhotite        -0.0796        Saponite-H        -1.8461     
   Saponite-Ca       -0.2220        Epidote           -1.9119     
   Alabandite        -0.3949        Epidote-ord       -1.9173     
   Saponite-Na       -0.4340        Analcime          -1.9813     
   Ice               -0.4803        Halite            -2.2292     
   Rhodonite         -0.5770        Enstatite         -2.3425     
   Hedenbergite      -0.6388        Wustite           -2.3614     
   Prehnite          -0.6419        Goethite          -2.3859     
   Saponite-Mg       -0.7633        Fe(OH)2           -2.4374     
   Minnesotaite      -0.8622        Magnetite         -2.5242     
   Wollastonite      -0.8748        Lawsonite         -2.5289     
   Quartz            -0.9106        Brucite           -2.6076     
   Diaspore          -0.9320        Albite_low        -2.6279     
   Pseudowollastoni  -1.0091        Albite            -2.6279     
   Ferrosilite       -1.0136        Monticellite      -2.6810     
   Saponite-K        -1.0584        Chamosite-7A      -2.8365     
   Tridymite         -1.0824        Whitlockite       -2.8577     
   Chalcedony        -1.1273        Pyrite            -2.8644     
   Phlogopite        -1.1789        Daphnite-7A       -2.8752     
   Fayalite          -1.2056        Celadonite        -2.9514     
   Boehmite          -1.2268        Maximum_Microcli  -2.9685     
   Cristobalite(alp  -1.3283        K-Feldspar        -2.9813     
    (only minerals with log Q/K > -3 listed)

                         partial
  Gases               press. (bar)     fugacity     fug. coef.    log fug.
 ---------------------------------------------------------------------------
   H2(g)                    11.43         11.43         1.001      1.0582
   CH4(g)                   1.196         1.195        0.9993      0.0775
   H2O(g)                  0.8205        0.8083        0.9852     -0.0924
   H2S(g)               3.278e-05     3.265e-05        0.9961     -4.4861
   HCl(g)               3.524e-12     3.524e-12         1.000*   -11.4529
   CO2(g)               6.125e-19     6.110e-19        0.9976    -18.2139
   CO(g)                1.975e-21     1.975e-21         1.000*   -20.7044
   C2H4(g)              2.834e-25     2.834e-25         1.000*   -24.5477
   S2(g)                1.820e-31     1.820e-31         1.000*   -30.7399
   SO2(g)               1.822e-34     1.809e-34        0.9928    -33.7425
   Na(g)                4.004e-40     4.004e-40         1.000*   -39.3975
   K(g)                 1.815e-43     1.815e-43         1.000*   -42.7410
   Cl2(g)               1.517e-51     1.517e-51         1.000*   -50.8191
   O2(g)                6.419e-66     6.418e-66        0.9999    -65.1926
   Mg(g)                1.750e-67     1.750e-67         1.000*   -66.7571
   Ca(g)                2.106e-82     2.106e-82         1.000*   -81.6766
   C(g)                2.356e-101    2.356e-101         1.000*  -100.6278
   Al(g)               2.882e-102    2.882e-102         1.000*  -101.5404
   Si(g)               1.323e-109    1.323e-109         1.000*  -108.8784
    *no data, gas taken to be ideal

                                  In fluid              Sorbed            Kd
  Original basis total moles   moles     mg/kg      moles     mg/kg      L/kg
 -------------------------------------------------------------------------------
   H2O                 64.1       53.1  9.33e+05
   Al+++              0.314   3.93e-07    0.0104
   Ca++                2.50      0.302  1.18e+04
   Cl-                0.990      0.990  3.42e+04
   CrO4--            0.0326   8.20e-21  9.28e-16
   Fe++                2.73   5.65e-07    0.0307
   H+                 -17.3   0.000955     0.938
   HCO3-            0.00100    0.00100      59.5
   HPO4--            0.0175   2.00e-11  1.87e-06
   K+                0.0273    0.00285      109.
   Mg++                3.21   2.08e-05     0.492
   Mn++              0.0658   0.000489      26.2
   Na+                0.777      0.738  1.65e+04
   O2(aq)           -0.0360   -0.00642     -200.
   SO4--            0.00873   2.59e-05      2.43
   SiO2(aq)            7.71   0.000129      7.58
   Ti(OH)4(aq)       0.0406     0.0406  4.58e+03

  Elemental composition               In fluid                  Sorbed
                  total moles     moles       mg/kg        moles       mg/kg
 -------------------------------------------------------------------------------
   Aluminum            0.3140    3.935e-07     0.01035
   Calcium              2.499       0.3022   1.181e+04
   Carbon            0.001000     0.001000       11.71
   Chlorine            0.9900       0.9900   3.422e+04
   Chromium           0.03260    8.201e-21   4.158e-16
   Hydrogen             111.1        106.4   1.045e+05
   Iron                 2.733    5.645e-07     0.03074
   Magnesium            3.214    2.078e-05      0.4925
   Manganese          0.06581    0.0004891       26.20
   Oxygen               79.84        53.26   8.308e+05
   Phosphorus         0.01745    2.001e-11   6.043e-07
   Potassium          0.02730     0.002852       108.7
   Silicon              7.707    0.0001295       3.545
   Sodium              0.7774       0.7379   1.654e+04
   Sulfur            0.008725    2.592e-05      0.8103
   Titanium           0.04055      0.04055       1893.


          Step #   138             Xi = 1.0000

          Temperature = 100.0 C    Pressure =  1.013 bars
          pH =  7.630              log fO2 =  -65.194
          Eh =  -0.5520 volts      pe =  -7.4555
          Ionic strength      =    1.411998 molal
          Charge imbalance    =    0.348557 eq/kg (16.69% error)
          Activity of water   =    0.969690
          Solvent mass        =     0.95182 kg
          Solution mass       =      1.0214 kg
          Mineral mass        =      1.0913 kg
          Solution density    =    0.994    g/cm3
          Solution viscosity  =    0.003    poise
          Chlorinity          =    1.040107 molal
          Dissolved solids    =       68138 mg/kg sol'n
          Hardness            =    29374.61 mg/kg sol'n as CaCO3
            carbonate         =       48.23 mg/kg sol'n as CaCO3
            non-carbonate     =    29326.38 mg/kg sol'n as CaCO3
          Carbonate alkalinity=       48.23 mg/kg sol'n as CaCO3
          Water type          =    Na-Cl
          Bulk volume         =    1.38e+03 cm3
          Fluid volume        =    1.03e+03 cm3
          Mineral volume      =        348. cm3
          Inert volume        =        0.00 cm3
          Porosity            =        74.7 %
          Permeability        =      0.0159 cm2
          Mass reacted        =    1.05e+03 g

                          moles          moles         grams          cm3      rxn rate
  Reactants             remaining       reacted       reacted       reacted  (mol/kg sec)
 ------------------------------------------------------------------------------------------
   H2O                 -1.377e-17       0.03349        0.6034          --            --  
   Al2O3               -3.070e-16        0.1744         17.78          --            --  
   CaO                 -1.325e-15         2.775         155.6          --            --  
   Cr2O3               -3.123e-17       0.01811         2.752          --            --  
   FeO(ox)             -2.182e-15         3.035         218.1          --            --  
   K2O(ox)              1.578e-17       0.01461         1.376          --            --  
   MgO                 -1.589e-15         3.178         128.1          --            --  
   MnO                  1.594e-17       0.07312         5.187          --            --  
   Na2O(ox)             3.849e-17       0.07857         4.870          --            --  
   P2O5                 1.781e-17      0.009695         1.376          --            --  
   S                   -3.524e-18      0.008584        0.2752        0.1331          --  
   SiO2                 5.315e-15         8.563         514.5          --            --  
   TiO2                -8.207e-17       0.04506         3.599          --            --  

  Minerals in system     moles      log moles      grams        volume (cm3)
 ----------------------------------------------------------------------------
   Andradite              0.02529     -1.597          12.85           3.334
   Annite                 0.02738     -1.563          14.02           4.225
   Chromite               0.01811     -1.742          4.054          0.7970
   Daphnite-14A           0.08659     -1.063          61.78           18.48
   Diopside                 1.511      0.179          327.1           99.83
   Greenalite              0.8143     -0.089          302.7           93.65
   Hydroxylapatite       0.006464     -2.190          3.247           1.225
   Mesolite               0.07452     -1.128          28.90           12.76
   Tephroite              0.03632     -1.440          7.335           2.768
   Tremolite               0.4043     -0.393          328.5           110.3
   Troilite              0.009558     -2.020         0.8403          0.3171
                                               _____________   _____________
          (total)                                     1091.           347.7 

  Aqueous species       molality    mg/kg sol'n    act. coef.     log act.
 ---------------------------------------------------------------------------
   Cl-                     0.9338     3.085e+04      0.5546       -0.2858
   Na+                     0.7040     1.508e+04      0.6218       -0.3587
   Ca++                    0.2910     1.087e+04      0.1723       -1.2998
   NaCl(aq)               0.07630         4155.      1.0000       -1.1175
   Ti(OH)4(aq)            0.04734         5113.      1.0000       -1.3248
   CaCl+                  0.01837         1293.      0.6218       -1.9421
   H2(aq)                0.009141         17.17      1.0000       -2.0390
   CaCl2(aq)             0.005592         578.4      1.0000       -2.2524
   K+                    0.002885         105.1      0.5546       -2.7958
   Methane(aq)           0.001051         15.71      1.0000       -2.9786
   MnCl+                0.0003639         30.65      0.6218       -3.6454
   Mn++                 0.0001467         7.512      0.1723       -4.5971
   SiO2(aq)             0.0001023         5.726      1.0000       -3.9902
   KCl(aq)              9.872e-05         6.858      1.0000       -4.0056
   OH-                  3.894e-05        0.6172      0.5901       -4.6387
   NaHSiO3(aq)          2.744e-05         2.559      1.0000       -4.5616
   HS-                  2.598e-05        0.8006      0.5901       -4.8145
   Mg++                 1.652e-05        0.3742      0.2482       -5.3872
   HSiO3-               5.599e-06        0.4022      0.6218       -5.4582
   MgCl+                5.193e-06        0.2892      0.6218       -5.4909
   NaOH(aq)             2.360e-06       0.08796      1.0000       -5.6271
   H2S(aq)              1.092e-06       0.03470      1.0000       -5.9616
   Fe++                 4.703e-07       0.02447      0.1723       -7.0913
   AlO2-                3.559e-07       0.01956      0.6218       -6.6550
   FeCl+                1.085e-07      0.009228      0.6218       -7.1710
   NaAlO2(aq)           5.570e-08      0.004255      1.0000       -7.2541
   S--                  3.874e-08      0.001158      0.1334       -8.2865
   H+                   2.872e-08     2.697e-05      0.8167       -7.6298
    (only species > 1e-8 molal listed)

  Mineral saturation states
                     log Q/K                          log Q/K
 ----------------------------------------------------------------
   Tephroite          0.0000 sat    Scolecite         -1.3844     
   Andradite          0.0000 sat    Mn(OH)2(am)       -1.4227     
   Mesolite           0.0000 sat    Grossular         -1.4229     
   Tremolite          0.0000 sat    Talc              -1.4822     
   Annite             0.0000 sat    Coesite           -1.5704     
   Troilite           0.0000 sat    Chrysotile        -1.5898     
   Hydroxylapatite    0.0000 sat    Cristobalite(bet  -1.6319     
   Diopside           0.0000 sat    FeO               -1.6436     
   Greenalite         0.0000 sat    Gibbsite          -1.7142     
   Daphnite-14A       0.0000 sat    Ripidolite-14A    -1.7326     
   Chromite           0.0000 sat    SiO2(am)          -1.8059     
   Pyrrhotite        -0.0796        Saponite-H        -1.8457     
   Saponite-Ca       -0.2215        Epidote           -1.9140     
   Alabandite        -0.3952        Epidote-ord       -1.9194     
   Saponite-Na       -0.4316        Analcime          -1.9785     
   Ice               -0.4804        Halite            -2.2225     
   Rhodonite         -0.5777        Enstatite         -2.3420     
   Hedenbergite      -0.6397        Wustite           -2.3605     
   Prehnite          -0.6447        Goethite          -2.3852     
   Saponite-Mg       -0.7626        Fe(OH)2           -2.4365     
   Minnesotaite      -0.8649        Magnetite         -2.5218     
   Wollastonite      -0.8753        Lawsonite         -2.5313     
   Quartz            -0.9120        Brucite           -2.6057     
   Diaspore          -0.9323        Albite_low        -2.6261     
   Pseudowollastoni  -1.0096        Albite            -2.6261     
   Ferrosilite       -1.0140        Monticellite      -2.6796     
   Saponite-K        -1.0575        Chamosite-7A      -2.8365     
   Tridymite         -1.0838        Whitlockite       -2.8580     
   Chalcedony        -1.1287        Pyrite            -2.8658     
   Phlogopite        -1.1762        Daphnite-7A       -2.8752     
   Fayalite          -1.2051        Celadonite        -2.9538     
   Boehmite          -1.2271        Maximum_Microcli  -2.9713     
   Cristobalite(alp  -1.3297        K-Feldspar        -2.9841     
    (only minerals with log Q/K > -3 listed)

                         partial
  Gases               press. (bar)     fugacity     fug. coef.    log fug.
 ---------------------------------------------------------------------------
   H2(g)                    11.44         11.44         1.001      1.0586
   CH4(g)                   1.202         1.201        0.9993      0.0796
   H2O(g)                  0.8204        0.8082        0.9852     -0.0925
   H2S(g)               3.270e-05     3.258e-05        0.9961     -4.4871
   HCl(g)               3.528e-12     3.528e-12         1.000*   -11.4525
   CO2(g)               6.130e-19     6.115e-19        0.9976    -18.2136
   CO(g)                1.979e-21     1.979e-21         1.000*   -20.7036
   C2H4(g)              2.856e-25     2.856e-25         1.000*   -24.5442
   S2(g)                1.808e-31     1.808e-31         1.000*   -30.7428
   SO2(g)               1.812e-34     1.799e-34        0.9928    -33.7449
   Na(g)                4.063e-40     4.063e-40         1.000*   -39.3911
   K(g)                 1.823e-43     1.823e-43         1.000*   -42.7392
   Cl2(g)               1.519e-51     1.519e-51         1.000*   -50.8185
   O2(g)                6.405e-66     6.404e-66        0.9999    -65.1935
   Mg(g)                1.759e-67     1.759e-67         1.000*   -66.7547
   Ca(g)                2.113e-82     2.113e-82         1.000*   -81.6752
   C(g)                2.363e-101    2.363e-101         1.000*  -100.6265
   Al(g)               2.885e-102    2.885e-102         1.000*  -101.5398
   Si(g)               1.322e-109    1.322e-109         1.000*  -108.8788
    *no data, gas taken to be ideal

                                  In fluid              Sorbed            Kd
  Original basis total moles   moles     mg/kg      moles     mg/kg      L/kg
 -------------------------------------------------------------------------------
   H2O                 65.1       52.8  9.32e+05
   Al+++              0.349   3.93e-07    0.0104
   Ca++                2.78      0.300  1.18e+04
   Cl-                0.990      0.990  3.44e+04
   CrO4--            0.0362   8.11e-21  9.21e-16
   Fe++                3.04   5.60e-07    0.0306
   H+                 -19.2   0.000955     0.942
   HCO3-            0.00100    0.00100      59.7
   HPO4--            0.0194   2.00e-11  1.88e-06
   K+                0.0302    0.00284      109.
   Mg++                3.53   2.07e-05     0.492
   Mn++              0.0731   0.000486      26.1
   Na+                0.793      0.743  1.67e+04
   O2(aq)           -0.0400   -0.00640     -201.
   SO4--            0.00958   2.58e-05      2.43
   SiO2(aq)            8.56   0.000129      7.58
   Ti(OH)4(aq)       0.0451     0.0451  5.11e+03

  Elemental composition               In fluid                  Sorbed
                  total moles     moles       mg/kg        moles       mg/kg
 -------------------------------------------------------------------------------
   Aluminum            0.3489    3.930e-07     0.01038
   Calcium              2.776       0.2998   1.176e+04
   Carbon            0.001000     0.001000       11.76
   Chlorine            0.9900       0.9900   3.436e+04
   Chromium           0.03622    8.114e-21   4.130e-16
   Hydrogen             111.1        105.9   1.045e+05
   Iron                 3.036    5.604e-07     0.03064
   Magnesium            3.532    2.067e-05      0.4918
   Manganese          0.07313    0.0004860       26.14
   Oxygen               82.55        53.02   8.304e+05
   Phosphorus         0.01939    1.997e-11   6.056e-07
   Potassium          0.03022     0.002840       108.7
   Silicon              8.563    0.0001288       3.541
   Sodium              0.7931       0.7428   1.672e+04
   Sulfur            0.009584    2.580e-05      0.8100
   Titanium           0.04506      0.04506       2112.
