# Supplementary material for: Mineral Indicators of Geologically Recent Past Habitability on Mars
Source: Life (Basel). 2023 Dec 15;13(12):2349. doi: 10.3390/life13122349 (PMC10744562; doi:10.3390/life13122349)
Supplement: Supplementary file 1 [file life-13-02349-s001.zip › Supplemental Files 1/Na2Mg(ClO4)2/Na2Mg(ClO4)2_373/SNC_Mg+Na ClO42_373.txt]

          Step #     0             Xi = 0.0000

          Temperature = 100.0 C    Pressure =  1.013 bars
          pH =  6.895              log fO2 =   -3.057
          Eh =   0.6524 volts      pe =   8.8123
          Ionic strength      =    1.307014 molal
          Charge imbalance    =    0.336309 eq/kg (17.25% error)
          Activity of water   =    0.972321
          Solvent mass        =      1.0000 kg
          Solution mass       =      1.0586 kg
          Mineral mass        =      0.0000 kg
          Solution density    =    0.987    g/cm3
          Solution viscosity  =    0.003    poise
          Chlorinity          =    0.990000 molal
          Dissolved solids    =       55375 mg/kg sol'n
          Hardness            =    33564.04 mg/kg sol'n as CaCO3
            carbonate         =       39.78 mg/kg sol'n as CaCO3
            non-carbonate     =    33524.26 mg/kg sol'n as CaCO3
          Carbonate alkalinity=       39.78 mg/kg sol'n as CaCO3
          Water type          =    Na-Cl
          Bulk volume         =    1.07e+03 cm3
          Fluid volume        =    1.07e+03 cm3
          Mineral volume      =        0.00 cm3
          Inert volume        =        0.00 cm3
          Porosity            =        100. %
          Permeability        =        98.7 cm2
          Mass reacted        =           0 g

                          moles          moles         grams          cm3      rxn rate
  Reactants             remaining       reacted       reacted       reacted  (mol/kg sec)
 ------------------------------------------------------------------------------------------
   H2O                    0.02315         0.000         0.000          --            --  
   Al2O3                   0.4166         0.000         0.000          --            --  
   CaO                      1.505         0.000         0.000          --            --  
   Cr2O3                   0.1181         0.000         0.000          --            --  
   FeO(ox)                  2.935         0.000         0.000          --            --  
   K2O(ox)               0.009946         0.000         0.000          --            --  
   MgO                      4.711         0.000         0.000          --            --  
   MnO                    0.07323         0.000         0.000          --            --  
   Na2O(ox)                0.1239         0.000         0.000          --            --  
   P2O5                   0.02290         0.000         0.000          --            --  
   S                      0.02294         0.000         0.000         0.000          --  
   SiO2                     8.252         0.000         0.000          --            --  
   TiO2                   0.07408         0.000         0.000          --            --  

  No minerals in system.

  Aqueous species       molality    mg/kg sol'n    act. coef.     log act.
 ---------------------------------------------------------------------------
   Cl-                     0.8533     2.858e+04      0.5556       -0.3241
   Na+                     0.5787     1.257e+04      0.6207       -0.4447
   Mg++                    0.2734         6277.      0.2490       -1.1671
   MgCl+                  0.07906         4463.      0.6207       -1.3092
   NaCl(aq)               0.05730         3163.      1.0000       -1.2418
   K+                   0.0009695         35.81      0.5556       -3.2687
   MgSO4(aq)            0.0009365         106.5      1.0000       -3.0285
   Ca++                 0.0009286         35.16      0.1742       -3.7912
   Fe++                 0.0008112         42.79      0.1742       -3.8500
   MgHCO3+              0.0005719         46.09      0.6207       -3.4498
   HCO3-                0.0003082         17.77      0.6207       -3.7183
   FeCl+                0.0001734         14.95      0.6207       -3.9681
   SO4--                6.312e-05         5.728      0.0980       -5.2087
   CO2(aq)              6.119e-05         2.544      1.0000       -4.2133
   CaCl+                5.435e-05         3.878      0.6207       -4.4719
   KCl(aq)              3.042e-05         2.142      1.0000       -4.5168
   MgCO3(aq)            2.799e-05         2.229      1.0000       -4.5531
   NaHCO3(aq)           2.668e-05         2.117      1.0000       -4.5738
   CaCl2(aq)            1.512e-05         1.585      1.0000       -4.8206
   FeCl4--              1.155e-05         2.156      0.0980       -5.9465
   OH-                  7.201e-06        0.1157      0.5899       -5.3718
   FeCO3+               1.352e-06        0.1480      0.6207       -6.0762
   CaHCO3+              1.305e-06        0.1247      0.6207       -6.0914
   FeCl++               1.106e-06       0.09539      0.1166       -6.8894
   CO3--                1.064e-06       0.06029      0.1166       -6.9064
   Ti(OH)4(aq)          1.000e-06        0.1095      1.0000       -6.0000
   SiO2(aq)             9.516e-07       0.05401      1.0000       -6.0215
   Fe+++                8.945e-07       0.04719      0.0496       -7.3530
   AlO2-                8.707e-07       0.04851      0.6207       -6.2673
   CrO4--               8.484e-07       0.09296      0.0980       -7.0803
   HPO4--               7.192e-07       0.06521      0.0980       -7.1521
   MnCl+                6.966e-07       0.05948      0.6207       -6.3641
   O2(aq)               6.838e-07       0.02067      1.0000       -6.1651
   FeCl2(aq)            5.332e-07       0.06384      1.0000       -6.2731
   NaOH(aq)             3.579e-07       0.01352      1.0000       -6.4462
   CaSO4(aq)            3.244e-07       0.04172      1.0000       -6.4889
   Mn++                 3.031e-07       0.01573      0.1742       -7.2775
   H2PO4-               2.800e-07       0.02566      0.6207       -6.7599
   CaCO3(aq)            2.645e-07       0.02500      1.0000       -6.5776
   H+                   1.571e-07     0.0001495      0.8100       -6.8955
   HCrO4-               1.516e-07       0.01676      0.6207       -7.0264
   NaAlO2(aq)           1.116e-07      0.008641      1.0000       -6.9524
   KSO4-                8.400e-08       0.01073      0.6207       -7.2828
   NaHSiO3(aq)          3.872e-08      0.003660      1.0000       -7.4121
   NaCO3-               1.955e-08      0.001533      0.6207       -7.9160
   HAlO2(aq)            1.762e-08     0.0009986      1.0000       -7.7539
   HCl(aq)              1.447e-08     0.0004983      1.0000       -7.8396
    (only species > 1e-8 molal listed)

  Mineral saturation states
                     log Q/K                          log Q/K
 ----------------------------------------------------------------
   Antigorite        46.6538s/sat   Chamosite-7A       0.9252s/sat
   Magnetite         33.8678s/sat   Phlogopite         0.9039s/sat
   Cronstedtite-7A   33.1267s/sat   Saponite-Mg        0.8658s/sat
   Hematite          31.2374s/sat   Siderite           0.8239s/sat
   Ferrite-Mg        28.2172s/sat   Hydromagnesite     0.6787s/sat
   Ferrite-Ca        24.5799s/sat   Saponite-Na        0.4722s/sat
   Jarosite          22.0954s/sat   Fayalite           0.3113s/sat
   Nontronite-Mg     21.8186s/sat   Saponite-Ca        0.2996s/sat
   Nontronite-Na     21.4185s/sat   Hercynite          0.2219s/sat
   Nontronite-Ca     21.2459s/sat   Diaspore           0.1898s/sat
   Nontronite-K      20.6654s/sat   Dolomite-dis       0.1891s/sat
   Nontronite-H      20.2769s/sat   Brucite            0.1481s/sat
   Andradite         16.6450s/sat   FeO                0.1303s/sat
   Goethite          14.9232s/sat   Boehmite          -0.1050     
   Fe(OH)3           10.6090s/sat   Saponite-K        -0.2814     
   Ferrite-Dicalciu   6.6657s/sat   Ice               -0.4792     
   Clinochlore-14A    6.6435s/sat   Artinite          -0.5287     
   Ripidolite-14A     6.2267s/sat   Gibbsite          -0.5909     
   NaFeO2             5.5319s/sat   Fe(OH)2           -0.6615     
   Strengite          5.4608s/sat   Saponite-H        -0.6712     
   Amesite-14A        5.1214s/sat   Annite            -0.8563     
   Daphnite-14A       5.0230s/sat   Forsterite        -1.2495     
   Bixbyite           4.6887s/sat   Ferrosilite       -1.2715     
   Pyrolusite         4.4532s/sat   Talc              -1.3483     
   Clinochlore-7A     3.7200s/sat   Calcite           -1.3883     
   Epidote            3.6257s/sat   Aragonite         -1.5319     
   Epidote-ord        3.6203s/sat   Enstatite         -1.6207     
   Ripidolite-7A      3.3195s/sat   Hydroxylapatite   -1.6657     
   Hausmannite        2.7572s/sat   Corundum          -1.6899     
   Chrysotile         2.6078s/sat   Halite            -2.3468     
   Daphnite-7A        2.1478s/sat   Dawsonite         -2.4611     
   Huntite            1.7269s/sat   Smectite-high-Fe  -2.5904     
   Magnesite          1.4226s/sat   Monohydrocalcite  -2.6081     
   Dolomite-ord       1.3024s/sat   Whitlockite       -2.6492     
   Dolomite           1.3017s/sat   Nesquehonite      -2.7363     
   Greenalite         1.2613s/sat   Quartz            -2.9433     
   Wustite            0.9659s/sat
    (only minerals with log Q/K > -3 listed)

                         partial
  Gases               press. (bar)     fugacity     fug. coef.    log fug.
 ---------------------------------------------------------------------------
   H2O(g)                  0.8226        0.8104        0.9852     -0.0913
   CO2(g)                0.005713      0.005700        0.9976     -2.2441
   O2(g)                0.0008761     0.0008760        0.9999     -3.0575
   HCl(g)               1.752e-11     1.752e-11         1.000*   -10.7565
   Cl2(g)               4.368e-19     4.368e-19         1.000*   -18.3597
   H2(g)                9.805e-31     9.812e-31         1.001    -30.0082
   CO(g)                1.577e-36     1.577e-36         1.000*   -35.8022
   SO2(g)               1.608e-42     1.597e-42        0.9928    -41.7967
   Na(g)                1.799e-56     1.799e-56         1.000*   -55.7449
   K(g)                 3.312e-60     3.312e-60         1.000*   -59.4799
   Mg(g)                8.510e-96     8.510e-96         1.000*   -95.0701
   H2S(g)              1.819e-106    1.812e-106        0.9961   -105.7418
   CH4(g)              6.021e-109    6.017e-109        0.9993   -108.2206
   Ca(g)               1.985e-117    1.985e-117         1.000*  -116.7021
   C(g)                1.611e-147    1.611e-147         1.000*  -146.7930
   Al(g)               9.541e-148    9.541e-148         1.000*  -147.0204
   S2(g)               7.614e-172    7.614e-172         1.000*  -171.1184
   Si(g)               8.992e-174    8.992e-174         1.000*  -173.0461
   C2H4(g)             9.749e-180    9.749e-180         1.000*  -179.0110
    *no data, gas taken to be ideal

                                  In fluid              Sorbed            Kd
  Original basis total moles   moles     mg/kg      moles     mg/kg      L/kg
 -------------------------------------------------------------------------------
   H2O                 55.5       55.5  9.45e+05
   Al+++           1.00e-06   1.00e-06    0.0255
   Ca++             0.00100    0.00100      37.9
   Cl-                0.990      0.990  3.32e+04
   CrO4--          1.00e-06   1.00e-06     0.110
   Fe++             0.00100    0.00100      52.8
   H+              2.29e-05   2.29e-05    0.0218
   HCO3-            0.00100    0.00100      57.6
   HPO4--          1.00e-06   1.00e-06    0.0907
   K+               0.00100    0.00100      36.9
   Mg++               0.354      0.354  8.13e+03
   Mn++            1.00e-06   1.00e-06    0.0519
   Na+                0.636      0.636  1.38e+04
   O2(aq)          1.52e-06   1.52e-06    0.0460
   SO4--            0.00100    0.00100      90.7
   SiO2(aq)        1.00e-06   1.00e-06    0.0568
   Ti(OH)4(aq)     1.00e-06   1.00e-06     0.109

  Elemental composition               In fluid                  Sorbed
                  total moles     moles       mg/kg        moles       mg/kg
 -------------------------------------------------------------------------------
   Aluminum         1.000e-06    1.000e-06     0.02549
   Calcium           0.001000     0.001000       37.86
   Carbon            0.001000     0.001000       11.35
   Chlorine            0.9900       0.9900   3.315e+04
   Chromium         1.000e-06    1.000e-06     0.04912
   Hydrogen             111.0        111.0   1.057e+05
   Iron              0.001000     0.001000       52.75
   Magnesium           0.3540       0.3540       8128.
   Manganese        1.000e-06    1.000e-06     0.05190
   Oxygen               55.52        55.52   8.390e+05
   Phosphorus       1.000e-06    1.000e-06     0.02926
   Potassium         0.001000     0.001000       36.93
   Silicon          1.000e-06    1.000e-06     0.02653
   Sodium              0.6360       0.6360   1.381e+04
   Sulfur            0.001000     0.001000       30.29
   Titanium         1.000e-06    1.000e-06     0.04523


          Step #     0             Xi = 0.0000

          Temperature = 100.0 C    Pressure =  1.013 bars
          pH =  5.258              log fO2 =  -51.499
          Eh =  -0.1230 volts      pe =  -1.6612
          Ionic strength      =    1.306767 molal
          Charge imbalance    =    0.336320 eq/kg (17.26% error)
          Activity of water   =    0.972321
          Solvent mass        =      1.0000 kg
          Solution mass       =      1.0586 kg
          Mineral mass        =  3.4678e-05 kg
          Solution density    =    0.987    g/cm3
          Solution viscosity  =    0.003    poise
          Chlorinity          =    0.989994 molal
          Dissolved solids    =       55338 mg/kg sol'n
          Hardness            =    33565.14 mg/kg sol'n as CaCO3
            carbonate         =        5.05 mg/kg sol'n as CaCO3
            non-carbonate     =    33560.09 mg/kg sol'n as CaCO3
          Carbonate alkalinity=        5.05 mg/kg sol'n as CaCO3
          Water type          =    Na-Cl
          Bulk volume         =    1.07e+03 cm3
          Fluid volume        =    1.07e+03 cm3
          Mineral volume      =     0.00661 cm3
          Inert volume        =        0.00 cm3
          Porosity            =        100. %
          Permeability        =        98.7 cm2
          Mass reacted        =           0 g

                          moles          moles         grams          cm3      rxn rate
  Reactants             remaining       reacted       reacted       reacted  (mol/kg sec)
 ------------------------------------------------------------------------------------------
   H2O                    0.02315         0.000         0.000          --            --  
   Al2O3                   0.4166         0.000         0.000          --            --  
   CaO                      1.505         0.000         0.000          --            --  
   Cr2O3                   0.1181         0.000         0.000          --            --  
   FeO(ox)                  2.935         0.000         0.000          --            --  
   K2O(ox)               0.009946         0.000         0.000          --            --  
   MgO                      4.711         0.000         0.000          --            --  
   MnO                    0.07323         0.000         0.000          --            --  
   Na2O(ox)                0.1239         0.000         0.000          --            --  
   P2O5                   0.02290         0.000         0.000          --            --  
   S                      0.02294         0.000         0.000         0.000          --  
   SiO2                     8.252         0.000         0.000          --            --  
   TiO2                   0.07408         0.000         0.000          --            --  

  Minerals in system     moles      log moles      grams        volume (cm3)
 ----------------------------------------------------------------------------
   Chromite             5.000e-07     -6.301      0.0001119       2.200e-05
   Diaspore             9.720e-07     -6.012      5.831e-05       1.726e-05
   Hematite             0.0001956     -3.709        0.03124        0.005922
   Pyrite               2.724e-05     -4.565       0.003269       0.0006522
                                               _____________   _____________
          (total)                                   0.03468        0.006614 

  Aqueous species       molality    mg/kg sol'n    act. coef.     log act.
 ---------------------------------------------------------------------------
   Cl-                     0.8533     2.858e+04      0.5556       -0.3241
   Na+                     0.5787     1.257e+04      0.6207       -0.4447
   Mg++                    0.2738         6286.      0.2490       -1.1665
   MgCl+                  0.07917         4469.      0.6207       -1.3086
   NaCl(aq)               0.05730         3163.      1.0000       -1.2418
   K+                   0.0009695         35.81      0.5556       -3.2687
   Ca++                 0.0009298         35.20      0.1742       -3.7907
   MgSO4(aq)            0.0008854         100.7      1.0000       -3.0529
   CO2(aq)              0.0007446         30.96      1.0000       -3.1281
   Fe++                 0.0004729         24.95      0.1742       -4.0843
   MgHCO3+              0.0001608         12.96      0.6207       -4.0009
   FeCl+                0.0001011         8.719      0.6207       -4.2024
   HCO3-                8.653e-05         4.988      0.6207       -4.2700
   SO4--                5.959e-05         5.408      0.0980       -5.2337
   CaCl+                5.442e-05         3.883      0.6207       -4.4714
   KCl(aq)              3.042e-05         2.142      1.0000       -4.5168
   CaCl2(aq)            1.513e-05         1.587      1.0000       -4.8201
   NaHCO3(aq)           7.491e-06        0.5945      1.0000       -5.1255
   H+                   6.808e-06      0.006482      0.8100       -5.2585
   FeCl4--              6.730e-06         1.257      0.0980       -6.1809
   Ti(OH)4(aq)          1.000e-06        0.1095      1.0000       -6.0000
   SiO2(aq)             9.988e-07       0.05669      1.0000       -6.0005
   H2PO4-               9.429e-07       0.08639      0.6207       -6.2327
   MnCl+                6.967e-07       0.05949      0.6207       -6.3641
   HCl(aq)              6.271e-07       0.02160      1.0000       -6.2026
   CaHCO3+              3.670e-07       0.03504      0.6207       -6.6425
   FeCl2(aq)            3.108e-07       0.03722      1.0000       -6.5075
   CaSO4(aq)            3.067e-07       0.03944      1.0000       -6.5133
   Mn++                 3.031e-07       0.01573      0.1742       -7.2775
   MgCO3(aq)            1.815e-07       0.01446      1.0000       -6.7411
   OH-                  1.661e-07      0.002669      0.5899       -7.0088
   H2S(aq)              8.244e-08      0.002654      1.0000       -7.0839
   KSO4-                7.931e-08       0.01013      0.6207       -7.3078
   HPO4--               5.586e-08      0.005065      0.0980       -8.2618
   HSO4-                5.190e-08      0.004759      0.6207       -7.4920
   AlO2-                1.298e-08     0.0007230      0.6207       -8.0940
   HAlO2(aq)            1.138e-08     0.0006451      1.0000       -7.9437
    (only species > 1e-8 molal listed)

  Mineral saturation states
                     log Q/K                          log Q/K
 ----------------------------------------------------------------
   Hematite           0.0000 sat    Magnetite         -0.8779     
   Chromite           0.0000 sat    Eskolaite         -1.4346     
   Diaspore           0.0000 sat    Siderite          -1.5991     
   Pyrite             0.0000 sat    Corundum          -2.0695     
   Boehmite          -0.2948        Halite            -2.3468     
   Ice               -0.4792        Magnesiochromite  -2.5631     
   Goethite          -0.6955        Troilite          -2.8579     
   Magnesite         -0.7654        Quartz            -2.9223     
   Gibbsite          -0.7807        Pyrrhotite        -2.9375     
    (only minerals with log Q/K > -3 listed)

                         partial
  Gases               press. (bar)     fugacity     fug. coef.    log fug.
 ---------------------------------------------------------------------------
   H2O(g)                  0.8226        0.8104        0.9852     -0.0913
   CO2(g)                 0.06953       0.06937        0.9976     -1.1589
   H2S(g)               2.468e-06     2.458e-06        0.9961     -5.6094
   H2(g)                1.630e-06     1.632e-06         1.001     -5.7874
   HCl(g)               7.594e-10     7.594e-10         1.000*    -9.1195
   CH4(g)               5.603e-11     5.599e-11        0.9993    -10.2519
   CO(g)                3.191e-11     3.191e-11         1.000*   -10.4961
   SO2(g)               4.745e-15     4.711e-15        0.9928    -14.3269
   S2(g)                5.066e-20     5.066e-20         1.000*   -19.2953
   C2H4(g)              3.052e-32     3.052e-32         1.000*   -31.5154
   Cl2(g)               4.935e-40     4.935e-40         1.000*   -39.3067
   Na(g)                5.353e-46     5.353e-46         1.000*   -45.2714
   K(g)                 9.854e-50     9.854e-50         1.000*   -49.0064
   O2(g)                3.168e-52     3.168e-52        0.9999    -51.4992
   Mg(g)                7.541e-75     7.541e-75         1.000*   -74.1225
   Ca(g)                1.759e-96     1.759e-96         1.000*   -95.7547
   C(g)                 5.419e-98     5.419e-98         1.000*   -97.2660
   Al(g)               1.322e-111    1.322e-111         1.000*  -110.8789
   Si(g)               2.610e-125    2.610e-125         1.000*  -124.5834
    *no data, gas taken to be ideal

                                  In fluid              Sorbed            Kd
  Original basis total moles   moles     mg/kg      moles     mg/kg      L/kg
 -------------------------------------------------------------------------------
   H2O                 55.5       55.5  9.45e+05
   Al+++           1.00e-06   2.80e-08  0.000714
   Ca++             0.00100    0.00100      37.9
   Cl-                0.990      0.990  3.32e+04
   CrO4--          1.00e-06   5.57e-15  6.11e-10
   Fe++             0.00100   0.000581      30.7
   H+              2.29e-05   0.000753     0.717
   HCO3-            0.00100    0.00100      57.6
   HPO4--          1.00e-06   1.00e-06    0.0907
   K+               0.00100    0.00100      36.9
   Mg++               0.354      0.354  8.13e+03
   Mn++            1.00e-06   1.00e-06    0.0519
   Na+                0.636      0.636  1.38e+04
   O2(aq)          1.52e-06  -1.82e-07  -0.00551
   SO4--            0.00100   0.000946      85.8
   SiO2(aq)        1.00e-06   1.00e-06    0.0568
   Ti(OH)4(aq)     1.00e-06   1.00e-06     0.109

  Elemental composition               In fluid                  Sorbed
                  total moles     moles       mg/kg        moles       mg/kg
 -------------------------------------------------------------------------------
   Aluminum         1.000e-06    2.799e-08   0.0007135
   Calcium           0.001000     0.001000       37.86
   Carbon            0.001000     0.001000       11.35
   Chlorine            0.9900       0.9900   3.316e+04
   Chromium         1.000e-06    5.573e-15   2.737e-10
   Hydrogen             111.0        111.0   1.057e+05
   Iron              0.001000    0.0005810       30.65
   Magnesium           0.3540       0.3540       8128.
   Manganese        1.000e-06    1.000e-06     0.05190
   Oxygen               55.52        55.52   8.391e+05
   Phosphorus       1.000e-06    1.000e-06     0.02926
   Potassium         0.001000     0.001000       36.93
   Silicon          1.000e-06    1.000e-06     0.02653
   Sodium              0.6360       0.6360   1.381e+04
   Sulfur            0.001000    0.0009455       28.64
   Titanium         1.000e-06    1.000e-06     0.04523


          Step #     1             Xi = 0.0006

          Temperature = 100.0 C    Pressure =  1.013 bars
          pH =  5.298              log fO2 =  -51.608
          Eh =  -0.1279 volts      pe =  -1.7277
          Ionic strength      =    1.306938 molal
          Charge imbalance    =    0.336324 eq/kg (17.26% error)
          Activity of water   =    0.972317
          Solvent mass        =     0.99998 kg
          Solution mass       =      1.0586 kg
          Mineral mass        =  0.00071117 kg
          Solution density    =    0.987    g/cm3
          Solution viscosity  =    0.003    poise
          Chlorinity          =    0.990020 molal
          Dissolved solids    =       55354 mg/kg sol'n
          Hardness            =    33538.92 mg/kg sol'n as CaCO3
            carbonate         =        5.47 mg/kg sol'n as CaCO3
            non-carbonate     =    33533.45 mg/kg sol'n as CaCO3
          Carbonate alkalinity=        5.47 mg/kg sol'n as CaCO3
          Water type          =    Na-Cl
          Bulk volume         =    1.07e+03 cm3
          Fluid volume        =    1.07e+03 cm3
          Mineral volume      =       0.216 cm3
          Inert volume        =        0.00 cm3
          Porosity            =        100. %
          Permeability        =        98.0 cm2
          Mass reacted        =       0.666 g

                          moles          moles         grams          cm3      rxn rate
  Reactants             remaining       reacted       reacted       reacted  (mol/kg sec)
 ------------------------------------------------------------------------------------------
   H2O                    0.02314     1.447e-05     0.0002607          --            --  
   Al2O3                   0.4163     0.0002603       0.02654          --            --  
   CaO                      1.504     0.0009405       0.05274          --            --  
   Cr2O3                   0.1180     7.379e-05       0.01121          --            --  
   FeO(ox)                  2.933      0.001834        0.1318          --            --  
   K2O(ox)               0.009940     6.216e-06     0.0005855          --            --  
   MgO                      4.708      0.002944        0.1187          --            --  
   MnO                    0.07318     4.577e-05      0.003247          --            --  
   Na2O(ox)                0.1238     7.743e-05      0.004799          --            --  
   P2O5                   0.02288     1.431e-05      0.002031          --            --  
   S                      0.02293     1.434e-05     0.0004598     0.0002224          --  
   SiO2                     8.247      0.005158        0.3099          --            --  
   TiO2                   0.07404     4.630e-05      0.003699          --            --  

  Minerals in system     moles      log moles      grams        volume (cm3)
 ----------------------------------------------------------------------------
   Chromite             7.429e-05     -4.129        0.01663        0.003269
   Diaspore             8.733e-05     -4.059       0.005239        0.001551
   Hematite              0.001044     -2.981         0.1668         0.03162
   Pyrite               0.0001546     -3.811        0.01855        0.003702
   Saponite-Mg           0.001316     -2.881         0.5040          0.1759
                                               _____________   _____________
          (total)                                    0.7112          0.2161 

  Aqueous species       molality    mg/kg sol'n    act. coef.     log act.
 ---------------------------------------------------------------------------
   Cl-                     0.8534     2.858e+04      0.5556       -0.3241
   Na+                     0.5788     1.257e+04      0.6207       -0.4446
   Mg++                    0.2730         6268.      0.2490       -1.1677
   MgCl+                  0.07895         4457.      0.6207       -1.3098
   NaCl(aq)               0.05732         3165.      1.0000       -1.2417
   Ca++                  0.001804         68.31      0.1742       -3.5027
   K+                   0.0009816         36.25      0.5556       -3.2633
   CO2(aq)              0.0007272         30.23      1.0000       -3.1384
   MgSO4(aq)            0.0006599         75.03      1.0000       -3.1805
   Fe++                 0.0004204         22.18      0.1742       -4.1354
   SiO2(aq)             0.0003281         18.62      1.0000       -3.4840
   MgHCO3+              0.0001714         13.81      0.6207       -3.9732
   CaCl+                0.0001056         7.535      0.6207       -4.1834
   HCO3-                9.249e-05         5.331      0.6207       -4.2410
   FeCl+                8.988e-05         7.752      0.6207       -4.2535
   Ti(OH)4(aq)          4.730e-05         5.179      1.0000       -4.3251
   SO4--                4.454e-05         4.042      0.0980       -5.3601
   MnCl+                3.259e-05         2.782      0.6207       -4.6941
   KCl(aq)              3.080e-05         2.169      1.0000       -4.5114
   CaCl2(aq)            2.938e-05         3.080      1.0000       -4.5320
   H2PO4-               2.778e-05         2.545      0.6207       -4.7634
   Mn++                 1.418e-05        0.7356      0.1742       -5.6075
   NaHCO3(aq)           8.009e-06        0.6356      1.0000       -5.0964
   H+                   6.220e-06      0.005922      0.8100       -5.2977
   FeCl4--              5.987e-06         1.118      0.0980       -6.2317
   HPO4--               1.801e-06        0.1633      0.0980       -6.7533
   CaHCO3+              7.611e-07       0.07269      0.6207       -6.3257
   HCl(aq)              5.731e-07       0.01974      1.0000       -6.2418
   CaSO4(aq)            4.449e-07       0.05721      1.0000       -6.3518
   NaHSiO3(aq)          3.371e-07       0.03187      1.0000       -6.4722
   FeCl2(aq)            2.764e-07       0.03309      1.0000       -6.5585
   MgCO3(aq)            2.117e-07       0.01686      1.0000       -6.6742
   OH-                  1.818e-07      0.002921      0.5899       -6.9696
   H2S(aq)              8.507e-08      0.002739      1.0000       -7.0702
   HSiO3-               8.399e-08      0.006116      0.6207       -7.2829
   KSO4-                6.002e-08      0.007664      0.6207       -7.4288
   HSO4-                3.544e-08      0.003250      0.6207       -7.6576
   H3PO4(aq)            3.402e-08      0.003150      1.0000       -7.4682
   AlO2-                1.420e-08     0.0007913      0.6207       -8.0548
   HAlO2(aq)            1.138e-08     0.0006451      1.0000       -7.9437
    (only species > 1e-8 molal listed)

  Mineral saturation states
                     log Q/K                          log Q/K
 ----------------------------------------------------------------
   Pyrite             0.0000 sat    Nontronite-H      -1.7105     
   Hematite           0.0000 sat    Nontronite-K      -1.8475     
   Saponite-Mg        0.0000 sat    Chrysotile        -1.9056     
   Diaspore           0.0000 sat    Montmor-Na        -2.0445     
   Chromite           0.0000 sat    Corundum          -2.0695     
   Boehmite          -0.2948        Clinochlore-14A   -2.1043     
   Saponite-Na       -0.3935        Ferrosilite       -2.2149     
   Quartz            -0.4058        Montmor-Ca        -2.2232     
   Ice               -0.4792        Enstatite         -2.2793     
   Saponite-Ca       -0.5186        Halite            -2.3467     
   Tridymite         -0.5776        Analcime          -2.3709     
   Chalcedony        -0.6225        Beidellite-Mg     -2.4515     
   Goethite          -0.6955        Magnesiochromite  -2.5132     
   Nontronite-Mg     -0.6962        Cronstedtite-7A   -2.5351     
   Magnesite         -0.6985        Albite            -2.5932     
   Gibbsite          -0.7807        Albite_low        -2.5932     
   Talc              -0.7868        Dolomite-ord      -2.6508     
   Cristobalite(alp  -0.8235        Dolomite          -2.6515     
   Magnetite         -0.8506        Mesolite          -2.7643     
   Saponite-H        -1.0097        Montmor-K         -2.7782     
   Coesite           -1.0642        Smectite-low-Fe-  -2.8141     
   Nontronite-Na     -1.0962        Troilite          -2.8169     
   Cristobalite(bet  -1.1257        Beidellite-Na     -2.8516     
   Saponite-K        -1.1453        Phlogopite        -2.8543     
   Nontronite-Ca     -1.2213        Pyrrhotite        -2.8965     
   SiO2(am)          -1.2997        Muscovite         -2.9213     
   Eskolaite         -1.4619        Paragonite        -2.9547     
   Kaolinite         -1.4756        Berlinite         -2.9616     
   Siderite          -1.5820        Beidellite-Ca     -2.9770     
   Montmor-Mg        -1.6490     
    (only minerals with log Q/K > -3 listed)

                         partial
  Gases               press. (bar)     fugacity     fug. coef.    log fug.
 ---------------------------------------------------------------------------
   H2O(g)                  0.8226        0.8104        0.9852     -0.0913
   CO2(g)                 0.06790       0.06774        0.9976     -1.1692
   H2S(g)               2.547e-06     2.537e-06        0.9961     -5.5957
   H2(g)                1.849e-06     1.850e-06         1.001     -5.7328
   HCl(g)               6.939e-10     6.939e-10         1.000*    -9.1587
   CH4(g)               9.048e-11     9.042e-11        0.9993    -10.0437
   CO(g)                3.534e-11     3.534e-11         1.000*   -10.4517
   SO2(g)               3.357e-15     3.333e-15        0.9928    -14.4771
   S2(g)                4.195e-20     4.195e-20         1.000*   -19.3773
   C2H4(g)              6.191e-32     6.191e-32         1.000*   -31.2082
   Cl2(g)               3.634e-40     3.634e-40         1.000*   -39.4396
   Na(g)                6.241e-46     6.241e-46         1.000*   -45.2048
   K(g)                 1.163e-49     1.163e-49         1.000*   -48.9345
   O2(g)                2.464e-52     2.463e-52        0.9999    -51.6085
   Mg(g)                1.022e-74     1.022e-74         1.000*   -73.9907
   Ca(g)                4.638e-96     4.638e-96         1.000*   -95.3337
   C(g)                 6.806e-98     6.806e-98         1.000*   -97.1671
   Al(g)               1.596e-111    1.596e-111         1.000*  -110.7970
   Si(g)               1.102e-122    1.102e-122         1.000*  -121.9577
    *no data, gas taken to be ideal

                                  In fluid              Sorbed            Kd
  Original basis total moles   moles     mg/kg      moles     mg/kg      L/kg
 -------------------------------------------------------------------------------
   H2O                 55.5       55.5  9.45e+05
   Al+++           0.000522   2.92e-08  0.000744
   Ca++             0.00194    0.00194      73.5
   Cl-                0.990      0.990  3.32e+04
   CrO4--          0.000149   4.12e-15  4.51e-10
   Fe++             0.00283   0.000517      27.2
   H+               -0.0129   0.000761     0.725
   HCO3-            0.00100    0.00100      57.6
   HPO4--          2.96e-05   2.96e-05      2.69
   K+               0.00101    0.00101      37.4
   Mg++               0.357      0.353  8.10e+03
   Mn++            4.68e-05   4.68e-05      2.43
   Na+                0.636      0.636  1.38e+04
   O2(aq)         -0.000131  -1.90e-07  -0.00574
   SO4--            0.00101   0.000705      64.0
   SiO2(aq)         0.00516   0.000328      18.6
   Ti(OH)4(aq)     4.73e-05   4.73e-05      5.18

  Elemental composition               In fluid                  Sorbed
                  total moles     moles       mg/kg        moles       mg/kg
 -------------------------------------------------------------------------------
   Aluminum         0.0005217    2.918e-08   0.0007436
   Calcium           0.001940     0.001940       73.47
   Carbon            0.001000     0.001000       11.35
   Chlorine            0.9900       0.9900   3.316e+04
   Chromium         0.0001486    4.120e-15   2.024e-10
   Hydrogen             111.0        111.0   1.057e+05
   Iron              0.002834    0.0005165       27.25
   Magnesium           0.3569       0.3528       8100.
   Manganese        4.677e-05    4.677e-05       2.427
   Oxygen               55.53        55.51   8.390e+05
   Phosphorus       2.962e-05    2.962e-05      0.8667
   Potassium         0.001012     0.001012       37.39
   Silicon           0.005159    0.0003285       8.715
   Sodium              0.6362       0.6362   1.382e+04
   Sulfur            0.001014    0.0007051       21.36
   Titanium         4.730e-05    4.730e-05       2.139


          Step #     5             Xi = 0.0044

          Temperature = 100.0 C    Pressure =  1.013 bars
          pH =  5.364              log fO2 =  -55.011
          Eh =  -0.1958 volts      pe =  -2.6446
          Ionic strength      =    1.308217 molal
          Charge imbalance    =    0.336334 eq/kg (17.24% error)
          Activity of water   =    0.972293
          Solvent mass        =     0.99981 kg
          Solution mass       =      1.0585 kg
          Mineral mass        =   0.0048030 kg
          Solution density    =    0.987    g/cm3
          Solution viscosity  =    0.003    poise
          Chlorinity          =    0.990187 molal
          Dissolved solids    =       55483 mg/kg sol'n
          Hardness            =    33199.41 mg/kg sol'n as CaCO3
            carbonate         =        6.25 mg/kg sol'n as CaCO3
            non-carbonate     =    33193.15 mg/kg sol'n as CaCO3
          Carbonate alkalinity=        6.25 mg/kg sol'n as CaCO3
          Water type          =    Na-Cl
          Bulk volume         =    1.07e+03 cm3
          Fluid volume        =    1.07e+03 cm3
          Mineral volume      =        1.52 cm3
          Inert volume        =        0.00 cm3
          Porosity            =        99.9 %
          Permeability        =        94.0 cm2
          Mass reacted        =        4.72 g

                          moles          moles         grams          cm3      rxn rate
  Reactants             remaining       reacted       reacted       reacted  (mol/kg sec)
 ------------------------------------------------------------------------------------------
   H2O                    0.02305     0.0001026      0.001849          --            --  
   Al2O3                   0.4147      0.001847        0.1883          --            --  
   CaO                      1.498      0.006672        0.3741          --            --  
   Cr2O3                   0.1175     0.0005234       0.07955          --            --  
   FeO(ox)                  2.922       0.01301        0.9348          --            --  
   K2O(ox)               0.009902     4.410e-05      0.004154          --            --  
   MgO                      4.690       0.02089        0.8418          --            --  
   MnO                    0.07290     0.0003247       0.02303          --            --  
   Na2O(ox)                0.1233     0.0005492       0.03404          --            --  
   P2O5                   0.02279     0.0001015       0.01441          --            --  
   S                      0.02284     0.0001017      0.003262      0.001578          --  
   SiO2                     8.216       0.03659         2.198          --            --  
   TiO2                   0.07375     0.0003285       0.02624          --            --  

  Minerals in system     moles      log moles      grams        volume (cm3)
 ----------------------------------------------------------------------------
   Chromite             0.0005239     -3.281         0.1173         0.02306
   Diaspore             0.0004278     -3.369        0.02566        0.007598
   Hematite             0.0004351     -3.361        0.06947         0.01317
   Hydroxylapatite      2.170e-05     -4.664        0.01090        0.004113
   Magnetite             0.003122     -2.505         0.7230          0.1390
   Pyrite               0.0005507     -3.259        0.06608         0.01318
   Saponite-Mg           0.009899     -2.004          3.791           1.323
                                               _____________   _____________
          (total)                                     4.803           1.523 

  Aqueous species       molality    mg/kg sol'n    act. coef.     log act.
 ---------------------------------------------------------------------------
   Cl-                     0.8541     2.860e+04      0.5556       -0.3237
   Na+                     0.5797     1.259e+04      0.6207       -0.4439
   Mg++                    0.2663         6114.      0.2490       -1.1784
   MgCl+                  0.07709         4351.      0.6207       -1.3202
   NaCl(aq)               0.05746         3172.      1.0000       -1.2406
   Ca++                  0.007034         266.3      0.1741       -2.9119
   Fe++                  0.002197         115.9      0.1741       -3.4174
   K+                    0.001055         38.97      0.5556       -3.2319
   CO2(aq)              0.0006972         28.98      1.0000       -3.1567
   FeCl+                0.0004700         40.53      0.6207       -3.5351
   CaCl+                0.0004120         29.39      0.6207       -3.5922
   Ti(OH)4(aq)          0.0003295         36.08      1.0000       -3.4821
   SiO2(aq)             0.0002576         14.62      1.0000       -3.5891
   MnCl+                0.0002270         19.38      0.6207       -3.8510
   MgHCO3+              0.0001867         15.04      0.6207       -3.9360
   H2PO4-               0.0001289         11.81      0.6207       -4.0968
   CaCl2(aq)            0.0001147         12.02      1.0000       -3.9404
   HCO3-                0.0001033         5.953      0.6207       -4.1931
   Mn++                 9.870e-05         5.121      0.1741       -4.7648
   KCl(aq)              3.314e-05         2.334      1.0000       -4.4796
   FeCl4--              3.139e-05         5.861      0.0979       -5.5122
   HPO4--               9.742e-06        0.8832      0.0979       -6.0204
   NaHCO3(aq)           8.958e-06        0.7108      1.0000       -5.0478
   H+                   5.339e-06      0.005083      0.8101       -5.3640
   CaHCO3+              3.313e-06        0.3164      0.6207       -5.6869
   FeCl2(aq)            1.446e-06        0.1732      1.0000       -5.8397
   HCl(aq)              4.924e-07       0.01696      1.0000       -6.3077
   Methane(aq)          4.835e-07      0.007327      1.0000       -6.3156
   NaHSiO3(aq)          3.088e-07       0.02919      1.0000       -6.5103
   MgCO3(aq)            2.687e-07       0.02140      1.0000       -6.5708
   H2S(aq)              2.265e-07      0.007291      1.0000       -6.6449
   OH-                  2.118e-07      0.003402      0.5899       -6.9033
   H3PO4(aq)            1.356e-07       0.01255      1.0000       -6.8679
   HSiO3-               7.681e-08      0.005593      0.6207       -7.3217
   H2(aq)               7.427e-08     0.0001414      1.0000       -7.1292
   MgP2O7--             5.664e-08       0.01061      0.0979       -8.2560
   HS-                  2.921e-08     0.0009125      0.5899       -7.7637
   CaCO3(aq)            1.974e-08      0.001866      1.0000       -7.7046
   AlO2-                1.654e-08     0.0009216      0.6207       -7.9885
   HP2O7---             1.201e-08      0.001985      0.0045      -10.2659
   HAlO2(aq)            1.138e-08     0.0006450      1.0000       -7.9437
   NaOH(aq)             1.055e-08     0.0003984      1.0000       -7.9769
   CO3--                1.049e-08     0.0005943      0.1166       -8.9127
    (only species > 1e-8 molal listed)

  Mineral saturation states
                     log Q/K                          log Q/K
 ----------------------------------------------------------------
   Magnetite          0.0000 sat    Kaolinite         -1.6857     
   Hydroxylapatite    0.0000 sat    Chrysotile        -1.7503     
   Hematite           0.0000 sat    Greenalite        -1.7650     
   Diaspore           0.0000 sat    Clinochlore-14A   -1.8105     
   Saponite-Mg        0.0000 sat    Minnesotaite      -1.8287     
   Pyrite             0.0000 sat    Dolomite-ord      -1.8423     
   Chromite           0.0000 sat    Dolomite          -1.8430     
   Boehmite          -0.2948        Montmor-Mg        -2.0089     
   Saponite-Na       -0.3915        Corundum          -2.0695     
   Saponite-Ca       -0.4193        Nontronite-H      -2.0960     
   Ice               -0.4792        Nontronite-K      -2.2007     
   Quartz            -0.5109        Enstatite         -2.2626     
   Magnesite         -0.5951        Chamosite-7A      -2.2827     
   Tridymite         -0.6827        Eskolaite         -2.3125     
   Goethite          -0.6955        Halite            -2.3456     
   Chalcedony        -0.7276        Berlinite         -2.3613     
   Siderite          -0.7498        Montmor-Na        -2.4023     
   Gibbsite          -0.7807        Montmor-Ca        -2.4838     
   Whitlockite       -0.8109        FeO               -2.5001     
   Talc              -0.8416        Rhodochrosite     -2.5033     
   Cristobalite(alp  -0.9286        Calcite           -2.5153     
   Cronstedtite-7A   -0.9390        Fayalite          -2.5170     
   Saponite-H        -1.0298        Analcime          -2.5209     
   Nontronite-Mg     -1.0615        Mesolite          -2.5599     
   Saponite-K        -1.1332        Aragonite         -2.6589     
   Coesite           -1.1693        Phlogopite        -2.7063     
   Daphnite-14A      -1.2111        Hercynite         -2.7880     
   Cristobalite(bet  -1.2308        Smectite-high-Fe  -2.7951     
   Ripidolite-14A    -1.3393        Smectite-low-Fe-  -2.8077     
   SiO2(am)          -1.4048        Beidellite-Mg     -2.8168     
   C                 -1.4079        Albite            -2.8414     
   Nontronite-Na     -1.4596        Albite_low        -2.8414     
   Ferrosilite       -1.4694        Wustite           -2.9018     
   Nontronite-Ca     -1.4874        Brucite           -2.9263     
   Troilite          -1.5410        Dolomite-dis      -2.9556     
   Pyrrhotite        -1.6206     
    (only minerals with log Q/K > -3 listed)

                         partial
  Gases               press. (bar)     fugacity     fug. coef.    log fug.
 ---------------------------------------------------------------------------
   H2O(g)                  0.8226        0.8104        0.9852     -0.0913
   CO2(g)                 0.06510       0.06494        0.9976     -1.1875
   CH4(g)               0.0005533     0.0005529        0.9993     -3.2574
   H2(g)                9.292e-05     9.298e-05         1.001     -4.0316
   H2S(g)               6.780e-06     6.754e-06        0.9961     -5.1704
   CO(g)                1.703e-09     1.703e-09         1.000*    -8.7689
   HCl(g)               5.962e-10     5.962e-10         1.000*    -9.2246
   SO2(g)               7.044e-20     6.993e-20        0.9928    -19.1553
   C2H4(g)              9.166e-22     9.166e-22         1.000*   -21.0378
   S2(g)                1.178e-22     1.178e-22         1.000*   -21.9290
   Cl2(g)               5.338e-42     5.338e-42         1.000*   -41.2726
   Na(g)                5.162e-45     5.162e-45         1.000*   -44.2872
   K(g)                 1.032e-48     1.032e-48         1.000*   -47.9862
   O2(g)                9.756e-56     9.754e-56        0.9999    -55.0108
   Mg(g)                6.795e-73     6.795e-73         1.000*   -72.1678
   Ca(g)                1.233e-93     1.233e-93         1.000*   -92.9091
   C(g)                 1.648e-94     1.648e-94         1.000*   -93.7831
   Al(g)               5.686e-109    5.686e-109         1.000*  -108.2452
   Si(g)               2.186e-119    2.186e-119         1.000*  -118.6604
    *no data, gas taken to be ideal

                                  In fluid              Sorbed            Kd
  Original basis total moles   moles     mg/kg      moles     mg/kg      L/kg
 -------------------------------------------------------------------------------
   H2O                 55.6       55.5  9.45e+05
   Al+++            0.00369   3.15e-08  0.000803
   Ca++             0.00767    0.00756      286.
   Cl-                0.990      0.990  3.32e+04
   CrO4--           0.00105   9.82e-16  1.08e-10
   Fe++              0.0140    0.00270      142.
   H+               -0.0913   0.000832     0.792
   HCO3-            0.00100    0.00100      57.6
   HPO4--          0.000204   0.000139      12.6
   K+               0.00109    0.00109      40.2
   Mg++               0.375      0.344  7.89e+03
   Mn++            0.000326   0.000326      16.9
   Na+                0.637      0.637  1.38e+04
   O2(aq)         -0.000936  -1.52e-06   -0.0459
   SO4--            0.00110   2.56e-07    0.0232
   SiO2(aq)          0.0366   0.000258      14.6
   Ti(OH)4(aq)     0.000329   0.000329      36.1

  Elemental composition               In fluid                  Sorbed
                  total moles     moles       mg/kg        moles       mg/kg
 -------------------------------------------------------------------------------
   Aluminum          0.003695    3.152e-08   0.0008035
   Calcium           0.007672     0.007563       286.3
   Carbon            0.001000     0.001000       11.35
   Chlorine            0.9900       0.9900   3.316e+04
   Chromium          0.001048    9.818e-16   4.823e-11
   Hydrogen             111.0        111.0   1.057e+05
   Iron               0.01401     0.002699       142.4
   Magnesium           0.3749       0.3436       7888.
   Manganese        0.0003257    0.0003257       16.90
   Oxygen               55.64        55.50   8.389e+05
   Phosphorus       0.0002040    0.0001389       4.065
   Potassium         0.001088     0.001088       40.19
   Silicon            0.03659    0.0002579       6.843
   Sodium              0.6371       0.6371   1.384e+04
   Sulfur            0.001102    2.560e-07    0.007756
   Titanium         0.0003295    0.0003295       14.90


          Step #     6             Xi = 0.0047

          Temperature = 100.0 C    Pressure =  1.013 bars
          pH =  5.361              log fO2 =  -55.140
          Eh =  -0.1980 volts      pe =  -2.6739
          Ionic strength      =    1.308277 molal
          Charge imbalance    =    0.336333 eq/kg (17.24% error)
          Activity of water   =    0.972292
          Solvent mass        =     0.99980 kg
          Solution mass       =      1.0585 kg
          Mineral mass        =   0.0050362 kg
          Solution density    =    0.987    g/cm3
          Solution viscosity  =    0.003    poise
          Chlorinity          =    0.990197 molal
          Dissolved solids    =       55495 mg/kg sol'n
          Hardness            =    33177.97 mg/kg sol'n as CaCO3
            carbonate         =        6.22 mg/kg sol'n as CaCO3
            non-carbonate     =    33171.75 mg/kg sol'n as CaCO3
          Carbonate alkalinity=        6.22 mg/kg sol'n as CaCO3
          Water type          =    Na-Cl
          Bulk volume         =    1.07e+03 cm3
          Fluid volume        =    1.07e+03 cm3
          Mineral volume      =        1.60 cm3
          Inert volume        =        0.00 cm3
          Porosity            =        99.9 %
          Permeability        =        93.7 cm2
          Mass reacted        =        4.96 g

                          moles          moles         grams          cm3      rxn rate
  Reactants             remaining       reacted       reacted       reacted  (mol/kg sec)
 ------------------------------------------------------------------------------------------
   H2O                    0.02304     0.0001078      0.001942          --            --  
   Al2O3                   0.4146      0.001939        0.1977          --            --  
   CaO                      1.498      0.007005        0.3928          --            --  
   Cr2O3                   0.1175     0.0005496       0.08354          --            --  
   FeO(ox)                  2.921       0.01366        0.9816          --            --  
   K2O(ox)               0.009900     4.630e-05      0.004362          --            --  
   MgO                      4.689       0.02193        0.8839          --            --  
   MnO                    0.07289     0.0003409       0.02418          --            --  
   Na2O(ox)                0.1233     0.0005767       0.03575          --            --  
   P2O5                   0.02279     0.0001066       0.01513          --            --  
   S                      0.02284     0.0001068      0.003425      0.001657          --  
   SiO2                     8.214       0.03842         2.308          --            --  
   TiO2                   0.07374     0.0003449       0.02755          --            --  

  Minerals in system     moles      log moles      grams        volume (cm3)
 ----------------------------------------------------------------------------
   Chromite             0.0005501     -3.260         0.1231         0.02421
   Diaspore             0.0004483     -3.348        0.02689        0.007962
   Hydroxylapatite      2.739e-05     -4.562        0.01376        0.005192
   Magnetite             0.003562     -2.448         0.8247          0.1586
   Pyrite               0.0005533     -3.257        0.06638         0.01325
   Saponite-Mg            0.01040     -1.983          3.981           1.390
                                               _____________   _____________
          (total)                                     5.036           1.599 

  Aqueous species       molality    mg/kg sol'n    act. coef.     log act.
 ---------------------------------------------------------------------------
   Cl-                     0.8542     2.860e+04      0.5556       -0.3237
   Na+                     0.5798     1.259e+04      0.6207       -0.4439
   Mg++                    0.2659         6105.      0.2490       -1.1791
   MgCl+                  0.07697         4344.      0.6207       -1.3208
   NaCl(aq)               0.05747         3172.      1.0000       -1.2406
   Ca++                  0.007319         277.0      0.1741       -2.8947
   Fe++                  0.002339         123.4      0.1741       -3.3901
   K+                    0.001060         39.13      0.5556       -3.2301
   CO2(aq)              0.0006984         29.03      1.0000       -3.1559
   FeCl+                0.0005005         43.16      0.6207       -3.5078
   CaCl+                0.0004287         30.58      0.6207       -3.5750
   Ti(OH)4(aq)          0.0003460         37.88      1.0000       -3.4610
   SiO2(aq)             0.0002609         14.81      1.0000       -3.5835
   MnCl+                0.0002384         20.35      0.6207       -3.8299
   MgHCO3+              0.0001855         14.95      0.6207       -3.9388
   H2PO4-               0.0001226         11.23      0.6207       -4.1187
   CaCl2(aq)            0.0001193         12.51      1.0000       -3.9232
   Mn++                 0.0001036         5.377      0.1741       -4.7437
   HCO3-                0.0001028         5.923      0.6207       -4.1952
   FeCl4--              3.344e-05         6.242      0.0979       -5.4849
   KCl(aq)              3.328e-05         2.343      1.0000       -4.4778
   HPO4--               9.201e-06        0.8341      0.0979       -6.0452
   NaHCO3(aq)           8.915e-06        0.7074      1.0000       -5.0499
   H+                   5.375e-06      0.005117      0.8101       -5.3611
   CaHCO3+              3.430e-06        0.3275      0.6207       -5.6718
   FeCl2(aq)            1.540e-06        0.1844      1.0000       -5.8124
   Methane(aq)          8.776e-07       0.01330      1.0000       -6.0567
   HCl(aq)              4.957e-07       0.01707      1.0000       -6.3048
   NaHSiO3(aq)          3.108e-07       0.02937      1.0000       -6.5076
   MgCO3(aq)            2.652e-07       0.02112      1.0000       -6.5764
   H2S(aq)              2.380e-07      0.007661      1.0000       -6.6234
   OH-                  2.104e-07      0.003379      0.5899       -6.9062
   H3PO4(aq)            1.297e-07       0.01201      1.0000       -6.8869
   H2(aq)               8.616e-08     0.0001641      1.0000       -7.0647
   HSiO3-               7.729e-08      0.005628      0.6207       -7.3190
   MgP2O7--             5.045e-08      0.009446      0.0979       -8.3063
   HS-                  3.049e-08     0.0009525      0.5899       -7.7450
   CaCO3(aq)            2.030e-08      0.001919      1.0000       -7.6924
   AlO2-                1.643e-08     0.0009154      0.6207       -7.9914
   HAlO2(aq)            1.138e-08     0.0006450      1.0000       -7.9437
   HP2O7---             1.079e-08      0.001783      0.0045      -10.3126
   NaOH(aq)             1.048e-08     0.0003958      1.0000       -7.9798
   CO3--                1.037e-08     0.0005875      0.1166       -8.9177
    (only species > 1e-8 molal listed)

  Mineral saturation states
                     log Q/K                          log Q/K
 ----------------------------------------------------------------
   Chromite           0.0000 sat    Kaolinite         -1.6745     
   Diaspore           0.0000 sat    Greenalite        -1.6893     
   Pyrite             0.0000 sat    Minnesotaite      -1.7419     
   Magnetite          0.0000 sat    Chrysotile        -1.7586     
   Hydroxylapatite    0.0000 sat    Clinochlore-14A   -1.8261     
   Saponite-Mg        0.0000 sat    Dolomite-ord      -1.8358     
   Hematite          -0.0215        Dolomite          -1.8365     
   Boehmite          -0.2948        Montmor-Mg        -1.9898     
   Saponite-Na       -0.3914        Corundum          -2.0695     
   Saponite-Ca       -0.4164        Nontronite-H      -2.0971     
   Ice               -0.4792        Nontronite-K      -2.2022     
   Quartz            -0.5053        Chamosite-7A      -2.2341     
   Magnesite         -0.6007        Enstatite         -2.2635     
   Tridymite         -0.6771        Eskolaite         -2.3340     
   Goethite          -0.7063        Halite            -2.3456     
   Chalcedony        -0.7220        Berlinite         -2.3803     
   Siderite          -0.7275        Montmor-Na        -2.3831     
   Gibbsite          -0.7807        Montmor-Ca        -2.4617     
   Whitlockite       -0.8147        Fayalite          -2.4684     
   Talc              -0.8387        FeO               -2.4786     
   Cronstedtite-7A   -0.9119        Rhodochrosite     -2.4872     
   Cristobalite(alp  -0.9230        Calcite           -2.5031     
   Saponite-H        -1.0287        Analcime          -2.5123     
   Nontronite-Mg     -1.0637        Mesolite          -2.5376     
   Daphnite-14A      -1.0869        Aragonite         -2.6467     
   Saponite-K        -1.1325        Phlogopite        -2.7101     
   Coesite           -1.1637        Hercynite         -2.7665     
   Cristobalite(bet  -1.2252        Smectite-high-Fe  -2.7747     
   C                 -1.2780        Smectite-low-Fe-  -2.7885     
   Ripidolite-14A    -1.2989        Beidellite-Mg     -2.7975     
   SiO2(am)          -1.3992        Albite            -2.8275     
   Ferrosilite       -1.4423        Albite_low        -2.8275     
   Nontronite-Na     -1.4616        Wustite           -2.8849     
   Nontronite-Ca     -1.4865        Brucite           -2.9327     
   Troilite          -1.4980        Dolomite-dis      -2.9491     
   Pyrrhotite        -1.5776     
    (only minerals with log Q/K > -3 listed)

                         partial
  Gases               press. (bar)     fugacity     fug. coef.    log fug.
 ---------------------------------------------------------------------------
   H2O(g)                  0.8226        0.8104        0.9852     -0.0913
   CO2(g)                 0.06521       0.06506        0.9976     -1.1867
   CH4(g)                0.001004      0.001003        0.9993     -2.9985
   H2(g)                0.0001078     0.0001079         1.001     -3.9671
   H2S(g)               7.124e-06     7.097e-06        0.9961     -5.1489
   CO(g)                1.979e-09     1.979e-09         1.000*    -8.7036
   HCl(g)               6.002e-10     6.002e-10         1.000*    -9.2217
   SO2(g)               4.739e-20     4.705e-20        0.9928    -19.3274
   C2H4(g)              2.243e-21     2.243e-21         1.000*   -20.6491
   S2(g)                9.659e-23     9.659e-23         1.000*   -22.0151
   Cl2(g)               4.663e-42     4.663e-42         1.000*   -41.3313
   Na(g)                5.523e-45     5.523e-45         1.000*   -44.2578
   K(g)                 1.109e-48     1.109e-48         1.000*   -47.9551
   O2(g)                7.248e-56     7.247e-56        0.9999    -55.1399
   Mg(g)                7.768e-73     7.768e-73         1.000*   -72.1097
   Ca(g)                1.468e-93     1.468e-93         1.000*   -92.8332
   C(g)                 2.222e-94     2.222e-94         1.000*   -93.6532
   Al(g)               7.105e-109    7.105e-109         1.000*  -108.1484
   Si(g)               2.980e-119    2.980e-119         1.000*  -118.5258
    *no data, gas taken to be ideal

                                  In fluid              Sorbed            Kd
  Original basis total moles   moles     mg/kg      moles     mg/kg      L/kg
 -------------------------------------------------------------------------------
   H2O                 55.6       55.5  9.44e+05
   Al+++            0.00388   3.14e-08  0.000801
   Ca++             0.00801    0.00787      298.
   Cl-                0.990      0.990  3.32e+04
   CrO4--           0.00110   9.77e-16  1.07e-10
   Fe++              0.0147    0.00287      152.
   H+               -0.0959   0.000827     0.788
   HCO3-            0.00100    0.00100      57.6
   HPO4--          0.000214   0.000132      12.0
   K+               0.00109    0.00109      40.4
   Mg++               0.376      0.343  7.88e+03
   Mn++            0.000342   0.000342      17.7
   Na+                0.637      0.637  1.38e+04
   O2(aq)         -0.000983  -2.34e-06   -0.0707
   SO4--            0.00111   2.69e-07    0.0244
   SiO2(aq)          0.0384   0.000261      14.8
   Ti(OH)4(aq)     0.000346   0.000346      37.9

  Elemental composition               In fluid                  Sorbed
                  total moles     moles       mg/kg        moles       mg/kg
 -------------------------------------------------------------------------------
   Aluminum          0.003880    3.141e-08   0.0008006
   Calcium           0.008005     0.007869       297.9
   Carbon            0.001000     0.001000       11.35
   Chlorine            0.9900       0.9900   3.316e+04
   Chromium          0.001100    9.774e-16   4.801e-11
   Hydrogen             111.0        111.0   1.057e+05
   Iron               0.01466     0.002874       151.6
   Magnesium           0.3759       0.3430       7876.
   Manganese        0.0003419    0.0003419       17.75
   Oxygen               55.64        55.50   8.389e+05
   Phosphorus       0.0002142    0.0001320       3.863
   Potassium         0.001093     0.001093       40.36
   Silicon            0.03842    0.0002612       6.931
   Sodium              0.6372       0.6372   1.384e+04
   Sulfur            0.001107    2.687e-07    0.008138
   Titanium         0.0003459    0.0003459       15.65


          Step #    10             Xi = 0.0074

          Temperature = 100.0 C    Pressure =  1.013 bars
          pH =  5.388              log fO2 =  -56.587
          Eh =  -0.2267 volts      pe =  -3.0624
          Ionic strength      =    1.309002 molal
          Charge imbalance    =    0.336339 eq/kg (17.24% error)
          Activity of water   =    0.972275
          Solvent mass        =     0.99966 kg
          Solution mass       =      1.0585 kg
          Mineral mass        =   0.0079360 kg
          Solution density    =    0.987    g/cm3
          Solution viscosity  =    0.003    poise
          Chlorinity          =    0.990336 molal
          Dissolved solids    =       55611 mg/kg sol'n
          Hardness            =    32969.62 mg/kg sol'n as CaCO3
            carbonate         =        6.56 mg/kg sol'n as CaCO3
            non-carbonate     =    32963.07 mg/kg sol'n as CaCO3
          Carbonate alkalinity=        6.56 mg/kg sol'n as CaCO3
          Water type          =    Na-Cl
          Bulk volume         =    1.08e+03 cm3
          Fluid volume        =    1.07e+03 cm3
          Mineral volume      =        2.53 cm3
          Inert volume        =        0.00 cm3
          Porosity            =        99.8 %
          Permeability        =        91.0 cm2
          Mass reacted        =        7.84 g

                          moles          moles         grams          cm3      rxn rate
  Reactants             remaining       reacted       reacted       reacted  (mol/kg sec)
 ------------------------------------------------------------------------------------------
   H2O                    0.02298     0.0001704      0.003070          --            --  
   Al2O3                   0.4135      0.003066        0.3126          --            --  
   CaO                      1.494       0.01108        0.6211          --            --  
   Cr2O3                   0.1172     0.0008690        0.1321          --            --  
   FeO(ox)                  2.913       0.02160         1.552          --            --  
   K2O(ox)               0.009873     7.321e-05      0.006896          --            --  
   MgO                      4.676       0.03467         1.397          --            --  
   MnO                    0.07269     0.0005390       0.03823          --            --  
   Na2O(ox)                0.1230     0.0009118       0.05651          --            --  
   P2O5                   0.02273     0.0001685       0.02392          --            --  
   S                      0.02278     0.0001689      0.005415      0.002620          --  
   SiO2                     8.192       0.06074         3.650          --            --  
   TiO2                   0.07354     0.0005453       0.04356          --            --  

  Minerals in system     moles      log moles      grams        volume (cm3)
 ----------------------------------------------------------------------------
   Chromite             0.0008695     -3.061         0.1946         0.03826
   Daphnite-14A         0.0002221     -3.653         0.1585         0.04740
   Diaspore             0.0003083     -3.511        0.01849        0.005475
   Hydroxylapatite      9.269e-05     -4.033        0.04656         0.01757
   Magnetite             0.005203     -2.284          1.205          0.2316
   Pyrite               0.0005842     -3.233        0.07009         0.01399
   Saponite-Mg            0.01630     -1.788          6.243           2.179
                                               _____________   _____________
          (total)                                     7.936           2.534 

  Aqueous species       molality    mg/kg sol'n    act. coef.     log act.
 ---------------------------------------------------------------------------
   Cl-                     0.8547     2.862e+04      0.5556       -0.3234
   Na+                     0.5805     1.260e+04      0.6207       -0.4434
   Mg++                    0.2614         5999.      0.2489       -1.1866
   MgCl+                  0.07569         4272.      0.6207       -1.3281
   NaCl(aq)               0.05757         3177.      1.0000       -1.2398
   Ca++                   0.01080         408.9      0.1741       -2.7256
   Fe++                  0.003604         190.1      0.1741       -3.2024
   K+                    0.001112         41.05      0.5556       -3.2092
   FeCl+                0.0007715         66.52      0.6207       -3.3198
   CaCl+                0.0006331         45.16      0.6207       -3.4056
   Ti(OH)4(aq)          0.0005465         59.82      1.0000       -3.2624
   CO2(aq)              0.0004100         17.04      1.0000       -3.3872
   Methane(aq)          0.0004034         6.112      1.0000       -3.3943
   MnCl+                0.0003766         32.15      0.6207       -3.6313
   SiO2(aq)             0.0002382         13.51      1.0000       -3.6231
   CaCl2(aq)            0.0001764         18.49      1.0000       -3.7536
   Mn++                 0.0001636         8.489      0.1741       -4.5453
   MgHCO3+              0.0001138         9.171      0.6207       -4.1509
   HCO3-                6.417e-05         3.698      0.6207       -4.3998
   H2PO4-               5.549e-05         5.083      0.6207       -4.4629
   FeCl4--              5.164e-05         9.640      0.0979       -5.2961
   KCl(aq)              3.494e-05         2.460      1.0000       -4.4567
   NaHCO3(aq)           5.572e-06        0.4421      1.0000       -5.2540
   H+                   5.054e-06      0.004811      0.8101       -5.3878
   HPO4--               4.431e-06        0.4016      0.0979       -6.3627
   CaHCO3+              3.161e-06        0.3018      0.6207       -5.7073
   FeCl2(aq)            2.376e-06        0.2844      1.0000       -5.6242
   HCl(aq)              4.664e-07       0.01606      1.0000       -6.3313
   H2(aq)               4.558e-07     0.0008677      1.0000       -6.3412
   H2S(aq)              4.147e-07       0.01335      1.0000       -6.3823
   NaHSiO3(aq)          3.020e-07       0.02855      1.0000       -6.5200
   OH-                  2.237e-07      0.003593      0.5899       -6.8795
   MgCO3(aq)            1.731e-07       0.01378      1.0000       -6.7618
   HSiO3-               7.503e-08      0.005462      0.6207       -7.3319
   HS-                  5.650e-08      0.001765      0.5899       -7.4772
   H3PO4(aq)            5.523e-08      0.005111      1.0000       -7.2578
   CaCO3(aq)            1.990e-08      0.001881      1.0000       -7.7012
   AlO2-                1.748e-08     0.0009734      0.6207       -7.9647
   Mg(For)+             1.349e-08     0.0008830      0.6207       -8.0772
   Formate              1.160e-08     0.0004931      0.5899       -8.1648
   MgP2O7--             1.149e-08      0.002152      0.0979       -8.9487
   HAlO2(aq)            1.138e-08     0.0006449      1.0000       -7.9437
   NaOH(aq)             1.115e-08     0.0004213      1.0000       -7.9526
    (only species > 1e-8 molal listed)

  Mineral saturation states
                     log Q/K                          log Q/K
 ----------------------------------------------------------------
   Pyrite             0.0000 sat    Clinochlore-14A   -1.7153     
   Daphnite-14A       0.0000 sat    Kaolinite         -1.7537     
   Magnetite          0.0000 sat    Chamosite-7A      -1.7914     
   Saponite-Mg        0.0000 sat    Nontronite-Ca     -1.8363     
   Diaspore           0.0000 sat    Nontronite-Na     -1.8391     
   Hydroxylapatite    0.0000 sat    Fayalite          -2.0257     
   Chromite           0.0000 sat    Dolomite-ord      -2.0299     
   C                 -0.0625        Dolomite          -2.0306     
   Hematite          -0.2627        Corundum          -2.0695     
   Boehmite          -0.2948        Montmor-Mg        -2.1255     
   Saponite-Ca       -0.3872        FeO               -2.2374     
   Saponite-Na       -0.3900        Enstatite         -2.2571     
   Ice               -0.4792        Halite            -2.3448     
   Quartz            -0.5449        Annite            -2.4022     
   Cronstedtite-7A   -0.7104        Rhodochrosite     -2.4667     
   Tridymite         -0.7167        Nontronite-H      -2.4836     
   Siderite          -0.7177        Mesolite          -2.4922     
   Chalcedony        -0.7616        Calcite           -2.5119     
   Gibbsite          -0.7807        Montmor-Na        -2.5174     
   Magnesite         -0.7861        Hercynite         -2.5253     
   Ripidolite-14A    -0.7977        Analcime          -2.5670     
   Goethite          -0.8268        Montmor-Ca        -2.5683     
   Talc              -0.8593        Nontronite-K      -2.5729     
   Whitlockite       -0.8888        Eskolaite         -2.5752     
   Cristobalite(alp  -0.9626        Phlogopite        -2.6435     
   Troilite          -1.0157        Aragonite         -2.6555     
   Saponite-H        -1.0363        Wustite           -2.6949     
   Greenalite        -1.0451        Smectite-high-Fe  -2.7462     
   Pyrrhotite        -1.0953        Berlinite         -2.7512     
   Saponite-K        -1.1243        Smectite-low-Fe-  -2.8270     
   Minnesotaite      -1.1769        Daphnite-7A       -2.8752     
   Coesite           -1.2033        Brucite           -2.8868     
   Ferrosilite       -1.2408        Albite            -2.9191     
   Cristobalite(bet  -1.2648        Albite_low        -2.9191     
   SiO2(am)          -1.4388        Beidellite-Mg     -2.9352     
   Nontronite-Mg     -1.4426        Amesite-14A       -2.9804     
   Chrysotile        -1.7000     
    (only minerals with log Q/K > -3 listed)

                         partial
  Gases               press. (bar)     fugacity     fug. coef.    log fug.
 ---------------------------------------------------------------------------
   H2O(g)                  0.8225        0.8104        0.9852     -0.0913
   CH4(g)                  0.4615        0.4612        0.9993     -0.3361
   CO2(g)                 0.03828       0.03819        0.9976     -1.4180
   H2(g)                0.0005702     0.0005706         1.001     -3.2436
   H2S(g)               1.241e-05     1.237e-05        0.9961     -4.9078
   CO(g)                6.145e-09     6.145e-09         1.000*    -8.2114
   HCl(g)               5.647e-10     5.647e-10         1.000*    -9.2482
   C2H4(g)              1.694e-17     1.694e-17         1.000*   -16.7712
   SO2(g)               5.579e-22     5.539e-22        0.9928    -21.2566
   S2(g)                1.048e-23     1.048e-23         1.000*   -22.9796
   Cl2(g)               7.804e-43     7.804e-43         1.000*   -42.1077
   Na(g)                1.352e-44     1.352e-44         1.000*   -43.8689
   K(g)                 2.846e-48     2.846e-48         1.000*   -47.5457
   O2(g)                2.590e-57     2.590e-57        0.9999    -56.5867
   Mg(g)                4.567e-72     4.567e-72         1.000*   -71.3404
   Ca(g)                1.297e-92     1.297e-92         1.000*   -91.8872
   C(g)                 3.650e-93     3.650e-93         1.000*   -92.4377
   Al(g)               8.645e-108    8.645e-108         1.000*  -107.0632
   Si(g)               7.612e-118    7.612e-118         1.000*  -117.1185
    *no data, gas taken to be ideal

                                  In fluid              Sorbed            Kd
  Original basis total moles   moles     mg/kg      moles     mg/kg      L/kg
 -------------------------------------------------------------------------------
   H2O                 55.6       55.5  9.44e+05
   Al+++            0.00613   3.25e-08  0.000828
   Ca++              0.0121     0.0116      440.
   Cl-                0.990      0.990  3.32e+04
   CrO4--           0.00174   6.18e-16  6.77e-11
   Fe++              0.0226    0.00443      234.
   H+                -0.152   0.000874     0.832
   HCO3-            0.00100    0.00100      57.6
   HPO4--          0.000338   6.00e-05      5.44
   K+               0.00115    0.00115      42.3
   Mg++               0.389      0.337  7.74e+03
   Mn++            0.000540   0.000540      28.0
   Na+                0.638      0.638  1.39e+04
   O2(aq)          -0.00156  -0.000808     -24.4
   SO4--            0.00117   4.71e-07    0.0427
   SiO2(aq)          0.0607   0.000238      13.5
   Ti(OH)4(aq)     0.000546   0.000546      59.8

  Elemental composition               In fluid                  Sorbed
                  total moles     moles       mg/kg        moles       mg/kg
 -------------------------------------------------------------------------------
   Aluminum          0.006133    3.248e-08   0.0008280
   Calcium            0.01208      0.01161       439.7
   Carbon            0.001000     0.001000       11.35
   Chlorine            0.9900       0.9900   3.316e+04
   Chromium          0.001739    6.181e-16   3.036e-11
   Hydrogen             111.0        111.0   1.057e+05
   Iron               0.02260     0.004428       233.6
   Magnesium           0.3887       0.3371       7740.
   Manganese        0.0005400    0.0005400       28.03
   Oxygen               55.72        55.49   8.388e+05
   Phosphorus       0.0003380    5.999e-05       1.755
   Potassium         0.001146     0.001146       42.34
   Silicon            0.06074    0.0002385       6.327
   Sodium              0.6378       0.6378   1.385e+04
   Sulfur            0.001169    4.710e-07     0.01427
   Titanium         0.0005463    0.0005463       24.71


          Step #    11             Xi = 0.0085

          Temperature = 100.0 C    Pressure =  1.013 bars
          pH =  5.387              log fO2 =  -56.710
          Eh =  -0.2289 volts      pe =  -3.0921
          Ionic strength      =    1.309314 molal
          Charge imbalance    =    0.336346 eq/kg (17.24% error)
          Activity of water   =    0.972268
          Solvent mass        =     0.99960 kg
          Solution mass       =      1.0585 kg
          Mineral mass        =   0.0091545 kg
          Solution density    =    0.987    g/cm3
          Solution viscosity  =    0.003    poise
          Chlorinity          =    0.990399 molal
          Dissolved solids    =       55652 mg/kg sol'n
          Hardness            =    32923.23 mg/kg sol'n as CaCO3
            carbonate         =        6.54 mg/kg sol'n as CaCO3
            non-carbonate     =    32916.68 mg/kg sol'n as CaCO3
          Carbonate alkalinity=        6.54 mg/kg sol'n as CaCO3
          Water type          =    Na-Cl
          Bulk volume         =    1.08e+03 cm3
          Fluid volume        =    1.07e+03 cm3
          Mineral volume      =        2.93 cm3
          Inert volume        =        0.00 cm3
          Porosity            =        99.7 %
          Permeability        =        89.8 cm2
          Mass reacted        =        9.04 g

                          moles          moles         grams          cm3      rxn rate
  Reactants             remaining       reacted       reacted       reacted  (mol/kg sec)
 ------------------------------------------------------------------------------------------
   H2O                    0.02296     0.0001964      0.003539          --            --  
   Al2O3                   0.4130      0.003534        0.3603          --            --  
   CaO                      1.492       0.01277        0.7159          --            --  
   Cr2O3                   0.1171      0.001002        0.1522          --            --  
   FeO(ox)                  2.910       0.02490         1.789          --            --  
   K2O(ox)               0.009862     8.438e-05      0.007948          --            --  
   MgO                      4.671       0.03997         1.611          --            --  
   MnO                    0.07261     0.0006213       0.04407          --            --  
   Na2O(ox)                0.1228      0.001051       0.06514          --            --  
   P2O5                   0.02270     0.0001942       0.02757          --            --  
   S                      0.02275     0.0001947      0.006242      0.003019          --  
   SiO2                     8.182       0.07001         4.207          --            --  
   TiO2                   0.07345     0.0006285       0.05021          --            --  

  Minerals in system     moles      log moles      grams        volume (cm3)
 ----------------------------------------------------------------------------
   Chromite              0.001002     -2.999         0.2243         0.04410
   Daphnite-14A         0.0004597     -3.338         0.3280         0.09811
   Hydroxylapatite      0.0001136     -3.945        0.05706         0.02153
   Magnetite             0.005778     -2.238          1.338          0.2573
   Pyrite               0.0005971     -3.224        0.07164         0.01429
   Saponite-Mg            0.01864     -1.730          7.136           2.491
                                               _____________   _____________
          (total)                                     9.154           2.926 

  Aqueous species       molality    mg/kg sol'n    act. coef.     log act.
 ---------------------------------------------------------------------------
   Cl-                     0.8549     2.862e+04      0.5556       -0.3233
   Na+                     0.5807     1.261e+04      0.6207       -0.4431
   Mg++                    0.2598         5963.      0.2489       -1.1893
   MgCl+                  0.07525         4246.      0.6207       -1.3306
   NaCl(aq)               0.05761         3180.      1.0000       -1.2395
   Ca++                   0.01228         464.8      0.1741       -2.6700
   Fe++                  0.003797         200.2      0.1741       -3.1797
   K+                    0.001134         41.86      0.5556       -3.2008
   FeCl+                0.0008129         70.09      0.6207       -3.2971
   CaCl+                0.0007198         51.34      0.6207       -3.3499
   Ti(OH)4(aq)          0.0006298         68.93      1.0000       -3.2008
   Methane(aq)          0.0005442         8.244      1.0000       -3.2643
   MnCl+                0.0004340         37.05      0.6207       -3.5696
   CO2(aq)              0.0003137         13.04      1.0000       -3.5034
   SiO2(aq)             0.0002438         13.83      1.0000       -3.6130
   CaCl2(aq)            0.0002006         21.02      1.0000       -3.6977
   Mn++                 0.0001885         9.781      0.1741       -4.4838
   MgHCO3+              8.635e-05         6.958      0.6207       -4.2709
   FeCl4--              5.446e-05         10.17      0.0979       -5.2731
   HCO3-                4.898e-05         2.822      0.6207       -4.5171
   H2PO4-               4.508e-05         4.128      0.6207       -4.5532
   KCl(aq)              3.563e-05         2.509      1.0000       -4.4481
   H+                   5.066e-06      0.004822      0.8101       -5.3868
   NaHCO3(aq)           4.256e-06        0.3376      1.0000       -5.3710
   HPO4--               3.591e-06        0.3254      0.0979       -6.4540
   CaHCO3+              2.743e-06        0.2619      0.6207       -5.7689
   FeCl2(aq)            2.504e-06        0.2998      1.0000       -5.6013
   H2(aq)               5.252e-07     0.0009998      1.0000       -6.2797
   HCl(aq)              4.676e-07       0.01610      1.0000       -6.3301
   H2S(aq)              4.347e-07       0.01399      1.0000       -6.3618
   NaHSiO3(aq)          3.085e-07       0.02916      1.0000       -6.5107
   OH-                  2.232e-07      0.003584      0.5899       -6.8805
   MgCO3(aq)            1.310e-07       0.01043      1.0000       -6.8828
   HSiO3-               7.660e-08      0.005577      0.6207       -7.3229
   HS-                  5.909e-08      0.001845      0.5899       -7.4577
   H3PO4(aq)            4.497e-08      0.004162      1.0000       -7.3471
   CaCO3(aq)            1.722e-08      0.001628      1.0000       -7.7639
   AlO2-                1.496e-08     0.0008334      0.6207       -8.0321
   Mg(For)+             1.179e-08     0.0007719      0.6207       -8.1355
   NaOH(aq)             1.113e-08     0.0004205      1.0000       -7.9534
   Formate              1.020e-08     0.0004337      0.5899       -8.2206
    (only species > 1e-8 molal listed)

  Mineral saturation states
                     log Q/K                          log Q/K
 ----------------------------------------------------------------
   Hydroxylapatite    0.0000 sat    Chrysotile        -1.6941     
   Daphnite-14A       0.0000 sat    Nontronite-Ca     -1.8330     
   Pyrite             0.0000 sat    Clinochlore-14A   -1.8416     
   Magnetite          0.0000 sat    Nontronite-Na     -1.8449     
   Chromite           0.0000 sat    Kaolinite         -1.8664     
   Saponite-Mg        0.0000 sat    Chamosite-7A      -1.8731     
   C                 -0.0556        Fayalite          -1.9746     
   Diaspore          -0.0664        Montmor-Mg        -2.1984     
   Hematite          -0.2832        Corundum          -2.2023     
   Boehmite          -0.3612        Dolomite-ord      -2.2136     
   Saponite-Ca       -0.3776        Dolomite          -2.2143     
   Saponite-Na       -0.3895        FeO               -2.2169     
   Ice               -0.4792        Enstatite         -2.2518     
   Quartz            -0.5348        Halite            -2.3445     
   Cronstedtite-7A   -0.6798        Annite            -2.3695     
   Tridymite         -0.7066        Nontronite-H      -2.4891     
   Chalcedony        -0.7515        Rhodochrosite     -2.5235     
   Siderite          -0.8134        Mesolite          -2.5594     
   Talc              -0.8333        Calcite           -2.5746     
   Goethite          -0.8371        Nontronite-K      -2.5760     
   Gibbsite          -0.8471        Montmor-Na        -2.5898     
   Ripidolite-14A    -0.8735        Eskolaite         -2.5957     
   Whitlockite       -0.9067        Analcime          -2.6110     
   Magnesite         -0.9071        Montmor-Ca        -2.6316     
   Cristobalite(alp  -0.9525        Hercynite         -2.6376     
   Greenalite        -0.9634        Wustite           -2.6787     
   Troilite          -0.9747        Phlogopite        -2.6866     
   Saponite-H        -1.0355        Aragonite         -2.7182     
   Pyrrhotite        -1.0543        Smectite-high-Fe  -2.7885     
   Minnesotaite      -1.0751        Smectite-low-Fe-  -2.8698     
   Saponite-K        -1.1211        Daphnite-7A       -2.8752     
   Coesite           -1.1932        Brucite           -2.8916     
   Ferrosilite       -1.2102        Berlinite         -2.9068     
   Cristobalite(bet  -1.2547        Albite_low        -2.9561     
   SiO2(am)          -1.4287        Albite            -2.9561     
   Nontronite-Mg     -1.4489     
    (only minerals with log Q/K > -3 listed)

                         partial
  Gases               press. (bar)     fugacity     fug. coef.    log fug.
 ---------------------------------------------------------------------------
   H2O(g)                  0.8225        0.8104        0.9852     -0.0913
   CH4(g)                  0.6226        0.6222        0.9993     -0.2061
   CO2(g)                 0.02929       0.02923        0.9976     -1.5342
   H2(g)                0.0006571     0.0006575         1.001     -3.1821
   H2S(g)               1.301e-05     1.296e-05        0.9961     -4.8873
   CO(g)                5.419e-09     5.419e-09         1.000*    -8.2661
   HCl(g)               5.662e-10     5.662e-10         1.000*    -9.2470
   C2H4(g)              2.321e-17     2.321e-17         1.000*   -16.6343
   SO2(g)               3.823e-22     3.796e-22        0.9928    -21.4207
   S2(g)                8.675e-24     8.675e-24         1.000*   -23.0617
   Cl2(g)               6.809e-43     6.809e-43         1.000*   -42.1669
   Na(g)                1.449e-44     1.449e-44         1.000*   -43.8389
   K(g)                 3.108e-48     3.108e-48         1.000*   -47.5076
   O2(g)                1.951e-57     1.951e-57        0.9999    -56.7098
   Mg(g)                5.205e-72     5.205e-72         1.000*   -71.2836
   Ca(g)                1.690e-92     1.690e-92         1.000*   -91.7721
   C(g)                 3.709e-93     3.709e-93         1.000*   -92.4308
   Al(g)               9.177e-108    9.177e-108         1.000*  -107.0373
   Si(g)               1.034e-117    1.034e-117         1.000*  -116.9853
    *no data, gas taken to be ideal

                                  In fluid              Sorbed            Kd
  Original basis total moles   moles     mg/kg      moles     mg/kg      L/kg
 -------------------------------------------------------------------------------
   H2O                 55.6       55.5  9.44e+05
   Al+++            0.00707   2.78e-08  0.000710
   Ca++              0.0138     0.0132      500.
   Cl-                0.990      0.990  3.32e+04
   CrO4--           0.00200   6.08e-16  6.67e-11
   Fe++              0.0259    0.00466      246.
   H+                -0.175   0.000908     0.865
   HCO3-            0.00100    0.00100      57.6
   HPO4--          0.000389   4.87e-05      4.42
   K+               0.00117    0.00117      43.2
   Mg++               0.394      0.335  7.69e+03
   Mn++            0.000622   0.000622      32.3
   Na+                0.638      0.638  1.39e+04
   O2(aq)          -0.00179   -0.00109     -32.9
   SO4--            0.00119   4.94e-07    0.0448
   SiO2(aq)          0.0700   0.000244      13.9
   Ti(OH)4(aq)     0.000630   0.000630      68.9

  Elemental composition               In fluid                  Sorbed
                  total moles     moles       mg/kg        moles       mg/kg
 -------------------------------------------------------------------------------
   Aluminum          0.007069    2.784e-08   0.0007096
   Calcium            0.01377      0.01320       499.7
   Carbon            0.001000     0.001000       11.35
   Chlorine            0.9900       0.9900   3.316e+04
   Chromium          0.002004    6.085e-16   2.989e-11
   Hydrogen             111.0        111.0   1.057e+05
   Iron               0.02590     0.004665       246.1
   Magnesium           0.3940       0.3350       7692.
   Manganese        0.0006223    0.0006223       32.30
   Oxygen               55.75        55.49   8.387e+05
   Phosphorus       0.0003895    4.871e-05       1.425
   Potassium         0.001169     0.001169       43.17
   Silicon            0.07001    0.0002440       6.475
   Sodium              0.6381       0.6381   1.386e+04
   Sulfur            0.001195    4.936e-07     0.01495
   Titanium         0.0006295    0.0006295       28.48


          Step #    13             Xi = 0.0127

          Temperature = 100.0 C    Pressure =  1.013 bars
          pH =  5.581              log fO2 =  -59.634
          Eh =  -0.2974 volts      pe =  -4.0170
          Ionic strength      =    1.310520 molal
          Charge imbalance    =    0.336368 eq/kg (17.23% error)
          Activity of water   =    0.972242
          Solvent mass        =     0.99936 kg
          Solution mass       =      1.0584 kg
          Mineral mass        =    0.013714 kg
          Solution density    =    0.987    g/cm3
          Solution viscosity  =    0.003    poise
          Chlorinity          =    0.990630 molal
          Dissolved solids    =       55811 mg/kg sol'n
          Hardness            =    32720.47 mg/kg sol'n as CaCO3
            carbonate         =        9.49 mg/kg sol'n as CaCO3
            non-carbonate     =    32710.98 mg/kg sol'n as CaCO3
          Carbonate alkalinity=        9.49 mg/kg sol'n as CaCO3
          Water type          =    Na-Cl
          Bulk volume         =    1.08e+03 cm3
          Fluid volume        =    1.07e+03 cm3
          Mineral volume      =        4.41 cm3
          Inert volume        =        0.00 cm3
          Porosity            =        99.6 %
          Permeability        =        85.7 cm2
          Mass reacted        =        13.5 g

                          moles          moles         grams          cm3      rxn rate
  Reactants             remaining       reacted       reacted       reacted  (mol/kg sec)
 ------------------------------------------------------------------------------------------
   H2O                    0.02286     0.0002940      0.005296          --            --  
   Al2O3                   0.4113      0.005289        0.5393          --            --  
   CaO                      1.486       0.01911         1.071          --            --  
   Cr2O3                   0.1166      0.001499        0.2278          --            --  
   FeO(ox)                  2.897       0.03726         2.677          --            --  
   K2O(ox)               0.009820     0.0001263       0.01190          --            --  
   MgO                      4.651       0.05981         2.411          --            --  
   MnO                    0.07230     0.0009298       0.06596          --            --  
   Na2O(ox)                0.1223      0.001573       0.09749          --            --  
   P2O5                   0.02261     0.0002907       0.04127          --            --  
   S                      0.02265     0.0002913      0.009342      0.004519          --  
   SiO2                     8.148        0.1048         6.296          --            --  
   TiO2                   0.07314     0.0009407       0.07514          --            --  

  Minerals in system     moles      log moles      grams        volume (cm3)
 ----------------------------------------------------------------------------
   Chromite              0.001500     -2.824         0.3356         0.06599
   Daphnite-14A         0.0007567     -3.121         0.5399          0.1615
   Greenalite           0.0007772     -3.109         0.2889         0.08937
   Hydroxylapatite      0.0001909     -3.719        0.09591         0.03619
   Magnetite             0.007950     -2.100          1.841          0.3540
   Pyrite               0.0003609     -3.443        0.04330        0.008640
   Saponite-Mg            0.02747     -1.561          10.52           3.672
   Troilite             0.0005679     -3.246        0.04993         0.01884
                                               _____________   _____________
          (total)                                     13.71           4.406 

  Aqueous species       molality    mg/kg sol'n    act. coef.     log act.
 ---------------------------------------------------------------------------
   Cl-                     0.8557     2.864e+04      0.5556       -0.3229
   Na+                     0.5818     1.263e+04      0.6207       -0.4424
   Mg++                    0.2536         5819.      0.2489       -1.1998
   MgCl+                  0.07351         4148.      0.6207       -1.3408
   NaCl(aq)               0.05777         3188.      1.0000       -1.2383
   Ca++                   0.01783         674.6      0.1741       -2.5082
   Fe++                  0.004777         251.9      0.1741       -3.0801
   K+                    0.001215         44.86      0.5556       -3.1706
   CaCl+                 0.001046         74.58      0.6207       -3.1877
   FeCl+                 0.001024         88.23      0.6207       -3.1970
   Methane(aq)           0.001001         15.16      1.0000       -2.9997
   Ti(OH)4(aq)          0.0009423         103.1      1.0000       -3.0258
   MnCl+                0.0006495         55.43      0.6207       -3.3945
   CaCl2(aq)            0.0002917         30.56      1.0000       -3.5351
   Mn++                 0.0002819         14.62      0.1741       -4.3091
   SiO2(aq)             0.0001373         7.789      1.0000       -3.8624
   FeCl4--              6.879e-05         12.84      0.0979       -5.1718
   KCl(aq)              3.823e-05         2.691      1.0000       -4.4176
   H2(aq)               1.522e-05       0.02896      1.0000       -4.8177
   H2PO4-               8.550e-06        0.7830      0.6207       -5.2751
   H+                   3.242e-06      0.003085      0.8102       -5.5806
   FeCl2(aq)            3.156e-06        0.3777      1.0000       -5.5008
   H2S(aq)              1.335e-06       0.04297      1.0000       -5.8744
   HPO4--               1.065e-06       0.09648      0.0979       -6.9821
   OH-                  3.487e-07      0.005600      0.5899       -6.6867
   HCl(aq)              2.995e-07       0.01031      1.0000       -6.5235
   HS-                  2.836e-07      0.008856      0.5899       -6.7765
   NaHSiO3(aq)          2.720e-07       0.02570      1.0000       -6.5654
   HSiO3-               6.741e-08      0.004907      0.6207       -7.3784
   NaOH(aq)             1.743e-08     0.0006581      1.0000       -7.7588
    (only species > 1e-8 molal listed)

  Mineral saturation states
                     log Q/K                          log Q/K
 ----------------------------------------------------------------
   Hydroxylapatite    0.0000 sat    Whitlockite       -1.0898     
   Pyrite             0.0000 sat    Saponite-H        -1.0977     
   Magnetite          0.0000 sat    Saponite-K        -1.1094     
   Chromite           0.0000 sat    Cristobalite(alp  -1.2019     
   Saponite-Mg        0.0000 sat    Ripidolite-14A    -1.2042     
   Greenalite         0.0000 sat    Boehmite          -1.2056     
   Daphnite-14A       0.0000 sat    Fayalite          -1.2492     
   Troilite           0.0000 sat    Coesite           -1.4426     
   Pyrrhotite        -0.0796        Cristobalite(bet  -1.5041     
   Saponite-Ca       -0.3492        SiO2(am)          -1.6781     
   Saponite-Na       -0.3875        Gibbsite          -1.6915     
   Cronstedtite-7A   -0.4418        FeO               -1.7296     
   Ice               -0.4792        Enstatite         -2.1240     
   Minnesotaite      -0.6103        Annite            -2.2757     
   Talc              -0.6991        Wustite           -2.2947     
   Hematite          -0.7705        Halite            -2.3433     
   Quartz            -0.7842        Clinochlore-14A   -2.3927     
   Diaspore          -0.9108        Brucite           -2.5145     
   Tridymite         -0.9560        Fe(OH)2           -2.5214     
   Ferrosilite       -0.9721        C                 -2.7151     
   Chalcedony        -1.0009        Chamosite-7A      -2.8365     
   Chrysotile        -1.0614        Daphnite-7A       -2.8752     
   Goethite          -1.0808        Phlogopite        -2.9235     
    (only minerals with log Q/K > -3 listed)

                         partial
  Gases               press. (bar)     fugacity     fug. coef.    log fug.
 ---------------------------------------------------------------------------
   CH4(g)                   1.145         1.144        0.9993      0.0585
   H2O(g)                  0.8225        0.8104        0.9852     -0.0913
   H2(g)                  0.01904       0.01905         1.001     -1.7201
   H2S(g)               3.997e-05     3.982e-05        0.9961     -4.3999
   CO2(g)               7.642e-08     7.624e-08        0.9976     -7.1178
   HCl(g)               3.627e-10     3.627e-10         1.000*    -9.4404
   CO(g)                4.096e-13     4.096e-13         1.000*   -12.3876
   C2H4(g)              9.350e-20     9.350e-20         1.000*   -19.0292
   S2(g)                9.748e-26     9.748e-26         1.000*   -25.0111
   SO2(g)               4.827e-26     4.792e-26        0.9928    -25.3195
   Na(g)                1.221e-43     1.221e-43         1.000*   -42.9133
   Cl2(g)               9.642e-45     9.642e-45         1.000*   -44.0158
   K(g)                 2.802e-47     2.802e-47         1.000*   -46.5526
   O2(g)                2.323e-60     2.323e-60        0.9999    -59.6339
   Mg(g)                3.594e-70     3.594e-70         1.000*   -69.4444
   Ca(g)                1.735e-90     1.735e-90         1.000*   -89.7606
   C(g)                 8.123e-96     8.123e-96         1.000*   -95.0903
   Al(g)               2.048e-106    2.048e-106         1.000*  -105.6886
   Si(g)               4.892e-115    4.892e-115         1.000*  -114.3105
    *no data, gas taken to be ideal

                                  In fluid              Sorbed            Kd
  Original basis total moles   moles     mg/kg      moles     mg/kg      L/kg
 -------------------------------------------------------------------------------
   H2O                 55.6       55.5  9.44e+05
   Al+++             0.0106   5.27e-09  0.000134
   Ca++              0.0201     0.0192      725.
   Cl-                0.990      0.990  3.32e+04
   CrO4--           0.00300   9.52e-17  1.04e-11
   Fe++              0.0383    0.00587      310.
   H+                -0.262    0.00101     0.966
   HCO3-            0.00100    0.00100      57.6
   HPO4--          0.000582   9.62e-06     0.872
   K+               0.00125    0.00125      46.3
   Mg++               0.414      0.327  7.51e+03
   Mn++            0.000931   0.000931      48.3
   Na+                0.639      0.639  1.39e+04
   O2(aq)          -0.00268   -0.00201     -60.8
   SO4--            0.00129   1.62e-06     0.147
   SiO2(aq)           0.105   0.000138      7.81
   Ti(OH)4(aq)     0.000942   0.000942      103.

  Elemental composition               In fluid                  Sorbed
                  total moles     moles       mg/kg        moles       mg/kg
 -------------------------------------------------------------------------------
   Aluminum           0.01058    5.274e-09   0.0001344
   Calcium            0.02011      0.01915       725.2
   Carbon            0.001000     0.001000       11.35
   Chlorine            0.9900       0.9900   3.316e+04
   Chromium          0.002999    9.520e-17   4.677e-12
   Hydrogen             111.0        111.0   1.057e+05
   Iron               0.03826     0.005869       309.7
   Magnesium           0.4138       0.3269       7506.
   Manganese        0.0009308    0.0009308       48.31
   Oxygen               55.87        55.48   8.386e+05
   Phosphorus       0.0005824    9.616e-06      0.2814
   Potassium         0.001253     0.001253       46.27
   Silicon             0.1048    0.0001375       3.650
   Sodium              0.6391       0.6391   1.388e+04
   Sulfur            0.001291    1.618e-06     0.04901
   Titanium         0.0009417    0.0009417       42.60


          Step #    14             Xi = 0.0152

          Temperature = 100.0 C    Pressure =  1.013 bars
          pH =  5.784              log fO2 =  -61.010
          Eh =  -0.3379 volts      pe =  -4.5647
          Ionic strength      =    1.311138 molal
          Charge imbalance    =    0.336417 eq/kg (17.22% error)
          Activity of water   =    0.972225
          Solvent mass        =     0.99918 kg
          Solution mass       =      1.0583 kg
          Mineral mass        =    0.016561 kg
          Solution density    =    0.987    g/cm3
          Solution viscosity  =    0.003    poise
          Chlorinity          =    0.990808 molal
          Dissolved solids    =       55842 mg/kg sol'n
          Hardness            =    32862.35 mg/kg sol'n as CaCO3
            carbonate         =       13.55 mg/kg sol'n as CaCO3
            non-carbonate     =    32848.81 mg/kg sol'n as CaCO3
          Carbonate alkalinity=       13.55 mg/kg sol'n as CaCO3
          Water type          =    Na-Cl
          Bulk volume         =    1.08e+03 cm3
          Fluid volume        =    1.07e+03 cm3
          Mineral volume      =        5.34 cm3
          Inert volume        =        0.00 cm3
          Porosity            =        99.5 %
          Permeability        =        83.2 cm2
          Mass reacted        =        16.2 g

                          moles          moles         grams          cm3      rxn rate
  Reactants             remaining       reacted       reacted       reacted  (mol/kg sec)
 ------------------------------------------------------------------------------------------
   H2O                    0.02280     0.0003525      0.006350          --            --  
   Al2O3                   0.4102      0.006342        0.6466          --            --  
   CaO                      1.482       0.02291         1.285          --            --  
   Cr2O3                   0.1163      0.001797        0.2732          --            --  
   FeO(ox)                  2.890       0.04468         3.210          --            --  
   K2O(ox)               0.009795     0.0001514       0.01426          --            --  
   MgO                      4.639       0.07172         2.891          --            --  
   MnO                    0.07211      0.001115       0.07909          --            --  
   Na2O(ox)                0.1220      0.001886        0.1169          --            --  
   P2O5                   0.02255     0.0003486       0.04948          --            --  
   S                      0.02260     0.0003493       0.01120      0.005419          --  
   SiO2                     8.127        0.1256         7.549          --            --  
   TiO2                   0.07296      0.001128       0.09010          --            --  

  Minerals in system     moles      log moles      grams        volume (cm3)
 ----------------------------------------------------------------------------
   Antigorite           3.867e-06     -5.413        0.01754        0.006764
   Chromite              0.001798     -2.745         0.4024         0.07913
   Daphnite-14A          0.001086     -2.964         0.7752          0.2319
   Greenalite            0.002642     -2.578         0.9822          0.3038
   Hydroxylapatite      0.0002319     -3.635         0.1165         0.04395
   Magnetite             0.008428     -2.074          1.951          0.3752
   Saponite-Mg            0.03186     -1.497          12.20           4.258
   Troilite              0.001348     -2.870         0.1185         0.04473
                                               _____________   _____________
          (total)                                     16.56           5.343 

  Aqueous species       molality    mg/kg sol'n    act. coef.     log act.
 ---------------------------------------------------------------------------
   Cl-                     0.8562     2.866e+04      0.5556       -0.3227
   Na+                     0.5824     1.264e+04      0.6207       -0.4419
   Mg++                    0.2519         5781.      0.2489       -1.2027
   MgCl+                  0.07307         4123.      0.6207       -1.3434
   NaCl(aq)               0.05787         3193.      1.0000       -1.2376
   Ca++                   0.02118         801.4      0.1741       -2.4333
   Fe++                  0.003168         167.1      0.1741       -3.2584
   K+                    0.001264         46.67      0.5556       -3.1535
   CaCl+                 0.001243         88.65      0.6207       -3.1126
   Ti(OH)4(aq)           0.001130         123.6      1.0000       -2.9470
   Methane(aq)           0.001001         15.16      1.0000       -2.9996
   MnCl+                0.0007789         66.48      0.6207       -3.3156
   FeCl+                0.0006792         58.55      0.6207       -3.3751
   CaCl2(aq)            0.0003469         36.35      1.0000       -3.4598
   Mn++                 0.0003379         17.53      0.1741       -4.2304
   H2(aq)               7.416e-05        0.1411      1.0000       -4.1299
   SiO2(aq)             6.219e-05         3.528      1.0000       -4.2063
   FeCl4--              4.574e-05         8.536      0.0979       -5.3491
   KCl(aq)              3.980e-05         2.801      1.0000       -4.4002
   H2PO4-               2.146e-06        0.1966      0.6207       -5.8754
   FeCl2(aq)            2.096e-06        0.2508      1.0000       -5.6787
   H+                   2.027e-06      0.001929      0.8103       -5.7844
   H2S(aq)              7.875e-07       0.02534      1.0000       -6.1037
   OH-                  5.576e-07      0.008953      0.5899       -6.4829
   HPO4--               4.274e-07       0.03873      0.0979       -7.3786
   HS-                  2.674e-07      0.008351      0.5899       -6.8020
   NaHSiO3(aq)          1.972e-07       0.01864      1.0000       -6.7050
   HCl(aq)              1.875e-07      0.006453      1.0000       -6.7271
   HSiO3-               4.883e-08      0.003554      0.6207       -7.5185
   NaOH(aq)             2.789e-08      0.001053      1.0000       -7.5545
    (only species > 1e-8 molal listed)

  Mineral saturation states
                     log Q/K                          log Q/K
 ----------------------------------------------------------------
   Greenalite         0.0000 sat    Saponite-H        -1.1645     
   Magnetite          0.0000 sat    Goethite          -1.1954     
   Troilite           0.0000 sat    Whitlockite       -1.2506     
   Daphnite-14A       0.0000 sat    Boehmite          -1.2629     
   Antigorite         0.0000 sat    Minnesotaite      -1.2981     
   Saponite-Mg        0.0000 sat    Tridymite         -1.2999     
   Hydroxylapatite    0.0000 sat    Chalcedony        -1.3448     
   Chromite           0.0000 sat    FeO               -1.5003     
   Pyrrhotite        -0.0796        Clinochlore-14A   -1.5153     
   Saponite-Ca       -0.3364        Cristobalite(alp  -1.5458     
   Saponite-Na       -0.3869        Gibbsite          -1.7488     
   Ice               -0.4792        Coesite           -1.7865     
   Chrysotile        -0.5349        Cristobalite(bet  -1.8480     
   Cronstedtite-7A   -0.5564        SiO2(am)          -2.0220     
   Ripidolite-14A    -0.6777        Enstatite         -2.0631     
   Talc              -0.8605        Brucite           -2.1097     
   Pyrite            -0.9171        Wustite           -2.1140     
   Diaspore          -0.9681        Fe(OH)2           -2.2921     
   Hematite          -0.9998        Halite            -2.3426     
   Ferrosilite       -1.0868        Annite            -2.4560     
   Saponite-K        -1.1033        Phlogopite        -2.5773     
   Quartz            -1.1281        Chamosite-7A      -2.8365     
   Fayalite          -1.1346        Daphnite-7A       -2.8752     
    (only minerals with log Q/K > -3 listed)

                         partial
  Gases               press. (bar)     fugacity     fug. coef.    log fug.
 ---------------------------------------------------------------------------
   CH4(g)                   1.145         1.144        0.9993      0.0586
   H2O(g)                  0.8225        0.8103        0.9852     -0.0913
   H2(g)                  0.09278       0.09284         1.001     -1.0323
   H2S(g)               2.357e-05     2.348e-05        0.9961     -4.6292
   HCl(g)               2.270e-10     2.270e-10         1.000*    -9.6440
   CO2(g)               1.355e-10     1.352e-10        0.9976     -9.8690
   CO(g)                3.540e-15     3.540e-15         1.000*   -14.4510
   C2H4(g)              3.938e-21     3.938e-21         1.000*   -20.4047
   S2(g)                1.428e-27     1.428e-27         1.000*   -26.8453
   SO2(g)               2.460e-28     2.442e-28        0.9928    -27.6122
   Na(g)                4.314e-43     4.314e-43         1.000*   -42.3651
   Cl2(g)               7.749e-46     7.749e-46         1.000*   -45.1107
   K(g)                 1.029e-46     1.029e-46         1.000*   -45.9877
   O2(g)                9.784e-62     9.782e-62        0.9999    -61.0096
   Mg(g)                4.448e-69     4.448e-69         1.000*   -68.3518
   Ca(g)                2.568e-89     2.568e-89         1.000*   -88.5904
   C(g)                 3.421e-97     3.421e-97         1.000*   -96.4658
   Al(g)               1.931e-105    1.931e-105         1.000*  -104.7142
   Si(g)               5.263e-114    5.263e-114         1.000*  -113.2788
    *no data, gas taken to be ideal

                                  In fluid              Sorbed            Kd
  Original basis total moles   moles     mg/kg      moles     mg/kg      L/kg
 -------------------------------------------------------------------------------
   H2O                 55.7       55.5  9.44e+05
   Al+++             0.0127   6.57e-09  0.000167
   Ca++              0.0239     0.0228      862.
   Cl-                0.990      0.990  3.32e+04
   CrO4--           0.00360   2.01e-17  2.20e-12
   Fe++              0.0457    0.00389      205.
   H+                -0.314    0.00101     0.957
   HCO3-            0.00100    0.00100      57.7
   HPO4--          0.000698   2.57e-06     0.233
   K+               0.00130    0.00130      48.1
   Mg++               0.426      0.325  7.46e+03
   Mn++             0.00112    0.00112      57.9
   Na+                0.640      0.640  1.39e+04
   O2(aq)          -0.00322   -0.00204     -61.7
   SO4--            0.00135   1.05e-06    0.0957
   SiO2(aq)           0.126   6.24e-05      3.54
   Ti(OH)4(aq)      0.00113    0.00113      124.

  Elemental composition               In fluid                  Sorbed
                  total moles     moles       mg/kg        moles       mg/kg
 -------------------------------------------------------------------------------
   Aluminum           0.01269    6.566e-09   0.0001674
   Calcium            0.02391      0.02275       861.6
   Carbon            0.001000     0.001000       11.35
   Chlorine            0.9900       0.9900   3.317e+04
   Chromium          0.003596    2.012e-17   9.883e-13
   Hydrogen             111.0        110.9   1.057e+05
   Iron               0.04568     0.003892       205.4
   Magnesium           0.4257       0.3247       7458.
   Manganese         0.001116     0.001116       57.93
   Oxygen               55.94        55.47   8.386e+05
   Phosphorus       0.0006982    2.573e-06     0.07530
   Potassium         0.001303     0.001303       48.13
   Silicon             0.1256    6.239e-05       1.656
   Sodium              0.6398       0.6398   1.390e+04
   Sulfur            0.001349    1.054e-06     0.03194
   Titanium          0.001129     0.001129       51.08


          Step #    26             Xi = 0.1000

          Temperature = 100.0 C    Pressure =  1.013 bars
          pH =  5.903              log fO2 =  -61.011
          Eh =  -0.3468 volts      pe =  -4.6839
          Ionic strength      =    1.339246 molal
          Charge imbalance    =    0.337738 eq/kg (17.02% error)
          Activity of water   =    0.971613
          Solvent mass        =     0.99200 kg
          Solution mass       =      1.0541 kg
          Mineral mass        =     0.11103 kg
          Solution density    =    0.989    g/cm3
          Solution viscosity  =    0.003    poise
          Chlorinity          =    0.997988 molal
          Dissolved solids    =       58954 mg/kg sol'n
          Hardness            =    31480.21 mg/kg sol'n as CaCO3
            carbonate         =       16.40 mg/kg sol'n as CaCO3
            non-carbonate     =    31463.81 mg/kg sol'n as CaCO3
          Carbonate alkalinity=       16.40 mg/kg sol'n as CaCO3
          Water type          =    Na-Cl
          Bulk volume         =    1.10e+03 cm3
          Fluid volume        =    1.07e+03 cm3
          Mineral volume      =        37.2 cm3
          Inert volume        =        0.00 cm3
          Porosity            =        96.6 %
          Permeability        =        30.8 cm2
          Mass reacted        =         107 g

                          moles          moles         grams          cm3      rxn rate
  Reactants             remaining       reacted       reacted       reacted  (mol/kg sec)
 ------------------------------------------------------------------------------------------
   H2O                    0.02084      0.002315       0.04171          --            --  
   Al2O3                   0.3749       0.04166         4.247          --            --  
   CaO                      1.354        0.1505         8.438          --            --  
   Cr2O3                   0.1063       0.01181         1.794          --            --  
   FeO(ox)                  2.641        0.2935         21.08          --            --  
   K2O(ox)               0.008951     0.0009946       0.09369          --            --  
   MgO                      4.240        0.4711         18.99          --            --  
   MnO                    0.06591      0.007323        0.5195          --            --  
   Na2O(ox)                0.1115       0.01239        0.7678          --            --  
   P2O5                   0.02061      0.002290        0.3250          --            --  
   S                      0.02065      0.002294       0.07357       0.03559          --  
   SiO2                     7.427        0.8252         49.58          --            --  
   TiO2                   0.06667      0.007408        0.5918          --            --  

  Minerals in system     moles      log moles      grams        volume (cm3)
 ----------------------------------------------------------------------------
   Antigorite            0.003338     -2.477          15.14           5.838
   Chromite               0.01181     -1.928          2.643          0.5196
   Daphnite-14A           0.01678     -1.775          11.97           3.581
   Greenalite             0.05403     -1.267          20.09           6.214
   Hydroxylapatite       0.001527     -2.816         0.7669          0.2894
   Magnetite              0.01037     -1.984          2.402          0.4618
   Saponite-Mg             0.1508     -0.822          57.73           20.15
   Troilite              0.003293     -2.482         0.2895          0.1093
                                               _____________   _____________
          (total)                                     111.0           37.16 

  Aqueous species       molality    mg/kg sol'n    act. coef.     log act.
 ---------------------------------------------------------------------------
   Cl-                     0.8750     2.919e+04      0.5552       -0.3135
   Na+                     0.6047     1.308e+04      0.6210       -0.4254
   Mg++                    0.1460         3340.      0.2487       -1.4399
   Ca++                    0.1347         5079.      0.1736       -1.6313
   NaCl(aq)               0.06139         3376.      1.0000       -1.2119
   MgCl+                  0.04320         2429.      0.6210       -1.5714
   CaCl+                 0.008045         571.8      0.6210       -2.3014
   Ti(OH)4(aq)           0.007469         814.7      1.0000       -2.1267
   MnCl+                 0.005177         440.3      0.6210       -2.4929
   K+                    0.002920         107.4      0.5552       -2.7902
   CaCl2(aq)             0.002294         239.6      1.0000       -2.6394
   Mn++                  0.002206         114.1      0.1736       -3.4169
   Fe++                  0.001840         96.72      0.1736       -3.4956
   Methane(aq)           0.001008         15.22      1.0000       -2.9965
   FeCl+                0.0004016         34.50      0.6210       -3.6032
   KCl(aq)              9.381e-05         6.582      1.0000       -4.0277
   H2(aq)               7.427e-05        0.1409      1.0000       -4.1292
   SiO2(aq)             6.216e-05         3.515      1.0000       -4.2065
   FeCl4--              2.903e-05         5.399      0.0972       -5.5497
   H+                   1.539e-06      0.001459      0.8120       -5.9033
   FeCl2(aq)            1.266e-06        0.1510      1.0000       -5.8976
   H2S(aq)              7.865e-07       0.02522      1.0000       -6.1043
   OH-                  7.327e-07       0.01173      0.5899       -6.3643
   HS-                  3.512e-07       0.01093      0.5899       -6.6837
   NaHSiO3(aq)          2.691e-07       0.02534      1.0000       -6.5701
   HCl(aq)              1.456e-07      0.004995      1.0000       -6.8369
   HSiO3-               6.410e-08      0.004651      0.6210       -7.4000
   H2PO4-               5.217e-08      0.004761      0.6210       -7.4895
   NaOH(aq)             3.808e-08      0.001433      1.0000       -7.4193
   HPO4--               1.376e-08      0.001243      0.0972       -8.8738
    (only species > 1e-8 molal listed)

  Mineral saturation states
                     log Q/K                          log Q/K
 ----------------------------------------------------------------
   Antigorite         0.0000 sat    Goethite          -1.1957     
   Saponite-Mg        0.0000 sat    Boehmite          -1.2630     
   Hydroxylapatite    0.0000 sat    Minnesotaite      -1.2982     
   Magnetite          0.0000 sat    Tridymite         -1.3001     
   Greenalite         0.0000 sat    Chalcedony        -1.3450     
   Troilite           0.0000 sat    FeO               -1.5000     
   Daphnite-14A       0.0000 sat    Clinochlore-14A   -1.5153     
   Chromite           0.0000 sat    Cristobalite(alp  -1.5460     
   Pyrrhotite        -0.0796        Whitlockite       -1.5971     
   Saponite-Ca       -0.1649        Gibbsite          -1.7492     
   Saponite-Na       -0.3423        Coesite           -1.7867     
   Ice               -0.4795        Cristobalite(bet  -1.8482     
   Chrysotile        -0.5349        Annite            -1.9738     
   Cronstedtite-7A   -0.5569        SiO2(am)          -2.0222     
   Ripidolite-14A    -0.6777        Enstatite         -2.0630     
   Talc              -0.8607        Phlogopite        -2.0951     
   Pyrite            -0.9184        Brucite           -2.1097     
   Saponite-K        -0.9443        Wustite           -2.1137     
   Diaspore          -0.9682        Fe(OH)2           -2.2921     
   Hematite          -1.0001        Halite            -2.3169     
   Ferrosilite       -1.0867        Alabandite        -2.8106     
   Quartz            -1.1283        Chamosite-7A      -2.8365     
   Fayalite          -1.1341        Daphnite-7A       -2.8752     
   Saponite-H        -1.1646     
    (only minerals with log Q/K > -3 listed)

                         partial
  Gases               press. (bar)     fugacity     fug. coef.    log fug.
 ---------------------------------------------------------------------------
   CH4(g)                   1.153         1.153        0.9993      0.0617
   H2O(g)                  0.8220        0.8098        0.9852     -0.0916
   H2(g)                  0.09293       0.09299         1.001     -1.0316
   H2S(g)               2.354e-05     2.345e-05        0.9961     -4.6298
   HCl(g)               1.763e-10     1.763e-10         1.000*    -9.7538
   CO2(g)               1.355e-10     1.351e-10        0.9976     -9.8692
   CO(g)                3.546e-15     3.546e-15         1.000*   -14.4502
   C2H4(g)              3.983e-21     3.983e-21         1.000*   -20.3998
   S2(g)                1.419e-27     1.419e-27         1.000*   -26.8479
   SO2(g)               2.442e-28     2.424e-28        0.9928    -27.6155
   Na(g)                5.898e-43     5.898e-43         1.000*   -42.2293
   Cl2(g)               4.667e-46     4.667e-46         1.000*   -45.3310
   K(g)                 3.125e-46     3.125e-46         1.000*   -45.5052
   O2(g)                9.740e-62     9.739e-62        0.9999    -61.0115
   Mg(g)                4.462e-69     4.462e-69         1.000*   -68.3505
   Ca(g)                2.820e-88     2.820e-88         1.000*   -87.5498
   C(g)                 3.435e-97     3.435e-97         1.000*   -96.4641
   Al(g)               1.938e-105    1.938e-105         1.000*  -104.7127
   Si(g)               5.284e-114    5.284e-114         1.000*  -113.2771
    *no data, gas taken to be ideal

                                  In fluid              Sorbed            Kd
  Original basis total moles   moles     mg/kg      moles     mg/kg      L/kg
 -------------------------------------------------------------------------------
   H2O                 56.5       55.1  9.41e+05
   Al+++             0.0833   8.19e-09  0.000210
   Ca++               0.151      0.144  5.47e+03
   Cl-                0.990      0.990  3.33e+04
   CrO4--            0.0236   9.44e-18  1.04e-12
   Fe++               0.294    0.00225      119.
   H+                 -2.06    0.00100     0.959
   HCO3-            0.00100    0.00100      57.9
   HPO4--           0.00458   6.54e-08   0.00596
   K+               0.00299    0.00299      111.
   Mg++               0.825      0.188  4.33e+03
   Mn++             0.00732    0.00732      382.
   Na+                0.661      0.661  1.44e+04
   O2(aq)           -0.0211   -0.00204     -61.9
   SO4--            0.00329   1.13e-06     0.103
   SiO2(aq)           0.825   6.20e-05      3.53
   Ti(OH)4(aq)      0.00741    0.00741      815.

  Elemental composition               In fluid                  Sorbed
                  total moles     moles       mg/kg        moles       mg/kg
 -------------------------------------------------------------------------------
   Aluminum           0.08331    8.185e-09   0.0002095
   Calcium             0.1515       0.1438       5469.
   Carbon            0.001000     0.001000       11.39
   Chlorine            0.9900       0.9900   3.330e+04
   Chromium           0.02361    9.439e-18   4.656e-13
   Hydrogen             111.0        110.2   1.053e+05
   Iron                0.2945     0.002254       119.4
   Magnesium           0.8251       0.1877       4328.
   Manganese         0.007324     0.007324       381.7
   Oxygen               58.29        55.09   8.362e+05
   Phosphorus        0.004580    6.542e-08    0.001922
   Potassium         0.002989     0.002989       110.9
   Silicon             0.8252    6.200e-05       1.652
   Sodium              0.6608       0.6608   1.441e+04
   Sulfur            0.003294    1.129e-06     0.03433
   Titanium          0.007409     0.007409       336.5


          Step #    36             Xi = 0.2000

          Temperature = 100.0 C    Pressure =  1.013 bars
          pH =  6.261              log fO2 =  -61.014
          Eh =  -0.3733 volts      pe =  -5.0416
          Ionic strength      =    1.371054 molal
          Charge imbalance    =    0.339361 eq/kg (16.8% error)
          Activity of water   =    0.970911
          Solvent mass        =     0.98352 kg
          Solution mass       =      1.0491 kg
          Mineral mass        =     0.22262 kg
          Solution density    =    0.991    g/cm3
          Solution viscosity  =    0.003    poise
          Chlorinity          =    1.006593 molal
          Dissolved solids    =       62516 mg/kg sol'n
          Hardness            =    29829.66 mg/kg sol'n as CaCO3
            carbonate         =       26.05 mg/kg sol'n as CaCO3
            non-carbonate     =    29803.62 mg/kg sol'n as CaCO3
          Carbonate alkalinity=       26.05 mg/kg sol'n as CaCO3
          Water type          =    Na-Cl
          Bulk volume         =    1.13e+03 cm3
          Fluid volume        =    1.06e+03 cm3
          Mineral volume      =        74.8 cm3
          Inert volume        =        0.00 cm3
          Porosity            =        93.4 %
          Permeability        =        10.1 cm2
          Mass reacted        =         213 g

                          moles          moles         grams          cm3      rxn rate
  Reactants             remaining       reacted       reacted       reacted  (mol/kg sec)
 ------------------------------------------------------------------------------------------
   H2O                    0.01852      0.004630       0.08342          --            --  
   Al2O3                   0.3332       0.08331         8.494          --            --  
   CaO                      1.204        0.3010         16.88          --            --  
   Cr2O3                  0.09445       0.02361         3.589          --            --  
   FeO(ox)                  2.348        0.5869         42.17          --            --  
   K2O(ox)               0.007957      0.001989        0.1874          --            --  
   MgO                      3.769        0.9422         37.97          --            --  
   MnO                    0.05858       0.01465         1.039          --            --  
   Na2O(ox)               0.09911       0.02478         1.536          --            --  
   P2O5                   0.01832      0.004579        0.6500          --            --  
   S                      0.01836      0.004589        0.1471       0.07118          --  
   SiO2                     6.602         1.650         99.17          --            --  
   TiO2                   0.05927       0.01482         1.184          --            --  

  Minerals in system     moles      log moles      grams        volume (cm3)
 ----------------------------------------------------------------------------
   Antigorite            0.007273     -2.138          32.99           12.72
   Chromite               0.02361     -1.627          5.285           1.039
   Daphnite-14A           0.03529     -1.452          25.18           7.532
   Greenalite              0.1146     -0.941          42.61           13.18
   Hydroxylapatite       0.003053     -2.515          1.534          0.5787
   Magnetite              0.01267     -1.897          2.933          0.5640
   Saponite-Ca            0.06182     -1.209          23.83           8.388
   Saponite-Mg             0.2292     -0.640          87.76           30.63
   Troilite              0.005587     -2.253         0.4912          0.1854
                                               _____________   _____________
          (total)                                     222.6           74.82 

  Aqueous species       molality    mg/kg sol'n    act. coef.     log act.
 ---------------------------------------------------------------------------
   Cl-                     0.8964     2.979e+04      0.5549       -0.3032
   Na+                     0.6314     1.361e+04      0.6213       -0.4064
   Ca++                    0.2606         9791.      0.1730       -1.3460
   NaCl(aq)               0.06567         3598.      1.0000       -1.1826
   Mg++                   0.02824         643.5      0.2485       -2.1538
   CaCl+                  0.01588         1125.      0.6213       -2.0058
   Ti(OH)4(aq)            0.01507         1637.      1.0000       -1.8220
   MnCl+                  0.01050         890.1      0.6213       -2.1853
   MgCl+                 0.008543         478.6      0.6213       -2.2751
   K+                    0.004901         179.6      0.5549       -2.5655
   CaCl2(aq)             0.004639         482.7      1.0000       -2.3335
   Mn++                  0.004389         226.0      0.1730       -3.1196
   Methane(aq)           0.001017         15.29      1.0000       -2.9928
   Fe++                 0.0003568         18.68      0.1730       -4.2096
   KCl(aq)              0.0001612         11.26      1.0000       -3.7927
   FeCl+                7.941e-05         6.797      0.6213       -4.3068
   H2(aq)               7.441e-05        0.1406      1.0000       -4.1284
   SiO2(aq)             6.213e-05         3.500      1.0000       -4.2067
   FeCl4--              6.215e-06         1.152      0.0964       -6.2225
   OH-                  1.667e-06       0.02658      0.5900       -6.0073
   HS-                  7.982e-07       0.02475      0.5900       -6.3271
   H2S(aq)              7.852e-07       0.02509      1.0000       -6.1050
   H+                   6.741e-07     0.0006369      0.8140       -6.2606
   NaHSiO3(aq)          6.392e-07       0.05997      1.0000       -6.1944
   FeCl2(aq)            2.565e-07       0.03048      1.0000       -6.5909
   HSiO3-               1.457e-07       0.01053      0.6213       -7.0433
   NaOH(aq)             9.050e-08      0.003393      1.0000       -7.0434
   HCl(aq)              6.548e-08      0.002238      1.0000       -7.1839
   AlO2-                1.401e-08     0.0007749      0.6213       -8.0601
    (only species > 1e-8 molal listed)

  Mineral saturation states
                     log Q/K                          log Q/K
 ----------------------------------------------------------------
   Antigorite         0.0000 sat    Minnesotaite      -1.2984     
   Troilite           0.0000 sat    Tridymite         -1.3003     
   Saponite-Mg        0.0000 sat    Chalcedony        -1.3452     
   Saponite-Ca        0.0000 sat    Annite            -1.3918     
   Hydroxylapatite    0.0000 sat    FeO               -1.4996     
   Daphnite-14A       0.0000 sat    Phlogopite        -1.5131     
   Magnetite          0.0000 sat    Clinochlore-14A   -1.5153     
   Greenalite         0.0000 sat    Cristobalite(alp  -1.5462     
   Chromite           0.0000 sat    Gibbsite          -1.7496     
   Pyrrhotite        -0.0796        Coesite           -1.7869     
   Saponite-Na       -0.2182        Alabandite        -1.7994     
   Ice               -0.4798        Cristobalite(bet  -1.8484     
   Chrysotile        -0.5349        Whitlockite       -1.9302     
   Cronstedtite-7A   -0.5574        SiO2(am)          -2.0224     
   Ripidolite-14A    -0.6777        Rhodonite         -2.0545     
   Saponite-K        -0.7523        Enstatite         -2.0629     
   Talc              -0.8608        Brucite           -2.1096     
   Pyrite            -0.9199        Wustite           -2.1134     
   Diaspore          -0.9683        Halite            -2.2876     
   Hematite          -1.0005        Fe(OH)2           -2.2920     
   Ferrosilite       -1.0865        Mn(OH)2(am)       -2.6825     
   Quartz            -1.1285        Diopside          -2.7213     
   Fayalite          -1.1336        Tephroite         -2.7370     
   Saponite-H        -1.1647        Chamosite-7A      -2.8365     
   Goethite          -1.1961        Daphnite-7A       -2.8752     
   Boehmite          -1.2631     
    (only minerals with log Q/K > -3 listed)

                         partial
  Gases               press. (bar)     fugacity     fug. coef.    log fug.
 ---------------------------------------------------------------------------
   CH4(g)                   1.163         1.163        0.9993      0.0654
   H2O(g)                  0.8214        0.8092        0.9852     -0.0919
   H2(g)                  0.09310       0.09316         1.001     -1.0308
   H2S(g)               2.351e-05     2.341e-05        0.9961     -4.6305
   CO2(g)               1.354e-10     1.351e-10        0.9976     -9.8693
   HCl(g)               7.929e-11     7.929e-11         1.000*   -10.1008
   CO(g)                3.554e-15     3.554e-15         1.000*   -14.4492
   C2H4(g)              4.037e-21     4.037e-21         1.000*   -20.3939
   S2(g)                1.410e-27     1.410e-27         1.000*   -26.8509
   SO2(g)               2.421e-28     2.403e-28        0.9928    -27.6192
   Na(g)                1.404e-42     1.404e-42         1.000*   -41.8526
   K(g)                 1.195e-45     1.195e-45         1.000*   -44.9227
   Cl2(g)               9.423e-47     9.423e-47         1.000*   -46.0258
   O2(g)                9.690e-62     9.689e-62        0.9999    -61.0137
   Mg(g)                4.477e-69     4.477e-69         1.000*   -68.3490
   Ca(g)                2.825e-87     2.825e-87         1.000*   -86.5490
   C(g)                 3.452e-97     3.452e-97         1.000*   -96.4620
   Al(g)               1.946e-105    1.946e-105         1.000*  -104.7110
   Si(g)               5.308e-114    5.308e-114         1.000*  -113.2751
    *no data, gas taken to be ideal

                                  In fluid              Sorbed            Kd
  Original basis total moles   moles     mg/kg      moles     mg/kg      L/kg
 -------------------------------------------------------------------------------
   H2O                 57.5       54.6  9.38e+05
   Al+++              0.167   1.69e-08  0.000436
   Ca++               0.302      0.276  1.06e+04
   Cl-                0.990      0.990  3.35e+04
   CrO4--            0.0472   1.01e-18  1.12e-13
   Fe++               0.588   0.000435      23.2
   H+                 -4.12    0.00100     0.961
   HCO3-            0.00100    0.00100      58.2
   HPO4--           0.00916   4.04e-09  0.000370
   K+               0.00498    0.00498      186.
   Mg++                1.30     0.0362      838.
   Mn++              0.0146     0.0146      767.
   Na+                0.686      0.686  1.50e+04
   O2(aq)           -0.0423   -0.00204     -62.2
   SO4--            0.00559   1.56e-06     0.143
   SiO2(aq)            1.65   6.19e-05      3.54
   Ti(OH)4(aq)       0.0148     0.0148  1.64e+03

  Elemental composition               In fluid                  Sorbed
                  total moles     moles       mg/kg        moles       mg/kg
 -------------------------------------------------------------------------------
   Aluminum            0.1666    1.694e-08   0.0004356
   Calcium             0.3020       0.2765   1.056e+04
   Carbon            0.001000     0.001000       11.45
   Chlorine            0.9900       0.9900   3.346e+04
   Chromium           0.04722    1.009e-18   5.000e-14
   Hydrogen             111.0        109.3   1.050e+05
   Iron                0.5879    0.0004353       23.17
   Magnesium            1.296      0.03618       838.2
   Manganese          0.01465      0.01465       767.0
   Oxygen               61.07        54.65   8.335e+05
   Phosphorus        0.009159    4.041e-09   0.0001193
   Potassium         0.004978     0.004978       185.5
   Silicon              1.650    6.188e-05       1.656
   Sodium              0.6856       0.6856   1.502e+04
   Sulfur            0.005589    1.557e-06     0.04760
   Titanium           0.01482      0.01482       676.3


          Step #    39             Xi = 0.2274

          Temperature = 100.0 C    Pressure =  1.013 bars
          pH =  6.264              log fO2 =  -61.014
          Eh =  -0.3735 volts      pe =  -5.0451
          Ionic strength      =    1.368047 molal
          Charge imbalance    =    0.340015 eq/kg (16.82% error)
          Activity of water   =    0.970893
          Solvent mass        =     0.98119 kg
          Solution mass       =      1.0471 kg
          Mineral mass        =     0.25383 kg
          Solution density    =    0.991    g/cm3
          Solution viscosity  =    0.003    poise
          Chlorinity          =    1.008977 molal
          Dissolved solids    =       62929 mg/kg sol'n
          Hardness            =    29345.64 mg/kg sol'n as CaCO3
            carbonate         =       26.19 mg/kg sol'n as CaCO3
            non-carbonate     =    29319.45 mg/kg sol'n as CaCO3
          Carbonate alkalinity=       26.19 mg/kg sol'n as CaCO3
          Water type          =    Na-Cl
          Bulk volume         =    1.14e+03 cm3
          Fluid volume        =    1.06e+03 cm3
          Mineral volume      =        85.6 cm3
          Inert volume        =        0.00 cm3
          Porosity            =        92.5 %
          Permeability        =        7.40 cm2
          Mass reacted        =         242 g

                          moles          moles         grams          cm3      rxn rate
  Reactants             remaining       reacted       reacted       reacted  (mol/kg sec)
 ------------------------------------------------------------------------------------------
   H2O                    0.01789      0.005265       0.09485          --            --  
   Al2O3                   0.3218       0.09472         9.658          --            --  
   CaO                      1.163        0.3422         19.19          --            --  
   Cr2O3                  0.09121       0.02685         4.080          --            --  
   FeO(ox)                  2.267        0.6673         47.95          --            --  
   K2O(ox)               0.007684      0.002262        0.2130          --            --  
   MgO                      3.640         1.071         43.17          --            --  
   MnO                    0.05658       0.01665         1.181          --            --  
   Na2O(ox)               0.09571       0.02817         1.746          --            --  
   P2O5                   0.01769      0.005206        0.7390          --            --  
   S                      0.01773      0.005218        0.1673       0.08093          --  
   SiO2                     6.376         1.877         112.8          --            --  
   TiO2                   0.05724       0.01685         1.346          --            --  

  Minerals in system     moles      log moles      grams        volume (cm3)
 ----------------------------------------------------------------------------
   Antigorite            0.008363     -2.078          37.93           14.63
   Chromite               0.02685     -1.571          6.009           1.182
   Daphnite-14A           0.04037     -1.394          28.80           8.615
   Greenalite              0.1310     -0.883          48.71           15.07
   Hydroxylapatite       0.003471     -2.460          1.744          0.6580
   Magnetite              0.01330     -1.876          3.078          0.5920
   Saponite-Ca             0.3294     -0.482          127.0           44.70
   Troilite              0.006216     -2.206         0.5465          0.2062
                                               _____________   _____________
          (total)                                     253.8           85.65 

  Aqueous species       molality    mg/kg sol'n    act. coef.     log act.
 ---------------------------------------------------------------------------
   Cl-                     0.8970     2.980e+04      0.5550       -0.3029
   Na+                     0.6391     1.377e+04      0.6213       -0.4011
   Ca++                    0.2565         9631.      0.1731       -1.3528
   NaCl(aq)               0.06651         3643.      1.0000       -1.1771
   Mg++                   0.02780         633.1      0.2485       -2.1607
   Ti(OH)4(aq)            0.01717         1865.      1.0000       -1.7652
   CaCl+                  0.01564         1107.      0.6213       -2.0123
   MnCl+                  0.01197         1014.      0.6213       -2.1285
   MgCl+                 0.008415         471.2      0.6213       -2.2816
   K+                    0.005450         199.7      0.5550       -2.5193
   Mn++                  0.004998         257.3      0.1731       -3.0630
   CaCl2(aq)             0.004573         475.6      1.0000       -2.3398
   Methane(aq)           0.001019         15.32      1.0000       -2.9918
   Fe++                 0.0003511         18.37      0.1731       -4.2164
   KCl(aq)              0.0001794         12.53      1.0000       -3.7463
   FeCl+                7.822e-05         6.692      0.6213       -4.3134
   H2(aq)               7.442e-05        0.1406      1.0000       -4.1283
   SiO2(aq)             6.213e-05         3.498      1.0000       -4.2067
   FeCl4--              6.129e-06         1.135      0.0965       -6.2282
   OH-                  1.680e-06       0.02678      0.5900       -6.0039
   HS-                  8.045e-07       0.02493      0.5900       -6.3237
   H2S(aq)              7.852e-07       0.02508      1.0000       -6.1050
   H+                   6.689e-07     0.0006318      0.8138       -6.2641
   NaHSiO3(aq)          6.521e-07       0.06115      1.0000       -6.1857
   FeCl2(aq)            2.528e-07       0.03003      1.0000       -6.5972
   HSiO3-               1.468e-07       0.01061      0.6213       -7.0399
   NaOH(aq)             9.232e-08      0.003460      1.0000       -7.0347
   HCl(aq)              6.501e-08      0.002221      1.0000       -7.1870
   AlO2-                1.413e-08     0.0007807      0.6213       -8.0567
    (only species > 1e-8 molal listed)

  Mineral saturation states
                     log Q/K                          log Q/K
 ----------------------------------------------------------------
   Saponite-Ca        0.0000 sat    Minnesotaite      -1.2984     
   Antigorite         0.0000 sat    Tridymite         -1.3003     
   Troilite           0.0000 sat    Annite            -1.3422     
   Chromite           0.0000 sat    Chalcedony        -1.3452     
   Hydroxylapatite    0.0000 sat    Phlogopite        -1.4635     
   Daphnite-14A       0.0000 sat    FeO               -1.4996     
   Magnetite          0.0000 sat    Clinochlore-14A   -1.5153     
   Greenalite         0.0000 sat    Cristobalite(alp  -1.5462     
   Saponite-Mg       -0.0000 sat    Alabandite        -1.7360     
   Pyrrhotite        -0.0796        Gibbsite          -1.7496     
   Saponite-Na       -0.2154        Coesite           -1.7869     
   Ice               -0.4798        Cristobalite(bet  -1.8484     
   Chrysotile        -0.5349        Whitlockite       -1.9302     
   Cronstedtite-7A   -0.5574        Rhodonite         -1.9910     
   Ripidolite-14A    -0.6777        SiO2(am)          -2.0224     
   Saponite-K        -0.7360        Enstatite         -2.0629     
   Talc              -0.8608        Brucite           -2.1096     
   Pyrite            -0.9199        Wustite           -2.1134     
   Diaspore          -0.9683        Halite            -2.2821     
   Hematite          -1.0005        Fe(OH)2           -2.2920     
   Ferrosilite       -1.0865        Tephroite         -2.6101     
   Quartz            -1.1285        Mn(OH)2(am)       -2.6190     
   Fayalite          -1.1336        Diopside          -2.7213     
   Saponite-H        -1.1647        Chamosite-7A      -2.8365     
   Goethite          -1.1961        Daphnite-7A       -2.8752     
   Boehmite          -1.2631     
    (only minerals with log Q/K > -3 listed)

                         partial
  Gases               press. (bar)     fugacity     fug. coef.    log fug.
 ---------------------------------------------------------------------------
   CH4(g)                   1.166         1.165        0.9993      0.0664
   H2O(g)                  0.8214        0.8092        0.9852     -0.0919
   H2(g)                  0.09310       0.09317         1.001     -1.0307
   H2S(g)               2.350e-05     2.341e-05        0.9961     -4.6305
   CO2(g)               1.357e-10     1.354e-10        0.9976     -9.8684
   HCl(g)               7.872e-11     7.872e-11         1.000*   -10.1039
   CO(g)                3.562e-15     3.562e-15         1.000*   -14.4483
   C2H4(g)              4.056e-21     4.056e-21         1.000*   -20.3919
   S2(g)                1.409e-27     1.409e-27         1.000*   -26.8509
   SO2(g)               2.420e-28     2.403e-28        0.9928    -27.6193
   Na(g)                1.432e-42     1.432e-42         1.000*   -41.8439
   K(g)                 1.339e-45     1.339e-45         1.000*   -44.8731
   Cl2(g)               9.287e-47     9.287e-47         1.000*   -46.0321
   O2(g)                9.689e-62     9.687e-62        0.9999    -61.0138
   Mg(g)                4.477e-69     4.477e-69         1.000*   -68.3490
   Ca(g)                2.825e-87     2.825e-87         1.000*   -86.5490
   C(g)                 3.460e-97     3.460e-97         1.000*   -96.4610
   Al(g)               1.946e-105    1.946e-105         1.000*  -104.7109
   Si(g)               5.308e-114    5.308e-114         1.000*  -113.2750
    *no data, gas taken to be ideal

                                  In fluid              Sorbed            Kd
  Original basis total moles   moles     mg/kg      moles     mg/kg      L/kg
 -------------------------------------------------------------------------------
   H2O                 57.8       54.5  9.37e+05
   Al+++              0.189   1.70e-08  0.000439
   Ca++               0.343      0.271  1.04e+04
   Cl-                0.990      0.990  3.35e+04
   CrO4--            0.0537   9.86e-19  1.09e-13
   Fe++               0.668   0.000427      22.8
   H+                 -4.69    0.00100     0.963
   HCO3-            0.00100    0.00100      58.3
   HPO4--            0.0104   4.07e-09  0.000373
   K+               0.00552    0.00552      206.
   Mg++                1.43     0.0355      825.
   Mn++              0.0167     0.0167      874.
   Na+                0.692      0.692  1.52e+04
   O2(aq)           -0.0481   -0.00204     -62.3
   SO4--            0.00622   1.56e-06     0.143
   SiO2(aq)            1.88   6.17e-05      3.54
   Ti(OH)4(aq)       0.0168     0.0168  1.86e+03

  Elemental composition               In fluid                  Sorbed
                  total moles     moles       mg/kg        moles       mg/kg
 -------------------------------------------------------------------------------
   Aluminum            0.1894    1.704e-08   0.0004392
   Calcium             0.3432       0.2715   1.039e+04
   Carbon            0.001000     0.001000       11.47
   Chlorine            0.9900       0.9900   3.352e+04
   Chromium           0.05369    9.859e-19   4.896e-14
   Hydrogen             111.0        109.0   1.049e+05
   Iron                0.6683    0.0004275       22.80
   Magnesium            1.425      0.03553       824.8
   Manganese          0.01665      0.01665       873.8
   Oxygen               61.83        54.53   8.333e+05
   Phosphorus         0.01041    4.074e-09   0.0001205
   Potassium         0.005523     0.005523       206.2
   Silicon              1.877    6.174e-05       1.656
   Sodium              0.6923       0.6923   1.520e+04
   Sulfur            0.006218    1.560e-06     0.04777
   Titanium           0.01685      0.01685       770.4


          Step #    42             Xi = 0.2574

          Temperature = 100.0 C    Pressure =  1.013 bars
          pH =  7.038              log fO2 =  -61.676
          Eh =  -0.4431 volts      pe =  -5.9849
          Ionic strength      =    1.383246 molal
          Charge imbalance    =    0.340563 eq/kg (16.72% error)
          Activity of water   =    0.970594
          Solvent mass        =     0.97876 kg
          Solution mass       =      1.0454 kg
          Mineral mass        =     0.28748 kg
          Solution density    =    0.992    g/cm3
          Solution viscosity  =    0.003    poise
          Chlorinity          =    1.011486 molal
          Dissolved solids    =       63746 mg/kg sol'n
          Hardness            =    29537.10 mg/kg sol'n as CaCO3
            carbonate         =       42.26 mg/kg sol'n as CaCO3
            non-carbonate     =    29494.84 mg/kg sol'n as CaCO3
          Carbonate alkalinity=       42.26 mg/kg sol'n as CaCO3
          Water type          =    Na-Cl
          Bulk volume         =    1.15e+03 cm3
          Fluid volume        =    1.05e+03 cm3
          Mineral volume      =        97.0 cm3
          Inert volume        =        0.00 cm3
          Porosity            =        91.6 %
          Permeability        =        5.37 cm2
          Mass reacted        =         274 g

                          moles          moles         grams          cm3      rxn rate
  Reactants             remaining       reacted       reacted       reacted  (mol/kg sec)
 ------------------------------------------------------------------------------------------
   H2O                    0.01719      0.005959        0.1074          --            --  
   Al2O3                   0.3093        0.1072         10.93          --            --  
   CaO                      1.117        0.3873         21.72          --            --  
   Cr2O3                  0.08767       0.03039         4.619          --            --  
   FeO(ox)                  2.179        0.7554         54.27          --            --  
   K2O(ox)               0.007386      0.002560        0.2412          --            --  
   MgO                      3.498         1.213         48.87          --            --  
   MnO                    0.05438       0.01885         1.337          --            --  
   Na2O(ox)               0.09200       0.03189         1.976          --            --  
   P2O5                   0.01700      0.005893        0.8365          --            --  
   S                      0.01704      0.005906        0.1894       0.09161          --  
   SiO2                     6.128         2.124         127.6          --            --  
   TiO2                   0.05501       0.01907         1.523          --            --  

  Minerals in system     moles      log moles      grams        volume (cm3)
 ----------------------------------------------------------------------------
   Antigorite            0.009318     -2.031          42.27           16.30
   Chromite               0.03039     -1.517          6.802           1.337
   Daphnite-14A           0.04573     -1.340          32.63           9.760
   Greenalite              0.1494     -0.826          55.54           17.18
   Hydroxylapatite       0.003929     -2.406          1.974          0.7448
   Magnetite              0.01407     -1.852          3.257          0.6263
   Saponite-Ca             0.3726     -0.429          143.7           50.56
   Tephroite             0.003649     -2.438         0.7370          0.2781
   Troilite              0.006902     -2.161         0.6067          0.2290
                                               _____________   _____________
          (total)                                     287.5           97.02 

  Aqueous species       molality    mg/kg sol'n    act. coef.     log act.
 ---------------------------------------------------------------------------
   Cl-                     0.9062     3.008e+04      0.5548       -0.2986
   Na+                     0.6469     1.392e+04      0.6215       -0.3957
   Ca++                    0.2907     1.091e+04      0.1728       -1.2990
   NaCl(aq)               0.06802         3722.      1.0000       -1.1674
   Ti(OH)4(aq)            0.01948         2114.      1.0000       -1.7103
   CaCl+                  0.01788         1264.      0.6215       -1.9542
   MnCl+                 0.008347         706.4      0.6215       -2.2851
   K+                    0.006052         221.5      0.5548       -2.4739
   CaCl2(aq)             0.005280         548.6      1.0000       -2.2774
   Mn++                  0.003456         177.7      0.1728       -3.2239
   Mg++                  0.001030         23.43      0.2484       -3.5921
   Methane(aq)           0.001022         15.35      1.0000       -2.9907
   MgCl+                0.0003146         17.60      0.6215       -3.7088
   KCl(aq)              0.0002011         14.04      1.0000       -3.6966
   H2(aq)               0.0001594        0.3008      1.0000       -3.7975
   SiO2(aq)             4.246e-05         2.388      1.0000       -4.3721
   Fe++                 1.282e-05        0.6701      0.1728       -5.6547
   OH-                  9.989e-06        0.1591      0.5900       -5.2296
   HS-                  3.710e-06        0.1149      0.5900       -5.6597
   FeCl+                2.879e-06        0.2461      0.6215       -5.7474
   NaHSiO3(aq)          2.683e-06        0.2514      1.0000       -5.5714
   H2S(aq)              6.089e-07       0.01943      1.0000       -6.2155
   HSiO3-               5.965e-07       0.04305      0.6215       -6.4310
   NaOH(aq)             5.559e-07       0.02082      1.0000       -6.2550
   FeCl4--              2.333e-07       0.04318      0.0961       -7.6493
   H+                   1.123e-07     0.0001060      0.8148       -7.0385
   AlO2-                7.883e-08      0.004353      0.6215       -7.3099
   NaAlO2(aq)           1.132e-08     0.0008690      1.0000       -7.9460
   HCl(aq)              1.104e-08     0.0003768      1.0000       -7.9571
    (only species > 1e-8 molal listed)

  Mineral saturation states
                     log Q/K                          log Q/K
 ----------------------------------------------------------------
   Antigorite         0.0000 sat    Quartz            -1.2939     
   Troilite           0.0000 sat    Diopside          -1.3323     
   Magnetite          0.0000 sat    Pyrite            -1.3612     
   Hydroxylapatite    0.0000 sat    FeO               -1.3893     
   Saponite-Ca        0.0000 sat    Saponite-H        -1.4292     
   Tephroite          0.0000 sat    Tridymite         -1.4657     
   Greenalite         0.0000 sat    Clinochlore-14A   -1.4808     
   Chromite           0.0000 sat    Chalcedony        -1.5106     
   Daphnite-14A       0.0000 sat    Minnesotaite      -1.6289     
   Pyrrhotite        -0.0796        Cristobalite(alp  -1.7116     
   Saponite-Na       -0.2224        Gibbsite          -1.7773     
   Saponite-Mg       -0.2451        Coesite           -1.9523     
   Alabandite        -0.4586        Brucite           -1.9925     
   Ice               -0.4800        Cristobalite(bet  -2.0138     
   Chrysotile        -0.5143        Wustite           -2.0265     
   Cronstedtite-7A   -0.6127        Enstatite         -2.1110     
   Ripidolite-14A    -0.6571        Fe(OH)2           -2.1819     
   Annite            -0.7152        SiO2(am)          -2.1878     
   Saponite-K        -0.7299        Halite            -2.2724     
   Rhodonite         -0.7686        Hedenbergite      -2.3306     
   Phlogopite        -0.8159        Tremolite         -2.3532     
   Diaspore          -0.9959        Andradite         -2.4225     
   Fayalite          -1.0783        Wollastonite      -2.4386     
   Hematite          -1.1108        Whitlockite       -2.4643     
   Ferrosilite       -1.1415        Mesolite          -2.4760     
   Talc              -1.1707        Pseudowollastoni  -2.5729     
   Mn(OH)2(am)       -1.2314        Chamosite-7A      -2.8365     
   Goethite          -1.2513        Manganosite       -2.8397     
   Boehmite          -1.2907        Daphnite-7A       -2.8752     
    (only minerals with log Q/K > -3 listed)

                         partial
  Gases               press. (bar)     fugacity     fug. coef.    log fug.
 ---------------------------------------------------------------------------
   CH4(g)                   1.169         1.168        0.9993      0.0675
   H2O(g)                  0.8211        0.8090        0.9852     -0.0921
   H2(g)                   0.1994        0.1996         1.001     -0.6999
   H2S(g)               1.823e-05     1.816e-05        0.9961     -4.7410
   HCl(g)               1.337e-11     1.337e-11         1.000*   -10.8740
   CO2(g)               6.460e-12     6.445e-12        0.9976    -11.1908
   CO(g)                3.633e-16     3.633e-16         1.000*   -15.4398
   C2H4(g)              8.884e-22     8.884e-22         1.000*   -21.0514
   S2(g)                1.847e-28     1.847e-28         1.000*   -27.7334
   SO2(g)               1.909e-29     1.895e-29        0.9928    -28.7224
   Na(g)                1.263e-41     1.263e-41         1.000*   -40.8987
   K(g)                 1.294e-44     1.294e-44         1.000*   -43.8880
   Cl2(g)               1.250e-48     1.250e-48         1.000*   -47.9031
   O2(g)                2.110e-62     2.110e-62        0.9999    -61.6757
   Mg(g)                1.257e-68     1.257e-68         1.000*   -67.9008
   Ca(g)                2.423e-85     2.423e-85         1.000*   -84.6156
   C(g)                 7.559e-98     7.559e-98         1.000*   -97.1215
   Al(g)               5.728e-105    5.728e-105         1.000*  -104.2420
   Si(g)               1.665e-113    1.665e-113         1.000*  -112.7785
    *no data, gas taken to be ideal

                                  In fluid              Sorbed            Kd
  Original basis total moles   moles     mg/kg      moles     mg/kg      L/kg
 -------------------------------------------------------------------------------
   H2O                 58.1       54.3  9.36e+05
   Al+++              0.214   8.94e-08   0.00231
   Ca++               0.388      0.307  1.18e+04
   Cl-                0.990      0.990  3.36e+04
   CrO4--            0.0608   1.51e-20  1.67e-15
   Fe++               0.756   1.56e-05     0.833
   H+                 -5.30   0.000991     0.956
   HCO3-            0.00100    0.00100      58.4
   HPO4--            0.0118   1.49e-10  1.37e-05
   K+               0.00612    0.00612      229.
   Mg++                1.57    0.00132      30.6
   Mn++              0.0189     0.0116      607.
   Na+                0.700      0.700  1.54e+04
   O2(aq)           -0.0544   -0.00209     -63.9
   SO4--            0.00691   4.23e-06     0.389
   SiO2(aq)            2.12   4.48e-05      2.57
   Ti(OH)4(aq)       0.0191     0.0191  2.11e+03

  Elemental composition               In fluid                  Sorbed
                  total moles     moles       mg/kg        moles       mg/kg
 -------------------------------------------------------------------------------
   Aluminum            0.2144    8.936e-08    0.002306
   Calcium             0.3883       0.3072   1.178e+04
   Carbon            0.001000     0.001000       11.49
   Chlorine            0.9900       0.9900   3.357e+04
   Chromium           0.06078    1.508e-20   7.501e-16
   Hydrogen             111.0        108.7   1.048e+05
   Iron                0.7564    1.560e-05      0.8333
   Magnesium            1.567     0.001316       30.59
   Manganese          0.01885      0.01155       607.1
   Oxygen               62.66        54.41   8.327e+05
   Phosphorus         0.01179    1.487e-10   4.406e-06
   Potassium         0.006120     0.006120       228.9
   Silicon              2.124    4.476e-05       1.203
   Sodium              0.6998       0.6998   1.539e+04
   Sulfur            0.006906    4.229e-06      0.1297
   Titanium           0.01907      0.01907       873.4


          Step #    43             Xi = 0.2674

          Temperature = 100.0 C    Pressure =  1.013 bars
          pH =  7.494              log fO2 =  -62.057
          Eh =  -0.4839 volts      pe =  -6.5357
          Ionic strength      =    1.395135 molal
          Charge imbalance    =    0.340798 eq/kg (16.63% error)
          Activity of water   =    0.970388
          Solvent mass        =     0.97807 kg
          Solution mass       =      1.0447 kg
          Mineral mass        =     0.29885 kg
          Solution density    =    0.992    g/cm3
          Solution viscosity  =    0.003    poise
          Chlorinity          =    1.012197 molal
          Dissolved solids    =       63758 mg/kg sol'n
          Hardness            =    30386.36 mg/kg sol'n as CaCO3
            carbonate         =       46.34 mg/kg sol'n as CaCO3
            non-carbonate     =    30340.03 mg/kg sol'n as CaCO3
          Carbonate alkalinity=       46.34 mg/kg sol'n as CaCO3
          Water type          =    Na-Cl
          Bulk volume         =    1.15e+03 cm3
          Fluid volume        =    1.05e+03 cm3
          Mineral volume      =        101. cm3
          Inert volume        =        0.00 cm3
          Porosity            =        91.3 %
          Permeability        =        4.83 cm2
          Mass reacted        =         285 g

                          moles          moles         grams          cm3      rxn rate
  Reactants             remaining       reacted       reacted       reacted  (mol/kg sec)
 ------------------------------------------------------------------------------------------
   H2O                    0.01696      0.006191        0.1115          --            --  
   Al2O3                   0.3052        0.1114         11.36          --            --  
   CaO                      1.102        0.4024         22.56          --            --  
   Cr2O3                  0.08649       0.03157         4.798          --            --  
   FeO(ox)                  2.150        0.7847         56.38          --            --  
   K2O(ox)               0.007287      0.002660        0.2505          --            --  
   MgO                      3.451         1.260         50.77          --            --  
   MnO                    0.05365       0.01958         1.389          --            --  
   Na2O(ox)               0.09076       0.03313         2.053          --            --  
   P2O5                   0.01677      0.006122        0.8690          --            --  
   S                      0.01681      0.006135        0.1967       0.09517          --  
   SiO2                     6.046         2.207         132.6          --            --  
   TiO2                   0.05427       0.01981         1.582          --            --  

  Minerals in system     moles      log moles      grams        volume (cm3)
 ----------------------------------------------------------------------------
   Andradite            0.0006803     -3.167         0.3457         0.08970
   Antigorite            0.009390     -2.027          42.59           16.42
   Chromite               0.03157     -1.501          7.066           1.389
   Daphnite-14A           0.04743     -1.324          33.84           10.12
   Greenalite              0.1558     -0.807          57.92           17.92
   Hydroxylapatite       0.004082     -2.389          2.050          0.7737
   Magnetite              0.01370     -1.863          3.172          0.6100
   Saponite-Ca             0.3876     -0.412          149.4           52.59
   Tephroite             0.008996     -2.046          1.817          0.6856
   Troilite              0.007126     -2.147         0.6265          0.2364
                                               _____________   _____________
          (total)                                     298.9           100.8 

  Aqueous species       molality    mg/kg sol'n    act. coef.     log act.
 ---------------------------------------------------------------------------
   Cl-                     0.9125     3.029e+04      0.5547       -0.2957
   Na+                     0.6492     1.397e+04      0.6216       -0.3941
   Ca++                    0.3000     1.126e+04      0.1726       -1.2858
   NaCl(aq)               0.06874         3761.      1.0000       -1.1628
   Ti(OH)4(aq)            0.02025         2198.      1.0000       -1.6935
   CaCl+                  0.01855         1312.      0.6216       -1.9381
   K+                    0.006252         228.8      0.5547       -2.4599
   CaCl2(aq)             0.005517         573.2      1.0000       -2.2583
   MnCl+                 0.001151         97.43      0.6216       -3.1453
   Methane(aq)           0.001022         15.36      1.0000       -2.9904
   Mn++                 0.0004741         24.38      0.1726       -4.0871
   H2(aq)               0.0002473        0.4668      1.0000       -3.6067
   KCl(aq)              0.0002091         14.60      1.0000       -3.6796
   Mg++                 0.0001478         3.363      0.2483       -4.4354
   MgCl+                4.544e-05         2.542      0.6216       -4.5491
   SiO2(aq)             3.409e-05         1.918      1.0000       -4.4674
   OH-                  2.850e-05        0.4539      0.5900       -4.7742
   HS-                  9.144e-06        0.2832      0.5900       -5.2680
   NaHSiO3(aq)          6.170e-06        0.5781      1.0000       -5.2097
   Fe++                 1.824e-06       0.09536      0.1726       -6.5020
   NaOH(aq)             1.592e-06       0.05962      1.0000       -5.7980
   HSiO3-               1.366e-06       0.09861      0.6216       -6.0709
   H2S(aq)              5.258e-07       0.01678      1.0000       -6.2792
   FeCl+                4.119e-07       0.03521      0.6216       -6.5917
   AlO2-                2.168e-07       0.01197      0.6216       -6.8703
   H+                   3.932e-08     3.710e-05      0.8156       -7.4939
   FeCl4--              3.417e-08      0.006324      0.0958       -8.4847
   NaAlO2(aq)           3.128e-08      0.002400      1.0000       -7.5048
    (only species > 1e-8 molal listed)

  Mineral saturation states
                     log Q/K                          log Q/K
 ----------------------------------------------------------------
   Tephroite          0.0000 sat    FeO               -1.3257     
   Magnetite          0.0000 sat    Talc              -1.3494     
   Antigorite         0.0000 sat    Quartz            -1.3892     
   Troilite           0.0000 sat    Clinochlore-14A   -1.4610     
   Hydroxylapatite    0.0000 sat    Hedenbergite      -1.5336     
   Saponite-Ca        0.0000 sat    Tridymite         -1.5610     
   Chromite           0.0000 sat    Saponite-H        -1.5816     
   Andradite          0.0000 sat    Chalcedony        -1.6059     
   Daphnite-14A       0.0000 sat    Wollastonite      -1.6099     
   Greenalite         0.0000 sat    Pyrite            -1.6157     
   Pyrrhotite        -0.0796        Pseudowollastoni  -1.7442     
   Saponite-Na       -0.2241        Gibbsite          -1.7933     
   Annite            -0.3569        Cristobalite(alp  -1.8069     
   Saponite-Mg       -0.3864        Minnesotaite      -1.8196     
   Phlogopite        -0.4456        Mesolite          -1.8787     
   Alabandite        -0.4745        Brucite           -1.9250     
   Ice               -0.4801        Wustite           -1.9764     
   Chrysotile        -0.5023        Coesite           -2.0476     
   Diopside          -0.5314        Cristobalite(bet  -2.1091     
   Cronstedtite-7A   -0.6446        Fe(OH)2           -2.1183     
   Ripidolite-14A    -0.6451        Enstatite         -2.1388     
   Saponite-K        -0.7274        Halite            -2.2678     
   Rhodonite         -0.8163        SiO2(am)          -2.2831     
   Tremolite         -0.9300        Monticellite      -2.7338     
   Diaspore          -1.0118        Prehnite          -2.7501     
   Fayalite          -1.0464        Whitlockite       -2.7723     
   Ferrosilite       -1.1733        Manganosite       -2.7920     
   Hematite          -1.1744        Chamosite-7A      -2.8365     
   Mn(OH)2(am)       -1.1839        Daphnite-7A       -2.8752     
   Goethite          -1.2831        Epidote           -2.9176     
   Boehmite          -1.3066        Epidote-ord       -2.9230     
    (only minerals with log Q/K > -3 listed)

                         partial
  Gases               press. (bar)     fugacity     fug. coef.    log fug.
 ---------------------------------------------------------------------------
   CH4(g)                   1.170         1.169        0.9993      0.0678
   H2O(g)                  0.8209        0.8088        0.9852     -0.0922
   H2(g)                   0.3094        0.3097         1.001     -0.5091
   H2S(g)               1.574e-05     1.568e-05        0.9961     -4.8047
   HCl(g)               4.715e-12     4.715e-12         1.000*   -11.3265
   CO2(g)               1.115e-12     1.112e-12        0.9976    -11.9539
   CO(g)                9.729e-17     9.729e-17         1.000*   -16.0119
   C2H4(g)              3.695e-22     3.695e-22         1.000*   -21.4324
   S2(g)                5.721e-29     5.721e-29         1.000*   -28.2425
   SO2(g)               4.410e-30     4.378e-30        0.9928    -29.3587
   Na(g)                4.506e-41     4.506e-41         1.000*   -40.3462
   K(g)                 4.753e-44     4.753e-44         1.000*   -43.3231
   Cl2(g)               1.002e-49     1.002e-49         1.000*   -48.9989
   O2(g)                8.762e-63     8.761e-63        0.9999    -62.0575
   Mg(g)                2.279e-68     2.279e-68         1.000*   -67.6423
   Ca(g)                3.157e-84     3.157e-84         1.000*   -83.5007
   C(g)                 3.142e-98     3.142e-98         1.000*   -97.5028
   Al(g)               1.068e-104    1.068e-104         1.000*  -103.9715
   Si(g)               3.221e-113    3.221e-113         1.000*  -112.4921
    *no data, gas taken to be ideal

                                  In fluid              Sorbed            Kd
  Original basis total moles   moles     mg/kg      moles     mg/kg      L/kg
 -------------------------------------------------------------------------------
   H2O                 58.2       54.3  9.36e+05
   Al+++              0.223   2.44e-07   0.00630
   Ca++               0.403      0.317  1.22e+04
   Cl-                0.990      0.990  3.36e+04
   CrO4--            0.0631   1.87e-21  2.07e-16
   Fe++               0.786   2.22e-06     0.119
   H+                 -5.51   0.000972     0.938
   HCO3-            0.00100    0.00100      58.4
   HPO4--            0.0122   3.01e-11  2.77e-06
   K+               0.00632    0.00632      237.
   Mg++                1.61   0.000189      4.40
   Mn++              0.0196    0.00159      83.6
   Na+                0.702      0.702  1.55e+04
   O2(aq)           -0.0566   -0.00214     -65.5
   SO4--            0.00714   9.47e-06     0.871
   SiO2(aq)            2.21   4.07e-05      2.34
   Ti(OH)4(aq)       0.0198     0.0198  2.20e+03

  Elemental composition               In fluid                  Sorbed
                  total moles     moles       mg/kg        moles       mg/kg
 -------------------------------------------------------------------------------
   Aluminum            0.2228    2.438e-07    0.006296
   Calcium             0.4034       0.3170   1.216e+04
   Carbon            0.001000     0.001000       11.50
   Chlorine            0.9900       0.9900   3.360e+04
   Chromium           0.06314    1.867e-21   9.295e-17
   Hydrogen             111.0        108.7   1.048e+05
   Iron                0.7857    2.221e-06      0.1188
   Magnesium            1.614    0.0001890       4.397
   Manganese          0.01958     0.001590       83.60
   Oxygen               62.94        54.37   8.327e+05
   Phosphorus         0.01225    3.010e-11   8.925e-07
   Potassium         0.006319     0.006319       236.5
   Silicon              2.207    4.071e-05       1.094
   Sodium              0.7023       0.7023   1.545e+04
   Sulfur            0.007135    9.468e-06      0.2906
   Titanium           0.01981      0.01981       908.0


          Step #    47             Xi = 0.2981

          Temperature = 100.0 C    Pressure =  1.013 bars
          pH =  7.496              log fO2 =  -62.058
          Eh =  -0.4841 volts      pe =  -6.5381
          Ionic strength      =    1.394268 molal
          Charge imbalance    =    0.341534 eq/kg (16.64% error)
          Activity of water   =    0.970328
          Solvent mass        =     0.97552 kg
          Solution mass       =      1.0424 kg
          Mineral mass        =     0.33378 kg
          Solution density    =    0.992    g/cm3
          Solution viscosity  =    0.003    poise
          Chlorinity          =    1.014842 molal
          Dissolved solids    =       64181 mg/kg sol'n
          Hardness            =    30059.74 mg/kg sol'n as CaCO3
            carbonate         =       46.45 mg/kg sol'n as CaCO3
            non-carbonate     =    30013.29 mg/kg sol'n as CaCO3
          Carbonate alkalinity=       46.45 mg/kg sol'n as CaCO3
          Water type          =    Na-Cl
          Bulk volume         =    1.16e+03 cm3
          Fluid volume        =    1.05e+03 cm3
          Mineral volume      =        112. cm3
          Inert volume        =        0.00 cm3
          Porosity            =        90.3 %
          Permeability        =        3.51 cm2
          Mass reacted        =         318 g

                          moles          moles         grams          cm3      rxn rate
  Reactants             remaining       reacted       reacted       reacted  (mol/kg sec)
 ------------------------------------------------------------------------------------------
   H2O                    0.01625      0.006901        0.1243          --            --  
   Al2O3                   0.2924        0.1242         12.66          --            --  
   CaO                      1.056        0.4485         25.15          --            --  
   Cr2O3                  0.08287       0.03519         5.348          --            --  
   FeO(ox)                  2.060        0.8747         62.85          --            --  
   K2O(ox)               0.006981      0.002965        0.2793          --            --  
   MgO                      3.307         1.404         56.59          --            --  
   MnO                    0.05140       0.02183         1.548          --            --  
   Na2O(ox)               0.08696       0.03693         2.289          --            --  
   P2O5                   0.01607      0.006824        0.9687          --            --  
   S                      0.01611      0.006839        0.2193        0.1061          --  
   SiO2                     5.793         2.460         147.8          --            --  
   TiO2                   0.05200       0.02208         1.764          --            --  

  Minerals in system     moles      log moles      grams        volume (cm3)
 ----------------------------------------------------------------------------
   Andradite              0.01508     -1.821          7.666           1.989
   Antigorite             0.01063     -1.974          48.21           18.59
   Chromite               0.03519     -1.454          7.877           1.549
   Daphnite-14A           0.05553     -1.255          39.62           11.85
   Greenalite              0.1750     -0.757          65.04           20.12
   Hydroxylapatite       0.004550     -2.342          2.286          0.8625
   Saponite-Ca             0.4159     -0.381          160.3           56.43
   Tephroite              0.01013     -1.994          2.046          0.7719
   Troilite              0.007829     -2.106         0.6883          0.2597
                                               _____________   _____________
          (total)                                     333.8           112.4 

  Aqueous species       molality    mg/kg sol'n    act. coef.     log act.
 ---------------------------------------------------------------------------
   Cl-                     0.9143     3.033e+04      0.5547       -0.2948
   Na+                     0.6579     1.415e+04      0.6216       -0.3883
   Ca++                    0.2969     1.113e+04      0.1726       -1.2904
   NaCl(aq)               0.06979         3817.      1.0000       -1.1562
   Ti(OH)4(aq)            0.02264         2455.      1.0000       -1.6452
   CaCl+                  0.01839         1300.      0.6216       -1.9418
   K+                    0.006873         251.5      0.5547       -2.4188
   CaCl2(aq)             0.005481         569.3      1.0000       -2.2611
   MnCl+                 0.001142         96.56      0.6216       -3.1490
   Methane(aq)           0.001025         15.39      1.0000       -2.9892
   Mn++                 0.0004691         24.12      0.1726       -4.0917
   H2(aq)               0.0002474        0.4667      1.0000       -3.6066
   KCl(aq)              0.0002304         16.07      1.0000       -3.6376
   Mg++                 0.0001462         3.326      0.2483       -4.4399
   MgCl+                4.505e-05         2.520      0.6216       -4.5528
   SiO2(aq)             3.409e-05         1.917      1.0000       -4.4674
   OH-                  2.865e-05        0.4560      0.5900       -4.7719
   HS-                  9.192e-06        0.2845      0.5900       -5.2657
   NaHSiO3(aq)          6.285e-06        0.5886      1.0000       -5.2017
   Fe++                 1.805e-06       0.09432      0.1726       -6.5065
   NaOH(aq)             1.622e-06       0.06070      1.0000       -5.7900
   HSiO3-               1.373e-06       0.09908      0.6216       -6.0687
   H2S(aq)              5.257e-07       0.01677      1.0000       -6.2793
   FeCl+                4.085e-07       0.03490      0.6216       -6.5953
   AlO2-                2.180e-07       0.01203      0.6216       -6.8680
   H+                   3.911e-08     3.689e-05      0.8155       -7.4962
   FeCl4--              3.408e-08      0.006304      0.0959       -8.4858
   NaAlO2(aq)           3.186e-08      0.002444      1.0000       -7.4968
   S--                  1.005e-08     0.0003016      0.1338       -8.8713
    (only species > 1e-8 molal listed)

  Mineral saturation states
                     log Q/K                          log Q/K
 ----------------------------------------------------------------
   Greenalite         0.0000 sat    FeO               -1.3256     
   Saponite-Ca        0.0000 sat    Talc              -1.3494     
   Tephroite          0.0000 sat    Quartz            -1.3892     
   Troilite           0.0000 sat    Clinochlore-14A   -1.4610     
   Hydroxylapatite    0.0000 sat    Hedenbergite      -1.5336     
   Antigorite         0.0000 sat    Tridymite         -1.5610     
   Chromite           0.0000 sat    Saponite-H        -1.5816     
   Andradite          0.0000 sat    Chalcedony        -1.6059     
   Daphnite-14A       0.0000 sat    Wollastonite      -1.6099     
   Magnetite         -0.0000        Pyrite            -1.6158     
   Pyrrhotite        -0.0796        Pseudowollastoni  -1.7442     
   Saponite-Na       -0.2214        Gibbsite          -1.7933     
   Annite            -0.3135        Cristobalite(alp  -1.8069     
   Saponite-Mg       -0.3864        Minnesotaite      -1.8196     
   Phlogopite        -0.4022        Mesolite          -1.8734     
   Alabandite        -0.4746        Brucite           -1.9250     
   Ice               -0.4801        Wustite           -1.9763     
   Chrysotile        -0.5023        Coesite           -2.0476     
   Diopside          -0.5314        Cristobalite(bet  -2.1091     
   Cronstedtite-7A   -0.6446        Fe(OH)2           -2.1183     
   Ripidolite-14A    -0.6451        Enstatite         -2.1388     
   Saponite-K        -0.7131        Halite            -2.2612     
   Rhodonite         -0.8163        SiO2(am)          -2.2831     
   Tremolite         -0.9300        Monticellite      -2.7337     
   Diaspore          -1.0118        Prehnite          -2.7501     
   Fayalite          -1.0464        Whitlockite       -2.7723     
   Ferrosilite       -1.1733        Manganosite       -2.7920     
   Hematite          -1.1745        Chamosite-7A      -2.8365     
   Mn(OH)2(am)       -1.1839        Daphnite-7A       -2.8752     
   Goethite          -1.2832        Epidote           -2.9176     
   Boehmite          -1.3066        Epidote-ord       -2.9230     
    (only minerals with log Q/K > -3 listed)

                         partial
  Gases               press. (bar)     fugacity     fug. coef.    log fug.
 ---------------------------------------------------------------------------
   CH4(g)                   1.173         1.172        0.9993      0.0690
   H2O(g)                  0.8209        0.8088        0.9852     -0.0922
   H2(g)                   0.3095        0.3097         1.001     -0.5090
   H2S(g)               1.574e-05     1.568e-05        0.9961     -4.8048
   HCl(g)               4.699e-12     4.699e-12         1.000*   -11.3280
   CO2(g)               1.116e-12     1.114e-12        0.9976    -11.9532
   CO(g)                9.747e-17     9.747e-17         1.000*   -16.0111
   C2H4(g)              3.713e-22     3.713e-22         1.000*   -21.4303
   S2(g)                5.717e-29     5.717e-29         1.000*   -28.2428
   SO2(g)               4.406e-30     4.374e-30        0.9928    -29.3591
   Na(g)                4.591e-41     4.591e-41         1.000*   -40.3381
   K(g)                 5.253e-44     5.253e-44         1.000*   -43.2796
   Cl2(g)               9.956e-50     9.956e-50         1.000*   -49.0019
   O2(g)                8.757e-63     8.756e-63        0.9999    -62.0577
   Mg(g)                2.279e-68     2.279e-68         1.000*   -67.6422
   Ca(g)                3.158e-84     3.158e-84         1.000*   -83.5005
   C(g)                 3.149e-98     3.149e-98         1.000*   -97.5019
   Al(g)               1.068e-104    1.068e-104         1.000*  -103.9714
   Si(g)               3.222e-113    3.222e-113         1.000*  -112.4918
    *no data, gas taken to be ideal

                                  In fluid              Sorbed            Kd
  Original basis total moles   moles     mg/kg      moles     mg/kg      L/kg
 -------------------------------------------------------------------------------
   H2O                 58.5       54.2  9.36e+05
   Al+++              0.248   2.45e-07   0.00634
   Ca++               0.450      0.313  1.20e+04
   Cl-                0.990      0.990  3.37e+04
   CrO4--            0.0704   1.84e-21  2.05e-16
   Fe++               0.876   2.19e-06     0.118
   H+                 -6.14   0.000972     0.940
   HCO3-            0.00100    0.00100      58.5
   HPO4--            0.0136   3.03e-11  2.79e-06
   K+               0.00693    0.00693      260.
   Mg++                1.76   0.000187      4.35
   Mn++              0.0218    0.00157      82.8
   Na+                0.710      0.710  1.57e+04
   O2(aq)           -0.0630   -0.00214     -65.7
   SO4--            0.00784   9.49e-06     0.874
   SiO2(aq)            2.46   4.07e-05      2.35
   Ti(OH)4(aq)       0.0221     0.0221  2.46e+03

  Elemental composition               In fluid                  Sorbed
                  total moles     moles       mg/kg        moles       mg/kg
 -------------------------------------------------------------------------------
   Aluminum            0.2483    2.448e-07    0.006337
   Calcium             0.4495       0.3129   1.203e+04
   Carbon            0.001000     0.001000       11.52
   Chlorine            0.9900       0.9900   3.367e+04
   Chromium           0.07038    1.843e-21   9.191e-17
   Hydrogen             111.0        108.4   1.048e+05
   Iron                0.8757    2.193e-06      0.1175
   Magnesium            1.758    0.0001866       4.351
   Manganese          0.02183     0.001571       82.80
   Oxygen               63.79        54.24   8.325e+05
   Phosphorus         0.01365    3.032e-11   9.008e-07
   Potassium         0.006929     0.006929       259.9
   Silicon              2.460    4.072e-05       1.097
   Sodium              0.7099       0.7099   1.566e+04
   Sulfur            0.007839    9.490e-06      0.2919
   Titanium           0.02208      0.02208       1014.


          Step #    49             Xi = 0.3000

          Temperature = 100.0 C    Pressure =  1.013 bars
          pH =  7.592              log fO2 =  -63.142
          Eh =  -0.5112 volts      pe =  -6.9048
          Ionic strength      =    1.394847 molal
          Charge imbalance    =    0.341571 eq/kg (16.63% error)
          Activity of water   =    0.970315
          Solvent mass        =     0.97540 kg
          Solution mass       =      1.0423 kg
          Mineral mass        =     0.33595 kg
          Solution density    =    0.992    g/cm3
          Solution viscosity  =    0.003    poise
          Chlorinity          =    1.014973 molal
          Dissolved solids    =       64201 mg/kg sol'n
          Hardness            =    30090.18 mg/kg sol'n as CaCO3
            carbonate         =       47.04 mg/kg sol'n as CaCO3
            non-carbonate     =    30043.14 mg/kg sol'n as CaCO3
          Carbonate alkalinity=       47.04 mg/kg sol'n as CaCO3
          Water type          =    Na-Cl
          Bulk volume         =    1.16e+03 cm3
          Fluid volume        =    1.05e+03 cm3
          Mineral volume      =        113. cm3
          Inert volume        =        0.00 cm3
          Porosity            =        90.3 %
          Permeability        =        3.44 cm2
          Mass reacted        =         320 g

                          moles          moles         grams          cm3      rxn rate
  Reactants             remaining       reacted       reacted       reacted  (mol/kg sec)
 ------------------------------------------------------------------------------------------
   H2O                    0.01621      0.006946        0.1251          --            --  
   Al2O3                   0.2916        0.1250         12.74          --            --  
   CaO                      1.053        0.4514         25.31          --            --  
   Cr2O3                  0.08264       0.03542         5.383          --            --  
   FeO(ox)                  2.054        0.8804         63.25          --            --  
   K2O(ox)               0.006962      0.002984        0.2811          --            --  
   MgO                      3.298         1.413         56.96          --            --  
   MnO                    0.05126       0.02197         1.558          --            --  
   Na2O(ox)               0.08672       0.03717         2.303          --            --  
   P2O5                   0.01603      0.006869        0.9750          --            --  
   S                      0.01606      0.006883        0.2207        0.1068          --  
   SiO2                     5.777         2.476         148.8          --            --  
   TiO2                   0.05186       0.02222         1.775          --            --  

  Minerals in system     moles      log moles      grams        volume (cm3)
 ----------------------------------------------------------------------------
   Andradite              0.01573     -1.803          7.993           2.074
   Antigorite             0.01064     -1.973          48.24           18.60
   Chromite               0.03542     -1.451          7.928           1.559
   Daphnite-14A           0.05585     -1.253          39.85           11.92
   Greenalite              0.1758     -0.755          65.35           20.22
   Hydroxylapatite       0.004580     -2.339          2.300          0.8681
   Saponite-Ca             0.4189     -0.378          161.5           56.83
   Tephroite              0.01047     -1.980          2.114          0.7977
   Troilite              0.007872     -2.104         0.6921          0.2612
                                               _____________   _____________
          (total)                                     336.0           113.1 

  Aqueous species       molality    mg/kg sol'n    act. coef.     log act.
 ---------------------------------------------------------------------------
   Cl-                     0.9147     3.035e+04      0.5547       -0.2946
   Na+                     0.6584     1.416e+04      0.6216       -0.3880
   Ca++                    0.2972     1.115e+04      0.1726       -1.2899
   NaCl(aq)               0.06988         3822.      1.0000       -1.1557
   Ti(OH)4(aq)            0.02279         2472.      1.0000       -1.6423
   CaCl+                  0.01842         1302.      0.6216       -1.9411
   K+                    0.006912         252.9      0.5547       -2.4163
   CaCl2(aq)             0.005492         570.4      1.0000       -2.2602
   Methane(aq)           0.001025         15.39      1.0000       -2.9892
   H2(aq)               0.0008620         1.626      1.0000       -3.0645
   MnCl+                0.0007522         63.63      0.6216       -3.3301
   Mn++                 0.0003090         15.89      0.1726       -4.2730
   KCl(aq)              0.0002318         16.17      1.0000       -3.6350
   Mg++                 9.725e-05         2.212      0.2483       -4.6171
   OH-                  3.571e-05        0.5683      0.5900       -4.6764
   SiO2(aq)             3.257e-05         1.831      1.0000       -4.4872
   MgCl+                2.997e-05         1.676      0.6216       -4.7298
   HS-                  1.111e-05        0.3439      0.5900       -5.1833
   NaHSiO3(aq)          7.489e-06        0.7014      1.0000       -5.1256
   NaOH(aq)             2.023e-06       0.07571      1.0000       -5.6941
   HSiO3-               1.635e-06        0.1180      0.6216       -5.9929
   Fe++                 1.198e-06       0.06260      0.1726       -6.6845
   H2S(aq)              5.100e-07       0.01627      1.0000       -6.2924
   FeCl+                2.712e-07       0.02317      0.6216       -6.7732
   AlO2-                2.696e-07       0.01488      0.6216       -6.7757
   NaAlO2(aq)           3.943e-08      0.003025      1.0000       -7.4041
   H+                   3.138e-08     2.960e-05      0.8155       -7.5918
   FeCl4--              2.266e-08      0.004192      0.0959       -8.6631
   S--                  1.515e-08     0.0004545      0.1338       -8.6933
    (only species > 1e-8 molal listed)

  Mineral saturation states
                     log Q/K                          log Q/K
 ----------------------------------------------------------------
   Andradite          0.0000 sat    Talc              -1.3865     
   Tephroite          0.0000 sat    Quartz            -1.4090     
   Antigorite         0.0000 sat    Wollastonite      -1.4380     
   Saponite-Ca        0.0000 sat    Clinochlore-14A   -1.4568     
   Greenalite         0.0000 sat    Goethite          -1.5411     
   Hydroxylapatite    0.0000 sat    Pseudowollastoni  -1.5723     
   Troilite           0.0000 sat    Tridymite         -1.5808     
   Daphnite-14A       0.0000 sat    Saponite-H        -1.6133     
   Chromite           0.0000 sat    Chalcedony        -1.6257     
   Pyrrhotite        -0.0796        Hematite          -1.6903     
   Saponite-Na       -0.2214        Mesolite          -1.7487     
   Annite            -0.2385        Gibbsite          -1.7967     
   Phlogopite        -0.3247        Cristobalite(alp  -1.8267     
   Diopside          -0.3652        Minnesotaite      -1.8591     
   Saponite-Mg       -0.4157        Brucite           -1.9110     
   Alabandite        -0.4779        Wustite           -1.9926     
   Ice               -0.4801        Coesite           -2.0674     
   Chrysotile        -0.4999        Fe(OH)2           -2.1051     
   Magnetite         -0.5026        Cristobalite(bet  -2.1289     
   Tremolite         -0.6347        Enstatite         -2.1445     
   Ripidolite-14A    -0.6427        Pyrite            -2.1712     
   Saponite-K        -0.7124        Halite            -2.2607     
   Rhodonite         -0.8262        SiO2(am)          -2.3029     
   Diaspore          -1.0151        Prehnite          -2.4326     
   Fayalite          -1.0398        Monticellite      -2.5478     
   Cronstedtite-7A   -1.1538        Manganosite       -2.7821     
   Mn(OH)2(am)       -1.1740        Whitlockite       -2.8362     
   Ferrosilite       -1.1798        Chamosite-7A      -2.8365     
   Boehmite          -1.3099        Epidote           -2.8580     
   FeO               -1.3124        Epidote-ord       -2.8634     
   Hedenbergite      -1.3682        Daphnite-7A       -2.8752     
    (only minerals with log Q/K > -3 listed)

                         partial
  Gases               press. (bar)     fugacity     fug. coef.    log fug.
 ---------------------------------------------------------------------------
   CH4(g)                   1.173         1.172        0.9993      0.0690
   H2(g)                    1.078         1.079         1.001      0.0331
   H2O(g)                  0.8209        0.8087        0.9852     -0.0922
   H2S(g)               1.527e-05     1.521e-05        0.9961     -4.8179
   HCl(g)               3.772e-12     3.772e-12         1.000*   -11.4234
   CO2(g)               7.575e-15     7.557e-15        0.9976    -14.1217
   CO(g)                2.304e-18     2.304e-18         1.000*   -17.6375
   C2H4(g)              3.059e-23     3.059e-23         1.000*   -22.5145
   S2(g)                4.432e-30     4.432e-30         1.000*   -29.3534
   SO2(g)               1.010e-31     1.003e-31        0.9928    -30.9987
   Na(g)                1.069e-40     1.069e-40         1.000*   -39.9711
   K(g)                 1.229e-43     1.229e-43         1.000*   -42.9104
   Cl2(g)               1.841e-50     1.841e-50         1.000*   -49.7349
   O2(g)                7.212e-64     7.211e-64        0.9999    -63.1420
   Mg(g)                8.203e-68     8.203e-68         1.000*   -67.0860
   Ca(g)                1.711e-83     1.711e-83         1.000*   -82.7667
   C(g)                 2.594e-99     2.594e-99         1.000*   -98.5861
   Al(g)               6.895e-104    6.895e-104         1.000*  -103.1614
   Si(g)               3.738e-112    3.738e-112         1.000*  -111.4273
    *no data, gas taken to be ideal

                                  In fluid              Sorbed            Kd
  Original basis total moles   moles     mg/kg      moles     mg/kg      L/kg
 -------------------------------------------------------------------------------
   H2O                 58.6       54.1  9.36e+05
   Al+++              0.250   3.03e-07   0.00783
   Ca++               0.452      0.313  1.20e+04
   Cl-                0.990      0.990  3.37e+04
   CrO4--            0.0708   2.11e-21  2.35e-16
   Fe++               0.881   1.46e-06    0.0780
   H+                 -6.18   0.000965     0.933
   HCO3-            0.00100    0.00100      58.5
   HPO4--            0.0137   2.22e-11  2.04e-06
   K+               0.00697    0.00697      261.
   Mg++                1.77   0.000124      2.89
   Mn++              0.0220    0.00104      54.6
   Na+                0.710      0.710  1.57e+04
   O2(aq)           -0.0634   -0.00244     -75.0
   SO4--            0.00788   1.14e-05      1.05
   SiO2(aq)            2.48   4.07e-05      2.34
   Ti(OH)4(aq)       0.0222     0.0222  2.47e+03

  Elemental composition               In fluid                  Sorbed
                  total moles     moles       mg/kg        moles       mg/kg
 -------------------------------------------------------------------------------
   Aluminum            0.2499    3.025e-07    0.007831
   Calcium             0.4524       0.3132   1.204e+04
   Carbon            0.001000     0.001000       11.52
   Chlorine            0.9900       0.9900   3.367e+04
   Chromium           0.07084    2.108e-21   1.051e-16
   Hydrogen             111.0        108.4   1.048e+05
   Iron                0.8814    1.456e-06     0.07801
   Magnesium            1.767    0.0001241       2.894
   Manganese          0.02197     0.001035       54.56
   Oxygen               63.84        54.23   8.325e+05
   Phosphorus         0.01374    2.218e-11   6.590e-07
   Potassium         0.006968     0.006968       261.4
   Silicon              2.476    4.067e-05       1.096
   Sodium              0.7103       0.7103   1.567e+04
   Sulfur            0.007883    1.135e-05      0.3492
   Titanium           0.02223      0.02223       1021.


          Step #    54             Xi = 0.3283

          Temperature = 100.0 C    Pressure =  1.013 bars
          pH =  7.800              log fO2 =  -65.473
          Eh =  -0.5697 volts      pe =  -7.6953
          Ionic strength      =    1.394130 molal
          Charge imbalance    =    0.342072 eq/kg (16.63% error)
          Activity of water   =    0.970264
          Solvent mass        =     0.97358 kg
          Solution mass       =      1.0408 kg
          Mineral mass        =     0.36763 kg
          Solution density    =    0.992    g/cm3
          Solution viscosity  =    0.003    poise
          Chlorinity          =    1.016867 molal
          Dissolved solids    =       64575 mg/kg sol'n
          Hardness            =    29831.10 mg/kg sol'n as CaCO3
            carbonate         =       48.27 mg/kg sol'n as CaCO3
            non-carbonate     =    29782.83 mg/kg sol'n as CaCO3
          Carbonate alkalinity=       48.27 mg/kg sol'n as CaCO3
          Water type          =    Na-Cl
          Bulk volume         =    1.17e+03 cm3
          Fluid volume        =    1.05e+03 cm3
          Mineral volume      =        123. cm3
          Inert volume        =        0.00 cm3
          Porosity            =        89.5 %
          Permeability        =        2.61 cm2
          Mass reacted        =         350 g

                          moles          moles         grams          cm3      rxn rate
  Reactants             remaining       reacted       reacted       reacted  (mol/kg sec)
 ------------------------------------------------------------------------------------------
   H2O                    0.01555      0.007601        0.1369          --            --  
   Al2O3                   0.2798        0.1368         13.94          --            --  
   CaO                      1.011        0.4940         27.70          --            --  
   Cr2O3                  0.07930       0.03876         5.891          --            --  
   FeO(ox)                  1.971        0.9635         69.22          --            --  
   K2O(ox)               0.006681      0.003265        0.3076          --            --  
   MgO                      3.164         1.547         62.33          --            --  
   MnO                    0.04919       0.02404         1.705          --            --  
   Na2O(ox)               0.08321       0.04067         2.521          --            --  
   P2O5                   0.01538      0.007517         1.067          --            --  
   S                      0.01541      0.007533        0.2415        0.1168          --  
   SiO2                     5.543         2.709         162.8          --            --  
   TiO2                   0.04976       0.02432         1.943          --            --  

  Minerals in system     moles      log moles      grams        volume (cm3)
 ----------------------------------------------------------------------------
   Andradite              0.02782     -1.556          14.14           3.668
   Antigorite             0.01073     -1.969          48.69           18.77
   Chromite               0.03876     -1.412          8.676           1.706
   Daphnite-14A           0.06059     -1.218          43.23           12.93
   Greenalite              0.1862     -0.730          69.22           21.41
   Hydroxylapatite       0.005012     -2.300          2.517          0.9499
   Saponite-Ca             0.4616     -0.336          178.0           62.63
   Tephroite              0.01181     -1.928          2.386          0.9002
   Tremolite            9.105e-05     -4.041        0.07397         0.02485
   Troilite              0.008516     -2.070         0.7487          0.2825
                                               _____________   _____________
          (total)                                     367.6           123.3 

  Aqueous species       molality    mg/kg sol'n    act. coef.     log act.
 ---------------------------------------------------------------------------
   Cl-                     0.9162     3.039e+04      0.5547       -0.2939
   Na+                     0.6660     1.432e+04      0.6216       -0.3830
   Ca++                    0.2948     1.105e+04      0.1726       -1.2934
   NaCl(aq)               0.07081         3871.      1.0000       -1.1499
   Ti(OH)4(aq)            0.02498         2709.      1.0000       -1.6024
   CaCl+                  0.01831         1293.      0.6216       -1.9439
   H2(aq)                 0.01262         23.79      1.0000       -1.8991
   K+                    0.007484         273.7      0.5547       -2.3818
   CaCl2(aq)             0.005467         567.5      1.0000       -2.2623
   Methane(aq)           0.001027         15.41      1.0000       -2.9884
   MnCl+                0.0003039         25.70      0.6216       -3.7237
   KCl(aq)              0.0002514         17.53      1.0000       -3.5997
   Mn++                 0.0001246         6.404      0.1726       -4.6673
   OH-                  5.762e-05        0.9167      0.5900       -4.4686
   Mg++                 4.003e-05        0.9101      0.2483       -5.0026
   SiO2(aq)             2.953e-05         1.660      1.0000       -4.5297
   HS-                  1.680e-05        0.5197      0.5900       -5.0039
   MgCl+                1.236e-05        0.6909      0.6216       -5.1145
   NaHSiO3(aq)          1.108e-05         1.038      1.0000       -4.9553
   NaOH(aq)             3.302e-06        0.1235      1.0000       -5.4813
   HSiO3-               2.393e-06        0.1726      0.6216       -5.8276
   Fe++                 4.910e-07       0.02565      0.1726       -7.0718
   H2S(aq)              4.777e-07       0.01523      1.0000       -6.3208
   AlO2-                4.280e-07       0.02362      0.6216       -6.5750
   FeCl+                1.114e-07      0.009512      0.6216       -7.1597
   NaAlO2(aq)           6.333e-08      0.004856      1.0000       -7.1984
   S--                  3.694e-08      0.001108      0.1338       -8.3060
   H+                   1.945e-08     1.834e-05      0.8155       -7.7997
    (only species > 1e-8 molal listed)

  Mineral saturation states
                     log Q/K                          log Q/K
 ----------------------------------------------------------------
   Chromite           0.0000 sat    Quartz            -1.4515     
   Daphnite-14A       0.0000 sat    Talc              -1.4662     
   Antigorite         0.0000 sat    Mesolite          -1.4762     
   Greenalite         0.0000 sat    Magnetite         -1.5830     
   Tephroite          0.0000 sat    Tridymite         -1.6233     
   Saponite-Ca        0.0000 sat    Chalcedony        -1.6682     
   Andradite          0.0000 sat    Saponite-H        -1.6813     
   Tremolite          0.0000 sat    Prehnite          -1.7501     
   Troilite           0.0000 sat    Gibbsite          -1.8038     
   Hydroxylapatite    0.0000 sat    Cristobalite(alp  -1.8692     
   Diopside          -0.0080        Brucite           -1.8809     
   Annite            -0.0457        Minnesotaite      -1.9441     
   Pyrrhotite        -0.0796        Wustite           -2.0275     
   Phlogopite        -0.1267        Fe(OH)2           -2.0768     
   Saponite-Na       -0.2192        Goethite          -2.0955     
   Saponite-Mg       -0.4787        Coesite           -2.1099     
   Ice               -0.4801        Monticellite      -2.1481     
   Alabandite        -0.4850        Enstatite         -2.1569     
   Chrysotile        -0.4946        Cristobalite(bet  -2.1714     
   Ripidolite-14A    -0.6374        Grossular         -2.1822     
   Saponite-K        -0.7004        Cronstedtite-7A   -2.2484     
   Rhodonite         -0.8475        Halite            -2.2549     
   Hedenbergite      -1.0128        SiO2(am)          -2.3454     
   Diaspore          -1.0222        Epidote           -2.7299     
   Fayalite          -1.0256        Epidote-ord       -2.7353     
   Wollastonite      -1.0684        Manganosite       -2.7608     
   Mn(OH)2(am)       -1.1528        Hematite          -2.7990     
   Ferrosilite       -1.1940        Scolecite         -2.8357     
   Pseudowollastoni  -1.2027        Chamosite-7A      -2.8365     
   FeO               -1.2841        Daphnite-7A       -2.8752     
   Boehmite          -1.3170        Whitlockite       -2.9735     
   Clinochlore-14A   -1.4480     
    (only minerals with log Q/K > -3 listed)

                         partial
  Gases               press. (bar)     fugacity     fug. coef.    log fug.
 ---------------------------------------------------------------------------
   H2(g)                    15.78         15.80         1.001      1.1985
   CH4(g)                   1.175         1.174        0.9993      0.0698
   H2O(g)                  0.8208        0.8087        0.9852     -0.0922
   H2S(g)               1.430e-05     1.425e-05        0.9961     -4.8463
   HCl(g)               2.342e-12     2.342e-12         1.000*   -11.6304
   CO2(g)               1.653e-19     1.650e-19        0.9976    -18.7826
   CO(g)                7.362e-22     7.362e-22         1.000*   -21.1330
   C2H4(g)              1.433e-25     1.433e-25         1.000*   -24.8437
   S2(g)                1.815e-32     1.815e-32         1.000*   -31.7411
   SO2(g)               3.018e-35     2.996e-35        0.9928    -34.5235
   Na(g)                6.674e-40     6.674e-40         1.000*   -39.1756
   K(g)                 8.215e-43     8.215e-43         1.000*   -42.0854
   Cl2(g)               4.848e-52     4.848e-52         1.000*   -51.3144
   O2(g)                3.366e-66     3.366e-66        0.9999    -65.4729
   Mg(g)                1.287e-66     1.287e-66         1.000*   -65.8905
   Ca(g)                6.469e-82     6.469e-82         1.000*   -81.1891
   C(g)                1.213e-101    1.213e-101         1.000*  -100.9161
   Al(g)               3.799e-102    3.799e-102         1.000*  -101.4203
   Si(g)               7.262e-110    7.262e-110         1.000*  -109.1389
    *no data, gas taken to be ideal

                                  In fluid              Sorbed            Kd
  Original basis total moles   moles     mg/kg      moles     mg/kg      L/kg
 -------------------------------------------------------------------------------
   H2O                 58.8       54.1  9.36e+05
   Al+++              0.274   4.79e-07    0.0124
   Ca++               0.495      0.310  1.19e+04
   Cl-                0.990      0.990  3.37e+04
   CrO4--            0.0775   2.93e-21  3.26e-16
   Fe++               0.964   5.96e-07    0.0320
   H+                 -6.76   0.000943     0.913
   HCO3-            0.00100    0.00100      58.6
   HPO4--            0.0150   1.15e-11  1.06e-06
   K+               0.00753    0.00753      283.
   Mg++                1.90   5.10e-05      1.19
   Mn++              0.0240   0.000417      22.0
   Na+                0.717      0.717  1.58e+04
   O2(aq)           -0.0694   -0.00818     -251.
   SO4--            0.00853   1.69e-05      1.56
   SiO2(aq)            2.71   4.19e-05      2.42
   Ti(OH)4(aq)       0.0243     0.0243  2.71e+03

  Elemental composition               In fluid                  Sorbed
                  total moles     moles       mg/kg        moles       mg/kg
 -------------------------------------------------------------------------------
   Aluminum            0.2735    4.794e-07     0.01243
   Calcium             0.4950       0.3102   1.194e+04
   Carbon            0.001000     0.001000       11.54
   Chlorine            0.9900       0.9900   3.372e+04
   Chromium           0.07752    2.926e-21   1.462e-16
   Hydrogen             111.0        108.2   1.048e+05
   Iron                0.9645    5.960e-07     0.03198
   Magnesium            1.901    5.101e-05       1.191
   Manganese          0.02404    0.0004172       22.02
   Oxygen               64.63        54.14   8.323e+05
   Phosphorus         0.01503    1.154e-11   3.434e-07
   Potassium         0.007531     0.007531       282.9
   Silicon              2.709    4.187e-05       1.130
   Sodium              0.7173       0.7173   1.585e+04
   Sulfur            0.008533    1.686e-05      0.5193
   Titanium           0.02432      0.02432       1119.


          Step #    58             Xi = 0.3683

          Temperature = 100.0 C    Pressure =  1.013 bars
          pH =  7.803              log fO2 =  -65.473
          Eh =  -0.5700 volts      pe =  -7.6985
          Ionic strength      =    1.392183 molal
          Charge imbalance    =    0.342839 eq/kg (16.65% error)
          Activity of water   =    0.970203
          Solvent mass        =     0.97086 kg
          Solution mass       =      1.0385 kg
          Mineral mass        =     0.41258 kg
          Solution density    =    0.992    g/cm3
          Solution viscosity  =    0.003    poise
          Chlorinity          =    1.019711 molal
          Dissolved solids    =       65092 mg/kg sol'n
          Hardness            =    29384.82 mg/kg sol'n as CaCO3
            carbonate         =       48.40 mg/kg sol'n as CaCO3
            non-carbonate     =    29336.43 mg/kg sol'n as CaCO3
          Carbonate alkalinity=       48.40 mg/kg sol'n as CaCO3
          Water type          =    Na-Cl
          Bulk volume         =    1.18e+03 cm3
          Fluid volume        =    1.05e+03 cm3
          Mineral volume      =        138. cm3
          Inert volume        =        0.00 cm3
          Porosity            =        88.4 %
          Permeability        =        1.77 cm2
          Mass reacted        =         392 g

                          moles          moles         grams          cm3      rxn rate
  Reactants             remaining       reacted       reacted       reacted  (mol/kg sec)
 ------------------------------------------------------------------------------------------
   H2O                    0.01463      0.008527        0.1536          --            --  
   Al2O3                   0.2631        0.1534         15.64          --            --  
   CaO                     0.9506        0.5542         31.08          --            --  
   Cr2O3                  0.07458       0.04348         6.609          --            --  
   FeO(ox)                  1.854         1.081         77.66          --            --  
   K2O(ox)               0.006283      0.003663        0.3451          --            --  
   MgO                      2.976         1.735         69.93          --            --  
   MnO                    0.04626       0.02697         1.913          --            --  
   Na2O(ox)               0.07826       0.04563         2.828          --            --  
   P2O5                   0.01446      0.008433         1.197          --            --  
   S                      0.01449      0.008451        0.2710        0.1311          --  
   SiO2                     5.213         3.039         182.6          --            --  
   TiO2                   0.04680       0.02729         2.180          --            --  

  Minerals in system     moles      log moles      grams        volume (cm3)
 ----------------------------------------------------------------------------
   Andradite              0.02870     -1.542          14.59           3.785
   Annite               4.395e-05     -4.357        0.02250        0.006782
   Antigorite             0.01192     -1.924          54.08           20.85
   Chromite               0.04348     -1.362          9.733           1.914
   Daphnite-14A           0.07839     -1.106          55.93           16.73
   Greenalite              0.1932     -0.714          71.80           22.21
   Hydroxylapatite       0.005622     -2.250          2.824           1.066
   Saponite-Ca             0.4546     -0.342          175.3           61.68
   Tephroite              0.01328     -1.877          2.682           1.012
   Tremolite              0.03057     -1.515          24.84           8.344
   Troilite              0.009434     -2.025         0.8293          0.3130
                                               _____________   _____________
          (total)                                     412.6           137.9 

  Aqueous species       molality    mg/kg sol'n    act. coef.     log act.
 ---------------------------------------------------------------------------
   Cl-                     0.9181     3.043e+04      0.5548       -0.2930
   Na+                     0.6769     1.455e+04      0.6216       -0.3759
   Ca++                    0.2905     1.088e+04      0.1727       -1.2997
   NaCl(aq)               0.07212         3940.      1.0000       -1.1420
   Ti(OH)4(aq)            0.02810         3046.      1.0000       -1.5512
   CaCl+                  0.01808         1277.      0.6216       -1.9493
   H2(aq)                 0.01262         23.78      1.0000       -1.8990
   K+                    0.008253         301.7      0.5548       -2.3393
   CaCl2(aq)             0.005410         561.3      1.0000       -2.2668
   Methane(aq)           0.001030         15.45      1.0000       -2.9872
   MnCl+                0.0003001         25.36      0.6216       -3.7292
   KCl(aq)              0.0002778         19.36      1.0000       -3.5563
   Mn++                 0.0001228         6.307      0.1727       -4.6737
   OH-                  5.804e-05        0.9229      0.5900       -4.4654
   Mg++                 3.945e-05        0.8965      0.2483       -5.0089
   SiO2(aq)             2.953e-05         1.659      1.0000       -4.5297
   HS-                  1.692e-05        0.5232      0.5900       -5.0008
   MgCl+                1.221e-05        0.6820      0.6216       -5.1199
   NaHSiO3(aq)          1.135e-05         1.062      1.0000       -4.9451
   NaOH(aq)             3.380e-06        0.1264      1.0000       -5.4711
   HSiO3-               2.410e-06        0.1737      0.6216       -5.8244
   Fe++                 4.839e-07       0.02526      0.1727       -7.0781
   H2S(aq)              4.777e-07       0.01522      1.0000       -6.3209
   AlO2-                4.312e-07       0.02378      0.6216       -6.5718
   FeCl+                1.100e-07      0.009390      0.6216       -7.1651
   NaAlO2(aq)           6.484e-08      0.004969      1.0000       -7.1882
   S--                  3.747e-08      0.001123      0.1338       -8.2997
   H+                   1.931e-08     1.820e-05      0.8154       -7.8028
    (only species > 1e-8 molal listed)

  Mineral saturation states
                     log Q/K                          log Q/K
 ----------------------------------------------------------------
   Tephroite          0.0000 sat    Quartz            -1.4515     
   Annite             0.0000 sat    Talc              -1.4662     
   Tremolite          0.0000 sat    Mesolite          -1.4694     
   Hydroxylapatite    0.0000 sat    Magnetite         -1.5829     
   Daphnite-14A       0.0000 sat    Tridymite         -1.6233     
   Greenalite         0.0000 sat    Chalcedony        -1.6682     
   Saponite-Ca        0.0000 sat    Saponite-H        -1.6813     
   Chromite           0.0000 sat    Prehnite          -1.7502     
   Troilite           0.0000 sat    Gibbsite          -1.8038     
   Andradite          0.0000 sat    Cristobalite(alp  -1.8692     
   Antigorite         0.0000 sat    Brucite           -1.8809     
   Diopside          -0.0080        Minnesotaite      -1.9441     
   Pyrrhotite        -0.0796        Wustite           -2.0275     
   Phlogopite        -0.0810        Fe(OH)2           -2.0768     
   Saponite-Na       -0.2158        Goethite          -2.0955     
   Saponite-Mg       -0.4787        Coesite           -2.1099     
   Ice               -0.4801        Monticellite      -2.1481     
   Alabandite        -0.4850        Enstatite         -2.1569     
   Chrysotile        -0.4946        Cristobalite(bet  -2.1714     
   Ripidolite-14A    -0.6374        Grossular         -2.1822     
   Saponite-K        -0.6853        Halite            -2.2470     
   Rhodonite         -0.8475        Cronstedtite-7A   -2.2484     
   Hedenbergite      -1.0128        SiO2(am)          -2.3454     
   Diaspore          -1.0222        Epidote           -2.7299     
   Fayalite          -1.0255        Epidote-ord       -2.7353     
   Wollastonite      -1.0684        Manganosite       -2.7608     
   Mn(OH)2(am)       -1.1528        Hematite          -2.7990     
   Ferrosilite       -1.1940        Scolecite         -2.8358     
   Pseudowollastoni  -1.2027        Chamosite-7A      -2.8365     
   FeO               -1.2841        Daphnite-7A       -2.8752     
   Boehmite          -1.3170        Whitlockite       -2.9735     
   Clinochlore-14A   -1.4480     
    (only minerals with log Q/K > -3 listed)

                         partial
  Gases               press. (bar)     fugacity     fug. coef.    log fug.
 ---------------------------------------------------------------------------
   H2(g)                    15.79         15.80         1.001      1.1986
   CH4(g)                   1.179         1.178        0.9993      0.0710
   H2O(g)                  0.8208        0.8087        0.9852     -0.0922
   H2S(g)               1.430e-05     1.424e-05        0.9961     -4.8464
   HCl(g)               2.330e-12     2.330e-12         1.000*   -11.6327
   CO2(g)               1.658e-19     1.654e-19        0.9976    -18.7815
   CO(g)                7.382e-22     7.382e-22         1.000*   -21.1318
   C2H4(g)              1.441e-25     1.441e-25         1.000*   -24.8413
   S2(g)                1.815e-32     1.815e-32         1.000*   -31.7412
   SO2(g)               3.017e-35     2.995e-35        0.9928    -34.5236
   Na(g)                6.834e-40     6.834e-40         1.000*   -39.1653
   K(g)                 9.127e-43     9.127e-43         1.000*   -42.0397
   Cl2(g)               4.797e-52     4.797e-52         1.000*   -51.3190
   O2(g)                3.366e-66     3.365e-66        0.9999    -65.4730
   Mg(g)                1.287e-66     1.287e-66         1.000*   -65.8904
   Ca(g)                6.470e-82     6.470e-82         1.000*   -81.1891
   C(g)                1.216e-101    1.216e-101         1.000*  -100.9150
   Al(g)               3.800e-102    3.800e-102         1.000*  -101.4203
   Si(g)               7.263e-110    7.263e-110         1.000*  -109.1389
    *no data, gas taken to be ideal

                                  In fluid              Sorbed            Kd
  Original basis total moles   moles     mg/kg      moles     mg/kg      L/kg
 -------------------------------------------------------------------------------
   H2O                 59.2       53.9  9.35e+05
   Al+++              0.307   4.83e-07    0.0125
   Ca++               0.555      0.305  1.18e+04
   Cl-                0.990      0.990  3.38e+04
   CrO4--            0.0870   2.87e-21  3.21e-16
   Fe++                1.08   5.86e-07    0.0315
   H+                 -7.59   0.000942     0.915
   HCO3-            0.00100    0.00100      58.8
   HPO4--            0.0169   1.17e-11  1.08e-06
   K+               0.00833    0.00828      312.
   Mg++                2.09   5.02e-05      1.17
   Mn++              0.0270   0.000411      21.7
   Na+                0.727      0.727  1.61e+04
   O2(aq)           -0.0779   -0.00816     -251.
   SO4--            0.00945   1.69e-05      1.57
   SiO2(aq)            3.04   4.20e-05      2.43
   Ti(OH)4(aq)       0.0273     0.0273  3.05e+03

  Elemental composition               In fluid                  Sorbed
                  total moles     moles       mg/kg        moles       mg/kg
 -------------------------------------------------------------------------------
   Aluminum            0.3068    4.826e-07     0.01254
   Calcium             0.5552       0.3048   1.176e+04
   Carbon            0.001000     0.001000       11.57
   Chlorine            0.9900       0.9900   3.380e+04
   Chromium           0.08696    2.874e-21   1.439e-16
   Hydrogen             111.0        107.9   1.047e+05
   Iron                 1.082    5.860e-07     0.03151
   Magnesium            2.089    5.016e-05       1.174
   Manganese          0.02697    0.0004106       21.72
   Oxygen               65.74        54.00   8.320e+05
   Phosphorus         0.01687    1.166e-11   3.479e-07
   Potassium         0.008326     0.008282       311.8
   Silicon              3.039    4.203e-05       1.137
   Sodium              0.7273       0.7273   1.610e+04
   Sulfur            0.009451    1.693e-05      0.5227
   Titanium           0.02729      0.02729       1258.


          Step #    62             Xi = 0.4000

          Temperature = 100.0 C    Pressure =  1.013 bars
          pH =  7.805              log fO2 =  -65.473
          Eh =  -0.5701 volts      pe =  -7.7008
          Ionic strength      =    1.390927 molal
          Charge imbalance    =    0.343450 eq/kg (16.65% error)
          Activity of water   =    0.970155
          Solvent mass        =     0.96872 kg
          Solution mass       =      1.0366 kg
          Mineral mass        =     0.44820 kg
          Solution density    =    0.993    g/cm3
          Solution viscosity  =    0.003    poise
          Chlorinity          =    1.021967 molal
          Dissolved solids    =       65492 mg/kg sol'n
          Hardness            =    29061.59 mg/kg sol'n as CaCO3
            carbonate         =       48.49 mg/kg sol'n as CaCO3
            non-carbonate     =    29013.09 mg/kg sol'n as CaCO3
          Carbonate alkalinity=       48.49 mg/kg sol'n as CaCO3
          Water type          =    Na-Cl
          Bulk volume         =    1.19e+03 cm3
          Fluid volume        =    1.04e+03 cm3
          Mineral volume      =        150. cm3
          Inert volume        =        0.00 cm3
          Porosity            =        87.5 %
          Permeability        =        1.31 cm2
          Mass reacted        =         426 g

                          moles          moles         grams          cm3      rxn rate
  Reactants             remaining       reacted       reacted       reacted  (mol/kg sec)
 ------------------------------------------------------------------------------------------
   H2O                    0.01389      0.009261        0.1668          --            --  
   Al2O3                   0.2499        0.1666         16.99          --            --  
   CaO                     0.9029        0.6019         33.75          --            --  
   Cr2O3                  0.07083       0.04722         7.177          --            --  
   FeO(ox)                  1.761         1.174         84.34          --            --  
   K2O(ox)               0.005968      0.003978        0.3748          --            --  
   MgO                      2.826         1.884         75.95          --            --  
   MnO                    0.04394       0.02929         2.078          --            --  
   Na2O(ox)               0.07433       0.04955         3.071          --            --  
   P2O5                   0.01374      0.009158         1.300          --            --  
   S                      0.01377      0.009178        0.2943        0.1424          --  
   SiO2                     4.951         3.301         198.3          --            --  
   TiO2                   0.04445       0.02963         2.367          --            --  

  Minerals in system     moles      log moles      grams        volume (cm3)
 ----------------------------------------------------------------------------
   Andradite              0.02940     -1.532          14.94           3.877
   Annite               0.0007367     -3.133         0.3771          0.1137
   Antigorite             0.01288     -1.890          58.43           22.53
   Chromite               0.04722     -1.326          10.57           2.078
   Daphnite-14A           0.09216     -1.035          65.76           19.67
   Greenalite              0.1986     -0.702          73.81           22.83
   Hydroxylapatite       0.006106     -2.214          3.067           1.157
   Saponite-Ca             0.4490     -0.348          173.1           60.92
   Tephroite              0.01444     -1.840          2.917           1.101
   Tremolite              0.05457     -1.263          44.33           14.89
   Troilite               0.01016     -1.993         0.8933          0.3371
                                               _____________   _____________
          (total)                                     448.2           149.5 

  Aqueous species       molality    mg/kg sol'n    act. coef.     log act.
 ---------------------------------------------------------------------------
   Cl-                     0.9196     3.047e+04      0.5548       -0.2923
   Na+                     0.6857     1.473e+04      0.6216       -0.3704
   Ca++                    0.2874     1.076e+04      0.1727       -1.3043
   NaCl(aq)               0.07316         3996.      1.0000       -1.1357
   Ti(OH)4(aq)            0.03059         3314.      1.0000       -1.5144
   CaCl+                  0.01792         1265.      0.6216       -1.9532
   H2(aq)                 0.01262         23.77      1.0000       -1.8990
   K+                    0.008209         299.9      0.5548       -2.3416
   CaCl2(aq)             0.005370         556.9      1.0000       -2.2700
   Methane(aq)           0.001032         15.48      1.0000       -2.9862
   MnCl+                0.0002974         25.13      0.6216       -3.7331
   KCl(aq)              0.0002767         19.28      1.0000       -3.5579
   Mn++                 0.0001215         6.236      0.1727       -4.6783
   OH-                  5.835e-05        0.9274      0.5900       -4.4631
   Mg++                 3.903e-05        0.8866      0.2483       -5.0135
   SiO2(aq)             2.953e-05         1.658      1.0000       -4.5297
   HS-                  1.701e-05        0.5257      0.5900       -4.9985
   MgCl+                1.210e-05        0.6756      0.6216       -5.1238
   NaHSiO3(aq)          1.155e-05         1.081      1.0000       -4.9372
   NaOH(aq)             3.442e-06        0.1287      1.0000       -5.4632
   HSiO3-               2.423e-06        0.1746      0.6216       -5.8221
   Fe++                 4.787e-07       0.02498      0.1727       -7.0827
   H2S(aq)              4.776e-07       0.01521      1.0000       -6.3209
   AlO2-                4.335e-07       0.02389      0.6216       -6.5695
   FeCl+                1.090e-07      0.009302      0.6216       -7.1690
   NaAlO2(aq)           6.602e-08      0.005058      1.0000       -7.1803
   S--                  3.786e-08      0.001135      0.1339       -8.2951
   H+                   1.921e-08     1.809e-05      0.8153       -7.8052
    (only species > 1e-8 molal listed)

  Mineral saturation states
                     log Q/K                          log Q/K
 ----------------------------------------------------------------
   Greenalite         0.0000 sat    Quartz            -1.4515     
   Daphnite-14A       0.0000 sat    Mesolite          -1.4641     
   Tephroite          0.0000 sat    Talc              -1.4662     
   Hydroxylapatite    0.0000 sat    Magnetite         -1.5829     
   Andradite          0.0000 sat    Tridymite         -1.6233     
   Tremolite          0.0000 sat    Chalcedony        -1.6682     
   Saponite-Ca        0.0000 sat    Saponite-H        -1.6813     
   Chromite           0.0000 sat    Prehnite          -1.7502     
   Annite             0.0000 sat    Gibbsite          -1.8038     
   Troilite           0.0000 sat    Cristobalite(alp  -1.8692     
   Antigorite         0.0000 sat    Brucite           -1.8809     
   Diopside          -0.0080        Minnesotaite      -1.9441     
   Pyrrhotite        -0.0796        Wustite           -2.0275     
   Phlogopite        -0.0810        Fe(OH)2           -2.0768     
   Saponite-Na       -0.2132        Goethite          -2.0955     
   Saponite-Mg       -0.4787        Coesite           -2.1099     
   Ice               -0.4802        Monticellite      -2.1481     
   Alabandite        -0.4850        Enstatite         -2.1569     
   Chrysotile        -0.4946        Cristobalite(bet  -2.1714     
   Ripidolite-14A    -0.6374        Grossular         -2.1822     
   Saponite-K        -0.6853        Halite            -2.2407     
   Rhodonite         -0.8475        Cronstedtite-7A   -2.2484     
   Hedenbergite      -1.0128        SiO2(am)          -2.3454     
   Diaspore          -1.0222        Epidote           -2.7299     
   Fayalite          -1.0255        Epidote-ord       -2.7353     
   Wollastonite      -1.0684        Manganosite       -2.7608     
   Mn(OH)2(am)       -1.1528        Hematite          -2.7990     
   Ferrosilite       -1.1940        Scolecite         -2.8359     
   Pseudowollastoni  -1.2027        Chamosite-7A      -2.8365     
   FeO               -1.2840        Daphnite-7A       -2.8752     
   Boehmite          -1.3170        Whitlockite       -2.9735     
   Clinochlore-14A   -1.4480     
    (only minerals with log Q/K > -3 listed)

                         partial
  Gases               press. (bar)     fugacity     fug. coef.    log fug.
 ---------------------------------------------------------------------------
   H2(g)                    15.79         15.80         1.001      1.1986
   CH4(g)                   1.181         1.180        0.9993      0.0720
   H2O(g)                  0.8208        0.8086        0.9852     -0.0923
   H2S(g)               1.430e-05     1.424e-05        0.9961     -4.8464
   HCl(g)               2.321e-12     2.321e-12         1.000*   -11.6344
   CO2(g)               1.661e-19     1.657e-19        0.9976    -18.7807
   CO(g)                7.397e-22     7.397e-22         1.000*   -21.1309
   C2H4(g)              1.447e-25     1.447e-25         1.000*   -24.8394
   S2(g)                1.814e-32     1.814e-32         1.000*   -31.7413
   SO2(g)               3.016e-35     2.994e-35        0.9928    -34.5237
   Na(g)                6.959e-40     6.959e-40         1.000*   -39.1575
   K(g)                 9.127e-43     9.127e-43         1.000*   -42.0397
   Cl2(g)               4.761e-52     4.761e-52         1.000*   -51.3223
   O2(g)                3.365e-66     3.365e-66        0.9999    -65.4730
   Mg(g)                1.287e-66     1.287e-66         1.000*   -65.8903
   Ca(g)                6.471e-82     6.471e-82         1.000*   -81.1890
   C(g)                1.219e-101    1.219e-101         1.000*  -100.9140
   Al(g)               3.800e-102    3.800e-102         1.000*  -101.4202
   Si(g)               7.264e-110    7.264e-110         1.000*  -109.1388
    *no data, gas taken to be ideal

                                  In fluid              Sorbed            Kd
  Original basis total moles   moles     mg/kg      moles     mg/kg      L/kg
 -------------------------------------------------------------------------------
   H2O                 59.6       53.8  9.35e+05
   Al+++              0.333   4.85e-07    0.0126
   Ca++               0.603      0.301  1.16e+04
   Cl-                0.990      0.990  3.39e+04
   CrO4--            0.0944   2.84e-21  3.17e-16
   Fe++                1.17   5.79e-07    0.0312
   H+                 -8.24   0.000942     0.916
   HCO3-            0.00100    0.00100      58.9
   HPO4--            0.0183   1.18e-11  1.09e-06
   K+               0.00896    0.00822      310.
   Mg++                2.24   4.95e-05      1.16
   Mn++              0.0293   0.000406      21.5
   Na+                0.735      0.735  1.63e+04
   O2(aq)           -0.0846   -0.00815     -251.
   SO4--             0.0102   1.70e-05      1.57
   SiO2(aq)            3.30   4.21e-05      2.44
   Ti(OH)4(aq)       0.0296     0.0296  3.31e+03

  Elemental composition               In fluid                  Sorbed
                  total moles     moles       mg/kg        moles       mg/kg
 -------------------------------------------------------------------------------
   Aluminum            0.3332    4.850e-07     0.01262
   Calcium             0.6029       0.3009   1.164e+04
   Carbon            0.001000     0.001000       11.59
   Chlorine            0.9900       0.9900   3.386e+04
   Chromium           0.09445    2.837e-21   1.423e-16
   Hydrogen             111.0        107.7   1.047e+05
   Iron                 1.175    5.787e-07     0.03117
   Magnesium            2.238    4.953e-05       1.161
   Manganese          0.02929    0.0004058       21.51
   Oxygen               66.62        53.89   8.318e+05
   Phosphorus         0.01832    1.176e-11   3.513e-07
   Potassium         0.008957     0.008220       310.0
   Silicon              3.301    4.215e-05       1.142
   Sodium              0.7351       0.7351   1.630e+04
   Sulfur             0.01018    1.698e-05      0.5251
   Titanium           0.02963      0.02963       1369.


          Step #    72             Xi = 0.5000

          Temperature = 100.0 C    Pressure =  1.013 bars
          pH =  7.813              log fO2 =  -65.473
          Eh =  -0.5707 volts      pe =  -7.7084
          Ionic strength      =    1.386930 molal
          Charge imbalance    =    0.345394 eq/kg (16.68% error)
          Activity of water   =    0.970004
          Solvent mass        =     0.96196 kg
          Solution mass       =      1.0308 kg
          Mineral mass        =     0.56058 kg
          Solution density    =    0.993    g/cm3
          Solution viscosity  =    0.003    poise
          Chlorinity          =    1.029150 molal
          Dissolved solids    =       66762 mg/kg sol'n
          Hardness            =    28034.30 mg/kg sol'n as CaCO3
            carbonate         =       48.81 mg/kg sol'n as CaCO3
            non-carbonate     =    27985.49 mg/kg sol'n as CaCO3
          Carbonate alkalinity=       48.81 mg/kg sol'n as CaCO3
          Water type          =    Na-Cl
          Bulk volume         =    1.22e+03 cm3
          Fluid volume        =    1.04e+03 cm3
          Mineral volume      =        186. cm3
          Inert volume        =        0.00 cm3
          Porosity            =        84.8 %
          Permeability        =       0.516 cm2
          Mass reacted        =         533 g

                          moles          moles         grams          cm3      rxn rate
  Reactants             remaining       reacted       reacted       reacted  (mol/kg sec)
 ------------------------------------------------------------------------------------------
   H2O                    0.01158       0.01158        0.2085          --            --  
   Al2O3                   0.2083        0.2083         21.24          --            --  
   CaO                     0.7524        0.7524         42.19          --            --  
   Cr2O3                  0.05903       0.05903         8.972          --            --  
   FeO(ox)                  1.467         1.467         105.4          --            --  
   K2O(ox)               0.004973      0.004973        0.4684          --            --  
   MgO                      2.355         2.355         94.93          --            --  
   MnO                    0.03661       0.03661         2.597          --            --  
   Na2O(ox)               0.06194       0.06194         3.839          --            --  
   P2O5                   0.01145       0.01145         1.625          --            --  
   S                      0.01147       0.01147        0.3679        0.1779          --  
   SiO2                     4.126         4.126         247.9          --            --  
   TiO2                   0.03704       0.03704         2.959          --            --  

  Minerals in system     moles      log moles      grams        volume (cm3)
 ----------------------------------------------------------------------------
   Andradite              0.03162     -1.500          16.07           4.168
   Annite                0.002924     -2.534          1.497          0.4512
   Antigorite             0.01591     -1.798          72.18           27.83
   Chromite               0.05903     -1.229          13.21           2.598
   Daphnite-14A            0.1356     -0.868          96.77           28.95
   Greenalite              0.2156     -0.666          80.13           24.79
   Hydroxylapatite       0.007632     -2.117          3.834           1.447
   Saponite-Ca             0.4314     -0.365          166.3           58.53
   Tephroite              0.01811     -1.742          3.658           1.380
   Tremolite               0.1303     -0.885          105.8           35.55
   Troilite               0.01246     -1.905          1.095          0.4132
                                               _____________   _____________
          (total)                                     560.6           186.1 

  Aqueous species       molality    mg/kg sol'n    act. coef.     log act.
 ---------------------------------------------------------------------------
   Cl-                     0.9242     3.058e+04      0.5548       -0.2901
   Na+                     0.7134     1.531e+04      0.6215       -0.3532
   Ca++                    0.2774     1.038e+04      0.1727       -1.3194
   NaCl(aq)               0.07651         4173.      1.0000       -1.1163
   Ti(OH)4(aq)            0.03851         4165.      1.0000       -1.4145
   CaCl+                  0.01740         1226.      0.6215       -1.9661
   H2(aq)                 0.01262         23.74      1.0000       -1.8990
   K+                    0.008066         294.3      0.5548       -2.3492
   CaCl2(aq)             0.005239         542.7      1.0000       -2.2807
   Methane(aq)           0.001040         15.56      1.0000       -2.9832
   MnCl+                0.0002888         24.36      0.6215       -3.7460
   KCl(aq)              0.0002733         19.02      1.0000       -3.5633
   Mn++                 0.0001173         6.013      0.1727       -4.6934
   OH-                  5.937e-05        0.9423      0.5900       -4.4556
   Mg++                 3.770e-05        0.8552      0.2484       -5.0286
   SiO2(aq)             2.953e-05         1.656      1.0000       -4.5298
   HS-                  1.730e-05        0.5341      0.5900       -4.9910
   NaHSiO3(aq)          1.223e-05         1.142      1.0000       -4.9126
   MgCl+                1.175e-05        0.6550      0.6215       -5.1367
   NaOH(aq)             3.644e-06        0.1360      1.0000       -5.4385
   HSiO3-               2.465e-06        0.1774      0.6215       -5.8147
   H2S(aq)              4.774e-07       0.01519      1.0000       -6.3211
   Fe++                 4.622e-07       0.02409      0.1727       -7.0977
   AlO2-                4.412e-07       0.02428      0.6215       -6.5619
   FeCl+                1.059e-07      0.009019      0.6215       -7.1818
   NaAlO2(aq)           6.990e-08      0.005347      1.0000       -7.1555
   S--                  3.917e-08      0.001172      0.1340       -8.2801
   H+                   1.888e-08     1.776e-05      0.8150       -7.8128
    (only species > 1e-8 molal listed)

  Mineral saturation states
                     log Q/K                          log Q/K
 ----------------------------------------------------------------
   Troilite           0.0000 sat    Clinochlore-14A   -1.4480     
   Saponite-Ca        0.0000 sat    Quartz            -1.4516     
   Annite             0.0000 sat    Talc              -1.4662     
   Hydroxylapatite    0.0000 sat    Magnetite         -1.5828     
   Tephroite          0.0000 sat    Tridymite         -1.6234     
   Chromite           0.0000 sat    Chalcedony        -1.6683     
   Greenalite         0.0000 sat    Saponite-H        -1.6813     
   Tremolite          0.0000 sat    Prehnite          -1.7503     
   Andradite          0.0000 sat    Gibbsite          -1.8039     
   Antigorite         0.0000 sat    Cristobalite(alp  -1.8693     
   Daphnite-14A       0.0000 sat    Brucite           -1.8809     
   Diopside          -0.0080        Minnesotaite      -1.9442     
   Pyrrhotite        -0.0796        Wustite           -2.0274     
   Phlogopite        -0.0810        Fe(OH)2           -2.0768     
   Saponite-Na       -0.2051        Goethite          -2.0955     
   Saponite-Mg       -0.4787        Coesite           -2.1100     
   Ice               -0.4802        Monticellite      -2.1480     
   Alabandite        -0.4851        Enstatite         -2.1569     
   Chrysotile        -0.4946        Cristobalite(bet  -2.1715     
   Ripidolite-14A    -0.6374        Grossular         -2.1822     
   Saponite-K        -0.6853        Halite            -2.2213     
   Rhodonite         -0.8475        Cronstedtite-7A   -2.2484     
   Hedenbergite      -1.0128        SiO2(am)          -2.3455     
   Diaspore          -1.0222        Epidote           -2.7300     
   Fayalite          -1.0254        Epidote-ord       -2.7354     
   Wollastonite      -1.0684        Manganosite       -2.7608     
   Mn(OH)2(am)       -1.1528        Hematite          -2.7989     
   Ferrosilite       -1.1939        Scolecite         -2.8361     
   Pseudowollastoni  -1.2027        Chamosite-7A      -2.8365     
   FeO               -1.2840        Daphnite-7A       -2.8752     
   Boehmite          -1.3170        Whitlockite       -2.9735     
   Mesolite          -1.4477        Analcime          -2.9844     
    (only minerals with log Q/K > -3 listed)

                         partial
  Gases               press. (bar)     fugacity     fug. coef.    log fug.
 ---------------------------------------------------------------------------
   H2(g)                    15.79         15.80         1.001      1.1986
   CH4(g)                   1.189         1.189        0.9993      0.0750
   H2O(g)                  0.8206        0.8085        0.9852     -0.0923
   H2S(g)               1.429e-05     1.424e-05        0.9961     -4.8466
   HCl(g)               2.292e-12     2.292e-12         1.000*   -11.6398
   CO2(g)               1.672e-19     1.668e-19        0.9976    -18.7779
   CO(g)                7.446e-22     7.446e-22         1.000*   -21.1281
   C2H4(g)              1.468e-25     1.468e-25         1.000*   -24.8334
   S2(g)                1.813e-32     1.813e-32         1.000*   -31.7417
   SO2(g)               3.013e-35     2.991e-35        0.9928    -34.5241
   Na(g)                7.368e-40     7.368e-40         1.000*   -39.1326
   K(g)                 9.128e-43     9.128e-43         1.000*   -42.0396
   Cl2(g)               4.644e-52     4.644e-52         1.000*   -51.3331
   O2(g)                3.364e-66     3.363e-66        0.9999    -65.4732
   Mg(g)                1.288e-66     1.288e-66         1.000*   -65.8901
   Ca(g)                6.473e-82     6.473e-82         1.000*   -81.1889
   C(g)                1.227e-101    1.227e-101         1.000*  -100.9111
   Al(g)               3.802e-102    3.802e-102         1.000*  -101.4200
   Si(g)               7.267e-110    7.267e-110         1.000*  -109.1387
    *no data, gas taken to be ideal

                                  In fluid              Sorbed            Kd
  Original basis total moles   moles     mg/kg      moles     mg/kg      L/kg
 -------------------------------------------------------------------------------
   H2O                 60.6       53.4  9.33e+05
   Al+++              0.417   4.93e-07    0.0129
   Ca++               0.753      0.289  1.12e+04
   Cl-                0.990      0.990  3.41e+04
   CrO4--             0.118   2.72e-21  3.06e-16
   Fe++                1.47   5.56e-07    0.0301
   H+                 -10.3   0.000941     0.920
   HCO3-            0.00100    0.00100      59.2
   HPO4--            0.0229   1.21e-11  1.12e-06
   K+                0.0109    0.00802      304.
   Mg++                2.71   4.76e-05      1.12
   Mn++              0.0366   0.000391      20.8
   Na+                0.760      0.760  1.69e+04
   O2(aq)            -0.106   -0.00810     -252.
   SO4--             0.0125   1.71e-05      1.60
   SiO2(aq)            4.13   4.25e-05      2.48
   Ti(OH)4(aq)       0.0370     0.0370  4.17e+03

  Elemental composition               In fluid                  Sorbed
                  total moles     moles       mg/kg        moles       mg/kg
 -------------------------------------------------------------------------------
   Aluminum            0.4166    4.927e-07     0.01290
   Calcium             0.7534       0.2887   1.122e+04
   Carbon            0.001000     0.001000       11.65
   Chlorine            0.9900       0.9900   3.405e+04
   Chromium            0.1181    2.718e-21   1.371e-16
   Hydrogen             111.0        107.0   1.046e+05
   Iron                 1.468    5.556e-07     0.03010
   Magnesium            2.709    4.757e-05       1.122
   Manganese          0.03662    0.0003906       20.82
   Oxygen               69.39        53.55   8.311e+05
   Phosphorus         0.02290    1.207e-11   3.626e-07
   Potassium          0.01095     0.008022       304.3
   Silicon              4.126    4.254e-05       1.159
   Sodium              0.7599       0.7599   1.695e+04
   Sulfur             0.01247    1.714e-05      0.5333
   Titanium           0.03704      0.03704       1721.


          Step #    82             Xi = 0.6000

          Temperature = 100.0 C    Pressure =  1.013 bars
          pH =  7.821              log fO2 =  -65.473
          Eh =  -0.5713 volts      pe =  -7.7164
          Ionic strength      =    1.382875 molal
          Charge imbalance    =    0.347360 eq/kg (16.71% error)
          Activity of water   =    0.969850
          Solvent mass        =     0.95520 kg
          Solution mass       =      1.0249 kg
          Mineral mass        =     0.67297 kg
          Solution density    =    0.994    g/cm3
          Solution viscosity  =    0.003    poise
          Chlorinity          =    1.036434 molal
          Dissolved solids    =       68047 mg/kg sol'n
          Hardness            =    26995.45 mg/kg sol'n as CaCO3
            carbonate         =       49.13 mg/kg sol'n as CaCO3
            non-carbonate     =    26946.32 mg/kg sol'n as CaCO3
          Carbonate alkalinity=       49.13 mg/kg sol'n as CaCO3
          Water type          =    Na-Cl
          Bulk volume         =    1.25e+03 cm3
          Fluid volume        =    1.03e+03 cm3
          Mineral volume      =        223. cm3
          Inert volume        =        0.00 cm3
          Porosity            =        82.2 %
          Permeability        =       0.214 cm2
          Mass reacted        =         639 g

                          moles          moles         grams          cm3      rxn rate
  Reactants             remaining       reacted       reacted       reacted  (mol/kg sec)
 ------------------------------------------------------------------------------------------
   H2O                   0.009261       0.01389        0.2503          --            --  
   Al2O3                   0.1666        0.2499         25.48          --            --  
   CaO                     0.6019        0.9029         50.63          --            --  
   Cr2O3                  0.04722       0.07083         10.77          --            --  
   FeO(ox)                  1.174         1.761         126.5          --            --  
   K2O(ox)               0.003978      0.005968        0.5621          --            --  
   MgO                      1.884         2.826         113.9          --            --  
   MnO                    0.02929       0.04394         3.117          --            --  
   Na2O(ox)               0.04955       0.07433         4.607          --            --  
   P2O5                  0.009158       0.01374         1.950          --            --  
   S                     0.009178       0.01377        0.4414        0.2135          --  
   SiO2                     3.301         4.951         297.5          --            --  
   TiO2                   0.02963       0.04445         3.551          --            --  

  Minerals in system     moles      log moles      grams        volume (cm3)
 ----------------------------------------------------------------------------
   Andradite              0.03383     -1.471          17.19           4.460
   Annite                0.005114     -2.291          2.618          0.7891
   Antigorite             0.01894     -1.723          85.93           33.13
   Chromite               0.07084     -1.150          15.86           3.117
   Daphnite-14A            0.1791     -0.747          127.8           38.22
   Greenalite              0.2326     -0.633          86.46           26.75
   Hydroxylapatite       0.009159     -2.038          4.601           1.736
   Saponite-Ca             0.4138     -0.383          159.5           56.14
   Tephroite              0.02178     -1.662          4.399           1.660
   Tremolite               0.2060     -0.686          167.3           56.21
   Troilite               0.01475     -1.831          1.297          0.4893
                                               _____________   _____________
          (total)                                     673.0           222.7 

  Aqueous species       molality    mg/kg sol'n    act. coef.     log act.
 ---------------------------------------------------------------------------
   Cl-                     0.9289     3.069e+04      0.5548       -0.2879
   Na+                     0.7415     1.589e+04      0.6215       -0.3365
   Ca++                    0.2674         9988.      0.1728       -1.3353
   NaCl(aq)               0.07992         4353.      1.0000       -1.0973
   Ti(OH)4(aq)            0.04654         5027.      1.0000       -1.3322
   CaCl+                  0.01686         1187.      0.6215       -1.9798
   H2(aq)                 0.01262         23.71      1.0000       -1.8990
   K+                    0.007919         288.5      0.5548       -2.3572
   CaCl2(aq)             0.005104         527.9      1.0000       -2.2921
   Methane(aq)           0.001047         15.65      1.0000       -2.9801
   MnCl+                0.0002799         23.58      0.6215       -3.7596
   KCl(aq)              0.0002697         18.74      1.0000       -3.5691
   Mn++                 0.0001130         5.787      0.1728       -4.7093
   OH-                  6.046e-05        0.9584      0.5900       -4.4477
   Mg++                 3.635e-05        0.8234      0.2484       -5.0444
   SiO2(aq)             2.952e-05         1.653      1.0000       -4.5298
   HS-                  1.762e-05        0.5431      0.5900       -4.9832
   NaHSiO3(aq)          1.294e-05         1.207      1.0000       -4.8880
   MgCl+                1.139e-05        0.6340      0.6215       -5.1502
   NaOH(aq)             3.856e-06        0.1438      1.0000       -5.4138
   HSiO3-               2.511e-06        0.1804      0.6215       -5.8068
   H2S(aq)              4.773e-07       0.01516      1.0000       -6.3212
   AlO2-                4.494e-07       0.02470      0.6215       -6.5540
   Fe++                 4.455e-07       0.02319      0.1728       -7.1136
   FeCl+                1.026e-07      0.008730      0.6215       -7.1954
   NaAlO2(aq)           7.399e-08      0.005652      1.0000       -7.1308
   S--                  4.060e-08      0.001213      0.1340       -8.2642
   H+                   1.854e-08     1.742e-05      0.8148       -7.8207
    (only species > 1e-8 molal listed)

  Mineral saturation states
                     log Q/K                          log Q/K
 ----------------------------------------------------------------
   Troilite           0.0000 sat    Clinochlore-14A   -1.4480     
   Saponite-Ca        0.0000 sat    Quartz            -1.4516     
   Annite             0.0000 sat    Talc              -1.4662     
   Hydroxylapatite    0.0000 sat    Magnetite         -1.5826     
   Tephroite          0.0000 sat    Tridymite         -1.6234     
   Chromite           0.0000 sat    Chalcedony        -1.6683     
   Greenalite         0.0000 sat    Saponite-H        -1.6813     
   Tremolite          0.0000 sat    Prehnite          -1.7504     
   Andradite          0.0000 sat    Gibbsite          -1.8040     
   Antigorite         0.0000 sat    Cristobalite(alp  -1.8693     
   Daphnite-14A       0.0000 sat    Brucite           -1.8809     
   Diopside          -0.0080        Minnesotaite      -1.9442     
   Pyrrhotite        -0.0796        Wustite           -2.0273     
   Phlogopite        -0.0810        Fe(OH)2           -2.0768     
   Saponite-Na       -0.1969        Goethite          -2.0955     
   Saponite-Mg       -0.4787        Coesite           -2.1100     
   Ice               -0.4803        Monticellite      -2.1479     
   Alabandite        -0.4851        Enstatite         -2.1568     
   Chrysotile        -0.4946        Cristobalite(bet  -2.1715     
   Ripidolite-14A    -0.6374        Grossular         -2.1822     
   Saponite-K        -0.6853        Halite            -2.2023     
   Rhodonite         -0.8475        Cronstedtite-7A   -2.2484     
   Hedenbergite      -1.0128        SiO2(am)          -2.3455     
   Diaspore          -1.0222        Epidote           -2.7300     
   Fayalite          -1.0253        Epidote-ord       -2.7354     
   Wollastonite      -1.0684        Manganosite       -2.7608     
   Mn(OH)2(am)       -1.1529        Hematite          -2.7989     
   Ferrosilite       -1.1939        Scolecite         -2.8364     
   Pseudowollastoni  -1.2027        Chamosite-7A      -2.8365     
   FeO               -1.2839        Daphnite-7A       -2.8752     
   Boehmite          -1.3170        Analcime          -2.9609     
   Mesolite          -1.4313        Whitlockite       -2.9735     
    (only minerals with log Q/K > -3 listed)

                         partial
  Gases               press. (bar)     fugacity     fug. coef.    log fug.
 ---------------------------------------------------------------------------
   H2(g)                    15.79         15.80         1.001      1.1986
   CH4(g)                   1.198         1.197        0.9993      0.0781
   H2O(g)                  0.8205        0.8084        0.9852     -0.0924
   H2S(g)               1.429e-05     1.423e-05        0.9961     -4.8467
   HCl(g)               2.262e-12     2.262e-12         1.000*   -11.6455
   CO2(g)               1.682e-19     1.678e-19        0.9976    -18.7751
   CO(g)                7.496e-22     7.496e-22         1.000*   -21.1252
   C2H4(g)              1.488e-25     1.488e-25         1.000*   -24.8274
   S2(g)                1.811e-32     1.811e-32         1.000*   -31.7421
   SO2(g)               3.010e-35     2.989e-35        0.9928    -34.5245
   Na(g)                7.800e-40     7.800e-40         1.000*   -39.1079
   K(g)                 9.128e-43     9.128e-43         1.000*   -42.0396
   Cl2(g)               4.522e-52     4.522e-52         1.000*   -51.3447
   O2(g)                3.362e-66     3.362e-66        0.9999    -65.4735
   Mg(g)                1.288e-66     1.288e-66         1.000*   -65.8900
   Ca(g)                6.475e-82     6.475e-82         1.000*   -81.1888
   C(g)                1.236e-101    1.236e-101         1.000*  -100.9081
   Al(g)               3.803e-102    3.803e-102         1.000*  -101.4199
   Si(g)               7.270e-110    7.270e-110         1.000*  -109.1385
    *no data, gas taken to be ideal

                                  In fluid              Sorbed            Kd
  Original basis total moles   moles     mg/kg      moles     mg/kg      L/kg
 -------------------------------------------------------------------------------
   H2O                 61.6       53.0  9.32e+05
   Al+++              0.500   5.01e-07    0.0132
   Ca++               0.904      0.276  1.08e+04
   Cl-                0.990      0.990  3.42e+04
   CrO4--             0.142   2.60e-21  2.94e-16
   Fe++                1.76   5.32e-07    0.0290
   H+                 -12.4   0.000940     0.924
   HCO3-            0.00100    0.00100      59.5
   HPO4--            0.0275   1.24e-11  1.16e-06
   K+                0.0129    0.00782      298.
   Mg++                3.18   4.56e-05      1.08
   Mn++              0.0439   0.000375      20.1
   Na+                0.785      0.785  1.76e+04
   O2(aq)            -0.127   -0.00806     -252.
   SO4--             0.0148   1.73e-05      1.62
   SiO2(aq)            4.95   4.30e-05      2.52
   Ti(OH)4(aq)       0.0445     0.0445  5.03e+03

  Elemental composition               In fluid                  Sorbed
                  total moles     moles       mg/kg        moles       mg/kg
 -------------------------------------------------------------------------------
   Aluminum            0.4999    5.010e-07     0.01319
   Calcium             0.9039       0.2764   1.081e+04
   Carbon            0.001000     0.001000       11.72
   Chlorine            0.9900       0.9900   3.424e+04
   Chromium            0.1417    2.600e-21   1.319e-16
   Hydrogen             111.0        106.2   1.045e+05
   Iron                 1.762    5.325e-07     0.02901
   Magnesium            3.180    4.560e-05       1.081
   Manganese          0.04394    0.0003753       20.12
   Oxygen               72.17        53.20   8.305e+05
   Phosphorus         0.02748    1.241e-11   3.749e-07
   Potassium          0.01294     0.007822       298.4
   Silicon              4.951    4.296e-05       1.177
   Sodium              0.7847       0.7847   1.760e+04
   Sulfur             0.01477    1.732e-05      0.5420
   Titanium           0.04445      0.04445       2077.


          Step #    92             Xi = 0.7000

          Temperature = 100.0 C    Pressure =  1.013 bars
          pH =  7.829              log fO2 =  -65.474
          Eh =  -0.5719 volts      pe =  -7.7248
          Ionic strength      =    1.378761 molal
          Charge imbalance    =    0.349348 eq/kg (16.74% error)
          Activity of water   =    0.969695
          Solvent mass        =     0.94844 kg
          Solution mass       =      1.0191 kg
          Mineral mass        =     0.78535 kg
          Solution density    =    0.995    g/cm3
          Solution viscosity  =    0.003    poise
          Chlorinity          =    1.043822 molal
          Dissolved solids    =       69347 mg/kg sol'n
          Hardness            =    25944.86 mg/kg sol'n as CaCO3
            carbonate         =       49.46 mg/kg sol'n as CaCO3
            non-carbonate     =    25895.40 mg/kg sol'n as CaCO3
          Carbonate alkalinity=       49.46 mg/kg sol'n as CaCO3
          Water type          =    Na-Cl
          Bulk volume         =    1.28e+03 cm3
          Fluid volume        =    1.02e+03 cm3
          Mineral volume      =        259. cm3
          Inert volume        =        0.00 cm3
          Porosity            =        79.8 %
          Permeability        =      0.0921 cm2
          Mass reacted        =         746 g

                          moles          moles         grams          cm3      rxn rate
  Reactants             remaining       reacted       reacted       reacted  (mol/kg sec)
 ------------------------------------------------------------------------------------------
   H2O                   0.006946       0.01621        0.2920          --            --  
   Al2O3                   0.1250        0.2916         29.73          --            --  
   CaO                     0.4514         1.053         59.07          --            --  
   Cr2O3                  0.03542       0.08264         12.56          --            --  
   FeO(ox)                 0.8804         2.054         147.6          --            --  
   K2O(ox)               0.002984      0.006962        0.6558          --            --  
   MgO                      1.413         3.298         132.9          --            --  
   MnO                    0.02197       0.05126         3.636          --            --  
   Na2O(ox)               0.03717       0.08672         5.375          --            --  
   P2O5                  0.006869       0.01603         2.275          --            --  
   S                     0.006883       0.01606        0.5150        0.2491          --  
   SiO2                     2.476         5.777         347.1          --            --  
   TiO2                   0.02222       0.05186         4.142          --            --  

  Minerals in system     moles      log moles      grams        volume (cm3)
 ----------------------------------------------------------------------------
   Andradite              0.03604     -1.443          18.31           4.751
   Annite                0.007306     -2.136          3.740           1.127
   Antigorite             0.02197     -1.658          99.67           38.43
   Chromite               0.08264     -1.083          18.50           3.637
   Daphnite-14A            0.2226     -0.653          158.8           47.50
   Greenalite              0.2496     -0.603          92.78           28.70
   Hydroxylapatite        0.01069     -1.971          5.367           2.025
   Saponite-Ca             0.3962     -0.402          152.7           53.75
   Tephroite              0.02545     -1.594          5.140           1.940
   Tremolite               0.2817     -0.550          228.8           76.87
   Troilite               0.01704     -1.768          1.498          0.5654
                                               _____________   _____________
          (total)                                     785.3           259.3 

  Aqueous species       molality    mg/kg sol'n    act. coef.     log act.
 ---------------------------------------------------------------------------
   Cl-                     0.9336     3.080e+04      0.5549       -0.2856
   Na+                     0.7700     1.647e+04      0.6214       -0.3201
   Ca++                    0.2572         9594.      0.1729       -1.3520
   NaCl(aq)               0.08341         4537.      1.0000       -1.0788
   Ti(OH)4(aq)            0.05468         5898.      1.0000       -1.2622
   CaCl+                  0.01631         1146.      0.6214       -1.9942
   H2(aq)                 0.01262         23.68      1.0000       -1.8989
   K+                    0.007767         282.6      0.5549       -2.3656
   CaCl2(aq)             0.004962         512.5      1.0000       -2.3043
   Methane(aq)           0.001054         15.74      1.0000       -2.9770
   MnCl+                0.0002707         22.77      0.6214       -3.7741
   KCl(aq)              0.0002659         18.45      1.0000       -3.5752
   Mn++                 0.0001087         5.559      0.1729       -4.7260
   OH-                  6.164e-05        0.9756      0.5900       -4.4393
   Mg++                 3.498e-05        0.7912      0.2484       -5.0610
   SiO2(aq)             2.952e-05         1.651      1.0000       -4.5299
   HS-                  1.796e-05        0.5527      0.5900       -4.9749
   NaHSiO3(aq)          1.370e-05         1.276      1.0000       -4.8633
   MgCl+                1.101e-05        0.6126      0.6214       -5.1646
   NaOH(aq)             4.082e-06        0.1519      1.0000       -5.3892
   HSiO3-               2.559e-06        0.1836      0.6214       -5.7985
   H2S(aq)              4.771e-07       0.01513      1.0000       -6.3214
   AlO2-                4.582e-07       0.02515      0.6214       -6.5456
   Fe++                 4.286e-07       0.02228      0.1729       -7.1302
   FeCl+                9.926e-08      0.008434      0.6214       -7.2098
   NaAlO2(aq)           7.832e-08      0.005975      1.0000       -7.1061
   S--                  4.216e-08      0.001258      0.1341       -8.2476
   H+                   1.820e-08     1.707e-05      0.8145       -7.8291
    (only species > 1e-8 molal listed)

  Mineral saturation states
                     log Q/K                          log Q/K
 ----------------------------------------------------------------
   Greenalite         0.0000 sat    Clinochlore-14A   -1.4480     
   Tephroite          0.0000 sat    Quartz            -1.4517     
   Chromite           0.0000 sat    Talc              -1.4663     
   Saponite-Ca        0.0000 sat    Magnetite         -1.5825     
   Antigorite         0.0000 sat    Tridymite         -1.6235     
   Annite             0.0000 sat    Chalcedony        -1.6684     
   Andradite          0.0000 sat    Saponite-H        -1.6813     
   Hydroxylapatite    0.0000 sat    Prehnite          -1.7506     
   Troilite           0.0000 sat    Gibbsite          -1.8041     
   Tremolite          0.0000 sat    Cristobalite(alp  -1.8694     
   Daphnite-14A       0.0000 sat    Brucite           -1.8809     
   Diopside          -0.0080        Minnesotaite      -1.9442     
   Pyrrhotite        -0.0796        Wustite           -2.0273     
   Phlogopite        -0.0809        Fe(OH)2           -2.0768     
   Saponite-Na       -0.1888        Goethite          -2.0955     
   Saponite-Mg       -0.4787        Coesite           -2.1101     
   Ice               -0.4804        Monticellite      -2.1479     
   Alabandite        -0.4852        Enstatite         -2.1568     
   Chrysotile        -0.4945        Cristobalite(bet  -2.1716     
   Ripidolite-14A    -0.6373        Grossular         -2.1823     
   Saponite-K        -0.6854        Halite            -2.1838     
   Rhodonite         -0.8475        Cronstedtite-7A   -2.2483     
   Hedenbergite      -1.0127        SiO2(am)          -2.3456     
   Diaspore          -1.0222        Epidote           -2.7301     
   Fayalite          -1.0252        Epidote-ord       -2.7355     
   Wollastonite      -1.0685        Manganosite       -2.7608     
   Mn(OH)2(am)       -1.1529        Hematite          -2.7988     
   Ferrosilite       -1.1939        Chamosite-7A      -2.8365     
   Pseudowollastoni  -1.2028        Scolecite         -2.8367     
   FeO               -1.2838        Daphnite-7A       -2.8752     
   Boehmite          -1.3170        Analcime          -2.9373     
   Mesolite          -1.4149        Whitlockite       -2.9735     
    (only minerals with log Q/K > -3 listed)

                         partial
  Gases               press. (bar)     fugacity     fug. coef.    log fug.
 ---------------------------------------------------------------------------
   H2(g)                    15.79         15.80         1.001      1.1987
   CH4(g)                   1.206         1.206        0.9993      0.0812
   H2O(g)                  0.8204        0.8082        0.9852     -0.0925
   H2S(g)               1.428e-05     1.423e-05        0.9961     -4.8469
   HCl(g)               2.230e-12     2.230e-12         1.000*   -11.6517
   CO2(g)               1.693e-19     1.689e-19        0.9976    -18.7723
   CO(g)                7.546e-22     7.546e-22         1.000*   -21.1223
   C2H4(g)              1.509e-25     1.509e-25         1.000*   -24.8213
   S2(g)                1.810e-32     1.810e-32         1.000*   -31.7424
   SO2(g)               3.008e-35     2.986e-35        0.9928    -34.5249
   Na(g)                8.257e-40     8.257e-40         1.000*   -39.0832
   K(g)                 9.128e-43     9.128e-43         1.000*   -42.0396
   Cl2(g)               4.395e-52     4.395e-52         1.000*   -51.3570
   O2(g)                3.360e-66     3.360e-66        0.9999    -65.4737
   Mg(g)                1.289e-66     1.289e-66         1.000*   -65.8898
   Ca(g)                6.477e-82     6.477e-82         1.000*   -81.1886
   C(g)                1.244e-101    1.244e-101         1.000*  -100.9050
   Al(g)               3.805e-102    3.805e-102         1.000*  -101.4197
   Si(g)               7.272e-110    7.272e-110         1.000*  -109.1383
    *no data, gas taken to be ideal

                                  In fluid              Sorbed            Kd
  Original basis total moles   moles     mg/kg      moles     mg/kg      L/kg
 -------------------------------------------------------------------------------
   H2O                 62.6       52.7  9.31e+05
   Al+++              0.583   5.10e-07    0.0135
   Ca++                1.05      0.264  1.04e+04
   Cl-                0.990      0.990  3.44e+04
   CrO4--             0.165   2.48e-21  2.83e-16
   Fe++                2.06   5.09e-07    0.0279
   H+                 -14.4   0.000938     0.928
   HCO3-            0.00100    0.00100      59.9
   HPO4--            0.0321   1.28e-11  1.20e-06
   K+                0.0149    0.00762      292.
   Mg++                3.65   4.36e-05      1.04
   Mn++              0.0513   0.000360      19.4
   Na+                0.809      0.809  1.83e+04
   O2(aq)            -0.148   -0.00802     -252.
   SO4--             0.0171   1.75e-05      1.65
   SiO2(aq)            5.78   4.34e-05      2.56
   Ti(OH)4(aq)       0.0519     0.0519  5.90e+03

  Elemental composition               In fluid                  Sorbed
                  total moles     moles       mg/kg        moles       mg/kg
 -------------------------------------------------------------------------------
   Aluminum            0.5832    5.099e-07     0.01350
   Calcium              1.054       0.2641   1.039e+04
   Carbon            0.001000     0.001000       11.79
   Chlorine            0.9900       0.9900   3.444e+04
   Chromium            0.1653    2.482e-21   1.267e-16
   Hydrogen             111.1        105.5   1.044e+05
   Iron                 2.055    5.093e-07     0.02791
   Magnesium            3.652    4.362e-05       1.040
   Manganese          0.05126    0.0003599       19.40
   Oxygen               74.94        52.85   8.298e+05
   Phosphorus         0.03206    1.278e-11   3.883e-07
   Potassium          0.01492     0.007618       292.3
   Silicon              5.777    4.342e-05       1.196
   Sodium              0.8094       0.8094   1.826e+04
   Sulfur             0.01706    1.752e-05      0.5514
   Titanium           0.05186      0.05186       2436.


          Step #   102             Xi = 0.8000

          Temperature = 100.0 C    Pressure =  1.013 bars
          pH =  7.838              log fO2 =  -65.474
          Eh =  -0.5726 volts      pe =  -7.7337
          Ionic strength      =    1.374586 molal
          Charge imbalance    =    0.351359 eq/kg (16.77% error)
          Activity of water   =    0.969538
          Solvent mass        =     0.94168 kg
          Solution mass       =      1.0133 kg
          Mineral mass        =     0.89773 kg
          Solution density    =    0.996    g/cm3
          Solution viscosity  =    0.003    poise
          Chlorinity          =    1.051316 molal
          Dissolved solids    =       70662 mg/kg sol'n
          Hardness            =    24882.34 mg/kg sol'n as CaCO3
            carbonate         =       49.79 mg/kg sol'n as CaCO3
            non-carbonate     =    24832.54 mg/kg sol'n as CaCO3
          Carbonate alkalinity=       49.79 mg/kg sol'n as CaCO3
          Water type          =    Na-Cl
          Bulk volume         =    1.31e+03 cm3
          Fluid volume        =    1.02e+03 cm3
          Mineral volume      =        296. cm3
          Inert volume        =        0.00 cm3
          Porosity            =        77.5 %
          Permeability        =      0.0413 cm2
          Mass reacted        =         852 g

                          moles          moles         grams          cm3      rxn rate
  Reactants             remaining       reacted       reacted       reacted  (mol/kg sec)
 ------------------------------------------------------------------------------------------
   H2O                   0.004630       0.01852        0.3337          --            --  
   Al2O3                  0.08331        0.3332         33.98          --            --  
   CaO                     0.3010         1.204         67.51          --            --  
   Cr2O3                  0.02361       0.09445         14.35          --            --  
   FeO(ox)                 0.5869         2.348         168.7          --            --  
   K2O(ox)               0.001989      0.007957        0.7495          --            --  
   MgO                     0.9422         3.769         151.9          --            --  
   MnO                    0.01465       0.05858         4.156          --            --  
   Na2O(ox)               0.02478       0.09911         6.143          --            --  
   P2O5                  0.004579       0.01832         2.600          --            --  
   S                     0.004589       0.01836        0.5886        0.2847          --  
   SiO2                     1.650         6.602         396.7          --            --  
   TiO2                   0.01482       0.05927         4.734          --            --  

  Minerals in system     moles      log moles      grams        volume (cm3)
 ----------------------------------------------------------------------------
   Andradite              0.03825     -1.417          19.44           5.043
   Annite                0.009501     -2.022          4.864           1.466
   Antigorite             0.02500     -1.602          113.4           43.74
   Chromite               0.09445     -1.025          21.14           4.157
   Daphnite-14A            0.2660     -0.575          189.8           56.78
   Greenalite              0.2666     -0.574          99.11           30.66
   Hydroxylapatite        0.01221     -1.913          6.134           2.315
   Saponite-Ca             0.3786     -0.422          145.9           51.36
   Tephroite              0.02912     -1.536          5.881           2.219
   Tremolite               0.3573     -0.447          290.3           97.53
   Troilite               0.01934     -1.714          1.700          0.6415
                                               _____________   _____________
          (total)                                     897.7           295.9 

  Aqueous species       molality    mg/kg sol'n    act. coef.     log act.
 ---------------------------------------------------------------------------
   Cl-                     0.9384     3.092e+04      0.5549       -0.2834
   Na+                     0.7989     1.707e+04      0.6214       -0.3042
   Ca++                    0.2469         9196.      0.1729       -1.3696
   NaCl(aq)               0.08699         4724.      1.0000       -1.0606
   Ti(OH)4(aq)            0.06294         6780.      1.0000       -1.2011
   CaCl+                  0.01574         1105.      0.6214       -2.0095
   H2(aq)                 0.01262         23.65      1.0000       -1.8989
   K+                    0.007609         276.5      0.5549       -2.3744
   CaCl2(aq)             0.004815         496.6      1.0000       -2.3174
   Methane(aq)           0.001062         15.83      1.0000       -2.9739
   KCl(aq)              0.0002619         18.15      1.0000       -3.5818
   MnCl+                0.0002613         21.95      0.6214       -3.7894
   Mn++                 0.0001044         5.328      0.1729       -4.7436
   OH-                  6.290e-05        0.9941      0.5900       -4.4306
   Mg++                 3.359e-05        0.7587      0.2484       -5.0786
   SiO2(aq)             2.952e-05         1.648      1.0000       -4.5299
   HS-                  1.832e-05        0.5631      0.5900       -4.9662
   NaHSiO3(aq)          1.450e-05         1.349      1.0000       -4.8387
   MgCl+                1.063e-05        0.5906      0.6214       -5.1799
   NaOH(aq)             4.321e-06        0.1606      1.0000       -5.3644
   HSiO3-               2.611e-06        0.1871      0.6214       -5.7898
   H2S(aq)              4.770e-07       0.01511      1.0000       -6.3215
   AlO2-                4.676e-07       0.02563      0.6214       -6.5368
   Fe++                 4.115e-07       0.02136      0.1729       -7.1477
   FeCl+                9.583e-08      0.008131      0.6214       -7.2251
   NaAlO2(aq)           8.292e-08      0.006317      1.0000       -7.0813
   S--                  4.387e-08      0.001307      0.1342       -8.2301
   H+                   1.783e-08     1.671e-05      0.8142       -7.8380
    (only species > 1e-8 molal listed)

  Mineral saturation states
                     log Q/K                          log Q/K
 ----------------------------------------------------------------
   Daphnite-14A       0.0000 sat    Clinochlore-14A   -1.4480     
   Annite             0.0000 sat    Quartz            -1.4517     
   Greenalite         0.0000 sat    Talc              -1.4663     
   Saponite-Ca        0.0000 sat    Magnetite         -1.5824     
   Hydroxylapatite    0.0000 sat    Tridymite         -1.6235     
   Troilite           0.0000 sat    Chalcedony        -1.6684     
   Tremolite          0.0000 sat    Saponite-H        -1.6814     
   Andradite          0.0000 sat    Prehnite          -1.7507     
   Chromite           0.0000 sat    Gibbsite          -1.8042     
   Tephroite          0.0000 sat    Cristobalite(alp  -1.8694     
   Antigorite         0.0000 sat    Brucite           -1.8809     
   Diopside          -0.0080        Minnesotaite      -1.9443     
   Pyrrhotite        -0.0796        Wustite           -2.0272     
   Phlogopite        -0.0809        Fe(OH)2           -2.0767     
   Saponite-Na       -0.1806        Goethite          -2.0955     
   Saponite-Mg       -0.4787        Coesite           -2.1101     
   Ice               -0.4804        Monticellite      -2.1478     
   Alabandite        -0.4852        Enstatite         -2.1568     
   Chrysotile        -0.4945        Halite            -2.1656     
   Ripidolite-14A    -0.6373        Cristobalite(bet  -2.1716     
   Saponite-K        -0.6854        Grossular         -2.1823     
   Rhodonite         -0.8476        Cronstedtite-7A   -2.2483     
   Hedenbergite      -1.0127        SiO2(am)          -2.3456     
   Diaspore          -1.0222        Epidote           -2.7302     
   Fayalite          -1.0251        Epidote-ord       -2.7356     
   Wollastonite      -1.0685        Manganosite       -2.7607     
   Mn(OH)2(am)       -1.1530        Hematite          -2.7988     
   Ferrosilite       -1.1939        Chamosite-7A      -2.8365     
   Pseudowollastoni  -1.2028        Scolecite         -2.8370     
   FeO               -1.2837        Daphnite-7A       -2.8752     
   Boehmite          -1.3170        Analcime          -2.9137     
   Mesolite          -1.3984        Whitlockite       -2.9735     
    (only minerals with log Q/K > -3 listed)

                         partial
  Gases               press. (bar)     fugacity     fug. coef.    log fug.
 ---------------------------------------------------------------------------
   H2(g)                    15.79         15.80         1.001      1.1987
   CH4(g)                   1.215         1.214        0.9993      0.0843
   H2O(g)                  0.8202        0.8081        0.9852     -0.0925
   H2S(g)               1.428e-05     1.422e-05        0.9961     -4.8470
   HCl(g)               2.197e-12     2.197e-12         1.000*   -11.6583
   CO2(g)               1.704e-19     1.700e-19        0.9976    -18.7695
   CO(g)                7.597e-22     7.597e-22         1.000*   -21.1193
   C2H4(g)              1.531e-25     1.531e-25         1.000*   -24.8151
   S2(g)                1.808e-32     1.808e-32         1.000*   -31.7428
   SO2(g)               3.005e-35     2.983e-35        0.9928    -34.5253
   Na(g)                8.743e-40     8.743e-40         1.000*   -39.0583
   K(g)                 9.129e-43     9.129e-43         1.000*   -42.0396
   Cl2(g)               4.263e-52     4.263e-52         1.000*   -51.3702
   O2(g)                3.359e-66     3.358e-66        0.9999    -65.4739
   Mg(g)                1.289e-66     1.289e-66         1.000*   -65.8896
   Ca(g)                6.479e-82     6.479e-82         1.000*   -81.1885
   C(g)                1.253e-101    1.253e-101         1.000*  -100.9020
   Al(g)               3.806e-102    3.806e-102         1.000*  -101.4195
   Si(g)               7.275e-110    7.275e-110         1.000*  -109.1382
    *no data, gas taken to be ideal

                                  In fluid              Sorbed            Kd
  Original basis total moles   moles     mg/kg      moles     mg/kg      L/kg
 -------------------------------------------------------------------------------
   H2O                 63.6       52.3  9.30e+05
   Al+++              0.666   5.19e-07    0.0138
   Ca++                1.20      0.252  9.96e+03
   Cl-                0.990      0.990  3.46e+04
   CrO4--             0.189   2.36e-21  2.71e-16
   Fe++                2.35   4.86e-07    0.0268
   H+                 -16.5   0.000937     0.932
   HCO3-            0.00100    0.00100      60.2
   HPO4--            0.0366   1.32e-11  1.25e-06
   K+                0.0169    0.00741      286.
   Mg++                4.12   4.16e-05     0.999
   Mn++              0.0586   0.000344      18.7
   Na+                0.834      0.834  1.89e+04
   O2(aq)            -0.169   -0.00798     -252.
   SO4--             0.0194   1.77e-05      1.68
   SiO2(aq)            6.60   4.39e-05      2.60
   Ti(OH)4(aq)       0.0593     0.0593  6.78e+03

  Elemental composition               In fluid                  Sorbed
                  total moles     moles       mg/kg        moles       mg/kg
 -------------------------------------------------------------------------------
   Aluminum            0.6665    5.194e-07     0.01383
   Calcium              1.205       0.2519       9962.
   Carbon            0.001000     0.001000       11.85
   Chlorine            0.9900       0.9900   3.464e+04
   Chromium            0.1889    2.365e-21   1.213e-16
   Hydrogen             111.1        104.8   1.043e+05
   Iron                 2.349    4.861e-07     0.02679
   Magnesium            4.123    4.165e-05      0.9989
   Manganese          0.05858    0.0003444       18.67
   Oxygen               77.72        52.51   8.291e+05
   Phosphorus         0.03663    1.318e-11   4.030e-07
   Potassium          0.01691     0.007412       286.0
   Silicon              6.602    4.391e-05       1.217
   Sodium              0.8342       0.8342   1.893e+04
   Sulfur             0.01936    1.774e-05      0.5615
   Titanium           0.05927      0.05927       2801.


          Step #   112             Xi = 0.9000

          Temperature = 100.0 C    Pressure =  1.013 bars
          pH =  7.847              log fO2 =  -65.474
          Eh =  -0.5733 volts      pe =  -7.7431
          Ionic strength      =    1.370351 molal
          Charge imbalance    =    0.353393 eq/kg (16.79% error)
          Activity of water   =    0.969379
          Solvent mass        =     0.93492 kg
          Solution mass       =      1.0074 kg
          Mineral mass        =      1.0101 kg
          Solution density    =    0.996    g/cm3
          Solution viscosity  =    0.003    poise
          Chlorinity          =    1.058919 molal
          Dissolved solids    =       71992 mg/kg sol'n
          Hardness            =    23807.68 mg/kg sol'n as CaCO3
            carbonate         =       50.13 mg/kg sol'n as CaCO3
            non-carbonate     =    23757.55 mg/kg sol'n as CaCO3
          Carbonate alkalinity=       50.13 mg/kg sol'n as CaCO3
          Water type          =    Na-Cl
          Bulk volume         =    1.34e+03 cm3
          Fluid volume        =    1.01e+03 cm3
          Mineral volume      =        332. cm3
          Inert volume        =        0.00 cm3
          Porosity            =        75.3 %
          Permeability        =      0.0192 cm2
          Mass reacted        =         959 g

                          moles          moles         grams          cm3      rxn rate
  Reactants             remaining       reacted       reacted       reacted  (mol/kg sec)
 ------------------------------------------------------------------------------------------
   H2O                   0.002315       0.02084        0.3754          --            --  
   Al2O3                  0.04166        0.3749         38.22          --            --  
   CaO                     0.1505         1.354         75.94          --            --  
   Cr2O3                  0.01181        0.1063         16.15          --            --  
   FeO(ox)                 0.2935         2.641         189.8          --            --  
   K2O(ox)              0.0009946      0.008951        0.8432          --            --  
   MgO                     0.4711         4.240         170.9          --            --  
   MnO                   0.007323       0.06591         4.675          --            --  
   Na2O(ox)               0.01239        0.1115         6.910          --            --  
   P2O5                  0.002290       0.02061         2.925          --            --  
   S                     0.002294       0.02065        0.6622        0.3203          --  
   SiO2                    0.8252         7.427         446.3          --            --  
   TiO2                  0.007408       0.06667         5.326          --            --  

  Minerals in system     moles      log moles      grams        volume (cm3)
 ----------------------------------------------------------------------------
   Andradite              0.04046     -1.393          20.56           5.334
   Annite                 0.01170     -1.932          5.989           1.806
   Antigorite             0.02803     -1.552          127.2           49.04
   Chromite                0.1063     -0.974          23.78           4.676
   Daphnite-14A            0.3095     -0.509          220.8           66.05
   Greenalite              0.2836     -0.547          105.4           32.62
   Hydroxylapatite        0.01374     -1.862          6.901           2.604
   Saponite-Ca             0.3609     -0.443          139.1           48.97
   Tephroite              0.03279     -1.484          6.622           2.499
   Tremolite               0.4330     -0.363          351.8           118.2
   Troilite               0.02163     -1.665          1.902          0.7176
                                               _____________   _____________
          (total)                                     1010.           332.5 

  Aqueous species       molality    mg/kg sol'n    act. coef.     log act.
 ---------------------------------------------------------------------------
   Cl-                     0.9433     3.103e+04      0.5549       -0.2811
   Na+                     0.8281     1.767e+04      0.6213       -0.2886
   Ca++                    0.2365         8794.      0.1730       -1.3882
   NaCl(aq)               0.09064         4916.      1.0000       -1.0427
   Ti(OH)4(aq)            0.07132         7671.      1.0000       -1.1468
   CaCl+                  0.01516         1063.      0.6213       -2.0259
   H2(aq)                 0.01262         23.61      1.0000       -1.8989
   K+                    0.007447         270.2      0.5549       -2.3838
   CaCl2(aq)             0.004661         480.1      1.0000       -2.3315
   Methane(aq)           0.001070         15.92      1.0000       -2.9708
   KCl(aq)              0.0002577         17.83      1.0000       -3.5889
   MnCl+                0.0002517         21.11      0.6213       -3.8058
   Mn++                 9.994e-05         5.095      0.1730       -4.7622
   OH-                  6.425e-05         1.014      0.5900       -4.4213
   Mg++                 3.218e-05        0.7259      0.2485       -5.0971
   SiO2(aq)             2.951e-05         1.646      1.0000       -4.5300
   HS-                  1.871e-05        0.5744      0.5900       -4.9570
   NaHSiO3(aq)          1.535e-05         1.426      1.0000       -4.8138
   MgCl+                1.024e-05        0.5681      0.6213       -5.1962
   NaOH(aq)             4.576e-06        0.1698      1.0000       -5.3396
   HSiO3-               2.668e-06        0.1908      0.6213       -5.7806
   AlO2-                4.778e-07       0.02615      0.6213       -6.5274
   H2S(aq)              4.768e-07       0.01508      1.0000       -6.3217
   Fe++                 3.941e-07       0.02042      0.1730       -7.1663
   FeCl+                9.231e-08      0.007822      0.6213       -7.2414
   NaAlO2(aq)           8.782e-08      0.006680      1.0000       -7.0564
   S--                  4.576e-08      0.001362      0.1343       -8.2115
   H+                   1.746e-08     1.633e-05      0.8140       -7.8473
    (only species > 1e-8 molal listed)

  Mineral saturation states
                     log Q/K                          log Q/K
 ----------------------------------------------------------------
   Daphnite-14A       0.0000 sat    Clinochlore-14A   -1.4480     
   Annite             0.0000 sat    Quartz            -1.4518     
   Greenalite         0.0000 sat    Talc              -1.4663     
   Andradite          0.0000 sat    Magnetite         -1.5822     
   Hydroxylapatite    0.0000 sat    Tridymite         -1.6236     
   Troilite           0.0000 sat    Chalcedony        -1.6685     
   Tremolite          0.0000 sat    Saponite-H        -1.6814     
   Tephroite          0.0000 sat    Prehnite          -1.7508     
   Chromite           0.0000 sat    Gibbsite          -1.8043     
   Antigorite         0.0000 sat    Cristobalite(alp  -1.8695     
   Saponite-Ca        0.0000 sat    Brucite           -1.8809     
   Diopside          -0.0079        Minnesotaite      -1.9443     
   Pyrrhotite        -0.0796        Wustite           -2.0271     
   Phlogopite        -0.0809        Fe(OH)2           -2.0767     
   Saponite-Na       -0.1724        Goethite          -2.0955     
   Saponite-Mg       -0.4787        Coesite           -2.1102     
   Ice               -0.4805        Halite            -2.1477     
   Alabandite        -0.4853        Monticellite      -2.1477     
   Chrysotile        -0.4945        Enstatite         -2.1567     
   Ripidolite-14A    -0.6373        Cristobalite(bet  -2.1717     
   Saponite-K        -0.6854        Grossular         -2.1823     
   Rhodonite         -0.8476        Cronstedtite-7A   -2.2483     
   Hedenbergite      -1.0127        SiO2(am)          -2.3457     
   Diaspore          -1.0223        Epidote           -2.7302     
   Fayalite          -1.0250        Epidote-ord       -2.7356     
   Wollastonite      -1.0685        Manganosite       -2.7607     
   Mn(OH)2(am)       -1.1530        Hematite          -2.7987     
   Ferrosilite       -1.1938        Chamosite-7A      -2.8365     
   Pseudowollastoni  -1.2028        Scolecite         -2.8373     
   FeO               -1.2836        Daphnite-7A       -2.8752     
   Boehmite          -1.3171        Analcime          -2.8899     
   Mesolite          -1.3818        Whitlockite       -2.9735     
    (only minerals with log Q/K > -3 listed)

                         partial
  Gases               press. (bar)     fugacity     fug. coef.    log fug.
 ---------------------------------------------------------------------------
   H2(g)                    15.79         15.80         1.001      1.1987
   CH4(g)                   1.224         1.223        0.9993      0.0874
   H2O(g)                  0.8201        0.8080        0.9852     -0.0926
   H2S(g)               1.427e-05     1.422e-05        0.9961     -4.8472
   HCl(g)               2.161e-12     2.161e-12         1.000*   -11.6654
   CO2(g)               1.715e-19     1.711e-19        0.9976    -18.7666
   CO(g)                7.649e-22     7.649e-22         1.000*   -21.1164
   C2H4(g)              1.553e-25     1.553e-25         1.000*   -24.8089
   S2(g)                1.806e-32     1.806e-32         1.000*   -31.7432
   SO2(g)               3.002e-35     2.981e-35        0.9928    -34.5257
   Na(g)                9.260e-40     9.260e-40         1.000*   -39.0334
   K(g)                 9.129e-43     9.129e-43         1.000*   -42.0396
   Cl2(g)               4.126e-52     4.126e-52         1.000*   -51.3844
   O2(g)                3.357e-66     3.357e-66        0.9999    -65.4741
   Mg(g)                1.290e-66     1.290e-66         1.000*   -65.8894
   Ca(g)                6.481e-82     6.481e-82         1.000*   -81.1884
   C(g)                1.262e-101    1.262e-101         1.000*  -100.8990
   Al(g)               3.808e-102    3.808e-102         1.000*  -101.4193
   Si(g)               7.278e-110    7.278e-110         1.000*  -109.1380
    *no data, gas taken to be ideal

                                  In fluid              Sorbed            Kd
  Original basis total moles   moles     mg/kg      moles     mg/kg      L/kg
 -------------------------------------------------------------------------------
   H2O                 64.6       51.9  9.28e+05
   Al+++              0.750   5.30e-07    0.0142
   Ca++                1.36      0.240  9.53e+03
   Cl-                0.990      0.990  3.48e+04
   CrO4--             0.213   2.25e-21  2.59e-16
   Fe++                2.64   4.63e-07    0.0257
   H+                 -18.5   0.000935     0.936
   HCO3-            0.00100    0.00100      60.6
   HPO4--            0.0412   1.36e-11  1.30e-06
   K+                0.0189    0.00720      280.
   Mg++                4.59   3.97e-05     0.957
   Mn++              0.0659   0.000329      17.9
   Na+                0.859      0.859  1.96e+04
   O2(aq)            -0.190   -0.00794     -252.
   SO4--             0.0217   1.80e-05      1.71
   SiO2(aq)            7.43   4.44e-05      2.65
   Ti(OH)4(aq)       0.0667     0.0667  7.67e+03

  Elemental composition               In fluid                  Sorbed
                  total moles     moles       mg/kg        moles       mg/kg
 -------------------------------------------------------------------------------
   Aluminum            0.7498    5.298e-07     0.01419
   Calcium              1.355       0.2396       9532.
   Carbon            0.001000     0.001000       11.92
   Chlorine            0.9900       0.9900   3.484e+04
   Chromium            0.2125    2.247e-21   1.160e-16
   Hydrogen             111.1        104.1   1.041e+05
   Iron                 2.642    4.629e-07     0.02566
   Magnesium            4.594    3.966e-05      0.9569
   Manganese          0.06591    0.0003288       17.93
   Oxygen               80.49        52.16   8.284e+05
   Phosphorus         0.04121    1.364e-11   4.193e-07
   Potassium          0.01890     0.007203       279.5
   Silicon              7.427    4.444e-05       1.239
   Sodium              0.8590       0.8590   1.960e+04
   Sulfur             0.02165    1.798e-05      0.5724
   Titanium           0.06668      0.06668       3169.


          Step #   122             Xi = 1.0000

          Temperature = 100.0 C    Pressure =  1.013 bars
          pH =  7.857              log fO2 =  -65.474
          Eh =  -0.5740 volts      pe =  -7.7530
          Ionic strength      =    1.366054 molal
          Charge imbalance    =    0.355452 eq/kg (16.82% error)
          Activity of water   =    0.969218
          Solvent mass        =     0.92816 kg
          Solution mass       =      1.0016 kg
          Mineral mass        =      1.1225 kg
          Solution density    =    0.997    g/cm3
          Solution viscosity  =    0.003    poise
          Chlorinity          =    1.066632 molal
          Dissolved solids    =       73337 mg/kg sol'n
          Hardness            =    22720.70 mg/kg sol'n as CaCO3
            carbonate         =       50.48 mg/kg sol'n as CaCO3
            non-carbonate     =    22670.22 mg/kg sol'n as CaCO3
          Carbonate alkalinity=       50.48 mg/kg sol'n as CaCO3
          Water type          =    Na-Cl
          Bulk volume         =    1.37e+03 cm3
          Fluid volume        =    1.00e+03 cm3
          Mineral volume      =        369. cm3
          Inert volume        =        0.00 cm3
          Porosity            =        73.1 %
          Permeability        =     0.00919 cm2
          Mass reacted        =    1.07e+03 g

                          moles          moles         grams          cm3      rxn rate
  Reactants             remaining       reacted       reacted       reacted  (mol/kg sec)
 ------------------------------------------------------------------------------------------
   H2O                 -2.220e-17       0.02315        0.4171          --            --  
   Al2O3               -2.455e-16        0.4166         42.47          --            --  
   CaO                  3.296e-16         1.505         84.38          --            --  
   Cr2O3                1.080e-16        0.1181         17.94          --            --  
   FeO(ox)              2.241e-15         2.935         210.8          --            --  
   K2O(ox)             -1.287e-18      0.009946        0.9369          --            --  
   MgO                 -3.400e-15         4.711         189.9          --            --  
   MnO                 -1.464e-17       0.07323         5.195          --            --  
   Na2O(ox)            -9.021e-17        0.1239         7.678          --            --  
   P2O5                 3.361e-18       0.02290         3.250          --            --  
   S                   -3.578e-18       0.02294        0.7357        0.3559          --  
   SiO2                 1.846e-14         8.252         495.8          --            --  
   TiO2                -4.185e-17       0.07408         5.918          --            --  

  Minerals in system     moles      log moles      grams        volume (cm3)
 ----------------------------------------------------------------------------
   Andradite              0.04267     -1.370          21.68           5.625
   Annite                 0.01390     -1.857          7.116           2.145
   Antigorite             0.03107     -1.508          140.9           54.34
   Chromite                0.1181     -0.928          26.43           5.196
   Daphnite-14A            0.3530     -0.452          251.8           75.33
   Greenalite              0.3006     -0.522          111.8           34.57
   Hydroxylapatite        0.01526     -1.816          7.667           2.893
   Saponite-Ca             0.3433     -0.464          132.4           46.58
   Tephroite              0.03646     -1.438          7.363           2.779
   Tremolite               0.5087     -0.294          413.3           138.8
   Troilite               0.02393     -1.621          2.103          0.7937
                                               _____________   _____________
          (total)                                     1122.           369.1 

  Aqueous species       molality    mg/kg sol'n    act. coef.     log act.
 ---------------------------------------------------------------------------
   Cl-                     0.9482     3.115e+04      0.5550       -0.2788
   Na+                     0.8578     1.827e+04      0.6213       -0.2733
   Ca++                    0.2259         8388.      0.1731       -1.4079
   NaCl(aq)               0.09437         5111.      1.0000       -1.0252
   Ti(OH)4(aq)            0.07982         8573.      1.0000       -1.0979
   CaCl+                  0.01457         1020.      0.6213       -2.0433
   H2(aq)                 0.01262         23.58      1.0000       -1.8988
   K+                    0.007278         263.7      0.5550       -2.3937
   CaCl2(aq)             0.004501         462.9      1.0000       -2.3466
   Methane(aq)           0.001077         16.02      1.0000       -2.9676
   KCl(aq)              0.0002532         17.49      1.0000       -3.5965
   MnCl+                0.0002418         20.26      0.6213       -3.8232
   Mn++                 9.546e-05         4.860      0.1731       -4.7819
   OH-                  6.573e-05         1.036      0.5900       -4.4114
   Mg++                 3.075e-05        0.6927      0.2485       -5.1168
   SiO2(aq)             2.951e-05         1.643      1.0000       -4.5300
   HS-                  1.914e-05        0.5866      0.5900       -4.9473
   NaHSiO3(aq)          1.626e-05         1.508      1.0000       -4.7888
   MgCl+                9.843e-06        0.5450      0.6213       -5.2136
   NaOH(aq)             4.848e-06        0.1797      1.0000       -5.3145
   HSiO3-               2.729e-06        0.1949      0.6213       -5.7708
   AlO2-                4.889e-07       0.02672      0.6213       -6.5175
   H2S(aq)              4.766e-07       0.01505      1.0000       -6.3218
   Fe++                 3.765e-07       0.01948      0.1731       -7.1860
   NaAlO2(aq)           9.305e-08      0.007068      1.0000       -7.0313
   FeCl+                8.870e-08      0.007504      0.6213       -7.2588
   S--                  4.784e-08      0.001422      0.1344       -8.1918
   H+                   1.707e-08     1.594e-05      0.8137       -7.8572
    (only species > 1e-8 molal listed)

  Mineral saturation states
                     log Q/K                          log Q/K
 ----------------------------------------------------------------
   Troilite           0.0000 sat    Clinochlore-14A   -1.4480     
   Chromite           0.0000 sat    Quartz            -1.4518     
   Annite             0.0000 sat    Talc              -1.4664     
   Hydroxylapatite    0.0000 sat    Magnetite         -1.5821     
   Saponite-Ca        0.0000 sat    Tridymite         -1.6236     
   Tremolite          0.0000 sat    Chalcedony        -1.6685     
   Andradite          0.0000 sat    Saponite-H        -1.6814     
   Antigorite         0.0000 sat    Prehnite          -1.7509     
   Tephroite          0.0000 sat    Gibbsite          -1.8044     
   Greenalite         0.0000 sat    Cristobalite(alp  -1.8695     
   Daphnite-14A       0.0000 sat    Brucite           -1.8808     
   Diopside          -0.0079        Minnesotaite      -1.9443     
   Pyrrhotite        -0.0796        Wustite           -2.0270     
   Phlogopite        -0.0809        Fe(OH)2           -2.0767     
   Saponite-Na       -0.1641        Goethite          -2.0955     
   Saponite-Mg       -0.4787        Coesite           -2.1102     
   Ice               -0.4806        Halite            -2.1302     
   Alabandite        -0.4853        Monticellite      -2.1477     
   Chrysotile        -0.4945        Enstatite         -2.1567     
   Ripidolite-14A    -0.6373        Cristobalite(bet  -2.1717     
   Saponite-K        -0.6854        Grossular         -2.1823     
   Rhodonite         -0.8476        Cronstedtite-7A   -2.2483     
   Hedenbergite      -1.0127        SiO2(am)          -2.3457     
   Diaspore          -1.0223        Epidote           -2.7303     
   Fayalite          -1.0248        Epidote-ord       -2.7357     
   Wollastonite      -1.0685        Manganosite       -2.7607     
   Mn(OH)2(am)       -1.1531        Hematite          -2.7987     
   Ferrosilite       -1.1938        Chamosite-7A      -2.8365     
   Pseudowollastoni  -1.2028        Scolecite         -2.8376     
   FeO               -1.2836        Analcime          -2.8660     
   Boehmite          -1.3171        Daphnite-7A       -2.8752     
   Mesolite          -1.3652        Whitlockite       -2.9735     
    (only minerals with log Q/K > -3 listed)

                         partial
  Gases               press. (bar)     fugacity     fug. coef.    log fug.
 ---------------------------------------------------------------------------
   H2(g)                    15.79         15.80         1.001      1.1988
   CH4(g)                   1.233         1.232        0.9993      0.0906
   H2O(g)                  0.8200        0.8078        0.9852     -0.0927
   H2S(g)               1.427e-05     1.421e-05        0.9961     -4.8473
   HCl(g)               2.123e-12     2.123e-12         1.000*   -11.6730
   CO2(g)               1.727e-19     1.723e-19        0.9976    -18.7638
   CO(g)                7.701e-22     7.701e-22         1.000*   -21.1134
   C2H4(g)              1.575e-25     1.575e-25         1.000*   -24.8027
   S2(g)                1.805e-32     1.805e-32         1.000*   -31.7436
   SO2(g)               2.999e-35     2.978e-35        0.9928    -34.5261
   Na(g)                9.813e-40     9.813e-40         1.000*   -39.0082
   K(g)                 9.129e-43     9.129e-43         1.000*   -42.0396
   Cl2(g)               3.984e-52     3.984e-52         1.000*   -51.3997
   O2(g)                3.355e-66     3.355e-66        0.9999    -65.4743
   Mg(g)                1.291e-66     1.291e-66         1.000*   -65.8892
   Ca(g)                6.483e-82     6.483e-82         1.000*   -81.1882
   C(g)                1.271e-101    1.271e-101         1.000*  -100.8959
   Al(g)               3.809e-102    3.809e-102         1.000*  -101.4192
   Si(g)               7.281e-110    7.281e-110         1.000*  -109.1378
    *no data, gas taken to be ideal

                                  In fluid              Sorbed            Kd
  Original basis total moles   moles     mg/kg      moles     mg/kg      L/kg
 -------------------------------------------------------------------------------
   H2O                 65.7       51.5  9.27e+05
   Al+++              0.833   5.41e-07    0.0146
   Ca++                1.51      0.227  9.10e+03
   Cl-                0.990      0.990  3.50e+04
   CrO4--             0.236   2.13e-21  2.47e-16
   Fe++                2.94   4.40e-07    0.0245
   H+                 -20.6   0.000933     0.939
   HCO3-            0.00100    0.00100      60.9
   HPO4--            0.0458   1.41e-11  1.35e-06
   K+                0.0209    0.00699      273.
   Mg++                5.06   3.77e-05     0.914
   Mn++              0.0732   0.000313      17.2
   Na+                0.884      0.884  2.03e+04
   O2(aq)            -0.212   -0.00789     -252.
   SO4--             0.0239   1.83e-05      1.75
   SiO2(aq)            8.25   4.50e-05      2.70
   Ti(OH)4(aq)       0.0741     0.0741  8.57e+03

  Elemental composition               In fluid                  Sorbed
                  total moles     moles       mg/kg        moles       mg/kg
 -------------------------------------------------------------------------------
   Aluminum            0.8331    5.411e-07     0.01458
   Calcium              1.506       0.2273       9096.
   Carbon            0.001000     0.001000       11.99
   Chlorine            0.9900       0.9900   3.504e+04
   Chromium            0.2361    2.130e-21   1.106e-16
   Hydrogen             111.1        103.4   1.040e+05
   Iron                 2.936    4.397e-07     0.02451
   Magnesium            5.065    3.768e-05      0.9143
   Manganese          0.07323    0.0003131       17.17
   Oxygen               83.27        51.82   8.277e+05
   Phosphorus         0.04579    1.414e-11   4.372e-07
   Potassium          0.02089     0.006990       272.9
   Silicon              8.252    4.502e-05       1.262
   Sodium              0.8838       0.8838   2.028e+04
   Sulfur             0.02394    1.825e-05      0.5843
   Titanium           0.07408      0.07408       3541.
