# Supplementary material for: Mineral Indicators of Geologically Recent Past Habitability on Mars
Source: Life (Basel). 2023 Dec 15;13(12):2349. doi: 10.3390/life13122349 (PMC10744562; doi:10.3390/life13122349)
Supplement: Supplementary file 1 [file life-13-02349-s001.zip › Supplemental Files 1/NaClO4/Maaz_naClo4_373.txt]

          Step #     0             Xi = 0.0000

          Temperature = 100.0 C    Pressure =  1.013 bars
          pH =  7.291              log fO2 =   -3.057
          Eh =   0.6236 volts      pe =   8.4228
          Ionic strength      =    1.618989 molal
          Charge imbalance    =    0.003624 eq/kg (0.1247% error)
          Activity of water   =    0.947237
          Solvent mass        =      1.0000 kg
          Solution mass       =      1.1122 kg
          Mineral mass        =      0.0000 kg
          Solution density    =    1.013    g/cm3
          Solution viscosity  =    0.004    poise
          Chlorinity          =    1.915000 molal
          Dissolved solids    =      100913 mg/kg sol'n
          Hardness            =      179.98 mg/kg sol'n as CaCO3
            carbonate         =       42.13 mg/kg sol'n as CaCO3
            non-carbonate     =      137.85 mg/kg sol'n as CaCO3
          Carbonate alkalinity=       42.13 mg/kg sol'n as CaCO3
          Water type          =    Na-Cl
          Bulk volume         =    1.10e+03 cm3
          Fluid volume        =    1.10e+03 cm3
          Mineral volume      =        0.00 cm3
          Inert volume        =        0.00 cm3
          Porosity            =        100. %
          Permeability        =        98.7 cm2
          Mass reacted        =           0 g

                          moles          moles         grams          cm3      rxn rate
  Reactants             remaining       reacted       reacted       reacted  (mol/kg sec)
 ------------------------------------------------------------------------------------------
   Al2O3                   0.9599         0.000         0.000          --            --  
   CaO                      1.557         0.000         0.000          --            --  
   Cr2O3                0.0007318         0.000         0.000          --            --  
   FeO(ox)                  3.358         0.000         0.000          --            --  
   K2O(ox)                 0.1311         0.000         0.000          --            --  
   MgO                     0.6292         0.000         0.000          --            --  
   MnO                    0.07526         0.000         0.000          --            --  
   Na2O(ox)                0.7124         0.000         0.000          --            --  
   P2O5                    0.2014         0.000         0.000          --            --  
   SiO2                     9.035         0.000         0.000          --            --  
   TiO2                    0.3397         0.000         0.000          --            --  

  No minerals in system.

  Aqueous species       molality    mg/kg sol'n    act. coef.     log act.
 ---------------------------------------------------------------------------
   Na+                      1.612     3.332e+04      0.6255        0.0035
   Cl-                      1.611     5.135e+04      0.5542       -0.0493
   NaCl(aq)                0.3029     1.591e+04      1.0000       -0.5187
   SO4--                0.0009642         83.27      0.0915       -4.0545
   K+                   0.0009433         33.16      0.5542       -3.2817
   Ca++                 0.0008528         30.73      0.1697       -3.8395
   HCO3-                0.0007402         40.61      0.6255       -3.3344
   Fe++                 0.0006314         31.71      0.1697       -3.9700
   Mg++                 0.0006283         13.73      0.2476       -3.8081
   MgCl+                0.0003376         18.14      0.6255       -3.6754
   FeCl+                0.0002458         20.17      0.6255       -3.8133
   NaHCO3(aq)           0.0001813         13.69      1.0000       -3.7417
   FeCl4--              0.0001179         20.95      0.0915       -4.9671
   CaCl+                9.087e-05         6.171      0.6255       -4.2454
   CO2(aq)              6.119e-05         2.421      1.0000       -4.2133
   KCl(aq)              5.559e-05         3.726      1.0000       -4.2550
   CaCl2(aq)            4.796e-05         4.785      1.0000       -4.3192
   MgSO4(aq)            3.053e-05         3.304      1.0000       -4.5153
   OH-                  1.737e-05        0.2656      0.5918       -4.9880
   CO3--                6.751e-06        0.3642      0.1105       -6.1274
   CaSO4(aq)            4.141e-06        0.5069      1.0000       -5.3829
   MgHCO3+              3.139e-06        0.2408      0.6255       -5.7070
   CaHCO3+              2.805e-06        0.2550      0.6255       -5.7558
   FeCO3+               2.495e-06        0.2599      0.6255       -5.8067
   NaOH(aq)             2.431e-06       0.08743      1.0000       -5.6142
   FeCl2(aq)            1.434e-06        0.1634      1.0000       -5.8435
   CaCO3(aq)            1.423e-06        0.1280      1.0000       -5.8469
   KSO4-                1.154e-06        0.1402      0.6255       -6.1416
   Ti(OH)4(aq)          1.000e-06        0.1042      1.0000       -6.0000
   CrO4--               9.375e-07       0.09777      0.0915       -7.0667
   HPO4--               8.729e-07       0.07532      0.0915       -7.0977
   MnCl+                8.051e-07       0.06543      0.6255       -6.2979
   SiO2(aq)             7.688e-07       0.04153      1.0000       -6.1142
   AlO2-                7.295e-07       0.03869      0.6255       -6.3408
   O2(aq)               6.838e-07       0.01967      1.0000       -6.1651
   FeCl++               6.802e-07       0.05584      0.1105       -7.1241
   MgCO3(aq)            3.845e-07       0.02915      1.0000       -6.4151
   NaCO3-               3.274e-07       0.02443      0.6255       -6.6888
   Fe+++                2.878e-07       0.01445      0.0477       -7.8625
   NaAlO2(aq)           2.645e-07       0.01949      1.0000       -6.5776
   NaHSiO3(aq)          2.125e-07       0.01912      1.0000       -6.6727
   Mn++                 1.924e-07      0.009503      0.1697       -7.4861
   H2PO4-               1.268e-07       0.01106      0.6255       -7.1007
   HCrO4-               6.250e-08      0.006575      0.6255       -7.4079
   H+                   6.166e-08     5.588e-05      0.8305       -7.2906
   HSiO3-               1.872e-08      0.001297      0.6255       -7.9315
   HCl(aq)              1.097e-08     0.0003595      1.0000       -7.9599
    (only species > 1e-8 molal listed)

  Mineral saturation states
                     log Q/K                          log Q/K
 ----------------------------------------------------------------
   Magnetite         35.8446s/sat   Chamosite-7A       1.2017s/sat
   Cronstedtite-7A   35.6471s/sat   FeO                0.7892s/sat
   Hematite          32.5553s/sat   Annite             0.7446s/sat
   Ferrite-Mg        27.6730s/sat   Ripidolite-14A     0.7092s/sat
   Ferrite-Ca        26.6285s/sat   Dolomite-ord       0.1711s/sat
   Jarosite          25.1652s/sat   Dolomite           0.1704s/sat
   Nontronite-Na     22.5086s/sat   Fe(OH)2           -0.0139     
   Nontronite-Mg     22.3251s/sat   Hercynite         -0.0451     
   Nontronite-Ca     22.1801s/sat   Hydroxylapatite   -0.1746     
   Nontronite-K      21.6034s/sat   Diaspore          -0.2789     
   Nontronite-H      21.0887s/sat   Magnesite         -0.4394     
   Andradite         19.8771s/sat   Ice               -0.4905     
   Goethite          15.5765s/sat   Boehmite          -0.5737     
   Fe(OH)3           11.2509s/sat   Calcite           -0.6576     
   Ferrite-Dicalciu   9.4450s/sat   Ferrosilite       -0.7052     
   Daphnite-14A       7.0683s/sat   Aragonite         -0.8012     
   NaFeO2             7.0286s/sat   Dolomite-dis      -0.9422     
   Bixbyite           5.8294s/sat   Gibbsite          -1.0709     
   Strengite          5.3781s/sat   Halite            -1.6237     
   Pyrolusite         5.0236s/sat   Brucite           -1.7253     
   Epidote            4.5364s/sat   Monohydrocalcite  -1.8887     
   Epidote-ord        4.5310s/sat   Whitlockite       -1.8949     
   Hausmannite        4.4682s/sat   Minnesotaite      -2.0726     
   Daphnite-7A        4.1931s/sat   Dawsonite         -2.0977     
   Greenalite         3.0301s/sat   Ripidolite-7A     -2.1980     
   Wustite            1.5899s/sat   Rhodochrosite     -2.4394     
   Fayalite           1.5365s/sat   Anhydrite         -2.5089     
   Siderite           1.4829s/sat   Corundum          -2.6159     
    (only minerals with log Q/K > -3 listed)

                         partial
  Gases               press. (bar)     fugacity     fug. coef.    log fug.
 ---------------------------------------------------------------------------
   H2O(g)                  0.8014        0.7895        0.9852     -0.1026
   CO2(g)                0.005713      0.005700        0.9976     -2.2441
   O2(g)                0.0008761     0.0008760        0.9999     -3.0575
   HCl(g)               1.328e-11     1.328e-11         1.000*   -10.8768
   Cl2(g)               2.576e-19     2.576e-19         1.000*   -18.5890
   H2(g)                9.552e-31     9.559e-31         1.001    -30.0196
   CO(g)                1.577e-36     1.577e-36         1.000*   -35.8022
   SO2(g)               3.817e-42     3.789e-42        0.9928    -41.4215
   Na(g)                1.238e-55     1.238e-55         1.000*   -54.9071
   K(g)                 7.882e-60     7.882e-60         1.000*   -59.1034
   Mg(g)                1.169e-97     1.169e-97         1.000*   -96.9321
   H2S(g)              4.206e-106    4.189e-106        0.9961   -105.3778
   CH4(g)              5.715e-109    5.711e-109        0.9993   -108.2433
   Ca(g)               1.068e-116    1.068e-116         1.000*  -115.9714
   C(g)                1.611e-147    1.611e-147         1.000*  -146.7930
   Al(g)               3.286e-148    3.286e-148         1.000*  -147.4834
   S2(g)               4.287e-171    4.287e-171         1.000*  -170.3679
   Si(g)               7.264e-174    7.264e-174         1.000*  -173.1388
   C2H4(g)             9.252e-180    9.252e-180         1.000*  -179.0337
    *no data, gas taken to be ideal

                                  In fluid              Sorbed            Kd
  Original basis total moles   moles     mg/kg      moles     mg/kg      L/kg
 -------------------------------------------------------------------------------
   H2O                 55.5       55.5  8.99e+05
   Al+++           1.00e-06   1.00e-06    0.0243
   Ca++             0.00100    0.00100      36.0
   Cl-                 1.92       1.92  6.10e+04
   CrO4--          1.00e-06   1.00e-06     0.104
   Fe++             0.00100    0.00100      50.2
   H+              2.95e-05   2.95e-05    0.0268
   HCO3-            0.00100    0.00100      54.9
   HPO4--          1.00e-06   1.00e-06    0.0863
   K+               0.00100    0.00100      35.2
   Mg++             0.00100    0.00100      21.9
   Mn++            1.00e-06   1.00e-06    0.0494
   Na+                 1.92       1.92  3.96e+04
   O2(aq)          1.55e-06   1.55e-06    0.0446
   SO4--            0.00100    0.00100      86.4
   SiO2(aq)        1.00e-06   1.00e-06    0.0540
   Ti(OH)4(aq)     1.00e-06   1.00e-06     0.104

  Elemental composition               In fluid                  Sorbed
                  total moles     moles       mg/kg        moles       mg/kg
 -------------------------------------------------------------------------------
   Aluminum         1.000e-06    1.000e-06     0.02426
   Calcium           0.001000     0.001000       36.03
   Carbon            0.001000     0.001000       10.80
   Chlorine             1.915        1.915   6.104e+04
   Chromium         1.000e-06    1.000e-06     0.04675
   Hydrogen             111.0        111.0   1.006e+05
   Iron              0.001000     0.001000       50.21
   Magnesium         0.001000     0.001000       21.85
   Manganese        1.000e-06    1.000e-06     0.04939
   Oxygen               55.52        55.52   7.986e+05
   Phosphorus       1.000e-06    1.000e-06     0.02785
   Potassium         0.001000     0.001000       35.15
   Silicon          1.000e-06    1.000e-06     0.02525
   Sodium               1.915        1.915   3.958e+04
   Sulfur            0.001000     0.001000       28.83
   Titanium         1.000e-06    1.000e-06     0.04305


          Step #     0             Xi = 0.0000

          Temperature = 100.0 C    Pressure =  1.013 bars
          pH =  5.277              log fO2 =  -50.900
          Eh =  -0.1128 volts      pe =  -1.5242
          Ionic strength      =    1.617923 molal
          Charge imbalance    =    0.003624 eq/kg (0.1248% error)
          Activity of water   =    0.947228
          Solvent mass        =      1.0000 kg
          Solution mass       =      1.1122 kg
          Mineral mass        =  4.0458e-05 kg
          Solution density    =    1.013    g/cm3
          Solution viscosity  =    0.004    poise
          Chlorinity          =    1.914986 molal
          Dissolved solids    =      100874 mg/kg sol'n
          Hardness            =      179.98 mg/kg sol'n as CaCO3
            carbonate         =        4.96 mg/kg sol'n as CaCO3
            non-carbonate     =      175.03 mg/kg sol'n as CaCO3
          Carbonate alkalinity=        4.96 mg/kg sol'n as CaCO3
          Water type          =    Na-Cl
          Bulk volume         =    1.10e+03 cm3
          Fluid volume        =    1.10e+03 cm3
          Mineral volume      =     0.00772 cm3
          Inert volume        =        0.00 cm3
          Porosity            =        100. %
          Permeability        =        98.7 cm2
          Mass reacted        =           0 g

                          moles          moles         grams          cm3      rxn rate
  Reactants             remaining       reacted       reacted       reacted  (mol/kg sec)
 ------------------------------------------------------------------------------------------
   Al2O3                   0.9599         0.000         0.000          --            --  
   CaO                      1.557         0.000         0.000          --            --  
   Cr2O3                0.0007318         0.000         0.000          --            --  
   FeO(ox)                  3.358         0.000         0.000          --            --  
   K2O(ox)                 0.1311         0.000         0.000          --            --  
   MgO                     0.6292         0.000         0.000          --            --  
   MnO                    0.07526         0.000         0.000          --            --  
   Na2O(ox)                0.7124         0.000         0.000          --            --  
   P2O5                    0.2014         0.000         0.000          --            --  
   SiO2                     9.035         0.000         0.000          --            --  
   TiO2                    0.3397         0.000         0.000          --            --  

  Minerals in system     moles      log moles      grams        volume (cm3)
 ----------------------------------------------------------------------------
   Chromite             5.000e-07     -6.301      0.0001119       2.200e-05
   Diaspore             9.684e-07     -6.014      5.809e-05       1.720e-05
   Hematite             0.0002283     -3.641        0.03646        0.006912
   Pyrite               3.192e-05     -4.496       0.003829       0.0007641
                                               _____________   _____________
          (total)                                   0.04046        0.007715 

  Aqueous species       molality    mg/kg sol'n    act. coef.     log act.
 ---------------------------------------------------------------------------
   Na+                      1.612     3.332e+04      0.6254        0.0036
   Cl-                      1.611     5.136e+04      0.5542       -0.0492
   NaCl(aq)                0.3029     1.592e+04      1.0000       -0.5187
   K+                   0.0009433         33.16      0.5542       -3.2817
   SO4--                0.0009017         77.88      0.0915       -4.0835
   CO2(aq)              0.0008719         34.50      1.0000       -3.0595
   Ca++                 0.0008563         30.86      0.1697       -3.8377
   Mg++                 0.0006315         13.80      0.2476       -3.8059
   MgCl+                0.0003394         18.24      0.6254       -3.6731
   Fe++                 0.0003237         16.26      0.1697       -4.2601
   FeCl+                0.0001260         10.35      0.6254       -4.1033
   HCO3-                0.0001022         5.610      0.6254       -4.1942
   CaCl+                9.127e-05         6.198      0.6254       -4.2435
   FeCl4--              6.047e-05         10.75      0.0915       -5.2570
   KCl(aq)              5.560e-05         3.727      1.0000       -4.2549
   CaCl2(aq)            4.817e-05         4.807      1.0000       -4.3172
   MgSO4(aq)            2.870e-05         3.106      1.0000       -4.5421
   NaHCO3(aq)           2.504e-05         1.891      1.0000       -4.6014
   H+                   6.361e-06      0.005765      0.8305       -5.2771
   CaSO4(aq)            3.890e-06        0.4761      1.0000       -5.4101
   HCl(aq)              1.131e-06       0.03709      1.0000       -5.9464
   KSO4-                1.080e-06        0.1312      0.6254       -6.1706
   Ti(OH)4(aq)          1.000e-06        0.1042      1.0000       -6.0000
   SiO2(aq)             9.971e-07       0.05387      1.0000       -6.0013
   H2PO4-               9.363e-07       0.08165      0.6254       -6.2324
   MnCl+                8.055e-07       0.06547      0.6254       -6.2977
   FeCl2(aq)            7.354e-07       0.08381      1.0000       -6.1335
   HSO4-                6.973e-07       0.06086      0.6254       -6.3604
   MgHCO3+              4.358e-07       0.03343      0.6254       -6.5646
   CaHCO3+              3.891e-07       0.03537      0.6254       -6.6138
   Mn++                 1.924e-07      0.009505      0.1697       -7.4860
   OH-                  1.684e-07      0.002575      0.5918       -7.0015
   H2S(aq)              6.758e-08      0.002071      1.0000       -7.1702
   HPO4--               6.247e-08      0.005391      0.0915       -8.2429
   NaOH(aq)             2.357e-08     0.0008476      1.0000       -7.6277
   AlO2-                1.344e-08     0.0007128      0.6254       -8.0754
   HAlO2(aq)            1.138e-08     0.0006140      1.0000       -7.9437
    (only species > 1e-8 molal listed)

  Mineral saturation states
                     log Q/K                          log Q/K
 ----------------------------------------------------------------
   Pyrite             0.0000 sat    Magnetite         -1.0278     
   Diaspore           0.0000 sat    Eskolaite         -1.2847     
   Chromite           0.0000 sat    Halite            -1.6237     
   Hematite           0.0000 sat    Siderite          -1.6805     
   Boehmite          -0.2948        Corundum          -2.0582     
   Ice               -0.4905        Anhydrite         -2.5361     
   Goethite          -0.7012        Dawsonite         -2.6785     
   Gibbsite          -0.7920        Quartz            -2.9231     
    (only minerals with log Q/K > -3 listed)

                         partial
  Gases               press. (bar)     fugacity     fug. coef.    log fug.
 ---------------------------------------------------------------------------
   H2O(g)                  0.8014        0.7895        0.9852     -0.1026
   CO2(g)                 0.08141       0.08122        0.9976     -1.0903
   H2S(g)               2.023e-06     2.015e-06        0.9961     -5.6957
   H2(g)                7.964e-07     7.970e-07         1.001     -6.0986
   HCl(g)               1.370e-09     1.370e-09         1.000*    -8.8633
   CO(g)                1.873e-11     1.873e-11         1.000*   -10.7274
   CH4(g)               3.935e-12     3.932e-12        0.9993    -11.4054
   SO2(g)               3.167e-14     3.145e-14        0.9928    -13.5024
   S2(g)                1.427e-19     1.427e-19         1.000*   -18.8456
   C2H4(g)              6.311e-34     6.311e-34         1.000*   -33.1999
   Cl2(g)               3.289e-39     3.289e-39         1.000*   -38.4829
   Na(g)                1.096e-45     1.096e-45         1.000*   -44.9601
   K(g)                 6.977e-50     6.977e-50         1.000*   -49.1563
   O2(g)                1.260e-51     1.260e-51        0.9999    -50.8996
   Mg(g)                9.207e-78     9.207e-78         1.000*   -77.0359
   Ca(g)                8.403e-97     8.403e-97         1.000*   -96.0756
   C(g)                 1.595e-98     1.595e-98         1.000*   -97.7972
   Al(g)               4.754e-112    4.754e-112         1.000*  -111.3229
   Si(g)               6.550e-126    6.550e-126         1.000*  -125.1838
    *no data, gas taken to be ideal

                                  In fluid              Sorbed            Kd
  Original basis total moles   moles     mg/kg      moles     mg/kg      L/kg
 -------------------------------------------------------------------------------
   H2O                 55.5       55.5  8.99e+05
   Al+++           1.00e-06   3.16e-08  0.000766
   Ca++             0.00100    0.00100      36.0
   Cl-                 1.92       1.91  6.10e+04
   CrO4--          1.00e-06   1.58e-14  1.65e-09
   Fe++             0.00100   0.000511      25.7
   H+              2.95e-05   0.000881     0.798
   HCO3-            0.00100    0.00100      54.9
   HPO4--          1.00e-06   1.00e-06    0.0863
   K+               0.00100    0.00100      35.2
   Mg++             0.00100    0.00100      21.9
   Mn++            1.00e-06   1.00e-06    0.0494
   Na+                 1.92       1.91  3.96e+04
   O2(aq)          1.55e-06  -1.50e-07  -0.00431
   SO4--            0.00100   0.000936      80.9
   SiO2(aq)        1.00e-06   1.00e-06    0.0540
   Ti(OH)4(aq)     1.00e-06   1.00e-06     0.104

  Elemental composition               In fluid                  Sorbed
                  total moles     moles       mg/kg        moles       mg/kg
 -------------------------------------------------------------------------------
   Aluminum         1.000e-06    3.159e-08   0.0007664
   Calcium           0.001000     0.001000       36.03
   Carbon            0.001000     0.001000       10.80
   Chlorine             1.915        1.915   6.104e+04
   Chromium         1.000e-06    1.583e-14   7.403e-10
   Hydrogen             111.0        111.0   1.006e+05
   Iron              0.001000    0.0005110       25.66
   Magnesium         0.001000     0.001000       21.85
   Manganese        1.000e-06    1.000e-06     0.04940
   Oxygen               55.52        55.51   7.986e+05
   Phosphorus       1.000e-06    1.000e-06     0.02785
   Potassium         0.001000     0.001000       35.15
   Silicon          1.000e-06    1.000e-06     0.02525
   Sodium               1.915        1.915   3.958e+04
   Sulfur            0.001000    0.0009362       26.99
   Titanium         1.000e-06    1.000e-06     0.04305


          Step #     1             Xi = 0.0002

          Temperature = 100.0 C    Pressure =  1.013 bars
          pH =  5.772              log fO2 =  -51.463
          Eh =  -0.1599 volts      pe =  -2.1602
          Ionic strength      =    1.617816 molal
          Charge imbalance    =    0.003624 eq/kg (0.1248% error)
          Activity of water   =    0.947221
          Solvent mass        =      1.0000 kg
          Solution mass       =      1.1122 kg
          Mineral mass        =  0.00019588 kg
          Solution density    =    1.013    g/cm3
          Solution viscosity  =    0.004    poise
          Chlorinity          =    1.915007 molal
          Dissolved solids    =      100898 mg/kg sol'n
          Hardness            =      210.72 mg/kg sol'n as CaCO3
            carbonate         =       12.56 mg/kg sol'n as CaCO3
            non-carbonate     =      198.16 mg/kg sol'n as CaCO3
          Carbonate alkalinity=       12.56 mg/kg sol'n as CaCO3
          Water type          =    Na-Cl
          Bulk volume         =    1.10e+03 cm3
          Fluid volume        =    1.10e+03 cm3
          Mineral volume      =      0.0508 cm3
          Inert volume        =        0.00 cm3
          Porosity            =        100. %
          Permeability        =        98.5 cm2
          Mass reacted        =       0.174 g

                          moles          moles         grams          cm3      rxn rate
  Reactants             remaining       reacted       reacted       reacted  (mol/kg sec)
 ------------------------------------------------------------------------------------------
   Al2O3                   0.9598     0.0001500       0.01529          --            --  
   CaO                      1.557     0.0002433       0.01364          --            --  
   Cr2O3                0.0007317     1.143e-07     1.738e-05          --            --  
   FeO(ox)                  3.357     0.0005247       0.03769          --            --  
   K2O(ox)                 0.1310     2.048e-05      0.001929          --            --  
   MgO                     0.6291     9.831e-05      0.003962          --            --  
   MnO                    0.07525     1.176e-05     0.0008342          --            --  
   Na2O(ox)                0.7123     0.0001113      0.006899          --            --  
   P2O5                    0.2013     3.147e-05      0.004466          --            --  
   SiO2                     9.034      0.001412       0.08483          --            --  
   TiO2                    0.3397     5.309e-05      0.004240          --            --  

  Minerals in system     moles      log moles      grams        volume (cm3)
 ----------------------------------------------------------------------------
   Chromite             6.143e-07     -6.212      0.0001375       2.704e-05
   Diaspore             0.0002231     -3.651        0.01339        0.003963
   Hematite             0.0004422     -3.354        0.07061         0.01339
   Nontronite-Na        0.0002357     -3.628         0.1002         0.03113
   Pyrite               9.611e-05     -4.017        0.01153        0.002301
                                               _____________   _____________
          (total)                                    0.1959         0.05081 

  Aqueous species       molality    mg/kg sol'n    act. coef.     log act.
 ---------------------------------------------------------------------------
   Na+                      1.612     3.332e+04      0.6254        0.0036
   Cl-                      1.611     5.136e+04      0.5542       -0.0492
   NaCl(aq)                0.3030     1.592e+04      1.0000       -0.5186
   Ca++                  0.001065         38.36      0.1697       -3.7431
   K+                   0.0009821         34.52      0.5542       -3.2642
   SO4--                0.0007751         66.95      0.0915       -4.1492
   Mg++                 0.0006959         15.21      0.2476       -3.7637
   CO2(aq)              0.0006849         27.10      1.0000       -3.1644
   SiO2(aq)             0.0005430         29.33      1.0000       -3.2652
   MgCl+                0.0003741         20.10      0.6254       -3.6309
   HCO3-                0.0002512         13.78      0.6254       -3.8039
   CaCl+                0.0001135         7.706      0.6254       -4.1489
   NaHCO3(aq)           6.150e-05         4.645      1.0000       -4.2111
   CaCl2(aq)            5.990e-05         5.977      1.0000       -4.2226
   KCl(aq)              5.790e-05         3.881      1.0000       -4.2373
   Ti(OH)4(aq)          5.409e-05         5.636      1.0000       -4.2669
   H2PO4-               5.286e-05         4.610      0.6254       -4.4807
   Fe++                 4.578e-05         2.299      0.1697       -5.1096
   MgSO4(aq)            2.719e-05         2.943      1.0000       -4.5656
   FeCl+                1.783e-05         1.463      0.6254       -4.9528
   HPO4--               1.103e-05        0.9518      0.0915       -5.9960
   MnCl+                1.028e-05        0.8356      0.6254       -5.1918
   FeCl4--              8.557e-06         1.521      0.0915       -6.1062
   NaHSiO3(aq)          4.550e-06        0.4094      1.0000       -5.3420
   CaSO4(aq)            4.157e-06        0.5089      1.0000       -5.3812
   Mn++                 2.456e-06        0.1213      0.1697       -6.3801
   H+                   2.034e-06      0.001844      0.8305       -5.7723
   CaHCO3+              1.188e-06        0.1080      0.6254       -6.1289
   MgHCO3+              1.180e-06       0.09049      0.6254       -6.1321
   KSO4-                9.662e-07        0.1174      0.6254       -6.2187
   OH-                  5.265e-07      0.008052      0.5918       -6.5064
   HSiO3-               4.008e-07       0.02778      0.6254       -6.6009
   HCl(aq)              3.619e-07       0.01186      1.0000       -6.4414
   HSO4-                1.917e-07       0.01673      0.6254       -6.9212
   FeCl2(aq)            1.040e-07       0.01186      1.0000       -6.9828
   H2S(aq)              7.947e-08      0.002435      1.0000       -7.0998
   NaOH(aq)             7.370e-08      0.002651      1.0000       -7.1325
   CO3--                6.942e-08      0.003746      0.1105       -8.1152
   AlO2-                4.203e-08      0.002229      0.6254       -7.5802
   HS-                  2.616e-08     0.0007778      0.5918       -7.8102
   MnSO4(aq)            2.230e-08      0.003028      1.0000       -7.6517
   H3PO4(aq)            2.188e-08      0.001927      1.0000       -7.6600
   CaCO3(aq)            1.827e-08      0.001644      1.0000       -7.7383
   NaAlO2(aq)           1.524e-08      0.001123      1.0000       -7.8171
   HAlO2(aq)            1.138e-08     0.0006140      1.0000       -7.9437
    (only species > 1e-8 molal listed)

  Mineral saturation states
                     log Q/K                          log Q/K
 ----------------------------------------------------------------
   Chromite           0.0000 sat    Halite            -1.6236     
   Diaspore           0.0000 sat    Siderite          -1.6445     
   Pyrite             0.0000 sat    Beidellite-Na     -1.7441     
   Hematite           0.0000 sat    Montmor-Ca        -1.7819     
   Nontronite-Na      0.0000 sat    Muscovite         -1.7912     
   Nontronite-Mg     -0.1762        Beidellite-Mg     -1.9201     
   Quartz            -0.1870        Albite_high       -1.9451     
   Boehmite          -0.2948        Ferrosilite       -2.0325     
   Nontronite-Ca     -0.3126        Beidellite-Ca     -2.0569     
   Tridymite         -0.3588        Corundum          -2.0582     
   Chalcedony        -0.4037        Maximum_Microcli  -2.1899     
   Ice               -0.4905        K-Feldspar        -2.2027     
   Cristobalite(alp  -0.6047        Dawsonite         -2.2882     
   Goethite          -0.7012        Montmor-K         -2.2976     
   Gibbsite          -0.7920        Magnesite         -2.3828     
   Coesite           -0.8454        Pyrophyllite      -2.4051     
   Magnetite         -0.8870        Cronstedtite-7A   -2.4118     
   Nontronite-K      -0.8995        Whitlockite       -2.4392     
   Cristobalite(bet  -0.9069        Hydroxylapatite   -2.4612     
   Nontronite-H      -0.9188        Jadeite           -2.4652     
   Albite            -1.0140        Anhydrite         -2.5072     
   Albite_low        -1.0140        Calcite           -2.5490     
   Mesolite          -1.0463        Illite            -2.6072     
   Kaolinite         -1.0493        Beidellite-K      -2.6443     
   Analcime          -1.0501        Beidellite-H      -2.6655     
   SiO2(am)          -1.0809        Aragonite         -2.6926     
   Paragonite        -1.3755        Troilite          -2.8716     
   Montmor-Na        -1.4157        Pyrrhotite        -2.9512     
   Eskolaite         -1.4255        Sanidine_high     -2.9987     
   Montmor-Mg        -1.5964     
    (only minerals with log Q/K > -3 listed)

                         partial
  Gases               press. (bar)     fugacity     fug. coef.    log fug.
 ---------------------------------------------------------------------------
   H2O(g)                  0.8014        0.7895        0.9852     -0.1026
   CO2(g)                 0.06395       0.06380        0.9976     -1.1952
   H2S(g)               2.379e-06     2.370e-06        0.9961     -5.6253
   H2(g)                1.523e-06     1.524e-06         1.001     -5.8170
   HCl(g)               4.382e-10     4.382e-10         1.000*    -9.3583
   CH4(g)               4.134e-11     4.132e-11        0.9993    -10.3839
   CO(g)                2.814e-11     2.814e-11         1.000*   -10.5506
   SO2(g)               5.325e-15     5.287e-15        0.9928    -14.2768
   S2(g)                5.395e-20     5.395e-20         1.000*   -19.2680
   C2H4(g)              1.905e-32     1.905e-32         1.000*   -31.7201
   Cl2(g)               1.759e-40     1.759e-40         1.000*   -39.7547
   Na(g)                4.741e-45     4.741e-45         1.000*   -44.3241
   K(g)                 3.141e-49     3.141e-49         1.000*   -48.5029
   O2(g)                3.446e-52     3.445e-52        0.9999    -51.4628
   Mg(g)                1.897e-76     1.897e-76         1.000*   -75.7219
   Ca(g)                1.954e-95     1.954e-95         1.000*   -94.7092
   C(g)                 4.583e-98     4.583e-98         1.000*   -97.3388
   Al(g)               1.257e-111    1.257e-111         1.000*  -110.9006
   Si(g)               1.304e-122    1.304e-122         1.000*  -121.8846
    *no data, gas taken to be ideal

                                  In fluid              Sorbed            Kd
  Original basis total moles   moles     mg/kg      moles     mg/kg      L/kg
 -------------------------------------------------------------------------------
   H2O                 55.5       55.5  8.99e+05
   Al+++           0.000301   6.92e-08   0.00168
   Ca++             0.00124    0.00124      44.8
   Cl-                 1.92       1.92  6.10e+04
   CrO4--          1.23e-06   4.41e-16  4.59e-11
   Fe++             0.00152   7.23e-05      3.63
   H+              -0.00276   0.000735     0.666
   HCO3-            0.00100    0.00100      54.9
   HPO4--          6.39e-05   6.39e-05      5.52
   K+               0.00104    0.00104      36.6
   Mg++             0.00110    0.00110      24.0
   Mn++            1.28e-05   1.28e-05     0.630
   Na+                 1.92       1.92  3.96e+04
   O2(aq)          1.38e-06  -2.12e-07  -0.00610
   SO4--            0.00100   0.000808      69.8
   SiO2(aq)         0.00141   0.000548      29.6
   Ti(OH)4(aq)     5.41e-05   5.41e-05      5.64

  Elemental composition               In fluid                  Sorbed
                  total moles     moles       mg/kg        moles       mg/kg
 -------------------------------------------------------------------------------
   Aluminum         0.0003010    6.917e-08    0.001678
   Calcium           0.001243     0.001243       44.80
   Carbon            0.001000     0.001000       10.80
   Chlorine             1.915        1.915   6.104e+04
   Chromium         1.229e-06    4.405e-16   2.060e-11
   Hydrogen             111.0        111.0   1.006e+05
   Iron              0.001525    7.227e-05       3.629
   Magnesium         0.001098     0.001098       24.00
   Manganese        1.276e-05    1.276e-05      0.6303
   Oxygen               55.52        55.52   7.986e+05
   Phosphorus       6.393e-05    6.393e-05       1.780
   Potassium         0.001041     0.001041       36.59
   Silicon           0.001413    0.0005479       13.84
   Sodium               1.915        1.915   3.959e+04
   Sulfur            0.001000    0.0008078       23.29
   Titanium         5.409e-05    5.409e-05       2.328


          Step #     2             Xi = 0.0003

          Temperature = 100.0 C    Pressure =  1.013 bars
          pH =  6.377              log fO2 =  -52.126
          Eh =  -0.2170 volts      pe =  -2.9307
          Ionic strength      =    1.617897 molal
          Charge imbalance    =    0.003624 eq/kg (0.1248% error)
          Activity of water   =    0.947221
          Solvent mass        =     0.99999 kg
          Solution mass       =      1.1122 kg
          Mineral mass        =  0.00033685 kg
          Solution density    =    1.013    g/cm3
          Solution viscosity  =    0.004    poise
          Chlorinity          =    1.915028 molal
          Dissolved solids    =      100899 mg/kg sol'n
          Hardness            =      220.14 mg/kg sol'n as CaCO3
            carbonate         =       27.45 mg/kg sol'n as CaCO3
            non-carbonate     =      192.69 mg/kg sol'n as CaCO3
          Carbonate alkalinity=       27.45 mg/kg sol'n as CaCO3
          Water type          =    Na-Cl
          Bulk volume         =    1.10e+03 cm3
          Fluid volume        =    1.10e+03 cm3
          Mineral volume      =      0.0971 cm3
          Inert volume        =        0.00 cm3
          Porosity            =        100. %
          Permeability        =        98.4 cm2
          Mass reacted        =       0.304 g

                          moles          moles         grams          cm3      rxn rate
  Reactants             remaining       reacted       reacted       reacted  (mol/kg sec)
 ------------------------------------------------------------------------------------------
   Al2O3                   0.9597     0.0002625       0.02676          --            --  
   CaO                      1.557     0.0004257       0.02387          --            --  
   Cr2O3                0.0007316     2.001e-07     3.041e-05          --            --  
   FeO(ox)                  3.357     0.0009181       0.06597          --            --  
   K2O(ox)                 0.1310     3.584e-05      0.003376          --            --  
   MgO                     0.6290     0.0001720      0.006934          --            --  
   MnO                    0.07524     2.058e-05      0.001460          --            --  
   Na2O(ox)                0.7122     0.0001948       0.01207          --            --  
   P2O5                    0.2013     5.506e-05      0.007816          --            --  
   SiO2                     9.033      0.002471        0.1484          --            --  
   TiO2                    0.3397     9.290e-05      0.007421          --            --  

  Minerals in system     moles      log moles      grams        volume (cm3)
 ----------------------------------------------------------------------------
   Chromite             7.001e-07     -6.155      0.0001567       3.081e-05
   Diaspore             0.0003315     -3.480        0.01989        0.005887
   Hematite             0.0003619     -3.441        0.05780         0.01096
   Hydroxylapatite      2.904e-05     -4.537        0.01459        0.005504
   Mesolite             9.683e-06     -5.014       0.003755        0.001658
   Nontronite-Na        0.0005302     -3.276         0.2255         0.07004
   Pyrite               0.0001267     -3.897        0.01520        0.003032
                                               _____________   _____________
          (total)                                    0.3369         0.09711 

  Aqueous species       molality    mg/kg sol'n    act. coef.     log act.
 ---------------------------------------------------------------------------
   Na+                      1.612     3.332e+04      0.6254        0.0036
   Cl-                      1.611     5.136e+04      0.5542       -0.0492
   NaCl(aq)                0.3030     1.592e+04      1.0000       -0.5186
   Ca++                  0.001090         39.28      0.1697       -3.7328
   K+                    0.001011         35.55      0.5542       -3.2515
   Mg++                 0.0007432         16.24      0.2476       -3.7352
   SO4--                0.0007148         61.74      0.0915       -4.1844
   HCO3-                0.0005171         28.37      0.6254       -3.4903
   SiO2(aq)             0.0004791         25.88      1.0000       -3.3196
   MgCl+                0.0003995         21.46      0.6254       -3.6023
   CO2(aq)              0.0003504         13.87      1.0000       -3.4554
   NaHCO3(aq)           0.0001266         9.564      1.0000       -3.8975
   CaCl+                0.0001162         7.891      0.6254       -4.1386
   Ti(OH)4(aq)          9.390e-05         9.786      1.0000       -4.0273
   CaCl2(aq)            6.134e-05         6.121      1.0000       -4.2123
   KCl(aq)              5.961e-05         3.996      1.0000       -4.2247
   MgSO4(aq)            2.678e-05         2.898      1.0000       -4.5722
   MnCl+                1.739e-05         1.413      0.6254       -4.9635
   NaHSiO3(aq)          1.615e-05         1.453      1.0000       -4.7918
   H2PO4-               1.305e-05         1.138      0.6254       -5.0882
   HPO4--               1.096e-05        0.9455      0.0915       -5.9989
   Mn++                 4.154e-06        0.2052      0.1697       -6.1518
   Fe++                 4.144e-06        0.2081      0.1697       -6.1529
   CaSO4(aq)            3.925e-06        0.4805      1.0000       -5.4061
   MgHCO3+              2.593e-06        0.1990      0.6254       -5.7899
   CaHCO3+              2.505e-06        0.2277      0.6254       -5.8050
   OH-                  2.119e-06       0.03239      0.5918       -5.9018
   FeCl+                1.614e-06        0.1325      0.6254       -5.9960
   HSiO3-               1.423e-06       0.09862      0.6254       -6.0507
   KSO4-                9.173e-07        0.1115      0.6254       -6.2413
   FeCl4--              7.746e-07        0.1377      0.0915       -7.1495
   CO3--                5.750e-07       0.03102      0.1105       -7.1970
   H+                   5.056e-07     0.0004582      0.8305       -6.3769
   NaOH(aq)             2.965e-07       0.01066      1.0000       -6.5279
   AlO2-                1.691e-07      0.008968      0.6254       -6.9756
   CaCO3(aq)            1.549e-07       0.01394      1.0000       -6.8099
   HS-                  1.274e-07      0.003788      0.5918       -7.1227
   H2S(aq)              9.620e-08      0.002948      1.0000       -7.0168
   HCl(aq)              8.995e-08      0.002949      1.0000       -7.0460
   NaAlO2(aq)           6.131e-08      0.004519      1.0000       -7.2125
   HSO4-                4.393e-08      0.003834      0.6254       -7.5611
   MgCO3(aq)            3.875e-08      0.002937      1.0000       -7.4118
   MnSO4(aq)            3.478e-08      0.004722      1.0000       -7.4586
   NaCO3-               2.789e-08      0.002081      0.6254       -7.7583
   HAlO2(aq)            1.138e-08     0.0006140      1.0000       -7.9437
    (only species > 1e-8 molal listed)

  Mineral saturation states
                     log Q/K                          log Q/K
 ----------------------------------------------------------------
   Nontronite-Na      0.0000 sat    Calcite           -1.6206     
   Mesolite           0.0000 sat    Halite            -1.6236     
   Diaspore           0.0000 sat    Saponite-H        -1.6790     
   Hematite           0.0000 sat    Maximum_Microcli  -1.7357     
   Chromite           0.0000 sat    Beidellite-Na     -1.7441     
   Hydroxylapatite    0.0000 sat    K-Feldspar        -1.7485     
   Pyrite             0.0000 sat    Aragonite         -1.7642     
   Nontronite-Mg     -0.1715        Siderite          -1.7696     
   Quartz            -0.2414        Dolomite-ord      -1.7885     
   Boehmite          -0.2948        Dolomite          -1.7892     
   Nontronite-Ca     -0.3109        Montmor-K         -1.9029     
   Tridymite         -0.4132        Beidellite-Mg     -1.9154     
   Chalcedony        -0.4581        Ferrosilite       -1.9210     
   Ice               -0.4905        Celadonite        -1.9217     
   Saponite-Na       -0.5588        Jadeite           -1.9693     
   Albite_low        -0.5725        Dawsonite         -1.9746     
   Albite            -0.5725        Beidellite-Ca     -2.0553     
   Analcime          -0.5806        Corundum          -2.0582     
   Cristobalite(alp  -0.6591        Smectite-low-Fe-  -2.0589     
   Goethite          -0.7012        Natrolite         -2.0812     
   Magnetite         -0.7211        Illite            -2.1177     
   Saponite-Mg       -0.7368        Cronstedtite-7A   -2.1344     
   Gibbsite          -0.7920        Rhodochrosite     -2.1747     
   Saponite-Ca       -0.8697        Stilbite          -2.2643     
   Nontronite-K      -0.8953        Smectite-high-Fe  -2.4675     
   Coesite           -0.8998        Scolecite         -2.4773     
   Paragonite        -0.9340        Nepheline         -2.5092     
   Cristobalite(bet  -0.9613        Anhydrite         -2.5321     
   Montmor-Na        -1.0251        Enstatite         -2.5354     
   Nontronite-H      -1.1183        Phlogopite        -2.5428     
   SiO2(am)          -1.1353        Sanidine_high     -2.5445     
   Kaolinite         -1.1580        Pyrophyllite      -2.6226     
   Montmor-Mg        -1.2012        Troilite          -2.6227     
   Whitlockite       -1.2049        Beidellite-K      -2.6401     
   Muscovite         -1.3370        Pyrrhotite        -2.7023     
   Montmor-Ca        -1.3897        Monohydrocalcite  -2.8517     
   Talc              -1.4019        Chrysotile        -2.8609     
   Magnesite         -1.4361        Beidellite-H      -2.8650     
   Saponite-K        -1.4546        Dolomite-dis      -2.9018     
   Albite_high       -1.5036        Minnesotaite      -2.9254     
   Eskolaite         -1.5914     
    (only minerals with log Q/K > -3 listed)

                         partial
  Gases               press. (bar)     fugacity     fug. coef.    log fug.
 ---------------------------------------------------------------------------
   H2O(g)                  0.8014        0.7895        0.9852     -0.1026
   CO2(g)                 0.03272       0.03264        0.9976     -1.4862
   H2(g)                3.270e-06     3.272e-06         1.001     -5.4851
   H2S(g)               2.880e-06     2.869e-06        0.9961     -5.5423
   CH4(g)               4.496e-10     4.493e-10        0.9993     -9.3475
   HCl(g)               1.089e-10     1.089e-10         1.000*    -9.9629
   CO(g)                3.092e-11     3.092e-11         1.000*   -10.5098
   SO2(g)               6.513e-16     6.466e-16        0.9928    -15.1893
   S2(g)                1.715e-20     1.715e-20         1.000*   -19.7658
   C2H4(g)              4.886e-31     4.886e-31         1.000*   -30.3111
   Cl2(g)               5.062e-42     5.062e-42         1.000*   -41.2957
   Na(g)                2.795e-44     2.795e-44         1.000*   -43.5536
   K(g)                 1.907e-48     1.907e-48         1.000*   -47.7197
   O2(g)                7.475e-53     7.474e-53        0.9999    -52.1264
   Mg(g)                7.043e-75     7.043e-75         1.000*   -74.1523
   Ca(g)                6.953e-94     6.953e-94         1.000*   -93.1578
   C(g)                 1.081e-97     1.081e-97         1.000*   -96.9661
   Al(g)               3.956e-111    3.956e-111         1.000*  -110.4028
   Si(g)               5.306e-122    5.306e-122         1.000*  -121.2752
    *no data, gas taken to be ideal

                                  In fluid              Sorbed            Kd
  Original basis total moles   moles     mg/kg      moles     mg/kg      L/kg
 -------------------------------------------------------------------------------
   H2O                 55.5       55.5  8.99e+05
   Al+++           0.000526   2.42e-07   0.00587
   Ca++             0.00143    0.00127      45.9
   Cl-                 1.92       1.91  6.10e+04
   CrO4--          1.40e-06   5.60e-18  5.84e-13
   Fe++             0.00192   6.54e-06     0.328
   H+              -0.00486   0.000343     0.311
   HCO3-            0.00100    0.00100      54.9
   HPO4--          0.000111   2.40e-05      2.07
   K+               0.00107    0.00107      37.7
   Mg++             0.00117    0.00117      25.6
   Mn++            2.16e-05   2.16e-05      1.07
   Na+                 1.92       1.92  3.96e+04
   O2(aq)          1.25e-06  -4.49e-07   -0.0129
   SO4--            0.00100   0.000747      64.5
   SiO2(aq)         0.00247   0.000497      26.8
   Ti(OH)4(aq)     9.39e-05   9.39e-05      9.79

  Elemental composition               In fluid                  Sorbed
                  total moles     moles       mg/kg        moles       mg/kg
 -------------------------------------------------------------------------------
   Aluminum         0.0005260    2.419e-07    0.005869
   Calcium           0.001426     0.001274       45.91
   Carbon            0.001000     0.001000       10.80
   Chlorine             1.915        1.915   6.104e+04
   Chromium         1.400e-06    5.596e-18   2.616e-13
   Hydrogen             111.0        111.0   1.006e+05
   Iron              0.001918    6.542e-06      0.3285
   Magnesium         0.001172     0.001172       25.61
   Manganese        2.158e-05    2.158e-05       1.066
   Oxygen               55.52        55.52   7.986e+05
   Phosphorus       0.0001111    2.401e-05      0.6687
   Potassium         0.001072     0.001072       37.67
   Silicon           0.002472    0.0004966       12.54
   Sodium               1.915        1.915   3.959e+04
   Sulfur            0.001000    0.0007467       21.53
   Titanium         9.390e-05    9.390e-05       4.042


          Step #     3             Xi = 0.0004

          Temperature = 100.0 C    Pressure =  1.013 bars
          pH =  6.461              log fO2 =  -52.234
          Eh =  -0.2252 volts      pe =  -3.0421
          Ionic strength      =    1.617749 molal
          Charge imbalance    =    0.003624 eq/kg (0.1248% error)
          Activity of water   =    0.947220
          Solvent mass        =     0.99997 kg
          Solution mass       =      1.1122 kg
          Mineral mass        =  0.00048160 kg
          Solution density    =    1.013    g/cm3
          Solution viscosity  =    0.004    poise
          Chlorinity          =    1.915052 molal
          Dissolved solids    =      100899 mg/kg sol'n
          Hardness            =      216.88 mg/kg sol'n as CaCO3
            carbonate         =       29.49 mg/kg sol'n as CaCO3
            non-carbonate     =      187.38 mg/kg sol'n as CaCO3
          Carbonate alkalinity=       29.49 mg/kg sol'n as CaCO3
          Water type          =    Na-Cl
          Bulk volume         =    1.10e+03 cm3
          Fluid volume        =    1.10e+03 cm3
          Mineral volume      =       0.154 cm3
          Inert volume        =        0.00 cm3
          Porosity            =        100. %
          Permeability        =        98.2 cm2
          Mass reacted        =       0.435 g

                          moles          moles         grams          cm3      rxn rate
  Reactants             remaining       reacted       reacted       reacted  (mol/kg sec)
 ------------------------------------------------------------------------------------------
   Al2O3                   0.9596     0.0003750       0.03823          --            --  
   CaO                      1.556     0.0006082       0.03411          --            --  
   Cr2O3                0.0007315     2.859e-07     4.345e-05          --            --  
   FeO(ox)                  3.356      0.001312       0.09424          --            --  
   K2O(ox)                 0.1310     5.120e-05      0.004823          --            --  
   MgO                     0.6289     0.0002458      0.009906          --            --  
   MnO                    0.07523     2.940e-05      0.002085          --            --  
   Na2O(ox)                0.7122     0.0002783       0.01725          --            --  
   P2O5                    0.2013     7.866e-05       0.01117          --            --  
   SiO2                     9.032      0.003529        0.2121          --            --  
   TiO2                    0.3396     0.0001327       0.01060          --            --  

  Minerals in system     moles      log moles      grams        volume (cm3)
 ----------------------------------------------------------------------------
   Chromite             7.859e-07     -6.105      0.0001759       3.459e-05
   Hematite             0.0004883     -3.311        0.07797         0.01478
   Hydroxylapatite      4.655e-05     -4.332        0.02338        0.008823
   Mesolite             0.0002781     -3.556         0.1078         0.04761
   Nontronite-Na        0.0005883     -3.230         0.2502         0.07772
   Pyrite               0.0001530     -3.815        0.01836        0.003663
   Saponite-Na          9.519e-06     -5.021       0.003679        0.001301
                                               _____________   _____________
          (total)                                    0.4816          0.1539 

  Aqueous species       molality    mg/kg sol'n    act. coef.     log act.
 ---------------------------------------------------------------------------
   Na+                      1.612     3.332e+04      0.6254        0.0036
   Cl-                      1.611     5.136e+04      0.5542       -0.0492
   NaCl(aq)                0.3030     1.592e+04      1.0000       -0.5186
   K+                    0.001040         36.57      0.5542       -3.2392
   Ca++                  0.001020         36.77      0.1697       -3.7615
   Mg++                 0.0007730         16.89      0.2476       -3.7181
   SO4--                0.0006636         57.31      0.0915       -4.2167
   HCO3-                0.0005512         30.24      0.6254       -3.4625
   SiO2(aq)             0.0004780         25.82      1.0000       -3.3206
   MgCl+                0.0004155         22.32      0.6254       -3.5852
   CO2(aq)              0.0003074         12.17      1.0000       -3.5122
   NaHCO3(aq)           0.0001350         10.19      1.0000       -3.8697
   Ti(OH)4(aq)          0.0001337         13.94      1.0000       -3.8738
   CaCl+                0.0001088         7.388      0.6254       -4.1673
   KCl(aq)              6.133e-05         4.111      1.0000       -4.2124
   CaCl2(aq)            5.742e-05         5.730      1.0000       -4.2409
   MgSO4(aq)            2.586e-05         2.798      1.0000       -4.5875
   MnCl+                2.450e-05         1.991      0.6254       -4.8146
   NaHSiO3(aq)          1.958e-05         1.762      1.0000       -4.7082
   HPO4--               9.432e-06        0.8139      0.0915       -6.0639
   H2PO4-               9.247e-06        0.8064      0.6254       -5.2378
   Mn++                 5.852e-06        0.2891      0.1697       -6.0030
   CaSO4(aq)            3.411e-06        0.4176      1.0000       -5.4671
   Fe++                 2.986e-06        0.1499      0.1697       -6.2952
   MgHCO3+              2.876e-06        0.2206      0.6254       -5.7451
   OH-                  2.574e-06       0.03936      0.5918       -5.8172
   CaHCO3+              2.500e-06        0.2272      0.6254       -5.8059
   HSiO3-               1.725e-06        0.1196      0.6254       -5.9671
   FeCl+                1.163e-06       0.09544      0.6254       -6.1384
   KSO4-                8.761e-07        0.1065      0.6254       -6.2613
   CO3--                7.448e-07       0.04019      0.1105       -7.0846
   FeCl4--              5.581e-07       0.09918      0.0915       -7.2918
   H+                   4.161e-07     0.0003771      0.8304       -6.4615
   NaOH(aq)             3.603e-07       0.01296      1.0000       -6.4433
   CaCO3(aq)            1.879e-07       0.01691      1.0000       -6.7261
   AlO2-                1.734e-07      0.009197      0.6254       -6.9647
   HS-                  1.597e-07      0.004748      0.5918       -7.0246
   H2S(aq)              9.922e-08      0.003040      1.0000       -7.0034
   HCl(aq)              7.403e-08      0.002427      1.0000       -7.1306
   NaAlO2(aq)           6.288e-08      0.004634      1.0000       -7.2015
   MgCO3(aq)            5.220e-08      0.003957      1.0000       -7.2823
   MnSO4(aq)            4.549e-08      0.006177      1.0000       -7.3420
   NaCO3-               3.613e-08      0.002696      0.6254       -7.6460
   HSO4-                3.357e-08      0.002929      0.6254       -7.6779
    (only species > 1e-8 molal listed)

  Mineral saturation states
                     log Q/K                          log Q/K
 ----------------------------------------------------------------
   Chromite           0.0000 sat    Calcite           -1.5368     
   Hematite           0.0000 sat    Dolomite-ord      -1.5754     
   Saponite-Na        0.0000 sat    Dolomite          -1.5761     
   Pyrite             0.0000 sat    Eskolaite         -1.6183     
   Mesolite           0.0000 sat    Halite            -1.6236     
   Hydroxylapatite    0.0000 sat    Aragonite         -1.6804     
   Nontronite-Na      0.0000 sat    Maximum_Microcli  -1.7154     
   Diaspore          -0.0737        Celadonite        -1.7161     
   Nontronite-Mg     -0.1687        K-Feldspar        -1.7282     
   Saponite-Mg       -0.1752        Siderite          -1.7996     
   Quartz            -0.2424        Beidellite-Na     -1.8914     
   Saponite-Ca       -0.3156        Ferrosilite       -1.8951     
   Nontronite-Ca     -0.3156        Rhodochrosite     -1.9134     
   Boehmite          -0.3685        Montmor-K         -1.9364     
   Tridymite         -0.4142        Smectite-low-Fe-  -1.9444     
   Chalcedony        -0.4591        Jadeite           -1.9604     
   Ice               -0.4905        Phlogopite        -1.9637     
   Albite            -0.5645        Dawsonite         -2.0205     
   Albite_low        -0.5645        Beidellite-Mg     -2.0599     
   Analcime          -0.5721        Natrolite         -2.0623     
   Cristobalite(alp  -0.6601        Cronstedtite-7A   -2.0816     
   Magnetite         -0.6942        Illite            -2.1858     
   Goethite          -0.7012        Corundum          -2.2055     
   Talc              -0.8469        Beidellite-Ca     -2.2073     
   Gibbsite          -0.8657        Stilbite          -2.2762     
   Nontronite-K      -0.8912        Smectite-high-Fe  -2.3040     
   Saponite-K        -0.8917        Chrysotile        -2.3040     
   Coesite           -0.9008        Enstatite         -2.3501     
   Cristobalite(bet  -0.9623        Scolecite         -2.4870     
   Montmor-Na        -1.0627        Nepheline         -2.4992     
   Paragonite        -1.0733        Sanidine_high     -2.5242     
   SiO2(am)          -1.1363        Troilite          -2.5824     
   Nontronite-H      -1.1463        Anhydrite         -2.5931     
   Saponite-H        -1.1481        Pyrrhotite        -2.6620     
   Montmor-Mg        -1.2359        Dolomite-dis      -2.6887     
   Whitlockite       -1.2517        Monohydrocalcite  -2.7680     
   Magnesite         -1.3066        Pyrophyllite      -2.7738     
   Kaolinite         -1.3073        Beidellite-K      -2.7834     
   Montmor-Ca        -1.4320        Minnesotaite      -2.8487     
   Muscovite         -1.4640        Magnesiochromite  -2.9038     
   Albite_high       -1.4956        Clinochlore-14A   -2.9664     
    (only minerals with log Q/K > -3 listed)

                         partial
  Gases               press. (bar)     fugacity     fug. coef.    log fug.
 ---------------------------------------------------------------------------
   H2O(g)                  0.8013        0.7895        0.9852     -0.1026
   CO2(g)                 0.02871       0.02864        0.9976     -1.5430
   H2(g)                3.701e-06     3.703e-06         1.001     -5.4314
   H2S(g)               2.970e-06     2.959e-06        0.9961     -5.5289
   CH4(g)               6.470e-10     6.465e-10        0.9993     -9.1894
   HCl(g)               8.964e-11     8.964e-11         1.000*   -10.0475
   CO(g)                3.070e-11     3.070e-11         1.000*   -10.5129
   SO2(g)               4.635e-16     4.601e-16        0.9928    -15.3371
   S2(g)                1.424e-20     1.424e-20         1.000*   -19.8464
   C2H4(g)              7.900e-31     7.900e-31         1.000*   -30.1024
   Cl2(g)               3.029e-42     3.029e-42         1.000*   -41.5186
   Na(g)                3.613e-44     3.613e-44         1.000*   -43.4422
   K(g)                 2.535e-48     2.535e-48         1.000*   -47.5959
   O2(g)                5.836e-53     5.836e-53        0.9999    -52.2339
   Mg(g)                1.224e-74     1.224e-74         1.000*   -73.9122
   Ca(g)                1.088e-93     1.088e-93         1.000*   -92.9636
   C(g)                 1.215e-97     1.215e-97         1.000*   -96.9155
   Al(g)               4.019e-111    4.019e-111         1.000*  -110.3959
   Si(g)               6.780e-122    6.780e-122         1.000*  -121.1688
    *no data, gas taken to be ideal

                                  In fluid              Sorbed            Kd
  Original basis total moles   moles     mg/kg      moles     mg/kg      L/kg
 -------------------------------------------------------------------------------
   H2O                 55.5       55.5  8.99e+05
   Al+++           0.000751   2.46e-07   0.00597
   Ca++             0.00161    0.00119      43.0
   Cl-                 1.92       1.91  6.10e+04
   CrO4--          1.57e-06   3.03e-18  3.16e-13
   Fe++             0.00231   4.71e-06     0.237
   H+              -0.00695   0.000291     0.264
   HCO3-            0.00100    0.00100      54.9
   HPO4--          0.000158   1.87e-05      1.61
   K+               0.00110    0.00110      38.8
   Mg++             0.00125    0.00122      26.6
   Mn++            3.04e-05   3.04e-05      1.50
   Na+                 1.92       1.92  3.96e+04
   O2(aq)          1.12e-06  -5.20e-07   -0.0150
   SO4--            0.00100   0.000694      59.9
   SiO2(aq)         0.00353   0.000499      27.0
   Ti(OH)4(aq)     0.000134   0.000134      13.9

  Elemental composition               In fluid                  Sorbed
                  total moles     moles       mg/kg        moles       mg/kg
 -------------------------------------------------------------------------------
   Aluminum         0.0007510    2.460e-07    0.005968
   Calcium           0.001608     0.001193       42.98
   Carbon            0.001000     0.001000       10.80
   Chlorine             1.915        1.915   6.104e+04
   Chromium         1.572e-06    3.026e-18   1.415e-13
   Hydrogen             111.0        111.0   1.006e+05
   Iron              0.002312    4.713e-06      0.2367
   Magnesium         0.001246     0.001217       26.60
   Manganese        3.040e-05    3.040e-05       1.502
   Oxygen               55.53        55.51   7.986e+05
   Phosphorus       0.0001583    1.868e-05      0.5203
   Potassium         0.001102     0.001102       38.75
   Silicon           0.003530    0.0004993       12.61
   Sodium               1.916        1.915   3.959e+04
   Sulfur            0.001000    0.0006940       20.01
   Titanium         0.0001337    0.0001337       5.756


          Step #     9             Xi = 0.0023

          Temperature = 100.0 C    Pressure =  1.013 bars
          pH =  7.928              log fO2 =  -56.074
          Eh =  -0.4049 volts      pe =  -5.4692
          Ionic strength      =    1.615825 molal
          Charge imbalance    =    0.003624 eq/kg (0.1248% error)
          Activity of water   =    0.947204
          Solvent mass        =     0.99982 kg
          Solution mass       =      1.1121 kg
          Mineral mass        =   0.0026396 kg
          Solution density    =    1.013    g/cm3
          Solution viscosity  =    0.004    poise
          Chlorinity          =    1.915343 molal
          Dissolved solids    =      100971 mg/kg sol'n
          Hardness            =      129.12 mg/kg sol'n as CaCO3
            carbonate         =       32.80 mg/kg sol'n as CaCO3
            non-carbonate     =       96.31 mg/kg sol'n as CaCO3
          Carbonate alkalinity=       32.80 mg/kg sol'n as CaCO3
          Water type          =    Na-Cl
          Bulk volume         =    1.10e+03 cm3
          Fluid volume        =    1.10e+03 cm3
          Mineral volume      =       0.901 cm3
          Inert volume        =        0.00 cm3
          Porosity            =        99.9 %
          Permeability        =        95.9 cm2
          Mass reacted        =        2.51 g

                          moles          moles         grams          cm3      rxn rate
  Reactants             remaining       reacted       reacted       reacted  (mol/kg sec)
 ------------------------------------------------------------------------------------------
   Al2O3                   0.9578      0.002168        0.2211          --            --  
   CaO                      1.553      0.003517        0.1972          --            --  
   Cr2O3                0.0007301     1.653e-06     0.0002512          --            --  
   FeO(ox)                  3.350      0.007585        0.5449          --            --  
   K2O(ox)                 0.1308     0.0002961       0.02789          --            --  
   MgO                     0.6278      0.001421       0.05728          --            --  
   MnO                    0.07509     0.0001700       0.01206          --            --  
   Na2O(ox)                0.7108      0.001609       0.09974          --            --  
   P2O5                    0.2009     0.0004549       0.06457          --            --  
   SiO2                     9.015       0.02041         1.226          --            --  
   TiO2                    0.3390     0.0007674       0.06130          --            --  

  Minerals in system     moles      log moles      grams        volume (cm3)
 ----------------------------------------------------------------------------
   Andradite            8.273e-05     -4.082        0.04204         0.01091
   Calcite              0.0002856     -3.544        0.02858         0.01055
   Chromite             2.153e-06     -5.667      0.0004819       9.475e-05
   Hydroxylapatite      0.0003036     -3.518         0.1525         0.05754
   Magnetite            0.0005680     -3.246         0.1315         0.02529
   Mesolite              0.001571     -2.804         0.6091          0.2689
   Minnesotaite         0.0001632     -3.787        0.07735         0.02413
   Nontronite-Na         0.002866     -2.543          1.219          0.3786
   Pyrite               0.0004920     -3.308        0.05903         0.01178
   Saponite-Na          0.0008067     -3.093         0.3118          0.1103
   Tephroite            4.226e-05     -4.374       0.008536        0.003221
                                               _____________   _____________
          (total)                                     2.640          0.9013 

  Aqueous species       molality    mg/kg sol'n    act. coef.     log act.
 ---------------------------------------------------------------------------
   Na+                      1.612     3.333e+04      0.6254        0.0036
   Cl-                      1.612     5.137e+04      0.5542       -0.0490
   NaCl(aq)                0.3031     1.593e+04      1.0000       -0.5184
   K+                    0.001504         52.86      0.5542       -3.0792
   Ca++                  0.001225         44.13      0.1697       -3.6822
   Ti(OH)4(aq)          0.0007686         80.09      1.0000       -3.1143
   NaHSiO3(aq)          0.0006568         59.10      1.0000       -3.1826
   SiO2(aq)             0.0005471         29.55      1.0000       -3.2620
   HCO3-                0.0005394         29.59      0.6254       -3.4719
   NaHCO3(aq)           0.0001321         9.976      1.0000       -3.8791
   CaCl+                0.0001306         8.870      0.6254       -4.0878
   KCl(aq)              8.867e-05         5.943      1.0000       -4.0522
   OH-                  7.544e-05         1.154      0.5918       -4.3502
   MnCl+                6.982e-05         5.674      0.6254       -4.3599
   CaCl2(aq)            6.897e-05         6.881      1.0000       -4.1614
   HSiO3-               5.786e-05         4.010      0.6254       -4.4415
   CO3--                2.135e-05         1.152      0.1105       -5.6271
   Mn++                 1.667e-05        0.8233      0.1697       -5.5484
   HS-                  1.565e-05        0.4653      0.5918       -5.0333
   NaOH(aq)             1.056e-05        0.3798      1.0000       -4.9763
   CO2(aq)              1.027e-05        0.4062      1.0000       -4.9886
   CaCO3(aq)            6.467e-06        0.5819      1.0000       -5.1893
   CaHCO3+              2.936e-06        0.2669      0.6254       -5.7361
   NaCO3-               1.036e-06       0.07733      0.6254       -6.1884
   Methane(aq)          9.041e-07       0.01304      1.0000       -6.0438
   Mg++                 7.855e-07       0.01716      0.2476       -6.7111
   MgCl+                4.224e-07       0.02269      0.6254       -6.5781
   H2S(aq)              3.318e-07       0.01017      1.0000       -6.4791
   H2(aq)               2.461e-07     0.0004460      1.0000       -6.6089
   AlO2-                1.331e-07      0.007060      0.6254       -7.0795
   HPO4--               7.697e-08      0.006642      0.0915       -8.1521
   Formate              5.426e-08      0.002196      0.5918       -7.4933
   NaAlO2(aq)           4.827e-08      0.003557      1.0000       -7.3163
   S--                  4.778e-08      0.001377      0.1300       -8.2067
   Na(For)(aq)          4.450e-08      0.002721      1.0000       -7.3516
   SO4--                3.978e-08      0.003436      0.0915       -8.4387
   Fe++                 2.585e-08      0.001298      0.1697       -8.3577
   H+                   1.420e-08     1.287e-05      0.8303       -7.9285
   FeCl+                1.007e-08     0.0008267      0.6254       -8.2008
    (only species > 1e-8 molal listed)

  Mineral saturation states
                     log Q/K                          log Q/K
 ----------------------------------------------------------------
   Nontronite-Na      0.0000 sat    Pyrrhotite        -1.2662     
   Chromite           0.0000 sat    Alabandite        -1.2666     
   Saponite-Na        0.0000 sat    Albite_high       -1.4346     
   Hydroxylapatite    0.0000 sat    Tremolite         -1.4587     
   Magnetite          0.0000 sat    Maximum_Microcli  -1.4944     
   Minnesotaite       0.0000 sat    Celadonite        -1.4956     
   Calcite            0.0000 sat    K-Feldspar        -1.5072     
   Mesolite           0.0000 sat    Dolomite-ord      -1.5740     
   Andradite          0.0000 sat    Dolomite          -1.5747     
   Tephroite          0.0000 sat    Halite            -1.6234     
   Pyrite             0.0000 sat    Nontronite-H      -1.6304     
   Rhodochrosite     -0.0013        Saponite-H        -1.6322     
   Aragonite         -0.1436        Diaspore          -1.6555     
   Hematite          -0.1772        Hedenbergite      -1.6578     
   Quartz            -0.1838        Mn(OH)2(am)       -1.7971     
   Rhodonite         -0.2136        Fayalite          -1.8355     
   Saponite-Ca       -0.3026        Phlogopite        -1.9199     
   Nontronite-Ca     -0.3026        Wollastonite      -1.9423     
   Tridymite         -0.3556        Boehmite          -1.9503     
   Chalcedony        -0.4005        Jadeite           -1.9579     
   Cronstedtite-7A   -0.4574        Stilbite          -2.0451     
   Ice               -0.4906        Pseudowollastoni  -2.0766     
   Albite            -0.5035        Natrolite         -2.1160     
   Albite_low        -0.5035        C                 -2.1766     
   Analcime          -0.5627        Whitlockite       -2.2562     
   Annite            -0.5712        Sanidine_high     -2.3032     
   Cristobalite(alp  -0.6015        FeO               -2.3229     
   Greenalite        -0.6018        Enstatite         -2.3505     
   Nontronite-Mg     -0.6625        Chrysotile        -2.3641     
   Saponite-Mg       -0.6690        Siderite          -2.4045     
   Talc              -0.7897        Gibbsite          -2.4475     
   Goethite          -0.7898        Scolecite         -2.4616     
   Nontronite-K      -0.8384        Eskolaite         -2.4897     
   Saponite-K        -0.8389        Nepheline         -2.5554     
   Coesite           -0.8422        Dolomite-dis      -2.6873     
   Cristobalite(bet  -0.9037        Daphnite-14A      -2.6888     
   Ferrosilite       -0.9651        Wustite           -2.7622     
   Diopside          -1.0756        Magnesite         -2.8421     
   SiO2(am)          -1.0777        Smectite-low-Fe-  -2.9107     
   Troilite          -1.1866        Mordenite         -2.9328     
   Monohydrocalcite  -1.2312     
    (only minerals with log Q/K > -3 listed)

                         partial
  Gases               press. (bar)     fugacity     fug. coef.    log fug.
 ---------------------------------------------------------------------------
   H2O(g)                  0.8013        0.7895        0.9852     -0.1027
   CH4(g)                0.001035      0.001034        0.9993     -2.9856
   CO2(g)               0.0009585     0.0009562        0.9976     -3.0194
   H2(g)                0.0003079     0.0003081         1.001     -3.5113
   H2S(g)               9.933e-06     9.895e-06        0.9961     -5.0046
   CO(g)                8.527e-11     8.527e-11         1.000*   -10.0692
   HCl(g)               3.059e-12     3.059e-12         1.000*   -11.5144
   SO2(g)               2.692e-21     2.673e-21        0.9928    -20.5730
   C2H4(g)              2.919e-22     2.919e-22         1.000*   -21.5348
   S2(g)                2.302e-23     2.302e-23         1.000*   -22.6379
   Na(g)                9.658e-42     9.658e-42         1.000*   -41.0151
   K(g)                 9.797e-46     9.797e-46         1.000*   -45.0089
   Cl2(g)               4.242e-47     4.242e-47         1.000*   -46.3724
   O2(g)                8.434e-57     8.433e-57        0.9999    -56.0740
   Mg(g)                8.887e-73     8.887e-73         1.000*   -72.0512
   Ca(g)                9.327e-89     9.327e-89         1.000*   -88.0302
   C(g)                 2.807e-95     2.807e-95         1.000*   -94.5518
   Al(g)               7.988e-110    7.988e-110         1.000*  -109.0976
   Si(g)               5.370e-118    5.370e-118         1.000*  -117.2700
    *no data, gas taken to be ideal

                                  In fluid              Sorbed            Kd
  Original basis total moles   moles     mg/kg      moles     mg/kg      L/kg
 -------------------------------------------------------------------------------
   H2O                 55.5       55.5  8.99e+05
   Al+++            0.00434   1.82e-07   0.00441
   Ca++             0.00452    0.00143      51.7
   Cl-                 1.92       1.91  6.10e+04
   CrO4--          4.31e-06   6.99e-23  7.30e-18
   Fe++             0.00858   4.08e-08   0.00205
   H+               -0.0404  -0.000803    -0.727
   HCO3-            0.00100   0.000714      39.2
   HPO4--          0.000911   7.97e-08   0.00688
   K+               0.00159    0.00159      56.0
   Mg++             0.00242   1.21e-06    0.0265
   Mn++            0.000171   8.65e-05      4.27
   Na+                 1.92       1.92  3.96e+04
   O2(aq)         -9.28e-07  -3.40e-05    -0.979
   SO4--            0.00100   1.61e-05      1.39
   SiO2(aq)          0.0204    0.00126      68.2
   Ti(OH)4(aq)     0.000768   0.000768      80.1

  Elemental composition               In fluid                  Sorbed
                  total moles     moles       mg/kg        moles       mg/kg
 -------------------------------------------------------------------------------
   Aluminum          0.004338    1.816e-07    0.004407
   Calcium           0.004517     0.001433       51.66
   Carbon            0.001000    0.0007144       7.716
   Chlorine             1.915        1.915   6.105e+04
   Chromium         4.306e-06    6.995e-23   3.270e-18
   Hydrogen             111.0        111.0   1.006e+05
   Iron              0.008585    4.081e-08    0.002049
   Magnesium         0.002421    1.212e-06     0.02649
   Manganese        0.0001710    8.647e-05       4.272
   Oxygen               55.58        55.51   7.986e+05
   Phosphorus       0.0009108    7.967e-08    0.002219
   Potassium         0.001592     0.001592       55.97
   Silicon            0.02041     0.001262       31.86
   Sodium               1.918        1.916   3.961e+04
   Sulfur            0.001000    1.607e-05      0.4632
   Titanium         0.0007684    0.0007684       33.08


          Step #    12             Xi = 0.0046

          Temperature = 100.0 C    Pressure =  1.013 bars
          pH =  8.104              log fO2 =  -56.140
          Eh =  -0.4191 volts      pe =  -5.6612
          Ionic strength      =    1.615728 molal
          Charge imbalance    =    0.003624 eq/kg (0.1248% error)
          Activity of water   =    0.947197
          Solvent mass        =     0.99962 kg
          Solution mass       =      1.1121 kg
          Mineral mass        =   0.0052762 kg
          Solution density    =    1.013    g/cm3
          Solution viscosity  =    0.004    poise
          Chlorinity          =    1.915724 molal
          Dissolved solids    =      101124 mg/kg sol'n
          Hardness            =       59.44 mg/kg sol'n as CaCO3
            carbonate         =       46.99 mg/kg sol'n as CaCO3
            non-carbonate     =       12.46 mg/kg sol'n as CaCO3
          Carbonate alkalinity=       46.99 mg/kg sol'n as CaCO3
          Water type          =    Na-Cl
          Bulk volume         =    1.10e+03 cm3
          Fluid volume        =    1.10e+03 cm3
          Mineral volume      =        1.85 cm3
          Inert volume        =        0.00 cm3
          Porosity            =        99.8 %
          Permeability        =        93.1 cm2
          Mass reacted        =        5.12 g

                          moles          moles         grams          cm3      rxn rate
  Reactants             remaining       reacted       reacted       reacted  (mol/kg sec)
 ------------------------------------------------------------------------------------------
   Al2O3                   0.9555      0.004416        0.4502          --            --  
   CaO                      1.550      0.007162        0.4016          --            --  
   Cr2O3                0.0007284     3.366e-06     0.0005116          --            --  
   FeO(ox)                  3.342       0.01545         1.110          --            --  
   K2O(ox)                 0.1305     0.0006029       0.05679          --            --  
   MgO                     0.6263      0.002894        0.1166          --            --  
   MnO                    0.07491     0.0003462       0.02456          --            --  
   Na2O(ox)                0.7092      0.003277        0.2031          --            --  
   P2O5                    0.2005     0.0009263        0.1315          --            --  
   SiO2                     8.994       0.04156         2.497          --            --  
   TiO2                    0.3382      0.001563        0.1248          --            --  

  Minerals in system     moles      log moles      grams        volume (cm3)
 ----------------------------------------------------------------------------
   Andradite            0.0006458     -3.190         0.3282         0.08515
   Chromite             3.866e-06     -5.413      0.0008654       0.0001701
   Hydroxylapatite      0.0006178     -3.209         0.3103          0.1171
   Magnetite            0.0001311     -3.882        0.03035        0.005837
   Mesolite              0.003768     -2.424          1.461          0.6451
   Minnesotaite          0.002927     -2.534          1.387          0.4327
   Nontronite-Na         0.002745     -2.562          1.167          0.3626
   Pyrite               0.0004877     -3.312        0.05852         0.01168
   Saponite-Na           0.001298     -2.887         0.5016          0.1774
   Tephroite            0.0001542     -3.812        0.03113         0.01175
                                               _____________   _____________
          (total)                                     5.276           1.849 

  Aqueous species       molality    mg/kg sol'n    act. coef.     log act.
 ---------------------------------------------------------------------------
   Na+                      1.614     3.335e+04      0.6254        0.0040
   Cl-                      1.612     5.137e+04      0.5542       -0.0490
   NaCl(aq)                0.3034     1.594e+04      1.0000       -0.5180
   K+                    0.002084         73.23      0.5542       -2.9375
   Ti(OH)4(aq)           0.001564         163.0      1.0000       -2.8057
   NaHSiO3(aq)          0.0009665         86.94      1.0000       -3.0148
   HCO3-                0.0007508         41.18      0.6254       -3.3283
   Ca++                 0.0005607         20.20      0.1697       -4.0215
   SiO2(aq)             0.0005368         28.99      1.0000       -3.2702
   NaHCO3(aq)           0.0001840         13.90      1.0000       -3.7351
   KCl(aq)              0.0001229         8.235      1.0000       -3.9105
   OH-                  0.0001130         1.728      0.5918       -4.1746
   HSiO3-               8.506e-05         5.894      0.6254       -4.2741
   CaCl+                5.981e-05         4.061      0.6254       -4.4271
   CO3--                4.453e-05         2.402      0.1105       -5.3079
   CaCl2(aq)            3.158e-05         3.151      1.0000       -4.5005
   MnCl+                3.140e-05         2.551      0.6254       -4.7069
   HS-                  2.405e-05        0.7149      0.5918       -4.8468
   NaOH(aq)             1.584e-05        0.5694      1.0000       -4.8003
   CO2(aq)              9.537e-06        0.3773      1.0000       -5.0206
   Mn++                 7.496e-06        0.3702      0.1697       -5.8954
   CaCO3(aq)            6.175e-06        0.5555      1.0000       -5.2094
   NaCO3-               2.163e-06        0.1614      0.6254       -5.8688
   CaHCO3+              1.871e-06        0.1700      0.6254       -5.9317
   Methane(aq)          1.137e-06       0.01640      1.0000       -5.9441
   Mg++                 3.470e-07      0.007581      0.2476       -7.0659
   H2S(aq)              3.403e-07       0.01043      1.0000       -6.4681
   H2(aq)               2.654e-07     0.0004810      1.0000       -6.5760
   MgCl+                1.866e-07       0.01002      0.6254       -6.9329
   AlO2-                1.773e-07      0.009399      0.6254       -6.9552
   HPO4--               1.651e-07       0.01424      0.0915       -7.8207
   S--                  1.100e-07      0.003171      0.1300       -7.8445
   Formate              8.148e-08      0.003297      0.5918       -7.3168
   SO4--                6.764e-08      0.005841      0.0915       -8.2081
   Na(For)(aq)          6.688e-08      0.004088      1.0000       -7.1747
   NaAlO2(aq)           6.433e-08      0.004740      1.0000       -7.1916
   Fe++                 1.181e-08     0.0005929      0.1697       -8.6979
    (only species > 1e-8 molal listed)

  Mineral saturation states
                     log Q/K                          log Q/K
 ----------------------------------------------------------------
   Saponite-Na        0.0000 sat    Monohydrocalcite  -1.2513     
   Chromite           0.0000 sat    Alabandite        -1.2516     
   Tephroite          0.0000 sat    Maximum_Microcli  -1.2531     
   Andradite          0.0000 sat    K-Feldspar        -1.2659     
   Magnetite          0.0000 sat    Celadonite        -1.2661     
   Mesolite           0.0000 sat    Albite_high       -1.3346     
   Pyrite             0.0000 sat    Tremolite         -1.5190     
   Hydroxylapatite    0.0000 sat    Halite            -1.6230     
   Nontronite-Na      0.0000 sat    Dolomite-ord      -1.6297     
   Minnesotaite       0.0000 sat    Dolomite          -1.6304     
   Calcite           -0.0201        Hedenbergite      -1.6514     
   Rhodochrosite     -0.0291        Nontronite-H      -1.6885     
   Aragonite         -0.1637        Phlogopite        -1.6895     
   Hematite          -0.1882        Saponite-H        -1.6903     
   Quartz            -0.1920        Diaspore          -1.7067     
   Rhodonite         -0.2177        Mn(OH)2(am)       -1.7930     
   Annite            -0.2970        Fayalite          -1.8217     
   Saponite-Ca       -0.3587        Jadeite           -1.8497     
   Nontronite-Ca     -0.3587        Natrolite         -1.8913     
   Tridymite         -0.3638        Wollastonite      -1.9387     
   Albite_low        -0.4035        Boehmite          -2.0015     
   Albite            -0.4035        Sanidine_high     -2.0619     
   Chalcedony        -0.4087        Pseudowollastoni  -2.0730     
   Cronstedtite-7A   -0.4546        C                 -2.1428     
   Analcime          -0.4598        Stilbite          -2.1751     
   Ice               -0.4906        Whitlockite       -2.2601     
   Greenalite        -0.5854        FeO               -2.3119     
   Cristobalite(alp  -0.6097        Enstatite         -2.3624     
   Nontronite-Mg     -0.7212        Chrysotile        -2.3915     
   Saponite-Mg       -0.7277        Siderite          -2.4255     
   Nontronite-K      -0.7918        Nepheline         -2.4389     
   Saponite-K        -0.7923        Gibbsite          -2.4988     
   Goethite          -0.7953        Eskolaite         -2.5007     
   Talc              -0.8336        Scolecite         -2.5769     
   Coesite           -0.8504        Dolomite-dis      -2.7430     
   Cristobalite(bet  -0.9119        Wustite           -2.7535     
   Ferrosilite       -0.9623        Daphnite-14A      -2.7611     
   Diopside          -1.0838        Magnesite         -2.8777     
   SiO2(am)          -1.0859        Smectite-low-Fe-  -2.9166     
   Troilite          -1.1647        Mordenite         -2.9556     
   Pyrrhotite        -1.2443     
    (only minerals with log Q/K > -3 listed)

                         partial
  Gases               press. (bar)     fugacity     fug. coef.    log fug.
 ---------------------------------------------------------------------------
   H2O(g)                  0.8013        0.7895        0.9852     -0.1027
   CH4(g)                0.001301      0.001300        0.9993     -2.8859
   CO2(g)               0.0008905     0.0008884        0.9976     -3.0514
   H2(g)                0.0003321     0.0003323         1.001     -3.4784
   H2S(g)               1.019e-05     1.015e-05        0.9961     -4.9936
   CO(g)                8.545e-11     8.545e-11         1.000*   -10.0683
   HCl(g)               2.042e-12     2.042e-12         1.000*   -11.6899
   SO2(g)               2.200e-21     2.184e-21        0.9928    -20.6607
   C2H4(g)              3.969e-22     3.969e-22         1.000*   -21.4013
   S2(g)                2.081e-23     2.081e-23         1.000*   -22.6817
   Na(g)                1.504e-41     1.504e-41         1.000*   -40.8227
   K(g)                 2.113e-45     2.113e-45         1.000*   -44.6752
   Cl2(g)               1.752e-47     1.752e-47         1.000*   -46.7564
   O2(g)                7.248e-57     7.247e-57        0.9999    -56.1398
   Mg(g)                9.506e-73     9.506e-73         1.000*   -72.0220
   Ca(g)                1.034e-88     1.034e-88         1.000*   -87.9855
   C(g)                 3.034e-95     3.034e-95         1.000*   -94.5180
   Al(g)               7.953e-110    7.953e-110         1.000*  -109.0995
   Si(g)               6.131e-118    6.131e-118         1.000*  -117.2124
    *no data, gas taken to be ideal

                                  In fluid              Sorbed            Kd
  Original basis total moles   moles     mg/kg      moles     mg/kg      L/kg
 -------------------------------------------------------------------------------
   H2O                 55.5       55.5  8.99e+05
   Al+++            0.00883   2.42e-07   0.00587
   Ca++             0.00816   0.000660      23.8
   Cl-                 1.92       1.92  6.10e+04
   CrO4--          7.73e-06   2.48e-23  2.58e-18
   Fe++              0.0164   1.86e-08  0.000936
   H+               -0.0822   -0.00120     -1.09
   HCO3-            0.00100    0.00100      54.9
   HPO4--           0.00185   1.69e-07    0.0146
   K+               0.00221    0.00221      77.6
   Mg++             0.00389   5.37e-07    0.0117
   Mn++            0.000347   3.89e-05      1.92
   Na+                 1.92       1.92  3.96e+04
   O2(aq)         -3.50e-06  -5.15e-05     -1.48
   SO4--            0.00100   2.46e-05      2.12
   SiO2(aq)          0.0416    0.00159      85.8
   Ti(OH)4(aq)      0.00156    0.00156      163.

  Elemental composition               In fluid                  Sorbed
                  total moles     moles       mg/kg        moles       mg/kg
 -------------------------------------------------------------------------------
   Aluminum          0.008832    2.417e-07    0.005865
   Calcium           0.008162    0.0006599       23.78
   Carbon            0.001000     0.001000       10.80
   Chlorine             1.915        1.915   6.105e+04
   Chromium         7.732e-06    2.477e-23   1.158e-18
   Hydrogen             111.0        111.0   1.006e+05
   Iron               0.01645    1.864e-08   0.0009363
   Magnesium         0.003894    5.366e-07     0.01173
   Manganese        0.0003472    3.888e-05       1.921
   Oxygen               55.65        55.50   7.985e+05
   Phosphorus        0.001854    1.691e-07    0.004711
   Potassium         0.002206     0.002206       77.55
   Silicon            0.04156     0.001588       40.10
   Sodium               1.922        1.918   3.964e+04
   Sulfur            0.001000    2.456e-05      0.7080
   Titanium          0.001564     0.001564       67.33


          Step #    17             Xi = 0.0055

          Temperature = 100.0 C    Pressure =  1.013 bars
          pH =  8.217              log fO2 =  -56.182
          Eh =  -0.4283 volts      pe =  -5.7845
          Ionic strength      =    1.615697 molal
          Charge imbalance    =    0.003624 eq/kg (0.1248% error)
          Activity of water   =    0.947193
          Solvent mass        =     0.99954 kg
          Solution mass       =      1.1121 kg
          Mineral mass        =   0.0062925 kg
          Solution density    =    1.013    g/cm3
          Solution viscosity  =    0.004    poise
          Chlorinity          =    1.915873 molal
          Dissolved solids    =      101189 mg/kg sol'n
          Hardness            =       36.09 mg/kg sol'n as CaCO3
            carbonate         =       36.09 mg/kg sol'n as CaCO3
            non-carbonate     =        0.00 mg/kg sol'n as CaCO3
          Carbonate alkalinity=       47.80 mg/kg sol'n as CaCO3
          Water type          =    Na-Cl
          Bulk volume         =    1.10e+03 cm3
          Fluid volume        =    1.10e+03 cm3
          Mineral volume      =        2.22 cm3
          Inert volume        =        0.00 cm3
          Porosity            =        99.8 %
          Permeability        =        92.1 cm2
          Mass reacted        =        6.13 g

                          moles          moles         grams          cm3      rxn rate
  Reactants             remaining       reacted       reacted       reacted  (mol/kg sec)
 ------------------------------------------------------------------------------------------
   Al2O3                   0.9547      0.005288        0.5392          --            --  
   CaO                      1.548      0.008577        0.4810          --            --  
   Cr2O3                0.0007278     4.031e-06     0.0006127          --            --  
   FeO(ox)                  3.339       0.01850         1.329          --            --  
   K2O(ox)                 0.1303     0.0007220       0.06801          --            --  
   MgO                     0.6257      0.003466        0.1397          --            --  
   MnO                    0.07485     0.0004146       0.02941          --            --  
   Na2O(ox)                0.7085      0.003925        0.2433          --            --  
   P2O5                    0.2003      0.001109        0.1575          --            --  
   SiO2                     8.986       0.04978         2.991          --            --  
   TiO2                    0.3379      0.001872        0.1495          --            --  

  Minerals in system     moles      log moles      grams        volume (cm3)
 ----------------------------------------------------------------------------
   Andradite            0.0008143     -3.089         0.4138          0.1074
   Chromite             4.531e-06     -5.344       0.001014       0.0001994
   Hydroxylapatite      0.0007398     -3.131         0.3716          0.1402
   Mesolite              0.004619     -2.335          1.791          0.7907
   Minnesotaite          0.003986     -2.399          1.889          0.5894
   Nontronite-Na         0.002711     -2.567          1.153          0.3581
   Pyrite               0.0004838     -3.315        0.05805         0.01158
   Saponite-Na           0.001489     -2.827         0.5753          0.2035
   Tephroite            0.0001962     -3.707        0.03962         0.01495
                                               _____________   _____________
          (total)                                     6.292           2.216 

  Aqueous species       molality    mg/kg sol'n    act. coef.     log act.
 ---------------------------------------------------------------------------
   Na+                      1.614     3.336e+04      0.6254        0.0041
   Cl-                      1.612     5.137e+04      0.5542       -0.0489
   NaCl(aq)                0.3035     1.594e+04      1.0000       -0.5178
   K+                    0.002309         81.14      0.5542       -2.8929
   Ti(OH)4(aq)           0.001873         195.2      1.0000       -2.7273
   NaHSiO3(aq)           0.001239         111.4      1.0000       -2.9071
   HCO3-                0.0007437         40.79      0.6254       -3.3324
   SiO2(aq)             0.0005305         28.65      1.0000       -3.2753
   Ca++                 0.0003395         12.23      0.1697       -4.2393
   NaHCO3(aq)           0.0001823         13.77      1.0000       -3.7391
   OH-                  0.0001465         2.240      0.5918       -4.0619
   KCl(aq)              0.0001362         9.126      1.0000       -3.8659
   HSiO3-               0.0001090         7.551      0.6254       -4.1665
   CO3--                5.719e-05         3.084      0.1105       -5.1993
   CaCl+                3.622e-05         2.459      0.6254       -4.6449
   HS-                  3.169e-05        0.9421      0.5918       -4.7269
   NaOH(aq)             2.054e-05        0.7383      1.0000       -4.6875
   CaCl2(aq)            1.913e-05         1.908      1.0000       -4.7183
   MnCl+                1.880e-05         1.527      0.6254       -4.9298
   CO2(aq)              7.287e-06        0.2882      1.0000       -5.1375
   CaCO3(aq)            4.802e-06        0.4320      1.0000       -5.3186
   Mn++                 4.487e-06        0.2215      0.1697       -6.1183
   NaCO3-               2.779e-06        0.2073      0.6254       -5.7600
   CaHCO3+              1.122e-06        0.1020      0.6254       -6.1537
   Methane(aq)          1.056e-06       0.01523      1.0000       -5.9763
   H2S(aq)              3.460e-07       0.01060      1.0000       -6.4610
   H2(aq)               2.787e-07     0.0005050      1.0000       -6.5549
   HPO4--               2.694e-07       0.02324      0.0915       -7.6079
   AlO2-                2.130e-07       0.01129      0.6254       -6.8755
   Mg++                 2.053e-07      0.004484      0.2476       -7.2939
   S--                  1.879e-07      0.005417      0.1300       -7.6119
   MgCl+                1.104e-07      0.005930      0.6254       -7.1609
   SO4--                9.510e-08      0.008211      0.0915       -8.0602
   Formate              8.474e-08      0.003429      0.5918       -7.2997
   NaAlO2(aq)           7.730e-08      0.005695      1.0000       -7.1118
   Na(For)(aq)          6.958e-08      0.004253      1.0000       -7.1575
    (only species > 1e-8 molal listed)

  Mineral saturation states
                     log Q/K                          log Q/K
 ----------------------------------------------------------------
   Andradite          0.0000 sat    K-Feldspar        -1.1570     
   Tephroite          0.0000 sat    Celadonite        -1.1649     
   Minnesotaite       0.0000 sat    Pyrrhotite        -1.2303     
   Hydroxylapatite    0.0000 sat    Alabandite        -1.2418     
   Saponite-Na        0.0000 sat    Albite_high       -1.2702     
   Mesolite           0.0000 sat    Monohydrocalcite  -1.3605     
   Nontronite-Na      0.0000 sat    Tremolite         -1.5573     
   Chromite           0.0000 sat    Phlogopite        -1.5882     
   Pyrite             0.0000 sat    Halite            -1.6228     
   Magnetite         -0.0006        Hedenbergite      -1.6472     
   Calcite           -0.1293        Nontronite-H      -1.7257     
   Rhodochrosite     -0.1434        Saponite-H        -1.7275     
   Annite            -0.1676        Diaspore          -1.7398     
   Hematite          -0.1957        Natrolite         -1.7471     
   Quartz            -0.1971        Jadeite           -1.7802     
   Rhodonite         -0.2203        Mn(OH)2(am)       -1.7904     
   Aragonite         -0.2729        Fayalite          -1.8132     
   Albite_low        -0.3391        Dolomite-ord      -1.8583     
   Albite            -0.3391        Dolomite          -1.8590     
   Tridymite         -0.3689        Wollastonite      -1.9362     
   Analcime          -0.3937        Sanidine_high     -1.9530     
   Saponite-Ca       -0.3947        Boehmite          -2.0346     
   Nontronite-Ca     -0.3947        Pseudowollastoni  -2.0705     
   Chalcedony        -0.4138        C                 -2.2173     
   Cronstedtite-7A   -0.4536        Stilbite          -2.2581     
   Ice               -0.4906        Whitlockite       -2.2627     
   Greenalite        -0.5751        FeO               -2.3051     
   Cristobalite(alp  -0.6148        Nepheline         -2.3642     
   Nontronite-Mg     -0.7589        Enstatite         -2.3700     
   Saponite-Mg       -0.7654        Chrysotile        -2.4092     
   Nontronite-K      -0.7771        Eskolaite         -2.5075     
   Saponite-K        -0.7776        Gibbsite          -2.5319     
   Goethite          -0.7990        Siderite          -2.5355     
   Coesite           -0.8555        Scolecite         -2.6509     
   Talc              -0.8616        Wustite           -2.7482     
   Cristobalite(bet  -0.9170        Daphnite-14A      -2.8085     
   Ferrosilite       -0.9606        Smectite-low-Fe-  -2.9295     
   Diopside          -1.0889        Mordenite         -2.9698     
   SiO2(am)          -1.0910        Dolomite-dis      -2.9716     
   Maximum_Microcli  -1.1442        Magnesite         -2.9971     
   Troilite          -1.1507     
    (only minerals with log Q/K > -3 listed)

                         partial
  Gases               press. (bar)     fugacity     fug. coef.    log fug.
 ---------------------------------------------------------------------------
   H2O(g)                  0.8013        0.7895        0.9852     -0.1027
   CH4(g)                0.001208      0.001208        0.9993     -2.9181
   CO2(g)               0.0006804     0.0006788        0.9976     -3.1683
   H2(g)                0.0003487     0.0003489         1.001     -3.4573
   H2S(g)               1.036e-05     1.032e-05        0.9961     -4.9865
   CO(g)                6.856e-11     6.856e-11         1.000*   -10.1640
   HCl(g)               1.575e-12     1.575e-12         1.000*   -11.8026
   SO2(g)               1.932e-21     1.918e-21        0.9928    -20.7171
   C2H4(g)              3.105e-22     3.105e-22         1.000*   -21.5079
   S2(g)                1.951e-23     1.951e-23         1.000*   -22.7097
   Na(g)                1.999e-41     1.999e-41         1.000*   -40.6992
   K(g)                 3.110e-45     3.110e-45         1.000*   -44.5073
   Cl2(g)               9.932e-48     9.932e-48         1.000*   -47.0030
   O2(g)                6.574e-57     6.574e-57        0.9999    -56.1822
   Mg(g)                9.924e-73     9.924e-73         1.000*   -72.0033
   Ca(g)                1.105e-88     1.105e-88         1.000*   -87.9567
   C(g)                 2.556e-95     2.556e-95         1.000*   -94.5925
   Al(g)               7.929e-110    7.929e-110         1.000*  -109.1008
   Si(g)               6.680e-118    6.680e-118         1.000*  -117.1752
    *no data, gas taken to be ideal

                                  In fluid              Sorbed            Kd
  Original basis total moles   moles     mg/kg      moles     mg/kg      L/kg
 -------------------------------------------------------------------------------
   H2O                 55.6       55.5  8.99e+05
   Al+++             0.0106   2.90e-07   0.00704
   Ca++             0.00958   0.000401      14.4
   Cl-                 1.92       1.92  6.10e+04
   CrO4--          9.06e-06   1.31e-23  1.36e-18
   Fe++              0.0195   1.13e-08  0.000566
   H+               -0.0985   -0.00154     -1.39
   HCO3-            0.00100    0.00100      54.9
   HPO4--           0.00222   2.75e-07    0.0237
   K+               0.00244    0.00244      85.9
   Mg++             0.00447   3.18e-07   0.00694
   Mn++            0.000416   2.33e-05      1.15
   Na+                 1.92       1.92  3.97e+04
   O2(aq)         -4.50e-06  -6.68e-05     -1.92
   SO4--            0.00100   3.23e-05      2.79
   SiO2(aq)          0.0498    0.00188      101.
   Ti(OH)4(aq)      0.00187    0.00187      195.

  Elemental composition               In fluid                  Sorbed
                  total moles     moles       mg/kg        moles       mg/kg
 -------------------------------------------------------------------------------
   Aluminum           0.01058    2.903e-07    0.007044
   Calcium           0.009577    0.0004006       14.44
   Carbon            0.001000     0.001000       10.80
   Chlorine             1.915        1.915   6.105e+04
   Chromium         9.063e-06    1.305e-23   6.103e-19
   Hydrogen             111.0        111.0   1.006e+05
   Iron               0.01950    1.127e-08   0.0005659
   Magnesium         0.004466    3.176e-07    0.006942
   Manganese        0.0004156    2.327e-05       1.150
   Oxygen               55.68        55.50   7.985e+05
   Phosphorus        0.002220    2.749e-07    0.007656
   Potassium         0.002444     0.002444       85.93
   Silicon            0.04978     0.001877       47.41
   Sodium               1.923        1.918   3.966e+04
   Sulfur            0.001000    3.231e-05      0.9316
   Titanium          0.001873     0.001873       80.63


          Step #    34             Xi = 0.0079

          Temperature = 100.0 C    Pressure =  1.013 bars
          pH =  8.402              log fO2 =  -56.410
          Eh =  -0.4462 volts      pe =  -6.0270
          Ionic strength      =    1.616090 molal
          Charge imbalance    =    0.003624 eq/kg (0.1248% error)
          Activity of water   =    0.947184
          Solvent mass        =     0.99935 kg
          Solution mass       =      1.1122 kg
          Mineral mass        =   0.0088540 kg
          Solution density    =    1.013    g/cm3
          Solution viscosity  =    0.004    poise
          Chlorinity          =    1.916253 molal
          Dissolved solids    =      101435 mg/kg sol'n
          Hardness            =       16.22 mg/kg sol'n as CaCO3
            carbonate         =       16.22 mg/kg sol'n as CaCO3
            non-carbonate     =        0.00 mg/kg sol'n as CaCO3
          Carbonate alkalinity=       49.47 mg/kg sol'n as CaCO3
          Water type          =    Na-Cl
          Bulk volume         =    1.10e+03 cm3
          Fluid volume        =    1.10e+03 cm3
          Mineral volume      =        3.14 cm3
          Inert volume        =        0.00 cm3
          Porosity            =        99.7 %
          Permeability        =        89.4 cm2
          Mass reacted        =        8.77 g

                          moles          moles         grams          cm3      rxn rate
  Reactants             remaining       reacted       reacted       reacted  (mol/kg sec)
 ------------------------------------------------------------------------------------------
   Al2O3                   0.9524      0.007571        0.7719          --            --  
   CaO                      1.545       0.01228        0.6886          --            --  
   Cr2O3                0.0007260     5.771e-06     0.0008772          --            --  
   FeO(ox)                  3.331       0.02648         1.903          --            --  
   K2O(ox)                 0.1300      0.001034       0.09737          --            --  
   MgO                     0.6242      0.004962        0.2000          --            --  
   MnO                    0.07467     0.0005935       0.04210          --            --  
   Na2O(ox)                0.7068      0.005619        0.3482          --            --  
   P2O5                    0.1998      0.001588        0.2254          --            --  
   SiO2                     8.964       0.07126         4.281          --            --  
   TiO2                    0.3371      0.002679        0.2140          --            --  

  Minerals in system     moles      log moles      grams        volume (cm3)
 ----------------------------------------------------------------------------
   Albite               0.0003251     -3.488        0.08525         0.03259
   Andradite             0.001131     -2.947         0.5747          0.1491
   Chromite             6.271e-06     -5.203       0.001404       0.0002760
   Hydroxylapatite       0.001059     -2.975         0.5319          0.2007
   Mesolite              0.006715     -2.173          2.604           1.150
   Minnesotaite          0.006638     -2.178          3.146          0.9815
   Nontronite-Na         0.002417     -2.617          1.028          0.3193
   Pyrite               0.0004645     -3.333        0.05573         0.01112
   Saponite-Na           0.001987     -2.702         0.7681          0.2717
   Tephroite            0.0002931     -3.533        0.05920         0.02234
                                               _____________   _____________
          (total)                                     8.854           3.138 

  Aqueous species       molality    mg/kg sol'n    act. coef.     log act.
 ---------------------------------------------------------------------------
   Na+                      1.615     3.335e+04      0.6254        0.0042
   Cl-                      1.612     5.137e+04      0.5542       -0.0489
   NaCl(aq)                0.3036     1.595e+04      1.0000       -0.5176
   K+                    0.002898         101.8      0.5542       -2.7942
   NaHSiO3(aq)           0.002684         241.4      1.0000       -2.5712
   Ti(OH)4(aq)           0.002682         279.4      1.0000       -2.5715
   SiO2(aq)             0.0007498         40.48      1.0000       -3.1250
   HCO3-                0.0007234         39.66      0.6254       -3.3445
   HSiO3-               0.0002361         16.36      0.6254       -3.8307
   OH-                  0.0002246         3.433      0.5918       -3.8764
   NaHCO3(aq)           0.0001774         13.39      1.0000       -3.7510
   KCl(aq)              0.0001710         11.45      1.0000       -3.7671
   Ca++                 0.0001518         5.466      0.1697       -4.5891
   CO3--                8.527e-05         4.598      0.1105       -5.0258
   HS-                  6.976e-05         2.073      0.5918       -4.3842
   NaOH(aq)             3.149e-05         1.132      1.0000       -4.5019
   CaCl+                1.619e-05         1.099      0.6254       -4.9945
   CaCl2(aq)            8.553e-06        0.8529      1.0000       -5.0679
   MnCl+                6.730e-06        0.5466      0.6254       -5.3758
   CO2(aq)              4.624e-06        0.1829      1.0000       -5.3350
   NaCO3-               4.144e-06        0.3090      0.6254       -5.5865
   CaCO3(aq)            3.200e-06        0.2878      1.0000       -5.4949
   Methane(aq)          1.913e-06       0.02758      1.0000       -5.7182
   Mn++                 1.606e-06       0.07929      0.1697       -6.5645
   S--                  6.341e-07       0.01827      0.1300       -7.0838
   HPO4--               5.835e-07       0.05032      0.0915       -7.2724
   H2S(aq)              4.968e-07       0.01521      1.0000       -6.3038
   CaHCO3+              4.880e-07       0.04433      0.6254       -6.5154
   H2(aq)               3.623e-07     0.0006562      1.0000       -6.4410
   AlO2-                1.646e-07      0.008723      0.6254       -6.9874
   SO4--                1.124e-07      0.009702      0.0915       -7.9877
   Formate              1.071e-07      0.004334      0.5918       -7.1979
   Na(For)(aq)          8.800e-08      0.005377      1.0000       -7.0555
   NaAlO2(aq)           5.976e-08      0.004401      1.0000       -7.2236
   Mg++                 5.886e-08      0.001285      0.2476       -7.8365
   MgCl+                3.166e-08      0.001700      0.6254       -7.7033
    (only species > 1e-8 molal listed)

  Mineral saturation states
                     log Q/K                          log Q/K
 ----------------------------------------------------------------
   Chromite           0.0000 sat    Goethite          -1.0564     
   Albite_low         0.0000 sat    Alabandite        -1.1598     
   Tephroite          0.0000 sat    Tremolite         -1.1702     
   Minnesotaite       0.0000 sat    Troilite          -1.1939     
   Pyrite             0.0000 sat    Cronstedtite-7A   -1.2188     
   Andradite          0.0000 sat    Pyrrhotite        -1.2735     
   Mesolite           0.0000 sat    Sanidine_high     -1.5153     
   Saponite-Na        0.0000 sat    Natrolite         -1.5198     
   Nontronite-Na      0.0000 sat    Hedenbergite      -1.5257     
   Albite             0.0000 sat    Monohydrocalcite  -1.5367     
   Hydroxylapatite    0.0000 sat    Jadeite           -1.5914     
   Quartz            -0.0468        Halite            -1.6226     
   Rhodonite         -0.1451        Phlogopite        -1.6651     
   Analcime          -0.1944        Wollastonite      -1.7646     
   Tridymite         -0.2186        Nontronite-H      -1.7869     
   Chalcedony        -0.2635        Saponite-H        -1.7887     
   Calcite           -0.3056        Stilbite          -1.8329     
   Annite            -0.3311        Mn(OH)2(am)       -1.8656     
   Rhodochrosite     -0.4161        Pseudowollastoni  -1.8989     
   Aragonite         -0.4492        Clinoptilolite-h  -2.0292     
   Saponite-Ca       -0.4524        Diaspore          -2.0372     
   Nontronite-Ca     -0.4524        Clinoptilolite-N  -2.0487     
   Cristobalite(alp  -0.4645        Fayalite          -2.0637     
   Ice               -0.4906        C                 -2.1870     
   Coesite           -0.7052        Whitlockite       -2.2697     
   Maximum_Microcli  -0.7065        Eskolaite         -2.3071     
   Hematite          -0.7103        Nepheline         -2.3257     
   Magnetite         -0.7157        Boehmite          -2.3320     
   K-Feldspar        -0.7193        Enstatite         -2.3913     
   Nontronite-K      -0.7446        Dolomite-ord      -2.4036     
   Saponite-K        -0.7451        Dolomite          -2.4043     
   Celadonite        -0.7485        Mordenite         -2.4157     
   Cristobalite(bet  -0.7667        FeO               -2.5055     
   Talc              -0.7751        Chrysotile        -2.6233     
   Nontronite-Mg     -0.8484        Scolecite         -2.7735     
   Saponite-Mg       -0.8549        Gibbsite          -2.8293     
   Greenalite        -0.8757        Smectite-low-Fe-  -2.9062     
   Albite_high       -0.9311        Siderite          -2.9334     
   Diopside          -0.9386        Wustite           -2.9440     
   SiO2(am)          -0.9407        Montmor-Na        -2.9971     
   Ferrosilite       -1.0107     
    (only minerals with log Q/K > -3 listed)

                         partial
  Gases               press. (bar)     fugacity     fug. coef.    log fug.
 ---------------------------------------------------------------------------
   H2O(g)                  0.8013        0.7895        0.9852     -0.1027
   CH4(g)                0.002189      0.002188        0.9993     -2.6600
   H2(g)                0.0004532     0.0004536         1.001     -3.3434
   CO2(g)               0.0004318     0.0004308        0.9976     -3.3658
   H2S(g)               1.487e-05     1.481e-05        0.9961     -4.8293
   CO(g)                5.655e-11     5.655e-11         1.000*   -10.2476
   HCl(g)               1.028e-12     1.028e-12         1.000*   -11.9880
   SO2(g)               1.263e-21     1.254e-21        0.9928    -20.9016
   C2H4(g)              6.032e-22     6.032e-22         1.000*   -21.2196
   S2(g)                2.381e-23     2.381e-23         1.000*   -22.6233
   Na(g)                3.494e-41     3.494e-41         1.000*   -40.4567
   K(g)                 6.822e-45     6.822e-45         1.000*   -44.1661
   Cl2(g)               3.253e-48     3.253e-48         1.000*   -47.4877
   O2(g)                3.891e-57     3.890e-57        0.9999    -56.4100
   Mg(g)                8.690e-73     8.690e-73         1.000*   -72.0610
   Ca(g)                1.508e-88     1.508e-88         1.000*   -87.8215
   C(g)                 2.741e-95     2.741e-95         1.000*   -94.5622
   Al(g)               5.925e-110    5.925e-110         1.000*  -109.2273
   Si(g)               1.595e-117    1.595e-117         1.000*  -116.7971
    *no data, gas taken to be ideal

                                  In fluid              Sorbed            Kd
  Original basis total moles   moles     mg/kg      moles     mg/kg      L/kg
 -------------------------------------------------------------------------------
   H2O                 55.6       55.5  8.99e+05
   Al+++             0.0151   2.24e-07   0.00544
   Ca++              0.0133   0.000180      6.49
   Cl-                 1.92       1.91  6.10e+04
   CrO4--          1.25e-05   6.44e-24  6.72e-19
   Fe++              0.0275   3.02e-09  0.000152
   H+                -0.141   -0.00319     -2.89
   HCO3-            0.00100    0.00100      54.9
   HPO4--           0.00318   5.93e-07    0.0511
   K+               0.00307    0.00307      108.
   Mg++             0.00596   9.12e-08   0.00199
   Mn++            0.000595   8.33e-06     0.412
   Na+                 1.93       1.92  3.97e+04
   O2(aq)         -7.11e-06  -0.000146     -4.19
   SO4--            0.00100   7.10e-05      6.13
   SiO2(aq)          0.0713    0.00367      198.
   Ti(OH)4(aq)      0.00268    0.00268      279.

  Elemental composition               In fluid                  Sorbed
                  total moles     moles       mg/kg        moles       mg/kg
 -------------------------------------------------------------------------------
   Aluminum           0.01514    2.243e-07    0.005442
   Calcium            0.01328    0.0001801       6.490
   Carbon            0.001000     0.001000       10.80
   Chlorine             1.915        1.915   6.105e+04
   Chromium         1.254e-05    6.440e-24   3.011e-19
   Hydrogen             111.0        111.0   1.006e+05
   Iron               0.02748    3.023e-09   0.0001518
   Magnesium         0.005962    9.120e-08    0.001993
   Manganese        0.0005945    8.331e-06      0.4115
   Oxygen               55.75        55.50   7.984e+05
   Phosphorus        0.003177    5.927e-07     0.01651
   Potassium         0.003067     0.003067       107.8
   Silicon            0.07126     0.003668       92.62
   Sodium               1.926        1.920   3.969e+04
   Sulfur            0.001000    7.095e-05       2.046
   Titanium          0.002680     0.002680       115.4


          Step #    36             Xi = 0.0099

          Temperature = 100.0 C    Pressure =  1.013 bars
          pH =  8.568              log fO2 =  -56.408
          Eh =  -0.4585 volts      pe =  -6.1926
          Ionic strength      =    1.616445 molal
          Charge imbalance    =    0.003624 eq/kg (0.1248% error)
          Activity of water   =    0.947179
          Solvent mass        =     0.99921 kg
          Solution mass       =      1.1122 kg
          Mineral mass        =    0.011037 kg
          Solution density    =    1.013    g/cm3
          Solution viscosity  =    0.004    poise
          Chlorinity          =    1.916505 molal
          Dissolved solids    =      101572 mg/kg sol'n
          Hardness            =        7.73 mg/kg sol'n as CaCO3
            carbonate         =        7.73 mg/kg sol'n as CaCO3
            non-carbonate     =        0.00 mg/kg sol'n as CaCO3
          Carbonate alkalinity=       51.45 mg/kg sol'n as CaCO3
          Water type          =    Na-Cl
          Bulk volume         =    1.10e+03 cm3
          Fluid volume        =    1.10e+03 cm3
          Mineral volume      =        3.91 cm3
          Inert volume        =        0.00 cm3
          Porosity            =        99.6 %
          Permeability        =        87.3 cm2
          Mass reacted        =          11 g

                          moles          moles         grams          cm3      rxn rate
  Reactants             remaining       reacted       reacted       reacted  (mol/kg sec)
 ------------------------------------------------------------------------------------------
   Al2O3                   0.9505      0.009474        0.9660          --            --  
   CaO                      1.542       0.01537        0.8617          --            --  
   Cr2O3                0.0007246     7.223e-06      0.001098          --            --  
   FeO(ox)                  3.325       0.03314         2.381          --            --  
   K2O(ox)                 0.1298      0.001294        0.1219          --            --  
   MgO                     0.6230      0.006210        0.2503          --            --  
   MnO                    0.07452     0.0007428       0.05269          --            --  
   Na2O(ox)                0.7054      0.007032        0.4358          --            --  
   P2O5                    0.1994      0.001988        0.2821          --            --  
   SiO2                     8.946       0.08918         5.358          --            --  
   TiO2                    0.3364      0.003353        0.2679          --            --  

  Minerals in system     moles      log moles      grams        volume (cm3)
 ----------------------------------------------------------------------------
   Albite                0.001567     -2.805         0.4110          0.1571
   Andradite             0.001490     -2.827         0.7574          0.1965
   Annite               0.0002025     -3.694         0.1037         0.03125
   Chromite             7.723e-06     -5.112       0.001729       0.0003399
   Hydroxylapatite       0.001325     -2.878         0.6655          0.2511
   Mesolite              0.007892     -2.103          3.060           1.351
   Minnesotaite          0.008653     -2.063          4.101           1.279
   Nontronite-Na         0.002065     -2.685         0.8784          0.2729
   Pyrite               0.0004534     -3.344        0.05439         0.01085
   Saponite-Na           0.002403     -2.619         0.9289          0.3285
   Tephroite            0.0003698     -3.432        0.07468         0.02818
                                               _____________   _____________
          (total)                                     11.04           3.907 

  Aqueous species       molality    mg/kg sol'n    act. coef.     log act.
 ---------------------------------------------------------------------------
   Na+                      1.615     3.336e+04      0.6254        0.0043
   Cl-                      1.613     5.136e+04      0.5542       -0.0488
   NaCl(aq)                0.3037     1.595e+04      1.0000       -0.5175
   Ti(OH)4(aq)           0.003357         349.6      1.0000       -2.4741
   NaHSiO3(aq)           0.003334         299.8      1.0000       -2.4770
   K+                    0.003199         112.4      0.5542       -2.7514
   HCO3-                0.0006968         38.20      0.6254       -3.3607
   SiO2(aq)             0.0006352         34.29      1.0000       -3.1971
   OH-                  0.0003293         5.032      0.5918       -3.7102
   HSiO3-               0.0002932         20.31      0.6254       -3.7367
   KCl(aq)              0.0001887         12.64      1.0000       -3.7242
   NaHCO3(aq)           0.0001709         12.90      1.0000       -3.7672
   CO3--                0.0001204         6.492      0.1105       -4.8759
   HS-                  9.145e-05         2.717      0.5918       -4.2666
   Ca++                 7.187e-05         2.588      0.1697       -4.9137
   NaOH(aq)             4.617e-05         1.659      1.0000       -4.3356
   CaCl+                7.669e-06        0.5204      0.6254       -5.3191
   NaCO3-               5.852e-06        0.4364      0.6254       -5.4365
   CaCl2(aq)            4.051e-06        0.4039      1.0000       -5.3924
   MnCl+                3.402e-06        0.2763      0.6254       -5.6721
   CO2(aq)              3.038e-06        0.1201      1.0000       -5.5174
   CaCO3(aq)            2.140e-06        0.1924      1.0000       -5.6696
   Methane(aq)          1.246e-06       0.01796      1.0000       -5.9045
   S--                  1.219e-06       0.03512      0.1300       -6.8000
   HPO4--               1.218e-06        0.1050      0.0915       -6.9529
   Mn++                 8.119e-07       0.04008      0.1697       -6.8607
   H2S(aq)              4.443e-07       0.01360      1.0000       -6.3524
   H2(aq)               3.615e-07     0.0006547      1.0000       -6.4419
   AlO2-                2.708e-07       0.01435      0.6254       -6.7712
   CaHCO3+              2.226e-07       0.02022      0.6254       -6.8563
   SO4--                2.180e-07       0.01881      0.0915       -7.7000
   Formate              1.030e-07      0.004165      0.5918       -7.2151
   NaAlO2(aq)           9.833e-08      0.007241      1.0000       -7.0073
   Na(For)(aq)          8.459e-08      0.005168      1.0000       -7.0727
   Mg++                 3.176e-08     0.0006935      0.2476       -8.1044
   MgCl+                1.709e-08     0.0009173      0.6254       -7.9712
    (only species > 1e-8 molal listed)

  Mineral saturation states
                     log Q/K                          log Q/K
 ----------------------------------------------------------------
   Nontronite-Na      0.0000 sat    Ferrosilite       -0.9867     
   Albite_low         0.0000 sat    Diopside          -1.0107     
   Mesolite           0.0000 sat    SiO2(am)          -1.0128     
   Annite             0.0000 sat    Troilite          -1.1463     
   Albite             0.0000 sat    Alabandite        -1.1723     
   Saponite-Na        0.0000 sat    Pyrrhotite        -1.2259     
   Tephroite          0.0000 sat    Natrolite         -1.3036     
   Pyrite             0.0000 sat    Tremolite         -1.4095     
   Chromite           0.0000 sat    Phlogopite        -1.4292     
   Hydroxylapatite    0.0000 sat    Sanidine_high     -1.4726     
   Andradite          0.0000 sat    Jadeite           -1.5193     
   Minnesotaite       0.0000 sat    Hedenbergite      -1.5661     
   Quartz            -0.1189        Halite            -1.6225     
   Analcime          -0.1338        Monohydrocalcite  -1.7115     
   Rhodonite         -0.1812        Wollastonite      -1.8290     
   Tridymite         -0.2907        Mn(OH)2(am)       -1.8295     
   Chalcedony        -0.3356        Nontronite-H      -1.8418     
   Magnetite         -0.4264        Saponite-H        -1.8436     
   Calcite           -0.4803        Fayalite          -1.9435     
   Ice               -0.4906        Pseudowollastoni  -1.9633     
   Saponite-Ca       -0.5060        Diaspore          -1.9872     
   Nontronite-Ca     -0.5060        Nepheline         -2.1816     
   Hematite          -0.5171        Stilbite          -2.1838     
   Cristobalite(alp  -0.5366        Whitlockite       -2.2723     
   Rhodochrosite     -0.5625        Boehmite          -2.2820     
   Aragonite         -0.6239        Clinoptilolite-h  -2.3263     
   Maximum_Microcli  -0.6638        Clinoptilolite-N  -2.3459     
   K-Feldspar        -0.6766        C                 -2.3713     
   Celadonite        -0.7135        Enstatite         -2.3990     
   Nontronite-K      -0.7305        Eskolaite         -2.4033     
   Saponite-K        -0.7310        FeO               -2.4093     
   Greenalite        -0.7315        Chrysotile        -2.5743     
   Coesite           -0.7773        Mordenite         -2.6712     
   Cristobalite(bet  -0.8388        Dolomite-ord      -2.6964     
   Talc              -0.8703        Dolomite          -2.6971     
   Nontronite-Mg     -0.8926        Gibbsite          -2.7792     
   Saponite-Mg       -0.8991        Wustite           -2.8529     
   Cronstedtite-7A   -0.9054        Scolecite         -2.8821     
   Albite_high       -0.9311        Kalsilite         -2.9373     
   Goethite          -0.9598        Smectite-low-Fe-  -2.9458     
    (only minerals with log Q/K > -3 listed)

                         partial
  Gases               press. (bar)     fugacity     fug. coef.    log fug.
 ---------------------------------------------------------------------------
   H2O(g)                  0.8013        0.7895        0.9852     -0.1027
   CH4(g)                0.001426      0.001425        0.9993     -2.8463
   H2(g)                0.0004522     0.0004526         1.001     -3.3443
   CO2(g)               0.0002837     0.0002830        0.9976     -3.5482
   H2S(g)               1.330e-05     1.325e-05        0.9961     -4.8779
   CO(g)                3.707e-11     3.707e-11         1.000*   -10.4310
   HCl(g)               7.012e-13     7.012e-13         1.000*   -12.1542
   SO2(g)               1.137e-21     1.129e-21        0.9928    -20.9473
   C2H4(g)              2.569e-22     2.569e-22         1.000*   -21.5902
   S2(g)                1.912e-23     1.912e-23         1.000*   -22.7184
   Na(g)                5.118e-41     5.118e-41         1.000*   -40.2909
   K(g)                 1.103e-44     1.103e-44         1.000*   -43.9576
   Cl2(g)               1.517e-48     1.517e-48         1.000*   -47.8190
   O2(g)                3.908e-57     3.908e-57        0.9999    -56.4081
   Mg(g)                1.006e-72     1.006e-72         1.000*   -71.9975
   Ca(g)                1.532e-88     1.532e-88         1.000*   -87.8148
   C(g)                 1.793e-95     1.793e-95         1.000*   -94.7465
   Al(g)               6.626e-110    6.626e-110         1.000*  -109.1787
   Si(g)               1.345e-117    1.345e-117         1.000*  -116.8711
    *no data, gas taken to be ideal

                                  In fluid              Sorbed            Kd
  Original basis total moles   moles     mg/kg      moles     mg/kg      L/kg
 -------------------------------------------------------------------------------
   H2O                 55.6       55.5  8.98e+05
   Al+++             0.0189   3.69e-07   0.00895
   Ca++              0.0164   8.59e-05      3.10
   Cl-                 1.92       1.91  6.10e+04
   CrO4--          1.54e-05   2.41e-24  2.51e-19
   Fe++              0.0341   1.76e-09  8.81e-05
   H+                -0.176   -0.00403     -3.65
   HCO3-            0.00100    0.00100      54.9
   HPO4--           0.00398   1.24e-06     0.107
   K+               0.00359    0.00338      119.
   Mg++             0.00721   4.93e-08   0.00108
   Mn++            0.000744   4.21e-06     0.208
   Na+                 1.93       1.92  3.97e+04
   O2(aq)         -9.28e-06  -0.000189     -5.43
   SO4--            0.00100   9.33e-05      8.06
   SiO2(aq)          0.0892    0.00426      230.
   Ti(OH)4(aq)      0.00335    0.00335      350.

  Elemental composition               In fluid                  Sorbed
                  total moles     moles       mg/kg        moles       mg/kg
 -------------------------------------------------------------------------------
   Aluminum           0.01895    3.689e-07    0.008950
   Calcium            0.01637    8.589e-05       3.095
   Carbon            0.001000     0.001000       10.80
   Chlorine             1.915        1.915   6.104e+04
   Chromium         1.545e-05    2.408e-24   1.126e-19
   Hydrogen             111.0        110.9   1.005e+05
   Iron               0.03414    1.755e-09   8.813e-05
   Magnesium         0.007210    4.930e-08    0.001077
   Manganese        0.0007438    4.211e-06      0.2080
   Oxygen               55.80        55.49   7.983e+05
   Phosphorus        0.003976    1.235e-06     0.03441
   Potassium         0.003587     0.003385       119.0
   Silicon            0.08918     0.004259       107.5
   Sodium               1.929        1.921   3.970e+04
   Sulfur            0.001000    9.326e-05       2.689
   Titanium          0.003354     0.003354       144.4


          Step #    42             Xi = 0.0181

          Temperature = 100.0 C    Pressure =  1.013 bars
          pH =  8.610              log fO2 =  -56.414
          Eh =  -0.4617 volts      pe =  -6.2359
          Ionic strength      =    1.616947 molal
          Charge imbalance    =    0.003624 eq/kg (0.1248% error)
          Activity of water   =    0.947164
          Solvent mass        =     0.99886 kg
          Solution mass       =      1.1122 kg
          Mineral mass        =    0.020214 kg
          Solution density    =    1.014    g/cm3
          Solution viscosity  =    0.004    poise
          Chlorinity          =    1.917182 molal
          Dissolved solids    =      101877 mg/kg sol'n
          Hardness            =        6.44 mg/kg sol'n as CaCO3
            carbonate         =        6.44 mg/kg sol'n as CaCO3
            non-carbonate     =        0.00 mg/kg sol'n as CaCO3
          Carbonate alkalinity=       52.03 mg/kg sol'n as CaCO3
          Water type          =    Na-Cl
          Bulk volume         =    1.10e+03 cm3
          Fluid volume        =    1.10e+03 cm3
          Mineral volume      =        7.04 cm3
          Inert volume        =        0.00 cm3
          Porosity            =        99.4 %
          Permeability        =        79.2 cm2
          Mass reacted        =        20.1 g

                          moles          moles         grams          cm3      rxn rate
  Reactants             remaining       reacted       reacted       reacted  (mol/kg sec)
 ------------------------------------------------------------------------------------------
   Al2O3                   0.9426       0.01738         1.772          --            --  
   CaO                      1.529       0.02819         1.581          --            --  
   Cr2O3                0.0007185     1.325e-05      0.002014          --            --  
   FeO(ox)                  3.297       0.06080         4.368          --            --  
   K2O(ox)                 0.1287      0.002373        0.2235          --            --  
   MgO                     0.6178       0.01139        0.4592          --            --  
   MnO                    0.07390      0.001363       0.09666          --            --  
   Na2O(ox)                0.6995       0.01290        0.7995          --            --  
   P2O5                    0.1977      0.003646        0.5176          --            --  
   SiO2                     8.872        0.1636         9.830          --            --  
   TiO2                    0.3336      0.006151        0.4914          --            --  

  Minerals in system     moles      log moles      grams        volume (cm3)
 ----------------------------------------------------------------------------
   Albite                 0.01147     -1.940          3.008           1.150
   Andradite             0.003559     -2.449          1.809          0.4692
   Annite                0.002876     -2.541          1.472          0.4439
   Chromite             1.375e-05     -4.862       0.003078       0.0006051
   Hydroxylapatite       0.002431     -2.614          1.221          0.4607
   Mesolite              0.009573     -2.019          3.712           1.639
   Minnesotaite           0.01520     -1.818          7.201           2.247
   Pyrite               0.0004499     -3.347        0.05397         0.01077
   Saponite-Na           0.004131     -2.384          1.596          0.5646
   Tephroite            0.0006801     -3.167         0.1373         0.05183
                                               _____________   _____________
          (total)                                     20.21           7.038 

  Aqueous species       molality    mg/kg sol'n    act. coef.     log act.
 ---------------------------------------------------------------------------
   Na+                      1.616     3.337e+04      0.6254        0.0046
   Cl-                      1.613     5.136e+04      0.5542       -0.0487
   NaCl(aq)                0.3040     1.596e+04      1.0000       -0.5171
   Ti(OH)4(aq)           0.006159         641.2      1.0000       -2.2105
   NaHSiO3(aq)           0.003523         316.7      1.0000       -2.4531
   K+                    0.002713         95.27      0.5542       -2.8229
   HCO3-                0.0006886         37.74      0.6254       -3.3659
   SiO2(aq)             0.0006094         32.89      1.0000       -3.2151
   OH-                  0.0003624         5.536      0.5918       -3.6686
   HSiO3-               0.0003097         21.44      0.6254       -3.7130
   NaHCO3(aq)           0.0001690         12.75      1.0000       -3.7721
   KCl(aq)              0.0001601         10.72      1.0000       -3.7956
   CO3--                0.0001310         7.060      0.1105       -4.8394
   HS-                  9.827e-05         2.919      0.5918       -4.2354
   Ca++                 5.975e-05         2.151      0.1697       -4.9939
   NaOH(aq)             5.085e-05         1.827      1.0000       -4.2937
   CaCl+                6.376e-06        0.4326      0.6254       -5.3993
   NaCO3-               6.370e-06        0.4748      0.6254       -5.3997
   CaCl2(aq)            3.369e-06        0.3358      1.0000       -5.4725
   MnCl+                2.868e-06        0.2328      0.6254       -5.7463
   CO2(aq)              2.728e-06        0.1078      1.0000       -5.5642
   CaCO3(aq)            1.935e-06        0.1739      1.0000       -5.7133
   HPO4--               1.458e-06        0.1257      0.0915       -6.8747
   S--                  1.442e-06       0.04152      0.1300       -6.7271
   Methane(aq)          1.152e-06       0.01659      1.0000       -5.9387
   Mn++                 6.843e-07       0.03376      0.1697       -6.9351
   H2S(aq)              4.337e-07       0.01328      1.0000       -6.3628
   H2(aq)               3.641e-07     0.0006592      1.0000       -6.4388
   AlO2-                3.063e-07       0.01622      0.6254       -6.7177
   SO4--                2.505e-07       0.02161      0.0915       -7.6397
   CaHCO3+              1.829e-07       0.01660      0.6254       -6.9417
   NaAlO2(aq)           1.113e-07      0.008194      1.0000       -6.9535
   Formate              1.025e-07      0.004144      0.5918       -7.2171
   Na(For)(aq)          8.425e-08      0.005146      1.0000       -7.0744
   Mg++                 2.720e-08     0.0005938      0.2476       -8.1716
   MgCl+                1.464e-08     0.0007856      0.6254       -8.0383
   PO4---               1.227e-08      0.001047      0.0037      -10.3406
   H2PO4-               1.016e-08     0.0008846      0.6254       -8.1971
    (only species > 1e-8 molal listed)

  Mineral saturation states
                     log Q/K                          log Q/K
 ----------------------------------------------------------------
   Albite_low         0.0000 sat    Ferrosilite       -0.9807     
   Tephroite          0.0000 sat    Diopside          -1.0275     
   Albite             0.0000 sat    SiO2(am)          -1.0308     
   Mesolite           0.0000 sat    Troilite          -1.1328     
   Annite             0.0000 sat    Alabandite        -1.1738     
   Hydroxylapatite    0.0000 sat    Pyrrhotite        -1.2124     
   Minnesotaite       0.0000 sat    Natrolite         -1.2498     
   Andradite          0.0000 sat    Phlogopite        -1.4529     
   Chromite           0.0000 sat    Tremolite         -1.4668     
   Pyrite             0.0000 sat    Jadeite           -1.5013     
   Saponite-Na        0.0000 sat    Sanidine_high     -1.5444     
   Nontronite-Na     -0.0034        Hedenbergite      -1.5750     
   Analcime          -0.1188        Halite            -1.6221     
   Quartz            -0.1369        Monohydrocalcite  -1.7552     
   Rhodonite         -0.1901        Mn(OH)2(am)       -1.8205     
   Tridymite         -0.3087        Wollastonite      -1.8439     
   Chalcedony        -0.3536        Saponite-H        -1.8574     
   Magnetite         -0.3577        Nontronite-H      -1.8590     
   Hematite          -0.4724        Fayalite          -1.9136     
   Ice               -0.4906        Diaspore          -1.9753     
   Saponite-Ca       -0.5193        Pseudowollastoni  -1.9782     
   Nontronite-Ca     -0.5227        Nepheline         -2.1457     
   Calcite           -0.5240        Boehmite          -2.2701     
   Cristobalite(alp  -0.5546        Stilbite          -2.2716     
   Rhodochrosite     -0.6003        Whitlockite       -2.2733     
   Aragonite         -0.6676        FeO               -2.3854     
   Greenalite        -0.6956        Clinoptilolite-h  -2.4003     
   Maximum_Microcli  -0.7356        Enstatite         -2.4009     
   K-Feldspar        -0.7484        C                 -2.4118     
   Saponite-K        -0.7547        Clinoptilolite-N  -2.4199     
   Nontronite-K      -0.7575        Eskolaite         -2.4272     
   Celadonite        -0.7871        Chrysotile        -2.5621     
   Coesite           -0.7953        Mordenite         -2.7348     
   Cronstedtite-7A   -0.8308        Gibbsite          -2.7674     
   Cristobalite(bet  -0.8568        Dolomite-ord      -2.7709     
   Talc              -0.8940        Dolomite          -2.7716     
   Nontronite-Mg     -0.9072        Wustite           -2.8304     
   Saponite-Mg       -0.9103        Scolecite         -2.9091     
   Albite_high       -0.9311        Smectite-low-Fe-  -2.9729     
   Goethite          -0.9374        Kalsilite         -2.9732     
    (only minerals with log Q/K > -3 listed)

                         partial
  Gases               press. (bar)     fugacity     fug. coef.    log fug.
 ---------------------------------------------------------------------------
   H2O(g)                  0.8013        0.7895        0.9852     -0.1027
   CH4(g)                0.001318      0.001317        0.9993     -2.8805
   H2(g)                0.0004555     0.0004558         1.001     -3.3412
   CO2(g)               0.0002547     0.0002541        0.9976     -3.5950
   H2S(g)               1.298e-05     1.293e-05        0.9961     -4.8883
   CO(g)                3.353e-11     3.353e-11         1.000*   -10.4746
   HCl(g)               6.373e-13     6.373e-13         1.000*   -12.1957
   SO2(g)               1.086e-21     1.079e-21        0.9928    -20.9671
   C2H4(g)              2.163e-22     2.163e-22         1.000*   -21.6650
   S2(g)                1.797e-23     1.797e-23         1.000*   -22.7455
   Na(g)                5.657e-41     5.657e-41         1.000*   -40.2474
   K(g)                 1.033e-44     1.033e-44         1.000*   -43.9859
   Cl2(g)               1.244e-48     1.244e-48         1.000*   -47.9052
   O2(g)                3.852e-57     3.852e-57        0.9999    -56.4144
   Mg(g)                1.051e-72     1.051e-72         1.000*   -71.9784
   Ca(g)                1.554e-88     1.554e-88         1.000*   -87.8086
   C(g)                 1.633e-95     1.633e-95         1.000*   -94.7870
   Al(g)               6.885e-110    6.885e-110         1.000*  -109.1621
   Si(g)               1.310e-117    1.310e-117         1.000*  -116.8828
    *no data, gas taken to be ideal

                                  In fluid              Sorbed            Kd
  Original basis total moles   moles     mg/kg      moles     mg/kg      L/kg
 -------------------------------------------------------------------------------
   H2O                 55.7       55.4  8.98e+05
   Al+++             0.0348   4.17e-07    0.0101
   Ca++              0.0292   7.15e-05      2.58
   Cl-                 1.92       1.91  6.10e+04
   CrO4--          2.75e-05   1.90e-24  1.98e-19
   Fe++              0.0618   1.53e-09  7.69e-05
   H+                -0.324   -0.00428     -3.88
   HCO3-            0.00100    0.00100      54.9
   HPO4--           0.00729   1.48e-06     0.128
   K+               0.00575    0.00287      101.
   Mg++              0.0124   4.22e-08  0.000923
   Mn++             0.00136   3.55e-06     0.175
   Na+                 1.94       1.92  3.97e+04
   O2(aq)         -1.83e-05  -0.000203     -5.83
   SO4--            0.00100   0.000100      8.66
   SiO2(aq)           0.164    0.00444      240.
   Ti(OH)4(aq)      0.00615    0.00615      641.

  Elemental composition               In fluid                  Sorbed
                  total moles     moles       mg/kg        moles       mg/kg
 -------------------------------------------------------------------------------
   Aluminum           0.03476    4.172e-07     0.01012
   Calcium            0.02919    7.153e-05       2.578
   Carbon            0.001000     0.001000       10.80
   Chlorine             1.915        1.915   6.104e+04
   Chromium         2.750e-05    1.895e-24   8.862e-20
   Hydrogen             111.0        110.9   1.005e+05
   Iron               0.06180    1.531e-09   7.686e-05
   Magnesium          0.01239    4.224e-08   0.0009232
   Manganese         0.001364    3.548e-06      0.1753
   Oxygen               56.04        55.49   7.982e+05
   Phosphorus        0.007293    1.479e-06     0.04119
   Potassium         0.005746     0.002870       100.9
   Silicon             0.1636     0.004437       112.1
   Sodium               1.941        1.921   3.972e+04
   Sulfur            0.001000    0.0001003       2.891
   Titanium          0.006152     0.006152       264.9


          Step #    60             Xi = 0.0406

          Temperature = 100.0 C    Pressure =  1.013 bars
          pH =  9.004              log fO2 =  -60.904
          Eh =  -0.5739 volts      pe =  -7.7522
          Ionic strength      =    1.619415 molal
          Charge imbalance    =    0.003624 eq/kg (0.1248% error)
          Activity of water   =    0.947110
          Solvent mass        =     0.99758 kg
          Solution mass       =      1.1123 kg
          Mineral mass        =    0.045108 kg
          Solution density    =    1.014    g/cm3
          Solution viscosity  =    0.004    poise
          Chlorinity          =    1.919645 molal
          Dissolved solids    =      103152 mg/kg sol'n
          Hardness            =        5.71 mg/kg sol'n as CaCO3
            carbonate         =        5.71 mg/kg sol'n as CaCO3
            non-carbonate     =        0.00 mg/kg sol'n as CaCO3
          Carbonate alkalinity=       59.35 mg/kg sol'n as CaCO3
          Water type          =    Na-Cl
          Bulk volume         =    1.11e+03 cm3
          Fluid volume        =    1.10e+03 cm3
          Mineral volume      =        15.6 cm3
          Inert volume        =        0.00 cm3
          Porosity            =        98.6 %
          Permeability        =        60.8 cm2
          Mass reacted        =        45.2 g

                          moles          moles         grams          cm3      rxn rate
  Reactants             remaining       reacted       reacted       reacted  (mol/kg sec)
 ------------------------------------------------------------------------------------------
   Al2O3                   0.9210       0.03900         3.976          --            --  
   CaO                      1.494       0.06325         3.547          --            --  
   Cr2O3                0.0007021     2.973e-05      0.004518          --            --  
   FeO(ox)                  3.221        0.1364         9.800          --            --  
   K2O(ox)                 0.1257      0.005324        0.5015          --            --  
   MgO                     0.6036       0.02556         1.030          --            --  
   MnO                    0.07220      0.003057        0.2169          --            --  
   Na2O(ox)                0.6835       0.02894         1.794          --            --  
   P2O5                    0.1932      0.008180         1.161          --            --  
   SiO2                     8.668        0.3670         22.05          --            --  
   TiO2                    0.3259       0.01380         1.102          --            --  

  Minerals in system     moles      log moles      grams        volume (cm3)
 ----------------------------------------------------------------------------
   Albite                 0.03039     -1.517          7.968           3.046
   Andradite             0.008068     -2.093          4.100           1.064
   Annite                0.009004     -2.046          4.609           1.390
   Chromite             3.023e-05     -4.520       0.006766        0.001330
   Hydroxylapatite       0.005454     -2.263          2.740           1.034
   Mesolite               0.01805     -1.744          6.998           3.090
   Minnesotaite           0.03141     -1.503          14.88           4.644
   Saponite-Na           0.008142     -2.089          3.147           1.113
   Tephroite             0.001529     -2.816         0.3088          0.1165
   Tremolite            0.0004269     -3.370         0.3468          0.1165
                                               _____________   _____________
          (total)                                     45.11           15.61 

  Aqueous species       molality    mg/kg sol'n    act. coef.     log act.
 ---------------------------------------------------------------------------
   Na+                      1.619     3.338e+04      0.6255        0.0054
   Cl-                      1.615     5.134e+04      0.5542       -0.0483
   NaCl(aq)                0.3049     1.598e+04      1.0000       -0.5159
   Ti(OH)4(aq)            0.01384         1438.      1.0000       -1.8590
   NaHSiO3(aq)           0.008565         768.8      1.0000       -2.0673
   K+                    0.002503         87.75      0.5542       -2.8579
   Methane(aq)           0.001002         14.42      1.0000       -2.9989
   HS-                  0.0009656         28.64      0.5918       -3.2430
   OH-                  0.0008978         13.69      0.5918       -3.2746
   HSiO3-               0.0007514         51.95      0.6255       -3.3279
   SiO2(aq)             0.0005970         32.17      1.0000       -3.2240
   KCl(aq)              0.0001478         9.885      1.0000       -3.8302
   NaOH(aq)             0.0001262         4.527      1.0000       -3.8989
   H2(aq)               6.397e-05        0.1157      1.0000       -4.1940
   Ca++                 5.466e-05         1.965      0.1697       -5.0327
   S--                  3.511e-05         1.010      0.1300       -5.3407
   CaCl+                5.838e-06        0.3955      0.6255       -5.4375
   CaCl2(aq)            3.088e-06        0.3074      1.0000       -5.5103
   H2S(aq)              1.720e-06       0.05258      1.0000       -5.7644
   HPO4--               5.049e-07       0.04346      0.0915       -7.3355
   MnCl+                4.726e-07       0.03831      0.6255       -6.5293
   AlO2-                3.252e-07       0.01720      0.6255       -6.6916
   NaAlO2(aq)           1.184e-07      0.008705      1.0000       -6.9266
   Mn++                 1.127e-07      0.005551      0.1697       -7.7186
   PO4---               1.054e-08     0.0008976      0.0037      -10.4074
    (only species > 1e-8 molal listed)

  Mineral saturation states
                     log Q/K                          log Q/K
 ----------------------------------------------------------------
   Saponite-Na        0.0000 sat    Pyrite            -1.0360     
   Albite_low         0.0000 sat    Saponite-Mg       -1.0393     
   Andradite          0.0000 sat    SiO2(am)          -1.0397     
   Chromite           0.0000 sat    Wollastonite      -1.1036     
   Albite             0.0000 sat    Natrolite         -1.2229     
   Minnesotaite       0.0000 sat    Pseudowollastoni  -1.2379     
   Tephroite          0.0000 sat    Phlogopite        -1.4647     
   Annite             0.0000 sat    Jadeite           -1.4924     
   Tremolite          0.0000 sat    Sanidine_high     -1.5802     
   Hydroxylapatite    0.0000 sat    Halite            -1.6209     
   Mesolite           0.0000 sat    Mn(OH)2(am)       -1.8161     
   Analcime          -0.1113        Fayalite          -1.8986     
   Quartz            -0.1458        Saponite-H        -1.9877     
   Rhodonite         -0.1946        Goethite          -2.0478     
   Diopside          -0.2882        Nepheline         -2.1277     
   Tridymite         -0.3176        Nontronite-Na     -2.2483     
   Chalcedony        -0.3625        Stilbite          -2.3156     
   Ice               -0.4906        Diaspore          -2.3432     
   Troilite          -0.5224        FeO               -2.3735     
   Saponite-Ca       -0.5260        Enstatite         -2.4019     
   Cristobalite(alp  -0.5635        Eskolaite         -2.4391     
   Alabandite        -0.5709        Clinoptilolite-h  -2.4503     
   Pyrrhotite        -0.6020        Clinoptilolite-N  -2.4699     
   Greenalite        -0.6777        Whitlockite       -2.5231     
   Saponite-K        -0.7665        Chrysotile        -2.5560     
   Maximum_Microcli  -0.7714        Magnetite         -2.5667     
   K-Feldspar        -0.7842        Boehmite          -2.6380     
   Coesite           -0.8042        Hematite          -2.6933     
   Celadonite        -0.8240        Mordenite         -2.7667     
   Hedenbergite      -0.8317        Nontronite-Ca     -2.7743     
   Cristobalite(bet  -0.8657        Scolecite         -2.9225     
   Talc              -0.9058        Wustite           -2.9381     
   Albite_high       -0.9311        Kalsilite         -2.9912     
   Ferrosilite       -0.9777     
    (only minerals with log Q/K > -3 listed)

                         partial
  Gases               press. (bar)     fugacity     fug. coef.    log fug.
 ---------------------------------------------------------------------------
   CH4(g)                   1.147         1.146        0.9993      0.0593
   H2O(g)                  0.8013        0.7894        0.9852     -0.1027
   H2(g)                  0.08003       0.08009         1.001     -1.0964
   H2S(g)               5.150e-05     5.130e-05        0.9961     -4.2899
   CO2(g)               2.326e-10     2.321e-10        0.9976     -9.6343
   HCl(g)               2.575e-13     2.575e-13         1.000*   -12.5892
   CO(g)                5.381e-15     5.381e-15         1.000*   -14.2692
   C2H4(g)              5.309e-21     5.309e-21         1.000*   -20.2749
   S2(g)                9.156e-27     9.156e-27         1.000*   -26.0383
   SO2(g)               7.944e-28     7.887e-28        0.9928    -27.1031
   Na(g)                1.861e-39     1.861e-39         1.000*   -38.7303
   K(g)                 3.129e-43     3.129e-43         1.000*   -42.5046
   Cl2(g)               1.156e-51     1.156e-51         1.000*   -50.9371
   O2(g)                1.248e-61     1.248e-61        0.9999    -60.9040
   Mg(g)                1.881e-70     1.881e-70         1.000*   -69.7256
   Ca(g)                1.533e-85     1.533e-85         1.000*   -84.8145
   C(g)                 4.605e-97     4.605e-97         1.000*   -96.3368
   Al(g)               6.874e-107    6.874e-107         1.000*  -106.1628
   Si(g)               3.961e-113    3.961e-113         1.000*  -112.4022
    *no data, gas taken to be ideal

                                  In fluid              Sorbed            Kd
  Original basis total moles   moles     mg/kg      moles     mg/kg      L/kg
 -------------------------------------------------------------------------------
   H2O                 55.8       55.4  8.97e+05
   Al+++             0.0780   4.43e-07    0.0107
   Ca++              0.0642   6.34e-05      2.29
   Cl-                 1.92       1.92  6.10e+04
   CrO4--          6.05e-05   3.15e-24  3.29e-19
   Fe++               0.137   2.56e-10  1.29e-05
   H+                -0.726   -0.00835     -7.57
   HCO3-            0.00100    0.00100      54.9
   HPO4--            0.0164   5.16e-07    0.0445
   K+                0.0116    0.00264      92.9
   Mg++              0.0266   6.93e-09  0.000151
   Mn++             0.00306   5.84e-07    0.0288
   Na+                 1.97       1.93  3.98e+04
   O2(aq)         -4.30e-05   -0.00403     -116.
   SO4--            0.00100    0.00100      86.4
   SiO2(aq)           0.367    0.00989      534.
   Ti(OH)4(aq)       0.0138     0.0138  1.44e+03

  Elemental composition               In fluid                  Sorbed
                  total moles     moles       mg/kg        moles       mg/kg
 -------------------------------------------------------------------------------
   Aluminum           0.07799    4.426e-07     0.01074
   Calcium            0.06425    6.343e-05       2.286
   Carbon            0.001000     0.001000       10.80
   Chlorine             1.915        1.915   6.104e+04
   Chromium         6.045e-05    3.154e-24   1.474e-19
   Hydrogen             111.0        110.8   1.004e+05
   Iron                0.1374    2.562e-10   1.287e-05
   Magnesium          0.02656    6.930e-09   0.0001514
   Manganese         0.003058    5.838e-07     0.02884
   Oxygen               56.70        55.46   7.977e+05
   Phosphorus         0.01636    5.156e-07     0.01436
   Potassium          0.01165     0.002644       92.94
   Silicon             0.3670     0.009889       249.7
   Sodium               1.973        1.928   3.984e+04
   Sulfur            0.001000     0.001000       28.83
   Titanium           0.01380      0.01380       594.1


          Step #    63             Xi = 0.0672

          Temperature = 100.0 C    Pressure =  1.013 bars
          pH =  9.418              log fO2 =  -62.220
          Eh =  -0.6289 volts      pe =  -8.4950
          Ionic strength      =    1.623628 molal
          Charge imbalance    =    0.003623 eq/kg (0.1247% error)
          Activity of water   =    0.947042
          Solvent mass        =     0.99577 kg
          Solution mass       =      1.1124 kg
          Mineral mass        =    0.074605 kg
          Solution density    =    1.015    g/cm3
          Solution viscosity  =    0.004    poise
          Chlorinity          =    1.923131 molal
          Dissolved solids    =      104872 mg/kg sol'n
          Hardness            =        1.45 mg/kg sol'n as CaCO3
            carbonate         =        1.45 mg/kg sol'n as CaCO3
            non-carbonate     =        0.00 mg/kg sol'n as CaCO3
          Carbonate alkalinity=       69.72 mg/kg sol'n as CaCO3
          Water type          =    Na-Cl
          Bulk volume         =    1.12e+03 cm3
          Fluid volume        =    1.10e+03 cm3
          Mineral volume      =        26.0 cm3
          Inert volume        =        0.00 cm3
          Porosity            =        97.7 %
          Permeability        =        44.3 cm2
          Mass reacted        =        74.8 g

                          moles          moles         grams          cm3      rxn rate
  Reactants             remaining       reacted       reacted       reacted  (mol/kg sec)
 ------------------------------------------------------------------------------------------
   Al2O3                   0.8954       0.06455         6.582          --            --  
   CaO                      1.452        0.1047         5.871          --            --  
   Cr2O3                0.0006826     4.921e-05      0.007479          --            --  
   FeO(ox)                  3.132        0.2258         16.22          --            --  
   K2O(ox)                 0.1223      0.008814        0.8302          --            --  
   MgO                     0.5869       0.04231         1.705          --            --  
   MnO                    0.07020      0.005061        0.3590          --            --  
   Na2O(ox)                0.6645       0.04791         2.969          --            --  
   P2O5                    0.1878       0.01354         1.922          --            --  
   SiO2                     8.428        0.6076         36.51          --            --  
   TiO2                    0.3169       0.02285         1.825          --            --  

  Minerals in system     moles      log moles      grams        volume (cm3)
 ----------------------------------------------------------------------------
   Albite                 0.03864     -1.413          10.13           3.873
   Analcime               0.01175     -1.930          2.577           1.138
   Andradite             0.008294     -2.081          4.215           1.094
   Annite                 0.01785     -1.748          9.135           2.754
   Chromite             4.971e-05     -4.304        0.01113        0.002188
   Hydroxylapatite       0.009028     -2.044          4.535           1.711
   Mesolite               0.03058     -1.515          11.86           5.235
   Minnesotaite           0.05221     -1.282          24.74           7.719
   Saponite-Na           0.001461     -2.835         0.5647          0.1997
   Tephroite             0.002531     -2.597         0.5111          0.1929
   Tremolite             0.007785     -2.109          6.325           2.125
                                               _____________   _____________
          (total)                                     74.60           26.04 

  Aqueous species       molality    mg/kg sol'n    act. coef.     log act.
 ---------------------------------------------------------------------------
   Na+                      1.625     3.344e+04      0.6256        0.0071
   Cl-                      1.617     5.130e+04      0.5542       -0.0477
   NaCl(aq)                0.3064     1.603e+04      1.0000       -0.5137
   Ti(OH)4(aq)            0.02294         2381.      1.0000       -1.6393
   NaHSiO3(aq)            0.01643         1472.      1.0000       -1.7844
   OH-                   0.002327         35.43      0.5919       -2.8609
   HSiO3-                0.001436         99.06      0.6256       -3.0467
   Methane(aq)           0.001004         14.42      1.0000       -2.9982
   HS-                  0.0009171         27.15      0.5919       -3.2653
   K+                   0.0007415         25.95      0.5542       -3.3862
   SiO2(aq)             0.0004400         23.67      1.0000       -3.3565
   NaOH(aq)             0.0003284         11.76      1.0000       -3.4835
   H2(aq)               0.0002910        0.5252      1.0000       -3.5361
   S--                  8.650e-05         2.483      0.1299       -4.9493
   KCl(aq)              4.386e-05         2.927      1.0000       -4.3579
   Ca++                 1.394e-05        0.5002      0.1696       -5.6261
   CaCl+                1.491e-06        0.1008      0.6256       -6.0304
   HPO4--               1.383e-06        0.1188      0.0914       -6.8981
   AlO2-                8.090e-07       0.04271      0.6256       -6.2958
   CaCl2(aq)            7.896e-07       0.07844      1.0000       -6.1026
   H2S(aq)              6.303e-07       0.01923      1.0000       -6.2005
   NaAlO2(aq)           2.957e-07       0.02170      1.0000       -6.5291
   MnCl+                8.199e-08      0.006634      0.6256       -7.2900
   PO4---               7.496e-08      0.006373      0.0037       -9.5563
   Mn++                 1.953e-08     0.0009604      0.1696       -8.4798
    (only species > 1e-8 molal listed)

  Mineral saturation states
                     log Q/K                          log Q/K
 ----------------------------------------------------------------
   Annite             0.0000 sat    Wollastonite      -1.0021     
   Mesolite           0.0000 sat    Talc              -1.0807     
   Albite             0.0000 sat    Pseudowollastoni  -1.1364     
   Chromite           0.0000 sat    Saponite-Mg       -1.1568     
   Saponite-Na        0.0000 sat    SiO2(am)          -1.1722     
   Minnesotaite       0.0000 sat    Maximum_Microcli  -1.3014     
   Hydroxylapatite    0.0000 sat    K-Feldspar        -1.3142     
   Tephroite          0.0000 sat    Jadeite           -1.3599     
   Analcime           0.0000 sat    Celadonite        -1.3681     
   Andradite          0.0000 sat    Halite            -1.6187     
   Tremolite          0.0000 sat    Phlogopite        -1.6396     
   Albite_low         0.0000 sat    Fayalite          -1.6778     
   Diopside          -0.2008        Mn(OH)2(am)       -1.7499     
   Rhodonite         -0.2609        Nepheline         -1.8628     
   Quartz            -0.2783        Sanidine_high     -2.1102     
   Greenalite        -0.4128        Saponite-H        -2.1248     
   Tridymite         -0.4501        FeO               -2.1968     
   Ice               -0.4906        Goethite          -2.2002     
   Chalcedony        -0.4950        Diaspore          -2.3611     
   Saponite-Ca       -0.6244        Pyrite            -2.3895     
   Hedenbergite      -0.6860        Enstatite         -2.4160     
   Cristobalite(alp  -0.6960        Chrysotile        -2.4660     
   Troilite          -0.7818        Whitlockite       -2.6011     
   Natrolite         -0.8255        Eskolaite         -2.6158     
   Pyrrhotite        -0.8614        Boehmite          -2.6559     
   Albite_high       -0.9311        Magnetite         -2.6947     
   Ferrosilite       -0.9335        Wustite           -2.8056     
   Coesite           -0.9367        Nontronite-Na     -2.9081     
   Alabandite        -0.9407        Stilbite          -2.9642     
   Saponite-K        -0.9414        Hematite          -2.9980     
   Cristobalite(bet  -0.9982     
    (only minerals with log Q/K > -3 listed)

                         partial
  Gases               press. (bar)     fugacity     fug. coef.    log fug.
 ---------------------------------------------------------------------------
   CH4(g)                   1.149         1.148        0.9993      0.0600
   H2O(g)                  0.8012        0.7893        0.9852     -0.1027
   H2(g)                   0.3641        0.3644         1.001     -0.4385
   H2S(g)               1.887e-05     1.879e-05        0.9961     -4.7260
   CO2(g)               5.439e-13     5.426e-13        0.9976    -12.2655
   HCl(g)               9.944e-14     9.944e-14         1.000*   -13.0024
   CO(g)                5.723e-17     5.723e-17         1.000*   -16.2423
   C2H4(g)              2.574e-22     2.574e-22         1.000*   -21.5893
   S2(g)                5.938e-29     5.938e-29         1.000*   -28.2264
   SO2(g)               3.090e-30     3.068e-30        0.9928    -29.5132
   Na(g)                1.033e-38     1.033e-38         1.000*   -37.9858
   K(g)                 5.127e-43     5.127e-43         1.000*   -42.2901
   Cl2(g)               3.789e-53     3.789e-53         1.000*   -52.4214
   O2(g)                6.027e-63     6.026e-63        0.9999    -62.2200
   Mg(g)                1.124e-69     1.124e-69         1.000*   -68.9492
   Ca(g)                1.195e-84     1.195e-84         1.000*   -83.9225
   C(g)                 2.229e-98     2.229e-98         1.000*   -97.6520
   Al(g)               6.401e-106    6.401e-106         1.000*  -105.1937
   Si(g)               6.044e-112    6.044e-112         1.000*  -111.2187
    *no data, gas taken to be ideal

                                  In fluid              Sorbed            Kd
  Original basis total moles   moles     mg/kg      moles     mg/kg      L/kg
 -------------------------------------------------------------------------------
   H2O                 56.1       55.3  8.95e+05
   Al+++              0.129   1.10e-06    0.0267
   Ca++               0.106   1.62e-05     0.582
   Cl-                 1.92       1.91  6.10e+04
   CrO4--          9.94e-05   8.10e-25  8.44e-20
   Fe++               0.227   5.72e-11  2.87e-06
   H+                 -1.20    -0.0185     -16.8
   HCO3-            0.00100    0.00100      54.9
   HPO4--            0.0271   1.45e-06     0.125
   K+                0.0186   0.000782      27.5
   Mg++              0.0433   1.35e-09  2.95e-05
   Mn++             0.00506   1.01e-07   0.00499
   Na+                 2.01       1.94  4.01e+04
   O2(aq)         -7.23e-05   -0.00414     -119.
   SO4--            0.00100    0.00100      86.4
   SiO2(aq)           0.608     0.0182      985.
   Ti(OH)4(aq)       0.0228     0.0228  2.38e+03

  Elemental composition               In fluid                  Sorbed
                  total moles     moles       mg/kg        moles       mg/kg
 -------------------------------------------------------------------------------
   Aluminum            0.1291    1.100e-06     0.02668
   Calcium             0.1057    1.616e-05      0.5820
   Carbon            0.001000     0.001000       10.80
   Chlorine             1.915        1.915   6.103e+04
   Chromium         9.942e-05    8.099e-25   3.785e-20
   Hydrogen             111.0        110.7   1.003e+05
   Iron                0.2268    5.722e-11   2.873e-06
   Magnesium          0.04331    1.352e-09   2.954e-05
   Manganese         0.005062    1.011e-07    0.004992
   Oxygen               57.47        55.42   7.971e+05
   Phosphorus         0.02708    1.454e-06     0.04047
   Potassium          0.01863    0.0007820       27.49
   Silicon             0.6076      0.01823       460.2
   Sodium               2.011        1.940   4.009e+04
   Sulfur            0.001000     0.001000       28.83
   Titanium           0.02285      0.02285       983.4


          Step #    64             Xi = 0.0717

          Temperature = 100.0 C    Pressure =  1.013 bars
          pH =  9.433              log fO2 =  -62.402
          Eh =  -0.6334 volts      pe =  -8.5555
          Ionic strength      =    1.624207 molal
          Charge imbalance    =    0.003623 eq/kg (0.1247% error)
          Activity of water   =    0.947027
          Solvent mass        =     0.99544 kg
          Solution mass       =      1.1123 kg
          Mineral mass        =    0.079671 kg
          Solution density    =    1.015    g/cm3
          Solution viscosity  =    0.004    poise
          Chlorinity          =    1.923770 molal
          Dissolved solids    =      105099 mg/kg sol'n
          Hardness            =        1.45 mg/kg sol'n as CaCO3
            carbonate         =        1.45 mg/kg sol'n as CaCO3
            non-carbonate     =        0.00 mg/kg sol'n as CaCO3
          Carbonate alkalinity=       70.11 mg/kg sol'n as CaCO3
          Water type          =    Na-Cl
          Bulk volume         =    1.12e+03 cm3
          Fluid volume        =    1.10e+03 cm3
          Mineral volume      =        27.9 cm3
          Inert volume        =        0.00 cm3
          Porosity            =        97.5 %
          Permeability        =        41.9 cm2
          Mass reacted        =        79.8 g

                          moles          moles         grams          cm3      rxn rate
  Reactants             remaining       reacted       reacted       reacted  (mol/kg sec)
 ------------------------------------------------------------------------------------------
   Al2O3                   0.8911       0.06885         7.020          --            --  
   CaO                      1.445        0.1117         6.262          --            --  
   Cr2O3                0.0006793     5.248e-05      0.007977          --            --  
   FeO(ox)                  3.117        0.2408         17.30          --            --  
   K2O(ox)                 0.1217      0.009400        0.8855          --            --  
   MgO                     0.5841       0.04513         1.819          --            --  
   MnO                    0.06986      0.005398        0.3829          --            --  
   Na2O(ox)                0.6613       0.05110         3.167          --            --  
   P2O5                    0.1869       0.01444         2.050          --            --  
   SiO2                     8.387        0.6480         38.94          --            --  
   TiO2                    0.3154       0.02437         1.946          --            --  

  Minerals in system     moles      log moles      grams        volume (cm3)
 ----------------------------------------------------------------------------
   Albite                 0.03801     -1.420          9.967           3.810
   Analcime               0.01786     -1.748          3.916           1.729
   Andradite             0.008362     -2.078          4.249           1.103
   Annite                 0.01902     -1.721          9.735           2.935
   Chromite             5.298e-05     -4.276        0.01186        0.002332
   Hydroxylapatite       0.009629     -2.016          4.837           1.825
   Mesolite               0.03192     -1.496          12.38           5.465
   Minnesotaite           0.05600     -1.252          26.54           8.280
   Tephroite             0.002699     -2.569         0.5452          0.2057
   Tremolite             0.009225     -2.035          7.494           2.518
                                               _____________   _____________
          (total)                                     79.67           27.87 

  Aqueous species       molality    mg/kg sol'n    act. coef.     log act.
 ---------------------------------------------------------------------------
   Na+                      1.625     3.344e+04      0.6256        0.0072
   Cl-                      1.617     5.130e+04      0.5542       -0.0476
   NaCl(aq)                0.3066     1.604e+04      1.0000       -0.5134
   Ti(OH)4(aq)            0.02448         2539.      1.0000       -1.6112
   NaHSiO3(aq)            0.01701         1524.      1.0000       -1.7692
   OH-                   0.002409         36.67      0.5919       -2.8459
   HSiO3-                0.001486         102.5      0.6256       -3.0317
   Methane(aq)           0.001005         14.42      1.0000       -2.9980
   HS-                  0.0009147         27.07      0.5919       -3.2665
   K+                   0.0007417         25.95      0.5542       -3.3861
   SiO2(aq)             0.0004400         23.66      1.0000       -3.3565
   H2(aq)               0.0003589        0.6476      1.0000       -3.4450
   NaOH(aq)             0.0003401         12.17      1.0000       -3.4684
   S--                  8.931e-05         2.563      0.1299       -4.9354
   KCl(aq)              4.389e-05         2.928      1.0000       -4.3577
   Ca++                 1.395e-05        0.5005      0.1696       -5.6258
   CaCl+                1.492e-06        0.1008      0.6256       -6.0300
   HPO4--               1.319e-06        0.1133      0.0914       -6.9187
   AlO2-                8.087e-07       0.04268      0.6256       -6.2959
   CaCl2(aq)            7.906e-07       0.07852      1.0000       -6.1020
   H2S(aq)              6.072e-07       0.01852      1.0000       -6.2166
   NaAlO2(aq)           2.957e-07       0.02169      1.0000       -6.5291
   MnCl+                7.653e-08      0.006191      0.6256       -7.3199
   PO4---               7.404e-08      0.006292      0.0037       -9.5618
   Mn++                 1.822e-08     0.0008960      0.1696       -8.5098
    (only species > 1e-8 molal listed)

  Mineral saturation states
                     log Q/K                          log Q/K
 ----------------------------------------------------------------
   Tephroite          0.0000 sat    Saponite-K        -0.9778     
   Chromite           0.0000 sat    Cristobalite(bet  -0.9982     
   Albite_low         0.0000 sat    Pseudowollastoni  -1.1060     
   Minnesotaite       0.0000 sat    Talc              -1.1171     
   Hydroxylapatite    0.0000 sat    SiO2(am)          -1.1722     
   Tremolite          0.0000 sat    Saponite-Mg       -1.2003     
   Annite             0.0000 sat    Maximum_Microcli  -1.3014     
   Andradite          0.0000 sat    K-Feldspar        -1.3142     
   Mesolite           0.0000 sat    Jadeite           -1.3599     
   Albite             0.0000 sat    Celadonite        -1.3803     
   Analcime           0.0000 sat    Halite            -1.6184     
   Saponite-Na       -0.0364        Phlogopite        -1.6760     
   Diopside          -0.1825        Fayalite          -1.6778     
   Rhodonite         -0.2609        Mn(OH)2(am)       -1.7499     
   Quartz            -0.2783        Nepheline         -1.8627     
   Greenalite        -0.4128        Sanidine_high     -2.1102     
   Tridymite         -0.4501        Saponite-H        -2.1662     
   Ice               -0.4906        FeO               -2.1968     
   Chalcedony        -0.4950        Goethite          -2.2457     
   Hedenbergite      -0.6556        Diaspore          -2.3763     
   Saponite-Ca       -0.6609        Enstatite         -2.4281     
   Cristobalite(alp  -0.6960        Chrysotile        -2.5024     
   Troilite          -0.7980        Pyrite            -2.5129     
   Natrolite         -0.8255        Whitlockite       -2.6112     
   Pyrrhotite        -0.8776        Eskolaite         -2.6158     
   Albite_high       -0.9311        Boehmite          -2.6711     
   Ferrosilite       -0.9335        Magnetite         -2.7857     
   Coesite           -0.9367        Wustite           -2.8105     
   Alabandite        -0.9568        Stilbite          -2.9643     
   Wollastonite      -0.9717        Nontronite-Na     -2.9992     
    (only minerals with log Q/K > -3 listed)

                         partial
  Gases               press. (bar)     fugacity     fug. coef.    log fug.
 ---------------------------------------------------------------------------
   CH4(g)                   1.149         1.149        0.9993      0.0602
   H2O(g)                  0.8012        0.7893        0.9852     -0.1027
   H2(g)                   0.4491        0.4494         1.001     -0.3474
   H2S(g)               1.818e-05     1.811e-05        0.9961     -4.7421
   CO2(g)               2.351e-13     2.346e-13        0.9976    -12.6297
   HCl(g)               9.608e-14     9.608e-14         1.000*   -13.0173
   CO(g)                3.052e-17     3.052e-17         1.000*   -16.5154
   C2H4(g)              1.694e-22     1.694e-22         1.000*   -21.7712
   S2(g)                3.623e-29     3.623e-29         1.000*   -28.4409
   SO2(g)               1.587e-30     1.575e-30        0.9928    -29.8026
   Na(g)                1.188e-38     1.188e-38         1.000*   -37.9251
   K(g)                 5.896e-43     5.896e-43         1.000*   -42.2294
   Cl2(g)               2.869e-53     2.869e-53         1.000*   -52.5423
   O2(g)                3.962e-63     3.962e-63        0.9999    -62.4021
   Mg(g)                1.348e-69     1.348e-69         1.000*   -68.8702
   Ca(g)                1.581e-84     1.581e-84         1.000*   -83.8010
   C(g)                 1.466e-98     1.466e-98         1.000*   -97.8340
   Al(g)               8.467e-106    8.467e-106         1.000*  -105.0723
   Si(g)               9.194e-112    9.194e-112         1.000*  -111.0365
    *no data, gas taken to be ideal

                                  In fluid              Sorbed            Kd
  Original basis total moles   moles     mg/kg      moles     mg/kg      L/kg
 -------------------------------------------------------------------------------
   H2O                 56.1       55.3  8.95e+05
   Al+++              0.138   1.10e-06    0.0267
   Ca++               0.113   1.62e-05     0.582
   Cl-                 1.92       1.92  6.10e+04
   CrO4--          0.000106   8.39e-25  8.75e-20
   Fe++               0.242   5.34e-11  2.68e-06
   H+                 -1.28    -0.0192     -17.4
   HCO3-            0.00100    0.00100      54.9
   HPO4--            0.0289   1.39e-06     0.120
   K+                0.0198   0.000782      27.5
   Mg++              0.0461   1.23e-09  2.68e-05
   Mn++             0.00540   9.43e-08   0.00466
   Na+                 2.02       1.94  4.01e+04
   O2(aq)         -7.72e-05   -0.00418     -120.
   SO4--            0.00100    0.00100      86.4
   SiO2(aq)           0.648     0.0189  1.02e+03
   Ti(OH)4(aq)       0.0244     0.0244  2.54e+03

  Elemental composition               In fluid                  Sorbed
                  total moles     moles       mg/kg        moles       mg/kg
 -------------------------------------------------------------------------------
   Aluminum            0.1377    1.099e-06     0.02667
   Calcium             0.1127    1.616e-05      0.5824
   Carbon            0.001000     0.001000       10.80
   Chlorine             1.915        1.915   6.103e+04
   Chromium         0.0001060    8.389e-25   3.921e-20
   Hydrogen             111.0        110.6   1.002e+05
   Iron                0.2418    5.339e-11   2.681e-06
   Magnesium          0.04613    1.227e-09   2.680e-05
   Manganese         0.005399    9.432e-08    0.004659
   Oxygen               57.60        55.41   7.970e+05
   Phosphorus         0.02889    1.389e-06     0.03866
   Potassium          0.01980    0.0007820       27.49
   Silicon             0.6480      0.01885       476.0
   Sodium               2.017        1.940   4.011e+04
   Sulfur            0.001000     0.001000       28.83
   Titanium           0.02437      0.02437       1049.


          Step #    67             Xi = 0.0984

          Temperature = 100.0 C    Pressure =  1.013 bars
          pH =  9.584              log fO2 =  -64.228
          Eh =  -0.6784 volts      pe =  -9.1630
          Ionic strength      =    1.628099 molal
          Charge imbalance    =    0.003623 eq/kg (0.1246% error)
          Activity of water   =    0.946953
          Solvent mass        =     0.99369 kg
          Solution mass       =      1.1125 kg
          Mineral mass        =     0.10927 kg
          Solution density    =    1.016    g/cm3
          Solution viscosity  =    0.004    poise
          Chlorinity          =    1.927167 molal
          Dissolved solids    =      106769 mg/kg sol'n
          Hardness            =        1.46 mg/kg sol'n as CaCO3
            carbonate         =        1.46 mg/kg sol'n as CaCO3
            non-carbonate     =        0.00 mg/kg sol'n as CaCO3
          Carbonate alkalinity=       73.86 mg/kg sol'n as CaCO3
          Water type          =    Na-Cl
          Bulk volume         =    1.13e+03 cm3
          Fluid volume        =    1.09e+03 cm3
          Mineral volume      =        38.3 cm3
          Inert volume        =        0.00 cm3
          Porosity            =        96.6 %
          Permeability        =        30.7 cm2
          Mass reacted        =         109 g

                          moles          moles         grams          cm3      rxn rate
  Reactants             remaining       reacted       reacted       reacted  (mol/kg sec)
 ------------------------------------------------------------------------------------------
   Al2O3                   0.8655       0.09449         9.634          --            --  
   CaO                      1.404        0.1533         8.594          --            --  
   Cr2O3                0.0006598     7.203e-05       0.01095          --            --  
   FeO(ox)                  3.027        0.3305         23.75          --            --  
   K2O(ox)                 0.1182       0.01290         1.215          --            --  
   MgO                     0.5673       0.06193         2.496          --            --  
   MnO                    0.06785      0.007408        0.5255          --            --  
   Na2O(ox)                0.6423       0.07013         4.346          --            --  
   P2O5                    0.1816       0.01982         2.814          --            --  
   SiO2                     8.146        0.8894         53.44          --            --  
   TiO2                    0.3063       0.03344         2.671          --            --  

  Minerals in system     moles      log moles      grams        volume (cm3)
 ----------------------------------------------------------------------------
   Albite                 0.05068     -1.295          13.29           5.080
   Analcime               0.02704     -1.568          5.929           2.618
   Andradite              0.01092     -1.962          5.550           1.440
   Annite                 0.02602     -1.585          13.32           4.015
   Chromite             7.253e-05     -4.139        0.01624        0.003192
   Diopside              0.002880     -2.541         0.6236          0.1903
   Hydroxylapatite        0.01321     -1.879          6.638           2.505
   Mesolite               0.04338     -1.363          16.82           7.427
   Minnesotaite           0.07718     -1.112          36.58           11.41
   Tephroite             0.003705     -2.431         0.7482          0.2823
   Tremolite              0.01201     -1.920          9.757           3.278
                                               _____________   _____________
          (total)                                     109.3           38.25 

  Aqueous species       molality    mg/kg sol'n    act. coef.     log act.
 ---------------------------------------------------------------------------
   Na+                      1.629     3.346e+04      0.6256        0.0083
   Cl-                      1.619     5.128e+04      0.5542       -0.0470
   NaCl(aq)                0.3078     1.607e+04      1.0000       -0.5117
   Ti(OH)4(aq)            0.03366         3485.      1.0000       -1.4729
   NaHSiO3(aq)            0.02415         2159.      1.0000       -1.6171
   OH-                   0.003411         51.82      0.5919       -2.6948
   H2(aq)                0.002936         5.287      1.0000       -2.5323
   HSiO3-                0.002104         144.9      0.6256       -2.8807
   Methane(aq)           0.001006         14.42      1.0000       -2.9972
   HS-                  0.0008837         26.11      0.5919       -3.2814
   K+                   0.0007433         25.96      0.5542       -3.3852
   NaOH(aq)             0.0004828         17.25      1.0000       -3.3162
   SiO2(aq)             0.0004400         23.61      1.0000       -3.3566
   S--                  0.0001222         3.501      0.1299       -4.7993
   KCl(aq)              4.404e-05         2.933      1.0000       -4.3562
   Ca++                 1.403e-05        0.5021      0.1696       -5.6236
   CaCl+                1.501e-06        0.1013      0.6256       -6.0272
   HPO4--               8.236e-07       0.07061      0.0913       -7.1236
   AlO2-                8.068e-07       0.04250      0.6256       -6.2969
   CaCl2(aq)            7.967e-07       0.07898      1.0000       -6.0987
   H2S(aq)              4.143e-07       0.01261      1.0000       -6.3826
   NaAlO2(aq)           2.958e-07       0.02166      1.0000       -6.5290
   PO4---               6.553e-08      0.005559      0.0037       -9.6157
   MnCl+                3.822e-08      0.003086      0.6256       -7.6214
    (only species > 1e-8 molal listed)

  Mineral saturation states
                     log Q/K                          log Q/K
 ----------------------------------------------------------------
   Albite             0.0000 sat    Alabandite        -1.1228     
   Diopside           0.0000 sat    SiO2(am)          -1.1723     
   Albite_low         0.0000 sat    Maximum_Microcli  -1.3016     
   Minnesotaite       0.0000 sat    K-Feldspar        -1.3144     
   Annite             0.0000 sat    Saponite-K        -1.3429     
   Hydroxylapatite    0.0000 sat    Jadeite           -1.3598     
   Tephroite          0.0000 sat    Talc              -1.4822     
   Analcime           0.0000 sat    Celadonite        -1.5021     
   Mesolite           0.0000 sat    Halite            -1.6167     
   Andradite          0.0000 sat    Saponite-Mg       -1.6356     
   Tremolite          0.0000 sat    Fayalite          -1.6777     
   Chromite           0.0000 sat    Mn(OH)2(am)       -1.7499     
   Rhodonite         -0.2609        Nepheline         -1.8627     
   Quartz            -0.2784        Phlogopite        -2.0411     
   Hedenbergite      -0.3514        Sanidine_high     -2.1104     
   Saponite-Na       -0.4014        FeO               -2.1967     
   Greenalite        -0.4127        Gyrolite          -2.4920     
   Tridymite         -0.4502        Diaspore          -2.5283     
   Ice               -0.4907        Enstatite         -2.5498     
   Chalcedony        -0.4951        Saponite-H        -2.5815     
   Wollastonite      -0.6675        Eskolaite         -2.6159     
   Cristobalite(alp  -0.6961        Goethite          -2.7021     
   Pseudowollastoni  -0.8018        Whitlockite       -2.7126     
   Natrolite         -0.8254        Okenite           -2.7508     
   Albite_high       -0.9311        Prehnite          -2.7876     
   Ferrosilite       -0.9335        Boehmite          -2.8231     
   Coesite           -0.9368        Wustite           -2.8588     
   Troilite          -0.9639        Chrysotile        -2.8674     
   Cristobalite(bet  -0.9983        Stilbite          -2.9646     
   Saponite-Ca       -1.0259        Fe(OH)2           -3.0000     
   Pyrrhotite        -1.0435     
    (only minerals with log Q/K > -3 listed)

                         partial
  Gases               press. (bar)     fugacity     fug. coef.    log fug.
 ---------------------------------------------------------------------------
   H2(g)                    3.673         3.676         1.001      0.5653
   CH4(g)                   1.151         1.151        0.9993      0.0610
   H2O(g)                  0.8011        0.7893        0.9852     -0.1028
   H2S(g)               1.240e-05     1.236e-05        0.9961     -4.9081
   HCl(g)               6.795e-14     6.795e-14         1.000*   -13.1678
   CO2(g)               5.262e-17     5.249e-17        0.9976    -16.2799
   CO(g)                5.586e-20     5.586e-20         1.000*   -19.2529
   C2H4(g)              2.540e-24     2.540e-24         1.000*   -23.5951
   S2(g)                2.521e-31     2.521e-31         1.000*   -30.5983
   SO2(g)               1.978e-33     1.964e-33        0.9928    -32.7068
   Na(g)                4.824e-38     4.824e-38         1.000*   -37.3166
   K(g)                 2.393e-42     2.393e-42         1.000*   -41.6211
   Cl2(g)               1.754e-54     1.754e-54         1.000*   -53.7560
   O2(g)                5.921e-65     5.921e-65        0.9999    -64.2276
   Mg(g)                8.335e-69     8.335e-69         1.000*   -68.0791
   Ca(g)                2.606e-83     2.606e-83         1.000*   -82.5840
   C(g)                2.195e-100    2.195e-100         1.000*   -99.6586
   Al(g)               1.396e-104    1.396e-104         1.000*  -103.8552
   Si(g)               6.151e-110    6.151e-110         1.000*  -109.2110
    *no data, gas taken to be ideal

                                  In fluid              Sorbed            Kd
  Original basis total moles   moles     mg/kg      moles     mg/kg      L/kg
 -------------------------------------------------------------------------------
   H2O                 56.3       55.2  8.94e+05
   Al+++              0.189   1.10e-06    0.0266
   Ca++               0.154   1.62e-05     0.584
   Cl-                 1.92       1.91  6.10e+04
   CrO4--          0.000145   1.19e-24  1.24e-19
   Fe++               0.332   2.66e-11  1.34e-06
   H+                 -1.76    -0.0281     -25.4
   HCO3-            0.00100    0.00100      54.8
   HPO4--            0.0396   8.84e-07    0.0763
   K+                0.0268   0.000782      27.5
   Mg++              0.0629   4.62e-10  1.01e-05
   Mn++             0.00741   4.70e-08   0.00232
   Na+                 2.06       1.95  4.03e+04
   O2(aq)         -0.000106   -0.00546     -157.
   SO4--            0.00100    0.00100      86.4
   SiO2(aq)           0.889     0.0265  1.43e+03
   Ti(OH)4(aq)       0.0334     0.0334  3.48e+03

  Elemental composition               In fluid                  Sorbed
                  total moles     moles       mg/kg        moles       mg/kg
 -------------------------------------------------------------------------------
   Aluminum            0.1890    1.096e-06     0.02657
   Calcium             0.1543    1.622e-05      0.5844
   Carbon            0.001000     0.001000       10.80
   Chlorine             1.915        1.915   6.103e+04
   Chromium         0.0001451    1.194e-24   5.580e-20
   Hydrogen             111.0        110.5   1.001e+05
   Iron                0.3315    2.662e-11   1.336e-06
   Magnesium          0.06293    4.618e-10   1.009e-05
   Manganese         0.007409    4.701e-08    0.002322
   Oxygen               58.38        55.38   7.964e+05
   Phosphorus         0.03965    8.841e-07     0.02462
   Potassium          0.02680    0.0007824       27.50
   Silicon             0.8894      0.02652       669.6
   Sodium               2.055        1.949   4.028e+04
   Sulfur            0.001000     0.001000       28.82
   Titanium           0.03344      0.03344       1439.


          Step #    68             Xi = 0.1000

          Temperature = 100.0 C    Pressure =  1.013 bars
          pH =  9.584              log fO2 =  -64.228
          Eh =  -0.6784 volts      pe =  -9.1629
          Ionic strength      =    1.628236 molal
          Charge imbalance    =    0.003623 eq/kg (0.1246% error)
          Activity of water   =    0.946948
          Solvent mass        =     0.99359 kg
          Solution mass       =      1.1124 kg
          Mineral mass        =     0.11105 kg
          Solution density    =    1.016    g/cm3
          Solution viscosity  =    0.004    poise
          Chlorinity          =    1.927358 molal
          Dissolved solids    =      106828 mg/kg sol'n
          Hardness            =        1.46 mg/kg sol'n as CaCO3
            carbonate         =        1.46 mg/kg sol'n as CaCO3
            non-carbonate     =        0.00 mg/kg sol'n as CaCO3
          Carbonate alkalinity=       73.86 mg/kg sol'n as CaCO3
          Water type          =    Na-Cl
          Bulk volume         =    1.13e+03 cm3
          Fluid volume        =    1.09e+03 cm3
          Mineral volume      =        38.9 cm3
          Inert volume        =        0.00 cm3
          Porosity            =        96.6 %
          Permeability        =        30.2 cm2
          Mass reacted        =         111 g

                          moles          moles         grams          cm3      rxn rate
  Reactants             remaining       reacted       reacted       reacted  (mol/kg sec)
 ------------------------------------------------------------------------------------------
   Al2O3                   0.8640       0.09599         9.788          --            --  
   CaO                      1.401        0.1557         8.731          --            --  
   Cr2O3                0.0006586     7.318e-05       0.01112          --            --  
   FeO(ox)                  3.022        0.3358         24.12          --            --  
   K2O(ox)                 0.1180       0.01311         1.235          --            --  
   MgO                     0.5663       0.06292         2.536          --            --  
   MnO                    0.06773      0.007526        0.5339          --            --  
   Na2O(ox)                0.6412       0.07124         4.416          --            --  
   P2O5                    0.1812       0.02014         2.858          --            --  
   SiO2                     8.132        0.9035         54.29          --            --  
   TiO2                    0.3058       0.03397         2.714          --            --  

  Minerals in system     moles      log moles      grams        volume (cm3)
 ----------------------------------------------------------------------------
   Albite                 0.05090     -1.293          13.35           5.102
   Analcime               0.02894     -1.538          6.347           2.802
   Andradite              0.01092     -1.962          5.550           1.440
   Annite                 0.02643     -1.578          13.53           4.079
   Chromite             7.368e-05     -4.133        0.01649        0.003243
   Diopside              0.004235     -2.373         0.9171          0.2799
   Hydroxylapatite        0.01343     -1.872          6.744           2.545
   Mesolite               0.04366     -1.360          16.93           7.474
   Minnesotaite           0.07852     -1.105          37.21           11.61
   Tephroite             0.003763     -2.424         0.7601          0.2868
   Tremolite              0.01194     -1.923          9.697           3.258
                                               _____________   _____________
          (total)                                     111.0           38.88 

  Aqueous species       molality    mg/kg sol'n    act. coef.     log act.
 ---------------------------------------------------------------------------
   Na+                      1.629     3.346e+04      0.6257        0.0083
   Cl-                      1.619     5.128e+04      0.5542       -0.0470
   NaCl(aq)                0.3079     1.607e+04      1.0000       -0.5116
   Ti(OH)4(aq)            0.03419         3540.      1.0000       -1.4660
   NaHSiO3(aq)            0.02415         2159.      1.0000       -1.6171
   OH-                   0.003411         51.81      0.5919       -2.6949
   H2(aq)                0.002936         5.286      1.0000       -2.5323
   HSiO3-                0.002103         144.8      0.6257       -2.8808
   Methane(aq)           0.001006         14.42      1.0000       -2.9972
   HS-                  0.0008838         26.11      0.5919       -3.2814
   K+                   0.0007433         25.96      0.5542       -3.3851
   NaOH(aq)             0.0004828         17.25      1.0000       -3.3162
   SiO2(aq)             0.0004400         23.61      1.0000       -3.3566
   S--                  0.0001223         3.501      0.1299       -4.7993
   KCl(aq)              4.405e-05         2.933      1.0000       -4.3561
   Ca++                 1.403e-05        0.5022      0.1696       -5.6236
   CaCl+                1.502e-06        0.1013      0.6257       -6.0271
   HPO4--               8.235e-07       0.07060      0.0913       -7.1237
   AlO2-                8.067e-07       0.04250      0.6257       -6.2969
   CaCl2(aq)            7.969e-07       0.07900      1.0000       -6.0986
   H2S(aq)              4.144e-07       0.01262      1.0000       -6.3826
   NaAlO2(aq)           2.958e-07       0.02166      1.0000       -6.5290
   PO4---               6.552e-08      0.005558      0.0037       -9.6158
   MnCl+                3.823e-08      0.003086      0.6257       -7.6213
    (only species > 1e-8 molal listed)

  Mineral saturation states
                     log Q/K                          log Q/K
 ----------------------------------------------------------------
   Albite             0.0000 sat    Alabandite        -1.1227     
   Diopside           0.0000 sat    SiO2(am)          -1.1723     
   Albite_low         0.0000 sat    Maximum_Microcli  -1.3016     
   Minnesotaite       0.0000 sat    K-Feldspar        -1.3144     
   Annite             0.0000 sat    Saponite-K        -1.3429     
   Hydroxylapatite    0.0000 sat    Jadeite           -1.3598     
   Tephroite          0.0000 sat    Talc              -1.4822     
   Analcime           0.0000 sat    Celadonite        -1.5021     
   Mesolite           0.0000 sat    Halite            -1.6166     
   Andradite          0.0000 sat    Saponite-Mg       -1.6356     
   Tremolite          0.0000 sat    Fayalite          -1.6777     
   Chromite           0.0000 sat    Mn(OH)2(am)       -1.7499     
   Rhodonite         -0.2609        Nepheline         -1.8627     
   Quartz            -0.2784        Phlogopite        -2.0411     
   Hedenbergite      -0.3514        Sanidine_high     -2.1104     
   Saponite-Na       -0.4014        FeO               -2.1967     
   Greenalite        -0.4127        Gyrolite          -2.4920     
   Tridymite         -0.4502        Diaspore          -2.5283     
   Ice               -0.4907        Enstatite         -2.5498     
   Chalcedony        -0.4951        Saponite-H        -2.5815     
   Wollastonite      -0.6675        Eskolaite         -2.6159     
   Cristobalite(alp  -0.6961        Goethite          -2.7021     
   Pseudowollastoni  -0.8018        Whitlockite       -2.7126     
   Natrolite         -0.8254        Okenite           -2.7508     
   Albite_high       -0.9311        Prehnite          -2.7876     
   Ferrosilite       -0.9335        Boehmite          -2.8231     
   Coesite           -0.9368        Wustite           -2.8588     
   Troilite          -0.9638        Chrysotile        -2.8674     
   Cristobalite(bet  -0.9983        Stilbite          -2.9646     
   Saponite-Ca       -1.0259        Fe(OH)2           -3.0000     
   Pyrrhotite        -1.0434     
    (only minerals with log Q/K > -3 listed)

                         partial
  Gases               press. (bar)     fugacity     fug. coef.    log fug.
 ---------------------------------------------------------------------------
   H2(g)                    3.673         3.676         1.001      0.5653
   CH4(g)                   1.152         1.151        0.9993      0.0610
   H2O(g)                  0.8011        0.7893        0.9852     -0.1028
   H2S(g)               1.241e-05     1.236e-05        0.9961     -4.9081
   HCl(g)               6.796e-14     6.796e-14         1.000*   -13.1677
   CO2(g)               5.262e-17     5.250e-17        0.9976    -16.2799
   CO(g)                5.587e-20     5.587e-20         1.000*   -19.2528
   C2H4(g)              2.541e-24     2.541e-24         1.000*   -23.5950
   S2(g)                2.522e-31     2.522e-31         1.000*   -30.5982
   SO2(g)               1.979e-33     1.964e-33        0.9928    -32.7068
   Na(g)                4.824e-38     4.824e-38         1.000*   -37.3166
   K(g)                 2.393e-42     2.393e-42         1.000*   -41.6211
   Cl2(g)               1.754e-54     1.754e-54         1.000*   -53.7558
   O2(g)                5.921e-65     5.920e-65        0.9999    -64.2276
   Mg(g)                8.335e-69     8.335e-69         1.000*   -68.0791
   Ca(g)                2.606e-83     2.606e-83         1.000*   -82.5840
   C(g)                2.195e-100    2.195e-100         1.000*   -99.6586
   Al(g)               1.396e-104    1.396e-104         1.000*  -103.8552
   Si(g)               6.151e-110    6.151e-110         1.000*  -109.2110
    *no data, gas taken to be ideal

                                  In fluid              Sorbed            Kd
  Original basis total moles   moles     mg/kg      moles     mg/kg      L/kg
 -------------------------------------------------------------------------------
   H2O                 56.3       55.2  8.94e+05
   Al+++              0.192   1.10e-06    0.0266
   Ca++               0.157   1.62e-05     0.584
   Cl-                 1.92       1.92  6.10e+04
   CrO4--          0.000147   1.19e-24  1.24e-19
   Fe++               0.337   2.66e-11  1.34e-06
   H+                 -1.79    -0.0281     -25.4
   HCO3-            0.00100    0.00100      54.9
   HPO4--            0.0403   8.84e-07    0.0763
   K+                0.0272   0.000782      27.5
   Mg++              0.0639   4.62e-10  1.01e-05
   Mn++             0.00753   4.70e-08   0.00232
   Na+                 2.06       1.95  4.03e+04
   O2(aq)         -0.000108   -0.00546     -157.
   SO4--            0.00100    0.00100      86.4
   SiO2(aq)           0.904     0.0265  1.43e+03
   Ti(OH)4(aq)       0.0340     0.0340  3.54e+03

  Elemental composition               In fluid                  Sorbed
                  total moles     moles       mg/kg        moles       mg/kg
 -------------------------------------------------------------------------------
   Aluminum            0.1920    1.095e-06     0.02657
   Calcium             0.1567    1.622e-05      0.5845
   Carbon            0.001000     0.001000       10.80
   Chlorine             1.915        1.915   6.103e+04
   Chromium         0.0001474    1.194e-24   5.581e-20
   Hydrogen             111.0        110.5   1.001e+05
   Iron                0.3368    2.662e-11   1.337e-06
   Magnesium          0.06392    4.618e-10   1.009e-05
   Manganese         0.007527    4.702e-08    0.002322
   Oxygen               58.43        55.37   7.964e+05
   Phosphorus         0.04028    8.839e-07     0.02461
   Potassium          0.02721    0.0007823       27.50
   Silicon             0.9035      0.02652       669.6
   Sodium               2.057        1.949   4.028e+04
   Sulfur            0.001000     0.001000       28.83
   Titanium           0.03398      0.03398       1462.


          Step #    79             Xi = 0.2000

          Temperature = 100.0 C    Pressure =  1.013 bars
          pH =  9.582              log fO2 =  -64.228
          Eh =  -0.6782 volts      pe =  -9.1607
          Ionic strength      =    1.637057 molal
          Charge imbalance    =    0.003631 eq/kg (0.1247% error)
          Activity of water   =    0.946652
          Solvent mass        =     0.98729 kg
          Solution mass       =      1.1100 kg
          Mineral mass        =     0.22467 kg
          Solution density    =    1.019    g/cm3
          Solution viscosity  =    0.004    poise
          Chlorinity          =    1.939657 molal
          Dissolved solids    =      110587 mg/kg sol'n
          Hardness            =        1.47 mg/kg sol'n as CaCO3
            carbonate         =        1.47 mg/kg sol'n as CaCO3
            non-carbonate     =        0.00 mg/kg sol'n as CaCO3
          Carbonate alkalinity=       73.98 mg/kg sol'n as CaCO3
          Water type          =    Na-Cl
          Bulk volume         =    1.17e+03 cm3
          Fluid volume        =    1.09e+03 cm3
          Mineral volume      =        79.0 cm3
          Inert volume        =        0.00 cm3
          Porosity            =        93.2 %
          Permeability        =        9.55 cm2
          Mass reacted        =         222 g

                          moles          moles         grams          cm3      rxn rate
  Reactants             remaining       reacted       reacted       reacted  (mol/kg sec)
 ------------------------------------------------------------------------------------------
   Al2O3                   0.7680        0.1920         19.58          --            --  
   CaO                      1.246        0.3114         17.46          --            --  
   Cr2O3                0.0005854     0.0001464       0.02224          --            --  
   FeO(ox)                  2.686        0.6716         48.25          --            --  
   K2O(ox)                 0.1049       0.02621         2.469          --            --  
   MgO                     0.5034        0.1258         5.072          --            --  
   MnO                    0.06021       0.01505         1.068          --            --  
   Na2O(ox)                0.5699        0.1425         8.831          --            --  
   P2O5                    0.1611       0.04028         5.717          --            --  
   SiO2                     7.228         1.807         108.6          --            --  
   TiO2                    0.2718       0.06795         5.428          --            --  

  Minerals in system     moles      log moles      grams        volume (cm3)
 ----------------------------------------------------------------------------
   Albite                 0.06507     -1.187          17.06           6.524
   Analcime                0.1505     -0.823          33.00           14.57
   Andradite              0.01090     -1.962          5.541           1.438
   Annite                 0.05265     -1.279          26.95           8.124
   Chromite             0.0001469     -3.833        0.03287        0.006463
   Diopside               0.09078     -1.042          19.66           6.000
   Hydroxylapatite        0.02685     -1.571          13.49           5.090
   Mesolite               0.06121     -1.213          23.73           10.48
   Minnesotaite            0.1642     -0.785          77.82           24.28
   Tephroite             0.007527     -2.123          1.520          0.5736
   Tremolite             0.007212     -2.142          5.858           1.968
                                               _____________   _____________
          (total)                                     224.7           79.05 

  Aqueous species       molality    mg/kg sol'n    act. coef.     log act.
 ---------------------------------------------------------------------------
   Na+                      1.638     3.350e+04      0.6258        0.0108
   Cl-                      1.628     5.134e+04      0.5542       -0.0446
   NaCl(aq)                0.3113     1.618e+04      1.0000       -0.5068
   Ti(OH)4(aq)            0.06883         7095.      1.0000       -1.1623
   NaHSiO3(aq)            0.02414         2149.      1.0000       -1.6172
   OH-                   0.003391         51.29      0.5921       -2.6973
   H2(aq)                0.002937         5.265      1.0000       -2.5322
   HSiO3-                0.002090         143.3      0.6258       -2.8833
   Methane(aq)           0.001013         14.45      1.0000       -2.9944
   HS-                  0.0008899         26.18      0.5921       -3.2783
   K+                   0.0007465         25.96      0.5542       -3.3833
   NaOH(aq)             0.0004829         17.18      1.0000       -3.3162
   SiO2(aq)             0.0004398         23.50      1.0000       -3.3567
   S--                  0.0001226         3.496      0.1297       -4.7985
   KCl(aq)              4.448e-05         2.949      1.0000       -4.3519
   Ca++                 1.419e-05        0.5059      0.1695       -5.6188
   CaCl+                1.526e-06        0.1025      0.6258       -6.0200
   HPO4--               8.156e-07       0.06963      0.0912       -7.1286
   CaCl2(aq)            8.146e-07       0.08041      1.0000       -6.0890
   AlO2-                8.028e-07       0.04211      0.6258       -6.2989
   H2S(aq)              4.196e-07       0.01272      1.0000       -6.3772
   NaAlO2(aq)           2.961e-07       0.02159      1.0000       -6.5285
   PO4---               6.476e-08      0.005470      0.0037       -9.6230
   MnCl+                3.885e-08      0.003124      0.6258       -7.6141
    (only species > 1e-8 molal listed)

  Mineral saturation states
                     log Q/K                          log Q/K
 ----------------------------------------------------------------
   Albite             0.0000 sat    Alabandite        -1.1171     
   Diopside           0.0000 sat    SiO2(am)          -1.1724     
   Albite_low         0.0000 sat    Maximum_Microcli  -1.3022     
   Minnesotaite       0.0000 sat    K-Feldspar        -1.3150     
   Annite             0.0000 sat    Saponite-K        -1.3429     
   Hydroxylapatite    0.0000 sat    Jadeite           -1.3597     
   Tephroite          0.0000 sat    Talc              -1.4822     
   Analcime           0.0000 sat    Celadonite        -1.5028     
   Mesolite           0.0000 sat    Halite            -1.6118     
   Andradite          0.0000 sat    Saponite-Mg       -1.6354     
   Tremolite          0.0000 sat    Fayalite          -1.6773     
   Chromite           0.0000 sat    Mn(OH)2(am)       -1.7499     
   Rhodonite         -0.2610        Nepheline         -1.8623     
   Quartz            -0.2785        Phlogopite        -2.0411     
   Hedenbergite      -0.3514        Sanidine_high     -2.1110     
   Saponite-Na       -0.4012        FeO               -2.1965     
   Greenalite        -0.4125        Gyrolite          -2.4927     
   Tridymite         -0.4503        Diaspore          -2.5280     
   Ice               -0.4908        Enstatite         -2.5497     
   Chalcedony        -0.4952        Saponite-H        -2.5813     
   Wollastonite      -0.6676        Eskolaite         -2.6161     
   Cristobalite(alp  -0.6962        Goethite          -2.7020     
   Pseudowollastoni  -0.8019        Whitlockite       -2.7126     
   Natrolite         -0.8252        Okenite           -2.7514     
   Albite_high       -0.9311        Prehnite          -2.7873     
   Ferrosilite       -0.9334        Boehmite          -2.8228     
   Coesite           -0.9369        Wustite           -2.8585     
   Troilite          -0.9581        Chrysotile        -2.8672     
   Cristobalite(bet  -0.9984        Stilbite          -2.9658     
   Saponite-Ca       -1.0257        Fe(OH)2           -2.9999     
   Pyrrhotite        -1.0377     
    (only minerals with log Q/K > -3 listed)

                         partial
  Gases               press. (bar)     fugacity     fug. coef.    log fug.
 ---------------------------------------------------------------------------
   H2(g)                    3.674         3.677         1.001      0.5654
   CH4(g)                   1.159         1.158        0.9993      0.0638
   H2O(g)                  0.8009        0.7890        0.9852     -0.1029
   H2S(g)               1.256e-05     1.251e-05        0.9961     -4.9027
   HCl(g)               6.869e-14     6.869e-14         1.000*   -13.1631
   CO2(g)               5.288e-17     5.276e-17        0.9976    -16.2777
   CO(g)                5.617e-20     5.617e-20         1.000*   -19.2505
   C2H4(g)              2.572e-24     2.572e-24         1.000*   -23.5897
   S2(g)                2.584e-31     2.584e-31         1.000*   -30.5877
   SO2(g)               2.001e-33     1.986e-33        0.9928    -32.7019
   Na(g)                4.827e-38     4.827e-38         1.000*   -37.3164
   K(g)                 2.391e-42     2.391e-42         1.000*   -41.6215
   Cl2(g)               1.792e-54     1.792e-54         1.000*   -53.7466
   O2(g)                5.915e-65     5.914e-65        0.9999    -64.2281
   Mg(g)                8.344e-69     8.344e-69         1.000*   -68.0786
   Ca(g)                2.608e-83     2.608e-83         1.000*   -82.5837
   C(g)                2.208e-100    2.208e-100         1.000*   -99.6560
   Al(g)               1.398e-104    1.398e-104         1.000*  -103.8545
   Si(g)               6.156e-110    6.156e-110         1.000*  -109.2107
    *no data, gas taken to be ideal

                                  In fluid              Sorbed            Kd
  Original basis total moles   moles     mg/kg      moles     mg/kg      L/kg
 -------------------------------------------------------------------------------
   H2O                 57.1       54.8  8.90e+05
   Al+++              0.384   1.08e-06    0.0264
   Ca++               0.312   1.63e-05     0.589
   Cl-                 1.92       1.92  6.12e+04
   CrO4--          0.000294   1.20e-24  1.25e-19
   Fe++               0.673   2.69e-11  1.35e-06
   H+                 -3.58    -0.0278     -25.3
   HCO3-            0.00100    0.00100      55.0
   HPO4--            0.0806   8.70e-07    0.0752
   K+                0.0534   0.000781      27.5
   Mg++               0.127   4.65e-10  1.02e-05
   Mn++              0.0151   4.74e-08   0.00235
   Na+                 2.20       1.95  4.04e+04
   O2(aq)         -0.000218   -0.00545     -157.
   SO4--            0.00100    0.00100      86.5
   SiO2(aq)            1.81     0.0263  1.43e+03
   Ti(OH)4(aq)       0.0680     0.0680  7.10e+03

  Elemental composition               In fluid                  Sorbed
                  total moles     moles       mg/kg        moles       mg/kg
 -------------------------------------------------------------------------------
   Aluminum            0.3840    1.085e-06     0.02637
   Calcium             0.3124    1.632e-05      0.5893
   Carbon            0.001000     0.001000       10.82
   Chlorine             1.915        1.915   6.116e+04
   Chromium         0.0002937    1.201e-24   5.625e-20
   Hydrogen             111.0        109.9   9.980e+04
   Iron                0.6726    2.688e-11   1.352e-06
   Magnesium           0.1268    4.650e-10   1.018e-05
   Manganese          0.01505    4.744e-08    0.002348
   Oxygen               61.34        55.16   7.950e+05
   Phosphorus         0.08055    8.698e-07     0.02427
   Potassium          0.05343    0.0007809       27.50
   Silicon              1.807      0.02633       666.3
   Sodium               2.200        1.949   4.037e+04
   Sulfur            0.001000     0.001000       28.89
   Titanium           0.06795      0.06795       2931.


          Step #    89             Xi = 0.3000

          Temperature = 100.0 C    Pressure =  1.013 bars
          pH =  9.579              log fO2 =  -64.229
          Eh =  -0.6781 volts      pe =  -9.1584
          Ionic strength      =    1.645975 molal
          Charge imbalance    =    0.003639 eq/kg (0.1248% error)
          Activity of water   =    0.946351
          Solvent mass        =     0.98099 kg
          Solution mass       =      1.1077 kg
          Mineral mass        =     0.33828 kg
          Solution density    =    1.021    g/cm3
          Solution viscosity  =    0.004    poise
          Chlorinity          =    1.952113 molal
          Dissolved solids    =      114361 mg/kg sol'n
          Hardness            =        1.48 mg/kg sol'n as CaCO3
            carbonate         =        1.48 mg/kg sol'n as CaCO3
            non-carbonate     =        0.00 mg/kg sol'n as CaCO3
          Carbonate alkalinity=       74.10 mg/kg sol'n as CaCO3
          Water type          =    Na-Cl
          Bulk volume         =    1.20e+03 cm3
          Fluid volume        =    1.09e+03 cm3
          Mineral volume      =        119. cm3
          Inert volume        =        0.00 cm3
          Porosity            =        90.1 %
          Permeability        =        3.23 cm2
          Mass reacted        =         334 g

                          moles          moles         grams          cm3      rxn rate
  Reactants             remaining       reacted       reacted       reacted  (mol/kg sec)
 ------------------------------------------------------------------------------------------
   Al2O3                   0.6720        0.2880         29.36          --            --  
   CaO                      1.090        0.4671         26.19          --            --  
   Cr2O3                0.0005122     0.0002195       0.03337          --            --  
   FeO(ox)                  2.350         1.007         72.37          --            --  
   K2O(ox)                0.09175       0.03932         3.704          --            --  
   MgO                     0.4404        0.1888         7.608          --            --  
   MnO                    0.05268       0.02258         1.602          --            --  
   Na2O(ox)                0.4987        0.2137         13.25          --            --  
   P2O5                    0.1410       0.06041         8.575          --            --  
   SiO2                     6.325         2.711         162.9          --            --  
   TiO2                    0.2378        0.1019         8.142          --            --  

  Minerals in system     moles      log moles      grams        volume (cm3)
 ----------------------------------------------------------------------------
   Albite                 0.07925     -1.101          20.78           7.945
   Analcime                0.2720     -0.565          59.65           26.33
   Andradite              0.01089     -1.963          5.532           1.435
   Annite                 0.07886     -1.103          40.37           12.17
   Chromite             0.0002200     -3.658        0.04925        0.009684
   Diopside                0.1773     -0.751          38.40           11.72
   Hydroxylapatite        0.04028     -1.395          20.23           7.634
   Mesolite               0.07876     -1.104          30.54           13.48
   Minnesotaite            0.2499     -0.602          118.4           36.95
   Tephroite              0.01129     -1.947          2.280          0.8604
   Tremolite             0.002486     -2.604          2.020          0.6786
                                               _____________   _____________
          (total)                                     338.3           119.2 

  Aqueous species       molality    mg/kg sol'n    act. coef.     log act.
 ---------------------------------------------------------------------------
   Na+                      1.647     3.354e+04      0.6260        0.0133
   Cl-                      1.637     5.140e+04      0.5543       -0.0422
   NaCl(aq)                0.3149     1.630e+04      1.0000       -0.5019
   Ti(OH)4(aq)             0.1039     1.067e+04      1.0000       -0.9834
   NaHSiO3(aq)            0.02414         2139.      1.0000       -1.6173
   OH-                   0.003371         50.78      0.5922       -2.6997
   H2(aq)                0.002937         5.244      1.0000       -2.5321
   HSiO3-                0.002077         141.8      0.6260       -2.8859
   Methane(aq)           0.001019         14.48      1.0000       -2.9917
   HS-                  0.0008960         26.25      0.5922       -3.2752
   K+                   0.0007496         25.96      0.5543       -3.3815
   NaOH(aq)             0.0004829         17.11      1.0000       -3.3161
   SiO2(aq)             0.0004396         23.39      1.0000       -3.3569
   S--                  0.0001229         3.491      0.1296       -4.7977
   KCl(aq)              4.491e-05         2.965      1.0000       -4.3476
   Ca++                 1.436e-05        0.5096      0.1694       -5.6140
   CaCl+                1.551e-06        0.1038      0.6260       -6.0128
   CaCl2(aq)            8.328e-07       0.08186      1.0000       -6.0794
   HPO4--               8.078e-07       0.06866      0.0910       -7.1335
   AlO2-                7.988e-07       0.04173      0.6260       -6.3009
   H2S(aq)              4.248e-07       0.01282      1.0000       -6.3718
   NaAlO2(aq)           2.965e-07       0.02152      1.0000       -6.5280
   PO4---               6.400e-08      0.005383      0.0037       -9.6302
   MnCl+                3.949e-08      0.003162      0.6260       -7.6069
    (only species > 1e-8 molal listed)

  Mineral saturation states
                     log Q/K                          log Q/K
 ----------------------------------------------------------------
   Albite             0.0000 sat    Alabandite        -1.1115     
   Diopside           0.0000 sat    SiO2(am)          -1.1726     
   Albite_low         0.0000 sat    Maximum_Microcli  -1.3029     
   Minnesotaite       0.0000 sat    K-Feldspar        -1.3157     
   Annite             0.0000 sat    Saponite-K        -1.3429     
   Hydroxylapatite    0.0000 sat    Jadeite           -1.3595     
   Tephroite          0.0000 sat    Talc              -1.4822     
   Analcime           0.0000 sat    Celadonite        -1.5035     
   Mesolite           0.0000 sat    Halite            -1.6069     
   Andradite          0.0000 sat    Saponite-Mg       -1.6351     
   Tremolite          0.0000 sat    Fayalite          -1.6770     
   Chromite           0.0000 sat    Mn(OH)2(am)       -1.7500     
   Rhodonite         -0.2610        Nepheline         -1.8620     
   Quartz            -0.2787        Phlogopite        -2.0411     
   Hedenbergite      -0.3514        Sanidine_high     -2.1117     
   Saponite-Na       -0.4010        FeO               -2.1962     
   Greenalite        -0.4124        Gyrolite          -2.4934     
   Tridymite         -0.4505        Diaspore          -2.5277     
   Ice               -0.4909        Enstatite         -2.5496     
   Chalcedony        -0.4954        Saponite-H        -2.5812     
   Wollastonite      -0.6677        Eskolaite         -2.6164     
   Cristobalite(alp  -0.6964        Goethite          -2.7019     
   Pseudowollastoni  -0.8020        Whitlockite       -2.7125     
   Natrolite         -0.8250        Okenite           -2.7519     
   Albite_high       -0.9311        Prehnite          -2.7871     
   Ferrosilite       -0.9333        Boehmite          -2.8225     
   Coesite           -0.9371        Wustite           -2.8583     
   Troilite          -0.9523        Chrysotile        -2.8671     
   Cristobalite(bet  -0.9986        Stilbite          -2.9671     
   Saponite-Ca       -1.0255        Fe(OH)2           -2.9997     
   Pyrrhotite        -1.0319     
    (only minerals with log Q/K > -3 listed)

                         partial
  Gases               press. (bar)     fugacity     fug. coef.    log fug.
 ---------------------------------------------------------------------------
   H2(g)                    3.675         3.677         1.001      0.5655
   CH4(g)                   1.166         1.166        0.9993      0.0665
   H2O(g)                  0.8006        0.7888        0.9852     -0.1030
   H2S(g)               1.272e-05     1.267e-05        0.9961     -4.8973
   HCl(g)               6.944e-14     6.944e-14         1.000*   -13.1584
   CO2(g)               5.314e-17     5.302e-17        0.9976    -16.2756
   CO(g)                5.648e-20     5.648e-20         1.000*   -19.2481
   C2H4(g)              2.604e-24     2.604e-24         1.000*   -23.5843
   S2(g)                2.648e-31     2.648e-31         1.000*   -30.5771
   SO2(g)               2.023e-33     2.009e-33        0.9928    -32.6971
   Na(g)                4.829e-38     4.829e-38         1.000*   -37.3161
   K(g)                 2.388e-42     2.388e-42         1.000*   -41.6219
   Cl2(g)               1.831e-54     1.831e-54         1.000*   -53.7373
   O2(g)                5.909e-65     5.908e-65        0.9999    -64.2286
   Mg(g)                8.354e-69     8.354e-69         1.000*   -68.0781
   Ca(g)                2.609e-83     2.609e-83         1.000*   -82.5834
   C(g)                2.221e-100    2.221e-100         1.000*   -99.6534
   Al(g)               1.400e-104    1.400e-104         1.000*  -103.8537
   Si(g)               6.160e-110    6.160e-110         1.000*  -109.2104
    *no data, gas taken to be ideal

                                  In fluid              Sorbed            Kd
  Original basis total moles   moles     mg/kg      moles     mg/kg      L/kg
 -------------------------------------------------------------------------------
   H2O                 57.9       54.5  8.86e+05
   Al+++              0.576   1.07e-06    0.0262
   Ca++               0.468   1.64e-05     0.594
   Cl-                 1.92       1.92  6.13e+04
   CrO4--          0.000440   1.21e-24  1.26e-19
   Fe++                1.01   2.71e-11  1.37e-06
   H+                 -5.36    -0.0276     -25.1
   HCO3-            0.00100    0.00100      55.1
   HPO4--             0.121   8.56e-07    0.0742
   K+                0.0796   0.000779      27.5
   Mg++               0.190   4.68e-10  1.03e-05
   Mn++              0.0226   4.79e-08   0.00237
   Na+                 2.34       1.95  4.04e+04
   O2(aq)         -0.000328   -0.00544     -157.
   SO4--            0.00100    0.00100      86.7
   SiO2(aq)            2.71     0.0261  1.42e+03
   Ti(OH)4(aq)        0.102      0.102  1.07e+04

  Elemental composition               In fluid                  Sorbed
                  total moles     moles       mg/kg        moles       mg/kg
 -------------------------------------------------------------------------------
   Aluminum            0.5760    1.075e-06     0.02617
   Calcium             0.4681    1.642e-05      0.5942
   Carbon            0.001000     0.001000       10.84
   Chlorine             1.915        1.915   6.129e+04
   Chromium         0.0004401    1.208e-24   5.669e-20
   Hydrogen             111.0        109.4   9.951e+04
   Iron                 1.008    2.714e-11   1.368e-06
   Magnesium           0.1898    4.683e-10   1.028e-05
   Manganese          0.02258    4.787e-08    0.002374
   Oxygen               64.25        54.94   7.936e+05
   Phosphorus          0.1208    8.558e-07     0.02393
   Potassium          0.07964    0.0007794       27.51
   Silicon              2.711      0.02615       663.0
   Sodium               2.342        1.949   4.045e+04
   Sulfur            0.001000     0.001000       28.95
   Titanium            0.1019       0.1019       4406.


          Step #    95             Xi = 0.3526

          Temperature = 100.0 C    Pressure =  1.013 bars
          pH =  9.578              log fO2 =  -64.229
          Eh =  -0.6780 volts      pe =  -9.1572
          Ionic strength      =    1.650706 molal
          Charge imbalance    =    0.003643 eq/kg (0.1249% error)
          Activity of water   =    0.946192
          Solvent mass        =     0.97767 kg
          Solution mass       =      1.1064 kg
          Mineral mass        =     0.39807 kg
          Solution density    =    1.022    g/cm3
          Solution viscosity  =    0.004    poise
          Chlorinity          =    1.958733 molal
          Dissolved solids    =      116354 mg/kg sol'n
          Hardness            =        1.49 mg/kg sol'n as CaCO3
            carbonate         =        1.49 mg/kg sol'n as CaCO3
            non-carbonate     =        0.00 mg/kg sol'n as CaCO3
          Carbonate alkalinity=       74.17 mg/kg sol'n as CaCO3
          Water type          =    Na-Cl
          Bulk volume         =    1.22e+03 cm3
          Fluid volume        =    1.08e+03 cm3
          Mineral volume      =        140. cm3
          Inert volume        =        0.00 cm3
          Porosity            =        88.5 %
          Permeability        =        1.88 cm2
          Mass reacted        =         392 g

                          moles          moles         grams          cm3      rxn rate
  Reactants             remaining       reacted       reacted       reacted  (mol/kg sec)
 ------------------------------------------------------------------------------------------
   Al2O3                   0.6215        0.3385         34.51          --            --  
   CaO                      1.008        0.5490         30.79          --            --  
   Cr2O3                0.0004737     0.0002580       0.03922          --            --  
   FeO(ox)                  2.174         1.184         85.07          --            --  
   K2O(ox)                0.08485       0.04622         4.353          --            --  
   MgO                     0.4073        0.2219         8.942          --            --  
   MnO                    0.04872       0.02654         1.883          --            --  
   Na2O(ox)                0.4612        0.2512         15.57          --            --  
   P2O5                    0.1304       0.07101         10.08          --            --  
   SiO2                     5.849         3.186         191.4          --            --  
   TiO2                    0.2199        0.1198         9.570          --            --  

  Minerals in system     moles      log moles      grams        volume (cm3)
 ----------------------------------------------------------------------------
   Albite                 0.08671     -1.062          22.74           8.693
   Analcime                0.3360     -0.474          73.67           32.52
   Andradite              0.01088     -1.964          5.527           1.434
   Annite                 0.09265     -1.033          47.43           14.30
   Chromite             0.0002585     -3.587        0.05787         0.01138
   Diopside                0.2229     -0.652          48.26           14.73
   Hydroxylapatite        0.04734     -1.325          23.78           8.973
   Mesolite               0.08799     -1.056          34.12           15.06
   Minnesotaite            0.2950     -0.530          139.8           43.62
   Tephroite              0.01327     -1.877          2.680           1.011
                                               _____________   _____________
          (total)                                     398.1           140.4 

  Aqueous species       molality    mg/kg sol'n    act. coef.     log act.
 ---------------------------------------------------------------------------
   Na+                      1.652     3.356e+04      0.6261        0.0146
   Cl-                      1.642     5.144e+04      0.5543       -0.0409
   NaCl(aq)                0.3168     1.636e+04      1.0000       -0.4993
   Ti(OH)4(aq)             0.1225     1.255e+04      1.0000       -0.9117
   NaHSiO3(aq)            0.02413         2134.      1.0000       -1.6174
   OH-                   0.003361         50.51      0.5922       -2.7010
   H2(aq)                0.002937         5.233      1.0000       -2.5320
   HSiO3-                0.002070         141.0      0.6261       -2.8873
   Methane(aq)           0.001023         14.50      1.0000       -2.9902
   HS-                  0.0008993         26.28      0.5922       -3.2736
   K+                   0.0007512         25.95      0.5543       -3.3805
   NaOH(aq)             0.0004830         17.07      1.0000       -3.3161
   SiO2(aq)             0.0004396         23.34      1.0000       -3.3570
   S--                  0.0001231         3.488      0.1295       -4.7973
   KCl(aq)              4.514e-05         2.974      1.0000       -4.3454
   Ca++                 1.444e-05        0.5116      0.1694       -5.6114
   CaCl+                1.565e-06        0.1044      0.6261       -6.0089
   CaCl2(aq)            8.426e-07       0.08264      1.0000       -6.0744
   HPO4--               8.036e-07       0.06816      0.0910       -7.1361
   AlO2-                7.968e-07       0.04153      0.6261       -6.3020
   H2S(aq)              4.276e-07       0.01288      1.0000       -6.3690
   NaAlO2(aq)           2.967e-07       0.02149      1.0000       -6.5278
   PO4---               6.360e-08      0.005337      0.0037       -9.6340
   MnCl+                3.983e-08      0.003182      0.6261       -7.6031
    (only species > 1e-8 molal listed)

  Mineral saturation states
                     log Q/K                          log Q/K
 ----------------------------------------------------------------
   Chromite           0.0000 sat    Alabandite        -1.1086     
   Albite             0.0000 sat    SiO2(am)          -1.1727     
   Albite_low         0.0000 sat    Maximum_Microcli  -1.3032     
   Minnesotaite       0.0000 sat    K-Feldspar        -1.3160     
   Diopside           0.0000 sat    Saponite-K        -1.3429     
   Hydroxylapatite    0.0000 sat    Jadeite           -1.3594     
   Tephroite          0.0000 sat    Talc              -1.4822     
   Analcime           0.0000 sat    Celadonite        -1.5039     
   Mesolite           0.0000 sat    Halite            -1.6043     
   Andradite          0.0000 sat    Saponite-Mg       -1.6350     
   Annite             0.0000 sat    Fayalite          -1.6768     
   Tremolite         -0.0000 sat    Mn(OH)2(am)       -1.7500     
   Rhodonite         -0.2611        Nepheline         -1.8618     
   Quartz            -0.2788        Phlogopite        -2.0411     
   Hedenbergite      -0.3514        Sanidine_high     -2.1120     
   Saponite-Na       -0.4009        FeO               -2.1961     
   Greenalite        -0.4123        Gyrolite          -2.4938     
   Tridymite         -0.4506        Diaspore          -2.5276     
   Ice               -0.4910        Enstatite         -2.5495     
   Chalcedony        -0.4955        Saponite-H        -2.5811     
   Wollastonite      -0.6678        Eskolaite         -2.6165     
   Cristobalite(alp  -0.6965        Goethite          -2.7019     
   Pseudowollastoni  -0.8021        Whitlockite       -2.7125     
   Natrolite         -0.8249        Okenite           -2.7522     
   Albite_high       -0.9311        Prehnite          -2.7870     
   Ferrosilite       -0.9332        Boehmite          -2.8224     
   Coesite           -0.9372        Wustite           -2.8582     
   Troilite          -0.9492        Chrysotile        -2.8670     
   Cristobalite(bet  -0.9987        Stilbite          -2.9677     
   Saponite-Ca       -1.0254        Fe(OH)2           -2.9997     
   Pyrrhotite        -1.0288     
    (only minerals with log Q/K > -3 listed)

                         partial
  Gases               press. (bar)     fugacity     fug. coef.    log fug.
 ---------------------------------------------------------------------------
   H2(g)                    3.675         3.678         1.001      0.5656
   CH4(g)                   1.170         1.170        0.9993      0.0680
   H2O(g)                  0.8005        0.7886        0.9852     -0.1031
   H2S(g)               1.280e-05     1.275e-05        0.9961     -4.8945
   HCl(g)               6.984e-14     6.984e-14         1.000*   -13.1559
   CO2(g)               5.328e-17     5.316e-17        0.9976    -16.2744
   CO(g)                5.664e-20     5.664e-20         1.000*   -19.2468
   C2H4(g)              2.622e-24     2.622e-24         1.000*   -23.5814
   S2(g)                2.682e-31     2.682e-31         1.000*   -30.5715
   SO2(g)               2.035e-33     2.020e-33        0.9928    -32.6946
   Na(g)                4.831e-38     4.831e-38         1.000*   -37.3160
   K(g)                 2.387e-42     2.387e-42         1.000*   -41.6221
   Cl2(g)               1.852e-54     1.852e-54         1.000*   -53.7324
   O2(g)                5.906e-65     5.905e-65        0.9999    -64.2288
   Mg(g)                8.359e-69     8.359e-69         1.000*   -68.0779
   Ca(g)                2.610e-83     2.610e-83         1.000*   -82.5833
   C(g)                2.228e-100    2.228e-100         1.000*   -99.6520
   Al(g)               1.402e-104    1.402e-104         1.000*  -103.8534
   Si(g)               6.162e-110    6.162e-110         1.000*  -109.2103
    *no data, gas taken to be ideal

                                  In fluid              Sorbed            Kd
  Original basis total moles   moles     mg/kg      moles     mg/kg      L/kg
 -------------------------------------------------------------------------------
   H2O                 58.3       54.3  8.84e+05
   Al+++              0.677   1.07e-06    0.0261
   Ca++               0.550   1.65e-05     0.597
   Cl-                 1.92       1.91  6.14e+04
   CrO4--          0.000517   1.21e-24  1.27e-19
   Fe++                1.19   2.73e-11  1.38e-06
   H+                 -6.30    -0.0275     -25.1
   HCO3-            0.00100    0.00100      55.1
   HPO4--             0.142   8.48e-07    0.0736
   K+                0.0934   0.000779      27.5
   Mg++               0.223   4.70e-10  1.03e-05
   Mn++              0.0265   4.81e-08   0.00239
   Na+                 2.42       1.95  4.05e+04
   O2(aq)         -0.000386   -0.00544     -157.
   SO4--            0.00100    0.00100      86.8
   SiO2(aq)            3.19     0.0260  1.41e+03
   Ti(OH)4(aq)        0.120      0.120  1.26e+04

  Elemental composition               In fluid                  Sorbed
                  total moles     moles       mg/kg        moles       mg/kg
 -------------------------------------------------------------------------------
   Aluminum            0.6770    1.069e-06     0.02607
   Calcium             0.5500    1.648e-05      0.5968
   Carbon            0.001000     0.001000       10.86
   Chlorine             1.915        1.915   6.136e+04
   Chromium         0.0005171    1.211e-24   5.693e-20
   Hydrogen             111.0        109.1   9.935e+04
   Iron                 1.185    2.728e-11   1.377e-06
   Magnesium           0.2229    4.700e-10   1.032e-05
   Manganese          0.02654    4.810e-08    0.002388
   Oxygen               65.78        54.83   7.929e+05
   Phosphorus          0.1420    8.485e-07     0.02375
   Potassium          0.09343    0.0007786       27.51
   Silicon              3.186      0.02605       661.2
   Sodium               2.417        1.949   4.049e+04
   Sulfur            0.001000     0.001000       28.98
   Titanium            0.1198       0.1198       5184.


          Step #   101             Xi = 0.4000

          Temperature = 100.0 C    Pressure =  1.013 bars
          pH =  9.612              log fO2 =  -64.656
          Eh =  -0.6884 volts      pe =  -9.2985
          Ionic strength      =    1.655411 molal
          Charge imbalance    =    0.003646 eq/kg (0.1249% error)
          Activity of water   =    0.946050
          Solvent mass        =     0.97468 kg
          Solution mass       =      1.1055 kg
          Mineral mass        =     0.45167 kg
          Solution density    =    1.023    g/cm3
          Solution viscosity  =    0.004    poise
          Chlorinity          =    1.964746 molal
          Dissolved solids    =      118340 mg/kg sol'n
          Hardness            =        1.50 mg/kg sol'n as CaCO3
            carbonate         =        1.50 mg/kg sol'n as CaCO3
            non-carbonate     =        0.00 mg/kg sol'n as CaCO3
          Carbonate alkalinity=       75.05 mg/kg sol'n as CaCO3
          Water type          =    Na-Cl
          Bulk volume         =    1.24e+03 cm3
          Fluid volume        =    1.08e+03 cm3
          Mineral volume      =        159. cm3
          Inert volume        =        0.00 cm3
          Porosity            =        87.2 %
          Permeability        =        1.17 cm2
          Mass reacted        =         445 g

                          moles          moles         grams          cm3      rxn rate
  Reactants             remaining       reacted       reacted       reacted  (mol/kg sec)
 ------------------------------------------------------------------------------------------
   Al2O3                   0.5760        0.3840         39.15          --            --  
   CaO                     0.9342        0.6228         34.92          --            --  
   Cr2O3                0.0004391     0.0002927       0.04449          --            --  
   FeO(ox)                  2.015         1.343         96.50          --            --  
   K2O(ox)                0.07864       0.05243         4.938          --            --  
   MgO                     0.3775        0.2517         10.14          --            --  
   MnO                    0.04516       0.03010         2.135          --            --  
   Na2O(ox)                0.4275        0.2850         17.66          --            --  
   P2O5                    0.1208       0.08055         11.43          --            --  
   SiO2                     5.421         3.614         217.2          --            --  
   TiO2                    0.2038        0.1359         10.86          --            --  

  Minerals in system     moles      log moles      grams        volume (cm3)
 ----------------------------------------------------------------------------
   Albite                 0.09802     -1.009          25.70           9.827
   Analcime                0.3848     -0.415          84.38           37.25
   Andradite              0.01269     -1.897          6.448           1.673
   Annite                  0.1051     -0.979          53.79           16.22
   Chromite             0.0002932     -3.533        0.06563         0.01290
   Diopside                0.2527     -0.597          54.72           16.70
   Hydroxylapatite        0.05370     -1.270          26.97           10.18
   Mesolite               0.09822     -1.008          38.09           16.81
   Minnesotaite            0.3344     -0.476          158.5           49.45
   Tephroite              0.01505     -1.822          3.040           1.147
                                               _____________   _____________
          (total)                                     451.7           159.3 

  Aqueous species       molality    mg/kg sol'n    act. coef.     log act.
 ---------------------------------------------------------------------------
   Na+                      1.657     3.358e+04      0.6262        0.0159
   Cl-                      1.646     5.145e+04      0.5543       -0.0398
   NaCl(aq)                0.3185     1.641e+04      1.0000       -0.4968
   Ti(OH)4(aq)             0.1394     1.425e+04      1.0000       -0.8556
   NaHSiO3(aq)            0.02619         2311.      1.0000       -1.5818
   H2(aq)                0.004806         8.541      1.0000       -2.3182
   OH-                   0.003637         54.54      0.5923       -2.6667
   HSiO3-                0.002240         152.2      0.6262       -2.8531
   Methane(aq)           0.001026         14.51      1.0000       -2.9889
   HS-                  0.0008932         26.04      0.5923       -3.2765
   K+                   0.0007529         25.96      0.5543       -3.3795
   NaOH(aq)             0.0005243         18.49      1.0000       -3.2804
   SiO2(aq)             0.0004395         23.28      1.0000       -3.3571
   S--                  0.0001324         3.744      0.1295       -4.7658
   KCl(aq)              4.537e-05         2.982      1.0000       -4.3433
   Ca++                 1.453e-05        0.5135      0.1693       -5.6089
   CaCl+                1.577e-06        0.1050      0.6262       -6.0053
   CaCl2(aq)            8.520e-07       0.08337      1.0000       -6.0696
   AlO2-                7.947e-07       0.04132      0.6262       -6.3031
   HPO4--               7.167e-07       0.06065      0.0909       -7.1861
   H2S(aq)              3.924e-07       0.01179      1.0000       -6.4063
   NaAlO2(aq)           2.968e-07       0.02145      1.0000       -6.5275
   PO4---               6.150e-08      0.005150      0.0036       -9.6496
   MnCl+                3.409e-08      0.002717      0.6262       -7.6707
    (only species > 1e-8 molal listed)

  Mineral saturation states
                     log Q/K                          log Q/K
 ----------------------------------------------------------------
   Albite_low         0.0000 sat    Alabandite        -1.1458     
   Diopside           0.0000 sat    SiO2(am)          -1.1728     
   Andradite          0.0000 sat    Saponite-Ca       -1.2391     
   Annite             0.0000 sat    Maximum_Microcli  -1.3035     
   Minnesotaite       0.0000 sat    K-Feldspar        -1.3163     
   Mesolite           0.0000 sat    Jadeite           -1.3593     
   Analcime           0.0000 sat    Saponite-K        -1.5566     
   Tephroite          0.0000 sat    Celadonite        -1.5755     
   Albite             0.0000 sat    Halite            -1.6018     
   Hydroxylapatite    0.0000 sat    Fayalite          -1.6766     
   Chromite           0.0000 sat    Talc              -1.6959     
   Tremolite         -0.2137        Mn(OH)2(am)       -1.7501     
   Rhodonite         -0.2611        Nepheline         -1.8617     
   Quartz            -0.2789        Saponite-Mg       -1.8722     
   Hedenbergite      -0.2802        Sanidine_high     -2.1123     
   Greenalite        -0.4122        FeO               -2.1959     
   Tridymite         -0.4507        Phlogopite        -2.2548     
   Ice               -0.4911        Gyrolite          -2.3516     
   Chalcedony        -0.4956        Diaspore          -2.5631     
   Wollastonite      -0.5966        Eskolaite         -2.6167     
   Saponite-Na       -0.6145        Enstatite         -2.6207     
   Cristobalite(alp  -0.6966        Okenite           -2.6812     
   Pseudowollastoni  -0.7309        Prehnite          -2.7156     
   Natrolite         -0.8248        Whitlockite       -2.7363     
   Albite_high       -0.9311        Saponite-H        -2.8065     
   Ferrosilite       -0.9332        Goethite          -2.8087     
   Coesite           -0.9373        Boehmite          -2.8579     
   Troilite          -0.9864        Wustite           -2.8694     
   Cristobalite(bet  -0.9988        Stilbite          -2.9683     
   Pyrrhotite        -1.0660        Fe(OH)2           -2.9996     
    (only minerals with log Q/K > -3 listed)

                         partial
  Gases               press. (bar)     fugacity     fug. coef.    log fug.
 ---------------------------------------------------------------------------
   H2(g)                    6.013         6.017         1.001      0.7794
   CH4(g)                   1.174         1.173        0.9993      0.0693
   H2O(g)                  0.8004        0.7885        0.9852     -0.1032
   H2S(g)               1.175e-05     1.170e-05        0.9961     -4.9318
   HCl(g)               6.469e-14     6.469e-14         1.000*   -13.1892
   CO2(g)               7.458e-18     7.441e-18        0.9976    -17.1284
   CO(g)                1.297e-20     1.297e-20         1.000*   -19.8869
   C2H4(g)              9.855e-25     9.855e-25         1.000*   -24.0063
   S2(g)                8.439e-32     8.439e-32         1.000*   -31.0737
   SO2(g)               4.263e-34     4.233e-34        0.9928    -33.3734
   Na(g)                6.708e-38     6.708e-38         1.000*   -37.1734
   K(g)                 3.313e-42     3.313e-42         1.000*   -41.4798
   Cl2(g)               9.712e-55     9.712e-55         1.000*   -54.0127
   O2(g)                2.206e-65     2.206e-65        0.9999    -64.6565
   Mg(g)                1.161e-68     1.161e-68         1.000*   -67.9351
   Ca(g)                5.033e-83     5.033e-83         1.000*   -82.2982
   C(g)                8.351e-101    8.351e-101         1.000*  -100.0783
   Al(g)               2.704e-104    2.704e-104         1.000*  -103.5680
   Si(g)               1.649e-109    1.649e-109         1.000*  -108.7827
    *no data, gas taken to be ideal

                                  In fluid              Sorbed            Kd
  Original basis total moles   moles     mg/kg      moles     mg/kg      L/kg
 -------------------------------------------------------------------------------
   H2O                 58.7       54.1  8.82e+05
   Al+++              0.768   1.06e-06    0.0260
   Ca++               0.624   1.65e-05     0.599
   Cl-                 1.92       1.92  6.14e+04
   CrO4--          0.000586   1.32e-24  1.38e-19
   Fe++                1.34   2.33e-11  1.18e-06
   H+                 -7.15    -0.0299     -27.3
   HCO3-            0.00100    0.00100      55.2
   HPO4--             0.161   7.59e-07    0.0659
   K+                 0.106   0.000778      27.5
   Mg++               0.253   3.40e-10  7.47e-06
   Mn++              0.0301   4.10e-08   0.00204
   Na+                 2.48       1.95  4.06e+04
   O2(aq)         -0.000438   -0.00634     -184.
   SO4--            0.00100    0.00100      86.9
   SiO2(aq)            3.61     0.0281  1.53e+03
   Ti(OH)4(aq)        0.136      0.136  1.42e+04

  Elemental composition               In fluid                  Sorbed
                  total moles     moles       mg/kg        moles       mg/kg
 -------------------------------------------------------------------------------
   Aluminum            0.7680    1.064e-06     0.02597
   Calcium             0.6238    1.653e-05      0.5994
   Carbon            0.001000     0.001000       10.86
   Chlorine             1.915        1.915   6.141e+04
   Chromium         0.0005864    1.319e-24   6.204e-20
   Hydrogen             111.0        108.8   9.919e+04
   Iron                 1.344    2.327e-11   1.176e-06
   Magnesium           0.2527    3.398e-10   7.472e-06
   Manganese          0.03011    4.102e-08    0.002038
   Oxygen               67.16        54.73   7.921e+05
   Phosphorus          0.1611    7.590e-07     0.02127
   Potassium           0.1059    0.0007781       27.52
   Silicon              3.614      0.02814       714.9
   Sodium               2.485        1.951   4.057e+04
   Sulfur            0.001000     0.001000       29.01
   Titanium            0.1359       0.1359       5886.


          Step #   111             Xi = 0.5000

          Temperature = 100.0 C    Pressure =  1.013 bars
          pH =  9.656              log fO2 =  -65.211
          Eh =  -0.7019 volts      pe =  -9.4806
          Ionic strength      =    1.665091 molal
          Charge imbalance    =    0.003653 eq/kg (0.125% error)
          Activity of water   =    0.945746
          Solvent mass        =     0.96839 kg
          Solution mass       =      1.1035 kg
          Mineral mass        =     0.56495 kg
          Solution density    =    1.025    g/cm3
          Solution viscosity  =    0.004    poise
          Chlorinity          =    1.977512 molal
          Dissolved solids    =      122412 mg/kg sol'n
          Hardness            =        1.51 mg/kg sol'n as CaCO3
            carbonate         =        1.51 mg/kg sol'n as CaCO3
            non-carbonate     =        0.00 mg/kg sol'n as CaCO3
          Carbonate alkalinity=       76.22 mg/kg sol'n as CaCO3
          Water type          =    Na-Cl
          Bulk volume         =    1.28e+03 cm3
          Fluid volume        =    1.08e+03 cm3
          Mineral volume      =        199. cm3
          Inert volume        =        0.00 cm3
          Porosity            =        84.4 %
          Permeability        =       0.448 cm2
          Mass reacted        =         556 g

                          moles          moles         grams          cm3      rxn rate
  Reactants             remaining       reacted       reacted       reacted  (mol/kg sec)
 ------------------------------------------------------------------------------------------
   Al2O3                   0.4800        0.4800         48.94          --            --  
   CaO                     0.7785        0.7785         43.66          --            --  
   Cr2O3                0.0003659     0.0003659       0.05561          --            --  
   FeO(ox)                  1.679         1.679         120.6          --            --  
   K2O(ox)                0.06553       0.06553         6.173          --            --  
   MgO                     0.3146        0.3146         12.68          --            --  
   MnO                    0.03763       0.03763         2.669          --            --  
   Na2O(ox)                0.3562        0.3562         22.08          --            --  
   P2O5                    0.1007        0.1007         14.29          --            --  
   SiO2                     4.518         4.518         271.4          --            --  
   TiO2                    0.1699        0.1699         13.57          --            --  

  Minerals in system     moles      log moles      grams        volume (cm3)
 ----------------------------------------------------------------------------
   Albite                  0.1217     -0.915          31.90           12.20
   Analcime                0.4909     -0.309          107.7           47.52
   Andradite              0.01681     -1.774          8.542           2.216
   Annite                  0.1313     -0.882          67.20           20.26
   Chromite             0.0003664     -3.436        0.08201         0.01612
   Diopside                0.3156     -0.501          68.34           20.86
   Hydroxylapatite        0.06713     -1.173          33.72           12.72
   Mesolite                0.1184     -0.926          45.93           20.28
   Minnesotaite            0.4174     -0.379          197.8           61.71
   Tephroite              0.01882     -1.725          3.800           1.434
                                               _____________   _____________
          (total)                                     565.0           199.2 

  Aqueous species       molality    mg/kg sol'n    act. coef.     log act.
 ---------------------------------------------------------------------------
   Na+                      1.666     3.362e+04      0.6265        0.0186
   Cl-                      1.655     5.150e+04      0.5543       -0.0374
   NaCl(aq)                0.3223     1.653e+04      1.0000       -0.4918
   Ti(OH)4(aq)             0.1754     1.784e+04      1.0000       -0.7559
   NaHSiO3(aq)            0.02912         2558.      1.0000       -1.5358
   H2(aq)                0.009091         16.08      1.0000       -2.0414
   OH-                   0.004020         59.99      0.5924       -2.6232
   HSiO3-                0.002474         167.4      0.6265       -2.8097
   Methane(aq)           0.001033         14.54      1.0000       -2.9860
   HS-                  0.0008867         25.74      0.5924       -3.2796
   K+                   0.0007564         25.95      0.5543       -3.3775
   NaOH(aq)             0.0005831         20.47      1.0000       -3.2343
   SiO2(aq)             0.0004393         23.16      1.0000       -3.3572
   S--                  0.0001455         4.096      0.1294       -4.7252
   KCl(aq)              4.583e-05         2.998      1.0000       -4.3389
   Ca++                 1.471e-05        0.5175      0.1692       -5.6037
   CaCl+                1.605e-06        0.1064      0.6265       -5.9977
   CaCl2(aq)            8.718e-07       0.08491      1.0000       -6.0596
   AlO2-                7.904e-07       0.04091      0.6265       -6.3053
   HPO4--               6.156e-07       0.05185      0.0907       -7.2529
   H2S(aq)              3.524e-07       0.01054      1.0000       -6.4530
   NaAlO2(aq)           2.972e-07       0.02138      1.0000       -6.5270
   PO4---               5.861e-08      0.004885      0.0036       -9.6728
   MnCl+                2.804e-08      0.002224      0.6265       -7.7553
    (only species > 1e-8 molal listed)

  Mineral saturation states
                     log Q/K                          log Q/K
 ----------------------------------------------------------------
   Hydroxylapatite    0.0000 sat    SiO2(am)          -1.1729     
   Chromite           0.0000 sat    Alabandite        -1.1923     
   Annite             0.0000 sat    Maximum_Microcli  -1.3042     
   Albite_low         0.0000 sat    K-Feldspar        -1.3170     
   Analcime           0.0000 sat    Jadeite           -1.3592     
   Diopside           0.0000 sat    Saponite-Ca       -1.5157     
   Albite             0.0000 sat    Halite            -1.5968     
   Tephroite          0.0000 sat    Celadonite        -1.6684     
   Minnesotaite       0.0000 sat    Fayalite          -1.6762     
   Mesolite           0.0000 sat    Mn(OH)2(am)       -1.7501     
   Andradite          0.0000 sat    Saponite-K        -1.8334     
   Hedenbergite      -0.1879        Nepheline         -1.8613     
   Rhodonite         -0.2612        Talc              -1.9727     
   Quartz            -0.2790        Sanidine_high     -2.1130     
   Greenalite        -0.4120        Gyrolite          -2.1678     
   Tridymite         -0.4508        Saponite-Mg       -2.1792     
   Tremolite         -0.4905        FeO               -2.1957     
   Ice               -0.4912        Phlogopite        -2.5316     
   Chalcedony        -0.4957        Okenite           -2.5895     
   Wollastonite      -0.5044        Diaspore          -2.6089     
   Pseudowollastoni  -0.6387        Eskolaite         -2.6169     
   Cristobalite(alp  -0.6967        Prehnite          -2.6231     
   Natrolite         -0.8246        Enstatite         -2.7129     
   Saponite-Na       -0.8911        Whitlockite       -2.7670     
   Albite_high       -0.9311        Wustite           -2.8838     
   Ferrosilite       -0.9331        Boehmite          -2.9037     
   Coesite           -0.9374        Goethite          -2.9470     
   Cristobalite(bet  -0.9989        Stilbite          -2.9696     
   Troilite          -1.0326        Fe(OH)2           -2.9995     
   Pyrrhotite        -1.1122     
    (only minerals with log Q/K > -3 listed)

                         partial
  Gases               press. (bar)     fugacity     fug. coef.    log fug.
 ---------------------------------------------------------------------------
   H2(g)                    11.37         11.38         1.001      1.0562
   CH4(g)                   1.182         1.181        0.9993      0.0722
   H2O(g)                  0.8001        0.7883        0.9852     -0.1033
   H2S(g)               1.055e-05     1.051e-05        0.9961     -4.9785
   HCl(g)               5.883e-14     5.883e-14         1.000*   -13.2304
   CO2(g)               5.857e-19     5.844e-19        0.9976    -18.2333
   CO(g)                1.928e-21     1.928e-21         1.000*   -20.7149
   C2H4(g)              2.790e-25     2.790e-25         1.000*   -24.5545
   S2(g)                1.902e-32     1.902e-32         1.000*   -31.7208
   SO2(g)               5.652e-35     5.611e-35        0.9928    -34.2509
   Na(g)                1.027e-37     1.027e-37         1.000*   -36.9886
   K(g)                 5.061e-42     5.061e-42         1.000*   -41.2957
   Cl2(g)               4.246e-55     4.246e-55         1.000*   -54.3721
   O2(g)                6.159e-66     6.159e-66        0.9999    -65.2105
   Mg(g)                1.778e-68     1.778e-68         1.000*   -67.7501
   Ca(g)                1.178e-82     1.178e-82         1.000*   -81.9288
   C(g)                2.349e-101    2.349e-101         1.000*  -100.6292
   Al(g)               6.334e-104    6.334e-104         1.000*  -103.1983
   Si(g)               5.905e-109    5.905e-109         1.000*  -108.2288
    *no data, gas taken to be ideal

                                  In fluid              Sorbed            Kd
  Original basis total moles   moles     mg/kg      moles     mg/kg      L/kg
 -------------------------------------------------------------------------------
   H2O                 59.5       53.8  8.78e+05
   Al+++              0.960   1.05e-06    0.0258
   Ca++               0.779   1.66e-05     0.605
   Cl-                 1.92       1.92  6.15e+04
   CrO4--          0.000733   1.48e-24  1.55e-19
   Fe++                1.68   1.90e-11  9.63e-07
   H+                 -8.94    -0.0332     -30.3
   HCO3-            0.00100    0.00100      55.3
   HPO4--             0.201   6.53e-07    0.0568
   K+                 0.132   0.000777      27.5
   Mg++               0.316   2.24e-10  4.93e-06
   Mn++              0.0376   3.35e-08   0.00167
   Na+                 2.63       1.95  4.07e+04
   O2(aq)         -0.000547   -0.00840     -244.
   SO4--            0.00100    0.00100      87.1
   SiO2(aq)            4.52     0.0310  1.69e+03
   Ti(OH)4(aq)        0.170      0.170  1.78e+04

  Elemental composition               In fluid                  Sorbed
                  total moles     moles       mg/kg        moles       mg/kg
 -------------------------------------------------------------------------------
   Aluminum            0.9599    1.053e-06     0.02575
   Calcium             0.7795    1.665e-05      0.6047
   Carbon            0.001000     0.001000       10.88
   Chlorine             1.915        1.915   6.153e+04
   Chromium         0.0007328    1.476e-24   6.957e-20
   Hydrogen             111.0        108.2   9.887e+04
   Iron                 1.680    1.902e-11   9.626e-07
   Magnesium           0.3156    2.239e-10   4.932e-06
   Manganese          0.03763    3.349e-08    0.001668
   Oxygen               70.07        54.53   7.907e+05
   Phosphorus          0.2014    6.533e-07     0.01834
   Potassium           0.1321    0.0007769       27.53
   Silicon              4.518      0.03102       789.6
   Sodium               2.627        1.954   4.072e+04
   Sulfur            0.001000     0.001000       29.06
   Titanium            0.1699       0.1699       7371.


          Step #   121             Xi = 0.6000

          Temperature = 100.0 C    Pressure =  1.013 bars
          pH =  9.683              log fO2 =  -65.562
          Eh =  -0.7104 volts      pe =  -9.5954
          Ionic strength      =    1.674664 molal
          Charge imbalance    =    0.003660 eq/kg (0.1251% error)
          Activity of water   =    0.945439
          Solvent mass        =     0.96211 kg
          Solution mass       =      1.1013 kg
          Mineral mass        =     0.67832 kg
          Solution density    =    1.028    g/cm3
          Solution viscosity  =    0.004    poise
          Chlorinity          =    1.990413 molal
          Dissolved solids    =      126414 mg/kg sol'n
          Hardness            =        1.52 mg/kg sol'n as CaCO3
            carbonate         =        1.52 mg/kg sol'n as CaCO3
            non-carbonate     =        0.00 mg/kg sol'n as CaCO3
          Carbonate alkalinity=       76.99 mg/kg sol'n as CaCO3
          Water type          =    Na-Cl
          Bulk volume         =    1.31e+03 cm3
          Fluid volume        =    1.07e+03 cm3
          Mineral volume      =        239. cm3
          Inert volume        =        0.00 cm3
          Porosity            =        81.8 %
          Permeability        =       0.181 cm2
          Mass reacted        =         667 g

                          moles          moles         grams          cm3      rxn rate
  Reactants             remaining       reacted       reacted       reacted  (mol/kg sec)
 ------------------------------------------------------------------------------------------
   Al2O3                   0.3840        0.5760         58.73          --            --  
   CaO                     0.6228        0.9342         52.39          --            --  
   Cr2O3                0.0002927     0.0004391       0.06673          --            --  
   FeO(ox)                  1.343         2.015         144.7          --            --  
   K2O(ox)                0.05243       0.07864         7.408          --            --  
   MgO                     0.2517        0.3775         15.22          --            --  
   MnO                    0.03010       0.04516         3.203          --            --  
   Na2O(ox)                0.2850        0.4275         26.49          --            --  
   P2O5                   0.08055        0.1208         17.15          --            --  
   SiO2                     3.614         5.421         325.7          --            --  
   TiO2                    0.1359        0.2038         16.28          --            --  

  Minerals in system     moles      log moles      grams        volume (cm3)
 ----------------------------------------------------------------------------
   Albite                  0.1451     -0.838          38.06           14.55
   Analcime                0.5990     -0.223          131.3           57.98
   Andradite              0.02112     -1.675          10.73           2.784
   Annite                  0.1575     -0.803          80.62           24.31
   Chromite             0.0004396     -3.357        0.09839         0.01935
   Diopside                0.3785     -0.422          81.97           25.02
   Hydroxylapatite        0.08055     -1.094          40.46           15.27
   Mesolite                0.1378     -0.861          53.44           23.59
   Minnesotaite            0.5002     -0.301          237.0           73.95
   Tephroite              0.02258     -1.646          4.560           1.721
                                               _____________   _____________
          (total)                                     678.3           239.2 

  Aqueous species       molality    mg/kg sol'n    act. coef.     log act.
 ---------------------------------------------------------------------------
   Na+                      1.676     3.366e+04      0.6267        0.0213
   Cl-                      1.664     5.155e+04      0.5544       -0.0350
   NaCl(aq)                0.3261     1.665e+04      1.0000       -0.4867
   Ti(OH)4(aq)             0.2119     2.145e+04      1.0000       -0.6739
   NaHSiO3(aq)            0.03115         2723.      1.0000       -1.5066
   H2(aq)                 0.01363         24.00      1.0000       -1.8655
   OH-                   0.004274         63.49      0.5926       -2.5965
   HSiO3-                0.002629         177.1      0.6267       -2.7832
   Methane(aq)           0.001039         14.57      1.0000       -2.9832
   HS-                  0.0008844         25.55      0.5926       -3.2806
   K+                   0.0007598         25.95      0.5544       -3.3755
   NaOH(aq)             0.0006239         21.80      1.0000       -3.2049
   SiO2(aq)             0.0004391         23.05      1.0000       -3.3574
   S--                  0.0001546         4.331      0.1292       -4.6994
   KCl(aq)              4.629e-05         3.015      1.0000       -4.3345
   Ca++                 1.490e-05        0.5215      0.1692       -5.5986
   CaCl+                1.632e-06        0.1077      0.6267       -5.9902
   CaCl2(aq)            8.919e-07       0.08648      1.0000       -6.0497
   AlO2-                7.863e-07       0.04051      0.6267       -6.3074
   HPO4--               5.569e-07       0.04670      0.0906       -7.2971
   H2S(aq)              3.305e-07      0.009839      1.0000       -6.4809
   NaAlO2(aq)           2.975e-07       0.02130      1.0000       -6.5265
   PO4---               5.659e-08      0.004695      0.0036       -9.6901
   MnCl+                2.492e-08      0.001968      0.6267       -7.8064
    (only species > 1e-8 molal listed)

  Mineral saturation states
                     log Q/K                          log Q/K
 ----------------------------------------------------------------
   Andradite          0.0000 sat    Pyrrhotite        -1.1397     
   Albite             0.0000 sat    SiO2(am)          -1.1731     
   Annite             0.0000 sat    Alabandite        -1.2199     
   Hydroxylapatite    0.0000 sat    Maximum_Microcli  -1.3049     
   Minnesotaite       0.0000 sat    K-Feldspar        -1.3177     
   Analcime           0.0000 sat    Jadeite           -1.3590     
   Tephroite          0.0000 sat    Halite            -1.5917     
   Mesolite           0.0000 sat    Fayalite          -1.6759     
   Chromite           0.0000 sat    Saponite-Ca       -1.6912     
   Diopside           0.0000 sat    Celadonite        -1.7277     
   Albite_low         0.0000 sat    Mn(OH)2(am)       -1.7502     
   Hedenbergite      -0.1293        Nepheline         -1.8610     
   Rhodonite         -0.2613        Saponite-K        -2.0092     
   Quartz            -0.2792        Gyrolite          -2.0514     
   Greenalite        -0.4118        Sanidine_high     -2.1137     
   Wollastonite      -0.4459        Talc              -2.1485     
   Tridymite         -0.4510        FeO               -2.1954     
   Ice               -0.4914        Saponite-Mg       -2.3740     
   Chalcedony        -0.4959        Okenite           -2.5315     
   Pseudowollastoni  -0.5802        Prehnite          -2.5643     
   Tremolite         -0.6663        Eskolaite         -2.6172     
   Cristobalite(alp  -0.6969        Diaspore          -2.6379     
   Natrolite         -0.8244        Phlogopite        -2.7074     
   Albite_high       -0.9311        Enstatite         -2.7714     
   Ferrosilite       -0.9330        Whitlockite       -2.7865     
   Coesite           -0.9376        Wustite           -2.8929     
   Cristobalite(bet  -0.9991        Boehmite          -2.9327     
   Troilite          -1.0601        Stilbite          -2.9709     
   Saponite-Na       -1.0666        Fe(OH)2           -2.9994     
    (only minerals with log Q/K > -3 listed)

                         partial
  Gases               press. (bar)     fugacity     fug. coef.    log fug.
 ---------------------------------------------------------------------------
   H2(g)                    17.05         17.06         1.001      1.2321
   CH4(g)                   1.189         1.188        0.9993      0.0750
   H2O(g)                  0.7998        0.7880        0.9852     -0.1035
   H2S(g)               9.892e-06     9.854e-06        0.9961     -5.0064
   HCl(g)               5.561e-14     5.561e-14         1.000*   -13.2549
   CO2(g)               1.166e-19     1.164e-19        0.9976    -18.9342
   CO(g)                5.758e-22     5.758e-22         1.000*   -21.2397
   C2H4(g)              1.257e-25     1.257e-25         1.000*   -24.9005
   S2(g)                7.442e-33     7.442e-33         1.000*   -32.1283
   SO2(g)               1.572e-35     1.561e-35        0.9928    -34.8067
   Na(g)                1.345e-37     1.345e-37         1.000*   -36.8712
   K(g)                 6.622e-42     6.622e-42         1.000*   -41.1790
   Cl2(g)               2.531e-55     2.531e-55         1.000*   -54.5968
   O2(g)                2.739e-66     2.738e-66        0.9999    -65.5625
   Mg(g)                2.331e-68     2.331e-68         1.000*   -67.6324
   Ca(g)                2.022e-82     2.022e-82         1.000*   -81.6942
   C(g)                1.052e-101    1.052e-101         1.000*  -100.9781
   Al(g)               1.088e-103    1.088e-103         1.000*  -102.9632
   Si(g)               1.327e-108    1.327e-108         1.000*  -107.8770
    *no data, gas taken to be ideal

                                  In fluid              Sorbed            Kd
  Original basis total moles   moles     mg/kg      moles     mg/kg      L/kg
 -------------------------------------------------------------------------------
   H2O                 60.3       53.5  8.74e+05
   Al+++               1.15   1.04e-06    0.0255
   Ca++               0.935   1.68e-05     0.610
   Cl-                 1.92       1.92  6.16e+04
   CrO4--          0.000879   1.59e-24  1.67e-19
   Fe++                2.02   1.68e-11  8.52e-07
   H+                 -10.7    -0.0354     -32.4
   HCO3-            0.00100    0.00100      55.4
   HPO4--             0.242   5.91e-07    0.0515
   K+                 0.158   0.000776      27.5
   Mg++               0.379   1.72e-10  3.80e-06
   Mn++              0.0452   2.95e-08   0.00147
   Na+                 2.77       1.96  4.08e+04
   O2(aq)         -0.000657    -0.0106     -307.
   SO4--            0.00100    0.00100      87.2
   SiO2(aq)            5.42     0.0329  1.80e+03
   Ti(OH)4(aq)        0.204      0.204  2.15e+04

  Elemental composition               In fluid                  Sorbed
                  total moles     moles       mg/kg        moles       mg/kg
 -------------------------------------------------------------------------------
   Aluminum             1.152    1.043e-06     0.02555
   Calcium             0.9352    1.676e-05      0.6099
   Carbon            0.001000     0.001000       10.91
   Chlorine             1.915        1.915   6.165e+04
   Chromium         0.0008791    1.589e-24   7.504e-20
   Hydrogen             111.0        107.7   9.856e+04
   Iron                 2.016    1.679e-11   8.516e-07
   Magnesium           0.3785    1.723e-10   3.802e-06
   Manganese          0.04516    2.955e-08    0.001474
   Oxygen               72.98        54.32   7.892e+05
   Phosphorus          0.2417    5.906e-07     0.01661
   Potassium           0.1583    0.0007755       27.53
   Silicon              5.421      0.03292       839.4
   Sodium               2.770        1.957   4.084e+04
   Sulfur            0.001000     0.001000       29.12
   Titanium            0.2038       0.2038       8862.


          Step #   131             Xi = 0.7000

          Temperature = 100.0 C    Pressure =  1.013 bars
          pH =  9.702              log fO2 =  -65.820
          Eh =  -0.7166 volts      pe =  -9.6787
          Ionic strength      =    1.684234 molal
          Charge imbalance    =    0.003667 eq/kg (0.1252% error)
          Activity of water   =    0.945129
          Solvent mass        =     0.95584 kg
          Solution mass       =      1.0992 kg
          Mineral mass        =     0.79173 kg
          Solution density    =    1.030    g/cm3
          Solution viscosity  =    0.004    poise
          Chlorinity          =    2.003467 molal
          Dissolved solids    =      130388 mg/kg sol'n
          Hardness            =        1.54 mg/kg sol'n as CaCO3
            carbonate         =        1.54 mg/kg sol'n as CaCO3
            non-carbonate     =        0.00 mg/kg sol'n as CaCO3
          Carbonate alkalinity=       77.57 mg/kg sol'n as CaCO3
          Water type          =    Na-Cl
          Bulk volume         =    1.35e+03 cm3
          Fluid volume        =    1.07e+03 cm3
          Mineral volume      =        279. cm3
          Inert volume        =        0.00 cm3
          Porosity            =        79.3 %
          Permeability        =      0.0766 cm2
          Mass reacted        =         779 g

                          moles          moles         grams          cm3      rxn rate
  Reactants             remaining       reacted       reacted       reacted  (mol/kg sec)
 ------------------------------------------------------------------------------------------
   Al2O3                   0.2880        0.6720         68.51          --            --  
   CaO                     0.4671         1.090         61.12          --            --  
   Cr2O3                0.0002195     0.0005122       0.07786          --            --  
   FeO(ox)                  1.007         2.350         168.9          --            --  
   K2O(ox)                0.03932       0.09175         8.642          --            --  
   MgO                     0.1888        0.4404         17.75          --            --  
   MnO                    0.02258       0.05268         3.737          --            --  
   Na2O(ox)                0.2137        0.4987         30.91          --            --  
   P2O5                   0.06041        0.1410         20.01          --            --  
   SiO2                     2.711         6.325         380.0          --            --  
   TiO2                    0.1019        0.2378         19.00          --            --  

  Minerals in system     moles      log moles      grams        volume (cm3)
 ----------------------------------------------------------------------------
   Albite                  0.1685     -0.773          44.19           16.90
   Analcime                0.7081     -0.150          155.3           68.54
   Andradite              0.02552     -1.593          12.97           3.365
   Annite                  0.1837     -0.736          94.04           28.35
   Chromite             0.0005127     -3.290         0.1148         0.02257
   Diopside                0.4414     -0.355          95.59           29.17
   Hydroxylapatite        0.09398     -1.027          47.21           17.81
   Mesolite                0.1567     -0.805          60.78           26.83
   Minnesotaite            0.5829     -0.234          276.2           86.19
   Tephroite              0.02634     -1.579          5.320           2.008
                                               _____________   _____________
          (total)                                     791.7           279.2 

  Aqueous species       molality    mg/kg sol'n    act. coef.     log act.
 ---------------------------------------------------------------------------
   Na+                      1.685     3.369e+04      0.6269        0.0239
   Cl-                      1.674     5.160e+04      0.5544       -0.0325
   NaCl(aq)                0.3299     1.677e+04      1.0000       -0.4816
   Ti(OH)4(aq)             0.2488     2.508e+04      1.0000       -0.6041
   NaHSiO3(aq)            0.03271         2847.      1.0000       -1.4853
   H2(aq)                 0.01833         32.13      1.0000       -1.7369
   OH-                   0.004462         65.99      0.5927       -2.5776
   HSiO3-                0.002744         183.9      0.6269       -2.7645
   Methane(aq)           0.001046         14.60      1.0000       -2.9804
   HS-                  0.0008842         25.43      0.5927       -3.2806
   K+                   0.0007631         25.95      0.5544       -3.3736
   NaOH(aq)             0.0006555         22.80      1.0000       -3.1834
   SiO2(aq)             0.0004390         22.94      1.0000       -3.3576
   S--                  0.0001617         4.508      0.1291       -4.6804
   KCl(aq)              4.676e-05         3.032      1.0000       -4.3301
   Ca++                 1.508e-05        0.5255      0.1691       -5.5936
   CaCl+                1.660e-06        0.1090      0.6269       -5.9827
   CaCl2(aq)            9.126e-07       0.08807      1.0000       -6.0397
   AlO2-                7.822e-07       0.04012      0.6269       -6.3095
   HPO4--               5.162e-07       0.04308      0.0904       -7.3308
   H2S(aq)              3.163e-07      0.009375      1.0000       -6.4999
   NaAlO2(aq)           2.978e-07       0.02123      1.0000       -6.5260
   PO4---               5.498e-08      0.004540      0.0036       -9.7049
   MnCl+                2.297e-08      0.001805      0.6269       -7.8417
    (only species > 1e-8 molal listed)

  Mineral saturation states
                     log Q/K                          log Q/K
 ----------------------------------------------------------------
   Andradite          0.0000 sat    SiO2(am)          -1.1733     
   Albite             0.0000 sat    Saponite-Na       -1.1950     
   Analcime           0.0000 sat    Alabandite        -1.2387     
   Hydroxylapatite    0.0000 sat    Maximum_Microcli  -1.3056     
   Mesolite           0.0000 sat    K-Feldspar        -1.3184     
   Tephroite          0.0000 sat    Jadeite           -1.3588     
   Annite             0.0000 sat    Halite            -1.5866     
   Minnesotaite       0.0000 sat    Fayalite          -1.6755     
   Chromite           0.0000 sat    Mn(OH)2(am)       -1.7502     
   Diopside           0.0000 sat    Celadonite        -1.7713     
   Albite_low         0.0000 sat    Saponite-Ca       -1.8196     
   Hedenbergite      -0.0865        Nepheline         -1.8607     
   Rhodonite         -0.2614        Gyrolite          -1.9664     
   Quartz            -0.2794        Sanidine_high     -2.1144     
   Wollastonite      -0.4032        Saponite-K        -2.1377     
   Greenalite        -0.4116        FeO               -2.1951     
   Tridymite         -0.4512        Talc              -2.2770     
   Ice               -0.4915        Okenite           -2.4892     
   Chalcedony        -0.4961        Saponite-Mg       -2.5165     
   Pseudowollastoni  -0.5375        Prehnite          -2.5212     
   Cristobalite(alp  -0.6971        Eskolaite         -2.6175     
   Tremolite         -0.7948        Diaspore          -2.6590     
   Natrolite         -0.8241        Whitlockite       -2.8008     
   Albite_high       -0.9311        Enstatite         -2.8141     
   Ferrosilite       -0.9329        Phlogopite        -2.8359     
   Coesite           -0.9378        Wustite           -2.8994     
   Cristobalite(bet  -0.9993        Boehmite          -2.9538     
   Troilite          -1.0787        Stilbite          -2.9722     
   Pyrrhotite        -1.1583        Fe(OH)2           -2.9992     
    (only minerals with log Q/K > -3 listed)

                         partial
  Gases               press. (bar)     fugacity     fug. coef.    log fug.
 ---------------------------------------------------------------------------
   H2(g)                    22.93         22.95         1.001      1.3607
   CH4(g)                   1.197         1.196        0.9993      0.0778
   H2O(g)                  0.7996        0.7878        0.9852     -0.1036
   H2S(g)               9.468e-06     9.432e-06        0.9961     -5.0254
   HCl(g)               5.353e-14     5.353e-14         1.000*   -13.2714
   CO2(g)               3.588e-20     3.579e-20        0.9976    -19.4462
   CO(g)                2.383e-22     2.383e-22         1.000*   -21.6230
   C2H4(g)              7.045e-26     7.045e-26         1.000*   -25.1521
   S2(g)                3.771e-33     3.771e-33         1.000*   -32.4236
   SO2(g)               6.184e-36     6.139e-36        0.9928    -35.2119
   Na(g)                1.640e-37     1.640e-37         1.000*   -36.7853
   K(g)                 8.059e-42     8.059e-42         1.000*   -41.0937
   Cl2(g)               1.744e-55     1.744e-55         1.000*   -54.7586
   O2(g)                1.514e-66     1.513e-66        0.9999    -65.8201
   Mg(g)                2.843e-68     2.843e-68         1.000*   -67.5462
   Ca(g)                3.003e-82     3.003e-82         1.000*   -81.5225
   C(g)                5.854e-102    5.854e-102         1.000*  -101.2325
   Al(g)               1.618e-103    1.618e-103         1.000*  -102.7911
   Si(g)               2.401e-108    2.401e-108         1.000*  -107.6196
    *no data, gas taken to be ideal

                                  In fluid              Sorbed            Kd
  Original basis total moles   moles     mg/kg      moles     mg/kg      L/kg
 -------------------------------------------------------------------------------
   H2O                 61.1       53.1  8.71e+05
   Al+++               1.34   1.03e-06    0.0253
   Ca++                1.09   1.69e-05     0.615
   Cl-                 1.92       1.92  6.18e+04
   CrO4--           0.00103   1.68e-24  1.77e-19
   Fe++                2.35   1.54e-11  7.81e-07
   H+                 -12.5    -0.0369     -33.9
   HCO3-            0.00100    0.00100      55.5
   HPO4--             0.282   5.46e-07    0.0477
   K+                 0.184   0.000774      27.5
   Mg++               0.441   1.42e-10  3.15e-06
   Mn++              0.0527   2.70e-08   0.00135
   Na+                 2.91       1.96  4.10e+04
   O2(aq)         -0.000767    -0.0128     -371.
   SO4--            0.00100    0.00100      87.4
   SiO2(aq)            6.32     0.0343  1.88e+03
   Ti(OH)4(aq)        0.238      0.238  2.51e+04

  Elemental composition               In fluid                  Sorbed
                  total moles     moles       mg/kg        moles       mg/kg
 -------------------------------------------------------------------------------
   Aluminum             1.344    1.032e-06     0.02534
   Calcium              1.091    1.687e-05      0.6152
   Carbon            0.001000     0.001000       10.93
   Chlorine             1.915        1.915   6.177e+04
   Chromium          0.001025    1.680e-24   7.947e-20
   Hydrogen             111.0        107.1   9.825e+04
   Iron                 2.351    1.538e-11   7.812e-07
   Magnesium           0.4414    1.425e-10   3.151e-06
   Manganese          0.05268    2.703e-08    0.001351
   Oxygen               75.89        54.12   7.877e+05
   Phosphorus          0.2819    5.462e-07     0.01539
   Potassium           0.1845    0.0007741       27.54
   Silicon              6.325      0.03431       876.7
   Sodium               2.912        1.958   4.096e+04
   Sulfur            0.001000     0.001000       29.17
   Titanium            0.2378       0.2378   1.036e+04


          Step #   141             Xi = 0.8000

          Temperature = 100.0 C    Pressure =  1.013 bars
          pH =  9.716              log fO2 =  -66.023
          Eh =  -0.7214 volts      pe =  -9.7439
          Ionic strength      =    1.693843 molal
          Charge imbalance    =    0.003674 eq/kg (0.1253% error)
          Activity of water   =    0.944814
          Solvent mass        =     0.94958 kg
          Solution mass       =      1.0970 kg
          Mineral mass        =     0.90517 kg
          Solution density    =    1.032    g/cm3
          Solution viscosity  =    0.004    poise
          Chlorinity          =    2.016684 molal
          Dissolved solids    =      134352 mg/kg sol'n
          Hardness            =        1.55 mg/kg sol'n as CaCO3
            carbonate         =        1.55 mg/kg sol'n as CaCO3
            non-carbonate     =        0.00 mg/kg sol'n as CaCO3
          Carbonate alkalinity=       78.06 mg/kg sol'n as CaCO3
          Water type          =    Na-Cl
          Bulk volume         =    1.38e+03 cm3
          Fluid volume        =    1.06e+03 cm3
          Mineral volume      =        319. cm3
          Inert volume        =        0.00 cm3
          Porosity            =        76.9 %
          Permeability        =      0.0339 cm2
          Mass reacted        =         890 g

                          moles          moles         grams          cm3      rxn rate
  Reactants             remaining       reacted       reacted       reacted  (mol/kg sec)
 ------------------------------------------------------------------------------------------
   Al2O3                   0.1920        0.7680         78.30          --            --  
   CaO                     0.3114         1.246         69.85          --            --  
   Cr2O3                0.0001464     0.0005854       0.08898          --            --  
   FeO(ox)                 0.6716         2.686         193.0          --            --  
   K2O(ox)                0.02621        0.1049         9.877          --            --  
   MgO                     0.1258        0.5034         20.29          --            --  
   MnO                    0.01505       0.06021         4.271          --            --  
   Na2O(ox)                0.1425        0.5699         35.32          --            --  
   P2O5                   0.04028        0.1611         22.87          --            --  
   SiO2                     1.807         7.228         434.3          --            --  
   TiO2                   0.06795        0.2718         21.71          --            --  

  Minerals in system     moles      log moles      grams        volume (cm3)
 ----------------------------------------------------------------------------
   Albite                  0.1919     -0.717          50.32           19.24
   Analcime                0.8177     -0.087          179.3           79.16
   Andradite              0.02999     -1.523          15.24           3.954
   Annite                  0.2099     -0.678          107.5           32.40
   Chromite             0.0005859     -3.232         0.1312         0.02579
   Diopside                0.5044     -0.297          109.2           33.33
   Hydroxylapatite         0.1074     -0.969          53.95           20.36
   Mesolite                0.1754     -0.756          68.02           30.03
   Minnesotaite            0.6656     -0.177          315.4           98.42
   Tephroite              0.03010     -1.521          6.080           2.294
                                               _____________   _____________
          (total)                                     905.2           319.2 

  Aqueous species       molality    mg/kg sol'n    act. coef.     log act.
 ---------------------------------------------------------------------------
   Na+                      1.695     3.373e+04      0.6271        0.0265
   Cl-                      1.683     5.165e+04      0.5545       -0.0301
   NaCl(aq)                0.3338     1.689e+04      1.0000       -0.4766
   Ti(OH)4(aq)             0.2862     2.872e+04      1.0000       -0.5433
   NaHSiO3(aq)            0.03400         2946.      1.0000       -1.4685
   H2(aq)                 0.02315         40.40      1.0000       -1.6354
   OH-                   0.004611         67.88      0.5928       -2.5633
   HSiO3-                0.002833         189.1      0.6271       -2.7503
   Methane(aq)           0.001053         14.62      1.0000       -2.9775
   HS-                  0.0008853         25.35      0.5928       -3.2800
   K+                   0.0007665         25.94      0.5545       -3.3716
   NaOH(aq)             0.0006816         23.60      1.0000       -3.1665
   SiO2(aq)             0.0004388         22.82      1.0000       -3.3577
   S--                  0.0001675         4.651      0.1290       -4.6653
   KCl(aq)              4.724e-05         3.049      1.0000       -4.3257
   Ca++                 1.526e-05        0.5295      0.1690       -5.5885
   CaCl+                1.688e-06        0.1104      0.6271       -5.9752
   CaCl2(aq)            9.337e-07       0.08971      1.0000       -6.0298
   AlO2-                7.781e-07       0.03973      0.6271       -6.3116
   HPO4--               4.851e-07       0.04030      0.0903       -7.3585
   H2S(aq)              3.064e-07      0.009039      1.0000       -6.5138
   NaAlO2(aq)           2.982e-07       0.02116      1.0000       -6.5255
   PO4---               5.359e-08      0.004406      0.0036       -9.7181
   MnCl+                2.161e-08      0.001691      0.6271       -7.8680
    (only species > 1e-8 molal listed)

  Mineral saturation states
                     log Q/K                          log Q/K
 ----------------------------------------------------------------
   Tephroite          0.0000 sat    SiO2(am)          -1.1734     
   Albite             0.0000 sat    Alabandite        -1.2523     
   Analcime           0.0000 sat    Saponite-Na       -1.2961     
   Hydroxylapatite    0.0000 sat    Maximum_Microcli  -1.3062     
   Albite_low         0.0000 sat    K-Feldspar        -1.3190     
   Annite             0.0000 sat    Jadeite           -1.3587     
   Andradite          0.0000 sat    Halite            -1.5816     
   Mesolite           0.0000 sat    Fayalite          -1.6751     
   Chromite           0.0000 sat    Mn(OH)2(am)       -1.7503     
   Minnesotaite       0.0000 sat    Celadonite        -1.8058     
   Diopside           0.0000 sat    Nepheline         -1.8603     
   Hedenbergite      -0.0527        Gyrolite          -1.8996     
   Rhodonite         -0.2615        Saponite-Ca       -1.9207     
   Quartz            -0.2795        Sanidine_high     -2.1150     
   Wollastonite      -0.3695        FeO               -2.1948     
   Greenalite        -0.4114        Saponite-K        -2.2391     
   Tridymite         -0.4513        Talc              -2.3784     
   Ice               -0.4917        Okenite           -2.4559     
   Chalcedony        -0.4962        Prehnite          -2.4872     
   Pseudowollastoni  -0.5038        Eskolaite         -2.6178     
   Cristobalite(alp  -0.6972        Saponite-Mg       -2.6288     
   Natrolite         -0.8239        Diaspore          -2.6756     
   Tremolite         -0.8962        Whitlockite       -2.8120     
   Albite_high       -0.9311        Enstatite         -2.8478     
   Ferrosilite       -0.9328        Wustite           -2.9046     
   Coesite           -0.9379        Phlogopite        -2.9373     
   Cristobalite(bet  -0.9994        Boehmite          -2.9704     
   Troilite          -1.0921        Stilbite          -2.9735     
   Pyrrhotite        -1.1717        Fe(OH)2           -2.9991     
    (only minerals with log Q/K > -3 listed)

                         partial
  Gases               press. (bar)     fugacity     fug. coef.    log fug.
 ---------------------------------------------------------------------------
   H2(g)                    28.97         28.99         1.001      1.4622
   CH4(g)                   1.205         1.204        0.9993      0.0807
   H2O(g)                  0.7993        0.7875        0.9852     -0.1038
   H2S(g)               9.171e-06     9.136e-06        0.9961     -5.0393
   HCl(g)               5.207e-14     5.207e-14         1.000*   -13.2834
   CO2(g)               1.418e-20     1.414e-20        0.9976    -19.8495
   CO(g)                1.190e-22     1.190e-22         1.000*   -21.9246
   C2H4(g)              4.474e-26     4.474e-26         1.000*   -25.3493
   S2(g)                2.217e-33     2.217e-33         1.000*   -32.6542
   SO2(g)               2.970e-36     2.949e-36        0.9928    -35.5304
   Na(g)                1.917e-37     1.917e-37         1.000*   -36.7174
   K(g)                 9.406e-42     9.406e-42         1.000*   -41.0266
   Cl2(g)               1.306e-55     1.306e-55         1.000*   -54.8841
   O2(g)                9.480e-67     9.478e-67        0.9999    -66.0233
   Mg(g)                3.326e-68     3.326e-68         1.000*   -67.4781
   Ca(g)                4.102e-82     4.102e-82         1.000*   -81.3870
   C(g)                3.693e-102    3.693e-102         1.000*  -101.4326
   Al(g)               2.212e-103    2.212e-103         1.000*  -102.6552
   Si(g)               3.832e-108    3.832e-108         1.000*  -107.4166
    *no data, gas taken to be ideal

                                  In fluid              Sorbed            Kd
  Original basis total moles   moles     mg/kg      moles     mg/kg      L/kg
 -------------------------------------------------------------------------------
   H2O                 62.0       52.8  8.67e+05
   Al+++               1.54   1.02e-06    0.0251
   Ca++                1.25   1.70e-05     0.620
   Cl-                 1.92       1.92  6.19e+04
   CrO4--           0.00117   1.76e-24  1.86e-19
   Fe++                2.69   1.44e-11  7.32e-07
   H+                 -14.3    -0.0382     -35.1
   HCO3-            0.00100    0.00100      55.6
   HPO4--             0.322   5.12e-07    0.0448
   K+                 0.211   0.000773      27.5
   Mg++               0.504   1.23e-10  2.72e-06
   Mn++              0.0602   2.52e-08   0.00126
   Na+                 3.05       1.96  4.11e+04
   O2(aq)         -0.000877    -0.0150     -437.
   SO4--            0.00100    0.00100      87.6
   SiO2(aq)            7.23     0.0354  1.94e+03
   Ti(OH)4(aq)        0.272      0.272  2.87e+04

  Elemental composition               In fluid                  Sorbed
                  total moles     moles       mg/kg        moles       mg/kg
 -------------------------------------------------------------------------------
   Aluminum             1.536    1.022e-06     0.02514
   Calcium              1.247    1.698e-05      0.6205
   Carbon            0.001000     0.001000       10.95
   Chlorine             1.915        1.915   6.189e+04
   Chromium          0.001172    1.757e-24   8.330e-20
   Hydrogen             111.0        106.6   9.794e+04
   Iron                 2.687    1.438e-11   7.318e-07
   Magnesium           0.5044    1.229e-10   2.722e-06
   Manganese          0.06021    2.525e-08    0.001264
   Oxygen               78.80        53.91   7.863e+05
   Phosphorus          0.3222    5.118e-07     0.01445
   Potassium           0.2107    0.0007727       27.54
   Silicon              7.228      0.03539       906.2
   Sodium               3.055        1.959   4.106e+04
   Sulfur            0.001000     0.001000       29.23
   Titanium            0.2718       0.2718   1.186e+04


          Step #   151             Xi = 0.9000

          Temperature = 100.0 C    Pressure =  1.013 bars
          pH =  9.728              log fO2 =  -66.191
          Eh =  -0.7254 volts      pe =  -9.7974
          Ionic strength      =    1.703512 molal
          Charge imbalance    =    0.003682 eq/kg (0.1254% error)
          Activity of water   =    0.944496
          Solvent mass        =     0.94332 kg
          Solution mass       =      1.0947 kg
          Mineral mass        =      1.0186 kg
          Solution density    =    1.034    g/cm3
          Solution viscosity  =    0.004    poise
          Chlorinity          =    2.030069 molal
          Dissolved solids    =      138314 mg/kg sol'n
          Hardness            =        1.56 mg/kg sol'n as CaCO3
            carbonate         =        1.56 mg/kg sol'n as CaCO3
            non-carbonate     =        0.00 mg/kg sol'n as CaCO3
          Carbonate alkalinity=       78.48 mg/kg sol'n as CaCO3
          Water type          =    Na-Cl
          Bulk volume         =    1.42e+03 cm3
          Fluid volume        =    1.06e+03 cm3
          Mineral volume      =        359. cm3
          Inert volume        =        0.00 cm3
          Porosity            =        74.7 %
          Permeability        =      0.0156 cm2
          Mass reacted        =       1e+03 g

                          moles          moles         grams          cm3      rxn rate
  Reactants             remaining       reacted       reacted       reacted  (mol/kg sec)
 ------------------------------------------------------------------------------------------
   Al2O3                  0.09599        0.8640         88.09          --            --  
   CaO                     0.1557         1.401         78.58          --            --  
   Cr2O3                7.318e-05     0.0006586        0.1001          --            --  
   FeO(ox)                 0.3358         3.022         217.1          --            --  
   K2O(ox)                0.01311        0.1180         11.11          --            --  
   MgO                    0.06292        0.5663         22.82          --            --  
   MnO                   0.007526       0.06773         4.805          --            --  
   Na2O(ox)               0.07124        0.6412         39.74          --            --  
   P2O5                   0.02014        0.1812         25.73          --            --  
   SiO2                    0.9035         8.132         488.6          --            --  
   TiO2                   0.03397        0.3058         24.42          --            --  

  Minerals in system     moles      log moles      grams        volume (cm3)
 ----------------------------------------------------------------------------
   Albite                  0.2152     -0.667          56.44           21.58
   Analcime                0.9278     -0.033          203.5           89.81
   Andradite              0.03449     -1.462          17.53           4.548
   Annite                  0.2361     -0.627          120.9           36.44
   Chromite             0.0006591     -3.181         0.1475         0.02901
   Diopside                0.5673     -0.246          122.8           37.49
   Hydroxylapatite         0.1208     -0.918          60.69           22.90
   Mesolite                0.1939     -0.712          75.18           33.19
   Minnesotaite            0.7483     -0.126          354.6           110.6
   Tephroite              0.03387     -1.470          6.840           2.581
                                               _____________   _____________
          (total)                                     1019.           359.2 

  Aqueous species       molality    mg/kg sol'n    act. coef.     log act.
 ---------------------------------------------------------------------------
   Na+                      1.705     3.377e+04      0.6273        0.0291
   Cl-                      1.692     5.170e+04      0.5545       -0.0276
   NaCl(aq)                0.3377     1.701e+04      1.0000       -0.4715
   Ti(OH)4(aq)             0.3241     3.237e+04      1.0000       -0.4893
   NaHSiO3(aq)            0.03510         3027.      1.0000       -1.4547
   H2(aq)                 0.02808         48.78      1.0000       -1.5516
   OH-                   0.004732         69.35      0.5930       -2.5519
   HSiO3-                0.002906         193.1      0.6273       -2.7391
   Methane(aq)           0.001060         14.65      1.0000       -2.9747
   HS-                  0.0008872         25.28      0.5930       -3.2790
   K+                   0.0007698         25.94      0.5545       -3.3697
   NaOH(aq)             0.0007039         24.26      1.0000       -3.1525
   SiO2(aq)             0.0004386         22.71      1.0000       -3.3579
   S--                  0.0001726         4.770      0.1289       -4.6528
   KCl(aq)              4.772e-05         3.065      1.0000       -4.3213
   Ca++                 1.545e-05        0.5335      0.1689       -5.5835
   CaCl+                1.717e-06        0.1118      0.6273       -5.9677
   CaCl2(aq)            9.555e-07       0.09137      1.0000       -6.0198
   AlO2-                7.741e-07       0.03934      0.6273       -6.3137
   HPO4--               4.600e-07       0.03804      0.0901       -7.3823
   H2S(aq)              2.991e-07      0.008783      1.0000       -6.5242
   NaAlO2(aq)           2.986e-07       0.02109      1.0000       -6.5250
   PO4---               5.236e-08      0.004285      0.0036       -9.7303
   MnCl+                2.061e-08      0.001606      0.6273       -7.8883
    (only species > 1e-8 molal listed)

  Mineral saturation states
                     log Q/K                          log Q/K
 ----------------------------------------------------------------
   Mesolite           0.0000 sat    Pyrrhotite        -1.1818     
   Tephroite          0.0000 sat    Alabandite        -1.2626     
   Annite             0.0000 sat    Maximum_Microcli  -1.3069     
   Albite             0.0000 sat    K-Feldspar        -1.3197     
   Andradite          0.0000 sat    Jadeite           -1.3585     
   Albite_low         0.0000 sat    Saponite-Na       -1.3796     
   Analcime           0.0000 sat    Halite            -1.5765     
   Hydroxylapatite    0.0000 sat    Fayalite          -1.6747     
   Diopside           0.0000 sat    Mn(OH)2(am)       -1.7503     
   Chromite           0.0000 sat    Celadonite        -1.8344     
   Minnesotaite       0.0000 sat    Gyrolite          -1.8445     
   Hedenbergite      -0.0248        Nepheline         -1.8600     
   Rhodonite         -0.2616        Saponite-Ca       -2.0043     
   Quartz            -0.2797        Sanidine_high     -2.1157     
   Wollastonite      -0.3417        FeO               -2.1946     
   Greenalite        -0.4112        Saponite-K        -2.3228     
   Tridymite         -0.4515        Okenite           -2.4286     
   Pseudowollastoni  -0.4760        Prehnite          -2.4590     
   Ice               -0.4918        Talc              -2.4621     
   Chalcedony        -0.4964        Eskolaite         -2.6180     
   Cristobalite(alp  -0.6974        Diaspore          -2.6892     
   Natrolite         -0.8237        Saponite-Mg       -2.7215     
   Albite_high       -0.9311        Whitlockite       -2.8213     
   Ferrosilite       -0.9327        Enstatite         -2.8756     
   Coesite           -0.9381        Wustite           -2.9088     
   Tremolite         -0.9799        Stilbite          -2.9748     
   Cristobalite(bet  -0.9996        Boehmite          -2.9840     
   Troilite          -1.1022        Fe(OH)2           -2.9990     
   SiO2(am)          -1.1736     
    (only minerals with log Q/K > -3 listed)

                         partial
  Gases               press. (bar)     fugacity     fug. coef.    log fug.
 ---------------------------------------------------------------------------
   H2(g)                    35.13         35.16         1.001      1.5460
   CH4(g)                   1.213         1.212        0.9993      0.0835
   H2O(g)                  0.7990        0.7872        0.9852     -0.1039
   H2S(g)               8.952e-06     8.918e-06        0.9961     -5.0497
   HCl(g)               5.099e-14     5.099e-14         1.000*   -13.2925
   CO2(g)               6.589e-21     6.573e-21        0.9976    -20.1822
   CO(g)                6.708e-23     6.708e-23         1.000*   -22.1734
   C2H4(g)              3.081e-26     3.081e-26         1.000*   -25.5113
   S2(g)                1.436e-33     1.436e-33         1.000*   -32.8429
   SO2(g)               1.623e-36     1.612e-36        0.9928    -35.7927
   Na(g)                2.181e-37     2.181e-37         1.000*   -36.6614
   K(g)                 1.069e-41     1.069e-41         1.000*   -40.9712
   Cl2(g)               1.033e-55     1.033e-55         1.000*   -54.9860
   O2(g)                6.439e-67     6.438e-67        0.9999    -66.1912
   Mg(g)                3.786e-68     3.786e-68         1.000*   -67.4218
   Ca(g)                5.308e-82     5.308e-82         1.000*   -81.2751
   C(g)                2.527e-102    2.527e-102         1.000*  -101.5974
   Al(g)               2.866e-103    2.866e-103         1.000*  -102.5428
   Si(g)               5.639e-108    5.639e-108         1.000*  -107.2488
    *no data, gas taken to be ideal

                                  In fluid              Sorbed            Kd
  Original basis total moles   moles     mg/kg      moles     mg/kg      L/kg
 -------------------------------------------------------------------------------
   H2O                 62.8       52.4  8.63e+05
   Al+++               1.73   1.01e-06    0.0249
   Ca++                1.40   1.71e-05     0.626
   Cl-                 1.92       1.92  6.20e+04
   CrO4--           0.00132   1.83e-24  1.93e-19
   Fe++                3.02   1.36e-11  6.95e-07
   H+                 -16.1    -0.0391     -36.0
   HCO3-            0.00100    0.00100      55.7
   HPO4--             0.362   4.84e-07    0.0424
   K+                 0.237   0.000771      27.5
   Mg++               0.567   1.09e-10  2.42e-06
   Mn++              0.0677   2.39e-08   0.00120
   Na+                 3.20       1.96  4.12e+04
   O2(aq)         -0.000986    -0.0172     -504.
   SO4--            0.00100    0.00100      87.8
   SiO2(aq)            8.13     0.0363  1.99e+03
   Ti(OH)4(aq)        0.306      0.306  3.24e+04

  Elemental composition               In fluid                  Sorbed
                  total moles     moles       mg/kg        moles       mg/kg
 -------------------------------------------------------------------------------
   Aluminum             1.728    1.012e-06     0.02494
   Calcium              1.402    1.709e-05      0.6258
   Carbon            0.001000     0.001000       10.97
   Chlorine             1.915        1.915   6.202e+04
   Chromium          0.001318    1.826e-24   8.672e-20
   Hydrogen             111.0        106.0   9.763e+04
   Iron                 3.023    1.362e-11   6.950e-07
   Magnesium           0.5673    1.088e-10   2.416e-06
   Manganese          0.06774    2.390e-08    0.001199
   Oxygen               81.71        53.70   7.848e+05
   Phosphorus          0.3625    4.835e-07     0.01368
   Potassium           0.2369    0.0007712       27.54
   Silicon              8.132      0.03627       930.4
   Sodium               3.197        1.960   4.117e+04
   Sulfur            0.001000     0.001000       29.29
   Titanium            0.3058       0.3058   1.337e+04


          Step #   161             Xi = 1.0000

          Temperature = 100.0 C    Pressure =  1.013 bars
          pH =  9.737              log fO2 =  -66.335
          Eh =  -0.7287 volts      pe =  -9.8426
          Ionic strength      =    1.713257 molal
          Charge imbalance    =    0.003689 eq/kg (0.1255% error)
          Activity of water   =    0.944174
          Solvent mass        =     0.93706 kg
          Solution mass       =      1.0925 kg
          Mineral mass        =      1.1321 kg
          Solution density    =    1.037    g/cm3
          Solution viscosity  =    0.004    poise
          Chlorinity          =    2.043628 molal
          Dissolved solids    =      142279 mg/kg sol'n
          Hardness            =        1.58 mg/kg sol'n as CaCO3
            carbonate         =        1.58 mg/kg sol'n as CaCO3
            non-carbonate     =        0.00 mg/kg sol'n as CaCO3
          Carbonate alkalinity=       78.86 mg/kg sol'n as CaCO3
          Water type          =    Na-Cl
          Bulk volume         =    1.45e+03 cm3
          Fluid volume        =    1.05e+03 cm3
          Mineral volume      =        399. cm3
          Inert volume        =        0.00 cm3
          Porosity            =        72.5 %
          Permeability        =     0.00746 cm2
          Mass reacted        =    1.11e+03 g

                          moles          moles         grams          cm3      rxn rate
  Reactants             remaining       reacted       reacted       reacted  (mol/kg sec)
 ------------------------------------------------------------------------------------------
   Al2O3               -1.107e-15        0.9599         97.88          --            --  
   CaO                 -1.246e-15         1.557         87.31          --            --  
   Cr2O3               -7.471e-19     0.0007318        0.1112          --            --  
   FeO(ox)              3.636e-15         3.358         241.2          --            --  
   K2O(ox)              2.318e-16        0.1311         12.35          --            --  
   MgO                  8.327e-17        0.6292         25.36          --            --  
   MnO                 -3.578e-18       0.07526         5.339          --            --  
   Na2O(ox)            -7.416e-16        0.7124         44.16          --            --  
   P2O5                 2.481e-16        0.2014         28.58          --            --  
   SiO2                 4.746e-15         9.035         542.9          --            --  
   TiO2                -7.147e-16        0.3397         27.14          --            --  

  Minerals in system     moles      log moles      grams        volume (cm3)
 ----------------------------------------------------------------------------
   Albite                  0.2385     -0.622          62.55           23.91
   Analcime                 1.038      0.016          227.7           100.5
   Andradite              0.03903     -1.409          19.83           5.146
   Annite                  0.2624     -0.581          134.3           40.49
   Chromite             0.0007323     -3.135         0.1639         0.03223
   Diopside                0.6302     -0.201          136.5           41.65
   Hydroxylapatite         0.1343     -0.872          67.44           25.45
   Mesolite                0.2122     -0.673          82.29           36.33
   Minnesotaite            0.8310     -0.080          393.8           122.9
   Tephroite              0.03763     -1.424          7.600           2.868
                                               _____________   _____________
          (total)                                     1132.           399.2 

  Aqueous species       molality    mg/kg sol'n    act. coef.     log act.
 ---------------------------------------------------------------------------
   Na+                      1.714     3.381e+04      0.6276        0.0318
   Cl-                      1.702     5.175e+04      0.5546       -0.0251
   Ti(OH)4(aq)             0.3626     3.605e+04      1.0000       -0.4406
   NaCl(aq)                0.3417     1.713e+04      1.0000       -0.4663
   NaHSiO3(aq)            0.03607         3096.      1.0000       -1.4429
   H2(aq)                 0.03311         57.25      1.0000       -1.4801
   OH-                   0.004833         70.51      0.5931       -2.5426
   HSiO3-                0.002967         196.2      0.6276       -2.7300
   Methane(aq)           0.001067         14.68      1.0000       -2.9718
   HS-                  0.0008897         25.24      0.5931       -3.2776
   K+                   0.0007732         25.93      0.5546       -3.3678
   NaOH(aq)             0.0007236         24.82      1.0000       -3.1405
   SiO2(aq)             0.0004384         22.60      1.0000       -3.3581
   S--                  0.0001772         4.872      0.1287       -4.6419
   KCl(aq)              4.821e-05         3.083      1.0000       -4.3169
   Ca++                 1.564e-05        0.5376      0.1688       -5.5784
   CaCl+                1.747e-06        0.1132      0.6276       -5.9601
   CaCl2(aq)            9.778e-07       0.09308      1.0000       -6.0097
   AlO2-                7.700e-07       0.03895      0.6276       -6.3158
   HPO4--               4.390e-07       0.03614      0.0900       -7.4033
   NaAlO2(aq)           2.989e-07       0.02102      1.0000       -6.5244
   H2S(aq)              2.935e-07      0.008581      1.0000       -6.5324
   PO4---               5.124e-08      0.004174      0.0035       -9.7419
   MnCl+                1.985e-08      0.001539      0.6276       -7.9046
    (only species > 1e-8 molal listed)

  Mineral saturation states
                     log Q/K                          log Q/K
 ----------------------------------------------------------------
   Mesolite           0.0000 sat    Pyrrhotite        -1.1895     
   Tephroite          0.0000 sat    Alabandite        -1.2705     
   Annite             0.0000 sat    Maximum_Microcli  -1.3076     
   Chromite           0.0000 sat    K-Feldspar        -1.3204     
   Albite             0.0000 sat    Jadeite           -1.3583     
   Albite_low         0.0000 sat    Saponite-Na       -1.4508     
   Analcime           0.0000 sat    Halite            -1.5713     
   Minnesotaite       0.0000 sat    Fayalite          -1.6743     
   Diopside           0.0000 sat    Mn(OH)2(am)       -1.7504     
   Hydroxylapatite    0.0000 sat    Gyrolite          -1.7976     
   Andradite          0.0000 sat    Celadonite        -1.8590     
   Hedenbergite      -0.0009        Nepheline         -1.8596     
   Rhodonite         -0.2616        Saponite-Ca       -2.0755     
   Quartz            -0.2799        Sanidine_high     -2.1164     
   Wollastonite      -0.3180        FeO               -2.1943     
   Greenalite        -0.4110        Saponite-K        -2.3942     
   Tridymite         -0.4517        Okenite           -2.4054     
   Pseudowollastoni  -0.4523        Prehnite          -2.4349     
   Ice               -0.4919        Talc              -2.5336     
   Chalcedony        -0.4966        Eskolaite         -2.6183     
   Cristobalite(alp  -0.6976        Diaspore          -2.7008     
   Natrolite         -0.8234        Saponite-Mg       -2.8006     
   Albite_high       -0.9311        Whitlockite       -2.8292     
   Ferrosilite       -0.9326        Enstatite         -2.8993     
   Coesite           -0.9383        Wustite           -2.9123     
   Cristobalite(bet  -0.9998        Stilbite          -2.9761     
   Tremolite         -1.0514        Boehmite          -2.9956     
   Troilite          -1.1099        Fe(OH)2           -2.9988     
   SiO2(am)          -1.1738     
    (only minerals with log Q/K > -3 listed)

                         partial
  Gases               press. (bar)     fugacity     fug. coef.    log fug.
 ---------------------------------------------------------------------------
   H2(g)                    41.42         41.45         1.001      1.6175
   CH4(g)                   1.221         1.220        0.9993      0.0864
   H2O(g)                  0.7988        0.7870        0.9852     -0.1040
   H2S(g)               8.787e-06     8.753e-06        0.9961     -5.0579
   HCl(g)               5.018e-14     5.018e-14         1.000*   -13.2995
   CO2(g)               3.430e-21     3.422e-21        0.9976    -20.4657
   CO(g)                4.119e-23     4.119e-23         1.000*   -22.3852
   C2H4(g)              2.246e-26     2.246e-26         1.000*   -25.6485
   S2(g)                9.951e-34     9.951e-34         1.000*   -33.0021
   SO2(g)               9.716e-37     9.646e-37        0.9928    -36.0157
   Na(g)                2.435e-37     2.435e-37         1.000*   -36.6135
   K(g)                 1.191e-41     1.191e-41         1.000*   -40.9240
   Cl2(g)               8.482e-56     8.482e-56         1.000*   -55.0715
   O2(g)                4.629e-67     4.628e-67        0.9999    -66.3346
   Mg(g)                4.230e-68     4.230e-68         1.000*   -67.3736
   Ca(g)                6.614e-82     6.614e-82         1.000*   -81.1795
   C(g)                1.830e-102    1.830e-102         1.000*  -101.7375
   Al(g)               3.574e-103    3.574e-103         1.000*  -102.4468
   Si(g)               7.841e-108    7.841e-108         1.000*  -107.1056
    *no data, gas taken to be ideal

                                  In fluid              Sorbed            Kd
  Original basis total moles   moles     mg/kg      moles     mg/kg      L/kg
 -------------------------------------------------------------------------------
   H2O                 63.6       52.1  8.59e+05
   Al+++               1.92   1.00e-06    0.0247
   Ca++                1.56   1.72e-05     0.631
   Cl-                 1.92       1.92  6.21e+04
   CrO4--           0.00146   1.89e-24  2.00e-19
   Fe++                3.36   1.30e-11  6.66e-07
   H+                 -17.9    -0.0400     -36.9
   HCO3-            0.00100    0.00100      55.9
   HPO4--             0.403   4.60e-07    0.0404
   K+                 0.263   0.000770      27.5
   Mg++               0.630   9.83e-11  2.19e-06
   Mn++              0.0753   2.28e-08   0.00115
   Na+                 3.34       1.96  4.13e+04
   O2(aq)          -0.00110    -0.0195     -572.
   SO4--            0.00100    0.00100      87.9
   SiO2(aq)            9.04     0.0370  2.03e+03
   Ti(OH)4(aq)        0.340      0.340  3.60e+04

  Elemental composition               In fluid                  Sorbed
                  total moles     moles       mg/kg        moles       mg/kg
 -------------------------------------------------------------------------------
   Aluminum             1.920    1.002e-06     0.02474
   Calcium              1.558    1.721e-05      0.6312
   Carbon            0.001000     0.001000       10.99
   Chlorine             1.915        1.915   6.214e+04
   Chromium          0.001465    1.888e-24   8.986e-20
   Hydrogen             111.0        105.5   9.733e+04
   Iron                 3.359    1.303e-11   6.663e-07
   Magnesium           0.6302    9.827e-11   2.186e-06
   Manganese          0.07526    2.284e-08    0.001149
   Oxygen               84.62        53.49   7.833e+05
   Phosphorus          0.4028    4.595e-07     0.01303
   Potassium           0.2631    0.0007697       27.55
   Silicon              9.035      0.03699       950.9
   Sodium               3.340        1.961   4.127e+04
   Sulfur            0.001000     0.001000       29.35
   Titanium            0.3397       0.3397   1.489e+04
