# Supplementary material for: Mineral Indicators of Geologically Recent Past Habitability on Mars
Source: Life (Basel). 2023 Dec 15;13(12):2349. doi: 10.3390/life13122349 (PMC10744562; doi:10.3390/life13122349)
Supplement: Supplementary file 1 [file life-13-02349-s001.zip › Supplemental Files 1/NaClO4/NaClO4_373/React_output_Alh77005_373.txt]

          Step #     0             Xi = 0.0000

          Temperature = 100.0 C    Pressure =  1.013 bars
          pH =  7.291              log fO2 =   -3.057
          Eh =   0.6236 volts      pe =   8.4228
          Ionic strength      =    1.618989 molal
          Charge imbalance    =    0.003624 eq/kg (0.1247% error)
          Activity of water   =    0.947237
          Solvent mass        =      1.0000 kg
          Solution mass       =      1.1122 kg
          Mineral mass        =      0.0000 kg
          Solution density    =    1.013    g/cm3
          Solution viscosity  =    0.004    poise
          Chlorinity          =    1.915000 molal
          Dissolved solids    =      100913 mg/kg sol'n
          Hardness            =      179.98 mg/kg sol'n as CaCO3
            carbonate         =       42.13 mg/kg sol'n as CaCO3
            non-carbonate     =      137.85 mg/kg sol'n as CaCO3
          Carbonate alkalinity=       42.13 mg/kg sol'n as CaCO3
          Water type          =    Na-Cl
          Bulk volume         =    1.10e+03 cm3
          Fluid volume        =    1.10e+03 cm3
          Mineral volume      =        0.00 cm3
          Inert volume        =        0.00 cm3
          Porosity            =        100. %
          Permeability        =        98.7 cm2
          Mass reacted        =           0 g

                          moles          moles         grams          cm3      rxn rate
  Reactants             remaining       reacted       reacted       reacted  (mol/kg sec)
 ------------------------------------------------------------------------------------------
   H2O                      0.000         0.000         0.000          --            --  
   Al2O3                   0.3131         0.000         0.000          --            --  
   CaO                     0.6268         0.000         0.000          --            --  
   Cr2O3                  0.07171         0.000         0.000          --            --  
   FeO(ox)                  3.112         0.000         0.000          --            --  
   K2O(ox)               0.003542         0.000         0.000          --            --  
   MgO                      7.782         0.000         0.000          --            --  
   MnO                    0.07056         0.000         0.000          --            --  
   Na2O(ox)               0.08434         0.000         0.000          --            --  
   P2O5                   0.03134         0.000         0.000          --            --  
   S                      0.01769         0.000         0.000         0.000          --  
   SiO2                     7.849         0.000         0.000          --            --  
   TiO2                   0.05430         0.000         0.000          --            --  

  No minerals in system.

  Aqueous species       molality    mg/kg sol'n    act. coef.     log act.
 ---------------------------------------------------------------------------
   Na+                      1.612     3.332e+04      0.6255        0.0035
   Cl-                      1.611     5.135e+04      0.5542       -0.0493
   NaCl(aq)                0.3029     1.591e+04      1.0000       -0.5187
   SO4--                0.0009642         83.27      0.0915       -4.0545
   K+                   0.0009433         33.16      0.5542       -3.2817
   Ca++                 0.0008528         30.73      0.1697       -3.8395
   HCO3-                0.0007402         40.61      0.6255       -3.3344
   Fe++                 0.0006314         31.71      0.1697       -3.9700
   Mg++                 0.0006283         13.73      0.2476       -3.8081
   MgCl+                0.0003376         18.14      0.6255       -3.6754
   FeCl+                0.0002458         20.17      0.6255       -3.8133
   NaHCO3(aq)           0.0001813         13.69      1.0000       -3.7417
   FeCl4--              0.0001179         20.95      0.0915       -4.9671
   CaCl+                9.087e-05         6.171      0.6255       -4.2454
   CO2(aq)              6.119e-05         2.421      1.0000       -4.2133
   KCl(aq)              5.559e-05         3.726      1.0000       -4.2550
   CaCl2(aq)            4.796e-05         4.785      1.0000       -4.3192
   MgSO4(aq)            3.053e-05         3.304      1.0000       -4.5153
   OH-                  1.737e-05        0.2656      0.5918       -4.9880
   CO3--                6.751e-06        0.3642      0.1105       -6.1274
   CaSO4(aq)            4.141e-06        0.5069      1.0000       -5.3829
   MgHCO3+              3.139e-06        0.2408      0.6255       -5.7070
   CaHCO3+              2.805e-06        0.2550      0.6255       -5.7558
   FeCO3+               2.495e-06        0.2599      0.6255       -5.8067
   NaOH(aq)             2.431e-06       0.08743      1.0000       -5.6142
   FeCl2(aq)            1.434e-06        0.1634      1.0000       -5.8435
   CaCO3(aq)            1.423e-06        0.1280      1.0000       -5.8469
   KSO4-                1.154e-06        0.1402      0.6255       -6.1416
   Ti(OH)4(aq)          1.000e-06        0.1042      1.0000       -6.0000
   CrO4--               9.375e-07       0.09777      0.0915       -7.0667
   HPO4--               8.729e-07       0.07532      0.0915       -7.0977
   MnCl+                8.051e-07       0.06543      0.6255       -6.2979
   SiO2(aq)             7.688e-07       0.04153      1.0000       -6.1142
   AlO2-                7.295e-07       0.03869      0.6255       -6.3408
   O2(aq)               6.838e-07       0.01967      1.0000       -6.1651
   FeCl++               6.802e-07       0.05584      0.1105       -7.1241
   MgCO3(aq)            3.845e-07       0.02915      1.0000       -6.4151
   NaCO3-               3.274e-07       0.02443      0.6255       -6.6888
   Fe+++                2.878e-07       0.01445      0.0477       -7.8625
   NaAlO2(aq)           2.645e-07       0.01949      1.0000       -6.5776
   NaHSiO3(aq)          2.125e-07       0.01912      1.0000       -6.6727
   Mn++                 1.924e-07      0.009503      0.1697       -7.4861
   H2PO4-               1.268e-07       0.01106      0.6255       -7.1007
   HCrO4-               6.250e-08      0.006575      0.6255       -7.4079
   H+                   6.166e-08     5.588e-05      0.8305       -7.2906
   HSiO3-               1.872e-08      0.001297      0.6255       -7.9315
   HCl(aq)              1.097e-08     0.0003595      1.0000       -7.9599
    (only species > 1e-8 molal listed)

  Mineral saturation states
                     log Q/K                          log Q/K
 ----------------------------------------------------------------
   Magnetite         35.8446s/sat   Chamosite-7A       1.2017s/sat
   Cronstedtite-7A   35.6471s/sat   FeO                0.7892s/sat
   Hematite          32.5553s/sat   Annite             0.7446s/sat
   Ferrite-Mg        27.6730s/sat   Ripidolite-14A     0.7092s/sat
   Ferrite-Ca        26.6285s/sat   Dolomite-ord       0.1711s/sat
   Jarosite          25.1652s/sat   Dolomite           0.1704s/sat
   Nontronite-Na     22.5086s/sat   Fe(OH)2           -0.0139     
   Nontronite-Mg     22.3251s/sat   Hercynite         -0.0451     
   Nontronite-Ca     22.1801s/sat   Hydroxylapatite   -0.1746     
   Nontronite-K      21.6034s/sat   Diaspore          -0.2789     
   Nontronite-H      21.0887s/sat   Magnesite         -0.4394     
   Andradite         19.8771s/sat   Ice               -0.4905     
   Goethite          15.5765s/sat   Boehmite          -0.5737     
   Fe(OH)3           11.2509s/sat   Calcite           -0.6576     
   Ferrite-Dicalciu   9.4450s/sat   Ferrosilite       -0.7052     
   Daphnite-14A       7.0683s/sat   Aragonite         -0.8012     
   NaFeO2             7.0286s/sat   Dolomite-dis      -0.9422     
   Bixbyite           5.8294s/sat   Gibbsite          -1.0709     
   Strengite          5.3781s/sat   Halite            -1.6237     
   Pyrolusite         5.0236s/sat   Brucite           -1.7253     
   Epidote            4.5364s/sat   Monohydrocalcite  -1.8887     
   Epidote-ord        4.5310s/sat   Whitlockite       -1.8949     
   Hausmannite        4.4682s/sat   Minnesotaite      -2.0726     
   Daphnite-7A        4.1931s/sat   Dawsonite         -2.0977     
   Greenalite         3.0301s/sat   Ripidolite-7A     -2.1980     
   Wustite            1.5899s/sat   Rhodochrosite     -2.4394     
   Fayalite           1.5365s/sat   Anhydrite         -2.5089     
   Siderite           1.4829s/sat   Corundum          -2.6159     
    (only minerals with log Q/K > -3 listed)

                         partial
  Gases               press. (bar)     fugacity     fug. coef.    log fug.
 ---------------------------------------------------------------------------
   H2O(g)                  0.8014        0.7895        0.9852     -0.1026
   CO2(g)                0.005713      0.005700        0.9976     -2.2441
   O2(g)                0.0008761     0.0008760        0.9999     -3.0575
   HCl(g)               1.328e-11     1.328e-11         1.000*   -10.8768
   Cl2(g)               2.576e-19     2.576e-19         1.000*   -18.5890
   H2(g)                9.552e-31     9.559e-31         1.001    -30.0196
   CO(g)                1.577e-36     1.577e-36         1.000*   -35.8022
   SO2(g)               3.817e-42     3.789e-42        0.9928    -41.4215
   Na(g)                1.238e-55     1.238e-55         1.000*   -54.9071
   K(g)                 7.882e-60     7.882e-60         1.000*   -59.1034
   Mg(g)                1.169e-97     1.169e-97         1.000*   -96.9321
   H2S(g)              4.206e-106    4.189e-106        0.9961   -105.3778
   CH4(g)              5.715e-109    5.711e-109        0.9993   -108.2433
   Ca(g)               1.068e-116    1.068e-116         1.000*  -115.9714
   C(g)                1.611e-147    1.611e-147         1.000*  -146.7930
   Al(g)               3.286e-148    3.286e-148         1.000*  -147.4834
   S2(g)               4.287e-171    4.287e-171         1.000*  -170.3679
   Si(g)               7.264e-174    7.264e-174         1.000*  -173.1388
   C2H4(g)             9.252e-180    9.252e-180         1.000*  -179.0337
    *no data, gas taken to be ideal

                                  In fluid              Sorbed            Kd
  Original basis total moles   moles     mg/kg      moles     mg/kg      L/kg
 -------------------------------------------------------------------------------
   H2O                 55.5       55.5  8.99e+05
   Al+++           1.00e-06   1.00e-06    0.0243
   Ca++             0.00100    0.00100      36.0
   Cl-                 1.92       1.92  6.10e+04
   CrO4--          1.00e-06   1.00e-06     0.104
   Fe++             0.00100    0.00100      50.2
   H+              2.95e-05   2.95e-05    0.0268
   HCO3-            0.00100    0.00100      54.9
   HPO4--          1.00e-06   1.00e-06    0.0863
   K+               0.00100    0.00100      35.2
   Mg++             0.00100    0.00100      21.9
   Mn++            1.00e-06   1.00e-06    0.0494
   Na+                 1.92       1.92  3.96e+04
   O2(aq)          1.55e-06   1.55e-06    0.0446
   SO4--            0.00100    0.00100      86.4
   SiO2(aq)        1.00e-06   1.00e-06    0.0540
   Ti(OH)4(aq)     1.00e-06   1.00e-06     0.104

  Elemental composition               In fluid                  Sorbed
                  total moles     moles       mg/kg        moles       mg/kg
 -------------------------------------------------------------------------------
   Aluminum         1.000e-06    1.000e-06     0.02426
   Calcium           0.001000     0.001000       36.03
   Carbon            0.001000     0.001000       10.80
   Chlorine             1.915        1.915   6.104e+04
   Chromium         1.000e-06    1.000e-06     0.04675
   Hydrogen             111.0        111.0   1.006e+05
   Iron              0.001000     0.001000       50.21
   Magnesium         0.001000     0.001000       21.85
   Manganese        1.000e-06    1.000e-06     0.04939
   Oxygen               55.52        55.52   7.986e+05
   Phosphorus       1.000e-06    1.000e-06     0.02785
   Potassium         0.001000     0.001000       35.15
   Silicon          1.000e-06    1.000e-06     0.02525
   Sodium               1.915        1.915   3.958e+04
   Sulfur            0.001000     0.001000       28.83
   Titanium         1.000e-06    1.000e-06     0.04305


          Step #     0             Xi = 0.0000

          Temperature = 100.0 C    Pressure =  1.013 bars
          pH =  5.277              log fO2 =  -50.900
          Eh =  -0.1128 volts      pe =  -1.5242
          Ionic strength      =    1.617923 molal
          Charge imbalance    =    0.003624 eq/kg (0.1248% error)
          Activity of water   =    0.947228
          Solvent mass        =      1.0000 kg
          Solution mass       =      1.1122 kg
          Mineral mass        =  4.0458e-05 kg
          Solution density    =    1.013    g/cm3
          Solution viscosity  =    0.004    poise
          Chlorinity          =    1.914986 molal
          Dissolved solids    =      100874 mg/kg sol'n
          Hardness            =      179.98 mg/kg sol'n as CaCO3
            carbonate         =        4.96 mg/kg sol'n as CaCO3
            non-carbonate     =      175.03 mg/kg sol'n as CaCO3
          Carbonate alkalinity=        4.96 mg/kg sol'n as CaCO3
          Water type          =    Na-Cl
          Bulk volume         =    1.10e+03 cm3
          Fluid volume        =    1.10e+03 cm3
          Mineral volume      =     0.00772 cm3
          Inert volume        =        0.00 cm3
          Porosity            =        100. %
          Permeability        =        98.7 cm2
          Mass reacted        =           0 g

                          moles          moles         grams          cm3      rxn rate
  Reactants             remaining       reacted       reacted       reacted  (mol/kg sec)
 ------------------------------------------------------------------------------------------
   H2O                      0.000         0.000         0.000          --            --  
   Al2O3                   0.3131         0.000         0.000          --            --  
   CaO                     0.6268         0.000         0.000          --            --  
   Cr2O3                  0.07171         0.000         0.000          --            --  
   FeO(ox)                  3.112         0.000         0.000          --            --  
   K2O(ox)               0.003542         0.000         0.000          --            --  
   MgO                      7.782         0.000         0.000          --            --  
   MnO                    0.07056         0.000         0.000          --            --  
   Na2O(ox)               0.08434         0.000         0.000          --            --  
   P2O5                   0.03134         0.000         0.000          --            --  
   S                      0.01769         0.000         0.000         0.000          --  
   SiO2                     7.849         0.000         0.000          --            --  
   TiO2                   0.05430         0.000         0.000          --            --  

  Minerals in system     moles      log moles      grams        volume (cm3)
 ----------------------------------------------------------------------------
   Chromite             5.000e-07     -6.301      0.0001119       2.200e-05
   Diaspore             9.684e-07     -6.014      5.809e-05       1.720e-05
   Hematite             0.0002283     -3.641        0.03646        0.006912
   Pyrite               3.192e-05     -4.496       0.003829       0.0007641
                                               _____________   _____________
          (total)                                   0.04046        0.007715 

  Aqueous species       molality    mg/kg sol'n    act. coef.     log act.
 ---------------------------------------------------------------------------
   Na+                      1.612     3.332e+04      0.6254        0.0036
   Cl-                      1.611     5.136e+04      0.5542       -0.0492
   NaCl(aq)                0.3029     1.592e+04      1.0000       -0.5187
   K+                   0.0009433         33.16      0.5542       -3.2817
   SO4--                0.0009017         77.88      0.0915       -4.0835
   CO2(aq)              0.0008719         34.50      1.0000       -3.0595
   Ca++                 0.0008563         30.86      0.1697       -3.8377
   Mg++                 0.0006315         13.80      0.2476       -3.8059
   MgCl+                0.0003394         18.24      0.6254       -3.6731
   Fe++                 0.0003237         16.26      0.1697       -4.2601
   FeCl+                0.0001260         10.35      0.6254       -4.1033
   HCO3-                0.0001022         5.610      0.6254       -4.1942
   CaCl+                9.127e-05         6.198      0.6254       -4.2435
   FeCl4--              6.047e-05         10.75      0.0915       -5.2570
   KCl(aq)              5.560e-05         3.727      1.0000       -4.2549
   CaCl2(aq)            4.817e-05         4.807      1.0000       -4.3172
   MgSO4(aq)            2.870e-05         3.106      1.0000       -4.5421
   NaHCO3(aq)           2.504e-05         1.891      1.0000       -4.6014
   H+                   6.361e-06      0.005765      0.8305       -5.2771
   CaSO4(aq)            3.890e-06        0.4761      1.0000       -5.4101
   HCl(aq)              1.131e-06       0.03709      1.0000       -5.9464
   KSO4-                1.080e-06        0.1312      0.6254       -6.1706
   Ti(OH)4(aq)          1.000e-06        0.1042      1.0000       -6.0000
   SiO2(aq)             9.971e-07       0.05387      1.0000       -6.0013
   H2PO4-               9.363e-07       0.08165      0.6254       -6.2324
   MnCl+                8.055e-07       0.06547      0.6254       -6.2977
   FeCl2(aq)            7.354e-07       0.08381      1.0000       -6.1335
   HSO4-                6.973e-07       0.06086      0.6254       -6.3604
   MgHCO3+              4.358e-07       0.03343      0.6254       -6.5646
   CaHCO3+              3.891e-07       0.03537      0.6254       -6.6138
   Mn++                 1.924e-07      0.009505      0.1697       -7.4860
   OH-                  1.684e-07      0.002575      0.5918       -7.0015
   H2S(aq)              6.758e-08      0.002071      1.0000       -7.1702
   HPO4--               6.247e-08      0.005391      0.0915       -8.2429
   NaOH(aq)             2.357e-08     0.0008476      1.0000       -7.6277
   AlO2-                1.344e-08     0.0007128      0.6254       -8.0754
   HAlO2(aq)            1.138e-08     0.0006140      1.0000       -7.9437
    (only species > 1e-8 molal listed)

  Mineral saturation states
                     log Q/K                          log Q/K
 ----------------------------------------------------------------
   Pyrite             0.0000 sat    Magnetite         -1.0278     
   Diaspore           0.0000 sat    Eskolaite         -1.2847     
   Chromite           0.0000 sat    Halite            -1.6237     
   Hematite           0.0000 sat    Siderite          -1.6805     
   Boehmite          -0.2948        Corundum          -2.0582     
   Ice               -0.4905        Anhydrite         -2.5361     
   Goethite          -0.7012        Dawsonite         -2.6785     
   Gibbsite          -0.7920        Quartz            -2.9231     
    (only minerals with log Q/K > -3 listed)

                         partial
  Gases               press. (bar)     fugacity     fug. coef.    log fug.
 ---------------------------------------------------------------------------
   H2O(g)                  0.8014        0.7895        0.9852     -0.1026
   CO2(g)                 0.08141       0.08122        0.9976     -1.0903
   H2S(g)               2.023e-06     2.015e-06        0.9961     -5.6957
   H2(g)                7.964e-07     7.970e-07         1.001     -6.0986
   HCl(g)               1.370e-09     1.370e-09         1.000*    -8.8633
   CO(g)                1.873e-11     1.873e-11         1.000*   -10.7274
   CH4(g)               3.935e-12     3.932e-12        0.9993    -11.4054
   SO2(g)               3.167e-14     3.145e-14        0.9928    -13.5024
   S2(g)                1.427e-19     1.427e-19         1.000*   -18.8456
   C2H4(g)              6.311e-34     6.311e-34         1.000*   -33.1999
   Cl2(g)               3.289e-39     3.289e-39         1.000*   -38.4829
   Na(g)                1.096e-45     1.096e-45         1.000*   -44.9601
   K(g)                 6.977e-50     6.977e-50         1.000*   -49.1563
   O2(g)                1.260e-51     1.260e-51        0.9999    -50.8996
   Mg(g)                9.207e-78     9.207e-78         1.000*   -77.0359
   Ca(g)                8.403e-97     8.403e-97         1.000*   -96.0756
   C(g)                 1.595e-98     1.595e-98         1.000*   -97.7972
   Al(g)               4.754e-112    4.754e-112         1.000*  -111.3229
   Si(g)               6.550e-126    6.550e-126         1.000*  -125.1838
    *no data, gas taken to be ideal

                                  In fluid              Sorbed            Kd
  Original basis total moles   moles     mg/kg      moles     mg/kg      L/kg
 -------------------------------------------------------------------------------
   H2O                 55.5       55.5  8.99e+05
   Al+++           1.00e-06   3.16e-08  0.000766
   Ca++             0.00100    0.00100      36.0
   Cl-                 1.92       1.91  6.10e+04
   CrO4--          1.00e-06   1.58e-14  1.65e-09
   Fe++             0.00100   0.000511      25.7
   H+              2.95e-05   0.000881     0.798
   HCO3-            0.00100    0.00100      54.9
   HPO4--          1.00e-06   1.00e-06    0.0863
   K+               0.00100    0.00100      35.2
   Mg++             0.00100    0.00100      21.9
   Mn++            1.00e-06   1.00e-06    0.0494
   Na+                 1.92       1.91  3.96e+04
   O2(aq)          1.55e-06  -1.50e-07  -0.00431
   SO4--            0.00100   0.000936      80.9
   SiO2(aq)        1.00e-06   1.00e-06    0.0540
   Ti(OH)4(aq)     1.00e-06   1.00e-06     0.104

  Elemental composition               In fluid                  Sorbed
                  total moles     moles       mg/kg        moles       mg/kg
 -------------------------------------------------------------------------------
   Aluminum         1.000e-06    3.159e-08   0.0007664
   Calcium           0.001000     0.001000       36.03
   Carbon            0.001000     0.001000       10.80
   Chlorine             1.915        1.915   6.104e+04
   Chromium         1.000e-06    1.583e-14   7.403e-10
   Hydrogen             111.0        111.0   1.006e+05
   Iron              0.001000    0.0005110       25.66
   Magnesium         0.001000     0.001000       21.85
   Manganese        1.000e-06    1.000e-06     0.04940
   Oxygen               55.52        55.51   7.986e+05
   Phosphorus       1.000e-06    1.000e-06     0.02785
   Potassium         0.001000     0.001000       35.15
   Silicon          1.000e-06    1.000e-06     0.02525
   Sodium               1.915        1.915   3.958e+04
   Sulfur            0.001000    0.0009362       26.99
   Titanium         1.000e-06    1.000e-06     0.04305


          Step #     1             Xi = 0.0100

          Temperature = 100.0 C    Pressure =  1.013 bars
          pH =  8.704              log fO2 =  -62.091
          Eh =  -0.5737 volts      pe =  -7.7491
          Ionic strength      =    1.617950 molal
          Charge imbalance    =    0.003627 eq/kg (0.1249% error)
          Activity of water   =    0.947167
          Solvent mass        =     0.99910 kg
          Solution mass       =      1.1112 kg
          Mineral mass        =    0.012073 kg
          Solution density    =    1.013    g/cm3
          Solution viscosity  =    0.004    poise
          Chlorinity          =    1.916729 molal
          Dissolved solids    =      100910 mg/kg sol'n
          Hardness            =      250.15 mg/kg sol'n as CaCO3
            carbonate         =       53.51 mg/kg sol'n as CaCO3
            non-carbonate     =      196.64 mg/kg sol'n as CaCO3
          Carbonate alkalinity=       53.51 mg/kg sol'n as CaCO3
          Water type          =    Na-Cl
          Bulk volume         =    1.10e+03 cm3
          Fluid volume        =    1.10e+03 cm3
          Mineral volume      =        4.02 cm3
          Inert volume        =        0.00 cm3
          Porosity            =        99.6 %
          Permeability        =        87.0 cm2
          Mass reacted        =        11.1 g

                          moles          moles         grams          cm3      rxn rate
  Reactants             remaining       reacted       reacted       reacted  (mol/kg sec)
 ------------------------------------------------------------------------------------------
   H2O                      0.000         0.000         0.000          --            --  
   Al2O3                   0.3099      0.003131        0.3192          --            --  
   CaO                     0.6205      0.006268        0.3515          --            --  
   Cr2O3                  0.07100     0.0007171        0.1090          --            --  
   FeO(ox)                  3.081       0.03112         2.236          --            --  
   K2O(ox)               0.003507     3.542e-05      0.003337          --            --  
   MgO                      7.704       0.07782         3.137          --            --  
   MnO                    0.06985     0.0007056       0.05005          --            --  
   Na2O(ox)               0.08350     0.0008434       0.05228          --            --  
   P2O5                   0.03103     0.0003134       0.04449          --            --  
   S                      0.01751     0.0001769      0.005672      0.002744          --  
   SiO2                     7.770       0.07849         4.716          --            --  
   TiO2                   0.05376     0.0005430       0.04338          --            --  

  Minerals in system     moles      log moles      grams        volume (cm3)
 ----------------------------------------------------------------------------
   Andradite             0.001148     -2.940         0.5836          0.1514
   Antigorite            0.001010     -2.996          4.581           1.767
   Chromite             0.0007176     -3.144         0.1606         0.03158
   Daphnite-14A          0.001158     -2.936         0.8261          0.2471
   Hydroxylapatite      0.0002093     -3.679         0.1051         0.03967
   Magnetite             0.007284     -2.138          1.686          0.3243
   Phlogopite           0.0003532     -3.452         0.1474         0.05286
   Ripidolite-14A       0.0002151     -3.667         0.1331         0.04510
   Saponite-Na           0.009545     -2.020          3.689           1.305
   Tephroite            0.0003464     -3.460        0.06996         0.02640
   Troilite              0.001031     -2.987        0.09067         0.03421
                                               _____________   _____________
          (total)                                     12.07           4.024 

  Aqueous species       molality    mg/kg sol'n    act. coef.     log act.
 ---------------------------------------------------------------------------
   Cl-                      1.613     5.141e+04      0.5542       -0.0487
   Na+                      1.612     3.332e+04      0.6254        0.0035
   NaCl(aq)                0.3032     1.593e+04      1.0000       -0.5182
   Ca++                  0.002389         86.07      0.1697       -3.3921
   Methane(aq)           0.001001         14.44      1.0000       -2.9996
   K+                   0.0006783         23.84      0.5542       -3.4249
   Ti(OH)4(aq)          0.0005445         56.75      1.0000       -3.2640
   OH-                  0.0004502         6.883      0.5918       -3.5745
   CaCl+                0.0002549         17.31      0.6254       -3.7975
   H2(aq)               0.0002509        0.4547      1.0000       -3.6005
   HS-                  0.0001426         4.240      0.5918       -4.0738
   CaCl2(aq)            0.0001347         13.44      1.0000       -3.8707
   NaHSiO3(aq)          0.0001218         10.96      1.0000       -3.9142
   NaOH(aq)             6.300e-05         2.266      1.0000       -4.2006
   KCl(aq)              4.003e-05         2.683      1.0000       -4.3977
   SiO2(aq)             1.701e-05        0.9189      1.0000       -4.7693
   MnCl+                1.113e-05        0.9043      0.6254       -5.1575
   HSiO3-               1.073e-05        0.7440      0.6254       -5.1730
   AlO2-                9.964e-06        0.5284      0.6254       -5.2054
   NaAlO2(aq)           3.612e-06        0.2662      1.0000       -5.4423
   Mn++                 2.655e-06        0.1311      0.1697       -6.3462
   S--                  2.598e-06       0.07491      0.1300       -6.4714
   Mg++                 9.581e-07       0.02094      0.2476       -6.6248
   MgCl+                5.156e-07       0.02770      0.6254       -6.4915
   H2S(aq)              5.066e-07       0.01552      1.0000       -6.2953
    (only species > 1e-8 molal listed)

  Mineral saturation states
                     log Q/K                          log Q/K
 ----------------------------------------------------------------
   Andradite          0.0000 sat    Halite            -1.6232     
   Phlogopite         0.0000 sat    Pyrite            -1.6380     
   Antigorite         0.0000 sat    Tremolite         -1.6450     
   Hydroxylapatite    0.0000 sat    Quartz            -1.6911     
   Saponite-Na        0.0000 sat    Brucite           -1.7149     
   Magnetite          0.0000 sat    Pseudowollastoni  -1.7424     
   Ripidolite-14A     0.0000 sat    Hedenbergite      -1.8280     
   Chromite           0.0000 sat    Analcime          -1.8386     
   Daphnite-14A       0.0000 sat    Tridymite         -1.8629     
   Tephroite          0.0000 sat    Saponite-H        -1.8881     
   Troilite           0.0000 sat    Talc              -1.9056     
   Pyrrhotite        -0.0796        Chalcedony        -1.9078     
   Saponite-Ca       -0.2547        Wustite           -1.9720     
   Alabandite        -0.3292        Cristobalite(alp  -2.1088     
   Clinochlore-14A   -0.3857        Fe(OH)2           -2.1233     
   Chrysotile        -0.4653        Prehnite          -2.1389     
   Ice               -0.4906        Nepheline         -2.1887     
   Annite            -0.5564        Enstatite         -2.2200     
   Diaspore          -0.5571        Chamosite-7A      -2.2284     
   Greenalite        -0.6081        Epidote           -2.3040     
   Diopside          -0.6108        Epidote-ord       -2.3094     
   Mesolite          -0.6171        Coesite           -2.3495     
   Saponite-Mg       -0.6548        Cristobalite(bet  -2.4110     
   Boehmite          -0.8519        Monticellite      -2.5113     
   Saponite-K        -0.9530        SiO2(am)          -2.5850     
   Cronstedtite-7A   -0.9619        Manganosite       -2.6411     
   Rhodonite         -0.9672        Hercynite         -2.7108     
   Mn(OH)2(am)       -1.0434        Amesite-14A       -2.7908     
   Hematite          -1.1800        Grossular         -2.8606     
   Goethite          -1.2912        Whitlockite       -2.8700     
   FeO               -1.3201        Daphnite-7A       -2.8752     
   Fayalite          -1.3371        Natrolite         -2.8900     
   Gibbsite          -1.3492        Ripidolite-7A     -2.9072     
   Ferrosilite       -1.4696        Scolecite         -2.9453     
   Wollastonite      -1.6081     
    (only minerals with log Q/K > -3 listed)

                         partial
  Gases               press. (bar)     fugacity     fug. coef.    log fug.
 ---------------------------------------------------------------------------
   CH4(g)                   1.145         1.144        0.9993      0.0586
   H2O(g)                  0.8013        0.7895        0.9852     -0.1027
   H2(g)                   0.3139        0.3141         1.001     -0.5029
   H2S(g)               1.517e-05     1.511e-05        0.9961     -4.8208
   CO2(g)               9.817e-13     9.794e-13        0.9976    -12.0090
   HCl(g)               5.130e-13     5.130e-13         1.000*   -12.2898
   CO(g)                8.905e-17     8.905e-17         1.000*   -16.0504
   C2H4(g)              3.441e-22     3.441e-22         1.000*   -21.4633
   S2(g)                5.163e-29     5.163e-29         1.000*   -28.2871
   SO2(g)               3.878e-30     3.850e-30        0.9928    -29.4145
   Na(g)                1.840e-39     1.840e-39         1.000*   -38.7352
   K(g)                 8.420e-44     8.420e-44         1.000*   -43.0747
   Cl2(g)               1.170e-51     1.170e-51         1.000*   -50.9318
   O2(g)                8.112e-63     8.111e-63        0.9999    -62.0909
   Mg(g)                3.936e-68     3.936e-68         1.000*   -67.4050
   Ca(g)                6.604e-84     6.604e-84         1.000*   -83.1802
   C(g)                 2.989e-98     2.989e-98         1.000*   -97.5245
   Al(g)               3.262e-104    3.262e-104         1.000*  -103.4865
   Si(g)               1.736e-113    1.736e-113         1.000*  -112.7605
    *no data, gas taken to be ideal

                                  In fluid              Sorbed            Kd
  Original basis total moles   moles     mg/kg      moles     mg/kg      L/kg
 -------------------------------------------------------------------------------
   H2O                 55.6       55.5  8.99e+05
   Al+++            0.00626   1.36e-05     0.329
   Ca++             0.00727    0.00278      100.
   Cl-                 1.92       1.92  6.11e+04
   CrO4--           0.00144   7.40e-24  7.72e-19
   Fe++              0.0321   1.15e-08  0.000580
   H+                -0.248   0.000444     0.403
   HCO3-            0.00100    0.00100      54.9
   HPO4--          0.000628   2.37e-09  0.000205
   K+               0.00107   0.000718      25.3
   Mg++              0.0788   1.47e-06    0.0322
   Mn++            0.000707   1.38e-05     0.681
   Na+                 1.92       1.91  3.96e+04
   O2(aq)          -0.00134   -0.00242     -69.6
   SO4--            0.00118   0.000146      12.6
   SiO2(aq)          0.0785   0.000149      8.08
   Ti(OH)4(aq)     0.000544   0.000544      56.7

  Elemental composition               In fluid                  Sorbed
                  total moles     moles       mg/kg        moles       mg/kg
 -------------------------------------------------------------------------------
   Aluminum          0.006262    1.357e-05      0.3294
   Calcium           0.007268     0.002776       100.1
   Carbon            0.001000     0.001000       10.81
   Chlorine             1.915        1.915   6.110e+04
   Chromium          0.001435    7.400e-24   3.462e-19
   Hydrogen             111.0        110.9   1.006e+05
   Iron               0.03212    1.154e-08   0.0005797
   Magnesium          0.07882    1.472e-06     0.03220
   Manganese        0.0007066    1.377e-05      0.6807
   Oxygen               55.80        55.46   7.985e+05
   Phosphorus       0.0006279    2.373e-09   6.613e-05
   Potassium         0.001071    0.0007177       25.25
   Silicon            0.07849    0.0001494       3.777
   Sodium               1.917        1.914   3.959e+04
   Sulfur            0.001177    0.0001455       4.200
   Titanium         0.0005440    0.0005440       23.44


          Step #     2             Xi = 0.0200

          Temperature = 100.0 C    Pressure =  1.013 bars
          pH =  8.811              log fO2 =  -62.978
          Eh =  -0.5980 volts      pe =  -8.0774
          Ionic strength      =    1.618837 molal
          Charge imbalance    =    0.003631 eq/kg (0.1249% error)
          Activity of water   =    0.947106
          Solvent mass        =     0.99772 kg
          Solution mass       =      1.1099 kg
          Mineral mass        =    0.024428 kg
          Solution density    =    1.013    g/cm3
          Solution viscosity  =    0.004    poise
          Chlorinity          =    1.919374 molal
          Dissolved solids    =      101108 mg/kg sol'n
          Hardness            =      141.94 mg/kg sol'n as CaCO3
            carbonate         =       55.45 mg/kg sol'n as CaCO3
            non-carbonate     =       86.49 mg/kg sol'n as CaCO3
          Carbonate alkalinity=       55.45 mg/kg sol'n as CaCO3
          Water type          =    Na-Cl
          Bulk volume         =    1.10e+03 cm3
          Fluid volume        =    1.10e+03 cm3
          Mineral volume      =        8.37 cm3
          Inert volume        =        0.00 cm3
          Porosity            =        99.2 %
          Permeability        =        76.0 cm2
          Mass reacted        =        22.1 g

                          moles          moles         grams          cm3      rxn rate
  Reactants             remaining       reacted       reacted       reacted  (mol/kg sec)
 ------------------------------------------------------------------------------------------
   H2O                      0.000         0.000         0.000          --            --  
   Al2O3                   0.3068      0.006261        0.6384          --            --  
   CaO                     0.6142       0.01254        0.7029          --            --  
   Cr2O3                  0.07028      0.001434        0.2180          --            --  
   FeO(ox)                  3.049       0.06223         4.471          --            --  
   K2O(ox)               0.003471     7.085e-05      0.006673          --            --  
   MgO                      7.626        0.1556         6.273          --            --  
   MnO                    0.06915      0.001411        0.1001          --            --  
   Na2O(ox)               0.08266      0.001687        0.1046          --            --  
   P2O5                   0.03072     0.0006269       0.08898          --            --  
   S                      0.01734     0.0003538       0.01134      0.005488          --  
   SiO2                     7.692        0.1570         9.432          --            --  
   TiO2                   0.05322      0.001086       0.08675          --            --  

  Minerals in system     moles      log moles      grams        volume (cm3)
 ----------------------------------------------------------------------------
   Andradite             0.003290     -2.483          1.672          0.4338
   Antigorite            0.002762     -2.559          12.53           4.831
   Chromite              0.001435     -2.843         0.3212         0.06315
   Daphnite-14A          0.004935     -2.307          3.521           1.053
   Greenalite            0.004011     -2.397          1.491          0.4612
   Hydroxylapatite      0.0004182     -3.379         0.2101         0.07928
   Magnetite             0.005763     -2.239          1.334          0.2566
   Saponite-Na           0.008025     -2.096          3.101           1.097
   Tephroite            0.0007022     -3.154         0.1418         0.05352
   Troilite              0.001221     -2.913         0.1073         0.04051
                                               _____________   _____________
          (total)                                     24.43           8.369 

  Aqueous species       molality    mg/kg sol'n    act. coef.     log act.
 ---------------------------------------------------------------------------
   Na+                      1.616     3.339e+04      0.6255        0.0045
   Cl-                      1.615     5.146e+04      0.5542       -0.0482
   NaCl(aq)                0.3043     1.598e+04      1.0000       -0.5167
   Ca++                  0.001355         48.83      0.1697       -3.6382
   Ti(OH)4(aq)           0.001090         113.5      1.0000       -2.9627
   K+                    0.001080         37.97      0.5542       -3.2227
   Methane(aq)           0.001002         14.45      1.0000       -2.9990
   H2(aq)               0.0006966         1.262      1.0000       -3.1570
   OH-                  0.0005753         8.795      0.5918       -3.4679
   NaHSiO3(aq)          0.0001886         16.97      1.0000       -3.7244
   CaCl+                0.0001448         9.830      0.6255       -4.0431
   HS-                  0.0001296         3.854      0.5918       -4.1151
   NaOH(aq)             8.070e-05         2.901      1.0000       -4.0931
   CaCl2(aq)            7.659e-05         7.641      1.0000       -4.1158
   KCl(aq)              6.383e-05         4.278      1.0000       -4.1950
   SiO2(aq)             2.056e-05         1.110      1.0000       -4.6870
   HSiO3-               1.658e-05         1.149      0.6255       -4.9842
   MnCl+                6.203e-06        0.5040      0.6255       -5.4112
   AlO2-                4.092e-06        0.2170      0.6255       -5.5918
   S--                  3.020e-06       0.08704      0.1300       -6.4061
   NaAlO2(aq)           1.487e-06        0.1096      1.0000       -5.8277
   Mn++                 1.479e-06       0.07302      0.1697       -6.6005
   Mg++                 5.130e-07       0.01121      0.2476       -6.8962
   H2S(aq)              3.604e-07       0.01104      1.0000       -6.4432
   MgCl+                2.763e-07       0.01484      0.6255       -6.7624
    (only species > 1e-8 molal listed)

  Mineral saturation states
                     log Q/K                          log Q/K
 ----------------------------------------------------------------
   Andradite          0.0000 sat    Boehmite          -1.3449     
   Greenalite         0.0000 sat    Goethite          -1.3651     
   Saponite-Na        0.0000 sat    Clinochlore-14A   -1.4163     
   Antigorite         0.0000 sat    Hedenbergite      -1.5486     
   Magnetite          0.0000 sat    Wollastonite      -1.5588     
   Troilite           0.0000 sat    Quartz            -1.6088     
   Hydroxylapatite    0.0000 sat    Halite            -1.6217     
   Daphnite-14A       0.0000 sat    Pseudowollastoni  -1.6931     
   Tephroite          0.0000 sat    Talc              -1.7512     
   Chromite           0.0000 sat    Brucite           -1.7732     
   Annite            -0.0502        Tridymite         -1.7806     
   Pyrrhotite        -0.0796        Chalcedony        -1.8255     
   Phlogopite        -0.1122        Gibbsite          -1.8422     
   Saponite-Ca       -0.2956        Wustite           -1.8555     
   Chrysotile        -0.4756        Saponite-H        -1.9236     
   Ice               -0.4906        Fe(OH)2           -1.9754     
   Alabandite        -0.5182        Cristobalite(alp  -2.0265     
   Diopside          -0.5375        Analcime          -2.0408     
   Ripidolite-14A    -0.6184        Enstatite         -2.1960     
   Saponite-Mg       -0.6999        Pyrite            -2.2293     
   Cronstedtite-7A   -0.7318        Minnesotaite      -2.2482     
   Saponite-K        -0.8866        Coesite           -2.2672     
   Rhodonite         -0.9261        Cristobalite(bet  -2.3287     
   Fayalite          -0.9592        Nepheline         -2.4918     
   Diaspore          -1.0501        SiO2(am)          -2.5027     
   Mn(OH)2(am)       -1.0846        Monticellite      -2.5203     
   FeO               -1.1722        Manganosite       -2.6822     
   Ferrosilite       -1.2394        Chamosite-7A      -2.8365     
   Mesolite          -1.2994        Whitlockite       -2.8590     
   Hematite          -1.3279        Daphnite-7A       -2.8752     
   Tremolite         -1.3440        Prehnite          -2.9441     
    (only minerals with log Q/K > -3 listed)

                         partial
  Gases               press. (bar)     fugacity     fug. coef.    log fug.
 ---------------------------------------------------------------------------
   CH4(g)                   1.147         1.146        0.9993      0.0592
   H2(g)                   0.8715        0.8721         1.001     -0.0594
   H2O(g)                  0.8013        0.7894        0.9852     -0.1027
   H2S(g)               1.079e-05     1.075e-05        0.9961     -4.9687
   HCl(g)               4.019e-13     4.019e-13         1.000*   -12.3959
   CO2(g)               1.654e-14     1.651e-14        0.9976    -13.7824
   CO(g)                4.167e-18     4.167e-18         1.000*   -17.3802
   C2H4(g)              4.477e-23     4.477e-23         1.000*   -22.3490
   S2(g)                3.390e-30     3.390e-30         1.000*   -29.4698
   SO2(g)               1.289e-31     1.280e-31        0.9928    -30.8928
   Na(g)                3.927e-39     3.927e-39         1.000*   -38.4059
   K(g)                 2.856e-43     2.856e-43         1.000*   -42.5442
   Cl2(g)               2.586e-52     2.586e-52         1.000*   -51.5874
   O2(g)                1.052e-63     1.052e-63        0.9999    -62.9779
   Mg(g)                9.555e-68     9.555e-68         1.000*   -67.0198
   Ca(g)                1.699e-83     1.699e-83         1.000*   -82.7697
   C(g)                 3.883e-99     3.883e-99         1.000*   -98.4108
   Al(g)               4.850e-104    4.850e-104         1.000*  -103.3143
   Si(g)               1.618e-112    1.618e-112         1.000*  -111.7912
    *no data, gas taken to be ideal

                                  In fluid              Sorbed            Kd
  Original basis total moles   moles     mg/kg      moles     mg/kg      L/kg
 -------------------------------------------------------------------------------
   H2O                 55.8       55.4  8.99e+05
   Al+++             0.0125   5.57e-06     0.135
   Ca++              0.0135    0.00157      56.8
   Cl-                 1.92       1.91  6.12e+04
   CrO4--           0.00287   6.33e-24  6.61e-19
   Fe++              0.0632   9.92e-09  0.000499
   H+                -0.496   0.000249     0.226
   HCO3-            0.00100    0.00100      55.0
   HPO4--           0.00125   4.40e-09  0.000381
   K+               0.00114    0.00114      40.2
   Mg++               0.157   7.87e-07    0.0172
   Mn++             0.00141   7.66e-06     0.379
   Na+                 1.92       1.92  3.97e+04
   O2(aq)          -0.00268   -0.00261     -75.3
   SO4--            0.00135   0.000133      11.5
   SiO2(aq)           0.157   0.000225      12.2
   Ti(OH)4(aq)      0.00109    0.00109      114.

  Elemental composition               In fluid                  Sorbed
                  total moles     moles       mg/kg        moles       mg/kg
 -------------------------------------------------------------------------------
   Aluminum           0.01252    5.567e-06      0.1353
   Calcium            0.01354     0.001573       56.81
   Carbon            0.001000     0.001000       10.82
   Chlorine             1.915        1.915   6.117e+04
   Chromium          0.002870    6.330e-24   2.965e-19
   Hydrogen             111.0        110.8   1.006e+05
   Iron               0.06323    9.921e-09   0.0004992
   Magnesium           0.1566    7.875e-07     0.01724
   Manganese         0.001412    7.664e-06      0.3794
   Oxygen               56.09        55.39   7.984e+05
   Phosphorus        0.001255    4.401e-09   0.0001228
   Potassium         0.001142     0.001142       40.22
   Silicon             0.1570    0.0002253       5.700
   Sodium               1.918        1.916   3.968e+04
   Sulfur            0.001354    0.0001327       3.834
   Titanium          0.001087     0.001087       46.89


          Step #     3             Xi = 0.0300

          Temperature = 100.0 C    Pressure =  1.013 bars
          pH =  8.996              log fO2 =  -63.132
          Eh =  -0.6146 volts      pe =  -8.3007
          Ionic strength      =    1.620267 molal
          Charge imbalance    =    0.003636 eq/kg (0.1249% error)
          Activity of water   =    0.947047
          Solvent mass        =     0.99634 kg
          Solution mass       =      1.1087 kg
          Mineral mass        =    0.036785 kg
          Solution density    =    1.013    g/cm3
          Solution viscosity  =    0.004    poise
          Chlorinity          =    1.922033 molal
          Dissolved solids    =      101307 mg/kg sol'n
          Hardness            =       67.48 mg/kg sol'n as CaCO3
            carbonate         =       59.35 mg/kg sol'n as CaCO3
            non-carbonate     =        8.13 mg/kg sol'n as CaCO3
          Carbonate alkalinity=       59.35 mg/kg sol'n as CaCO3
          Water type          =    Na-Cl
          Bulk volume         =    1.11e+03 cm3
          Fluid volume        =    1.09e+03 cm3
          Mineral volume      =        12.7 cm3
          Inert volume        =        0.00 cm3
          Porosity            =        98.9 %
          Permeability        =        66.3 cm2
          Mass reacted        =        33.2 g

                          moles          moles         grams          cm3      rxn rate
  Reactants             remaining       reacted       reacted       reacted  (mol/kg sec)
 ------------------------------------------------------------------------------------------
   H2O                      0.000         0.000         0.000          --            --  
   Al2O3                   0.3037      0.009392        0.9576          --            --  
   CaO                     0.6080       0.01880         1.054          --            --  
   Cr2O3                  0.06956      0.002151        0.3270          --            --  
   FeO(ox)                  3.018       0.09335         6.707          --            --  
   K2O(ox)               0.003436     0.0001063       0.01001          --            --  
   MgO                      7.549        0.2335         9.410          --            --  
   MnO                    0.06844      0.002117        0.1502          --            --  
   Na2O(ox)               0.08181      0.002530        0.1568          --            --  
   P2O5                   0.03040     0.0009403        0.1335          --            --  
   S                      0.01716     0.0005307       0.01702      0.008232          --  
   SiO2                     7.613        0.2355         14.15          --            --  
   TiO2                   0.05267      0.001629        0.1301          --            --  

  Minerals in system     moles      log moles      grams        volume (cm3)
 ----------------------------------------------------------------------------
   Andradite             0.005307     -2.275          2.697          0.6997
   Annite               0.0002856     -3.544         0.1462         0.04408
   Antigorite            0.004513     -2.346          20.47           7.894
   Chromite              0.002152     -2.667         0.4817         0.09471
   Daphnite-14A          0.008264     -2.083          5.897           1.764
   Greenalite            0.008633     -2.064          3.209          0.9928
   Hydroxylapatite      0.0006272     -3.203         0.3150          0.1189
   Magnetite             0.004057     -2.392         0.9393          0.1806
   Saponite-Na           0.005948     -2.226          2.299          0.8130
   Tephroite             0.001057     -2.976         0.2135         0.08057
   Troilite              0.001337     -2.874         0.1176         0.04437
                                               _____________   _____________
          (total)                                     36.78           12.73 

  Aqueous species       molality    mg/kg sol'n    act. coef.     log act.
 ---------------------------------------------------------------------------
   Na+                      1.619     3.346e+04      0.6255        0.0056
   Cl-                      1.616     5.150e+04      0.5542       -0.0478
   NaCl(aq)                0.3054     1.604e+04      1.0000       -0.5152
   Ti(OH)4(aq)           0.001636         170.4      1.0000       -2.7862
   Methane(aq)           0.001004         14.47      1.0000       -2.9984
   OH-                  0.0008806         13.46      0.5918       -3.2830
   K+                   0.0008784         30.86      0.5542       -3.3127
   H2(aq)               0.0008313         1.506      1.0000       -3.0803
   Ca++                 0.0006445         23.21      0.1697       -3.9612
   NaHSiO3(aq)          0.0002650         23.83      1.0000       -3.5768
   HS-                  0.0001871         5.560      0.5918       -3.9558
   NaOH(aq)             0.0001238         4.451      1.0000       -3.9072
   CaCl+                6.891e-05         4.677      0.6255       -4.3655
   KCl(aq)              5.195e-05         3.480      1.0000       -4.2844
   CaCl2(aq)            3.649e-05         3.640      1.0000       -4.4378
   HSiO3-               2.323e-05         1.610      0.6255       -4.8377
   SiO2(aq)             1.882e-05         1.016      1.0000       -4.7254
   S--                  6.672e-06        0.1923      0.1300       -6.0619
   AlO2-                6.173e-06        0.3272      0.6255       -5.4133
   MnCl+                2.770e-06        0.2250      0.6255       -5.7614
   NaAlO2(aq)           2.248e-06        0.1656      1.0000       -5.6481
   Mn++                 6.596e-07       0.03257      0.1697       -6.9511
   H2S(aq)              3.398e-07       0.01041      1.0000       -6.4688
   Mg++                 2.330e-07      0.005090      0.2476       -7.2388
   MgCl+                1.257e-07      0.006749      0.6255       -7.1046
    (only species > 1e-8 molal listed)

  Mineral saturation states
                     log Q/K                          log Q/K
 ----------------------------------------------------------------
   Andradite          0.0000 sat    Goethite          -1.3779     
   Troilite           0.0000 sat    Clinochlore-14A   -1.4083     
   Chromite           0.0000 sat    Tremolite         -1.4212     
   Greenalite         0.0000 sat    Wollastonite      -1.5502     
   Magnetite          0.0000 sat    Hedenbergite      -1.5528     
   Annite             0.0000 sat    Halite            -1.6202     
   Saponite-Na        0.0000 sat    Quartz            -1.6472     
   Hydroxylapatite    0.0000 sat    Pseudowollastoni  -1.6845     
   Daphnite-14A       0.0000 sat    Brucite           -1.7461     
   Tephroite          0.0000 sat    Tridymite         -1.8190     
   Antigorite         0.0000 sat    Talc              -1.8231     
   Phlogopite        -0.0572        Wustite           -1.8353     
   Pyrrhotite        -0.0796        Gibbsite          -1.8486     
   Saponite-Ca       -0.3492        Chalcedony        -1.8639     
   Chrysotile        -0.4708        Analcime          -1.9467     
   Ice               -0.4906        Fe(OH)2           -1.9499     
   Alabandite        -0.5246        Saponite-H        -1.9850     
   Diopside          -0.5401        Cristobalite(alp  -2.0649     
   Ripidolite-14A    -0.6136        Enstatite         -2.2072     
   Cronstedtite-7A   -0.7447        Coesite           -2.3056     
   Saponite-Mg       -0.7567        Minnesotaite      -2.3249     
   Saponite-K        -0.9166        Pyrite            -2.3317     
   Rhodonite         -0.9453        Nepheline         -2.3506     
   Fayalite          -0.9463        Cristobalite(bet  -2.3671     
   Diaspore          -1.0565        Monticellite      -2.4846     
   Mn(OH)2(am)       -1.0655        SiO2(am)          -2.5411     
   FeO               -1.1466        Manganosite       -2.6630     
   Ferrosilite       -1.2522        Chamosite-7A      -2.8365     
   Mesolite          -1.2712        Whitlockite       -2.8746     
   Boehmite          -1.3513        Daphnite-7A       -2.8752     
   Hematite          -1.3535        Prehnite          -2.9782     
    (only minerals with log Q/K > -3 listed)

                         partial
  Gases               press. (bar)     fugacity     fug. coef.    log fug.
 ---------------------------------------------------------------------------
   CH4(g)                   1.148         1.148        0.9993      0.0598
   H2(g)                    1.040         1.041         1.001      0.0173
   H2O(g)                  0.8012        0.7894        0.9852     -0.1027
   H2S(g)               1.017e-05     1.013e-05        0.9961     -4.9943
   HCl(g)               2.628e-13     2.628e-13         1.000*   -12.5804
   CO2(g)               8.168e-15     8.149e-15        0.9976    -14.0889
   CO(g)                2.455e-18     2.455e-18         1.000*   -17.6099
   C2H4(g)              3.152e-23     3.152e-23         1.000*   -22.5014
   S2(g)                2.115e-30     2.115e-30         1.000*   -29.6746
   SO2(g)               7.150e-32     7.098e-32        0.9928    -31.1489
   Na(g)                6.583e-39     6.583e-39         1.000*   -38.1816
   K(g)                 3.883e-43     3.883e-43         1.000*   -42.4108
   Cl2(g)               9.267e-53     9.267e-53         1.000*   -52.0331
   O2(g)                7.388e-64     7.387e-64        0.9999    -63.1315
   Mg(g)                1.214e-67     1.214e-67         1.000*   -66.9158
   Ca(g)                2.259e-83     2.259e-83         1.000*   -82.6460
   C(g)                 2.730e-99     2.730e-99         1.000*   -98.5638
   Al(g)               6.231e-104    6.231e-104         1.000*  -103.2055
   Si(g)               2.109e-112    2.109e-112         1.000*  -111.6759
    *no data, gas taken to be ideal

                                  In fluid              Sorbed            Kd
  Original basis total moles   moles     mg/kg      moles     mg/kg      L/kg
 -------------------------------------------------------------------------------
   H2O                 55.9       55.3  8.99e+05
   Al+++             0.0188   8.39e-06     0.204
   Ca++              0.0198   0.000747      27.0
   Cl-                 1.92       1.91  6.12e+04
   CrO4--           0.00430   2.86e-24  2.99e-19
   Fe++              0.0943   4.49e-09  0.000226
   H+                -0.744  -0.000134    -0.122
   HCO3-            0.00100    0.00100      55.0
   HPO4--           0.00188   8.65e-09  0.000749
   K+               0.00121   0.000927      32.7
   Mg++               0.234   3.57e-07   0.00784
   Mn++             0.00212   3.42e-06     0.169
   Na+                 1.92       1.92  3.98e+04
   O2(aq)          -0.00402   -0.00280     -80.8
   SO4--            0.00153   0.000193      16.8
   SiO2(aq)           0.235   0.000306      16.6
   Ti(OH)4(aq)      0.00163    0.00163      170.

  Elemental composition               In fluid                  Sorbed
                  total moles     moles       mg/kg        moles       mg/kg
 -------------------------------------------------------------------------------
   Aluminum           0.01879    8.391e-06      0.2042
   Calcium            0.01980    0.0007471       27.01
   Carbon            0.001000     0.001000       10.83
   Chlorine             1.915        1.915   6.124e+04
   Chromium          0.004304    2.857e-24   1.340e-19
   Hydrogen             111.0        110.6   1.006e+05
   Iron               0.09435    4.489e-09   0.0002261
   Magnesium           0.2345    3.574e-07    0.007835
   Manganese         0.002118    3.417e-06      0.1693
   Oxygen               56.38        55.31   7.983e+05
   Phosphorus        0.001882    8.651e-09   0.0002417
   Potassium         0.001213    0.0009269       32.69
   Silicon             0.2355    0.0003059       7.749
   Sodium               1.920        1.918   3.977e+04
   Sulfur            0.001531    0.0001934       5.593
   Titanium          0.001630     0.001630       70.40


          Step #     7             Xi = 0.0587

          Temperature = 100.0 C    Pressure =  1.013 bars
          pH =  9.615              log fO2 =  -63.645
          Eh =  -0.6699 volts      pe =  -9.0486
          Ionic strength      =    1.628136 molal
          Charge imbalance    =    0.003647 eq/kg (0.1247% error)
          Activity of water   =    0.946883
          Solvent mass        =     0.99238 kg
          Solution mass       =      1.1051 kg
          Mineral mass        =    0.072120 kg
          Solution density    =    1.014    g/cm3
          Solution viscosity  =    0.004    poise
          Chlorinity          =    1.929697 molal
          Dissolved solids    =      101992 mg/kg sol'n
          Hardness            =        5.59 mg/kg sol'n as CaCO3
            carbonate         =        5.59 mg/kg sol'n as CaCO3
            non-carbonate     =        0.00 mg/kg sol'n as CaCO3
          Carbonate alkalinity=       75.10 mg/kg sol'n as CaCO3
          Water type          =    Na-Cl
          Bulk volume         =    1.12e+03 cm3
          Fluid volume        =    1.09e+03 cm3
          Mineral volume      =        25.2 cm3
          Inert volume        =        0.00 cm3
          Porosity            =        97.7 %
          Permeability        =        45.3 cm2
          Mass reacted        =          65 g

                          moles          moles         grams          cm3      rxn rate
  Reactants             remaining       reacted       reacted       reacted  (mol/kg sec)
 ------------------------------------------------------------------------------------------
   H2O                      0.000         0.000         0.000          --            --  
   Al2O3                   0.2947       0.01838         1.874          --            --  
   CaO                     0.5900       0.03680         2.064          --            --  
   Cr2O3                  0.06750      0.004210        0.6399          --            --  
   FeO(ox)                  2.929        0.1827         13.13          --            --  
   K2O(ox)               0.003334     0.0002080       0.01959          --            --  
   MgO                      7.325        0.4569         18.41          --            --  
   MnO                    0.06641      0.004142        0.2939          --            --  
   Na2O(ox)               0.07939      0.004952        0.3069          --            --  
   P2O5                   0.02950      0.001840        0.2612          --            --  
   S                      0.01665      0.001039       0.03330       0.01611          --  
   SiO2                     7.388        0.4608         27.69          --            --  
   TiO2                   0.05112      0.003188        0.2547          --            --  

  Minerals in system     moles      log moles      grams        volume (cm3)
 ----------------------------------------------------------------------------
   Andradite              0.01053     -1.977          5.353           1.389
   Annite                0.001103     -2.957         0.5645          0.1702
   Antigorite            0.009462     -2.024          42.92           16.55
   Chromite              0.004211     -2.376         0.9426          0.1853
   Daphnite-14A           0.01761     -1.754          12.56           3.758
   Greenalite             0.02192     -1.659          8.148           2.521
   Hydroxylapatite       0.001227     -2.911         0.6164          0.2326
   Saponite-Na           0.001246     -2.904         0.4816          0.1703
   Tephroite             0.002072     -2.684         0.4184          0.1579
   Troilite              0.001310     -2.883         0.1151         0.04345
                                               _____________   _____________
          (total)                                     72.12           25.18 

  Aqueous species       molality    mg/kg sol'n    act. coef.     log act.
 ---------------------------------------------------------------------------
   Na+                      1.630     3.364e+04      0.6256        0.0084
   Cl-                      1.621     5.162e+04      0.5542       -0.0464
   NaCl(aq)                0.3083     1.618e+04      1.0000       -0.5110
   OH-                   0.003665         55.97      0.5919       -2.6637
   Ti(OH)4(aq)           0.003214         334.5      1.0000       -2.4930
   H2(aq)                0.001502         2.719      1.0000       -2.8234
   Methane(aq)           0.001008         14.52      1.0000       -2.9967
   NaHSiO3(aq)          0.0008260         74.24      1.0000       -3.0830
   HS-                  0.0006392         18.98      0.5919       -3.4221
   NaOH(aq)             0.0005188         18.64      1.0000       -3.2850
   K+                   0.0002978         10.46      0.5542       -3.7824
   S--                  9.501e-05         2.736      0.1299       -4.9088
   HSiO3-               7.194e-05         4.980      0.6256       -4.3467
   Ca++                 5.341e-05         1.922      0.1696       -5.0430
   AlO2-                2.445e-05         1.295      0.6256       -4.8153
   KCl(aq)              1.767e-05         1.183      1.0000       -4.7528
   SiO2(aq)             1.400e-05        0.7556      1.0000       -4.8537
   NaAlO2(aq)           8.968e-06        0.6601      1.0000       -5.0473
   CaCl+                5.723e-06        0.3882      0.6256       -5.4460
   CaCl2(aq)            3.041e-06        0.3031      1.0000       -5.5170
   H2S(aq)              2.789e-07      0.008537      1.0000       -6.5545
   MnCl+                1.858e-07       0.01508      0.6256       -6.9346
   HPO4--               8.062e-08      0.006948      0.0913       -8.1329
   Mn++                 4.415e-08      0.002178      0.1696       -8.1257
   Mg++                 1.658e-08     0.0003620      0.2476       -8.3866
    (only species > 1e-8 molal listed)

  Mineral saturation states
                     log Q/K                          log Q/K
 ----------------------------------------------------------------
   Antigorite         0.0000 sat    Hematite          -1.4391     
   Andradite          0.0000 sat    Wollastonite      -1.5217     
   Hydroxylapatite    0.0000 sat    Hedenbergite      -1.5670     
   Annite             0.0000 sat    Halite            -1.6160     
   Tephroite          0.0000 sat    Analcime          -1.6318     
   Greenalite         0.0000 sat    Brucite           -1.6551     
   Troilite           0.0000 sat    Pseudowollastoni  -1.6560     
   Chromite           0.0000 sat    Tremolite         -1.6795     
   Daphnite-14A       0.0000 sat    Wustite           -1.7678     
   Saponite-Na        0.0000 sat    Quartz            -1.7755     
   Magnetite         -0.0000        Fe(OH)2           -1.8643     
   Phlogopite        -0.0411        Gibbsite          -1.8701     
   Pyrrhotite        -0.0796        Nepheline         -1.8781     
   Chrysotile        -0.4547        Tridymite         -1.9473     
   Ice               -0.4907        Chalcedony        -1.9922     
   Saponite-Ca       -0.5287        Talc              -2.0638     
   Alabandite        -0.5460        Saponite-H        -2.1904     
   Diopside          -0.5490        Cristobalite(alp  -2.1932     
   Ripidolite-14A    -0.5975        Enstatite         -2.2446     
   Cronstedtite-7A   -0.7876        Natrolite         -2.3536     
   Fayalite          -0.9034        Monticellite      -2.3650     
   Saponite-Mg       -0.9471        Coesite           -2.4339     
   Mn(OH)2(am)       -1.0013        Cristobalite(bet  -2.4954     
   Rhodonite         -1.0095        Minnesotaite      -2.5816     
   FeO               -1.0610        Manganosite       -2.5988     
   Saponite-K        -1.0726        SiO2(am)          -2.6694     
   Diaspore          -1.0779        Pyrite            -2.6743     
   Mesolite          -1.1766        Chamosite-7A      -2.8365     
   Ferrosilite       -1.2949        Jadeite           -2.8725     
   Boehmite          -1.3727        Daphnite-7A       -2.8752     
   Clinochlore-14A   -1.3816        Whitlockite       -2.9269     
   Goethite          -1.4208     
    (only minerals with log Q/K > -3 listed)

                         partial
  Gases               press. (bar)     fugacity     fug. coef.    log fug.
 ---------------------------------------------------------------------------
   H2(g)                    1.879         1.880         1.001      0.2742
   CH4(g)                   1.153         1.152        0.9993      0.0615
   H2O(g)                  0.8011        0.7892        0.9852     -0.1028
   H2S(g)               8.350e-06     8.318e-06        0.9961     -5.0800
   HCl(g)               6.332e-14     6.332e-14         1.000*   -13.1985
   CO2(g)               7.696e-16     7.677e-16        0.9976    -15.1148
   CO(g)                4.179e-19     4.179e-19         1.000*   -18.3789
   C2H4(g)              9.735e-24     9.735e-24         1.000*   -23.0117
   S2(g)                4.368e-31     4.368e-31         1.000*   -30.3597
   SO2(g)               9.950e-33     9.879e-33        0.9928    -32.0053
   Na(g)                3.708e-38     3.708e-38         1.000*   -37.4309
   K(g)                 7.368e-43     7.368e-43         1.000*   -42.1326
   Cl2(g)               2.978e-54     2.978e-54         1.000*   -53.5261
   O2(g)                2.263e-64     2.263e-64        0.9999    -63.6454
   Mg(g)                2.705e-67     2.705e-67         1.000*   -66.5678
   Ca(g)                5.859e-83     5.859e-83         1.000*   -82.2322
   C(g)                8.399e-100    8.399e-100         1.000*   -99.0758
   Al(g)               1.441e-103    1.441e-103         1.000*  -102.8414
   Si(g)               5.124e-112    5.124e-112         1.000*  -111.2904
    *no data, gas taken to be ideal

                                  In fluid              Sorbed            Kd
  Original basis total moles   moles     mg/kg      moles     mg/kg      L/kg
 -------------------------------------------------------------------------------
   H2O                 56.2       55.1  8.98e+05
   Al+++             0.0368   3.32e-05     0.810
   Ca++              0.0378   6.17e-05      2.24
   Cl-                 1.92       1.92  6.14e+04
   CrO4--           0.00842   2.00e-25  2.10e-20
   Fe++               0.184   3.15e-10  1.59e-05
   H+                 -1.46   -0.00354     -3.23
   HCO3-            0.00100    0.00100      55.2
   HPO4--           0.00368   8.69e-08   0.00755
   K+               0.00142   0.000313      11.1
   Mg++               0.458   2.54e-08  0.000558
   Mn++             0.00414   2.28e-07    0.0113
   Na+                 1.92       1.92  4.00e+04
   O2(aq)          -0.00787   -0.00420     -122.
   SO4--            0.00204   0.000729      63.4
   SiO2(aq)           0.461   0.000905      49.2
   Ti(OH)4(aq)      0.00319    0.00319      335.

  Elemental composition               In fluid                  Sorbed
                  total moles     moles       mg/kg        moles       mg/kg
 -------------------------------------------------------------------------------
   Aluminum           0.03676    3.317e-05      0.8098
   Calcium            0.03780    6.170e-05       2.238
   Carbon            0.001000     0.001000       10.87
   Chlorine             1.915        1.915   6.144e+04
   Chromium          0.008422    1.998e-25   9.403e-21
   Hydrogen             111.0        110.2   1.005e+05
   Iron                0.1837    3.151e-10   1.592e-05
   Magnesium           0.4579    2.536e-08   0.0005577
   Manganese         0.004143    2.282e-07     0.01134
   Oxygen               57.21        55.11   7.978e+05
   Phosphorus        0.003681    8.690e-08    0.002436
   Potassium         0.001416    0.0003131       11.08
   Silicon             0.4608    0.0009050       23.00
   Sodium               1.925        1.924   4.004e+04
   Sulfur            0.002039    0.0007289       21.15
   Titanium          0.003189     0.003189       138.2


          Step #    20             Xi = 0.1000

          Temperature = 100.0 C    Pressure =  1.013 bars
          pH =  9.933              log fO2 =  -65.106
          Eh =  -0.7205 volts      pe =  -9.7316
          Ionic strength      =    1.640422 molal
          Charge imbalance    =    0.003663 eq/kg (0.1245% error)
          Activity of water   =    0.946652
          Solvent mass        =     0.98694 kg
          Solution mass       =      1.1002 kg
          Mineral mass        =     0.12269 kg
          Solution density    =    1.014    g/cm3
          Solution viscosity  =    0.004    poise
          Chlorinity          =    1.940348 molal
          Dissolved solids    =      102965 mg/kg sol'n
          Hardness            =        2.46 mg/kg sol'n as CaCO3
            carbonate         =        2.46 mg/kg sol'n as CaCO3
            non-carbonate     =        0.00 mg/kg sol'n as CaCO3
          Carbonate alkalinity=       81.91 mg/kg sol'n as CaCO3
          Water type          =    Na-Cl
          Bulk volume         =    1.13e+03 cm3
          Fluid volume        =    1.08e+03 cm3
          Mineral volume      =        42.8 cm3
          Inert volume        =        0.00 cm3
          Porosity            =        96.2 %
          Permeability        =        26.6 cm2
          Mass reacted        =         111 g

                          moles          moles         grams          cm3      rxn rate
  Reactants             remaining       reacted       reacted       reacted  (mol/kg sec)
 ------------------------------------------------------------------------------------------
   H2O                      0.000         0.000         0.000          --            --  
   Al2O3                   0.2818       0.03131         3.192          --            --  
   CaO                     0.5641       0.06268         3.515          --            --  
   Cr2O3                  0.06454      0.007171         1.090          --            --  
   FeO(ox)                  2.800        0.3112         22.36          --            --  
   K2O(ox)               0.003188     0.0003542       0.03337          --            --  
   MgO                      7.004        0.7782         31.37          --            --  
   MnO                    0.06350      0.007056        0.5005          --            --  
   Na2O(ox)               0.07591      0.008434        0.5228          --            --  
   P2O5                   0.02821      0.003134        0.4449          --            --  
   S                      0.01592      0.001769       0.05672       0.02744          --  
   SiO2                     7.064        0.7849         47.16          --            --  
   TiO2                   0.04887      0.005430        0.4338          --            --  

  Minerals in system     moles      log moles      grams        volume (cm3)
 ----------------------------------------------------------------------------
   Andradite              0.01773     -1.751          9.012           2.338
   Annite                0.001530     -2.815         0.7829          0.2360
   Antigorite             0.01606     -1.794          72.86           28.10
   Chromite              0.007172     -2.144          1.605          0.3156
   Daphnite-14A           0.03006     -1.522          21.45           6.415
   Greenalite             0.03781     -1.422          14.06           4.348
   Hydroxylapatite       0.002090     -2.680          1.050          0.3961
   Saponite-Na           0.002735     -2.563          1.057          0.3738
   Tephroite             0.003528     -2.452         0.7126          0.2689
   Troilite              0.001218     -2.914         0.1071         0.04041
                                               _____________   _____________
          (total)                                     122.7           42.83 

  Aqueous species       molality    mg/kg sol'n    act. coef.     log act.
 ---------------------------------------------------------------------------
   Na+                      1.642     3.386e+04      0.6259        0.0118
   Cl-                      1.628     5.178e+04      0.5543       -0.0446
   NaCl(aq)                0.3121     1.636e+04      1.0000       -0.5057
   H2(aq)                0.008065         14.58      1.0000       -2.0934
   OH-                   0.007618         116.2      0.5921       -2.3458
   Ti(OH)4(aq)           0.005503         572.2      1.0000       -2.2594
   NaHSiO3(aq)           0.001486         133.4      1.0000       -2.8280
   HS-                   0.001200         35.60      0.5921       -3.1485
   NaOH(aq)              0.001087         39.01      1.0000       -2.9636
   Methane(aq)           0.001013         14.58      1.0000       -2.9943
   S--                  0.0003715         10.69      0.1297       -4.3172
   K+                   0.0001711         6.001      0.5543       -4.0230
   HSiO3-               0.0001283         8.874      0.6259       -4.0952
   AlO2-                4.956e-05         2.622      0.6259       -4.5084
   Ca++                 2.356e-05        0.8470      0.1695       -5.3987
   NaAlO2(aq)           1.833e-05         1.348      1.0000       -4.7369
   SiO2(aq)             1.202e-05        0.6479      1.0000       -4.9201
   KCl(aq)              1.020e-05        0.6818      1.0000       -4.9916
   CaCl+                2.533e-06        0.1716      0.6259       -5.7999
   CaCl2(aq)            1.352e-06        0.1346      1.0000       -5.8689
   H2S(aq)              2.518e-07      0.007699      1.0000       -6.5989
   HPO4--               1.192e-07       0.01026      0.0911       -7.9641
   MnCl+                4.656e-08      0.003775      0.6259       -7.5355
   PO4---               2.129e-08      0.001813      0.0037      -10.1069
   Mn++                 1.103e-08     0.0005435      0.1695       -8.7284
    (only species > 1e-8 molal listed)

  Mineral saturation states
                     log Q/K                          log Q/K
 ----------------------------------------------------------------
   Daphnite-14A       0.0000 sat    Tremolite         -1.4148     
   Antigorite         0.0000 sat    Pseudowollastoni  -1.4422     
   Tephroite          0.0000 sat    Analcime          -1.4693     
   Hydroxylapatite    0.0000 sat    Brucite           -1.6082     
   Greenalite         0.0000 sat    Halite            -1.6107     
   Troilite           0.0000 sat    Nepheline         -1.6341     
   Saponite-Na        0.0000 sat    Goethite          -1.7416     
   Andradite          0.0000 sat    Wustite           -1.7646     
   Chromite           0.0000 sat    Fe(OH)2           -1.8201     
   Annite             0.0000 sat    Quartz            -1.8419     
   Phlogopite        -0.0328        Gibbsite          -1.8813     
   Pyrrhotite        -0.0796        Natrolite         -1.9322     
   Diopside          -0.3544        Tridymite         -2.0137     
   Chrysotile        -0.4464        Chalcedony        -2.0586     
   Ice               -0.4908        Hematite          -2.0806     
   Alabandite        -0.5572        Monticellite      -2.1041     
   Saponite-Ca       -0.5885        Talc              -2.1881     
   Ripidolite-14A    -0.5892        Cristobalite(alp  -2.2596     
   Magnetite         -0.5972        Enstatite         -2.2639     
   Fayalite          -0.8812        Saponite-H        -2.2964     
   Mn(OH)2(am)       -0.9683        Coesite           -2.5003     
   Mesolite          -0.9972        Cristobalite(bet  -2.5618     
   FeO               -1.0167        Manganosite       -2.5657     
   Rhodonite         -1.0426        Jadeite           -2.6948     
   Saponite-Mg       -1.0454        Minnesotaite      -2.7142     
   Diaspore          -1.0890        SiO2(am)          -2.7358     
   Saponite-K        -1.1531        Prehnite          -2.7531     
   Wollastonite      -1.3079        Chamosite-7A      -2.8365     
   Ferrosilite       -1.3170        Daphnite-7A       -2.8752     
   Clinochlore-14A   -1.3678        Albite            -2.8985     
   Hedenbergite      -1.3753        Albite_low        -2.8985     
   Boehmite          -1.3838        Fe                -2.9485     
   Cronstedtite-7A   -1.4070     
    (only minerals with log Q/K > -3 listed)

                         partial
  Gases               press. (bar)     fugacity     fug. coef.    log fug.
 ---------------------------------------------------------------------------
   H2(g)                    10.09         10.10         1.001      1.0042
   CH4(g)                   1.159         1.159        0.9993      0.0639
   H2O(g)                  0.8009        0.7890        0.9852     -0.1029
   H2S(g)               7.538e-06     7.509e-06        0.9961     -5.1244
   HCl(g)               3.058e-14     3.058e-14         1.000*   -13.5146
   CO2(g)               9.298e-19     9.276e-19        0.9976    -18.0326
   CO(g)                2.713e-21     2.713e-21         1.000*   -20.5666
   C2H4(g)              3.413e-25     3.413e-25         1.000*   -24.4669
   S2(g)                1.234e-32     1.234e-32         1.000*   -31.9086
   SO2(g)               5.797e-35     5.755e-35        0.9928    -34.2399
   Na(g)                1.801e-37     1.801e-37         1.000*   -36.7444
   K(g)                 2.040e-42     2.040e-42         1.000*   -41.6903
   Cl2(g)               1.293e-55     1.293e-55         1.000*   -54.8884
   O2(g)                7.842e-66     7.841e-66        0.9999    -65.1056
   Mg(g)                1.619e-66     1.619e-66         1.000*   -65.7907
   Ca(g)                6.000e-82     6.000e-82         1.000*   -81.2219
   C(g)                2.928e-101    2.928e-101         1.000*  -100.5334
   Al(g)               1.749e-102    1.749e-102         1.000*  -101.7573
   Si(g)               1.269e-110    1.269e-110         1.000*  -109.8966
    *no data, gas taken to be ideal

                                  In fluid              Sorbed            Kd
  Original basis total moles   moles     mg/kg      moles     mg/kg      L/kg
 -------------------------------------------------------------------------------
   H2O                 56.7       54.8  8.97e+05
   Al+++             0.0626   6.70e-05      1.64
   Ca++              0.0637   2.71e-05     0.987
   Cl-                 1.92       1.91  6.17e+04
   CrO4--            0.0143   1.01e-25  1.07e-20
   Fe++               0.312   8.06e-11  4.09e-06
   H+                 -2.48   -0.00827     -7.57
   HCO3-            0.00100    0.00100      55.5
   HPO4--           0.00627   1.39e-07    0.0121
   K+               0.00171   0.000179      6.36
   Mg++               0.779   6.51e-09  0.000144
   Mn++             0.00706   5.68e-08   0.00284
   Na+                 1.93       1.93  4.03e+04
   O2(aq)           -0.0134   -0.00908     -264.
   SO4--            0.00277    0.00155      135.
   SiO2(aq)           0.785    0.00160      87.6
   Ti(OH)4(aq)      0.00543    0.00543      572.

  Elemental composition               In fluid                  Sorbed
                  total moles     moles       mg/kg        moles       mg/kg
 -------------------------------------------------------------------------------
   Aluminum           0.06262    6.700e-05       1.643
   Calcium            0.06368    2.709e-05      0.9867
   Carbon            0.001000     0.001000       10.92
   Chlorine             1.915        1.915   6.171e+04
   Chromium           0.01434    1.014e-25   4.790e-21
   Hydrogen             111.0        109.6   1.004e+05
   Iron                0.3122    8.055e-11   4.089e-06
   Magnesium           0.7792    6.508e-09   0.0001438
   Manganese         0.007057    5.684e-08    0.002838
   Oxygen               58.40        54.82   7.972e+05
   Phosphorus        0.006270    1.387e-07    0.003904
   Potassium         0.001708    0.0001789       6.359
   Silicon             0.7849     0.001605       40.97
   Sodium               1.932        1.931   4.035e+04
   Sulfur            0.002769     0.001551       45.20
   Titanium          0.005431     0.005431       236.4


          Step #    30             Xi = 0.2000

          Temperature = 100.0 C    Pressure =  1.013 bars
          pH = 10.282              log fO2 =  -66.062
          Eh =  -0.7640 volts      pe = -10.3194
          Ionic strength      =    1.671848 molal
          Charge imbalance    =    0.003703 eq/kg (0.1239% error)
          Activity of water   =    0.946086
          Solvent mass        =     0.97374 kg
          Solution mass       =      1.0884 kg
          Mineral mass        =     0.24517 kg
          Solution density    =    1.016    g/cm3
          Solution viscosity  =    0.004    poise
          Chlorinity          =    1.966635 molal
          Dissolved solids    =      105353 mg/kg sol'n
          Hardness            =        0.79 mg/kg sol'n as CaCO3
            carbonate         =        0.79 mg/kg sol'n as CaCO3
            non-carbonate     =        0.00 mg/kg sol'n as CaCO3
          Carbonate alkalinity=       87.37 mg/kg sol'n as CaCO3
          Water type          =    Na-Cl
          Bulk volume         =    1.16e+03 cm3
          Fluid volume        =    1.07e+03 cm3
          Mineral volume      =        85.6 cm3
          Inert volume        =        0.00 cm3
          Porosity            =        92.6 %
          Permeability        =        7.68 cm2
          Mass reacted        =         221 g

                          moles          moles         grams          cm3      rxn rate
  Reactants             remaining       reacted       reacted       reacted  (mol/kg sec)
 ------------------------------------------------------------------------------------------
   H2O                      0.000         0.000         0.000          --            --  
   Al2O3                   0.2505       0.06261         6.384          --            --  
   CaO                     0.5014        0.1254         7.029          --            --  
   Cr2O3                  0.05737       0.01434         2.180          --            --  
   FeO(ox)                  2.489        0.6223         44.71          --            --  
   K2O(ox)               0.002834     0.0007085       0.06673          --            --  
   MgO                      6.226         1.556         62.73          --            --  
   MnO                    0.05645       0.01411         1.001          --            --  
   Na2O(ox)               0.06747       0.01687         1.046          --            --  
   P2O5                   0.02507      0.006269        0.8898          --            --  
   S                      0.01415      0.003538        0.1134       0.05488          --  
   SiO2                     6.279         1.570         94.32          --            --  
   TiO2                   0.04344       0.01086        0.8675          --            --  

  Minerals in system     moles      log moles      grams        volume (cm3)
 ----------------------------------------------------------------------------
   Andradite              0.03515     -1.454          17.86           4.634
   Annite                0.002321     -2.634          1.188          0.3581
   Antigorite             0.03204     -1.494          145.3           56.04
   Chromite               0.01434     -1.843          3.211          0.6313
   Daphnite-14A           0.06030     -1.220          43.03           12.87
   Greenalite             0.07654     -1.116          28.45           8.802
   Hydroxylapatite       0.004179     -2.379          2.099          0.7922
   Saponite-Na           0.006548     -2.184          2.531          0.8951
   Tephroite             0.007056     -2.151          1.425          0.5378
   Troilite             0.0005988     -3.223        0.05264         0.01986
                                               _____________   _____________
          (total)                                     245.2           85.58 

  Aqueous species       molality    mg/kg sol'n    act. coef.     log act.
 ---------------------------------------------------------------------------
   Na+                      1.672     3.439e+04      0.6266        0.0203
   Cl-                      1.645     5.218e+04      0.5544       -0.0400
   NaCl(aq)                0.3216     1.681e+04      1.0000       -0.4927
   H2(aq)                 0.02424         43.72      1.0000       -1.6154
   OH-                    0.01699         258.5      0.5925       -1.9972
   Ti(OH)4(aq)            0.01115         1157.      1.0000       -1.9525
   NaHSiO3(aq)           0.002852         255.4      1.0000       -2.5448
   NaOH(aq)              0.002474         88.52      1.0000       -2.6066
   HS-                   0.002388         70.66      0.5925       -2.8493
   S--                   0.001657         47.54      0.1293       -3.6691
   Methane(aq)           0.001027         14.74      1.0000       -2.9884
   HSiO3-               0.0002413         16.64      0.6266       -3.8204
   AlO2-                0.0001074         5.669      0.6266       -4.1719
   K+                   9.338e-05         3.266      0.5544       -4.2860
   NaAlO2(aq)           4.055e-05         2.974      1.0000       -4.3920
   SiO2(aq)             1.014e-05        0.5451      1.0000       -4.9939
   Ca++                 7.513e-06        0.2694      0.1692       -5.8958
   KCl(aq)              5.623e-06        0.3751      1.0000       -5.2500
   CaCl+                8.138e-07       0.05499      0.6266       -6.2925
   CaCl2(aq)            4.396e-07       0.04364      1.0000       -6.3570
   HPO4--               2.768e-07       0.02377      0.0906       -7.6005
   H2S(aq)              2.246e-07      0.006849      1.0000       -6.6486
   PO4---               1.116e-07      0.009483      0.0036       -9.3946
   MnCl+                1.027e-08     0.0008305      0.6266       -8.1914
    (only species > 1e-8 molal listed)

  Mineral saturation states
                     log Q/K                          log Q/K
 ----------------------------------------------------------------
   Tephroite          0.0000 sat    Clinochlore-14A   -1.3524     
   Annite             0.0000 sat    Nepheline         -1.3630     
   Greenalite         0.0000 sat    Boehmite          -1.3961     
   Saponite-Na        0.0000 sat    Natrolite         -1.4643     
   Daphnite-14A       0.0000 sat    Brucite           -1.5560     
   Chromite           0.0000 sat    Halite            -1.5977     
   Hydroxylapatite    0.0000 sat    Wustite           -1.7431     
   Antigorite         0.0000 sat    Cronstedtite-7A   -1.7620     
   Andradite          0.0000 sat    Fe(OH)2           -1.7710     
   Troilite           0.0000 sat    Gibbsite          -1.8939     
   Phlogopite        -0.0236        Quartz            -1.9157     
   Pyrrhotite        -0.0796        Monticellite      -1.9252     
   Diopside          -0.2493        Goethite          -1.9315     
   Chrysotile        -0.4372        Tridymite         -2.0875     
   Ice               -0.4911        Chalcedony        -2.1324     
   Alabandite        -0.5696        Enstatite         -2.2852     
   Ripidolite-14A    -0.5800        Talc              -2.3263     
   Saponite-Ca       -0.6733        Cristobalite(alp  -2.3334     
   Fayalite          -0.8562        Saponite-H        -2.4143     
   Mesolite          -0.8714        Fe                -2.4208     
   Magnetite         -0.9273        Hematite          -2.4601     
   Mn(OH)2(am)       -0.9316        Jadeite           -2.4975     
   FeO               -0.9673        Manganosite       -2.5287     
   Rhodonite         -1.0796        Coesite           -2.5741     
   Diaspore          -1.1013        Prehnite          -2.5987     
   Saponite-Mg       -1.1546        Cristobalite(bet  -2.6356     
   Wollastonite      -1.1814        Grossular         -2.6686     
   Saponite-K        -1.2427        Albite            -2.7751     
   Hedenbergite      -1.2732        Albite_low        -2.7751     
   Analcime          -1.2891        SiO2(am)          -2.8096     
   Pseudowollastoni  -1.3157        Chamosite-7A      -2.8365     
   Ferrosilite       -1.3414        Minnesotaite      -2.8616     
   Tremolite         -1.3427        Daphnite-7A       -2.8752     
    (only minerals with log Q/K > -3 listed)

                         partial
  Gases               press. (bar)     fugacity     fug. coef.    log fug.
 ---------------------------------------------------------------------------
   H2(g)                    30.33         30.35         1.001      1.4822
   CH4(g)                   1.175         1.174        0.9993      0.0698
   H2O(g)                  0.8004        0.7886        0.9852     -0.1032
   H2S(g)               6.724e-06     6.698e-06        0.9961     -5.1741
   HCl(g)               1.384e-14     1.384e-14         1.000*   -13.8589
   CO2(g)               1.153e-20     1.150e-20        0.9976    -19.9392
   CO(g)                1.012e-22     1.012e-22         1.000*   -21.9950
   C2H4(g)              3.880e-26     3.880e-26         1.000*   -25.4112
   S2(g)                1.087e-33     1.087e-33         1.000*   -32.9639
   SO2(g)               1.901e-36     1.888e-36        0.9928    -35.7241
   Na(g)                7.110e-37     7.110e-37         1.000*   -36.1482
   K(g)                 4.311e-42     4.311e-42         1.000*   -41.3654
   Cl2(g)               8.811e-57     8.811e-57         1.000*   -56.0550
   Mg(g)                5.496e-66     5.496e-66         1.000*   -65.2600
   O2(g)                8.668e-67     8.667e-67        0.9999    -66.0621
   Ca(g)                2.862e-81     2.862e-81         1.000*   -80.5433
   Al(g)               8.869e-102    8.869e-102         1.000*  -101.0521
   C(g)                3.285e-102    3.285e-102         1.000*  -101.4835
   Si(g)               9.685e-110    9.685e-110         1.000*  -109.0139
    *no data, gas taken to be ideal

                                  In fluid              Sorbed            Kd
  Original basis total moles   moles     mg/kg      moles     mg/kg      L/kg
 -------------------------------------------------------------------------------
   H2O                 58.0       54.1  8.95e+05
   Al+++              0.125   0.000144      3.57
   Ca++               0.126   8.54e-06     0.314
   Cl-                 1.92       1.91  6.24e+04
   CrO4--            0.0287   3.30e-26  3.52e-21
   Fe++               0.623   1.80e-11  9.26e-07
   H+                 -4.96    -0.0192     -17.8
   HCO3-            0.00100    0.00100      56.1
   HPO4--            0.0125   3.78e-07    0.0334
   K+               0.00242   9.64e-05      3.46
   Mg++                1.56   1.46e-09  3.26e-05
   Mn++              0.0141   1.24e-08  0.000623
   Na+                 1.95       1.95  4.11e+04
   O2(aq)           -0.0268    -0.0217     -637.
   SO4--            0.00454    0.00394      348.
   SiO2(aq)            1.57    0.00302      167.
   Ti(OH)4(aq)       0.0109     0.0109  1.16e+03

  Elemental composition               In fluid                  Sorbed
                  total moles     moles       mg/kg        moles       mg/kg
 -------------------------------------------------------------------------------
   Aluminum            0.1252    0.0001441       3.572
   Calcium             0.1264    8.536e-06      0.3143
   Carbon            0.001000     0.001000       11.04
   Chlorine             1.915        1.915   6.238e+04
   Chromium           0.02869    3.302e-26   1.578e-21
   Hydrogen             111.0        108.2   1.002e+05
   Iron                0.6233    1.804e-11   9.257e-07
   Magnesium            1.557    1.459e-09   3.258e-05
   Manganese          0.01411    1.235e-08   0.0006234
   Oxygen               61.27        54.12   7.956e+05
   Phosphorus         0.01254    3.782e-07     0.01076
   Potassium         0.002417    9.640e-05       3.463
   Silicon              1.570     0.003022       77.98
   Sodium               1.949        1.947   4.112e+04
   Sulfur            0.004538     0.003939       116.1
   Titanium           0.01086      0.01086       477.8


          Step #    37             Xi = 0.2604

          Temperature = 100.0 C    Pressure =  1.013 bars
          pH = 10.403              log fO2 =  -66.362
          Eh =  -0.7785 volts      pe = -10.5150
          Ionic strength      =    1.691682 molal
          Charge imbalance    =    0.003728 eq/kg (0.1236% error)
          Activity of water   =    0.945740
          Solvent mass        =     0.96577 kg
          Solution mass       =      1.0813 kg
          Mineral mass        =     0.31919 kg
          Solution density    =    1.016    g/cm3
          Solution viscosity  =    0.004    poise
          Chlorinity          =    1.982865 molal
          Dissolved solids    =      106816 mg/kg sol'n
          Hardness            =        0.52 mg/kg sol'n as CaCO3
            carbonate         =        0.52 mg/kg sol'n as CaCO3
            non-carbonate     =        0.00 mg/kg sol'n as CaCO3
          Carbonate alkalinity=       88.99 mg/kg sol'n as CaCO3
          Water type          =    Na-Cl
          Bulk volume         =    1.18e+03 cm3
          Fluid volume        =    1.06e+03 cm3
          Mineral volume      =        111. cm3
          Inert volume        =        0.00 cm3
          Porosity            =        90.5 %
          Permeability        =        3.74 cm2
          Mass reacted        =         288 g

                          moles          moles         grams          cm3      rxn rate
  Reactants             remaining       reacted       reacted       reacted  (mol/kg sec)
 ------------------------------------------------------------------------------------------
   H2O                      0.000         0.000         0.000          --            --  
   Al2O3                   0.2315       0.08153         8.313          --            --  
   CaO                     0.4635        0.1632         9.153          --            --  
   Cr2O3                  0.05304       0.01868         2.839          --            --  
   FeO(ox)                  2.301        0.8104         58.22          --            --  
   K2O(ox)               0.002620     0.0009225       0.08690          --            --  
   MgO                      5.755         2.027         81.69          --            --  
   MnO                    0.05218       0.01838         1.303          --            --  
   Na2O(ox)               0.06238       0.02197         1.361          --            --  
   P2O5                   0.02318      0.008163         1.159          --            --  
   S                      0.01308      0.004607        0.1477       0.07146          --  
   SiO2                     5.805         2.044         122.8          --            --  
   TiO2                   0.04016       0.01414         1.130          --            --  

  Minerals in system     moles      log moles      grams        volume (cm3)
 ----------------------------------------------------------------------------
   Andradite              0.04567     -1.340          23.21           6.022
   Annite                0.002767     -2.558          1.417          0.4271
   Antigorite             0.04169     -1.380          189.1           72.92
   Chromite               0.01868     -1.729          4.181          0.8220
   Daphnite-14A           0.07860     -1.105          56.08           16.77
   Greenalite              0.1000     -1.000          37.18           11.50
   Hydroxylapatite       0.005442     -2.264          2.734           1.032
   Saponite-Na           0.008857     -2.053          3.423           1.211
   Tephroite             0.009188     -2.037          1.856          0.7002
                                               _____________   _____________
          (total)                                     319.2           111.4 

  Aqueous species       molality    mg/kg sol'n    act. coef.     log act.
 ---------------------------------------------------------------------------
   Na+                      1.691     3.472e+04      0.6271        0.0254
   Cl-                      1.655     5.242e+04      0.5544       -0.0372
   NaCl(aq)                0.3275     1.709e+04      1.0000       -0.4848
   H2(aq)                 0.03423         61.64      1.0000       -1.4656
   OH-                    0.02241         340.4      0.5928       -1.8767
   Ti(OH)4(aq)            0.01464         1516.      1.0000       -1.8343
   NaHSiO3(aq)           0.003588         320.7      1.0000       -2.4452
   NaOH(aq)              0.003304         118.0      1.0000       -2.4809
   HS-                   0.003026         89.39      0.5928       -2.7462
   S--                   0.002780         79.61      0.1290       -3.4454
   Methane(aq)           0.001035         14.84      1.0000       -2.9849
   HSiO3-               0.0002997         20.64      0.6271       -3.7259
   AlO2-                0.0001403         7.392      0.6271       -4.0556
   K+                   7.581e-05         2.647      0.5544       -4.3764
   NaAlO2(aq)           5.364e-05         3.927      1.0000       -4.2705
   SiO2(aq)             9.551e-06        0.5125      1.0000       -5.0200
   Ca++                 5.005e-06        0.1792      0.1690       -6.0727
   KCl(aq)              4.596e-06        0.3060      1.0000       -5.3376
   CaCl+                5.447e-07       0.03675      0.6271       -6.4665
   HPO4--               3.780e-07       0.03240      0.0903       -7.4667
   CaCl2(aq)            2.963e-07       0.02937      1.0000       -6.5282
   H2S(aq)              2.157e-07      0.006565      1.0000       -6.6662
   PO4---               2.026e-07       0.01719      0.0036       -9.1401
    (only species > 1e-8 molal listed)

  Mineral saturation states
                     log Q/K                          log Q/K
 ----------------------------------------------------------------
   Chromite           0.0000 sat    Tremolite         -1.3297     
   Antigorite         0.0000 sat    Clinochlore-14A   -1.3470     
   Daphnite-14A       0.0000 sat    Ferrosilite       -1.3500     
   Annite             0.0000 sat    Boehmite          -1.4005     
   Hydroxylapatite    0.0000 sat    Brucite           -1.5376     
   Tephroite          0.0000 sat    Halite            -1.5898     
   Saponite-Na        0.0000 sat    Wustite           -1.7345     
   Andradite          0.0000 sat    Fe(OH)2           -1.7537     
   Greenalite         0.0000 sat    Monticellite      -1.8683     
   Troilite          -0.0000 sat    Cronstedtite-7A   -1.8685     
   Phlogopite        -0.0204        Gibbsite          -1.8984     
   Pyrrhotite        -0.0796        Quartz            -1.9418     
   Diopside          -0.2185        Goethite          -1.9891     
   Chrysotile        -0.4340        Tridymite         -2.1136     
   Ice               -0.4912        Chalcedony        -2.1585     
   Alabandite        -0.5741        Fe                -2.2534     
   Ripidolite-14A    -0.5768        Enstatite         -2.2927     
   Saponite-Ca       -0.7042        Cristobalite(alp  -2.3595     
   Mesolite          -0.8314        Talc              -2.3750     
   Fayalite          -0.8473        Jadeite           -2.4282     
   Mn(OH)2(am)       -0.9187        Saponite-H        -2.4559     
   FeO               -0.9498        Manganosite       -2.5157     
   Magnetite         -1.0249        Prehnite          -2.5568     
   Rhodonite         -1.0926        Grossular         -2.5621     
   Diaspore          -1.1057        Hematite          -2.5751     
   Wollastonite      -1.1430        Coesite           -2.6002     
   Saponite-Mg       -1.1930        Cristobalite(bet  -2.6617     
   Analcime          -1.2258        Albite_low        -2.7317     
   Hedenbergite      -1.2434        Albite            -2.7317     
   Nepheline         -1.2676        SiO2(am)          -2.8357     
   Saponite-K        -1.2742        Chamosite-7A      -2.8365     
   Pseudowollastoni  -1.2773        Daphnite-7A       -2.8752     
   Natrolite         -1.2998        Minnesotaite      -2.9135     
    (only minerals with log Q/K > -3 listed)

                         partial
  Gases               press. (bar)     fugacity     fug. coef.    log fug.
 ---------------------------------------------------------------------------
   H2(g)                    42.83         42.86         1.001      1.6320
   CH4(g)                   1.185         1.184        0.9993      0.0733
   H2O(g)                  0.8001        0.7883        0.9852     -0.1033
   H2S(g)               6.456e-06     6.431e-06        0.9961     -5.1917
   HCl(g)               1.055e-14     1.055e-14         1.000*   -13.9768
   CO2(g)               2.922e-21     2.915e-21        0.9976    -20.5353
   CO(g)                3.622e-23     3.622e-23         1.000*   -22.4411
   C2H4(g)              1.978e-26     1.978e-26         1.000*   -25.7037
   S2(g)                5.026e-34     5.026e-34         1.000*   -33.2988
   Na(g)                1.129e-36     1.129e-36         1.000*   -35.9474
   SO2(g)               6.480e-37     6.434e-37        0.9928    -36.1915
   K(g)                 5.492e-42     5.492e-42         1.000*   -41.2602
   Cl2(g)               3.626e-57     3.626e-57         1.000*   -56.4406
   Mg(g)                8.102e-66     8.102e-66         1.000*   -65.0914
   O2(g)                4.345e-67     4.344e-67        0.9999    -66.3621
   Ca(g)                4.689e-81     4.689e-81         1.000*   -80.3289
   Al(g)               1.474e-101    1.474e-101         1.000*  -100.8314
   C(g)                1.661e-102    1.661e-102         1.000*  -101.7796
   Si(g)               1.820e-109    1.820e-109         1.000*  -108.7400
    *no data, gas taken to be ideal

                                  In fluid              Sorbed            Kd
  Original basis total moles   moles     mg/kg      moles     mg/kg      L/kg
 -------------------------------------------------------------------------------
   H2O                 58.7       53.7  8.94e+05
   Al+++              0.163   0.000187      4.67
   Ca++               0.164   5.65e-06     0.209
   Cl-                 1.92       1.92  6.28e+04
   CrO4--            0.0374   2.19e-26  2.35e-21
   Fe++               0.811   1.08e-11  5.55e-07
   H+                 -6.46    -0.0254     -23.7
   HCO3-            0.00100    0.00100      56.4
   HPO4--            0.0163   5.61e-07    0.0498
   K+               0.00285   7.77e-05      2.81
   Mg++                2.03   8.68e-10  1.95e-05
   Mn++              0.0184   7.28e-09  0.000370
   Na+                 1.96       1.96  4.16e+04
   O2(aq)           -0.0349    -0.0297     -880.
   SO4--            0.00561    0.00561      498.
   SiO2(aq)            2.04    0.00376      209.
   Ti(OH)4(aq)       0.0141     0.0141  1.52e+03

  Elemental composition               In fluid                  Sorbed
                  total moles     moles       mg/kg        moles       mg/kg
 -------------------------------------------------------------------------------
   Aluminum            0.1631    0.0001873       4.674
   Calcium             0.1642    5.646e-06      0.2093
   Carbon            0.001000     0.001000       11.11
   Chlorine             1.915        1.915   6.279e+04
   Chromium           0.03735    2.195e-26   1.056e-21
   Hydrogen             111.0        107.4   1.001e+05
   Iron                0.8114    1.075e-11   5.553e-07
   Magnesium            2.028    8.683e-10   1.952e-05
   Manganese          0.01838    7.278e-09   0.0003698
   Oxygen               63.02        53.70   7.946e+05
   Phosphorus         0.01633    5.607e-07     0.01606
   Potassium         0.002845    7.765e-05       2.808
   Silicon              2.044     0.003763       97.75
   Sodium               1.959        1.956   4.159e+04
   Sulfur            0.005607     0.005607       166.3
   Titanium           0.01414      0.01414       626.3


          Step #    46             Xi = 0.3000

          Temperature = 100.0 C    Pressure =  1.013 bars
          pH = 10.474              log fO2 =  -66.516
          Eh =  -0.7866 volts      pe = -10.6245
          Ionic strength      =    1.704579 molal
          Charge imbalance    =    0.003744 eq/kg (0.1233% error)
          Activity of water   =    0.945510
          Solvent mass        =     0.96056 kg
          Solution mass       =      1.0766 kg
          Mineral mass        =     0.36765 kg
          Solution density    =    1.017    g/cm3
          Solution viscosity  =    0.004    poise
          Chlorinity          =    1.993625 molal
          Dissolved solids    =      107780 mg/kg sol'n
          Hardness            =        0.41 mg/kg sol'n as CaCO3
            carbonate         =        0.41 mg/kg sol'n as CaCO3
            non-carbonate     =        0.00 mg/kg sol'n as CaCO3
          Carbonate alkalinity=       89.89 mg/kg sol'n as CaCO3
          Water type          =    Na-Cl
          Bulk volume         =    1.19e+03 cm3
          Fluid volume        =    1.06e+03 cm3
          Mineral volume      =        128. cm3
          Inert volume        =        0.00 cm3
          Porosity            =        89.2 %
          Permeability        =        2.36 cm2
          Mass reacted        =         332 g

                          moles          moles         grams          cm3      rxn rate
  Reactants             remaining       reacted       reacted       reacted  (mol/kg sec)
 ------------------------------------------------------------------------------------------
   H2O                      0.000         0.000         0.000          --            --  
   Al2O3                   0.2192       0.09392         9.576          --            --  
   CaO                     0.4387        0.1880         10.54          --            --  
   Cr2O3                  0.05020       0.02151         3.270          --            --  
   FeO(ox)                  2.178        0.9335         67.07          --            --  
   K2O(ox)               0.002480      0.001063        0.1001          --            --  
   MgO                      5.447         2.335         94.10          --            --  
   MnO                    0.04939       0.02117         1.502          --            --  
   Na2O(ox)               0.05904       0.02530         1.568          --            --  
   P2O5                   0.02194      0.009403         1.335          --            --  
   S                      0.01238      0.005307        0.1702       0.08232          --  
   SiO2                     5.494         2.355         141.5          --            --  
   TiO2                   0.03801       0.01629         1.301          --            --  

  Minerals in system     moles      log moles      grams        volume (cm3)
 ----------------------------------------------------------------------------
   Andradite              0.05256     -1.279          26.71           6.930
   Annite                0.003057     -2.515          1.565          0.4718
   Antigorite             0.04800     -1.319          217.7           83.96
   Chromite               0.02151     -1.667          4.816          0.9469
   Daphnite-14A           0.09055     -1.043          64.61           19.33
   Greenalite              0.1153     -0.938          42.87           13.26
   Hydroxylapatite       0.006269     -2.203          3.149           1.188
   Saponite-Na            0.01051     -1.978          4.063           1.437
   Tephroite              0.01058     -1.975          2.138          0.8066
                                               _____________   _____________
          (total)                                     367.7           128.3 

  Aqueous species       molality    mg/kg sol'n    act. coef.     log act.
 ---------------------------------------------------------------------------
   Na+                      1.703     3.494e+04      0.6274        0.0288
   Cl-                      1.662     5.258e+04      0.5545       -0.0354
   NaCl(aq)                0.3314     1.728e+04      1.0000       -0.4796
   H2(aq)                 0.04086         73.49      1.0000       -1.3887
   OH-                    0.02638         400.2      0.5930       -1.8057
   Ti(OH)4(aq)            0.01696         1754.      1.0000       -1.7705
   NaHSiO3(aq)           0.004109         366.9      1.0000       -2.3863
   NaOH(aq)              0.003921         139.9      1.0000       -2.4066
   S--                   0.003415         97.69      0.1288       -3.3566
   HS-                   0.003151         92.99      0.5930       -2.7285
   Methane(aq)           0.001041         14.90      1.0000       -2.9825
   HSiO3-               0.0003405         23.42      0.6274       -3.6704
   AlO2-                0.0001642         8.641      0.6274       -3.9871
   K+                   6.707e-05         2.340      0.5545       -4.4296
   NaAlO2(aq)           6.328e-05         4.628      1.0000       -4.1987
   SiO2(aq)             9.218e-06        0.4942      1.0000       -5.0354
   KCl(aq)              4.083e-06        0.2716      1.0000       -5.3890
   Ca++                 3.908e-06        0.1397      0.1689       -6.1805
   HPO4--               4.607e-07       0.03945      0.0901       -7.3817
   CaCl+                4.266e-07       0.02875      0.6274       -6.5725
   PO4---               2.921e-07       0.02475      0.0036       -8.9840
   CaCl2(aq)            2.331e-07       0.02309      1.0000       -6.6324
   H2S(aq)              1.908e-07      0.005801      1.0000       -6.7195
    (only species > 1e-8 molal listed)

  Mineral saturation states
                     log Q/K                          log Q/K
 ----------------------------------------------------------------
   Chromite           0.0000 sat    Tremolite         -1.3298     
   Antigorite         0.0000 sat    Clinochlore-14A   -1.3438     
   Greenalite         0.0000 sat    Ferrosilite       -1.3551     
   Daphnite-14A       0.0000 sat    Boehmite          -1.4031     
   Saponite-Na        0.0000 sat    Brucite           -1.5267     
   Hydroxylapatite    0.0000 sat    Halite            -1.5846     
   Annite             0.0000 sat    Wustite           -1.7288     
   Andradite          0.0000 sat    Fe(OH)2           -1.7434     
   Tephroite          0.0000 sat    Monticellite      -1.8385     
   Phlogopite        -0.0184        Gibbsite          -1.9011     
   Troilite          -0.0429        Cronstedtite-7A   -1.9198     
   Pyrrhotite        -0.1225        Quartz            -1.9572     
   Diopside          -0.2041        Goethite          -2.0173     
   Chrysotile        -0.4320        Tridymite         -2.1290     
   Ice               -0.4913        Fe                -2.1661     
   Ripidolite-14A    -0.5748        Chalcedony        -2.1739     
   Alabandite        -0.6196        Enstatite         -2.2972     
   Saponite-Ca       -0.7231        Cristobalite(alp  -2.3749     
   Mesolite          -0.8104        Jadeite           -2.3871     
   Fayalite          -0.8421        Talc              -2.4038     
   Mn(OH)2(am)       -0.9111        Saponite-H        -2.4804     
   FeO               -0.9395        Manganosite       -2.5080     
   Magnetite         -1.0708        Grossular         -2.5108     
   Rhodonite         -1.1003        Prehnite          -2.5398     
   Diaspore          -1.1083        Coesite           -2.6156     
   Wollastonite      -1.1243        Hematite          -2.6314     
   Analcime          -1.1883        Cristobalite(bet  -2.6771     
   Natrolite         -1.2026        Albite_low        -2.7061     
   Nepheline         -1.2112        Albite            -2.7061     
   Saponite-Mg       -1.2157        Chamosite-7A      -2.8365     
   Hedenbergite      -1.2297        SiO2(am)          -2.8511     
   Pseudowollastoni  -1.2586        Daphnite-7A       -2.8752     
   Saponite-K        -1.2929        Minnesotaite      -2.9442     
    (only minerals with log Q/K > -3 listed)

                         partial
  Gases               press. (bar)     fugacity     fug. coef.    log fug.
 ---------------------------------------------------------------------------
   H2(g)                    51.12         51.16         1.001      1.7089
   CH4(g)                   1.191         1.190        0.9993      0.0757
   H2O(g)                  0.7999        0.7881        0.9852     -0.1034
   H2S(g)               5.711e-06     5.689e-06        0.9961     -5.2450
   HCl(g)               8.995e-15     8.995e-15         1.000*   -14.0460
   CO2(g)               1.447e-21     1.443e-21        0.9976    -20.8407
   CO(g)                2.141e-23     2.141e-23         1.000*   -22.6695
   C2H4(g)              1.404e-26     1.404e-26         1.000*   -25.8527
   S2(g)                2.760e-34     2.760e-34         1.000*   -33.5591
   Na(g)                1.464e-36     1.464e-36         1.000*   -35.8346
   SO2(g)               3.369e-37     3.345e-37        0.9928    -36.4757
   K(g)                 6.253e-42     6.253e-42         1.000*   -41.2039
   Cl2(g)               2.208e-57     2.208e-57         1.000*   -56.6559
   Mg(g)                9.921e-66     9.921e-66         1.000*   -65.0034
   O2(g)                3.048e-67     3.047e-67        0.9999    -66.5161
   Ca(g)                6.057e-81     6.057e-81         1.000*   -80.2178
   Al(g)               1.912e-101    1.912e-101         1.000*  -100.7185
   C(g)                1.172e-102    1.172e-102         1.000*  -101.9310
   Si(g)               2.504e-109    2.504e-109         1.000*  -108.6014
    *no data, gas taken to be ideal

                                  In fluid              Sorbed            Kd
  Original basis total moles   moles     mg/kg      moles     mg/kg      L/kg
 -------------------------------------------------------------------------------
   H2O                 59.2       53.4  8.93e+05
   Al+++              0.188   0.000219      5.48
   Ca++               0.189   4.39e-06     0.163
   Cl-                 1.92       1.92  6.31e+04
   CrO4--            0.0430   1.70e-26  1.83e-21
   Fe++               0.934   7.93e-12  4.11e-07
   H+                 -7.44    -0.0302     -28.3
   HCO3-            0.00100    0.00100      56.7
   HPO4--            0.0188   7.23e-07    0.0645
   K+               0.00313   6.83e-05      2.48
   Mg++                2.34   6.40e-10  1.44e-05
   Mn++              0.0212   5.33e-09  0.000272
   Na+                 1.97       1.96  4.19e+04
   O2(aq)           -0.0402    -0.0342 -1.02e+03
   SO4--            0.00631    0.00631      563.
   SiO2(aq)            2.35    0.00428      239.
   Ti(OH)4(aq)       0.0163     0.0163  1.75e+03

  Elemental composition               In fluid                  Sorbed
                  total moles     moles       mg/kg        moles       mg/kg
 -------------------------------------------------------------------------------
   Aluminum            0.1878    0.0002185       5.476
   Calcium             0.1890    4.387e-06      0.1633
   Carbon            0.001000     0.001000       11.16
   Chlorine             1.915        1.915   6.306e+04
   Chromium           0.04303    1.703e-26   8.223e-22
   Hydrogen             111.0        106.8   1.000e+05
   Iron                0.9345    7.927e-12   4.112e-07
   Magnesium            2.336    6.396e-10   1.444e-05
   Manganese          0.02117    5.330e-09   0.0002720
   Oxygen               64.15        53.43   7.940e+05
   Phosphorus         0.01881    7.232e-07     0.02081
   Potassium         0.003125    6.835e-05       2.482
   Silicon              2.355     0.004282       111.7
   Sodium               1.966        1.962   4.190e+04
   Sulfur            0.006307     0.006307       187.8
   Titanium           0.01629      0.01629       724.6


          Step #    56             Xi = 0.4000

          Temperature = 100.0 C    Pressure =  1.013 bars
          pH = 10.616              log fO2 =  -66.820
          Eh =  -0.8027 volts      pe = -10.8426
          Ionic strength      =    1.737791 molal
          Charge imbalance    =    0.003785 eq/kg (0.1228% error)
          Activity of water   =    0.944922
          Solvent mass        =     0.94739 kg
          Solution mass       =      1.0648 kg
          Mineral mass        =     0.49013 kg
          Solution density    =    1.018    g/cm3
          Solution viscosity  =    0.004    poise
          Chlorinity          =    2.021343 molal
          Dissolved solids    =      110252 mg/kg sol'n
          Hardness            =        0.25 mg/kg sol'n as CaCO3
            carbonate         =        0.25 mg/kg sol'n as CaCO3
            non-carbonate     =        0.00 mg/kg sol'n as CaCO3
          Carbonate alkalinity=       91.73 mg/kg sol'n as CaCO3
          Water type          =    Na-Cl
          Bulk volume         =    1.22e+03 cm3
          Fluid volume        =    1.05e+03 cm3
          Mineral volume      =        171. cm3
          Inert volume        =        0.00 cm3
          Porosity            =        85.9 %
          Permeability        =       0.768 cm2
          Mass reacted        =         443 g

                          moles          moles         grams          cm3      rxn rate
  Reactants             remaining       reacted       reacted       reacted  (mol/kg sec)
 ------------------------------------------------------------------------------------------
   H2O                      0.000         0.000         0.000          --            --  
   Al2O3                   0.1878        0.1252         12.77          --            --  
   CaO                     0.3761        0.2507         14.06          --            --  
   Cr2O3                  0.04303       0.02869         4.360          --            --  
   FeO(ox)                  1.867         1.245         89.42          --            --  
   K2O(ox)               0.002125      0.001417        0.1335          --            --  
   MgO                      4.669         3.113         125.5          --            --  
   MnO                    0.04233       0.02822         2.002          --            --  
   Na2O(ox)               0.05061       0.03374         2.091          --            --  
   P2O5                   0.01881       0.01254         1.780          --            --  
   S                      0.01061      0.007076        0.2269        0.1098          --  
   SiO2                     4.709         3.140         188.6          --            --  
   TiO2                   0.03258       0.02172         1.735          --            --  

  Minerals in system     moles      log moles      grams        volume (cm3)
 ----------------------------------------------------------------------------
   Andradite              0.06997     -1.155          35.56           9.226
   Annite                0.003781     -2.422          1.935          0.5835
   Antigorite             0.06395     -1.194          290.1           111.9
   Chromite               0.02869     -1.542          6.421           1.262
   Daphnite-14A            0.1208     -0.918          86.16           25.77
   Greenalite              0.1540     -0.813          57.23           17.71
   Hydroxylapatite       0.008358     -2.078          4.198           1.584
   Saponite-Na            0.01474     -1.832          5.695           2.014
   Tephroite              0.01411     -1.850          2.850           1.075
                                               _____________   _____________
          (total)                                     490.1           171.1 

  Aqueous species       molality    mg/kg sol'n    act. coef.     log act.
 ---------------------------------------------------------------------------
   Na+                      1.735     3.548e+04      0.6282        0.0373
   Cl-                      1.680     5.298e+04      0.5547       -0.0307
   NaCl(aq)                0.3417     1.777e+04      1.0000       -0.4664
   H2(aq)                 0.05794         103.9      1.0000       -1.2370
   OH-                    0.03654         552.9      0.5935       -1.6638
   Ti(OH)4(aq)            0.02293         2365.      1.0000       -1.6396
   NaOH(aq)              0.005544         197.3      1.0000       -2.2562
   NaHSiO3(aq)           0.005406         481.4      1.0000       -2.2671
   S--                   0.005127         146.3      0.1284       -3.1814
   HS-                   0.003397         99.96      0.5935       -2.6955
   Methane(aq)           0.001056         15.07      1.0000       -2.9765
   HSiO3-               0.0004387         30.09      0.6282       -3.5597
   AlO2-                0.0002248         11.80      0.6282       -3.8502
   NaAlO2(aq)           8.846e-05         6.452      1.0000       -4.0532
   K+                   5.253e-05         1.827      0.5547       -4.5355
   SiO2(aq)             8.578e-06        0.4586      1.0000       -5.0666
   KCl(aq)              3.234e-06        0.2145      1.0000       -5.4903
   Ca++                 2.379e-06       0.08483      0.1686       -6.3967
   HPO4--               6.865e-07       0.05863      0.0896       -7.2108
   PO4---               6.107e-07       0.05160      0.0035       -8.6709
   CaCl+                2.618e-07       0.01759      0.6282       -6.7840
   H2S(aq)              1.484e-07      0.004499      1.0000       -6.8287
   CaCl2(aq)            1.448e-07       0.01430      1.0000       -6.8392
    (only species > 1e-8 molal listed)

  Mineral saturation states
                     log Q/K                          log Q/K
 ----------------------------------------------------------------
   Greenalite         0.0000 sat    Tremolite         -1.3327     
   Annite             0.0000 sat    Clinochlore-14A   -1.3373     
   Tephroite          0.0000 sat    Ferrosilite       -1.3653     
   Saponite-Na        0.0000 sat    Boehmite          -1.4084     
   Chromite           0.0000 sat    Brucite           -1.5047     
   Antigorite         0.0000 sat    Halite            -1.5714     
   Hydroxylapatite    0.0000 sat    Wustite           -1.7170     
   Daphnite-14A       0.0000 sat    Fe(OH)2           -1.7227     
   Andradite          0.0000 sat    Monticellite      -1.7796     
   Phlogopite        -0.0146        Gibbsite          -1.9067     
   Troilite          -0.1308        Quartz            -1.9884     
   Diopside          -0.1764        Fe                -1.9931     
   Pyrrhotite        -0.2104        Cronstedtite-7A   -2.0195     
   Chrysotile        -0.4282        Goethite          -2.0724     
   Ice               -0.4916        Tridymite         -2.1602     
   Ripidolite-14A    -0.5710        Chalcedony        -2.2051     
   Alabandite        -0.7129        Jadeite           -2.3042     
   Saponite-Ca       -0.7616        Enstatite         -2.3061     
   Mesolite          -0.7689        Cristobalite(alp  -2.4061     
   Fayalite          -0.8313        Grossular         -2.4111     
   Mn(OH)2(am)       -0.8958        Talc              -2.4621     
   FeO               -0.9185        Manganosite       -2.4924     
   Natrolite         -1.0059        Prehnite          -2.5082     
   Wollastonite      -1.0876        Saponite-H        -2.5302     
   Nepheline         -1.0969        Coesite           -2.6468     
   Analcime          -1.1127        Albite_low        -2.6544     
   Diaspore          -1.1136        Albite            -2.6544     
   Rhodonite         -1.1159        Cristobalite(bet  -2.7083     
   Magnetite         -1.1597        Hematite          -2.7414     
   Hedenbergite      -1.2033        Chamosite-7A      -2.8365     
   Pseudowollastoni  -1.2219        Daphnite-7A       -2.8752     
   Saponite-Mg       -1.2617        SiO2(am)          -2.8823     
   Saponite-K        -1.3306        Na2SiO3           -2.9939     
    (only minerals with log Q/K > -3 listed)

                         partial
  Gases               press. (bar)     fugacity     fug. coef.    log fug.
 ---------------------------------------------------------------------------
   H2(g)                    72.49         72.54         1.001      1.8606
   CH4(g)                   1.208         1.207        0.9993      0.0817
   H2O(g)                  0.7994        0.7876        0.9852     -0.1037
   H2S(g)               4.441e-06     4.424e-06        0.9961     -5.3542
   HCl(g)               6.554e-15     6.554e-15         1.000*   -14.1835
   CO2(g)               3.624e-22     3.615e-22        0.9976    -21.4419
   CO(g)                7.608e-24     7.608e-24         1.000*   -23.1187
   C2H4(g)              7.177e-27     7.177e-27         1.000*   -26.1441
   S2(g)                8.302e-35     8.302e-35         1.000*   -34.0808
   Na(g)                2.466e-36     2.466e-36         1.000*   -35.6080
   SO2(g)               9.178e-38     9.112e-38        0.9928    -37.0404
   K(g)                 8.093e-42     8.093e-42         1.000*   -41.0919
   Cl2(g)               8.268e-58     8.268e-58         1.000*   -57.0826
   Mg(g)                1.482e-65     1.482e-65         1.000*   -64.8292
   O2(g)                1.514e-67     1.514e-67        0.9999    -66.8199
   Ca(g)                1.005e-80     1.005e-80         1.000*   -79.9979
   Al(g)               3.194e-101    3.194e-101         1.000*  -100.4957
   C(g)                5.911e-103    5.911e-103         1.000*  -102.2284
   Si(g)               4.691e-109    4.691e-109         1.000*  -108.3288
    *no data, gas taken to be ideal

                                  In fluid              Sorbed            Kd
  Original basis total moles   moles     mg/kg      moles     mg/kg      L/kg
 -------------------------------------------------------------------------------
   H2O                 60.4       52.7  8.91e+05
   Al+++              0.250   0.000297      7.52
   Ca++               0.252   2.64e-06    0.0993
   Cl-                 1.92       1.92  6.38e+04
   CrO4--            0.0574   1.02e-26  1.11e-21
   Fe++                1.25   4.31e-12  2.26e-07
   H+                 -9.92    -0.0424     -40.1
   HCO3-            0.00100    0.00100      57.3
   HPO4--            0.0251   1.23e-06     0.111
   K+               0.00383   5.28e-05      1.94
   Mg++                3.11   3.46e-10  7.91e-06
   Mn++              0.0282   2.86e-09  0.000147
   Na+                 1.98       1.98  4.27e+04
   O2(aq)           -0.0536    -0.0456 -1.37e+03
   SO4--            0.00808    0.00808      729.
   SiO2(aq)            3.14    0.00555      313.
   Ti(OH)4(aq)       0.0217     0.0217  2.36e+03

  Elemental composition               In fluid                  Sorbed
                  total moles     moles       mg/kg        moles       mg/kg
 -------------------------------------------------------------------------------
   Aluminum            0.2505    0.0002968       7.520
   Calcium             0.2517    2.639e-06     0.09933
   Carbon            0.001000     0.001000       11.28
   Chlorine             1.915        1.915   6.376e+04
   Chromium           0.05737    1.019e-26   4.977e-22
   Hydrogen             111.0        105.4   9.979e+04
   Iron                 1.246    4.309e-12   2.260e-07
   Magnesium            3.114    3.463e-10   7.906e-06
   Manganese          0.02822    2.856e-09   0.0001474
   Oxygen               67.03        52.73   7.924e+05
   Phosphorus         0.02508    1.229e-06     0.03575
   Potassium         0.003834    5.283e-05       1.940
   Silicon              3.140     0.005546       146.3
   Sodium               1.982        1.978   4.270e+04
   Sulfur            0.008076     0.008076       243.2
   Titanium           0.02172      0.02172       976.8


          Step #    66             Xi = 0.5000

          Temperature = 100.0 C    Pressure =  1.013 bars
          pH = 10.725              log fO2 =  -67.050
          Eh =  -0.8151 volts      pe = -11.0092
          Ionic strength      =    1.771853 molal
          Charge imbalance    =    0.003828 eq/kg (0.1222% error)
          Activity of water   =    0.944322
          Solvent mass        =     0.93422 kg
          Solution mass       =      1.0530 kg
          Mineral mass        =     0.61262 kg
          Solution density    =    1.020    g/cm3
          Solution viscosity  =    0.004    poise
          Chlorinity          =    2.049839 molal
          Dissolved solids    =      112775 mg/kg sol'n
          Hardness            =        0.17 mg/kg sol'n as CaCO3
            carbonate         =        0.17 mg/kg sol'n as CaCO3
            non-carbonate     =        0.00 mg/kg sol'n as CaCO3
          Carbonate alkalinity=       93.26 mg/kg sol'n as CaCO3
          Water type          =    Na-Cl
          Bulk volume         =    1.25e+03 cm3
          Fluid volume        =    1.03e+03 cm3
          Mineral volume      =        214. cm3
          Inert volume        =        0.00 cm3
          Porosity            =        82.8 %
          Permeability        =       0.264 cm2
          Mass reacted        =         553 g

                          moles          moles         grams          cm3      rxn rate
  Reactants             remaining       reacted       reacted       reacted  (mol/kg sec)
 ------------------------------------------------------------------------------------------
   H2O                      0.000         0.000         0.000          --            --  
   Al2O3                   0.1565        0.1565         15.96          --            --  
   CaO                     0.3134        0.3134         17.57          --            --  
   Cr2O3                  0.03586       0.03586         5.450          --            --  
   FeO(ox)                  1.556         1.556         111.8          --            --  
   K2O(ox)               0.001771      0.001771        0.1668          --            --  
   MgO                      3.891         3.891         156.8          --            --  
   MnO                    0.03528       0.03528         2.503          --            --  
   Na2O(ox)               0.04217       0.04217         2.614          --            --  
   P2O5                   0.01567       0.01567         2.224          --            --  
   S                     0.008845      0.008845        0.2836        0.1372          --  
   SiO2                     3.924         3.924         235.8          --            --  
   TiO2                   0.02715       0.02715         2.169          --            --  

  Minerals in system     moles      log moles      grams        volume (cm3)
 ----------------------------------------------------------------------------
   Andradite              0.08738     -1.059          44.40           11.52
   Annite                0.004499     -2.347          2.303          0.6943
   Antigorite             0.07990     -1.097          362.4           139.8
   Chromite               0.03586     -1.445          8.026           1.578
   Daphnite-14A            0.1510     -0.821          107.7           32.22
   Greenalite              0.1926     -0.715          71.61           22.15
   Hydroxylapatite        0.01045     -1.981          5.248           1.980
   Saponite-Na            0.01899     -1.721          7.340           2.596
   Tephroite              0.01764     -1.754          3.562           1.344
                                               _____________   _____________
          (total)                                     612.6           213.8 

  Aqueous species       molality    mg/kg sol'n    act. coef.     log act.
 ---------------------------------------------------------------------------
   Na+                      1.767     3.604e+04      0.6290        0.0459
   Cl-                      1.697     5.339e+04      0.5549       -0.0259
   NaCl(aq)                0.3523     1.827e+04      1.0000       -0.4530
   H2(aq)                 0.07550         135.0      1.0000       -1.1221
   OH-                    0.04691         707.8      0.5941       -1.5549
   Ti(OH)4(aq)            0.02906         2989.      1.0000       -1.5366
   NaOH(aq)              0.007266         257.8      1.0000       -2.1387
   S--                   0.006964         198.1      0.1281       -3.0497
   NaHSiO3(aq)           0.006698         594.7      1.0000       -2.1741
   HS-                   0.003574         104.9      0.5941       -2.6730
   Methane(aq)           0.001070         15.24      1.0000       -2.9704
   HSiO3-               0.0005322         36.40      0.6290       -3.4753
   AlO2-                0.0002859         14.96      0.6290       -3.7451
   NaAlO2(aq)           0.0001149         8.358      1.0000       -3.9396
   K+                   4.359e-05         1.512      0.5549       -4.6164
   SiO2(aq)             8.109e-06        0.4323      1.0000       -5.0910
   KCl(aq)              2.714e-06        0.1795      1.0000       -5.5664
   Ca++                 1.625e-06       0.05779      0.1684       -6.5629
   PO4---               1.081e-06       0.09106      0.0034       -8.4303
   HPO4--               9.343e-07       0.07956      0.0892       -7.0793
   CaCl+                1.803e-07       0.01208      0.6290       -6.9454
   H2S(aq)              1.215e-07      0.003675      1.0000       -6.9153
   CaCl2(aq)            1.010e-07      0.009941      1.0000       -6.9959
    (only species > 1e-8 molal listed)

  Mineral saturation states
                     log Q/K                          log Q/K
 ----------------------------------------------------------------
   Andradite          0.0000 sat    Tremolite         -1.3373     
   Chromite           0.0000 sat    Saponite-K        -1.3602     
   Annite             0.0000 sat    Ferrosilite       -1.3733     
   Antigorite         0.0000 sat    Boehmite          -1.4125     
   Daphnite-14A       0.0000 sat    Brucite           -1.4875     
   Tephroite          0.0000 sat    Halite            -1.5580     
   Greenalite         0.0000 sat    Fe(OH)2           -1.7065     
   Hydroxylapatite    0.0000 sat    Wustite           -1.7075     
   Saponite-Na        0.0000 sat    Monticellite      -1.7347     
   Phlogopite        -0.0115        Fe                -1.8614     
   Diopside          -0.1559        Gibbsite          -1.9111     
   Troilite          -0.2007        Quartz            -2.0128     
   Pyrrhotite        -0.2803        Cronstedtite-7A   -2.0938     
   Chrysotile        -0.4251        Goethite          -2.1137     
   Ice               -0.4919        Tridymite         -2.1846     
   Ripidolite-14A    -0.5679        Chalcedony        -2.2295     
   Mesolite          -0.7376        Jadeite           -2.2394     
   Alabandite        -0.7870        Enstatite         -2.3130     
   Saponite-Ca       -0.7918        Grossular         -2.3368     
   Fayalite          -0.8228        Cristobalite(alp  -2.4305     
   Natrolite         -0.8525        Manganosite       -2.4802     
   Mn(OH)2(am)       -0.8839        Prehnite          -2.4861     
   FeO               -0.9020        Talc              -2.5076     
   Nepheline         -1.0078        Saponite-H        -2.5690     
   Analcime          -1.0537        Albite            -2.6140     
   Wollastonite      -1.0602        Albite_low        -2.6140     
   Diaspore          -1.1177        Coesite           -2.6712     
   Rhodonite         -1.1281        Cristobalite(bet  -2.7327     
   Hedenbergite      -1.1838        Na2SiO3           -2.7831     
   Pseudowollastoni  -1.1945        Hematite          -2.8236     
   Magnetite         -1.2256        Chamosite-7A      -2.8365     
   Saponite-Mg       -1.2977        Daphnite-7A       -2.8752     
   Clinochlore-14A   -1.3323        SiO2(am)          -2.9067     
    (only minerals with log Q/K > -3 listed)

                         partial
  Gases               press. (bar)     fugacity     fug. coef.    log fug.
 ---------------------------------------------------------------------------
   H2(g)                    94.46         94.52         1.001      1.9755
   CH4(g)                   1.225         1.224        0.9993      0.0878
   H2O(g)                  0.7989        0.7871        0.9852     -0.1040
   H2S(g)               3.638e-06     3.624e-06        0.9961     -5.4408
   HCl(g)               5.153e-15     5.153e-15         1.000*   -14.2879
   CO2(g)               1.273e-22     1.270e-22        0.9976    -21.8962
   CO(g)                3.485e-24     3.485e-24         1.000*   -23.4578
   C2H4(g)              4.347e-27     4.347e-27         1.000*   -26.3619
   S2(g)                3.280e-35     3.280e-35         1.000*   -34.4841
   Na(g)                3.692e-36     3.692e-36         1.000*   -35.4328
   SO2(g)               3.393e-38     3.369e-38        0.9928    -37.4725
   K(g)                 9.861e-42     9.861e-42         1.000*   -41.0061
   Cl2(g)               3.923e-58     3.923e-58         1.000*   -57.4063
   Mg(g)                2.011e-65     2.011e-65         1.000*   -64.6965
   O2(g)                8.905e-68     8.904e-68        0.9999    -67.0504
   Ca(g)                1.476e-80     1.476e-80         1.000*   -79.8308
   Al(g)               4.712e-101    4.712e-101         1.000*  -100.3268
   C(g)                3.530e-103    3.530e-103         1.000*  -102.4522
   Si(g)               7.538e-109    7.538e-109         1.000*  -108.1227
    *no data, gas taken to be ideal

                                  In fluid              Sorbed            Kd
  Original basis total moles   moles     mg/kg      moles     mg/kg      L/kg
 -------------------------------------------------------------------------------
   H2O                 61.6       52.0  8.89e+05
   Al+++              0.313   0.000374      9.60
   Ca++               0.314   1.78e-06    0.0678
   Cl-                 1.92       1.92  6.45e+04
   CrO4--            0.0717   6.84e-27  7.54e-22
   Fe++                1.56   2.70e-12  1.43e-07
   H+                 -12.4    -0.0545     -52.2
   HCO3-            0.00100    0.00100      57.9
   HPO4--            0.0313   1.88e-06     0.172
   K+               0.00454   4.33e-05      1.61
   Mg++                3.89   2.16e-10  4.98e-06
   Mn++              0.0353   1.77e-09  9.22e-05
   Na+                 2.00       1.99  4.35e+04
   O2(aq)           -0.0671    -0.0570 -1.73e+03
   SO4--            0.00984    0.00984      898.
   SiO2(aq)            3.92    0.00676      386.
   Ti(OH)4(aq)       0.0272     0.0272  2.99e+03

  Elemental composition               In fluid                  Sorbed
                  total moles     moles       mg/kg        moles       mg/kg
 -------------------------------------------------------------------------------
   Aluminum            0.3131    0.0003745       9.595
   Calcium             0.3144    1.781e-06     0.06778
   Carbon            0.001000     0.001000       11.41
   Chlorine             1.915        1.915   6.448e+04
   Chromium           0.07172    6.844e-27   3.380e-22
   Hydrogen             111.0        104.0   9.958e+04
   Iron                 1.557    2.699e-12   1.431e-07
   Magnesium            3.892    2.159e-10   4.984e-06
   Manganese          0.03528    1.768e-09   9.222e-05
   Oxygen               69.91        52.04   7.907e+05
   Phosphorus         0.03134    1.882e-06     0.05537
   Potassium         0.004542    4.325e-05       1.606
   Silicon              3.924     0.006762       180.4
   Sodium               1.999        1.993   4.352e+04
   Sulfur            0.009845     0.009845       299.8
   Titanium           0.02715      0.02715       1235.


          Step #    76             Xi = 0.6000

          Temperature = 100.0 C    Pressure =  1.013 bars
          pH = 10.814              log fO2 =  -67.237
          Eh =  -0.8251 volts      pe = -11.1449
          Ionic strength      =    1.806752 molal
          Charge imbalance    =    0.003871 eq/kg (0.1217% error)
          Activity of water   =    0.943709
          Solvent mass        =     0.92105 kg
          Solution mass       =      1.0411 kg
          Mineral mass        =     0.73511 kg
          Solution density    =    1.021    g/cm3
          Solution viscosity  =    0.004    poise
          Chlorinity          =    2.079147 molal
          Dissolved solids    =      115352 mg/kg sol'n
          Hardness            =        0.12 mg/kg sol'n as CaCO3
            carbonate         =        0.12 mg/kg sol'n as CaCO3
            non-carbonate     =        0.00 mg/kg sol'n as CaCO3
          Carbonate alkalinity=       94.65 mg/kg sol'n as CaCO3
          Water type          =    Na-Cl
          Bulk volume         =    1.28e+03 cm3
          Fluid volume        =    1.02e+03 cm3
          Mineral volume      =        257. cm3
          Inert volume        =        0.00 cm3
          Porosity            =        79.9 %
          Permeability        =      0.0951 cm2
          Mass reacted        =         664 g

                          moles          moles         grams          cm3      rxn rate
  Reactants             remaining       reacted       reacted       reacted  (mol/kg sec)
 ------------------------------------------------------------------------------------------
   H2O                      0.000         0.000         0.000          --            --  
   Al2O3                   0.1252        0.1878         19.15          --            --  
   CaO                     0.2507        0.3761         21.09          --            --  
   Cr2O3                  0.02869       0.04303         6.540          --            --  
   FeO(ox)                  1.245         1.867         134.1          --            --  
   K2O(ox)               0.001417      0.002125        0.2002          --            --  
   MgO                      3.113         4.669         188.2          --            --  
   MnO                    0.02822       0.04233         3.003          --            --  
   Na2O(ox)               0.03374       0.05061         3.137          --            --  
   P2O5                   0.01254       0.01881         2.669          --            --  
   S                     0.007076       0.01061        0.3403        0.1646          --  
   SiO2                     3.140         4.709         283.0          --            --  
   TiO2                   0.02172       0.03258         2.603          --            --  

  Minerals in system     moles      log moles      grams        volume (cm3)
 ----------------------------------------------------------------------------
   Andradite               0.1048     -0.980          53.25           13.82
   Annite                0.005214     -2.283          2.669          0.8046
   Antigorite             0.09584     -1.018          434.7           167.6
   Chromite               0.04303     -1.366          9.632           1.894
   Daphnite-14A            0.1812     -0.742          129.3           38.67
   Greenalite              0.2313     -0.636          85.98           26.60
   Hydroxylapatite        0.01254     -1.902          6.297           2.376
   Saponite-Na            0.02327     -1.633          8.993           3.181
   Tephroite              0.02117     -1.674          4.275           1.613
                                               _____________   _____________
          (total)                                     735.1           256.6 

  Aqueous species       molality    mg/kg sol'n    act. coef.     log act.
 ---------------------------------------------------------------------------
   Na+                      1.800     3.661e+04      0.6299        0.0546
   Cl-                      1.716     5.381e+04      0.5552       -0.0211
   NaCl(aq)                0.3635     1.879e+04      1.0000       -0.4395
   H2(aq)                 0.09356         166.8      1.0000       -1.0289
   OH-                    0.05749         865.0      0.5947       -1.4661
   Ti(OH)4(aq)            0.03538         3627.      1.0000       -1.4513
   NaOH(aq)              0.009094         321.8      1.0000       -2.0412
   S--                   0.008903         252.5      0.1277       -2.9444
   NaHSiO3(aq)           0.008000         708.3      1.0000       -2.0969
   HS-                   0.003707         108.5      0.5947       -2.6567
   Methane(aq)           0.001086         15.41      1.0000       -2.9643
   HSiO3-               0.0006222         42.43      0.6299       -3.4068
   AlO2-                0.0003477         18.14      0.6299       -3.6594
   NaAlO2(aq)           0.0001428         10.36      1.0000       -3.8453
   K+                   3.745e-05         1.295      0.5552       -4.6821
   SiO2(aq)             7.738e-06        0.4113      1.0000       -5.1114
   KCl(aq)              2.360e-06        0.1556      1.0000       -5.6272
   PO4---               1.727e-06        0.1451      0.0034       -8.2339
   HPO4--               1.203e-06        0.1021      0.0887       -6.9720
   Ca++                 1.191e-06       0.04222      0.1681       -6.6985
   CaCl+                1.332e-07      0.008900      0.6299       -7.0762
   H2S(aq)              1.028e-07      0.003098      1.0000       -6.9882
   CaCl2(aq)            7.554e-08      0.007417      1.0000       -7.1218
    (only species > 1e-8 molal listed)

  Mineral saturation states
                     log Q/K                          log Q/K
 ----------------------------------------------------------------
   Hydroxylapatite    0.0000 sat    Tremolite         -1.3426     
   Daphnite-14A       0.0000 sat    Ferrosilite       -1.3798     
   Andradite          0.0000 sat    Saponite-K        -1.3847     
   Antigorite         0.0000 sat    Boehmite          -1.4159     
   Saponite-Na        0.0000 sat    Brucite           -1.4732     
   Tephroite          0.0000 sat    Halite            -1.5445     
   Greenalite         0.0000 sat    Fe(OH)2           -1.6930     
   Annite             0.0000 sat    Monticellite      -1.6981     
   Chromite           0.0000 sat    Wustite           -1.6994     
   Phlogopite        -0.0090        Fe                -1.7542     
   Diopside          -0.1397        Gibbsite          -1.9148     
   Troilite          -0.2595        Quartz            -2.0332     
   Pyrrhotite        -0.3391        Goethite          -2.1468     
   Chrysotile        -0.4226        Cronstedtite-7A   -2.1532     
   Ice               -0.4922        Jadeite           -2.1857     
   Ripidolite-14A    -0.5654        Tridymite         -2.2050     
   Mesolite          -0.7122        Chalcedony        -2.2499     
   Natrolite         -0.7254        Grossular         -2.2774     
   Fayalite          -0.8156        Enstatite         -2.3188     
   Saponite-Ca       -0.8171        Cristobalite(alp  -2.4509     
   Alabandite        -0.8494        Prehnite          -2.4693     
   Mn(OH)2(am)       -0.8740        Manganosite       -2.4700     
   FeO               -0.8883        Talc              -2.5455     
   Nepheline         -0.9337        Albite            -2.5807     
   Analcime          -1.0049        Albite_low        -2.5807     
   Wollastonite      -1.0382        Saponite-H        -2.6013     
   Diaspore          -1.1211        Na2SiO3           -2.6082     
   Rhodonite         -1.1383        Coesite           -2.6916     
   Hedenbergite      -1.1684        Cristobalite(bet  -2.7531     
   Pseudowollastoni  -1.1725        Chamosite-7A      -2.8365     
   Magnetite         -1.2778        Daphnite-7A       -2.8752     
   Saponite-Mg       -1.3275        Hematite          -2.8896     
   Clinochlore-14A   -1.3281        SiO2(am)          -2.9271     
    (only minerals with log Q/K > -3 listed)

                         partial
  Gases               press. (bar)     fugacity     fug. coef.    log fug.
 ---------------------------------------------------------------------------
   H2(g)                    117.1         117.1         1.001      2.0687
   CH4(g)                   1.242         1.241        0.9993      0.0939
   H2O(g)                  0.7984        0.7866        0.9852     -0.1043
   H2S(g)               3.076e-06     3.064e-06        0.9961     -5.5137
   HCl(g)               4.245e-15     4.245e-15         1.000*   -14.3722
   CO2(g)               5.467e-23     5.455e-23        0.9976    -22.2632
   CO(g)                1.856e-24     1.856e-24         1.000*   -23.7314
   C2H4(g)              2.912e-27     2.912e-27         1.000*   -26.5358
   S2(g)                1.527e-35     1.527e-35         1.000*   -34.8161
   Na(g)                5.147e-36     5.147e-36         1.000*   -35.2884
   SO2(g)               1.506e-38     1.495e-38        0.9928    -37.8254
   K(g)                 1.159e-41     1.159e-41         1.000*   -40.9361
   Cl2(g)               2.148e-58     2.148e-58         1.000*   -57.6680
   Mg(g)                2.579e-65     2.579e-65         1.000*   -64.5885
   O2(g)                5.791e-68     5.790e-68        0.9999    -67.2373
   Ca(g)                2.018e-80     2.018e-80         1.000*   -79.6951
   Al(g)               6.457e-101    6.457e-101         1.000*  -100.1900
   C(g)                2.332e-103    2.332e-103         1.000*  -102.6323
   Si(g)               1.106e-108    1.106e-108         1.000*  -107.9562
    *no data, gas taken to be ideal

                                  In fluid              Sorbed            Kd
  Original basis total moles   moles     mg/kg      moles     mg/kg      L/kg
 -------------------------------------------------------------------------------
   H2O                 62.9       51.3  8.87e+05
   Al+++              0.376   0.000452      11.7
   Ca++               0.377   1.29e-06    0.0496
   Cl-                 1.92       1.92  6.52e+04
   CrO4--            0.0861   4.93e-27  5.49e-22
   Fe++                1.87   1.84e-12  9.88e-08
   H+                 -14.9    -0.0667     -64.5
   HCO3-            0.00100    0.00100      58.6
   HPO4--            0.0376   2.70e-06     0.249
   K+               0.00525   3.67e-05      1.38
   Mg++                4.67   1.47e-10  3.42e-06
   Mn++              0.0423   1.19e-09  6.30e-05
   Na+                 2.02       2.01  4.44e+04
   O2(aq)           -0.0805    -0.0683 -2.10e+03
   SO4--             0.0116     0.0116  1.07e+03
   SiO2(aq)            4.71    0.00795      459.
   Ti(OH)4(aq)       0.0326     0.0326  3.63e+03

  Elemental composition               In fluid                  Sorbed
                  total moles     moles       mg/kg        moles       mg/kg
 -------------------------------------------------------------------------------
   Aluminum            0.3757    0.0004518       11.71
   Calcium             0.3771    1.289e-06     0.04963
   Carbon            0.001000     0.001000       11.54
   Chlorine             1.915        1.915   6.521e+04
   Chromium           0.08606    4.930e-27   2.462e-22
   Hydrogen             111.0        102.6   9.935e+04
   Iron                 1.868    1.843e-12   9.883e-08
   Magnesium            4.670    1.466e-10   3.423e-06
   Manganese          0.04233    1.194e-09   6.300e-05
   Oxygen               72.79        51.34   7.890e+05
   Phosphorus         0.03761    2.698e-06     0.08027
   Potassium         0.005251    3.667e-05       1.377
   Silicon              4.709     0.007949       214.4
   Sodium               2.016        2.009   4.435e+04
   Sulfur             0.01161      0.01161       357.7
   Titanium           0.03258      0.03258       1498.


          Step #    86             Xi = 0.7000

          Temperature = 100.0 C    Pressure =  1.013 bars
          pH = 10.890              log fO2 =  -67.395
          Eh =  -0.8336 volts      pe = -11.2599
          Ionic strength      =    1.842492 molal
          Charge imbalance    =    0.003916 eq/kg (0.1212% error)
          Activity of water   =    0.943083
          Solvent mass        =     0.90788 kg
          Solution mass       =      1.0293 kg
          Mineral mass        =     0.85760 kg
          Solution density    =    1.023    g/cm3
          Solution viscosity  =    0.004    poise
          Chlorinity          =    2.109304 molal
          Dissolved solids    =      117988 mg/kg sol'n
          Hardness            =        0.10 mg/kg sol'n as CaCO3
            carbonate         =        0.10 mg/kg sol'n as CaCO3
            non-carbonate     =        0.00 mg/kg sol'n as CaCO3
          Carbonate alkalinity=       95.98 mg/kg sol'n as CaCO3
          Water type          =    Na-Cl
          Bulk volume         =    1.31e+03 cm3
          Fluid volume        =    1.01e+03 cm3
          Mineral volume      =        299. cm3
          Inert volume        =        0.00 cm3
          Porosity            =        77.1 %
          Permeability        =      0.0359 cm2
          Mass reacted        =         775 g

                          moles          moles         grams          cm3      rxn rate
  Reactants             remaining       reacted       reacted       reacted  (mol/kg sec)
 ------------------------------------------------------------------------------------------
   H2O                      0.000         0.000         0.000          --            --  
   Al2O3                  0.09392        0.2192         22.34          --            --  
   CaO                     0.1880        0.4387         24.60          --            --  
   Cr2O3                  0.02151       0.05020         7.630          --            --  
   FeO(ox)                 0.9335         2.178         156.5          --            --  
   K2O(ox)               0.001063      0.002480        0.2336          --            --  
   MgO                      2.335         5.447         219.6          --            --  
   MnO                    0.02117       0.04939         3.504          --            --  
   Na2O(ox)               0.02530       0.05904         3.659          --            --  
   P2O5                  0.009403       0.02194         3.114          --            --  
   S                     0.005307       0.01238        0.3971        0.1921          --  
   SiO2                     2.355         5.494         330.1          --            --  
   TiO2                   0.01629       0.03801         3.036          --            --  

  Minerals in system     moles      log moles      grams        volume (cm3)
 ----------------------------------------------------------------------------
   Andradite               0.1222     -0.913          62.10           16.11
   Annite                0.005927     -2.227          3.034          0.9147
   Antigorite              0.1118     -0.952          507.1           195.5
   Chromite               0.05020     -1.299          11.24           2.209
   Daphnite-14A            0.2114     -0.675          150.8           45.11
   Greenalite              0.2700     -0.569          100.4           31.05
   Hydroxylapatite        0.01463     -1.835          7.347           2.772
   Saponite-Na            0.02756     -1.560          10.65           3.767
   Tephroite              0.02470     -1.607          4.987           1.882
                                               _____________   _____________
          (total)                                     857.6           299.3 

  Aqueous species       molality    mg/kg sol'n    act. coef.     log act.
 ---------------------------------------------------------------------------
   Na+                      1.834     3.718e+04      0.6309        0.0633
   Cl-                      1.734     5.423e+04      0.5555       -0.0162
   NaCl(aq)                0.3751     1.933e+04      1.0000       -0.4259
   H2(aq)                  0.1121         199.4      1.0000       -0.9502
   OH-                    0.06831         1025.      0.5954       -1.3908
   Ti(OH)4(aq)            0.04187         4281.      1.0000       -1.3781
   NaOH(aq)               0.01104         389.4      1.0000       -1.9572
   S--                    0.01093         309.2      0.1273       -2.8564
   NaHSiO3(aq)           0.009324         823.1      1.0000       -2.0304
   HS-                   0.003809         111.1      0.5954       -2.6444
   Methane(aq)           0.001101         15.59      1.0000       -2.9580
   HSiO3-               0.0007097         48.25      0.6309       -3.3490
   AlO2-                0.0004104         21.35      0.6309       -3.5868
   NaAlO2(aq)           0.0001722         12.45      1.0000       -3.7639
   K+                   3.295e-05         1.136      0.5555       -4.7374
   SiO2(aq)             7.431e-06        0.3938      1.0000       -5.1289
   PO4---               2.576e-06        0.2158      0.0033       -8.0673
   KCl(aq)              2.101e-06        0.1381      1.0000       -5.6776
   HPO4--               1.490e-06        0.1262      0.0882       -6.8811
   Ca++                 9.151e-07       0.03235      0.1679       -6.8135
   CaCl+                1.032e-07      0.006876      0.6309       -7.1863
   H2S(aq)              8.881e-08      0.002670      1.0000       -7.0515
   CaCl2(aq)            5.930e-08      0.005804      1.0000       -7.2270
    (only species > 1e-8 molal listed)

  Mineral saturation states
                     log Q/K                          log Q/K
 ----------------------------------------------------------------
   Greenalite         0.0000 sat    Saponite-Mg       -1.3532     
   Tephroite          0.0000 sat    Ferrosilite       -1.3855     
   Hydroxylapatite    0.0000 sat    Saponite-K        -1.4058     
   Chromite           0.0000 sat    Boehmite          -1.4189     
   Antigorite         0.0000 sat    Brucite           -1.4608     
   Saponite-Na        0.0000 sat    Halite            -1.5309     
   Annite             0.0000 sat    Fe                -1.6634     
   Daphnite-14A       0.0000 sat    Monticellite      -1.6671     
   Andradite          0.0000 sat    Fe(OH)2           -1.6814     
   Phlogopite        -0.0068        Wustite           -1.6924     
   Diopside          -0.1262        Gibbsite          -1.9180     
   Troilite          -0.3107        Quartz            -2.0507     
   Pyrrhotite        -0.3903        Jadeite           -2.1394     
   Chrysotile        -0.4204        Goethite          -2.1745     
   Ice               -0.4925        Cronstedtite-7A   -2.2027     
   Ripidolite-14A    -0.5632        Tridymite         -2.2225     
   Natrolite         -0.6158        Grossular         -2.2279     
   Mesolite          -0.6909        Chalcedony        -2.2674     
   Fayalite          -0.8094        Enstatite         -2.3237     
   Saponite-Ca       -0.8389        Prehnite          -2.4560     
   Mn(OH)2(am)       -0.8655        Na2SiO3           -2.4573     
   Nepheline         -0.8699        Manganosite       -2.4612     
   FeO               -0.8764        Cristobalite(alp  -2.4684     
   Alabandite        -0.9037        Albite_low        -2.5520     
   Analcime          -0.9629        Albite            -2.5520     
   Wollastonite      -1.0198        Talc              -2.5781     
   Diaspore          -1.1241        Saponite-H        -2.6291     
   Rhodonite         -1.1471        Coesite           -2.7091     
   Pseudowollastoni  -1.1541        Cristobalite(bet  -2.7706     
   Hedenbergite      -1.1557        Chamosite-7A      -2.8365     
   Magnetite         -1.3211        Daphnite-7A       -2.8752     
   Clinochlore-14A   -1.3244        SiO2(am)          -2.9446     
   Tremolite         -1.3484        Hematite          -2.9448     
    (only minerals with log Q/K > -3 listed)

                         partial
  Gases               press. (bar)     fugacity     fug. coef.    log fug.
 ---------------------------------------------------------------------------
   H2(g)                    140.3         140.4         1.001      2.1474
   CH4(g)                   1.260         1.259        0.9993      0.1002
   H2O(g)                  0.7979        0.7860        0.9852     -0.1046
   H2S(g)               2.659e-06     2.648e-06        0.9961     -5.5770
   HCl(g)               3.607e-15     3.607e-15         1.000*   -14.4429
   CO2(g)               2.683e-23     2.677e-23        0.9976    -22.5723
   CO(g)                1.093e-24     1.093e-24         1.000*   -23.9615
   C2H4(g)              2.086e-27     2.086e-27         1.000*   -26.6807
   S2(g)                7.941e-36     7.941e-36         1.000*   -35.1001
   Na(g)                6.844e-36     6.844e-36         1.000*   -35.1647
   SO2(g)               7.547e-39     7.493e-39        0.9928    -38.1253
   K(g)                 1.329e-41     1.329e-41         1.000*   -40.8765
   Cl2(g)               1.294e-58     1.294e-58         1.000*   -57.8881
   Mg(g)                3.185e-65     3.185e-65         1.000*   -64.4969
   O2(g)                4.025e-68     4.025e-68        0.9999    -67.3952
   Ca(g)                2.629e-80     2.629e-80         1.000*   -79.5802
   Al(g)               8.427e-101    8.427e-101         1.000*  -100.0743
   C(g)                1.646e-103    1.646e-103         1.000*  -102.7835
   Si(g)               1.528e-108    1.528e-108         1.000*  -107.8158
    *no data, gas taken to be ideal

                                  In fluid              Sorbed            Kd
  Original basis total moles   moles     mg/kg      moles     mg/kg      L/kg
 -------------------------------------------------------------------------------
   H2O                 64.1       50.6  8.85e+05
   Al+++              0.438   0.000529      13.9
   Ca++               0.440   9.78e-07    0.0381
   Cl-                 1.92       1.92  6.60e+04
   CrO4--             0.100   3.72e-27  4.19e-22
   Fe++                2.18   1.33e-12  7.23e-08
   H+                 -17.4    -0.0788     -77.2
   HCO3-            0.00100    0.00100      59.3
   HPO4--            0.0439   3.69e-06     0.344
   K+               0.00596   3.18e-05      1.21
   Mg++                5.45   1.05e-10  2.49e-06
   Mn++              0.0494   8.55e-10  4.56e-05
   Na+                 2.03       2.02  4.52e+04
   O2(aq)           -0.0939    -0.0797 -2.48e+03
   SO4--             0.0134     0.0134  1.25e+03
   SiO2(aq)            5.49    0.00912      532.
   Ti(OH)4(aq)       0.0380     0.0380  4.28e+03

  Elemental composition               In fluid                  Sorbed
                  total moles     moles       mg/kg        moles       mg/kg
 -------------------------------------------------------------------------------
   Aluminum            0.4383    0.0005290       13.87
   Calcium             0.4397    9.783e-07     0.03809
   Carbon            0.001000     0.001000       11.67
   Chlorine             1.915        1.915   6.596e+04
   Chromium            0.1004    3.722e-27   1.880e-22
   Hydrogen             111.0        101.2   9.913e+04
   Iron                 2.179    1.333e-12   7.232e-08
   Magnesium            5.448    1.054e-10   2.490e-06
   Manganese          0.04939    8.553e-10   4.565e-05
   Oxygen               75.67        50.65   7.872e+05
   Phosphorus         0.04388    3.692e-06      0.1111
   Potassium         0.005959    3.182e-05       1.209
   Silicon              5.494     0.009117       248.7
   Sodium               2.033        2.024   4.521e+04
   Sulfur             0.01338      0.01338       416.9
   Titanium           0.03801      0.03801       1768.


          Step #    96             Xi = 0.8000

          Temperature = 100.0 C    Pressure =  1.013 bars
          pH = 10.956              log fO2 =  -67.533
          Eh =  -0.8410 volts      pe = -11.3600
          Ionic strength      =    1.879087 molal
          Charge imbalance    =    0.003961 eq/kg (0.1207% error)
          Activity of water   =    0.942444
          Solvent mass        =     0.89471 kg
          Solution mass       =      1.0175 kg
          Mineral mass        =     0.98008 kg
          Solution density    =    1.024    g/cm3
          Solution viscosity  =    0.004    poise
          Chlorinity          =    2.140347 molal
          Dissolved solids    =      120684 mg/kg sol'n
          Hardness            =        0.08 mg/kg sol'n as CaCO3
            carbonate         =        0.08 mg/kg sol'n as CaCO3
            non-carbonate     =        0.00 mg/kg sol'n as CaCO3
          Carbonate alkalinity=       97.27 mg/kg sol'n as CaCO3
          Water type          =    Na-Cl
          Bulk volume         =    1.34e+03 cm3
          Fluid volume        =        993. cm3
          Mineral volume      =        342. cm3
          Inert volume        =        0.00 cm3
          Porosity            =        74.4 %
          Permeability        =      0.0142 cm2
          Mass reacted        =         885 g

                          moles          moles         grams          cm3      rxn rate
  Reactants             remaining       reacted       reacted       reacted  (mol/kg sec)
 ------------------------------------------------------------------------------------------
   H2O                      0.000         0.000         0.000          --            --  
   Al2O3                  0.06261        0.2505         25.54          --            --  
   CaO                     0.1254        0.5014         28.12          --            --  
   Cr2O3                  0.01434       0.05737         8.720          --            --  
   FeO(ox)                 0.6223         2.489         178.8          --            --  
   K2O(ox)              0.0007085      0.002834        0.2669          --            --  
   MgO                      1.556         6.226         250.9          --            --  
   MnO                    0.01411       0.05645         4.004          --            --  
   Na2O(ox)               0.01687       0.06747         4.182          --            --  
   P2O5                  0.006269       0.02507         3.559          --            --  
   S                     0.003538       0.01415        0.4538        0.2195          --  
   SiO2                     1.570         6.279         377.3          --            --  
   TiO2                   0.01086       0.04344         3.470          --            --  

  Minerals in system     moles      log moles      grams        volume (cm3)
 ----------------------------------------------------------------------------
   Andradite               0.1396     -0.855          70.95           18.41
   Annite                0.006640     -2.178          3.399           1.025
   Antigorite              0.1277     -0.894          579.4           223.4
   Chromite               0.05737     -1.241          12.84           2.525
   Daphnite-14A            0.2416     -0.617          172.4           51.56
   Greenalite              0.3086     -0.511          114.7           35.49
   Hydroxylapatite        0.01671     -1.777          8.396           3.168
   Saponite-Na            0.03186     -1.497          12.31           4.355
   Tephroite              0.02822     -1.549          5.700           2.151
                                               _____________   _____________
          (total)                                     980.1           342.1 

  Aqueous species       molality    mg/kg sol'n    act. coef.     log act.
 ---------------------------------------------------------------------------
   Na+                      1.868     3.777e+04      0.6319        0.0721
   Cl-                      1.753     5.465e+04      0.5559       -0.0112
   NaCl(aq)                0.3872     1.990e+04      1.0000       -0.4121
   H2(aq)                  0.1313         232.7      1.0000       -0.8818
   OH-                    0.07936         1187.      0.5961       -1.3251
   Ti(OH)4(aq)            0.04856         4949.      1.0000       -1.3138
   NaOH(aq)               0.01310         460.8      1.0000       -1.8827
   S--                    0.01305         367.8      0.1270       -2.7809
   NaHSiO3(aq)            0.01068         939.8      1.0000       -1.9715
   HS-                   0.003889         113.1      0.5961       -2.6348
   Methane(aq)           0.001118         15.77      1.0000       -2.9517
   HSiO3-               0.0007951         53.90      0.6319       -3.2989
   AlO2-                0.0004741         24.59      0.6319       -3.5235
   NaAlO2(aq)           0.0002033         14.66      1.0000       -3.6918
   K+                   2.948e-05         1.014      0.5559       -4.7855
   SiO2(aq)             7.170e-06        0.3788      1.0000       -5.1445
   PO4---               3.658e-06        0.3055      0.0033       -7.9221
   KCl(aq)              1.903e-06        0.1247      1.0000       -5.7207
   HPO4--               1.798e-06        0.1517      0.0878       -6.8019
   Ca++                 7.274e-07       0.02563      0.1677       -6.9137
   CaCl+                8.276e-08      0.005497      0.6319       -7.2815
   H2S(aq)              7.800e-08      0.002338      1.0000       -7.1079
   CaCl2(aq)            4.817e-08      0.004701      1.0000       -7.3172
    (only species > 1e-8 molal listed)

  Mineral saturation states
                     log Q/K                          log Q/K
 ----------------------------------------------------------------
   Antigorite         0.0000 sat    Saponite-Mg       -1.3760     
   Tephroite          0.0000 sat    Ferrosilite       -1.3905     
   Daphnite-14A       0.0000 sat    Boehmite          -1.4215     
   Hydroxylapatite    0.0000 sat    Saponite-K        -1.4246     
   Annite             0.0000 sat    Brucite           -1.4499     
   Greenalite         0.0000 sat    Halite            -1.5171     
   Andradite          0.0000 sat    Fe                -1.5841     
   Chromite           0.0000 sat    Monticellite      -1.6400     
   Saponite-Na        0.0000 sat    Fe(OH)2           -1.6711     
   Phlogopite        -0.0049        Wustite           -1.6860     
   Diopside          -0.1147        Gibbsite          -1.9210     
   Troilite          -0.3562        Quartz            -2.0663     
   Chrysotile        -0.4185        Jadeite           -2.0985     
   Pyrrhotite        -0.4358        Grossular         -2.1854     
   Ice               -0.4927        Goethite          -2.1984     
   Natrolite         -0.5189        Tridymite         -2.2381     
   Ripidolite-14A    -0.5613        Cronstedtite-7A   -2.2452     
   Mesolite          -0.6725        Chalcedony        -2.2830     
   Fayalite          -0.8038        Na2SiO3           -2.3236     
   Nepheline         -0.8134        Enstatite         -2.3281     
   Mn(OH)2(am)       -0.8580        Prehnite          -2.4452     
   Saponite-Ca       -0.8584        Manganosite       -2.4534     
   FeO               -0.8658        Cristobalite(alp  -2.4840     
   Analcime          -0.9257        Albite_low        -2.5266     
   Alabandite        -0.9520        Albite            -2.5266     
   Wollastonite      -1.0040        Talc              -2.6071     
   Diaspore          -1.1267        Saponite-H        -2.6538     
   Pseudowollastoni  -1.1383        Coesite           -2.7247     
   Hedenbergite      -1.1449        Cristobalite(bet  -2.7862     
   Rhodonite         -1.1549        Chamosite-7A      -2.8365     
   Clinochlore-14A   -1.3212        Daphnite-7A       -2.8752     
   Tremolite         -1.3543        SiO2(am)          -2.9602     
   Magnetite         -1.3580        Hematite          -2.9923     
    (only minerals with log Q/K > -3 listed)

                         partial
  Gases               press. (bar)     fugacity     fug. coef.    log fug.
 ---------------------------------------------------------------------------
   H2(g)                    164.2         164.4         1.001      2.2158
   CH4(g)                   1.279         1.278        0.9993      0.1065
   H2O(g)                  0.7973        0.7855        0.9852     -0.1048
   H2S(g)               2.335e-06     2.326e-06        0.9961     -5.6334
   HCl(g)               3.134e-15     3.134e-15         1.000*   -14.5038
   CO2(g)               1.448e-23     1.445e-23        0.9976    -22.8402
   CO(g)                6.907e-25     6.907e-25         1.000*   -24.1607
   C2H4(g)              1.567e-27     1.567e-27         1.000*   -26.8048
   Na(g)                8.795e-36     8.795e-36         1.000*   -35.0557
   S2(g)                4.470e-36     4.470e-36         1.000*   -35.3497
   SO2(g)               4.127e-39     4.097e-39        0.9928    -38.3875
   K(g)                 1.499e-41     1.499e-41         1.000*   -40.8243
   Cl2(g)               8.347e-59     8.347e-59         1.000*   -58.0785
   Mg(g)                3.829e-65     3.829e-65         1.000*   -64.4169
   O2(g)                2.934e-68     2.933e-68        0.9999    -67.5327
   Ca(g)                3.311e-80     3.311e-80         1.000*   -79.4800
   Al(g)               1.062e-100    1.062e-100         1.000*   -99.9738
   C(g)                1.219e-103    1.219e-103         1.000*  -102.9140
   Si(g)               2.023e-108    2.023e-108         1.000*  -107.6940
    *no data, gas taken to be ideal

                                  In fluid              Sorbed            Kd
  Original basis total moles   moles     mg/kg      moles     mg/kg      L/kg
 -------------------------------------------------------------------------------
   H2O                 65.3       49.9  8.83e+05
   Al+++              0.501   0.000606      16.1
   Ca++               0.502   7.68e-07    0.0302
   Cl-                 1.92       1.91  6.67e+04
   CrO4--             0.115   2.91e-27  3.31e-22
   Fe++                2.49   1.01e-12  5.52e-08
   H+                 -19.8    -0.0909     -90.1
   HCO3-            0.00100    0.00100      60.0
   HPO4--            0.0501   4.88e-06     0.460
   K+               0.00667   2.81e-05      1.08
   Mg++                6.23   7.90e-11  1.89e-06
   Mn++              0.0564   6.39e-10  3.45e-05
   Na+                 2.05       2.04  4.61e+04
   O2(aq)            -0.107    -0.0910 -2.86e+03
   SO4--             0.0152     0.0152  1.43e+03
   SiO2(aq)            6.28     0.0103      607.
   Ti(OH)4(aq)       0.0434     0.0434  4.95e+03

  Elemental composition               In fluid                  Sorbed
                  total moles     moles       mg/kg        moles       mg/kg
 -------------------------------------------------------------------------------
   Aluminum            0.5009    0.0006061       16.07
   Calcium             0.5024    7.680e-07     0.03025
   Carbon            0.001000     0.001000       11.80
   Chlorine             1.915        1.915   6.672e+04
   Chromium            0.1147    2.908e-27   1.486e-22
   Hydrogen             111.0        99.84   9.889e+04
   Iron                 2.490    1.005e-12   5.518e-08
   Magnesium            6.227    7.901e-11   1.887e-06
   Manganese          0.05645    6.390e-10   3.450e-05
   Oxygen               78.55        49.95   7.855e+05
   Phosphorus         0.05015    4.882e-06      0.1486
   Potassium         0.006668    2.808e-05       1.079
   Silicon              6.279      0.01027       283.5
   Sodium               2.050        2.039   4.608e+04
   Sulfur             0.01515      0.01515       477.5
   Titanium           0.04344      0.04344       2044.


          Step #   106             Xi = 0.9000

          Temperature = 100.0 C    Pressure =  1.013 bars
          pH = 11.014              log fO2 =  -67.655
          Eh =  -0.8476 volts      pe = -11.4491
          Ionic strength      =    1.916555 molal
          Charge imbalance    =    0.004008 eq/kg (0.1202% error)
          Activity of water   =    0.941792
          Solvent mass        =     0.88155 kg
          Solution mass       =      1.0057 kg
          Mineral mass        =      1.1026 kg
          Solution density    =    1.026    g/cm3
          Solution viscosity  =    0.004    poise
          Chlorinity          =    2.172317 molal
          Dissolved solids    =      123442 mg/kg sol'n
          Hardness            =        0.06 mg/kg sol'n as CaCO3
            carbonate         =        0.06 mg/kg sol'n as CaCO3
            non-carbonate     =        0.00 mg/kg sol'n as CaCO3
          Carbonate alkalinity=       98.56 mg/kg sol'n as CaCO3
          Water type          =    Na-Cl
          Bulk volume         =    1.37e+03 cm3
          Fluid volume        =        980. cm3
          Mineral volume      =        385. cm3
          Inert volume        =        0.00 cm3
          Porosity            =        71.8 %
          Permeability        =     0.00583 cm2
          Mass reacted        =         996 g

                          moles          moles         grams          cm3      rxn rate
  Reactants             remaining       reacted       reacted       reacted  (mol/kg sec)
 ------------------------------------------------------------------------------------------
   H2O                      0.000         0.000         0.000          --            --  
   Al2O3                  0.03131        0.2818         28.73          --            --  
   CaO                    0.06268        0.5641         31.63          --            --  
   Cr2O3                 0.007171       0.06454         9.810          --            --  
   FeO(ox)                 0.3112         2.800         201.2          --            --  
   K2O(ox)              0.0003542      0.003188        0.3003          --            --  
   MgO                     0.7782         7.004         282.3          --            --  
   MnO                   0.007056       0.06350         4.505          --            --  
   Na2O(ox)              0.008434       0.07591         4.705          --            --  
   P2O5                  0.003134       0.02821         4.004          --            --  
   S                     0.001769       0.01592        0.5105        0.2469          --  
   SiO2                    0.7849         7.064         424.4          --            --  
   TiO2                  0.005430       0.04887         3.904          --            --  

  Minerals in system     moles      log moles      grams        volume (cm3)
 ----------------------------------------------------------------------------
   Andradite               0.1570     -0.804          79.79           20.70
   Annite                0.007351     -2.134          3.763           1.134
   Antigorite              0.1437     -0.843          651.7           251.3
   Chromite               0.06454     -1.190          14.45           2.841
   Daphnite-14A            0.2718     -0.566          193.9           58.00
   Greenalite              0.3473     -0.459          129.1           39.94
   Hydroxylapatite        0.01880     -1.726          9.445           3.564
   Saponite-Na            0.03616     -1.442          13.98           4.943
   Tephroite              0.03175     -1.498          6.412           2.420
                                               _____________   _____________
          (total)                                     1103.           384.9 

  Aqueous species       molality    mg/kg sol'n    act. coef.     log act.
 ---------------------------------------------------------------------------
   Na+                      1.904     3.836e+04      0.6330        0.0810
   Cl-                      1.772     5.508e+04      0.5563       -0.0061
   NaCl(aq)                0.3998     2.048e+04      1.0000       -0.3981
   H2(aq)                  0.1510         266.8      1.0000       -0.8211
   OH-                    0.09066         1352.      0.5969       -1.2667
   Ti(OH)4(aq)            0.05544         5633.      1.0000       -1.2562
   NaOH(aq)               0.01530         536.3      1.0000       -1.8154
   S--                    0.01524         428.4      0.1266       -2.7145
   NaHSiO3(aq)            0.01207         1059.      1.0000       -1.9183
   HS-                   0.003953         114.6      0.5969       -2.6272
   Methane(aq)           0.001134         15.95      1.0000       -2.9452
   HSiO3-               0.0008790         59.40      0.6330       -3.2546
   AlO2-                0.0005388         27.85      0.6330       -3.4672
   NaAlO2(aq)           0.0002363         16.98      1.0000       -3.6266
   K+                   2.671e-05        0.9155      0.5563       -4.8280
   SiO2(aq)             6.940e-06        0.3655      1.0000       -5.1586
   PO4---               5.004e-06        0.4166      0.0032       -7.7932
   HPO4--               2.124e-06        0.1787      0.0873       -6.7316
   KCl(aq)              1.746e-06        0.1141      1.0000       -5.7581
   Ca++                 5.932e-07       0.02084      0.1675       -7.0028
   H2S(aq)              6.936e-08      0.002072      1.0000       -7.1589
   CaCl+                6.809e-08      0.004508      0.6330       -7.3655
   CaCl2(aq)            4.017e-08      0.003908      1.0000       -7.3961
    (only species > 1e-8 molal listed)

  Mineral saturation states
                     log Q/K                          log Q/K
 ----------------------------------------------------------------
   Greenalite         0.0000 sat    Ferrosilite       -1.3950     
   Andradite          0.0000 sat    Saponite-Mg       -1.3965     
   Chromite           0.0000 sat    Boehmite          -1.4239     
   Antigorite         0.0000 sat    Brucite           -1.4400     
   Saponite-Na        0.0000 sat    Saponite-K        -1.4416     
   Tephroite          0.0000 sat    Halite            -1.5031     
   Hydroxylapatite    0.0000 sat    Fe                -1.5134     
   Daphnite-14A       0.0000 sat    Monticellite      -1.6159     
   Annite             0.0000 sat    Fe(OH)2           -1.6618     
   Phlogopite        -0.0032        Wustite           -1.6801     
   Diopside          -0.1047        Gibbsite          -1.9237     
   Troilite          -0.3973        Jadeite           -2.0615     
   Chrysotile        -0.4168        Quartz            -2.0804     
   Natrolite         -0.4315        Grossular         -2.1481     
   Pyrrhotite        -0.4769        Na2SiO3           -2.2029     
   Ice               -0.4930        Goethite          -2.2195     
   Ripidolite-14A    -0.5596        Tridymite         -2.2522     
   Mesolite          -0.6562        Cronstedtite-7A   -2.2825     
   Nepheline         -0.7623        Chalcedony        -2.2971     
   Fayalite          -0.7987        Enstatite         -2.3320     
   Mn(OH)2(am)       -0.8512        Prehnite          -2.4362     
   FeO               -0.8562        Manganosite       -2.4464     
   Saponite-Ca       -0.8760        Cristobalite(alp  -2.4981     
   Analcime          -0.8922        Albite            -2.5037     
   Wollastonite      -0.9900        Albite_low        -2.5037     
   Alabandite        -0.9957        Talc              -2.6332     
   Pseudowollastoni  -1.1243        Saponite-H        -2.6761     
   Diaspore          -1.1291        Coesite           -2.7388     
   Hedenbergite      -1.1354        Cristobalite(bet  -2.8003     
   Rhodonite         -1.1619        Chamosite-7A      -2.8365     
   Clinochlore-14A   -1.3183        Daphnite-7A       -2.8752     
   Tremolite         -1.3604        SiO2(am)          -2.9743     
   Magnetite         -1.3903     
    (only minerals with log Q/K > -3 listed)

                         partial
  Gases               press. (bar)     fugacity     fug. coef.    log fug.
 ---------------------------------------------------------------------------
   H2(g)                    188.9         189.0         1.001      2.2765
   CH4(g)                   1.298         1.297        0.9993      0.1130
   H2O(g)                  0.7968        0.7850        0.9852     -0.1051
   H2S(g)               2.076e-06     2.068e-06        0.9961     -5.6844
   HCl(g)               2.770e-15     2.770e-15         1.000*   -14.5575
   CO2(g)               8.389e-24     8.369e-24        0.9976    -23.0773
   CO(g)                4.605e-25     4.605e-25         1.000*   -24.3367
   C2H4(g)              1.221e-27     1.221e-27         1.000*   -26.9134
   Na(g)                1.102e-35     1.102e-35         1.000*   -34.9578
   S2(g)                2.672e-36     2.672e-36         1.000*   -35.5732
   SO2(g)               2.409e-39     2.391e-39        0.9928    -38.6214
   K(g)                 1.668e-41     1.668e-41         1.000*   -40.7778
   Cl2(g)               5.670e-59     5.670e-59         1.000*   -58.2464
   Mg(g)                4.511e-65     4.511e-65         1.000*   -64.3457
   O2(g)                2.215e-68     2.214e-68        0.9999    -67.6547
   Ca(g)                4.065e-80     4.065e-80         1.000*   -79.3909
   Al(g)               1.305e-100    1.305e-100         1.000*   -99.8845
   C(g)                9.354e-104    9.354e-104         1.000*  -103.0290
   Si(g)               2.594e-108    2.594e-108         1.000*  -107.5860
    *no data, gas taken to be ideal

                                  In fluid              Sorbed            Kd
  Original basis total moles   moles     mg/kg      moles     mg/kg      L/kg
 -------------------------------------------------------------------------------
   H2O                 66.5       49.2  8.81e+05
   Al+++              0.564   0.000683      18.3
   Ca++               0.565   6.18e-07    0.0246
   Cl-                 1.92       1.91  6.75e+04
   CrO4--             0.129   2.33e-27  2.69e-22
   Fe++                2.80   7.83e-13  4.35e-08
   H+                 -22.3     -0.103     -103.
   HCO3-            0.00100    0.00100      60.7
   HPO4--            0.0564   6.28e-06     0.600
   K+               0.00738   2.51e-05     0.975
   Mg++                7.00   6.11e-11  1.48e-06
   Mn++              0.0635   4.93e-10  2.69e-05
   Na+                 2.07       2.05  4.70e+04
   O2(aq)            -0.121     -0.102 -3.26e+03
   SO4--             0.0169     0.0169  1.62e+03
   SiO2(aq)            7.06     0.0114      682.
   Ti(OH)4(aq)       0.0489     0.0489  5.63e+03

  Elemental composition               In fluid                  Sorbed
                  total moles     moles       mg/kg        moles       mg/kg
 -------------------------------------------------------------------------------
   Aluminum            0.5635    0.0006832       18.33
   Calcium             0.5651    6.184e-07     0.02464
   Carbon            0.001000     0.001000       11.94
   Chlorine             1.915        1.915   6.751e+04
   Chromium            0.1291    2.330e-27   1.205e-22
   Hydrogen             111.0        98.44   9.866e+04
   Iron                 2.801    7.826e-13   4.346e-08
   Magnesium            7.005    6.106e-11   1.476e-06
   Manganese          0.06350    4.928e-10   2.692e-05
   Oxygen               81.43        49.26   7.836e+05
   Phosphorus         0.05642    6.284e-06      0.1935
   Potassium         0.007376    2.509e-05      0.9753
   Silicon              7.064      0.01142       318.9
   Sodium               2.067        2.055   4.697e+04
   Sulfur             0.01692      0.01692       539.5
   Titanium           0.04887      0.04887       2327.


          Step #   116             Xi = 1.0000

          Temperature = 100.0 C    Pressure =  1.013 bars
          pH = 11.067              log fO2 =  -67.765
          Eh =  -0.8536 volts      pe = -11.5295
          Ionic strength      =    1.954919 molal
          Charge imbalance    =    0.004055 eq/kg (0.1198% error)
          Activity of water   =    0.941125
          Solvent mass        =     0.86838 kg
          Solution mass       =     0.99387 kg
          Mineral mass        =      1.2251 kg
          Solution density    =    1.027    g/cm3
          Solution viscosity  =    0.004    poise
          Chlorinity          =    2.205255 molal
          Dissolved solids    =      126265 mg/kg sol'n
          Hardness            =        0.05 mg/kg sol'n as CaCO3
            carbonate         =        0.05 mg/kg sol'n as CaCO3
            non-carbonate     =        0.00 mg/kg sol'n as CaCO3
          Carbonate alkalinity=       99.85 mg/kg sol'n as CaCO3
          Water type          =    Na-Cl
          Bulk volume         =    1.39e+03 cm3
          Fluid volume        =        967. cm3
          Mineral volume      =        428. cm3
          Inert volume        =        0.00 cm3
          Porosity            =        69.3 %
          Permeability        =     0.00249 cm2
          Mass reacted        =    1.11e+03 g

                          moles          moles         grams          cm3      rxn rate
  Reactants             remaining       reacted       reacted       reacted  (mol/kg sec)
 ------------------------------------------------------------------------------------------
   H2O                      0.000         0.000         0.000          --            --  
   Al2O3               -5.976e-16        0.3131         31.92          --            --  
   CaO                  8.882e-16        0.6268         35.15          --            --  
   Cr2O3               -6.429e-17       0.07171         10.90          --            --  
   FeO(ox)             -1.509e-15         3.112         223.6          --            --  
   K2O(ox)             -2.114e-18      0.003542        0.3337          --            --  
   MgO                 -7.438e-15         7.782         313.7          --            --  
   MnO                 -3.296e-17       0.07056         5.005          --            --  
   Na2O(ox)            -8.153e-17       0.08434         5.228          --            --  
   P2O5                 4.077e-17       0.03134         4.449          --            --  
   S                    1.030e-18       0.01769        0.5672        0.2744          --  
   SiO2                 8.757e-15         7.849         471.6          --            --  
   TiO2                -4.543e-17       0.05430         4.338          --            --  

  Minerals in system     moles      log moles      grams        volume (cm3)
 ----------------------------------------------------------------------------
   Andradite               0.1744     -0.758          88.64           23.00
   Annite                0.008062     -2.094          4.127           1.244
   Antigorite              0.1596     -0.797          724.0           279.2
   Chromite               0.07172     -1.144          16.05           3.156
   Daphnite-14A            0.3020     -0.520          215.5           64.45
   Greenalite              0.3860     -0.413          143.5           44.39
   Hydroxylapatite        0.02089     -1.680          10.49           3.960
   Saponite-Na            0.04047     -1.393          15.64           5.531
   Tephroite              0.03528     -1.452          7.125           2.689
                                               _____________   _____________
          (total)                                     1225.           427.6 

  Aqueous species       molality    mg/kg sol'n    act. coef.     log act.
 ---------------------------------------------------------------------------
   Na+                      1.940     3.896e+04      0.6342        0.0899
   Cl-                      1.792     5.552e+04      0.5568       -0.0009
   NaCl(aq)                0.4131     2.109e+04      1.0000       -0.3840
   H2(aq)                  0.1713         301.7      1.0000       -0.7663
   OH-                     0.1022         1519.      0.5977       -1.2140
   Ti(OH)4(aq)            0.06254         6333.      1.0000       -1.2039
   NaOH(aq)               0.01763         616.1      1.0000       -1.7537
   S--                    0.01752         490.8      0.1263       -2.6552
   NaHSiO3(aq)            0.01350         1181.      1.0000       -1.8696
   HS-                   0.004005         115.7      0.5977       -2.6209
   Methane(aq)           0.001152         16.14      1.0000       -2.9387
   HSiO3-               0.0009615         64.77      0.6342       -3.2148
   AlO2-                0.0006046         31.16      0.6342       -3.4163
   NaAlO2(aq)           0.0002711         19.42      1.0000       -3.5668
   K+                   2.444e-05        0.8350      0.5568       -4.8661
   SiO2(aq)             6.737e-06        0.3537      1.0000       -5.1716
   PO4---               6.648e-06        0.5517      0.0032       -7.6769
   HPO4--               2.469e-06        0.2071      0.0869       -6.6684
   KCl(aq)              1.618e-06        0.1054      1.0000       -5.7911
   Ca++                 4.936e-07       0.01728      0.1673       -7.0831
   H2S(aq)              6.228e-08      0.001855      1.0000       -7.2057
   CaCl+                5.717e-08      0.003773      0.6342       -7.4406
   CaCl2(aq)            3.419e-08      0.003316      1.0000       -7.4661
    (only species > 1e-8 molal listed)

  Mineral saturation states
                     log Q/K                          log Q/K
 ----------------------------------------------------------------
   Annite             0.0000 sat    Saponite-Mg       -1.4154     
   Chromite           0.0000 sat    Magnetite         -1.4188     
   Hydroxylapatite    0.0000 sat    Boehmite          -1.4261     
   Tephroite          0.0000 sat    Brucite           -1.4310     
   Andradite          0.0000 sat    Fe                -1.4495     
   Saponite-Na        0.0000 sat    Saponite-K        -1.4571     
   Daphnite-14A       0.0000 sat    Halite            -1.4890     
   Antigorite         0.0000 sat    Monticellite      -1.5940     
   Greenalite         0.0000 sat    Fe(OH)2           -1.6533     
   Phlogopite        -0.0016        Wustite           -1.6747     
   Diopside          -0.0958        Gibbsite          -1.9262     
   Natrolite         -0.3514        Jadeite           -2.0276     
   Chrysotile        -0.4152        Na2SiO3           -2.0922     
   Troilite          -0.4349        Quartz            -2.0934     
   Ice               -0.4934        Grossular         -2.1147     
   Pyrrhotite        -0.5145        Goethite          -2.2384     
   Ripidolite-14A    -0.5580        Tridymite         -2.2652     
   Mesolite          -0.6416        Chalcedony        -2.3101     
   Nepheline         -0.7155        Cronstedtite-7A   -2.3159     
   Fayalite          -0.7940        Enstatite         -2.3356     
   Mn(OH)2(am)       -0.8451        Prehnite          -2.4286     
   FeO               -0.8474        Manganosite       -2.4399     
   Analcime          -0.8616        Albite            -2.4828     
   Saponite-Ca       -0.8922        Albite_low        -2.4828     
   Wollastonite      -0.9775        Cristobalite(alp  -2.5111     
   Alabandite        -1.0356        Talc              -2.6572     
   Pseudowollastoni  -1.1118        Saponite-H        -2.6966     
   Hedenbergite      -1.1271        Coesite           -2.7518     
   Diaspore          -1.1313        Cristobalite(bet  -2.8133     
   Rhodonite         -1.1684        Chamosite-7A      -2.8365     
   Clinochlore-14A   -1.3157        Daphnite-7A       -2.8752     
   Tremolite         -1.3667        SiO2(am)          -2.9873     
   Ferrosilite       -1.3991     
    (only minerals with log Q/K > -3 listed)

                         partial
  Gases               press. (bar)     fugacity     fug. coef.    log fug.
 ---------------------------------------------------------------------------
   H2(g)                    214.3         214.4         1.001      2.3313
   CH4(g)                   1.318         1.317        0.9993      0.1195
   H2O(g)                  0.7962        0.7844        0.9852     -0.1055
   H2S(g)               1.864e-06     1.857e-06        0.9961     -5.7312
   HCl(g)               2.481e-15     2.481e-15         1.000*   -14.6053
   CO2(g)               5.134e-24     5.122e-24        0.9976    -23.2905
   CO(g)                3.200e-25     3.200e-25         1.000*   -24.4949
   C2H4(g)              9.774e-28     9.774e-28         1.000*   -27.0099
   Na(g)                1.354e-35     1.354e-35         1.000*   -34.8684
   S2(g)                1.674e-36     1.674e-36         1.000*   -35.7763
   SO2(g)               1.479e-39     1.469e-39        0.9928    -38.8331
   K(g)                 1.839e-41     1.839e-41         1.000*   -40.7355
   Cl2(g)               4.009e-59     4.009e-59         1.000*   -58.3970
   Mg(g)                5.233e-65     5.233e-65         1.000*   -64.2812
   O2(g)                1.718e-68     1.718e-68        0.9999    -67.7649
   Ca(g)                4.893e-80     4.893e-80         1.000*   -79.3104
   Al(g)               1.571e-100    1.571e-100         1.000*   -99.8039
   C(g)                7.379e-104    7.379e-104         1.000*  -103.1320
   Si(g)               3.245e-108    3.245e-108         1.000*  -107.4887
    *no data, gas taken to be ideal

                                  In fluid              Sorbed            Kd
  Original basis total moles   moles     mg/kg      moles     mg/kg      L/kg
 -------------------------------------------------------------------------------
   H2O                 67.8       48.5  8.79e+05
   Al+++              0.626   0.000760      20.6
   Ca++               0.628   5.08e-07    0.0205
   Cl-                 1.92       1.91  6.83e+04
   CrO4--             0.143   1.90e-27  2.22e-22
   Fe++                3.11   6.24e-13  3.51e-08
   H+                 -24.8     -0.115     -117.
   HCO3-            0.00100    0.00100      61.4
   HPO4--            0.0627   7.92e-06     0.765
   K+               0.00808   2.26e-05     0.890
   Mg++                7.78   4.83e-11  1.18e-06
   Mn++              0.0706   3.90e-10  2.15e-05
   Na+                 2.08       2.07  4.79e+04
   O2(aq)            -0.134     -0.114 -3.66e+03
   SO4--             0.0187     0.0187  1.81e+03
   SiO2(aq)            7.85     0.0126      760.
   Ti(OH)4(aq)       0.0543     0.0543  6.33e+03

  Elemental composition               In fluid                  Sorbed
                  total moles     moles       mg/kg        moles       mg/kg
 -------------------------------------------------------------------------------
   Aluminum            0.6261    0.0007605       20.64
   Calcium             0.6278    5.079e-07     0.02048
   Carbon            0.001000     0.001000       12.09
   Chlorine             1.915        1.915   6.831e+04
   Chromium            0.1434    1.905e-27   9.964e-23
   Hydrogen             111.0        97.04   9.841e+04
   Iron                 3.113    6.242e-13   3.508e-08
   Magnesium            7.783    4.833e-11   1.182e-06
   Manganese          0.07056    3.895e-10   2.153e-05
   Oxygen               84.31        48.56   7.818e+05
   Phosphorus         0.06269    7.918e-06      0.2468
   Potassium         0.008085    2.263e-05      0.8903
   Silicon              7.849      0.01257       355.1
   Sodium               2.084        2.070   4.789e+04
   Sulfur             0.01869      0.01869       603.0
   Titanium           0.05430      0.05430       2616.
