# Supplementary material for: Mineral Indicators of Geologically Recent Past Habitability on Mars
Source: Life (Basel). 2023 Dec 15;13(12):2349. doi: 10.3390/life13122349 (PMC10744562; doi:10.3390/life13122349)
Supplement: Supplementary file 1 [file life-13-02349-s001.zip › Supplemental Files 1/NaClO4/NaClO4_373/React_output_Chassigny_373.txt]

          Step #     0             Xi = 0.0000

          Temperature = 100.0 C    Pressure =  1.013 bars
          pH =  7.291              log fO2 =   -3.057
          Eh =   0.6236 volts      pe =   8.4228
          Ionic strength      =    1.618989 molal
          Charge imbalance    =    0.003624 eq/kg (0.1247% error)
          Activity of water   =    0.947237
          Solvent mass        =      1.0000 kg
          Solution mass       =      1.1122 kg
          Mineral mass        =      0.0000 kg
          Solution density    =    1.013    g/cm3
          Solution viscosity  =    0.004    poise
          Chlorinity          =    1.915000 molal
          Dissolved solids    =      100913 mg/kg sol'n
          Hardness            =      179.98 mg/kg sol'n as CaCO3
            carbonate         =       42.13 mg/kg sol'n as CaCO3
            non-carbonate     =      137.85 mg/kg sol'n as CaCO3
          Carbonate alkalinity=       42.13 mg/kg sol'n as CaCO3
          Water type          =    Na-Cl
          Bulk volume         =    1.10e+03 cm3
          Fluid volume        =    1.10e+03 cm3
          Mineral volume      =        0.00 cm3
          Inert volume        =        0.00 cm3
          Porosity            =        100. %
          Permeability        =        98.7 cm2
          Mass reacted        =           0 g

                          moles          moles         grams          cm3      rxn rate
  Reactants             remaining       reacted       reacted       reacted  (mol/kg sec)
 ------------------------------------------------------------------------------------------
   H2O                    0.04322         0.000         0.000          --            --  
   Al2O3                  0.07854         0.000         0.000          --            --  
   CaO                     0.1309         0.000         0.000          --            --  
   Cr2O3                  0.05635         0.000         0.000          --            --  
   FeO(ox)                  4.226         0.000         0.000          --            --  
   K2O(ox)               0.004251         0.000         0.000          --            --  
   MgO                      8.776         0.000         0.000          --            --  
   MnO                    0.08310         0.000         0.000          --            --  
   Na2O(ox)               0.02153         0.000         0.000          --            --  
   P2O5                  0.005563         0.000         0.000          --            --  
   S                     0.009018         0.000         0.000         0.000          --  
   SiO2                     6.923         0.000         0.000          --            --  
   TiO2                   0.01114         0.000         0.000          --            --  

  No minerals in system.

  Aqueous species       molality    mg/kg sol'n    act. coef.     log act.
 ---------------------------------------------------------------------------
   Na+                      1.612     3.332e+04      0.6255        0.0035
   Cl-                      1.611     5.135e+04      0.5542       -0.0493
   NaCl(aq)                0.3029     1.591e+04      1.0000       -0.5187
   SO4--                0.0009642         83.27      0.0915       -4.0545
   K+                   0.0009433         33.16      0.5542       -3.2817
   Ca++                 0.0008528         30.73      0.1697       -3.8395
   HCO3-                0.0007402         40.61      0.6255       -3.3344
   Fe++                 0.0006314         31.71      0.1697       -3.9700
   Mg++                 0.0006283         13.73      0.2476       -3.8081
   MgCl+                0.0003376         18.14      0.6255       -3.6754
   FeCl+                0.0002458         20.17      0.6255       -3.8133
   NaHCO3(aq)           0.0001813         13.69      1.0000       -3.7417
   FeCl4--              0.0001179         20.95      0.0915       -4.9671
   CaCl+                9.087e-05         6.171      0.6255       -4.2454
   CO2(aq)              6.119e-05         2.421      1.0000       -4.2133
   KCl(aq)              5.559e-05         3.726      1.0000       -4.2550
   CaCl2(aq)            4.796e-05         4.785      1.0000       -4.3192
   MgSO4(aq)            3.053e-05         3.304      1.0000       -4.5153
   OH-                  1.737e-05        0.2656      0.5918       -4.9880
   CO3--                6.751e-06        0.3642      0.1105       -6.1274
   CaSO4(aq)            4.141e-06        0.5069      1.0000       -5.3829
   MgHCO3+              3.139e-06        0.2408      0.6255       -5.7070
   CaHCO3+              2.805e-06        0.2550      0.6255       -5.7558
   FeCO3+               2.495e-06        0.2599      0.6255       -5.8067
   NaOH(aq)             2.431e-06       0.08743      1.0000       -5.6142
   FeCl2(aq)            1.434e-06        0.1634      1.0000       -5.8435
   CaCO3(aq)            1.423e-06        0.1280      1.0000       -5.8469
   KSO4-                1.154e-06        0.1402      0.6255       -6.1416
   Ti(OH)4(aq)          1.000e-06        0.1042      1.0000       -6.0000
   CrO4--               9.375e-07       0.09777      0.0915       -7.0667
   HPO4--               8.729e-07       0.07532      0.0915       -7.0977
   MnCl+                8.051e-07       0.06543      0.6255       -6.2979
   SiO2(aq)             7.688e-07       0.04153      1.0000       -6.1142
   AlO2-                7.295e-07       0.03869      0.6255       -6.3408
   O2(aq)               6.838e-07       0.01967      1.0000       -6.1651
   FeCl++               6.802e-07       0.05584      0.1105       -7.1241
   MgCO3(aq)            3.845e-07       0.02915      1.0000       -6.4151
   NaCO3-               3.274e-07       0.02443      0.6255       -6.6888
   Fe+++                2.878e-07       0.01445      0.0477       -7.8625
   NaAlO2(aq)           2.645e-07       0.01949      1.0000       -6.5776
   NaHSiO3(aq)          2.125e-07       0.01912      1.0000       -6.6727
   Mn++                 1.924e-07      0.009503      0.1697       -7.4861
   H2PO4-               1.268e-07       0.01106      0.6255       -7.1007
   HCrO4-               6.250e-08      0.006575      0.6255       -7.4079
   H+                   6.166e-08     5.588e-05      0.8305       -7.2906
   HSiO3-               1.872e-08      0.001297      0.6255       -7.9315
   HCl(aq)              1.097e-08     0.0003595      1.0000       -7.9599
    (only species > 1e-8 molal listed)

  Mineral saturation states
                     log Q/K                          log Q/K
 ----------------------------------------------------------------
   Magnetite         35.8446s/sat   Chamosite-7A       1.2017s/sat
   Cronstedtite-7A   35.6471s/sat   FeO                0.7892s/sat
   Hematite          32.5553s/sat   Annite             0.7446s/sat
   Ferrite-Mg        27.6730s/sat   Ripidolite-14A     0.7092s/sat
   Ferrite-Ca        26.6285s/sat   Dolomite-ord       0.1711s/sat
   Jarosite          25.1652s/sat   Dolomite           0.1704s/sat
   Nontronite-Na     22.5086s/sat   Fe(OH)2           -0.0139     
   Nontronite-Mg     22.3251s/sat   Hercynite         -0.0451     
   Nontronite-Ca     22.1801s/sat   Hydroxylapatite   -0.1746     
   Nontronite-K      21.6034s/sat   Diaspore          -0.2789     
   Nontronite-H      21.0887s/sat   Magnesite         -0.4394     
   Andradite         19.8771s/sat   Ice               -0.4905     
   Goethite          15.5765s/sat   Boehmite          -0.5737     
   Fe(OH)3           11.2509s/sat   Calcite           -0.6576     
   Ferrite-Dicalciu   9.4450s/sat   Ferrosilite       -0.7052     
   Daphnite-14A       7.0683s/sat   Aragonite         -0.8012     
   NaFeO2             7.0286s/sat   Dolomite-dis      -0.9422     
   Bixbyite           5.8294s/sat   Gibbsite          -1.0709     
   Strengite          5.3781s/sat   Halite            -1.6237     
   Pyrolusite         5.0236s/sat   Brucite           -1.7253     
   Epidote            4.5364s/sat   Monohydrocalcite  -1.8887     
   Epidote-ord        4.5310s/sat   Whitlockite       -1.8949     
   Hausmannite        4.4682s/sat   Minnesotaite      -2.0726     
   Daphnite-7A        4.1931s/sat   Dawsonite         -2.0977     
   Greenalite         3.0301s/sat   Ripidolite-7A     -2.1980     
   Wustite            1.5899s/sat   Rhodochrosite     -2.4394     
   Fayalite           1.5365s/sat   Anhydrite         -2.5089     
   Siderite           1.4829s/sat   Corundum          -2.6159     
    (only minerals with log Q/K > -3 listed)

                         partial
  Gases               press. (bar)     fugacity     fug. coef.    log fug.
 ---------------------------------------------------------------------------
   H2O(g)                  0.8014        0.7895        0.9852     -0.1026
   CO2(g)                0.005713      0.005700        0.9976     -2.2441
   O2(g)                0.0008761     0.0008760        0.9999     -3.0575
   HCl(g)               1.328e-11     1.328e-11         1.000*   -10.8768
   Cl2(g)               2.576e-19     2.576e-19         1.000*   -18.5890
   H2(g)                9.552e-31     9.559e-31         1.001    -30.0196
   CO(g)                1.577e-36     1.577e-36         1.000*   -35.8022
   SO2(g)               3.817e-42     3.789e-42        0.9928    -41.4215
   Na(g)                1.238e-55     1.238e-55         1.000*   -54.9071
   K(g)                 7.882e-60     7.882e-60         1.000*   -59.1034
   Mg(g)                1.169e-97     1.169e-97         1.000*   -96.9321
   H2S(g)              4.206e-106    4.189e-106        0.9961   -105.3778
   CH4(g)              5.715e-109    5.711e-109        0.9993   -108.2433
   Ca(g)               1.068e-116    1.068e-116         1.000*  -115.9714
   C(g)                1.611e-147    1.611e-147         1.000*  -146.7930
   Al(g)               3.286e-148    3.286e-148         1.000*  -147.4834
   S2(g)               4.287e-171    4.287e-171         1.000*  -170.3679
   Si(g)               7.264e-174    7.264e-174         1.000*  -173.1388
   C2H4(g)             9.252e-180    9.252e-180         1.000*  -179.0337
    *no data, gas taken to be ideal

                                  In fluid              Sorbed            Kd
  Original basis total moles   moles     mg/kg      moles     mg/kg      L/kg
 -------------------------------------------------------------------------------
   H2O                 55.5       55.5  8.99e+05
   Al+++           1.00e-06   1.00e-06    0.0243
   Ca++             0.00100    0.00100      36.0
   Cl-                 1.92       1.92  6.10e+04
   CrO4--          1.00e-06   1.00e-06     0.104
   Fe++             0.00100    0.00100      50.2
   H+              2.95e-05   2.95e-05    0.0268
   HCO3-            0.00100    0.00100      54.9
   HPO4--          1.00e-06   1.00e-06    0.0863
   K+               0.00100    0.00100      35.2
   Mg++             0.00100    0.00100      21.9
   Mn++            1.00e-06   1.00e-06    0.0494
   Na+                 1.92       1.92  3.96e+04
   O2(aq)          1.55e-06   1.55e-06    0.0446
   SO4--            0.00100    0.00100      86.4
   SiO2(aq)        1.00e-06   1.00e-06    0.0540
   Ti(OH)4(aq)     1.00e-06   1.00e-06     0.104

  Elemental composition               In fluid                  Sorbed
                  total moles     moles       mg/kg        moles       mg/kg
 -------------------------------------------------------------------------------
   Aluminum         1.000e-06    1.000e-06     0.02426
   Calcium           0.001000     0.001000       36.03
   Carbon            0.001000     0.001000       10.80
   Chlorine             1.915        1.915   6.104e+04
   Chromium         1.000e-06    1.000e-06     0.04675
   Hydrogen             111.0        111.0   1.006e+05
   Iron              0.001000     0.001000       50.21
   Magnesium         0.001000     0.001000       21.85
   Manganese        1.000e-06    1.000e-06     0.04939
   Oxygen               55.52        55.52   7.986e+05
   Phosphorus       1.000e-06    1.000e-06     0.02785
   Potassium         0.001000     0.001000       35.15
   Silicon          1.000e-06    1.000e-06     0.02525
   Sodium               1.915        1.915   3.958e+04
   Sulfur            0.001000     0.001000       28.83
   Titanium         1.000e-06    1.000e-06     0.04305


          Step #     0             Xi = 0.0000

          Temperature = 100.0 C    Pressure =  1.013 bars
          pH =  5.277              log fO2 =  -50.900
          Eh =  -0.1128 volts      pe =  -1.5242
          Ionic strength      =    1.617923 molal
          Charge imbalance    =    0.003624 eq/kg (0.1248% error)
          Activity of water   =    0.947228
          Solvent mass        =      1.0000 kg
          Solution mass       =      1.1122 kg
          Mineral mass        =  4.0458e-05 kg
          Solution density    =    1.013    g/cm3
          Solution viscosity  =    0.004    poise
          Chlorinity          =    1.914986 molal
          Dissolved solids    =      100874 mg/kg sol'n
          Hardness            =      179.98 mg/kg sol'n as CaCO3
            carbonate         =        4.96 mg/kg sol'n as CaCO3
            non-carbonate     =      175.03 mg/kg sol'n as CaCO3
          Carbonate alkalinity=        4.96 mg/kg sol'n as CaCO3
          Water type          =    Na-Cl
          Bulk volume         =    1.10e+03 cm3
          Fluid volume        =    1.10e+03 cm3
          Mineral volume      =     0.00772 cm3
          Inert volume        =        0.00 cm3
          Porosity            =        100. %
          Permeability        =        98.7 cm2
          Mass reacted        =           0 g

                          moles          moles         grams          cm3      rxn rate
  Reactants             remaining       reacted       reacted       reacted  (mol/kg sec)
 ------------------------------------------------------------------------------------------
   H2O                    0.04322         0.000         0.000          --            --  
   Al2O3                  0.07854         0.000         0.000          --            --  
   CaO                     0.1309         0.000         0.000          --            --  
   Cr2O3                  0.05635         0.000         0.000          --            --  
   FeO(ox)                  4.226         0.000         0.000          --            --  
   K2O(ox)               0.004251         0.000         0.000          --            --  
   MgO                      8.776         0.000         0.000          --            --  
   MnO                    0.08310         0.000         0.000          --            --  
   Na2O(ox)               0.02153         0.000         0.000          --            --  
   P2O5                  0.005563         0.000         0.000          --            --  
   S                     0.009018         0.000         0.000         0.000          --  
   SiO2                     6.923         0.000         0.000          --            --  
   TiO2                   0.01114         0.000         0.000          --            --  

  Minerals in system     moles      log moles      grams        volume (cm3)
 ----------------------------------------------------------------------------
   Chromite             5.000e-07     -6.301      0.0001119       2.200e-05
   Diaspore             9.684e-07     -6.014      5.809e-05       1.720e-05
   Hematite             0.0002283     -3.641        0.03646        0.006912
   Pyrite               3.192e-05     -4.496       0.003829       0.0007641
                                               _____________   _____________
          (total)                                   0.04046        0.007715 

  Aqueous species       molality    mg/kg sol'n    act. coef.     log act.
 ---------------------------------------------------------------------------
   Na+                      1.612     3.332e+04      0.6254        0.0036
   Cl-                      1.611     5.136e+04      0.5542       -0.0492
   NaCl(aq)                0.3029     1.592e+04      1.0000       -0.5187
   K+                   0.0009433         33.16      0.5542       -3.2817
   SO4--                0.0009017         77.88      0.0915       -4.0835
   CO2(aq)              0.0008719         34.50      1.0000       -3.0595
   Ca++                 0.0008563         30.86      0.1697       -3.8377
   Mg++                 0.0006315         13.80      0.2476       -3.8059
   MgCl+                0.0003394         18.24      0.6254       -3.6731
   Fe++                 0.0003237         16.26      0.1697       -4.2601
   FeCl+                0.0001260         10.35      0.6254       -4.1033
   HCO3-                0.0001022         5.610      0.6254       -4.1942
   CaCl+                9.127e-05         6.198      0.6254       -4.2435
   FeCl4--              6.047e-05         10.75      0.0915       -5.2570
   KCl(aq)              5.560e-05         3.727      1.0000       -4.2549
   CaCl2(aq)            4.817e-05         4.807      1.0000       -4.3172
   MgSO4(aq)            2.870e-05         3.106      1.0000       -4.5421
   NaHCO3(aq)           2.504e-05         1.891      1.0000       -4.6014
   H+                   6.361e-06      0.005765      0.8305       -5.2771
   CaSO4(aq)            3.890e-06        0.4761      1.0000       -5.4101
   HCl(aq)              1.131e-06       0.03709      1.0000       -5.9464
   KSO4-                1.080e-06        0.1312      0.6254       -6.1706
   Ti(OH)4(aq)          1.000e-06        0.1042      1.0000       -6.0000
   SiO2(aq)             9.971e-07       0.05387      1.0000       -6.0013
   H2PO4-               9.363e-07       0.08165      0.6254       -6.2324
   MnCl+                8.055e-07       0.06547      0.6254       -6.2977
   FeCl2(aq)            7.354e-07       0.08381      1.0000       -6.1335
   HSO4-                6.973e-07       0.06086      0.6254       -6.3604
   MgHCO3+              4.358e-07       0.03343      0.6254       -6.5646
   CaHCO3+              3.891e-07       0.03537      0.6254       -6.6138
   Mn++                 1.924e-07      0.009505      0.1697       -7.4860
   OH-                  1.684e-07      0.002575      0.5918       -7.0015
   H2S(aq)              6.758e-08      0.002071      1.0000       -7.1702
   HPO4--               6.247e-08      0.005391      0.0915       -8.2429
   NaOH(aq)             2.357e-08     0.0008476      1.0000       -7.6277
   AlO2-                1.344e-08     0.0007128      0.6254       -8.0754
   HAlO2(aq)            1.138e-08     0.0006140      1.0000       -7.9437
    (only species > 1e-8 molal listed)

  Mineral saturation states
                     log Q/K                          log Q/K
 ----------------------------------------------------------------
   Pyrite             0.0000 sat    Magnetite         -1.0278     
   Diaspore           0.0000 sat    Eskolaite         -1.2847     
   Chromite           0.0000 sat    Halite            -1.6237     
   Hematite           0.0000 sat    Siderite          -1.6805     
   Boehmite          -0.2948        Corundum          -2.0582     
   Ice               -0.4905        Anhydrite         -2.5361     
   Goethite          -0.7012        Dawsonite         -2.6785     
   Gibbsite          -0.7920        Quartz            -2.9231     
    (only minerals with log Q/K > -3 listed)

                         partial
  Gases               press. (bar)     fugacity     fug. coef.    log fug.
 ---------------------------------------------------------------------------
   H2O(g)                  0.8014        0.7895        0.9852     -0.1026
   CO2(g)                 0.08141       0.08122        0.9976     -1.0903
   H2S(g)               2.023e-06     2.015e-06        0.9961     -5.6957
   H2(g)                7.964e-07     7.970e-07         1.001     -6.0986
   HCl(g)               1.370e-09     1.370e-09         1.000*    -8.8633
   CO(g)                1.873e-11     1.873e-11         1.000*   -10.7274
   CH4(g)               3.935e-12     3.932e-12        0.9993    -11.4054
   SO2(g)               3.167e-14     3.145e-14        0.9928    -13.5024
   S2(g)                1.427e-19     1.427e-19         1.000*   -18.8456
   C2H4(g)              6.311e-34     6.311e-34         1.000*   -33.1999
   Cl2(g)               3.289e-39     3.289e-39         1.000*   -38.4829
   Na(g)                1.096e-45     1.096e-45         1.000*   -44.9601
   K(g)                 6.977e-50     6.977e-50         1.000*   -49.1563
   O2(g)                1.260e-51     1.260e-51        0.9999    -50.8996
   Mg(g)                9.207e-78     9.207e-78         1.000*   -77.0359
   Ca(g)                8.403e-97     8.403e-97         1.000*   -96.0756
   C(g)                 1.595e-98     1.595e-98         1.000*   -97.7972
   Al(g)               4.754e-112    4.754e-112         1.000*  -111.3229
   Si(g)               6.550e-126    6.550e-126         1.000*  -125.1838
    *no data, gas taken to be ideal

                                  In fluid              Sorbed            Kd
  Original basis total moles   moles     mg/kg      moles     mg/kg      L/kg
 -------------------------------------------------------------------------------
   H2O                 55.5       55.5  8.99e+05
   Al+++           1.00e-06   3.16e-08  0.000766
   Ca++             0.00100    0.00100      36.0
   Cl-                 1.92       1.91  6.10e+04
   CrO4--          1.00e-06   1.58e-14  1.65e-09
   Fe++             0.00100   0.000511      25.7
   H+              2.95e-05   0.000881     0.798
   HCO3-            0.00100    0.00100      54.9
   HPO4--          1.00e-06   1.00e-06    0.0863
   K+               0.00100    0.00100      35.2
   Mg++             0.00100    0.00100      21.9
   Mn++            1.00e-06   1.00e-06    0.0494
   Na+                 1.92       1.91  3.96e+04
   O2(aq)          1.55e-06  -1.50e-07  -0.00431
   SO4--            0.00100   0.000936      80.9
   SiO2(aq)        1.00e-06   1.00e-06    0.0540
   Ti(OH)4(aq)     1.00e-06   1.00e-06     0.104

  Elemental composition               In fluid                  Sorbed
                  total moles     moles       mg/kg        moles       mg/kg
 -------------------------------------------------------------------------------
   Aluminum         1.000e-06    3.159e-08   0.0007664
   Calcium           0.001000     0.001000       36.03
   Carbon            0.001000     0.001000       10.80
   Chlorine             1.915        1.915   6.104e+04
   Chromium         1.000e-06    1.583e-14   7.403e-10
   Hydrogen             111.0        111.0   1.006e+05
   Iron              0.001000    0.0005110       25.66
   Magnesium         0.001000     0.001000       21.85
   Manganese        1.000e-06    1.000e-06     0.04940
   Oxygen               55.52        55.51   7.986e+05
   Phosphorus       1.000e-06    1.000e-06     0.02785
   Potassium         0.001000     0.001000       35.15
   Silicon          1.000e-06    1.000e-06     0.02525
   Sodium               1.915        1.915   3.958e+04
   Sulfur            0.001000    0.0009362       26.99
   Titanium         1.000e-06    1.000e-06     0.04305


          Step #     1             Xi = 0.0100

          Temperature = 100.0 C    Pressure =  1.013 bars
          pH =  8.967              log fO2 =  -64.232
          Eh =  -0.6328 volts      pe =  -8.5467
          Ionic strength      =    1.617854 molal
          Charge imbalance    =    0.003628 eq/kg (0.1248% error)
          Activity of water   =    0.947155
          Solvent mass        =     0.99877 kg
          Solution mass       =      1.1109 kg
          Mineral mass        =    0.012433 kg
          Solution density    =    1.013    g/cm3
          Solution viscosity  =    0.004    poise
          Chlorinity          =    1.917367 molal
          Dissolved solids    =      100926 mg/kg sol'n
          Hardness            =      167.30 mg/kg sol'n as CaCO3
            carbonate         =       58.58 mg/kg sol'n as CaCO3
            non-carbonate     =      108.72 mg/kg sol'n as CaCO3
          Carbonate alkalinity=       58.58 mg/kg sol'n as CaCO3
          Water type          =    Na-Cl
          Bulk volume         =    1.10e+03 cm3
          Fluid volume        =    1.10e+03 cm3
          Mineral volume      =        4.18 cm3
          Inert volume        =        0.00 cm3
          Porosity            =        99.6 %
          Permeability        =        86.6 cm2
          Mass reacted        =        11.1 g

                          moles          moles         grams          cm3      rxn rate
  Reactants             remaining       reacted       reacted       reacted  (mol/kg sec)
 ------------------------------------------------------------------------------------------
   H2O                    0.04278     0.0004322      0.007786          --            --  
   Al2O3                  0.07776     0.0007854       0.08008          --            --  
   CaO                     0.1296      0.001309       0.07341          --            --  
   Cr2O3                  0.05578     0.0005635       0.08564          --            --  
   FeO(ox)                  4.184       0.04226         3.036          --            --  
   K2O(ox)               0.004208     4.251e-05      0.004004          --            --  
   MgO                      8.688       0.08776         3.537          --            --  
   MnO                    0.08227     0.0008310       0.05895          --            --  
   Na2O(ox)               0.02132     0.0002153       0.01335          --            --  
   P2O5                  0.005508     5.563e-05      0.007897          --            --  
   S                     0.008928     9.018e-05      0.002892      0.001399          --  
   SiO2                     6.854       0.06923         4.160          --            --  
   TiO2                   0.01103     0.0001114      0.008898          --            --  

  Minerals in system     moles      log moles      grams        volume (cm3)
 ----------------------------------------------------------------------------
   Andradite            8.859e-05     -4.053        0.04502         0.01168
   Antigorite            0.001849     -2.733          8.387           3.234
   Chromite             0.0005640     -3.249         0.1262         0.02482
   Daphnite-14A         0.0007824     -3.107         0.5582          0.1670
   Greenalite            0.001593     -2.798         0.5923          0.1832
   Hydroxylapatite      3.742e-05     -4.427        0.01880        0.007093
   Magnetite              0.01095     -1.960          2.536          0.4877
   Tephroite            0.0004133     -3.384        0.08347         0.03150
   Troilite             0.0009716     -3.013        0.08541         0.03223
                                               _____________   _____________
          (total)                                     12.43           4.179 

  Aqueous species       molality    mg/kg sol'n    act. coef.     log act.
 ---------------------------------------------------------------------------
   Na+                      1.614     3.336e+04      0.6254        0.0040
   Cl-                      1.613     5.142e+04      0.5542       -0.0486
   NaCl(aq)                0.3037     1.596e+04      1.0000       -0.5176
   H2(aq)                0.002950         5.347      1.0000       -2.5301
   Ca++                  0.001598         57.57      0.1697       -3.5668
   K+                    0.001026         36.06      0.5542       -3.2453
   Methane(aq)           0.001001         14.44      1.0000       -2.9995
   OH-                  0.0008236         12.59      0.5918       -3.3121
   CaCl+                0.0001705         11.58      0.6254       -3.9720
   NaHSiO3(aq)          0.0001311         11.79      1.0000       -3.8825
   NaOH(aq)             0.0001154         4.150      1.0000       -3.9377
   HS-                  0.0001147         3.411      0.5918       -4.1682
   Ti(OH)4(aq)          0.0001125         11.73      1.0000       -3.9487
   CaCl2(aq)            9.013e-05         8.993      1.0000       -4.0451
   KCl(aq)              6.055e-05         4.058      1.0000       -4.2179
   HSiO3-               1.153e-05        0.7994      0.6254       -5.1418
   SiO2(aq)             9.990e-06        0.5397      1.0000       -5.0004
   AlO2-                5.195e-06        0.2755      0.6254       -5.4883
   MnCl+                4.338e-06        0.3526      0.6254       -5.5665
   S--                  3.825e-06        0.1103      0.1300       -6.3034
   NaAlO2(aq)           1.885e-06        0.1389      1.0000       -5.7246
   Mn++                 1.035e-06       0.05112      0.1697       -6.7554
   Mg++                 4.173e-07      0.009119      0.2476       -6.9858
   MgCl+                2.246e-07       0.01207      0.6254       -6.8524
   H2S(aq)              2.228e-07      0.006827      1.0000       -6.6521
    (only species > 1e-8 molal listed)

  Mineral saturation states
                     log Q/K                          log Q/K
 ----------------------------------------------------------------
   Tephroite          0.0000 sat    Goethite          -1.4696     
   Daphnite-14A       0.0000 sat    Wollastonite      -1.4891     
   Hydroxylapatite    0.0000 sat    Hematite          -1.5368     
   Chromite           0.0000 sat    Brucite           -1.5512     
   Andradite          0.0000 sat    Hedenbergite      -1.5835     
   Greenalite         0.0000 sat    Halite            -1.6226     
   Magnetite          0.0000 sat    Pseudowollastoni  -1.6234     
   Troilite           0.0000 sat    Wustite           -1.6908     
   Antigorite         0.0000 sat    Fe(OH)2           -1.7665     
   Pyrrhotite        -0.0796        Gibbsite          -1.8944     
   Annite            -0.2827        Quartz            -1.9222     
   Phlogopite        -0.3055        Tremolite         -1.9753     
   Chrysotile        -0.4364        Mesolite          -1.9901     
   Saponite-Na       -0.4503        Tridymite         -2.0940     
   Ice               -0.4906        Chalcedony        -2.1389     
   Diopside          -0.5593        Monticellite      -2.2286     
   Alabandite        -0.5704        Enstatite         -2.2874     
   Ripidolite-14A    -0.5792        Talc              -2.3390     
   Saponite-Ca       -0.7339        Cristobalite(alp  -2.3399     
   Cronstedtite-7A   -0.8363        Saponite-H        -2.4252     
   Fayalite          -0.8547        Manganosite       -2.5255     
   Mn(OH)2(am)       -0.9279        Coesite           -2.5806     
   FeO               -0.9633        Analcime          -2.5812     
   Rhodonite         -1.0828        Cristobalite(bet  -2.6421     
   Diaspore          -1.1024        Nepheline         -2.7022     
   Saponite-Mg       -1.1648        SiO2(am)          -2.8161     
   Ferrosilite       -1.3439        Chamosite-7A      -2.8365     
   Saponite-K        -1.3442        Minnesotaite      -2.8751     
   Clinochlore-14A   -1.3510        Daphnite-7A       -2.8752     
   Boehmite          -1.3972        Whitlockite       -2.9867     
    (only minerals with log Q/K > -3 listed)

                         partial
  Gases               press. (bar)     fugacity     fug. coef.    log fug.
 ---------------------------------------------------------------------------
   H2(g)                    3.691         3.694         1.001      0.5675
   CH4(g)                   1.146         1.145        0.9993      0.0587
   H2O(g)                  0.8013        0.7894        0.9852     -0.1027
   H2S(g)               6.669e-06     6.644e-06        0.9961     -5.1776
   HCl(g)               2.805e-13     2.805e-13         1.000*   -12.5521
   CO2(g)               5.137e-17     5.125e-17        0.9976    -16.2903
   CO(g)                5.479e-20     5.479e-20         1.000*   -19.2613
   C2H4(g)              2.490e-24     2.490e-24         1.000*   -23.6037
   S2(g)                7.220e-32     7.220e-32         1.000*   -31.1414
   SO2(g)               1.049e-33     1.041e-33        0.9928    -32.9824
   Na(g)                1.156e-38     1.156e-38         1.000*   -37.9371
   K(g)                 7.990e-43     7.990e-43         1.000*   -42.0975
   Cl2(g)               2.974e-53     2.974e-53         1.000*   -52.5267
   O2(g)                5.867e-65     5.866e-65        0.9999    -64.2317
   Mg(g)                6.747e-67     6.747e-67         1.000*   -66.1709
   Ca(g)                1.739e-82     1.739e-82         1.000*   -81.7598
   C(g)                2.162e-100    2.162e-100         1.000*   -99.6651
   Al(g)               3.748e-103    3.748e-103         1.000*  -102.4262
   Si(g)               1.410e-111    1.410e-111         1.000*  -110.8509
    *no data, gas taken to be ideal

                                  In fluid              Sorbed            Kd
  Original basis total moles   moles     mg/kg      moles     mg/kg      L/kg
 -------------------------------------------------------------------------------
   H2O                 55.6       55.4  8.99e+05
   Al+++            0.00157   7.07e-06     0.172
   Ca++             0.00231    0.00186      67.0
   Cl-                 1.92       1.92  6.11e+04
   CrO4--           0.00113   4.99e-24  5.21e-19
   Fe++              0.0433   7.83e-09  0.000394
   H+                -0.267   6.44e-06   0.00584
   HCO3-            0.00100    0.00100      54.9
   HPO4--          0.000112   2.08e-09  0.000180
   K+               0.00109    0.00109      38.2
   Mg++              0.0888   6.41e-07    0.0140
   Mn++            0.000832   5.37e-06     0.265
   Na+                 1.92       1.92  3.96e+04
   O2(aq)         -0.000979   -0.00371     -107.
   SO4--            0.00109   0.000119      10.3
   SiO2(aq)          0.0692   0.000152      8.24
   Ti(OH)4(aq)     0.000112   0.000112      11.7

  Elemental composition               In fluid                  Sorbed
                  total moles     moles       mg/kg        moles       mg/kg
 -------------------------------------------------------------------------------
   Aluminum          0.001572    7.072e-06      0.1718
   Calcium           0.002309     0.001856       66.97
   Carbon            0.001000     0.001000       10.81
   Chlorine             1.915        1.915   6.112e+04
   Chromium          0.001128    4.988e-24   2.335e-19
   Hydrogen             111.0        110.9   1.006e+05
   Iron               0.04326    7.835e-09   0.0003939
   Magnesium          0.08876    6.411e-07     0.01403
   Manganese        0.0008320    5.367e-06      0.2654
   Oxygen               55.79        55.44   7.985e+05
   Phosphorus       0.0001123    2.084e-09   5.811e-05
   Potassium         0.001085     0.001085       38.19
   Silicon            0.06923    0.0001524       3.853
   Sodium               1.915        1.915   3.964e+04
   Sulfur            0.001090    0.0001186       3.424
   Titanium         0.0001124    0.0001124       4.844


          Step #    10             Xi = 0.1000

          Temperature = 100.0 C    Pressure =  1.013 bars
          pH =  9.577              log fO2 =  -67.326
          Eh =  -0.7352 volts      pe =  -9.9305
          Ionic strength      =    1.636088 molal
          Charge imbalance    =    0.003666 eq/kg (0.1249% error)
          Activity of water   =    0.946606
          Solvent mass        =     0.98678 kg
          Solution mass       =      1.0993 kg
          Mineral mass        =     0.12366 kg
          Solution density    =    1.014    g/cm3
          Solution viscosity  =    0.004    poise
          Chlorinity          =    1.940659 molal
          Dissolved solids    =      102392 mg/kg sol'n
          Hardness            =       88.81 mg/kg sol'n as CaCO3
            carbonate         =       74.59 mg/kg sol'n as CaCO3
            non-carbonate     =       14.22 mg/kg sol'n as CaCO3
          Carbonate alkalinity=       74.59 mg/kg sol'n as CaCO3
          Water type          =    Na-Cl
          Bulk volume         =    1.13e+03 cm3
          Fluid volume        =    1.08e+03 cm3
          Mineral volume      =        41.5 cm3
          Inert volume        =        0.00 cm3
          Porosity            =        96.3 %
          Permeability        =        27.7 cm2
          Mass reacted        =         111 g

                          moles          moles         grams          cm3      rxn rate
  Reactants             remaining       reacted       reacted       reacted  (mol/kg sec)
 ------------------------------------------------------------------------------------------
   H2O                    0.03890      0.004322       0.07786          --            --  
   Al2O3                  0.07069      0.007854        0.8008          --            --  
   CaO                     0.1178       0.01309        0.7341          --            --  
   Cr2O3                  0.05071      0.005635        0.8564          --            --  
   FeO(ox)                  3.804        0.4226         30.36          --            --  
   K2O(ox)               0.003826     0.0004251       0.04004          --            --  
   MgO                      7.898        0.8776         35.37          --            --  
   MnO                    0.07479      0.008310        0.5895          --            --  
   Na2O(ox)               0.01938      0.002153        0.1335          --            --  
   P2O5                  0.005007     0.0005563       0.07897          --            --  
   S                     0.008117     0.0009018       0.02892       0.01399          --  
   SiO2                     6.231        0.6923         41.60          --            --  
   TiO2                   0.01003      0.001114       0.08898          --            --  

  Minerals in system     moles      log moles      grams        volume (cm3)
 ----------------------------------------------------------------------------
   Andradite             0.003753     -2.426          1.907          0.4948
   Antigorite             0.01830     -1.737          83.02           32.01
   Chromite              0.005635     -2.249          1.261          0.2480
   Daphnite-14A          0.007844     -2.105          5.597           1.674
   Greenalite             0.01548     -1.810          5.756           1.781
   Hydroxylapatite      0.0003712     -3.430         0.1865         0.07037
   Magnetite               0.1077     -0.968          24.93           4.795
   Tephroite             0.004155     -2.381         0.8392          0.3167
   Troilite              0.001742     -2.759         0.1531         0.05779
                                               _____________   _____________
          (total)                                     123.7           41.45 

  Aqueous species       molality    mg/kg sol'n    act. coef.     log act.
 ---------------------------------------------------------------------------
   Na+                      1.634     3.371e+04      0.6258        0.0096
   Cl-                      1.630     5.186e+04      0.5542       -0.0442
   NaCl(aq)                0.3107     1.630e+04      1.0000       -0.5076
   H2(aq)                  0.1039         188.0      1.0000       -0.9833
   OH-                   0.003355         51.22      0.5920       -2.7019
   K+                    0.001769         62.10      0.5542       -3.0085
   Ti(OH)4(aq)           0.001130         117.6      1.0000       -2.9470
   Methane(aq)           0.001013         14.59      1.0000       -2.9942
   Ca++                 0.0008483         30.52      0.1695       -3.8422
   NaOH(aq)             0.0004764         17.10      1.0000       -3.3220
   HS-                  0.0001425         4.232      0.5920       -4.0737
   KCl(aq)              0.0001055         7.061      1.0000       -3.9767
   CaCl+                9.131e-05         6.191      0.6258       -4.2430
   NaHSiO3(aq)          9.120e-05         8.193      1.0000       -4.0400
   CaCl2(aq)            4.878e-05         4.860      1.0000       -4.3117
   S--                  1.943e-05        0.5591      0.1297       -5.5985
   AlO2-                1.573e-05        0.8329      0.6258       -5.0068
   HSiO3-               7.918e-06        0.5479      0.6258       -5.3049
   NaAlO2(aq)           5.787e-06        0.4258      1.0000       -5.2375
   SiO2(aq)             1.684e-06       0.09081      1.0000       -5.7737
   MnCl+                6.419e-07       0.05208      0.6258       -6.3961
   Mn++                 1.519e-07      0.007489      0.1695       -7.5893
   Mg++                 8.867e-08      0.001934      0.2476       -7.6585
   H2S(aq)              6.792e-08      0.002078      1.0000       -7.1680
   MgCl+                4.818e-08      0.002584      0.6258       -7.5207
    (only species > 1e-8 molal listed)

  Mineral saturation states
                     log Q/K                          log Q/K
 ----------------------------------------------------------------
   Chromite           0.0000 sat    Wustite           -1.2845     
   Hydroxylapatite    0.0000 sat    Wollastonite      -1.3172     
   Antigorite         0.0000 sat    Pseudowollastoni  -1.4515     
   Daphnite-14A       0.0000 sat    Rhodonite         -1.4695     
   Troilite           0.0000 sat    Saponite-Na       -1.4840     
   Greenalite         0.0000 sat    Monticellite      -1.5088     
   Tephroite          0.0000 sat    Boehmite          -1.5261     
   Andradite          0.0000 sat    Ferrosilite       -1.6015     
   Magnetite          0.0000 sat    Halite            -1.6126     
   Pyrrhotite        -0.0796        Hedenbergite      -1.6692     
   Phlogopite        -0.2635        Goethite          -1.7276     
   Annite            -0.3374        Saponite-Ca       -1.8150     
   Chrysotile        -0.3397        Gibbsite          -2.0236     
   FeO               -0.4476        Hematite          -2.0525     
   Ripidolite-14A    -0.4825        Manganosite       -2.1388     
   Ice               -0.4908        Saponite-K        -2.3016     
   Mn(OH)2(am)       -0.5415        Saponite-Mg       -2.3114     
   Fayalite          -0.5966        Enstatite         -2.5128     
   Diopside          -0.6128        Quartz            -2.6955     
   Alabandite        -0.6994        Portlandite       -2.7966     
   Brucite           -1.0035        Chamosite-7A      -2.8365     
   Cronstedtite-7A   -1.0944        Tridymite         -2.8673     
   Clinochlore-14A   -1.1899        Daphnite-7A       -2.8752     
   Diaspore          -1.2313        Chalcedony        -2.9122     
   Fe(OH)2           -1.2510        Nepheline         -2.9884     
   Fe                -1.2693     
    (only minerals with log Q/K > -3 listed)

                         partial
  Gases               press. (bar)     fugacity     fug. coef.    log fug.
 ---------------------------------------------------------------------------
   H2(g)                    130.0         130.1         1.001      2.1143
   CH4(g)                   1.160         1.159        0.9993      0.0640
   H2O(g)                  0.8008        0.7890        0.9852     -0.1029
   H2S(g)               2.033e-06     2.025e-06        0.9961     -5.6935
   HCl(g)               6.948e-14     6.948e-14         1.000*   -13.1581
   CO2(g)               3.374e-23     3.366e-23        0.9976    -22.4728
   CO(g)                1.268e-24     1.268e-24         1.000*   -23.8967
   C2H4(g)              2.057e-27     2.057e-27         1.000*   -26.6869
   S2(g)                5.408e-36     5.408e-36         1.000*   -35.2669
   Na(g)                2.833e-37     2.833e-37         1.000*   -36.5477
   SO2(g)               7.309e-39     7.256e-39        0.9928    -38.1393
   K(g)                 3.336e-41     3.336e-41         1.000*   -40.4768
   Cl2(g)               5.182e-56     5.182e-56         1.000*   -55.2855
   Mg(g)                8.396e-65     8.396e-65         1.000*   -64.0759
   O2(g)                4.724e-68     4.723e-68        0.9999    -67.3258
   Ca(g)                5.401e-80     5.401e-80         1.000*   -79.2675
   Al(g)               5.829e-101    5.829e-101         1.000*  -100.2344
   C(g)                1.764e-103    1.764e-103         1.000*  -102.7534
   Si(g)               2.951e-109    2.951e-109         1.000*  -108.5300
    *no data, gas taken to be ideal

                                  In fluid              Sorbed            Kd
  Original basis total moles   moles     mg/kg      moles     mg/kg      L/kg
 -------------------------------------------------------------------------------
   H2O                 56.8       54.9  8.99e+05
   Al+++             0.0157   2.12e-05     0.521
   Ca++              0.0141   0.000975      35.6
   Cl-                 1.92       1.91  6.18e+04
   CrO4--            0.0113   9.73e-25  1.03e-19
   Fe++               0.424   1.54e-09  7.82e-05
   H+                 -2.67   -0.00282     -2.59
   HCO3-            0.00100    0.00100      55.5
   HPO4--           0.00111   9.64e-10  8.41e-05
   K+               0.00185    0.00185      65.8
   Mg++               0.879   1.35e-07   0.00299
   Mn++             0.00831   7.83e-07    0.0391
   Na+                 1.92       1.92  4.01e+04
   O2(aq)          -0.00980    -0.0536 -1.56e+03
   SO4--            0.00190   0.000160      14.0
   SiO2(aq)           0.692   9.95e-05      5.44
   Ti(OH)4(aq)      0.00111    0.00111      118.

  Elemental composition               In fluid                  Sorbed
                  total moles     moles       mg/kg        moles       mg/kg
 -------------------------------------------------------------------------------
   Aluminum           0.01571    2.124e-05      0.5212
   Calcium            0.01409    0.0009754       35.56
   Carbon            0.001000     0.001000       10.93
   Chlorine             1.915        1.915   6.176e+04
   Chromium           0.01127    9.733e-25   4.604e-20
   Hydrogen             111.0        109.8   1.006e+05
   Iron                0.4236    1.540e-09   7.823e-05
   Magnesium           0.8786    1.350e-07    0.002985
   Manganese         0.008311    7.833e-07     0.03914
   Oxygen               58.27        54.78   7.973e+05
   Phosphorus        0.001114    9.637e-10   2.715e-05
   Potassium         0.001850     0.001850       65.80
   Silicon             0.6923    9.947e-05       2.541
   Sodium               1.919        1.919   4.014e+04
   Sulfur            0.001902    0.0001599       4.664
   Titanium          0.001115     0.001115       48.56


          Step #    19             Xi = 0.1900

          Temperature = 100.0 C    Pressure =  1.013 bars
          pH =  9.852              log fO2 =  -67.926
          Eh =  -0.7667 volts      pe = -10.3559
          Ionic strength      =    1.655430 molal
          Charge imbalance    =    0.003705 eq/kg (0.1249% error)
          Activity of water   =    0.946046
          Solvent mass        =     0.97479 kg
          Solution mass       =      1.0878 kg
          Mineral mass        =     0.23486 kg
          Solution density    =    1.015    g/cm3
          Solution viscosity  =    0.004    poise
          Chlorinity          =    1.964532 molal
          Dissolved solids    =      103911 mg/kg sol'n
          Hardness            =       38.15 mg/kg sol'n as CaCO3
            carbonate         =       38.15 mg/kg sol'n as CaCO3
            non-carbonate     =        0.00 mg/kg sol'n as CaCO3
          Carbonate alkalinity=       81.42 mg/kg sol'n as CaCO3
          Water type          =    Na-Cl
          Bulk volume         =    1.15e+03 cm3
          Fluid volume        =    1.07e+03 cm3
          Mineral volume      =        78.7 cm3
          Inert volume        =        0.00 cm3
          Porosity            =        93.2 %
          Permeability        =        9.29 cm2
          Mass reacted        =         210 g

                          moles          moles         grams          cm3      rxn rate
  Reactants             remaining       reacted       reacted       reacted  (mol/kg sec)
 ------------------------------------------------------------------------------------------
   H2O                    0.03501      0.008211        0.1479          --            --  
   Al2O3                  0.06362       0.01492         1.522          --            --  
   CaO                     0.1060       0.02487         1.395          --            --  
   Cr2O3                  0.04564       0.01071         1.627          --            --  
   FeO(ox)                  3.423        0.8030         57.69          --            --  
   K2O(ox)               0.003443     0.0008076       0.07608          --            --  
   MgO                      7.108         1.667         67.20          --            --  
   MnO                    0.06731       0.01579         1.120          --            --  
   Na2O(ox)               0.01744      0.004092        0.2536          --            --  
   P2O5                  0.004506      0.001057        0.1500          --            --  
   S                     0.007305      0.001713       0.05494       0.02658          --  
   SiO2                     5.608         1.315         79.04          --            --  
   TiO2                  0.009023      0.002116        0.1691          --            --  

  Minerals in system     moles      log moles      grams        volume (cm3)
 ----------------------------------------------------------------------------
   Andradite             0.007311     -2.136          3.715          0.9639
   Antigorite             0.03475     -1.459          157.6           60.79
   Chromite               0.01071     -1.970          2.397          0.4712
   Daphnite-14A           0.01487     -1.828          10.61           3.174
   Greenalite             0.02952     -1.530          10.97           3.394
   Hydroxylapatite      0.0007050     -3.152         0.3541          0.1336
   Magnetite               0.2044     -0.689          47.34           9.102
   Phlogopite           6.803e-05     -4.167        0.02839         0.01018
   Tephroite             0.007895     -2.103          1.594          0.6017
   Troilite              0.002452     -2.610         0.2156         0.08135
                                               _____________   _____________
          (total)                                     234.9           78.72 

  Aqueous species       molality    mg/kg sol'n    act. coef.     log act.
 ---------------------------------------------------------------------------
   Na+                      1.654     3.407e+04      0.6262        0.0152
   Cl-                      1.646     5.230e+04      0.5543       -0.0398
   NaCl(aq)                0.3180     1.666e+04      1.0000       -0.4975
   H2(aq)                  0.2073         374.4      1.0000       -0.6835
   OH-                   0.006320         96.31      0.5923       -2.4268
   K+                    0.002465         86.35      0.5543       -2.8645
   Ti(OH)4(aq)           0.002172         225.6      1.0000       -2.6631
   Methane(aq)           0.001026         14.75      1.0000       -2.9889
   NaOH(aq)             0.0009094         32.60      1.0000       -3.0412
   Ca++                 0.0003644         13.09      0.1693       -4.2096
   HS-                  0.0002132         6.320      0.5923       -3.8986
   KCl(aq)              0.0001485         9.921      1.0000       -3.8283
   NaHSiO3(aq)          0.0001233         11.06      1.0000       -3.9090
   S--                  5.493e-05         1.578      0.1295       -5.1480
   CaCl+                3.956e-05         2.678      0.6262       -4.6060
   AlO2-                2.798e-05         1.479      0.6262       -4.7564
   CaCl2(aq)            2.137e-05         2.125      1.0000       -4.6703
   HSiO3-               1.056e-05        0.7295      0.6262       -5.1796
   NaAlO2(aq)           1.043e-05        0.7665      1.0000       -4.9815
   SiO2(aq)             1.193e-06       0.06421      1.0000       -5.9235
   MnCl+                2.168e-07       0.01756      0.6262       -6.8673
   H2S(aq)              5.391e-08      0.001646      1.0000       -7.2683
   Mn++                 5.085e-08      0.002503      0.1693       -8.0650
   Mg++                 3.188e-08     0.0006942      0.2476       -8.1028
   MgCl+                1.749e-08     0.0009364      0.6262       -7.9606
    (only species > 1e-8 molal listed)

  Mineral saturation states
                     log Q/K                          log Q/K
 ----------------------------------------------------------------
   Magnetite          0.0000 sat    Wustite           -1.2056     
   Troilite           0.0000 sat    Diaspore          -1.2563     
   Daphnite-14A       0.0000 sat    Wollastonite      -1.2839     
   Phlogopite         0.0000 sat    Monticellite      -1.3692     
   Antigorite         0.0000 sat    Pseudowollastoni  -1.4182     
   Greenalite         0.0000 sat    Rhodonite         -1.5444     
   Andradite          0.0000 sat    Boehmite          -1.5511     
   Chromite           0.0000 sat    Halite            -1.6025     
   Tephroite          0.0000 sat    Saponite-Na       -1.6307     
   Hydroxylapatite    0.0000 sat    Ferrosilite       -1.6513     
   Pyrrhotite        -0.0796        Hedenbergite      -1.6856     
   Annite            -0.0926        Goethite          -1.7777     
   Chrysotile        -0.3210        Saponite-Ca       -2.0242     
   FeO               -0.3476        Gibbsite          -2.0489     
   Ripidolite-14A    -0.4638        Manganosite       -2.0639     
   Mn(OH)2(am)       -0.4668        Hematite          -2.1525     
   Ice               -0.4911        Saponite-K        -2.4026     
   Fayalite          -0.5463        Saponite-Mg       -2.5332     
   Diopside          -0.6229        Enstatite         -2.5564     
   Alabandite        -0.7246        Portlandite       -2.6138     
   Fe                -0.8692        Chamosite-7A      -2.8365     
   Brucite           -0.8975        Quartz            -2.8453     
   Cronstedtite-7A   -1.1447        Daphnite-7A       -2.8752     
   Fe(OH)2           -1.1513        Nepheline         -2.8821     
   Clinochlore-14A   -1.1588     
    (only minerals with log Q/K > -3 listed)

                         partial
  Gases               press. (bar)     fugacity     fug. coef.    log fug.
 ---------------------------------------------------------------------------
   H2(g)                    259.3         259.5         1.001      2.4141
   CH4(g)                   1.174         1.173        0.9993      0.0693
   H2O(g)                  0.8004        0.7885        0.9852     -0.1032
   H2S(g)               1.614e-06     1.608e-06        0.9961     -5.7938
   HCl(g)               3.723e-14     3.723e-14         1.000*   -13.4291
   CO2(g)               2.156e-24     2.151e-24        0.9976    -23.6674
   CO(g)                1.617e-25     1.617e-25         1.000*   -24.7912
   C2H4(g)              5.297e-28     5.297e-28         1.000*   -27.2759
   S2(g)                8.566e-37     8.566e-37         1.000*   -36.0672
   Na(g)                7.642e-37     7.642e-37         1.000*   -36.1168
   SO2(g)               7.303e-40     7.251e-40        0.9928    -39.1396
   K(g)                 1.237e-40     1.237e-40         1.000*   -39.9075
   Cl2(g)               7.460e-57     7.460e-57         1.000*   -56.1273
   Mg(g)                2.140e-64     2.140e-64         1.000*   -63.6695
   O2(g)                1.186e-68     1.186e-68        0.9999    -67.9260
   Ca(g)                1.643e-79     1.643e-79         1.000*   -78.7843
   Al(g)               1.552e-100    1.552e-100         1.000*   -99.8091
   C(g)                4.489e-104    4.489e-104         1.000*  -103.3478
   Si(g)               8.325e-109    8.325e-109         1.000*  -108.0796
    *no data, gas taken to be ideal

                                  In fluid              Sorbed            Kd
  Original basis total moles   moles     mg/kg      moles     mg/kg      L/kg
 -------------------------------------------------------------------------------
   H2O                 58.0       54.3  9.00e+05
   Al+++             0.0298   3.74e-05     0.929
   Ca++              0.0259   0.000415      15.3
   Cl-                 1.92       1.92  6.24e+04
   CrO4--            0.0214   3.42e-25  3.64e-20
   Fe++               0.804   5.44e-10  2.79e-05
   H+                 -5.07   -0.00612     -5.67
   HCO3-            0.00100    0.00100      56.1
   HPO4--           0.00212   1.79e-09  0.000158
   K+               0.00262    0.00255      91.6
   Mg++                1.67   4.81e-08   0.00108
   Mn++              0.0158   2.61e-07    0.0132
   Na+                 1.92       1.92  4.06e+04
   O2(aq)           -0.0186     -0.104 -3.05e+03
   SO4--            0.00271   0.000261      23.1
   SiO2(aq)            1.32   0.000132      7.27
   Ti(OH)4(aq)      0.00212    0.00212      226.

  Elemental composition               In fluid                  Sorbed
                  total moles     moles       mg/kg        moles       mg/kg
 -------------------------------------------------------------------------------
   Aluminum           0.02985    3.745e-05      0.9289
   Calcium            0.02587    0.0004146       15.28
   Carbon            0.001000     0.001000       11.04
   Chlorine             1.915        1.915   6.241e+04
   Chromium           0.02141    3.416e-25   1.633e-20
   Hydrogen             111.0        108.6   1.007e+05
   Iron                0.8040    5.438e-10   2.792e-05
   Magnesium            1.668    4.812e-08    0.001075
   Manganese          0.01579    2.609e-07     0.01317
   Oxygen               60.76        54.13   7.961e+05
   Phosphorus        0.002115    1.790e-09   5.096e-05
   Potassium         0.002615     0.002547       91.55
   Silicon              1.315    0.0001316       3.399
   Sodium               1.923        1.923   4.064e+04
   Sulfur            0.002713    0.0002615       7.707
   Titanium          0.002117     0.002117       93.20


          Step #    20             Xi = 0.2000

          Temperature = 100.0 C    Pressure =  1.013 bars
          pH =  9.872              log fO2 =  -67.974
          Eh =  -0.7691 volts      pe = -10.3876
          Ionic strength      =    1.657589 molal
          Charge imbalance    =    0.003709 eq/kg (0.1249% error)
          Activity of water   =    0.945984
          Solvent mass        =     0.97346 kg
          Solution mass       =      1.0865 kg
          Mineral mass        =     0.24722 kg
          Solution density    =    1.015    g/cm3
          Solution viscosity  =    0.004    poise
          Chlorinity          =    1.967213 molal
          Dissolved solids    =      104078 mg/kg sol'n
          Hardness            =       36.02 mg/kg sol'n as CaCO3
            carbonate         =       36.02 mg/kg sol'n as CaCO3
            non-carbonate     =        0.00 mg/kg sol'n as CaCO3
          Carbonate alkalinity=       81.89 mg/kg sol'n as CaCO3
          Water type          =    Na-Cl
          Bulk volume         =    1.15e+03 cm3
          Fluid volume        =    1.07e+03 cm3
          Mineral volume      =        82.9 cm3
          Inert volume        =        0.00 cm3
          Porosity            =        92.8 %
          Permeability        =        8.26 cm2
          Mass reacted        =         222 g

                          moles          moles         grams          cm3      rxn rate
  Reactants             remaining       reacted       reacted       reacted  (mol/kg sec)
 ------------------------------------------------------------------------------------------
   H2O                    0.03457      0.008643        0.1557          --            --  
   Al2O3                  0.06283       0.01571         1.602          --            --  
   CaO                     0.1047       0.02618         1.468          --            --  
   Cr2O3                  0.04508       0.01127         1.713          --            --  
   FeO(ox)                  3.381        0.8453         60.73          --            --  
   K2O(ox)               0.003401     0.0008502       0.08008          --            --  
   MgO                      7.020         1.755         70.74          --            --  
   MnO                    0.06648       0.01662         1.179          --            --  
   Na2O(ox)               0.01723      0.004307        0.2669          --            --  
   P2O5                  0.004451      0.001113        0.1579          --            --  
   S                     0.007215      0.001804       0.05784       0.02798          --  
   SiO2                     5.539         1.385         83.20          --            --  
   TiO2                  0.008911      0.002228        0.1780          --            --  

  Minerals in system     moles      log moles      grams        volume (cm3)
 ----------------------------------------------------------------------------
   Andradite             0.007693     -2.114          3.909           1.014
   Antigorite             0.03657     -1.437          165.9           63.97
   Chromite               0.01127     -1.948          2.523          0.4960
   Daphnite-14A           0.01559     -1.807          11.12           3.327
   Greenalite             0.03113     -1.507          11.57           3.580
   Hydroxylapatite      0.0007421     -3.130         0.3728          0.1407
   Magnetite               0.2152     -0.667          49.84           9.583
   Phlogopite           0.0001996     -3.700        0.08331         0.02988
   Tephroite             0.008310     -2.080          1.678          0.6333
   Troilite              0.002533     -2.596         0.2227         0.08402
                                               _____________   _____________
          (total)                                     247.2           82.86 

  Aqueous species       molality    mg/kg sol'n    act. coef.     log act.
 ---------------------------------------------------------------------------
   Na+                      1.656     3.411e+04      0.6263        0.0159
   Cl-                      1.648     5.235e+04      0.5543       -0.0393
   NaCl(aq)                0.3189     1.670e+04      1.0000       -0.4964
   H2(aq)                  0.2189         395.4      1.0000       -0.6597
   OH-                   0.006614         100.8      0.5923       -2.4070
   K+                    0.002423         84.86      0.5543       -2.8720
   Ti(OH)4(aq)           0.002290         237.8      1.0000       -2.6402
   Methane(aq)           0.001027         14.76      1.0000       -2.9883
   NaOH(aq)             0.0009532         34.16      1.0000       -3.0208
   Ca++                 0.0003440         12.35      0.1693       -4.2347
   HS-                  0.0002191         6.493      0.5923       -3.8868
   KCl(aq)              0.0001461         9.761      1.0000       -3.8352
   NaHSiO3(aq)          0.0001257         11.27      1.0000       -3.9005
   S--                  5.910e-05         1.698      0.1295       -5.1163
   CaCl+                3.738e-05         2.530      0.6263       -4.6306
   AlO2-                2.915e-05         1.541      0.6263       -4.7385
   CaCl2(aq)            2.022e-05         2.010      1.0000       -4.6943
   NaAlO2(aq)           1.089e-05        0.7996      1.0000       -4.9631
   HSiO3-               1.075e-05        0.7427      0.6263       -5.1717
   SiO2(aq)             1.160e-06       0.06246      1.0000       -5.9354
   MnCl+                2.008e-07       0.01626      0.6263       -6.9004
   H2S(aq)              5.293e-08      0.001616      1.0000       -7.2763
   Mn++                 4.706e-08      0.002316      0.1693       -8.0987
   Mg++                 2.967e-08     0.0006461      0.2476       -8.1340
   MgCl+                1.629e-08     0.0008723      0.6263       -7.9912
    (only species > 1e-8 molal listed)

  Mineral saturation states
                     log Q/K                          log Q/K
 ----------------------------------------------------------------
   Magnetite          0.0000 sat    Wustite           -1.1994     
   Troilite           0.0000 sat    Diaspore          -1.2583     
   Daphnite-14A       0.0000 sat    Wollastonite      -1.2812     
   Chromite           0.0000 sat    Monticellite      -1.3581     
   Antigorite         0.0000 sat    Pseudowollastoni  -1.4155     
   Hydroxylapatite    0.0000 sat    Rhodonite         -1.5503     
   Andradite          0.0000 sat    Boehmite          -1.5531     
   Phlogopite         0.0000 sat    Halite            -1.6014     
   Tephroite          0.0000 sat    Saponite-Na       -1.6430     
   Greenalite         0.0000 sat    Ferrosilite       -1.6552     
   Pyrrhotite        -0.0796        Hedenbergite      -1.6869     
   Annite            -0.0941        Goethite          -1.7817     
   Chrysotile        -0.3195        Saponite-Ca       -2.0407     
   FeO               -0.3396        Gibbsite          -2.0509     
   Mn(OH)2(am)       -0.4609        Manganosite       -2.0580     
   Ripidolite-14A    -0.4623        Hematite          -2.1605     
   Ice               -0.4911        Saponite-K        -2.4176     
   Fayalite          -0.5423        Saponite-Mg       -2.5508     
   Diopside          -0.6237        Enstatite         -2.5598     
   Alabandite        -0.7266        Portlandite       -2.5993     
   Fe                -0.8374        Chamosite-7A      -2.8365     
   Brucite           -0.8891        Quartz            -2.8572     
   Fe(OH)2           -1.1433        Daphnite-7A       -2.8752     
   Cronstedtite-7A   -1.1487        Nepheline         -2.8756     
   Clinochlore-14A   -1.1563     
    (only minerals with log Q/K > -3 listed)

                         partial
  Gases               press. (bar)     fugacity     fug. coef.    log fug.
 ---------------------------------------------------------------------------
   H2(g)                    273.9         274.1         1.001      2.4379
   CH4(g)                   1.175         1.175        0.9993      0.0699
   H2O(g)                  0.8003        0.7885        0.9852     -0.1032
   H2S(g)               1.584e-06     1.578e-06        0.9961     -5.8018
   HCl(g)               3.561e-14     3.561e-14         1.000*   -13.4484
   CO2(g)               1.733e-24     1.729e-24        0.9976    -23.7621
   CO(g)                1.374e-25     1.374e-25         1.000*   -24.8621
   C2H4(g)              4.760e-28     4.760e-28         1.000*   -27.3224
   Na(g)                8.233e-37     8.233e-37         1.000*   -36.0844
   S2(g)                7.400e-37     7.400e-37         1.000*   -36.1308
   SO2(g)               6.082e-40     6.038e-40        0.9928    -39.2191
   K(g)                 1.308e-40     1.308e-40         1.000*   -39.8833
   Cl2(g)               6.461e-57     6.461e-57         1.000*   -56.1897
   Mg(g)                2.305e-64     2.305e-64         1.000*   -63.6373
   O2(g)                1.063e-68     1.063e-68        0.9999    -67.9737
   Ca(g)                1.795e-79     1.795e-79         1.000*   -78.7459
   Al(g)               1.677e-100    1.677e-100         1.000*   -99.7754
   C(g)                4.029e-104    4.029e-104         1.000*  -103.3948
   Si(g)               9.040e-109    9.040e-109         1.000*  -108.0438
    *no data, gas taken to be ideal

                                  In fluid              Sorbed            Kd
  Original basis total moles   moles     mg/kg      moles     mg/kg      L/kg
 -------------------------------------------------------------------------------
   H2O                 58.2       54.3  9.00e+05
   Al+++             0.0314   3.90e-05     0.968
   Ca++              0.0272   0.000391      14.4
   Cl-                 1.92       1.91  6.25e+04
   CrO4--            0.0225   3.17e-25  3.39e-20
   Fe++               0.846   5.05e-10  2.60e-05
   H+                 -5.34   -0.00644     -5.98
   HCO3-            0.00100    0.00100      56.2
   HPO4--           0.00223   1.86e-09  0.000165
   K+               0.00270    0.00250      90.0
   Mg++                1.76   4.47e-08   0.00100
   Mn++              0.0166   2.41e-07    0.0122
   Na+                 1.92       1.92  4.07e+04
   O2(aq)           -0.0196     -0.109 -3.21e+03
   SO4--            0.00280   0.000271      23.9
   SiO2(aq)            1.38   0.000134      7.41
   Ti(OH)4(aq)      0.00223    0.00223      238.

  Elemental composition               In fluid                  Sorbed
                  total moles     moles       mg/kg        moles       mg/kg
 -------------------------------------------------------------------------------
   Aluminum           0.03142    3.898e-05      0.9679
   Calcium            0.02718    0.0003910       14.42
   Carbon            0.001000     0.001000       11.05
   Chlorine             1.915        1.915   6.248e+04
   Chromium           0.02254    3.173e-25   1.518e-20
   Hydrogen             111.0        108.5   1.007e+05
   Iron                0.8463    5.054e-10   2.598e-05
   Magnesium            1.756    4.474e-08    0.001001
   Manganese          0.01662    2.413e-07     0.01220
   Oxygen               61.03        54.05   7.959e+05
   Phosphorus        0.002226    1.864e-09   5.312e-05
   Potassium         0.002700     0.002501       89.98
   Silicon              1.385    0.0001340       3.464
   Sodium               1.924        1.924   4.070e+04
   Sulfur            0.002804    0.0002709       7.994
   Titanium          0.002229     0.002229       98.22


          Step #    30             Xi = 0.3000

          Temperature = 100.0 C    Pressure =  1.013 bars
          pH = 10.042              log fO2 =  -68.350
          Eh =  -0.7886 volts      pe = -10.6511
          Ionic strength      =    1.679714 molal
          Charge imbalance    =    0.003754 eq/kg (0.125% error)
          Activity of water   =    0.945349
          Solvent mass        =     0.96017 kg
          Solution mass       =      1.0737 kg
          Mineral mass        =     0.37077 kg
          Solution density    =    1.016    g/cm3
          Solution viscosity  =    0.004    poise
          Chlorinity          =    1.994435 molal
          Dissolved solids    =      105777 mg/kg sol'n
          Hardness            =       21.52 mg/kg sol'n as CaCO3
            carbonate         =       21.52 mg/kg sol'n as CaCO3
            non-carbonate     =        0.00 mg/kg sol'n as CaCO3
          Carbonate alkalinity=       85.69 mg/kg sol'n as CaCO3
          Water type          =    Na-Cl
          Bulk volume         =    1.18e+03 cm3
          Fluid volume        =    1.06e+03 cm3
          Mineral volume      =        124. cm3
          Inert volume        =        0.00 cm3
          Porosity            =        89.5 %
          Permeability        =        2.61 cm2
          Mass reacted        =         332 g

                          moles          moles         grams          cm3      rxn rate
  Reactants             remaining       reacted       reacted       reacted  (mol/kg sec)
 ------------------------------------------------------------------------------------------
   H2O                    0.03025       0.01297        0.2336          --            --  
   Al2O3                  0.05498       0.02356         2.402          --            --  
   CaO                    0.09163       0.03927         2.202          --            --  
   Cr2O3                  0.03944       0.01690         2.569          --            --  
   FeO(ox)                  2.958         1.268         91.09          --            --  
   K2O(ox)               0.002976      0.001275        0.1201          --            --  
   MgO                      6.143         2.633         106.1          --            --  
   MnO                    0.05817       0.02493         1.768          --            --  
   Na2O(ox)               0.01507      0.006460        0.4004          --            --  
   P2O5                  0.003894      0.001669        0.2369          --            --  
   S                     0.006313      0.002706       0.08675       0.04197          --  
   SiO2                     4.846         2.077         124.8          --            --  
   TiO2                  0.007797      0.003342        0.2669          --            --  

  Minerals in system     moles      log moles      grams        volume (cm3)
 ----------------------------------------------------------------------------
   Andradite              0.01149     -1.940          5.840           1.515
   Antigorite             0.05478     -1.261          248.5           95.81
   Chromite               0.01690     -1.772          3.784          0.7440
   Daphnite-14A           0.02281     -1.642          16.27           4.867
   Greenalite             0.04733     -1.325          17.59           5.443
   Hydroxylapatite       0.001113     -2.954         0.5591          0.2110
   Magnetite               0.3232     -0.491          74.84           14.39
   Phlogopite            0.001460     -2.836         0.6094          0.2186
   Tephroite              0.01247     -1.904          2.518          0.9500
   Troilite              0.003329     -2.478         0.2927          0.1104
                                               _____________   _____________
          (total)                                     370.8           124.3 

  Aqueous species       molality    mg/kg sol'n    act. coef.     log act.
 ---------------------------------------------------------------------------
   Na+                      1.679     3.452e+04      0.6268        0.0222
   Cl-                      1.667     5.285e+04      0.5544       -0.0343
   H2(aq)                  0.3374         608.3      1.0000       -0.4718
   NaCl(aq)                0.3273     1.710e+04      1.0000       -0.4851
   OH-                   0.009763         148.5      0.5926       -2.2376
   Ti(OH)4(aq)           0.003481         360.8      1.0000       -2.4582
   K+                    0.002052         71.73      0.5544       -2.9441
   NaOH(aq)              0.001428         51.09      1.0000       -2.8452
   Methane(aq)           0.001041         14.94      1.0000       -2.9823
   HS-                  0.0002799         8.280      0.5926       -3.7801
   Ca++                 0.0002055         7.366      0.1691       -4.4590
   NaHSiO3(aq)          0.0001518         13.59      1.0000       -3.8187
   KCl(aq)              0.0001252         8.347      1.0000       -3.9024
   S--                  0.0001119         3.208      0.1292       -4.8401
   AlO2-                4.152e-05         2.190      0.6268       -4.5846
   CaCl+                2.255e-05         1.523      0.6268       -4.8498
   NaAlO2(aq)           1.575e-05         1.154      1.0000       -4.8028
   HSiO3-               1.279e-05        0.8815      0.6268       -5.0961
   CaCl2(aq)            1.234e-05         1.225      1.0000       -4.9086
   SiO2(aq)             9.350e-07       0.05024      1.0000       -6.0292
   MnCl+                1.036e-07      0.008374      0.6268       -7.1875
   H2S(aq)              4.578e-08      0.001395      1.0000       -7.3393
   Mn++                 2.405e-08      0.001181      0.1691       -8.3907
   Mg++                 1.585e-08     0.0003444      0.2476       -8.4063
    (only species > 1e-8 molal listed)

  Mineral saturation states
                     log Q/K                          log Q/K
 ----------------------------------------------------------------
   Chromite           0.0000 sat    Cronstedtite-7A   -1.1803     
   Daphnite-14A       0.0000 sat    Wollastonite      -1.2603     
   Hydroxylapatite    0.0000 sat    Monticellite      -1.2706     
   Greenalite         0.0000 sat    Diaspore          -1.2740     
   Andradite          0.0000 sat    Pseudowollastoni  -1.3946     
   Tephroite          0.0000 sat    Boehmite          -1.5688     
   Troilite           0.0000 sat    Halite            -1.5901     
   Magnetite          0.0000 sat    Rhodonite         -1.5972     
   Antigorite         0.0000 sat    Ferrosilite       -1.6863     
   Phlogopite         0.0000 sat    Hedenbergite      -1.6970     
   Pyrrhotite        -0.0796        Saponite-Na       -1.7347     
   Annite            -0.1058        Goethite          -1.8132     
   FeO               -0.2769        Manganosite       -2.0111     
   Chrysotile        -0.3078        Gibbsite          -2.0669     
   Mn(OH)2(am)       -0.4143        Saponite-Ca       -2.1716     
   Ripidolite-14A    -0.4506        Hematite          -2.2232     
   Ice               -0.4914        Portlandite       -2.4848     
   Fayalite          -0.5107        Saponite-K        -2.5352     
   Fe                -0.5865        Enstatite         -2.5870     
   Diopside          -0.6300        Saponite-Mg       -2.6896     
   Alabandite        -0.7424        Nepheline         -2.8091     
   Brucite           -0.8228        Chamosite-7A      -2.8365     
   Fe(OH)2           -1.0809        Daphnite-7A       -2.8752     
   Clinochlore-14A   -1.1368        Quartz            -2.9510     
   Wustite           -1.1499     
    (only minerals with log Q/K > -3 listed)

                         partial
  Gases               press. (bar)     fugacity     fug. coef.    log fug.
 ---------------------------------------------------------------------------
   H2(g)                    422.2         422.5         1.001      2.6258
   CH4(g)                   1.192         1.191        0.9993      0.0759
   H2O(g)                  0.7998        0.7879        0.9852     -0.1035
   H2S(g)               1.370e-06     1.365e-06        0.9961     -5.8648
   HCl(g)               2.438e-14     2.438e-14         1.000*   -13.6130
   CO2(g)               3.110e-25     3.103e-25        0.9976    -24.5082
   CO(g)                3.802e-26     3.802e-26         1.000*   -25.4200
   C2H4(g)              2.060e-28     2.060e-28         1.000*   -27.6862
   Na(g)                1.533e-36     1.533e-36         1.000*   -35.8146
   S2(g)                2.330e-37     2.330e-37         1.000*   -36.6326
   K(g)                 2.033e-40     2.033e-40         1.000*   -39.6918
   SO2(g)               1.435e-40     1.425e-40        0.9928    -39.8463
   Cl2(g)               1.964e-57     1.964e-57         1.000*   -56.7068
   Mg(g)                4.145e-64     4.145e-64         1.000*   -63.3825
   O2(g)                4.467e-69     4.467e-69        0.9999    -68.3500
   Ca(g)                3.605e-79     3.605e-79         1.000*   -78.4430
   Al(g)               3.100e-100    3.100e-100         1.000*   -99.5086
   C(g)                1.719e-104    1.719e-104         1.000*  -103.7646
   Si(g)               1.733e-108    1.733e-108         1.000*  -107.7613
    *no data, gas taken to be ideal

                                  In fluid              Sorbed            Kd
  Original basis total moles   moles     mg/kg      moles     mg/kg      L/kg
 -------------------------------------------------------------------------------
   H2O                 59.5       53.6  9.00e+05
   Al+++             0.0471   5.50e-05      1.38
   Ca++              0.0403   0.000231      8.62
   Cl-                 1.92       1.92  6.32e+04
   CrO4--            0.0338   1.66e-25  1.79e-20
   Fe++                1.27   2.67e-10  1.39e-05
   H+                 -8.01   -0.00985     -9.25
   HCO3-            0.00100    0.00100      56.8
   HPO4--           0.00334   2.76e-09  0.000247
   K+               0.00355    0.00209      76.1
   Mg++                2.63   2.37e-08  0.000536
   Mn++              0.0249   1.23e-07   0.00627
   Na+                 1.93       1.93  4.13e+04
   O2(aq)           -0.0294     -0.165 -4.91e+03
   SO4--            0.00371   0.000376      33.7
   SiO2(aq)            2.08   0.000159      8.89
   Ti(OH)4(aq)      0.00334    0.00334      361.

  Elemental composition               In fluid                  Sorbed
                  total moles     moles       mg/kg        moles       mg/kg
 -------------------------------------------------------------------------------
   Aluminum           0.04713    5.499e-05       1.382
   Calcium            0.04027    0.0002308       8.616
   Carbon            0.001000     0.001000       11.19
   Chlorine             1.915        1.915   6.323e+04
   Chromium           0.03381    1.661e-25   8.046e-21
   Hydrogen             111.0        107.3   1.007e+05
   Iron                 1.269    2.665e-10   1.386e-05
   Magnesium            2.634    2.366e-08   0.0005356
   Manganese          0.02493    1.226e-07    0.006271
   Oxygen               63.79        53.32   7.945e+05
   Phosphorus        0.003339    2.764e-09   7.972e-05
   Potassium         0.003550     0.002090       76.10
   Silicon              2.077    0.0001590       4.158
   Sodium               1.928        1.928   4.128e+04
   Sulfur            0.003706    0.0003763       11.24
   Titanium          0.003343     0.003343       149.1


          Step #    40             Xi = 0.4000

          Temperature = 100.0 C    Pressure =  1.013 bars
          pH = 10.173              log fO2 =  -68.618
          Eh =  -0.8033 volts      pe = -10.8496
          Ionic strength      =    1.702683 molal
          Charge imbalance    =    0.003799 eq/kg (0.125% error)
          Activity of water   =    0.944700
          Solvent mass        =     0.94688 kg
          Solution mass       =      1.0610 kg
          Mineral mass        =     0.49432 kg
          Solution density    =    1.017    g/cm3
          Solution viscosity  =    0.004    poise
          Chlorinity          =    2.022434 molal
          Dissolved solids    =      107528 mg/kg sol'n
          Hardness            =       14.20 mg/kg sol'n as CaCO3
            carbonate         =       14.20 mg/kg sol'n as CaCO3
            non-carbonate     =        0.00 mg/kg sol'n as CaCO3
          Carbonate alkalinity=       88.49 mg/kg sol'n as CaCO3
          Water type          =    Na-Cl
          Bulk volume         =    1.21e+03 cm3
          Fluid volume        =    1.04e+03 cm3
          Mineral volume      =        166. cm3
          Inert volume        =        0.00 cm3
          Porosity            =        86.3 %
          Permeability        =       0.869 cm2
          Mass reacted        =         443 g

                          moles          moles         grams          cm3      rxn rate
  Reactants             remaining       reacted       reacted       reacted  (mol/kg sec)
 ------------------------------------------------------------------------------------------
   H2O                    0.02593       0.01729        0.3114          --            --  
   Al2O3                  0.04712       0.03142         3.203          --            --  
   CaO                    0.07854       0.05236         2.936          --            --  
   Cr2O3                  0.03381       0.02254         3.426          --            --  
   FeO(ox)                  2.536         1.691         121.5          --            --  
   K2O(ox)               0.002550      0.001700        0.1602          --            --  
   MgO                      5.265         3.510         141.5          --            --  
   MnO                    0.04986       0.03324         2.358          --            --  
   Na2O(ox)               0.01292      0.008614        0.5339          --            --  
   P2O5                  0.003338      0.002225        0.3159          --            --  
   S                     0.005411      0.003607        0.1157       0.05595          --  
   SiO2                     4.154         2.769         166.4          --            --  
   TiO2                  0.006684      0.004456        0.3559          --            --  

  Minerals in system     moles      log moles      grams        volume (cm3)
 ----------------------------------------------------------------------------
   Andradite              0.01526     -1.816          7.757           2.013
   Antigorite             0.07299     -1.137          331.1           127.7
   Chromite               0.02254     -1.647          5.045          0.9920
   Daphnite-14A           0.03007     -1.522          21.46           6.418
   Greenalite             0.06354     -1.197          23.62           7.307
   Hydroxylapatite       0.001484     -2.829         0.7454          0.2813
   Magnetite               0.4311     -0.365          99.82           19.20
   Phlogopite            0.002614     -2.583          1.091          0.3912
   Tephroite              0.01662     -1.779          3.357           1.267
   Troilite              0.004108     -2.386         0.3612          0.1363
                                               _____________   _____________
          (total)                                     494.3           165.7 

  Aqueous species       molality    mg/kg sol'n    act. coef.     log act.
 ---------------------------------------------------------------------------
   Na+                      1.702     3.493e+04      0.6273        0.0286
   Cl-                      1.686     5.335e+04      0.5545       -0.0292
   H2(aq)                  0.4592         826.1      1.0000       -0.3380
   NaCl(aq)                0.3360     1.753e+04      1.0000       -0.4736
   OH-                    0.01320         200.4      0.5930       -2.1064
   Ti(OH)4(aq)           0.004707         486.9      1.0000       -2.3273
   NaOH(aq)              0.001961         70.00      1.0000       -2.7075
   K+                    0.001777         62.01      0.5545       -3.0064
   Methane(aq)           0.001056         15.12      1.0000       -2.9763
   HS-                  0.0003415         10.08      0.5930       -3.6936
   S--                  0.0001853         5.303      0.1289       -4.6220
   NaHSiO3(aq)          0.0001787         15.97      1.0000       -3.7478
   Ca++                 0.0001356         4.850      0.1689       -4.6401
   KCl(aq)              0.0001098         7.303      1.0000       -3.9595
   AlO2-                5.474e-05         2.881      0.6273       -4.4642
   NaAlO2(aq)           2.108e-05         1.542      1.0000       -4.6760
   CaCl+                1.502e-05         1.012      0.6273       -5.0259
   HSiO3-               1.482e-05         1.020      0.6273       -5.0316
   CaCl2(aq)            8.326e-06        0.8247      1.0000       -5.0796
   SiO2(aq)             8.018e-07       0.04300      1.0000       -6.0959
   MnCl+                6.176e-08      0.004982      0.6273       -7.4118
   H2S(aq)              4.128e-08      0.001256      1.0000       -7.3843
   Mn++                 1.420e-08     0.0006961      0.1689       -8.6202
    (only species > 1e-8 molal listed)

  Mineral saturation states
                     log Q/K                          log Q/K
 ----------------------------------------------------------------
   Phlogopite         0.0000 sat    Clinochlore-14A   -1.1229     
   Magnetite          0.0000 sat    Cronstedtite-7A   -1.2030     
   Chromite           0.0000 sat    Monticellite      -1.2082     
   Greenalite         0.0000 sat    Wollastonite      -1.2454     
   Daphnite-14A       0.0000 sat    Diaspore          -1.2851     
   Hydroxylapatite    0.0000 sat    Pseudowollastoni  -1.3797     
   Troilite           0.0000 sat    Halite            -1.5786     
   Antigorite         0.0000 sat    Boehmite          -1.5799     
   Andradite          0.0000 sat    Rhodonite         -1.6306     
   Tephroite          0.0000 sat    Hedenbergite      -1.7042     
   Pyrrhotite        -0.0796        Ferrosilite       -1.7083     
   Annite            -0.1141        Saponite-Na       -1.7957     
   FeO               -0.2322        Goethite          -1.8357     
   Chrysotile        -0.2995        Manganosite       -1.9777     
   Mn(OH)2(am)       -0.3812        Gibbsite          -2.0783     
   Fe                -0.4077        Saponite-Ca       -2.2646     
   Ripidolite-14A    -0.4423        Hematite          -2.2679     
   Fayalite          -0.4880        Portlandite       -2.4035     
   Ice               -0.4917        Enstatite         -2.6062     
   Diopside          -0.6344        Saponite-K        -2.6189     
   Alabandite        -0.7537        Nepheline         -2.7491     
   Brucite           -0.7756        Saponite-Mg       -2.7882     
   Fe(OH)2           -1.0365        Chamosite-7A      -2.8365     
   Wustite           -1.1147        Daphnite-7A       -2.8752     
    (only minerals with log Q/K > -3 listed)

                         partial
  Gases               press. (bar)     fugacity     fug. coef.    log fug.
 ---------------------------------------------------------------------------
   H2(g)                    574.5         574.9         1.001      2.7596
   CH4(g)                   1.208         1.208        0.9993      0.0819
   H2O(g)                  0.7992        0.7874        0.9852     -0.1038
   H2S(g)               1.236e-06     1.231e-06        0.9961     -5.9098
   HCl(g)               1.822e-14     1.822e-14         1.000*   -13.7395
   CO2(g)               9.186e-26     9.165e-26        0.9976    -25.0379
   CO(g)                1.529e-26     1.529e-26         1.000*   -25.8156
   C2H4(g)              1.144e-28     1.144e-28         1.000*   -27.9416
   Na(g)                2.456e-36     2.456e-36         1.000*   -35.6097
   S2(g)                1.023e-37     1.023e-37         1.000*   -36.9901
   K(g)                 2.782e-40     2.782e-40         1.000*   -39.5557
   SO2(g)               5.128e-41     5.091e-41        0.9928    -40.2932
   Cl2(g)               8.062e-58     8.062e-58         1.000*   -57.0935
   Mg(g)                6.296e-64     6.296e-64         1.000*   -63.2009
   O2(g)                2.409e-69     2.409e-69        0.9999    -68.6181
   Ca(g)                5.925e-79     5.925e-79         1.000*   -78.2273
   Al(g)               4.802e-100    4.802e-100         1.000*   -99.3186
   C(g)                9.416e-105    9.416e-105         1.000*  -104.0261
   Si(g)               2.755e-108    2.755e-108         1.000*  -107.5599
    *no data, gas taken to be ideal

                                  In fluid              Sorbed            Kd
  Original basis total moles   moles     mg/kg      moles     mg/kg      L/kg
 -------------------------------------------------------------------------------
   H2O                 60.9       53.0  9.00e+05
   Al+++             0.0628   7.18e-05      1.83
   Ca++              0.0534   0.000150      5.68
   Cl-                 1.92       1.92  6.40e+04
   CrO4--            0.0451   9.95e-26  1.09e-20
   Fe++                1.69   1.61e-10  8.46e-06
   H+                 -10.7    -0.0135     -12.8
   HCO3-            0.00100    0.00100      57.5
   HPO4--           0.00445   3.91e-09  0.000354
   K+               0.00440    0.00179      65.8
   Mg++                3.51   1.43e-08  0.000327
   Mn++              0.0332   7.19e-08   0.00372
   Na+                 1.93       1.93  4.19e+04
   O2(aq)           -0.0392     -0.220 -6.65e+03
   SO4--            0.00461   0.000499      45.2
   SiO2(aq)            2.77   0.000184      10.4
   Ti(OH)4(aq)      0.00446    0.00446      487.

  Elemental composition               In fluid                  Sorbed
                  total moles     moles       mg/kg        moles       mg/kg
 -------------------------------------------------------------------------------
   Aluminum           0.06283    7.180e-05       1.826
   Calcium            0.05336    0.0001505       5.685
   Carbon            0.001000     0.001000       11.32
   Chlorine             1.915        1.915   6.399e+04
   Chromium           0.04508    9.945e-26   4.874e-21
   Hydrogen             111.1        106.0   1.007e+05
   Iron                 1.692    1.607e-10   8.460e-06
   Magnesium            3.511    1.427e-08   0.0003268
   Manganese          0.03324    7.192e-08    0.003724
   Oxygen               66.55        52.59   7.931e+05
   Phosphorus        0.004452    3.914e-09   0.0001143
   Potassium         0.004401     0.001787       65.84
   Silicon              2.769    0.0001840       4.872
   Sodium               1.932        1.932   4.187e+04
   Sulfur            0.004607    0.0004988       15.08
   Titanium          0.004457     0.004457       201.1


          Step #    50             Xi = 0.5000

          Temperature = 100.0 C    Pressure =  1.013 bars
          pH = 10.280              log fO2 =  -68.828
          Eh =  -0.8150 volts      pe = -11.0081
          Ionic strength      =    1.726383 molal
          Charge imbalance    =    0.003845 eq/kg (0.1251% error)
          Activity of water   =    0.944036
          Solvent mass        =     0.93358 kg
          Solution mass       =      1.0482 kg
          Mineral mass        =     0.61787 kg
          Solution density    =    1.018    g/cm3
          Solution viscosity  =    0.004    poise
          Chlorinity          =    2.051239 molal
          Dissolved solids    =      109327 mg/kg sol'n
          Hardness            =       10.11 mg/kg sol'n as CaCO3
            carbonate         =       10.11 mg/kg sol'n as CaCO3
            non-carbonate     =        0.00 mg/kg sol'n as CaCO3
          Carbonate alkalinity=       90.74 mg/kg sol'n as CaCO3
          Water type          =    Na-Cl
          Bulk volume         =    1.24e+03 cm3
          Fluid volume        =    1.03e+03 cm3
          Mineral volume      =        207. cm3
          Inert volume        =        0.00 cm3
          Porosity            =        83.3 %
          Permeability        =       0.304 cm2
          Mass reacted        =         554 g

                          moles          moles         grams          cm3      rxn rate
  Reactants             remaining       reacted       reacted       reacted  (mol/kg sec)
 ------------------------------------------------------------------------------------------
   H2O                    0.02161       0.02161        0.3893          --            --  
   Al2O3                  0.03927       0.03927         4.004          --            --  
   CaO                    0.06545       0.06545         3.670          --            --  
   Cr2O3                  0.02817       0.02817         4.282          --            --  
   FeO(ox)                  2.113         2.113         151.8          --            --  
   K2O(ox)               0.002125      0.002125        0.2002          --            --  
   MgO                      4.388         4.388         176.8          --            --  
   MnO                    0.04155       0.04155         2.947          --            --  
   Na2O(ox)               0.01077       0.01077        0.6673          --            --  
   P2O5                  0.002782      0.002782        0.3948          --            --  
   S                     0.004509      0.004509        0.1446       0.06994          --  
   SiO2                     3.462         3.462         208.0          --            --  
   TiO2                  0.005570      0.005570        0.4449          --            --  

  Minerals in system     moles      log moles      grams        volume (cm3)
 ----------------------------------------------------------------------------
   Andradite              0.01902     -1.721          9.668           2.508
   Antigorite             0.09120     -1.040          413.7           159.5
   Chromite               0.02817     -1.550          6.306           1.240
   Daphnite-14A           0.03738     -1.427          26.67           7.978
   Greenalite             0.07973     -1.098          29.64           9.169
   Hydroxylapatite       0.001855     -2.732         0.9317          0.3516
   Magnetite               0.5390     -0.268          124.8           24.00
   Phlogopite            0.003687     -2.433          1.539          0.5519
   Tephroite              0.02078     -1.682          4.196           1.583
   Troilite              0.004873     -2.312         0.4284          0.1617
                                               _____________   _____________
          (total)                                     617.9           207.1 

  Aqueous species       molality    mg/kg sol'n    act. coef.     log act.
 ---------------------------------------------------------------------------
   Na+                      1.726     3.535e+04      0.6279        0.0350
   Cl-                      1.706     5.387e+04      0.5546       -0.0240
   H2(aq)                  0.5843         1049.      1.0000       -0.2334
   NaCl(aq)                0.3451     1.797e+04      1.0000       -0.4620
   OH-                    0.01683         255.0      0.5933       -2.0005
   Ti(OH)4(aq)           0.005967         616.0      1.0000       -2.2242
   NaOH(aq)              0.002540         90.48      1.0000       -2.5952
   K+                    0.001576         54.88      0.5546       -3.0584
   Methane(aq)           0.001071         15.31      1.0000       -2.9702
   HS-                  0.0004018         11.84      0.5933       -3.6227
   S--                  0.0002792         7.974      0.1286       -4.4449
   NaHSiO3(aq)          0.0002053         18.30      1.0000       -3.6876
   KCl(aq)              9.853e-05         6.542      1.0000       -4.0064
   Ca++                 9.650e-05         3.445      0.1687       -4.7883
   AlO2-                6.844e-05         3.595      0.6279       -4.3668
   NaAlO2(aq)           2.678e-05         1.955      1.0000       -4.5722
   HSiO3-               1.676e-05         1.151      0.6279       -4.9779
   CaCl+                1.079e-05        0.7261      0.6279       -5.1689
   CaCl2(aq)            6.061e-06        0.5991      1.0000       -5.2175
   SiO2(aq)             7.110e-07       0.03805      1.0000       -6.1481
   MnCl+                4.069e-08      0.003276      0.6279       -7.5926
   H2S(aq)              3.805e-08      0.001155      1.0000       -7.4196
    (only species > 1e-8 molal listed)

  Mineral saturation states
                     log Q/K                          log Q/K
 ----------------------------------------------------------------
   Antigorite         0.0000 sat    Clinochlore-14A   -1.1121     
   Greenalite         0.0000 sat    Monticellite      -1.1594     
   Magnetite          0.0000 sat    Cronstedtite-7A   -1.2208     
   Daphnite-14A       0.0000 sat    Wollastonite      -1.2338     
   Troilite           0.0000 sat    Diaspore          -1.2939     
   Andradite          0.0000 sat    Pseudowollastoni  -1.3681     
   Chromite           0.0000 sat    Halite            -1.5670     
   Tephroite          0.0000 sat    Boehmite          -1.5887     
   Hydroxylapatite    0.0000 sat    Rhodonite         -1.6567     
   Phlogopite         0.0000 sat    Hedenbergite      -1.7097     
   Pyrrhotite        -0.0796        Ferrosilite       -1.7255     
   Annite            -0.1206        Saponite-Na       -1.8418     
   FeO               -0.1972        Goethite          -1.8533     
   Fe                -0.2678        Manganosite       -1.9516     
   Chrysotile        -0.2930        Gibbsite          -2.0874     
   Mn(OH)2(am)       -0.3555        Hematite          -2.3029     
   Ripidolite-14A    -0.4358        Saponite-Ca       -2.3372     
   Fayalite          -0.4702        Portlandite       -2.3400     
   Ice               -0.4920        Enstatite         -2.6213     
   Diopside          -0.6377        Saponite-K        -2.6842     
   Brucite           -0.7388        Nepheline         -2.6974     
   Alabandite        -0.7626        Chamosite-7A      -2.8365     
   Fe(OH)2           -1.0018        Saponite-Mg       -2.8653     
   Wustite           -1.0872        Daphnite-7A       -2.8752     
    (only minerals with log Q/K > -3 listed)

                         partial
  Gases               press. (bar)     fugacity     fug. coef.    log fug.
 ---------------------------------------------------------------------------
   H2(g)                    731.0         731.5         1.001      2.8642
   CH4(g)                   1.226         1.225        0.9993      0.0880
   H2O(g)                  0.7987        0.7868        0.9852     -0.1041
   H2S(g)               1.139e-06     1.135e-06        0.9961     -5.9451
   HCl(g)               1.444e-14     1.444e-14         1.000*   -13.8405
   CO2(g)               3.548e-26     3.540e-26        0.9976    -25.4510
   CO(g)                7.520e-27     7.520e-27         1.000*   -26.1238
   C2H4(g)              7.267e-29     7.267e-29         1.000*   -28.1387
   Na(g)                3.591e-36     3.591e-36         1.000*   -35.4448
   S2(g)                5.370e-38     5.370e-38         1.000*   -37.2700
   K(g)                 3.555e-40     3.555e-40         1.000*   -39.4492
   SO2(g)               2.291e-41     2.275e-41        0.9928    -40.6431
   Cl2(g)               3.979e-58     3.979e-58         1.000*   -57.4002
   Mg(g)                8.734e-64     8.734e-64         1.000*   -63.0588
   O2(g)                1.486e-69     1.486e-69        0.9999    -68.8281
   Ca(g)                8.739e-79     8.739e-79         1.000*   -78.0585
   Al(g)               6.766e-100    6.766e-100         1.000*   -99.1697
   C(g)                5.898e-105    5.898e-105         1.000*  -104.2293
   Si(g)               3.962e-108    3.962e-108         1.000*  -107.4021
    *no data, gas taken to be ideal

                                  In fluid              Sorbed            Kd
  Original basis total moles   moles     mg/kg      moles     mg/kg      L/kg
 -------------------------------------------------------------------------------
   H2O                 62.2       52.4  9.00e+05
   Al+++             0.0785   8.89e-05      2.29
   Ca++              0.0665   0.000106      4.05
   Cl-                 1.92       1.92  6.48e+04
   CrO4--            0.0563   6.54e-26  7.24e-21
   Fe++                2.11   1.07e-10  5.68e-06
   H+                 -13.3    -0.0173     -16.6
   HCO3-            0.00100    0.00100      58.2
   HPO4--           0.00556   5.28e-09  0.000484
   K+               0.00525    0.00156      58.3
   Mg++                4.39   9.44e-09  0.000219
   Mn++              0.0416   4.66e-08   0.00244
   Na+                 1.94       1.94  4.25e+04
   O2(aq)           -0.0490     -0.276 -8.43e+03
   SO4--            0.00551   0.000636      58.3
   SiO2(aq)            3.46   0.000208      11.9
   Ti(OH)4(aq)      0.00557    0.00557      616.

  Elemental composition               In fluid                  Sorbed
                  total moles     moles       mg/kg        moles       mg/kg
 -------------------------------------------------------------------------------
   Aluminum           0.07854    8.890e-05       2.288
   Calcium            0.06645    0.0001058       4.046
   Carbon            0.001000     0.001000       11.46
   Chlorine             1.915        1.915   6.477e+04
   Chromium           0.05635    6.542e-26   3.245e-21
   Hydrogen             111.1        104.8   1.008e+05
   Iron                 2.114    1.065e-10   5.677e-06
   Magnesium            4.389    9.440e-09   0.0002189
   Manganese          0.04155    4.663e-08    0.002444
   Oxygen               69.31        51.86   7.916e+05
   Phosphorus        0.005564    5.281e-09   0.0001561
   Potassium         0.005251     0.001563       58.32
   Silicon              3.462    0.0002080       5.573
   Sodium               1.937        1.937   4.247e+04
   Sulfur            0.005509    0.0006358       19.45
   Titanium          0.005571     0.005571       254.5


          Step #    60             Xi = 0.6000

          Temperature = 100.0 C    Pressure =  1.013 bars
          pH = 10.368              log fO2 =  -69.002
          Eh =  -0.8248 volts      pe = -11.1399
          Ionic strength      =    1.750763 molal
          Charge imbalance    =    0.003893 eq/kg (0.1251% error)
          Activity of water   =    0.943356
          Solvent mass        =     0.92028 kg
          Solution mass       =      1.0354 kg
          Mineral mass        =     0.74141 kg
          Solution density    =    1.019    g/cm3
          Solution viscosity  =    0.004    poise
          Chlorinity          =    2.080883 molal
          Dissolved solids    =      111175 mg/kg sol'n
          Hardness            =        7.60 mg/kg sol'n as CaCO3
            carbonate         =        7.60 mg/kg sol'n as CaCO3
            non-carbonate     =        0.00 mg/kg sol'n as CaCO3
          Carbonate alkalinity=       92.69 mg/kg sol'n as CaCO3
          Water type          =    Na-Cl
          Bulk volume         =    1.26e+03 cm3
          Fluid volume        =    1.02e+03 cm3
          Mineral volume      =        248. cm3
          Inert volume        =        0.00 cm3
          Porosity            =        80.4 %
          Permeability        =       0.112 cm2
          Mass reacted        =         665 g

                          moles          moles         grams          cm3      rxn rate
  Reactants             remaining       reacted       reacted       reacted  (mol/kg sec)
 ------------------------------------------------------------------------------------------
   H2O                    0.01729       0.02593        0.4671          --            --  
   Al2O3                  0.03142       0.04712         4.805          --            --  
   CaO                    0.05236       0.07854         4.404          --            --  
   Cr2O3                  0.02254       0.03381         5.139          --            --  
   FeO(ox)                  1.691         2.536         182.2          --            --  
   K2O(ox)               0.001700      0.002550        0.2402          --            --  
   MgO                      3.510         5.265         212.2          --            --  
   MnO                    0.03324       0.04986         3.537          --            --  
   Na2O(ox)              0.008614       0.01292        0.8008          --            --  
   P2O5                  0.002225      0.003338        0.4738          --            --  
   S                     0.003607      0.005411        0.1735       0.08393          --  
   SiO2                     2.769         4.154         249.6          --            --  
   TiO2                  0.004456      0.006684        0.5339          --            --  

  Minerals in system     moles      log moles      grams        volume (cm3)
 ----------------------------------------------------------------------------
   Andradite              0.02278     -1.642          11.58           3.003
   Antigorite              0.1094     -0.961          496.3           191.4
   Chromite               0.03381     -1.471          7.568           1.488
   Daphnite-14A           0.04472     -1.350          31.91           9.544
   Greenalite             0.09592     -1.018          35.66           11.03
   Hydroxylapatite       0.002226     -2.653          1.118          0.4219
   Magnetite               0.6468     -0.189          149.8           28.80
   Phlogopite            0.004708     -2.327          1.964          0.7045
   Tephroite              0.02493     -1.603          5.035           1.900
   Troilite              0.005625     -2.250         0.4945          0.1866
                                               _____________   _____________
          (total)                                     741.4           248.5 

  Aqueous species       molality    mg/kg sol'n    act. coef.     log act.
 ---------------------------------------------------------------------------
   Na+                      1.751     3.578e+04      0.6285        0.0416
   Cl-                      1.726     5.439e+04      0.5548       -0.0188
   H2(aq)                  0.7130         1278.      1.0000       -0.1469
   NaCl(aq)                0.3546     1.842e+04      1.0000       -0.4502
   OH-                    0.02061         311.6      0.5937       -1.9123
   Ti(OH)4(aq)           0.007264         748.3      1.0000       -2.1388
   NaOH(aq)              0.003159         112.3      1.0000       -2.5004
   K+                    0.001424         49.49      0.5548       -3.1024
   Methane(aq)           0.001087         15.49      1.0000       -2.9639
   HS-                  0.0004603         13.53      0.5937       -3.5634
   S--                  0.0003934         11.21      0.1283       -4.2970
   NaHSiO3(aq)          0.0002313         20.57      1.0000       -3.6359
   KCl(aq)              9.012e-05         5.972      1.0000       -4.0452
   AlO2-                8.246e-05         4.323      0.6285       -4.2854
   Ca++                 7.259e-05         2.586      0.1685       -4.9125
   NaAlO2(aq)           3.279e-05         2.389      1.0000       -4.4843
   HSiO3-               1.858e-05         1.273      0.6285       -4.9327
   CaCl+                8.200e-06        0.5505      0.6285       -5.2879
   CaCl2(aq)            4.665e-06        0.4602      1.0000       -5.3312
   SiO2(aq)             6.439e-07       0.03439      1.0000       -6.1912
   H2S(aq)              3.558e-08      0.001078      1.0000       -7.4488
   MnCl+                2.877e-08      0.002312      0.6285       -7.7427
    (only species > 1e-8 molal listed)

  Mineral saturation states
                     log Q/K                          log Q/K
 ----------------------------------------------------------------
   Greenalite         0.0000 sat    Clinochlore-14A   -1.1031     
   Antigorite         0.0000 sat    Monticellite      -1.1191     
   Daphnite-14A       0.0000 sat    Wollastonite      -1.2241     
   Magnetite          0.0000 sat    Cronstedtite-7A   -1.2355     
   Andradite          0.0000 sat    Diaspore          -1.3011     
   Tephroite          0.0000 sat    Pseudowollastoni  -1.3584     
   Chromite           0.0000 sat    Halite            -1.5552     
   Phlogopite         0.0000 sat    Boehmite          -1.5959     
   Hydroxylapatite    0.0000 sat    Rhodonite         -1.6782     
   Troilite           0.0000 sat    Hedenbergite      -1.7142     
   Pyrrhotite        -0.0796        Ferrosilite       -1.7397     
   Annite            -0.1260        Goethite          -1.8680     
   Fe                -0.1521        Saponite-Na       -1.8790     
   FeO               -0.1683        Manganosite       -1.9301     
   Chrysotile        -0.2876        Gibbsite          -2.0949     
   Mn(OH)2(am)       -0.3342        Portlandite       -2.2876     
   Ripidolite-14A    -0.4304        Hematite          -2.3318     
   Fayalite          -0.4555        Saponite-Ca       -2.3971     
   Ice               -0.4923        Enstatite         -2.6336     
   Diopside          -0.6405        Nepheline         -2.6525     
   Brucite           -0.7084        Saponite-K        -2.7381     
   Alabandite        -0.7700        Chamosite-7A      -2.8365     
   Fe(OH)2           -0.9732        Daphnite-7A       -2.8752     
   Wustite           -1.0644        Saponite-Mg       -2.9288     
    (only minerals with log Q/K > -3 listed)

                         partial
  Gases               press. (bar)     fugacity     fug. coef.    log fug.
 ---------------------------------------------------------------------------
   H2(g)                    892.1         892.7         1.001      2.9507
   CH4(g)                   1.243         1.242        0.9993      0.0943
   H2O(g)                  0.7981        0.7863        0.9852     -0.1044
   H2S(g)               1.065e-06     1.061e-06        0.9961     -5.9743
   HCl(g)               1.192e-14     1.192e-14         1.000*   -13.9239
   CO2(g)               1.621e-26     1.617e-26        0.9976    -25.7912
   CO(g)                4.195e-27     4.195e-27         1.000*   -26.3772
   C2H4(g)              5.022e-29     5.022e-29         1.000*   -28.2991
   Na(g)                4.938e-36     4.938e-36         1.000*   -35.3064
   S2(g)                3.152e-38     3.152e-38         1.000*   -37.5014
   K(g)                 4.352e-40     4.352e-40         1.000*   -39.3614
   SO2(g)               1.177e-41     1.169e-41        0.9928    -40.9324
   Cl2(g)               2.221e-58     2.221e-58         1.000*   -57.6534
   Mg(g)                1.145e-63     1.145e-63         1.000*   -62.9413
   O2(g)                9.964e-70     9.962e-70        0.9999    -69.0016
   Ca(g)                1.205e-78     1.205e-78         1.000*   -77.9190
   Al(g)               8.982e-100    8.982e-100         1.000*   -99.0466
   C(g)                4.018e-105    4.018e-105         1.000*  -104.3960
   Si(g)               5.350e-108    5.350e-108         1.000*  -107.2716
    *no data, gas taken to be ideal

                                  In fluid              Sorbed            Kd
  Original basis total moles   moles     mg/kg      moles     mg/kg      L/kg
 -------------------------------------------------------------------------------
   H2O                 63.5       51.8  9.01e+05
   Al+++             0.0943   0.000106      2.76
   Ca++              0.0795   7.86e-05      3.04
   Cl-                 1.92       1.91  6.56e+04
   CrO4--            0.0676   4.60e-26  5.15e-21
   Fe++                2.54   7.55e-11  4.07e-06
   H+                 -16.0    -0.0211     -20.5
   HCO3-            0.00100    0.00100      58.9
   HPO4--           0.00668   6.85e-09  0.000635
   K+               0.00610    0.00139      52.6
   Mg++                5.27   6.67e-09  0.000157
   Mn++              0.0499   3.24e-08   0.00172
   Na+                 1.94       1.94  4.31e+04
   O2(aq)           -0.0588     -0.332 -1.02e+04
   SO4--            0.00641   0.000786      72.9
   SiO2(aq)            4.15   0.000231      13.4
   Ti(OH)4(aq)      0.00668    0.00668      748.

  Elemental composition               In fluid                  Sorbed
                  total moles     moles       mg/kg        moles       mg/kg
 -------------------------------------------------------------------------------
   Aluminum           0.09425    0.0001061       2.764
   Calcium            0.07954    7.864e-05       3.044
   Carbon            0.001000     0.001000       11.60
   Chlorine             1.915        1.915   6.557e+04
   Chromium           0.06762    4.601e-26   2.311e-21
   Hydrogen             111.1        103.5   1.008e+05
   Iron                 2.537    7.555e-11   4.075e-06
   Magnesium            5.266    6.673e-09   0.0001566
   Manganese          0.04986    3.245e-08    0.001722
   Oxygen               72.07        51.13   7.901e+05
   Phosphorus        0.006677    6.853e-09   0.0002050
   Potassium         0.006101     0.001393       52.62
   Silicon              4.154    0.0002305       6.253
   Sodium               1.941        1.941   4.309e+04
   Sulfur            0.006411    0.0007857       24.33
   Titanium          0.006685     0.006685       309.1


          Step #    70             Xi = 0.7000

          Temperature = 100.0 C    Pressure =  1.013 bars
          pH = 10.444              log fO2 =  -69.150
          Eh =  -0.8331 volts      pe = -11.2528
          Ionic strength      =    1.775808 molal
          Charge imbalance    =    0.003941 eq/kg (0.1252% error)
          Activity of water   =    0.942659
          Solvent mass        =     0.90698 kg
          Solution mass       =      1.0226 kg
          Mineral mass        =     0.86496 kg
          Solution density    =    1.020    g/cm3
          Solution viscosity  =    0.004    poise
          Chlorinity          =    2.111399 molal
          Dissolved solids    =      113071 mg/kg sol'n
          Hardness            =        5.96 mg/kg sol'n as CaCO3
            carbonate         =        5.96 mg/kg sol'n as CaCO3
            non-carbonate     =        0.00 mg/kg sol'n as CaCO3
          Carbonate alkalinity=       94.46 mg/kg sol'n as CaCO3
          Water type          =    Na-Cl
          Bulk volume         =    1.29e+03 cm3
          Fluid volume        =    1.00e+03 cm3
          Mineral volume      =        290. cm3
          Inert volume        =        0.00 cm3
          Porosity            =        77.6 %
          Permeability        =      0.0427 cm2
          Mass reacted        =         775 g

                          moles          moles         grams          cm3      rxn rate
  Reactants             remaining       reacted       reacted       reacted  (mol/kg sec)
 ------------------------------------------------------------------------------------------
   H2O                    0.01297       0.03025        0.5450          --            --  
   Al2O3                  0.02356       0.05498         5.606          --            --  
   CaO                    0.03927       0.09163         5.139          --            --  
   Cr2O3                  0.01690       0.03944         5.995          --            --  
   FeO(ox)                  1.268         2.958         212.5          --            --  
   K2O(ox)               0.001275      0.002976        0.2803          --            --  
   MgO                      2.633         6.143         247.6          --            --  
   MnO                    0.02493       0.05817         4.126          --            --  
   Na2O(ox)              0.006460       0.01507        0.9343          --            --  
   P2O5                  0.001669      0.003894        0.5528          --            --  
   S                     0.002706      0.006313        0.2024       0.09792          --  
   SiO2                     2.077         4.846         291.2          --            --  
   TiO2                  0.003342      0.007797        0.6229          --            --  

  Minerals in system     moles      log moles      grams        volume (cm3)
 ----------------------------------------------------------------------------
   Andradite              0.02653     -1.576          13.48           3.498
   Antigorite              0.1276     -0.894          579.0           223.3
   Chromite               0.03944     -1.404          8.829           1.736
   Daphnite-14A           0.05207     -1.283          37.15           11.11
   Greenalite              0.1121     -0.950          41.68           12.89
   Hydroxylapatite       0.002597     -2.586          1.304          0.4922
   Magnetite               0.7546     -0.122          174.7           33.60
   Phlogopite            0.005692     -2.245          2.375          0.8518
   Tephroite              0.02909     -1.536          5.874           2.217
   Troilite              0.006365     -2.196         0.5596          0.2112
                                               _____________   _____________
          (total)                                     865.0           289.9 

  Aqueous species       molality    mg/kg sol'n    act. coef.     log act.
 ---------------------------------------------------------------------------
   Na+                      1.776     3.621e+04      0.6291        0.0482
   Cl-                      1.747     5.493e+04      0.5550       -0.0135
   H2(aq)                  0.8455         1512.      1.0000       -0.0729
   NaCl(aq)                0.3645     1.889e+04      1.0000       -0.4383
   OH-                    0.02452         369.8      0.5942       -1.8367
   Ti(OH)4(aq)           0.008598         883.9      1.0000       -2.0656
   NaOH(aq)              0.003818         135.4      1.0000       -2.4182
   K+                    0.001305         45.25      0.5550       -3.1402
   Methane(aq)           0.001103         15.69      1.0000       -2.9576
   S--                  0.0005278         15.01      0.1280       -4.1703
   HS-                  0.0005171         15.17      0.5942       -3.5125
   NaHSiO3(aq)          0.0002567         22.79      1.0000       -3.5905
   AlO2-                9.673e-05         5.060      0.6291       -4.2157
   KCl(aq)              8.363e-05         5.530      1.0000       -4.0777
   Ca++                 5.688e-05         2.022      0.1683       -5.0189
   NaAlO2(aq)           3.909e-05         2.842      1.0000       -4.4079
   HSiO3-               2.029e-05         1.387      0.6291       -4.8940
   CaCl+                6.491e-06        0.4348      0.6291       -5.3890
   CaCl2(aq)            3.741e-06        0.3683      1.0000       -5.4270
   SiO2(aq)             5.915e-07       0.03152      1.0000       -6.2280
   H2S(aq)              3.358e-08      0.001015      1.0000       -7.4739
   MnCl+                2.142e-08      0.001717      0.6291       -7.8705
    (only species > 1e-8 molal listed)

  Mineral saturation states
                     log Q/K                          log Q/K
 ----------------------------------------------------------------
   Phlogopite         0.0000 sat    Monticellite      -1.0845     
   Antigorite         0.0000 sat    Clinochlore-14A   -1.0955     
   Chromite           0.0000 sat    Wollastonite      -1.2159     
   Troilite           0.0000 sat    Cronstedtite-7A   -1.2482     
   Tephroite          0.0000 sat    Diaspore          -1.3073     
   Greenalite         0.0000 sat    Pseudowollastoni  -1.3502     
   Andradite          0.0000 sat    Halite            -1.5433     
   Daphnite-14A       0.0000 sat    Boehmite          -1.6021     
   Hydroxylapatite    0.0000 sat    Rhodonite         -1.6966     
   Magnetite          0.0000 sat    Hedenbergite      -1.7180     
   Fe                -0.0530        Ferrosilite       -1.7517     
   Pyrrhotite        -0.0796        Goethite          -1.8805     
   Annite            -0.1306        Saponite-Na       -1.9105     
   FeO               -0.1435        Manganosite       -1.9117     
   Chrysotile        -0.2830        Gibbsite          -2.1014     
   Mn(OH)2(am)       -0.3161        Portlandite       -2.2428     
   Ripidolite-14A    -0.4258        Hematite          -2.3566     
   Fayalite          -0.4428        Saponite-Ca       -2.4483     
   Ice               -0.4926        Nepheline         -2.6130     
   Diopside          -0.6427        Enstatite         -2.6442     
   Brucite           -0.6824        Saponite-K        -2.7842     
   Alabandite        -0.7764        Chamosite-7A      -2.8365     
   Fe(OH)2           -0.9488        Daphnite-7A       -2.8752     
   Wustite           -1.0448        Saponite-Mg       -2.9831     
    (only minerals with log Q/K > -3 listed)

                         partial
  Gases               press. (bar)     fugacity     fug. coef.    log fug.
 ---------------------------------------------------------------------------
   H2(g)                    1058.         1059.         1.001      3.0247
   CH4(g)                   1.262         1.261        0.9993      0.1006
   H2O(g)                  0.7975        0.7857        0.9852     -0.1047
   H2S(g)               1.005e-06     1.001e-06        0.9961     -5.9994
   HCl(g)               1.013e-14     1.013e-14         1.000*   -13.9945
   CO2(g)               8.307e-27     8.287e-27        0.9976    -26.0816
   CO(g)                2.551e-27     2.551e-27         1.000*   -26.5932
   C2H4(g)              3.677e-29     3.677e-29         1.000*   -28.4345
   Na(g)                6.503e-36     6.503e-36         1.000*   -35.1869
   S2(g)                1.997e-38     1.997e-38         1.000*   -37.6996
   K(g)                 5.173e-40     5.173e-40         1.000*   -39.2862
   SO2(g)               6.653e-42     6.605e-42        0.9928    -41.1801
   Cl2(g)               1.353e-58     1.353e-58         1.000*   -57.8687
   Mg(g)                1.443e-63     1.443e-63         1.000*   -62.8407
   O2(g)                7.076e-70     7.075e-70        0.9999    -69.1503
   Ca(g)                1.586e-78     1.586e-78         1.000*   -77.7996
   Al(g)                1.145e-99     1.145e-99         1.000*   -98.9412
   C(g)                2.899e-105    2.899e-105         1.000*  -104.5377
   Si(g)               6.921e-108    6.921e-108         1.000*  -107.1598
    *no data, gas taken to be ideal

                                  In fluid              Sorbed            Kd
  Original basis total moles   moles     mg/kg      moles     mg/kg      L/kg
 -------------------------------------------------------------------------------
   H2O                 64.9       51.1  9.01e+05
   Al+++              0.110   0.000123      3.25
   Ca++              0.0926   6.09e-05      2.39
   Cl-                 1.92       1.91  6.64e+04
   CrO4--            0.0789   3.40e-26  3.85e-21
   Fe++                2.96   5.63e-11  3.07e-06
   H+                 -18.7    -0.0250     -24.6
   HCO3-            0.00100    0.00100      59.7
   HPO4--           0.00779   8.63e-09  0.000810
   K+               0.00695    0.00126      48.2
   Mg++                6.14   4.95e-09  0.000118
   Mn++              0.0582   2.38e-08   0.00128
   Na+                 1.95       1.95  4.37e+04
   O2(aq)           -0.0686     -0.387 -1.21e+04
   SO4--            0.00731   0.000948      89.0
   SiO2(aq)            4.85   0.000252      14.8
   Ti(OH)4(aq)      0.00780    0.00780      884.

  Elemental composition               In fluid                  Sorbed
                  total moles     moles       mg/kg        moles       mg/kg
 -------------------------------------------------------------------------------
   Aluminum            0.1100    0.0001232       3.250
   Calcium            0.09263    6.087e-05       2.386
   Carbon            0.001000     0.001000       11.75
   Chlorine             1.915        1.915   6.639e+04
   Chromium           0.07889    3.397e-26   1.727e-21
   Hydrogen             111.1        102.3   1.008e+05
   Iron                 2.959    5.626e-11   3.072e-06
   Magnesium            6.144    4.949e-09   0.0001176
   Manganese          0.05817    2.376e-08    0.001276
   Oxygen               74.83        50.40   7.886e+05
   Phosphorus        0.007790    8.626e-09   0.0002613
   Potassium         0.006951     0.001259       48.15
   Silicon              4.846    0.0002518       6.916
   Sodium               1.945        1.945   4.373e+04
   Sulfur            0.007313    0.0009477       29.72
   Titanium          0.007798     0.007798       365.1


          Step #    76             Xi = 0.7600

          Temperature = 100.0 C    Pressure =  1.013 bars
          pH = 10.485              log fO2 =  -69.230
          Eh =  -0.8376 volts      pe = -11.3134
          Ionic strength      =    1.791134 molal
          Charge imbalance    =    0.003971 eq/kg (0.1252% error)
          Activity of water   =    0.942233
          Solvent mass        =     0.89901 kg
          Solution mass       =      1.0150 kg
          Mineral mass        =     0.93907 kg
          Solution density    =    1.021    g/cm3
          Solution viscosity  =    0.004    poise
          Chlorinity          =    2.130114 molal
          Dissolved solids    =      114230 mg/kg sol'n
          Hardness            =        5.22 mg/kg sol'n as CaCO3
            carbonate         =        5.22 mg/kg sol'n as CaCO3
            non-carbonate     =        0.00 mg/kg sol'n as CaCO3
          Carbonate alkalinity=       95.47 mg/kg sol'n as CaCO3
          Water type          =    Na-Cl
          Bulk volume         =    1.31e+03 cm3
          Fluid volume        =        994. cm3
          Mineral volume      =        315. cm3
          Inert volume        =        0.00 cm3
          Porosity            =        76.0 %
          Permeability        =      0.0245 cm2
          Mass reacted        =         842 g

                          moles          moles         grams          cm3      rxn rate
  Reactants             remaining       reacted       reacted       reacted  (mol/kg sec)
 ------------------------------------------------------------------------------------------
   H2O                    0.01037       0.03284        0.5917          --            --  
   Al2O3                  0.01885       0.05969         6.086          --            --  
   CaO                    0.03142       0.09949         5.579          --            --  
   Cr2O3                  0.01352       0.04282         6.509          --            --  
   FeO(ox)                  1.014         3.212         230.8          --            --  
   K2O(ox)               0.001020      0.003231        0.3043          --            --  
   MgO                      2.106         6.669         268.8          --            --  
   MnO                    0.01994       0.06316         4.480          --            --  
   Na2O(ox)              0.005168       0.01637         1.014          --            --  
   P2O5                  0.001335      0.004228        0.6002          --            --  
   S                     0.002164      0.006854        0.2198        0.1063          --  
   SiO2                     1.662         5.262         316.1          --            --  
   TiO2                  0.002673      0.008466        0.6762          --            --  

  Minerals in system     moles      log moles      grams        volume (cm3)
 ----------------------------------------------------------------------------
   Andradite              0.02878     -1.541          14.63           3.795
   Antigorite              0.1386     -0.858          628.6           242.4
   Chromite               0.04282     -1.368          9.586           1.885
   Daphnite-14A           0.05649     -1.248          40.31           12.06
   Fe                   0.0005154     -3.288        0.02878        0.003655
   Greenalite              0.1218     -0.914          45.28           14.01
   Hydroxylapatite       0.002819     -2.550          1.416          0.5344
   Magnetite               0.8191     -0.087          189.7           36.47
   Phlogopite            0.006270     -2.203          2.616          0.9384
   Tephroite              0.03158     -1.501          6.378           2.407
   Troilite              0.006803     -2.167         0.5981          0.2257
                                               _____________   _____________
          (total)                                     939.1           314.7 

  Aqueous species       molality    mg/kg sol'n    act. coef.     log act.
 ---------------------------------------------------------------------------
   Na+                      1.791     3.648e+04      0.6295        0.0522
   Cl-                      1.759     5.525e+04      0.5551       -0.0103
   H2(aq)                  0.9260         1654.      1.0000       -0.0334
   NaCl(aq)                0.3706     1.919e+04      1.0000       -0.4311
   OH-                    0.02691         405.4      0.5944       -1.7960
   Ti(OH)4(aq)           0.009418         966.9      1.0000       -2.0260
   NaOH(aq)              0.004231         149.9      1.0000       -2.3735
   K+                    0.001244         43.10      0.5551       -3.1607
   Methane(aq)           0.001112         15.81      1.0000       -2.9538
   S--                  0.0006184         17.57      0.1278       -4.1020
   HS-                  0.0005505         16.13      0.5944       -3.4851
   NaHSiO3(aq)          0.0002719         24.11      1.0000       -3.5655
   AlO2-                0.0001054         5.506      0.6295       -4.1782
   KCl(aq)              8.036e-05         5.307      1.0000       -4.0949
   Ca++                 4.987e-05         1.770      0.1682       -5.0763
   NaAlO2(aq)           4.301e-05         3.123      1.0000       -4.3664
   HSiO3-               2.128e-05         1.453      0.6295       -4.8730
   CaCl+                5.726e-06        0.3831      0.6295       -5.4431
   CaCl2(aq)            3.327e-06        0.3271      1.0000       -5.4779
   SiO2(aq)             5.653e-07       0.03009      1.0000       -6.2477
   H2S(aq)              3.256e-08     0.0009828      1.0000       -7.4874
   MnCl+                1.828e-08      0.001464      0.6295       -7.9389
    (only species > 1e-8 molal listed)

  Mineral saturation states
                     log Q/K                          log Q/K
 ----------------------------------------------------------------
   Greenalite         0.0000 sat    Monticellite      -1.0660     
   Daphnite-14A       0.0000 sat    Clinochlore-14A   -1.0914     
   Fe                 0.0000 sat    Wollastonite      -1.2115     
   Magnetite          0.0000 sat    Cronstedtite-7A   -1.2551     
   Tephroite          0.0000 sat    Diaspore          -1.3106     
   Chromite           0.0000 sat    Pseudowollastoni  -1.3458     
   Troilite           0.0000 sat    Halite            -1.5361     
   Antigorite         0.0000 sat    Boehmite          -1.6054     
   Hydroxylapatite    0.0000 sat    Rhodonite         -1.7064     
   Phlogopite         0.0000 sat    Hedenbergite      -1.7200     
   Andradite          0.0000 sat    Ferrosilite       -1.7582     
   Pyrrhotite        -0.0796        Goethite          -1.8872     
   FeO               -0.1303        Manganosite       -1.9019     
   Annite            -0.1330        Saponite-Na       -1.9270     
   Chrysotile        -0.2806        Gibbsite          -2.1049     
   Mn(OH)2(am)       -0.3065        Portlandite       -2.2189     
   Ripidolite-14A    -0.4234        Hematite          -2.3698     
   Fayalite          -0.4359        Saponite-Ca       -2.4756     
   Ice               -0.4928        Nepheline         -2.5912     
   Diopside          -0.6439        Enstatite         -2.6498     
   Brucite           -0.6685        Saponite-K        -2.8088     
   Alabandite        -0.7798        Chamosite-7A      -2.8365     
   Fe(OH)2           -0.9357        Daphnite-7A       -2.8752     
   Wustite           -1.0344     
    (only minerals with log Q/K > -3 listed)

                         partial
  Gases               press. (bar)     fugacity     fug. coef.    log fug.
 ---------------------------------------------------------------------------
   H2(g)                    1159.         1159.         1.001      3.0642
   CH4(g)                   1.273         1.272        0.9993      0.1044
   H2O(g)                  0.7971        0.7853        0.9852     -0.1049
   H2S(g)               9.746e-07     9.708e-07        0.9961     -6.0129
   HCl(g)               9.288e-15     9.288e-15         1.000*   -14.0321
   CO2(g)               5.818e-27     5.804e-27        0.9976    -26.2363
   CO(g)                1.958e-27     1.958e-27         1.000*   -26.7082
   C2H4(g)              3.120e-29     3.120e-29         1.000*   -28.5059
   Na(g)                7.546e-36     7.546e-36         1.000*   -35.1223
   S2(g)                1.565e-38     1.565e-38         1.000*   -37.8055
   K(g)                 5.674e-40     5.674e-40         1.000*   -39.2461
   SO2(g)               4.904e-42     4.869e-42        0.9928    -41.3125
   Cl2(g)               1.039e-58     1.039e-58         1.000*   -57.9834
   Mg(g)                1.633e-63     1.633e-63         1.000*   -62.7869
   O2(g)                5.893e-70     5.892e-70        0.9999    -69.2298
   Ca(g)                1.837e-78     1.837e-78         1.000*   -77.7358
   Al(g)                1.304e-99     1.304e-99         1.000*   -98.8848
   C(g)                2.438e-105    2.438e-105         1.000*  -104.6129
   Si(g)               7.942e-108    7.942e-108         1.000*  -107.1000
    *no data, gas taken to be ideal

                                  In fluid              Sorbed            Kd
  Original basis total moles   moles     mg/kg      moles     mg/kg      L/kg
 -------------------------------------------------------------------------------
   H2O                 65.7       50.8  9.01e+05
   Al+++              0.119   0.000133      3.55
   Ca++               0.100   5.30e-05      2.09
   Cl-                 1.92       1.91  6.69e+04
   CrO4--            0.0856   2.88e-26  3.29e-21
   Fe++                3.21   4.80e-11  2.64e-06
   H+                 -20.3    -0.0273     -27.1
   HCO3-            0.00100    0.00100      60.1
   HPO4--           0.00846   9.79e-09  0.000926
   K+               0.00746    0.00119      45.9
   Mg++                6.67   4.21e-09  0.000101
   Mn++              0.0632   2.01e-08   0.00109
   Na+                 1.95       1.95  4.41e+04
   O2(aq)           -0.0745     -0.420 -1.33e+04
   SO4--            0.00785    0.00105      99.5
   SiO2(aq)            5.26   0.000264      15.6
   Ti(OH)4(aq)      0.00847    0.00847      967.

  Elemental composition               In fluid                  Sorbed
                  total moles     moles       mg/kg        moles       mg/kg
 -------------------------------------------------------------------------------
   Aluminum            0.1194    0.0001334       3.547
   Calcium             0.1005    5.297e-05       2.092
   Carbon            0.001000     0.001000       11.83
   Chlorine             1.915        1.915   6.689e+04
   Chromium           0.08565    2.883e-26   1.477e-21
   Hydrogen             111.1        101.5   1.008e+05
   Iron                 3.213    4.800e-11   2.641e-06
   Magnesium            6.670    4.210e-09   0.0001008
   Manganese          0.06316    2.008e-08    0.001087
   Oxygen               76.48        49.97   7.876e+05
   Phosphorus        0.008457    9.794e-09   0.0002989
   Potassium         0.007461     0.001191       45.88
   Silicon              5.262    0.0002641       7.309
   Sodium               1.948        1.948   4.412e+04
   Sulfur            0.007854     0.001051       33.20
   Titanium          0.008467     0.008467       399.4


          Step #    80             Xi = 0.8000

          Temperature = 100.0 C    Pressure =  1.013 bars
          pH = 10.509              log fO2 =  -69.230
          Eh =  -0.8394 volts      pe = -11.3376
          Ionic strength      =    1.799994 molal
          Charge imbalance    =    0.003988 eq/kg (0.1252% error)
          Activity of water   =    0.941995
          Solvent mass        =     0.89457 kg
          Solution mass       =      1.0106 kg
          Mineral mass        =     0.98771 kg
          Solution density    =    1.021    g/cm3
          Solution viscosity  =    0.004    poise
          Chlorinity          =    2.140695 molal
          Dissolved solids    =      114828 mg/kg sol'n
          Hardness            =        4.67 mg/kg sol'n as CaCO3
            carbonate         =        4.67 mg/kg sol'n as CaCO3
            non-carbonate     =        0.00 mg/kg sol'n as CaCO3
          Carbonate alkalinity=       96.04 mg/kg sol'n as CaCO3
          Water type          =    Na-Cl
          Bulk volume         =    1.32e+03 cm3
          Fluid volume        =        990. cm3
          Mineral volume      =        331. cm3
          Inert volume        =        0.00 cm3
          Porosity            =        74.9 %
          Permeability        =      0.0172 cm2
          Mass reacted        =         886 g

                          moles          moles         grams          cm3      rxn rate
  Reactants             remaining       reacted       reacted       reacted  (mol/kg sec)
 ------------------------------------------------------------------------------------------
   H2O                   0.008643       0.03457        0.6229          --            --  
   Al2O3                  0.01571       0.06283         6.406          --            --  
   CaO                    0.02618        0.1047         5.873          --            --  
   Cr2O3                  0.01127       0.04508         6.851          --            --  
   FeO(ox)                 0.8453         3.381         242.9          --            --  
   K2O(ox)              0.0008502      0.003401        0.3203          --            --  
   MgO                      1.755         7.020         283.0          --            --  
   MnO                    0.01662       0.06648         4.716          --            --  
   Na2O(ox)              0.004307       0.01723         1.068          --            --  
   P2O5                  0.001113      0.004451        0.6318          --            --  
   S                     0.001804      0.007215        0.2313        0.1119          --  
   SiO2                     1.385         5.539         332.8          --            --  
   TiO2                  0.002228      0.008911        0.7118          --            --  

  Minerals in system     moles      log moles      grams        volume (cm3)
 ----------------------------------------------------------------------------
   Andradite              0.03028     -1.519          15.39           3.992
   Antigorite              0.1459     -0.836          661.6           255.1
   Chromite               0.04508     -1.346          10.09           1.984
   Daphnite-14A           0.05942     -1.226          42.40           12.68
   Fe                     0.03697     -1.432          2.065          0.2622
   Greenalite              0.1283     -0.892          47.69           14.75
   Hydroxylapatite       0.002967     -2.528          1.491          0.5625
   Magnetite               0.8501     -0.071          196.8           37.85
   Phlogopite            0.006681     -2.175          2.788          0.9998
   Tephroite              0.03324     -1.478          6.713           2.533
   Troilite              0.007075     -2.150         0.6220          0.2347
                                               _____________   _____________
          (total)                                     987.7           331.0 

  Aqueous species       molality    mg/kg sol'n    act. coef.     log act.
 ---------------------------------------------------------------------------
   Na+                      1.800     3.663e+04      0.6298        0.0545
   Cl-                      1.766     5.543e+04      0.5552       -0.0085
   H2(aq)                  0.9258         1652.      1.0000       -0.0335
   NaCl(aq)                0.3741     1.935e+04      1.0000       -0.4270
   OH-                    0.02844         428.1      0.5946       -1.7719
   Ti(OH)4(aq)           0.009963         1022.      1.0000       -2.0016
   NaOH(aq)              0.004497         159.2      1.0000       -2.3471
   K+                    0.001176         40.71      0.5552       -3.1851
   Methane(aq)           0.001118         15.87      1.0000       -2.9516
   S--                  0.0006918         19.64      0.1277       -4.0537
   HS-                  0.0005818         17.03      0.5946       -3.4610
   NaHSiO3(aq)          0.0002891         25.61      1.0000       -3.5390
   AlO2-                0.0001114         5.816      0.6298       -4.1540
   KCl(aq)              7.628e-05         5.034      1.0000       -4.1176
   NaAlO2(aq)           4.573e-05         3.318      1.0000       -4.3398
   Ca++                 4.462e-05         1.583      0.1682       -5.1247
   HSiO3-               2.249e-05         1.535      0.6298       -4.8488
   CaCl+                5.141e-06        0.3437      0.6298       -5.4898
   CaCl2(aq)            3.001e-06        0.2948      1.0000       -5.5228
   SiO2(aq)             5.655e-07       0.03007      1.0000       -6.2476
   H2S(aq)              3.255e-08     0.0009819      1.0000       -7.4875
   MnCl+                1.642e-08      0.001313      0.6298       -7.9855
    (only species > 1e-8 molal listed)

  Mineral saturation states
                     log Q/K                          log Q/K
 ----------------------------------------------------------------
   Greenalite         0.0000 sat    Monticellite      -1.0660     
   Daphnite-14A       0.0000 sat    Clinochlore-14A   -1.0914     
   Fe                 0.0000 sat    Wollastonite      -1.2115     
   Magnetite          0.0000 sat    Cronstedtite-7A   -1.2552     
   Tephroite          0.0000 sat    Diaspore          -1.3106     
   Chromite           0.0000 sat    Pseudowollastoni  -1.3458     
   Troilite           0.0000 sat    Halite            -1.5320     
   Antigorite         0.0000 sat    Boehmite          -1.6054     
   Hydroxylapatite    0.0000 sat    Rhodonite         -1.7064     
   Phlogopite         0.0000 sat    Hedenbergite      -1.7199     
   Andradite          0.0000 sat    Ferrosilite       -1.7581     
   Pyrrhotite        -0.0796        Goethite          -1.8873     
   FeO               -0.1303        Manganosite       -1.9019     
   Annite            -0.1330        Saponite-Na       -1.9179     
   Chrysotile        -0.2806        Gibbsite          -2.1051     
   Mn(OH)2(am)       -0.3067        Portlandite       -2.2191     
   Ripidolite-14A    -0.4234        Hematite          -2.3698     
   Fayalite          -0.4358        Saponite-Ca       -2.4753     
   Ice               -0.4930        Nepheline         -2.5645     
   Diopside          -0.6438        Enstatite         -2.6497     
   Brucite           -0.6686        Saponite-K        -2.8086     
   Alabandite        -0.7798        Chamosite-7A      -2.8365     
   Fe(OH)2           -0.9358        Daphnite-7A       -2.8752     
   Wustite           -1.0344     
    (only minerals with log Q/K > -3 listed)

                         partial
  Gases               press. (bar)     fugacity     fug. coef.    log fug.
 ---------------------------------------------------------------------------
   H2(g)                    1158.         1159.         1.001      3.0641
   CH4(g)                   1.279         1.278        0.9993      0.1066
   H2O(g)                  0.7969        0.7851        0.9852     -0.1051
   H2S(g)               9.743e-07     9.706e-07        0.9961     -6.0130
   HCl(g)               8.820e-15     8.820e-15         1.000*   -14.0545
   CO2(g)               5.849e-27     5.836e-27        0.9976    -26.2339
   CO(g)                1.969e-27     1.969e-27         1.000*   -26.7058
   C2H4(g)              3.152e-29     3.152e-29         1.000*   -28.5014
   Na(g)                8.021e-36     8.021e-36         1.000*   -35.0958
   S2(g)                1.565e-38     1.565e-38         1.000*   -37.8055
   K(g)                 5.671e-40     5.671e-40         1.000*   -39.2464
   SO2(g)               4.904e-42     4.869e-42        0.9928    -41.3125
   Cl2(g)               9.372e-59     9.372e-59         1.000*   -58.0282
   Mg(g)                1.633e-63     1.633e-63         1.000*   -62.7869
   O2(g)                5.893e-70     5.892e-70        0.9999    -69.2298
   Ca(g)                1.837e-78     1.837e-78         1.000*   -77.7359
   Al(g)                1.304e-99     1.304e-99         1.000*   -98.8847
   C(g)                2.452e-105    2.452e-105         1.000*  -104.6106
   Si(g)               7.944e-108    7.944e-108         1.000*  -107.0999
    *no data, gas taken to be ideal

                                  In fluid              Sorbed            Kd
  Original basis total moles   moles     mg/kg      moles     mg/kg      L/kg
 -------------------------------------------------------------------------------
   H2O                 66.2       50.5  9.00e+05
   Al+++              0.126   0.000141      3.75
   Ca++               0.106   4.72e-05      1.87
   Cl-                 1.92       1.91  6.72e+04
   CrO4--            0.0902   2.57e-26  2.95e-21
   Fe++                3.38   4.29e-11  2.37e-06
   H+                 -21.4    -0.0288     -28.7
   HCO3-            0.00100    0.00100      60.4
   HPO4--           0.00890   1.12e-08   0.00106
   K+               0.00780    0.00112      43.3
   Mg++                7.02   3.75e-09  9.03e-05
   Mn++              0.0665   1.79e-08  0.000975
   Na+                 1.95       1.95  4.43e+04
   O2(aq)           -0.0784     -0.418 -1.32e+04
   SO4--            0.00821    0.00114      108.
   SiO2(aq)            5.54   0.000279      16.6
   Ti(OH)4(aq)      0.00891    0.00891  1.02e+03

  Elemental composition               In fluid                  Sorbed
                  total moles     moles       mg/kg        moles       mg/kg
 -------------------------------------------------------------------------------
   Aluminum            0.1257    0.0001406       3.753
   Calcium             0.1057    4.720e-05       1.872
   Carbon            0.001000     0.001000       11.88
   Chlorine             1.915        1.915   6.718e+04
   Chromium           0.09016    2.569e-26   1.322e-21
   Hydrogen             111.1        101.0   1.008e+05
   Iron                 3.382    4.291e-11   2.371e-06
   Magnesium            7.021    3.753e-09   9.025e-05
   Manganese          0.06648    1.793e-08   0.0009748
   Oxygen               77.58        49.72   7.872e+05
   Phosphorus        0.008902    1.118e-08   0.0003425
   Potassium         0.007801     0.001120       43.35
   Silicon              5.539    0.0002792       7.760
   Sodium               1.949        1.949   4.435e+04
   Sulfur            0.008215     0.001139       36.15
   Titanium          0.008912     0.008912       422.2


          Step #    90             Xi = 0.9000

          Temperature = 100.0 C    Pressure =  1.013 bars
          pH = 10.565              log fO2 =  -69.230
          Eh =  -0.8435 volts      pe = -11.3936
          Ionic strength      =    1.822518 molal
          Charge imbalance    =    0.004031 eq/kg (0.1252% error)
          Activity of water   =    0.941389
          Solvent mass        =     0.88346 kg
          Solution mass       =     0.99978 kg
          Mineral mass        =      1.1093 kg
          Solution density    =    1.022    g/cm3
          Solution viscosity  =    0.004    poise
          Chlorinity          =    2.167617 molal
          Dissolved solids    =      116347 mg/kg sol'n
          Hardness            =        3.61 mg/kg sol'n as CaCO3
            carbonate         =        3.61 mg/kg sol'n as CaCO3
            non-carbonate     =        0.00 mg/kg sol'n as CaCO3
          Carbonate alkalinity=       97.44 mg/kg sol'n as CaCO3
          Water type          =    Na-Cl
          Bulk volume         =    1.35e+03 cm3
          Fluid volume        =        978. cm3
          Mineral volume      =        372. cm3
          Inert volume        =        0.00 cm3
          Porosity            =        72.5 %
          Permeability        =     0.00733 cm2
          Mass reacted        =         997 g

                          moles          moles         grams          cm3      rxn rate
  Reactants             remaining       reacted       reacted       reacted  (mol/kg sec)
 ------------------------------------------------------------------------------------------
   H2O                   0.004322       0.03890        0.7007          --            --  
   Al2O3                 0.007854       0.07069         7.207          --            --  
   CaO                    0.01309        0.1178         6.607          --            --  
   Cr2O3                 0.005635       0.05071         7.708          --            --  
   FeO(ox)                 0.4226         3.804         273.3          --            --  
   K2O(ox)              0.0004251      0.003826        0.3604          --            --  
   MgO                     0.8776         7.898         318.3          --            --  
   MnO                   0.008310       0.07479         5.305          --            --  
   Na2O(ox)              0.002153       0.01938         1.201          --            --  
   P2O5                 0.0005563      0.005007        0.7107          --            --  
   S                    0.0009018      0.008117        0.2603        0.1259          --  
   SiO2                    0.6923         6.231         374.4          --            --  
   TiO2                  0.001114       0.01003        0.8008          --            --  

  Minerals in system     moles      log moles      grams        volume (cm3)
 ----------------------------------------------------------------------------
   Andradite              0.03403     -1.468          17.29           4.487
   Antigorite              0.1641     -0.785          744.3           287.0
   Chromite               0.05071     -1.295          11.35           2.232
   Daphnite-14A           0.06677     -1.175          47.64           14.25
   Fe                      0.1281     -0.892          7.154          0.9085
   Greenalite              0.1445     -0.840          53.71           16.62
   Hydroxylapatite       0.003338     -2.476          1.677          0.6328
   Magnetite               0.9276     -0.033          214.8           41.30
   Phlogopite            0.007680     -2.115          3.204           1.149
   Tephroite              0.03740     -1.427          7.552           2.850
   Troilite              0.007740     -2.111         0.6804          0.2568
                                               _____________   _____________
          (total)                                     1109.           371.7 

  Aqueous species       molality    mg/kg sol'n    act. coef.     log act.
 ---------------------------------------------------------------------------
   Na+                      1.823     3.703e+04      0.6304        0.0603
   Cl-                      1.784     5.590e+04      0.5554       -0.0039
   H2(aq)                  0.9252         1648.      1.0000       -0.0338
   NaCl(aq)                0.3832     1.979e+04      1.0000       -0.4166
   OH-                    0.03232         485.7      0.5950       -1.7160
   Ti(OH)4(aq)            0.01135         1162.      1.0000       -1.9450
   NaOH(aq)              0.005183         183.2      1.0000       -2.2854
   Methane(aq)           0.001132         16.05      1.0000       -2.9462
   K+                    0.001032         35.66      0.5554       -3.2417
   S--                  0.0008969         25.42      0.1275       -3.9417
   HS-                  0.0006612         19.32      0.5950       -3.4052
   NaHSiO3(aq)          0.0003334         29.49      1.0000       -3.4770
   AlO2-                0.0001266         6.600      0.6304       -4.0978
   KCl(aq)              6.766e-05         4.457      1.0000       -4.1697
   NaAlO2(aq)           5.274e-05         3.820      1.0000       -4.2779
   Ca++                 3.449e-05         1.221      0.1680       -5.2370
   HSiO3-               2.557e-05         1.742      0.6304       -4.7926
   CaCl+                4.007e-06        0.2675      0.6304       -5.5975
   CaCl2(aq)            2.366e-06        0.2320      1.0000       -5.6260
   SiO2(aq)             5.658e-07       0.03004      1.0000       -6.2473
   H2S(aq)              3.253e-08     0.0009796      1.0000       -7.4878
   MnCl+                1.280e-08      0.001023      0.6304       -8.0931
    (only species > 1e-8 molal listed)

  Mineral saturation states
                     log Q/K                          log Q/K
 ----------------------------------------------------------------
   Daphnite-14A       0.0000 sat    Monticellite      -1.0661     
   Troilite           0.0000 sat    Clinochlore-14A   -1.0915     
   Fe                 0.0000 sat    Wollastonite      -1.2115     
   Magnetite          0.0000 sat    Cronstedtite-7A   -1.2554     
   Tephroite          0.0000 sat    Diaspore          -1.3106     
   Greenalite         0.0000 sat    Pseudowollastoni  -1.3458     
   Chromite           0.0000 sat    Halite            -1.5216     
   Antigorite         0.0000 sat    Boehmite          -1.6054     
   Hydroxylapatite    0.0000 sat    Rhodonite         -1.7063     
   Phlogopite         0.0000 sat    Hedenbergite      -1.7196     
   Andradite          0.0000 sat    Ferrosilite       -1.7578     
   Pyrrhotite        -0.0796        Goethite          -1.8874     
   FeO               -0.1303        Saponite-Na       -1.8968     
   Annite            -0.1329        Manganosite       -1.9020     
   Chrysotile        -0.2807        Gibbsite          -2.1053     
   Mn(OH)2(am)       -0.3071        Portlandite       -2.2197     
   Ripidolite-14A    -0.4235        Hematite          -2.3698     
   Fayalite          -0.4356        Saponite-Ca       -2.4746     
   Ice               -0.4932        Nepheline         -2.5023     
   Diopside          -0.6436        Enstatite         -2.6494     
   Brucite           -0.6689        Saponite-K        -2.8081     
   Alabandite        -0.7800        Chamosite-7A      -2.8365     
   Fe(OH)2           -0.9361        Daphnite-7A       -2.8752     
   Wustite           -1.0344     
    (only minerals with log Q/K > -3 listed)

                         partial
  Gases               press. (bar)     fugacity     fug. coef.    log fug.
 ---------------------------------------------------------------------------
   H2(g)                    1158.         1158.         1.001      3.0638
   CH4(g)                   1.295         1.294        0.9993      0.1120
   H2O(g)                  0.7964        0.7846        0.9852     -0.1053
   H2S(g)               9.737e-07     9.699e-07        0.9961     -6.0133
   HCl(g)               7.832e-15     7.832e-15         1.000*   -14.1061
   CO2(g)               5.931e-27     5.917e-27        0.9976    -26.2279
   CO(g)                1.996e-27     1.996e-27         1.000*   -26.6998
   C2H4(g)              3.236e-29     3.236e-29         1.000*   -28.4900
   Na(g)                9.248e-36     9.248e-36         1.000*   -35.0340
   S2(g)                1.565e-38     1.565e-38         1.000*   -37.8055
   K(g)                 5.662e-40     5.662e-40         1.000*   -39.2470
   SO2(g)               4.904e-42     4.869e-42        0.9928    -41.3125
   Cl2(g)               7.394e-59     7.394e-59         1.000*   -58.1311
   Mg(g)                1.633e-63     1.633e-63         1.000*   -62.7869
   O2(g)                5.893e-70     5.892e-70        0.9999    -69.2298
   Ca(g)                1.836e-78     1.836e-78         1.000*   -77.7362
   Al(g)                1.304e-99     1.304e-99         1.000*   -98.8846
   C(g)                2.486e-105    2.486e-105         1.000*  -104.6046
   Si(g)               7.950e-108    7.950e-108         1.000*  -107.0997
    *no data, gas taken to be ideal

                                  In fluid              Sorbed            Kd
  Original basis total moles   moles     mg/kg      moles     mg/kg      L/kg
 -------------------------------------------------------------------------------
   H2O                 67.5       49.9  8.99e+05
   Al+++              0.141   0.000158      4.28
   Ca++               0.119   3.61e-05      1.45
   Cl-                 1.92       1.91  6.79e+04
   CrO4--             0.101   1.97e-26  2.28e-21
   Fe++                3.80   3.31e-11  1.85e-06
   H+                 -24.0    -0.0325     -32.8
   HCO3-            0.00100    0.00100      61.0
   HPO4--            0.0100   1.52e-08   0.00146
   K+               0.00865   0.000972      38.0
   Mg++                7.90   2.87e-09  6.98e-05
   Mn++              0.0748   1.38e-08  0.000758
   Na+                 1.95       1.95  4.49e+04
   O2(aq)           -0.0882     -0.413 -1.32e+04
   SO4--            0.00912    0.00138      132.
   SiO2(aq)            6.23   0.000318      19.1
   Ti(OH)4(aq)       0.0100     0.0100  1.16e+03

  Elemental composition               In fluid                  Sorbed
                  total moles     moles       mg/kg        moles       mg/kg
 -------------------------------------------------------------------------------
   Aluminum            0.1414    0.0001585       4.277
   Calcium             0.1188    3.610e-05       1.447
   Carbon            0.001000     0.001000       12.01
   Chlorine             1.915        1.915   6.791e+04
   Chromium            0.1014    1.965e-26   1.022e-21
   Hydrogen             111.1        99.79   1.006e+05
   Iron                 3.805    3.308e-11   1.848e-06
   Magnesium            7.899    2.873e-09   6.985e-05
   Manganese          0.07479    1.379e-08   0.0007576
   Oxygen               80.34        49.11   7.860e+05
   Phosphorus         0.01002    1.521e-08   0.0004714
   Potassium         0.008651    0.0009716       37.99
   Silicon              6.231    0.0003176       8.923
   Sodium               1.954        1.954   4.493e+04
   Sulfur            0.009117     0.001377       44.15
   Titanium           0.01003      0.01003       480.2


          Step #   100             Xi = 1.0000

          Temperature = 100.0 C    Pressure =  1.013 bars
          pH = 10.616              log fO2 =  -69.230
          Eh =  -0.8473 volts      pe = -11.4442
          Ionic strength      =    1.845576 molal
          Charge imbalance    =    0.004076 eq/kg (0.1253% error)
          Activity of water   =    0.940771
          Solvent mass        =     0.87235 kg
          Solution mass       =     0.98894 kg
          Mineral mass        =      1.2309 kg
          Solution density    =    1.023    g/cm3
          Solution viscosity  =    0.004    poise
          Chlorinity          =    2.195228 molal
          Dissolved solids    =      117900 mg/kg sol'n
          Hardness            =        2.86 mg/kg sol'n as CaCO3
            carbonate         =        2.86 mg/kg sol'n as CaCO3
            non-carbonate     =        0.00 mg/kg sol'n as CaCO3
          Carbonate alkalinity=       98.80 mg/kg sol'n as CaCO3
          Water type          =    Na-Cl
          Bulk volume         =    1.38e+03 cm3
          Fluid volume        =        967. cm3
          Mineral volume      =        412. cm3
          Inert volume        =        0.00 cm3
          Porosity            =        70.1 %
          Permeability        =     0.00324 cm2
          Mass reacted        =    1.11e+03 g

                          moles          moles         grams          cm3      rxn rate
  Reactants             remaining       reacted       reacted       reacted  (mol/kg sec)
 ------------------------------------------------------------------------------------------
   H2O                  4.879e-18       0.04322        0.7786          --            --  
   Al2O3                2.385e-18       0.07854         8.008          --            --  
   CaO                 -1.559e-16        0.1309         7.341          --            --  
   Cr2O3                1.064e-16       0.05635         8.564          --            --  
   FeO(ox)              4.649e-15         4.226         303.6          --            --  
   K2O(ox)             -4.967e-18      0.004251        0.4004          --            --  
   MgO                  3.747e-15         8.776         353.7          --            --  
   MnO                 -1.083e-16       0.08310         5.895          --            --  
   Na2O(ox)            -1.285e-17       0.02153         1.335          --            --  
   P2O5                -1.023e-18      0.005563        0.7897          --            --  
   S                   -1.681e-18      0.009018        0.2892        0.1399          --  
   SiO2                 7.758e-15         6.923         416.0          --            --  
   TiO2                 5.760e-18       0.01114        0.8898          --            --  

  Minerals in system     moles      log moles      grams        volume (cm3)
 ----------------------------------------------------------------------------
   Andradite              0.03778     -1.423          19.20           4.981
   Antigorite              0.1823     -0.739          826.9           318.9
   Chromite               0.05635     -1.249          12.61           2.480
   Daphnite-14A           0.07413     -1.130          52.89           15.82
   Fe                      0.2192     -0.659          12.24           1.555
   Greenalite              0.1607     -0.794          59.72           18.48
   Hydroxylapatite       0.003709     -2.431          1.863          0.7031
   Magnetite                1.005      0.002          232.7           44.75
   Phlogopite            0.008649     -2.063          3.609           1.294
   Tephroite              0.04155     -1.381          8.392           3.167
   Troilite              0.008381     -2.077         0.7368          0.2781
                                               _____________   _____________
          (total)                                     1231.           412.4 

  Aqueous species       molality    mg/kg sol'n    act. coef.     log act.
 ---------------------------------------------------------------------------
   Na+                      1.846     3.743e+04      0.6310        0.0662
   Cl-                      1.803     5.637e+04      0.5556        0.0006
   H2(aq)                  0.9246         1644.      1.0000       -0.0340
   NaCl(aq)                0.3925     2.023e+04      1.0000       -0.4062
   OH-                    0.03627         544.2      0.5954       -1.6656
   Ti(OH)4(aq)            0.01277         1306.      1.0000       -1.8938
   NaOH(aq)              0.005901         208.2      1.0000       -2.2291
   Methane(aq)           0.001146         16.22      1.0000       -2.9407
   S--                   0.001134         32.08      0.1273       -3.8405
   K+                   0.0009168         31.62      0.5556       -3.2930
   HS-                  0.0007421         21.65      0.5954       -3.3547
   NaHSiO3(aq)          0.0003798         33.53      1.0000       -3.4204
   AlO2-                0.0001422         7.398      0.6310       -4.0471
   KCl(aq)              6.077e-05         3.996      1.0000       -4.2163
   NaAlO2(aq)           6.008e-05         4.344      1.0000       -4.2213
   HSiO3-               2.871e-05         1.952      0.6310       -4.7419
   Ca++                 2.733e-05        0.9660      0.1679       -5.3384
   CaCl+                3.203e-06        0.2134      0.6310       -5.6944
   CaCl2(aq)            1.913e-06        0.1873      1.0000       -5.7182
   SiO2(aq)             5.662e-07       0.03001      1.0000       -6.2470
   H2S(aq)              3.251e-08     0.0009772      1.0000       -7.4880
   HPO4--               1.204e-08      0.001019      0.0882       -8.9741
   PO4---               1.109e-08     0.0009288      0.0033      -10.4341
   MnCl+                1.024e-08     0.0008161      0.6310       -8.1898
    (only species > 1e-8 molal listed)

  Mineral saturation states
                     log Q/K                          log Q/K
 ----------------------------------------------------------------
   Daphnite-14A       0.0000 sat    Monticellite      -1.0661     
   Greenalite         0.0000 sat    Clinochlore-14A   -1.0916     
   Fe                 0.0000 sat    Wollastonite      -1.2115     
   Magnetite          0.0000 sat    Cronstedtite-7A   -1.2557     
   Tephroite          0.0000 sat    Diaspore          -1.3106     
   Troilite           0.0000 sat    Pseudowollastoni  -1.3458     
   Chromite           0.0000 sat    Halite            -1.5112     
   Antigorite         0.0000 sat    Boehmite          -1.6054     
   Hydroxylapatite    0.0000 sat    Rhodonite         -1.7061     
   Phlogopite         0.0000 sat    Hedenbergite      -1.7194     
   Andradite          0.0000 sat    Ferrosilite       -1.7575     
   Pyrrhotite        -0.0796        Saponite-Na       -1.8774     
   FeO               -0.1303        Goethite          -1.8876     
   Annite            -0.1329        Manganosite       -1.9022     
   Chrysotile        -0.2807        Gibbsite          -2.1056     
   Mn(OH)2(am)       -0.3075        Portlandite       -2.2203     
   Ripidolite-14A    -0.4235        Hematite          -2.3698     
   Fayalite          -0.4353        Nepheline         -2.4454     
   Ice               -0.4935        Saponite-Ca       -2.4739     
   Diopside          -0.6433        Enstatite         -2.6491     
   Brucite           -0.6692        Saponite-K        -2.8075     
   Alabandite        -0.7801        Chamosite-7A      -2.8365     
   Fe(OH)2           -0.9364        Daphnite-7A       -2.8752     
   Wustite           -1.0344     
    (only minerals with log Q/K > -3 listed)

                         partial
  Gases               press. (bar)     fugacity     fug. coef.    log fug.
 ---------------------------------------------------------------------------
   H2(g)                    1157.         1158.         1.001      3.0636
   CH4(g)                   1.312         1.311        0.9993      0.1175
   H2O(g)                  0.7959        0.7841        0.9852     -0.1056
   H2S(g)               9.730e-07     9.693e-07        0.9961     -6.0135
   HCl(g)               7.043e-15     7.043e-15         1.000*   -14.1523
   CO2(g)               6.014e-27     6.000e-27        0.9976    -26.2219
   CO(g)                2.024e-27     2.024e-27         1.000*   -26.6938
   C2H4(g)              3.324e-29     3.324e-29         1.000*   -28.4784
   Na(g)                1.053e-35     1.053e-35         1.000*   -34.9775
   S2(g)                1.565e-38     1.565e-38         1.000*   -37.8055
   K(g)                 5.654e-40     5.654e-40         1.000*   -39.2477
   SO2(g)               4.904e-42     4.869e-42        0.9928    -41.3125
   Cl2(g)               5.983e-59     5.983e-59         1.000*   -58.2231
   Mg(g)                1.633e-63     1.633e-63         1.000*   -62.7869
   O2(g)                5.893e-70     5.892e-70        0.9999    -69.2298
   Ca(g)                1.835e-78     1.835e-78         1.000*   -77.7365
   Al(g)                1.305e-99     1.305e-99         1.000*   -98.8844
   C(g)                2.521e-105    2.521e-105         1.000*  -104.5985
   Si(g)               7.955e-108    7.955e-108         1.000*  -107.0994
    *no data, gas taken to be ideal

                                  In fluid              Sorbed            Kd
  Original basis total moles   moles     mg/kg      moles     mg/kg      L/kg
 -------------------------------------------------------------------------------
   H2O                 68.9       49.3  8.97e+05
   Al+++              0.157   0.000176      4.81
   Ca++               0.132   2.83e-05      1.15
   Cl-                 1.92       1.91  6.87e+04
   CrO4--             0.113   1.54e-26  1.81e-21
   Fe++                4.23   2.62e-11  1.48e-06
   H+                 -26.7    -0.0362     -36.9
   HCO3-            0.00100    0.00100      61.7
   HPO4--            0.0111   2.02e-08   0.00196
   K+               0.00950   0.000853      33.7
   Mg++                8.78   2.26e-09  5.54e-05
   Mn++              0.0831   1.09e-08  0.000604
   Na+                 1.96       1.96  4.55e+04
   O2(aq)           -0.0980     -0.409 -1.32e+04
   SO4--             0.0100    0.00164      159.
   SiO2(aq)            6.92   0.000357      21.7
   Ti(OH)4(aq)       0.0111     0.0111  1.31e+03

  Elemental composition               In fluid                  Sorbed
                  total moles     moles       mg/kg        moles       mg/kg
 -------------------------------------------------------------------------------
   Aluminum            0.1571    0.0001764       4.814
   Calcium             0.1319    2.830e-05       1.147
   Carbon            0.001000     0.001000       12.15
   Chlorine             1.915        1.915   6.865e+04
   Chromium            0.1127    1.541e-26   8.103e-22
   Hydrogen             111.1        98.55   1.004e+05
   Iron                 4.227    2.616e-11   1.477e-06
   Magnesium            8.777    2.255e-09   5.542e-05
   Manganese          0.08310    1.087e-08   0.0006038
   Oxygen               83.10        48.51   7.847e+05
   Phosphorus         0.01113    2.017e-08   0.0006318
   Potassium         0.009502    0.0008528       33.72
   Silicon              6.923    0.0003569       10.14
   Sodium               1.958        1.958   4.552e+04
   Sulfur             0.01002     0.001637       53.07
   Titanium           0.01114      0.01114       539.4
