# Supplementary material for: Mineral Indicators of Geologically Recent Past Habitability on Mars
Source: Life (Basel). 2023 Dec 15;13(12):2349. doi: 10.3390/life13122349 (PMC10744562; doi:10.3390/life13122349)
Supplement: Supplementary file 1 [file life-13-02349-s001.zip › Supplemental Files 1/NaClO4/NaClO4_373/React_output_Nakhla_373.txt]

          Step #     0             Xi = 0.0000

          Temperature = 100.0 C    Pressure =  1.013 bars
          pH =  7.291              log fO2 =   -3.057
          Eh =   0.6236 volts      pe =   8.4228
          Ionic strength      =    1.618989 molal
          Charge imbalance    =    0.003624 eq/kg (0.1247% error)
          Activity of water   =    0.947237
          Solvent mass        =      1.0000 kg
          Solution mass       =      1.1122 kg
          Mineral mass        =      0.0000 kg
          Solution density    =    1.013    g/cm3
          Solution viscosity  =    0.004    poise
          Chlorinity          =    1.915000 molal
          Dissolved solids    =      100913 mg/kg sol'n
          Hardness            =      179.98 mg/kg sol'n as CaCO3
            carbonate         =       42.13 mg/kg sol'n as CaCO3
            non-carbonate     =      137.85 mg/kg sol'n as CaCO3
          Carbonate alkalinity=       42.13 mg/kg sol'n as CaCO3
          Water type          =    Na-Cl
          Bulk volume         =    1.10e+03 cm3
          Fluid volume        =    1.10e+03 cm3
          Mineral volume      =        0.00 cm3
          Inert volume        =        0.00 cm3
          Porosity            =        100. %
          Permeability        =        98.7 cm2
          Mass reacted        =           0 g

                          moles          moles         grams          cm3      rxn rate
  Reactants             remaining       reacted       reacted       reacted  (mol/kg sec)
 ------------------------------------------------------------------------------------------
   H2O                    0.03519         0.000         0.000          --            --  
   Al2O3                   0.1833         0.000         0.000          --            --  
   CaO                      2.916         0.000         0.000          --            --  
   Cr2O3                  0.01903         0.000         0.000          --            --  
   FeO(ox)                  3.189         0.000         0.000          --            --  
   K2O(ox)                0.01535         0.000         0.000          --            --  
   MgO                      3.339         0.000         0.000          --            --  
   MnO                    0.07683         0.000         0.000          --            --  
   Na2O(ox)               0.08255         0.000         0.000          --            --  
   P2O5                   0.01019         0.000         0.000          --            --  
   S                     0.009018         0.000         0.000         0.000          --  
   SiO2                     8.997         0.000         0.000          --            --  
   TiO2                   0.04734         0.000         0.000          --            --  

  No minerals in system.

  Aqueous species       molality    mg/kg sol'n    act. coef.     log act.
 ---------------------------------------------------------------------------
   Na+                      1.612     3.332e+04      0.6255        0.0035
   Cl-                      1.611     5.135e+04      0.5542       -0.0493
   NaCl(aq)                0.3029     1.591e+04      1.0000       -0.5187
   SO4--                0.0009642         83.27      0.0915       -4.0545
   K+                   0.0009433         33.16      0.5542       -3.2817
   Ca++                 0.0008528         30.73      0.1697       -3.8395
   HCO3-                0.0007402         40.61      0.6255       -3.3344
   Fe++                 0.0006314         31.71      0.1697       -3.9700
   Mg++                 0.0006283         13.73      0.2476       -3.8081
   MgCl+                0.0003376         18.14      0.6255       -3.6754
   FeCl+                0.0002458         20.17      0.6255       -3.8133
   NaHCO3(aq)           0.0001813         13.69      1.0000       -3.7417
   FeCl4--              0.0001179         20.95      0.0915       -4.9671
   CaCl+                9.087e-05         6.171      0.6255       -4.2454
   CO2(aq)              6.119e-05         2.421      1.0000       -4.2133
   KCl(aq)              5.559e-05         3.726      1.0000       -4.2550
   CaCl2(aq)            4.796e-05         4.785      1.0000       -4.3192
   MgSO4(aq)            3.053e-05         3.304      1.0000       -4.5153
   OH-                  1.737e-05        0.2656      0.5918       -4.9880
   CO3--                6.751e-06        0.3642      0.1105       -6.1274
   CaSO4(aq)            4.141e-06        0.5069      1.0000       -5.3829
   MgHCO3+              3.139e-06        0.2408      0.6255       -5.7070
   CaHCO3+              2.805e-06        0.2550      0.6255       -5.7558
   FeCO3+               2.495e-06        0.2599      0.6255       -5.8067
   NaOH(aq)             2.431e-06       0.08743      1.0000       -5.6142
   FeCl2(aq)            1.434e-06        0.1634      1.0000       -5.8435
   CaCO3(aq)            1.423e-06        0.1280      1.0000       -5.8469
   KSO4-                1.154e-06        0.1402      0.6255       -6.1416
   Ti(OH)4(aq)          1.000e-06        0.1042      1.0000       -6.0000
   CrO4--               9.375e-07       0.09777      0.0915       -7.0667
   HPO4--               8.729e-07       0.07532      0.0915       -7.0977
   MnCl+                8.051e-07       0.06543      0.6255       -6.2979
   SiO2(aq)             7.688e-07       0.04153      1.0000       -6.1142
   AlO2-                7.295e-07       0.03869      0.6255       -6.3408
   O2(aq)               6.838e-07       0.01967      1.0000       -6.1651
   FeCl++               6.802e-07       0.05584      0.1105       -7.1241
   MgCO3(aq)            3.845e-07       0.02915      1.0000       -6.4151
   NaCO3-               3.274e-07       0.02443      0.6255       -6.6888
   Fe+++                2.878e-07       0.01445      0.0477       -7.8625
   NaAlO2(aq)           2.645e-07       0.01949      1.0000       -6.5776
   NaHSiO3(aq)          2.125e-07       0.01912      1.0000       -6.6727
   Mn++                 1.924e-07      0.009503      0.1697       -7.4861
   H2PO4-               1.268e-07       0.01106      0.6255       -7.1007
   HCrO4-               6.250e-08      0.006575      0.6255       -7.4079
   H+                   6.166e-08     5.588e-05      0.8305       -7.2906
   HSiO3-               1.872e-08      0.001297      0.6255       -7.9315
   HCl(aq)              1.097e-08     0.0003595      1.0000       -7.9599
    (only species > 1e-8 molal listed)

  Mineral saturation states
                     log Q/K                          log Q/K
 ----------------------------------------------------------------
   Magnetite         35.8446s/sat   Chamosite-7A       1.2017s/sat
   Cronstedtite-7A   35.6471s/sat   FeO                0.7892s/sat
   Hematite          32.5553s/sat   Annite             0.7446s/sat
   Ferrite-Mg        27.6730s/sat   Ripidolite-14A     0.7092s/sat
   Ferrite-Ca        26.6285s/sat   Dolomite-ord       0.1711s/sat
   Jarosite          25.1652s/sat   Dolomite           0.1704s/sat
   Nontronite-Na     22.5086s/sat   Fe(OH)2           -0.0139     
   Nontronite-Mg     22.3251s/sat   Hercynite         -0.0451     
   Nontronite-Ca     22.1801s/sat   Hydroxylapatite   -0.1746     
   Nontronite-K      21.6034s/sat   Diaspore          -0.2789     
   Nontronite-H      21.0887s/sat   Magnesite         -0.4394     
   Andradite         19.8771s/sat   Ice               -0.4905     
   Goethite          15.5765s/sat   Boehmite          -0.5737     
   Fe(OH)3           11.2509s/sat   Calcite           -0.6576     
   Ferrite-Dicalciu   9.4450s/sat   Ferrosilite       -0.7052     
   Daphnite-14A       7.0683s/sat   Aragonite         -0.8012     
   NaFeO2             7.0286s/sat   Dolomite-dis      -0.9422     
   Bixbyite           5.8294s/sat   Gibbsite          -1.0709     
   Strengite          5.3781s/sat   Halite            -1.6237     
   Pyrolusite         5.0236s/sat   Brucite           -1.7253     
   Epidote            4.5364s/sat   Monohydrocalcite  -1.8887     
   Epidote-ord        4.5310s/sat   Whitlockite       -1.8949     
   Hausmannite        4.4682s/sat   Minnesotaite      -2.0726     
   Daphnite-7A        4.1931s/sat   Dawsonite         -2.0977     
   Greenalite         3.0301s/sat   Ripidolite-7A     -2.1980     
   Wustite            1.5899s/sat   Rhodochrosite     -2.4394     
   Fayalite           1.5365s/sat   Anhydrite         -2.5089     
   Siderite           1.4829s/sat   Corundum          -2.6159     
    (only minerals with log Q/K > -3 listed)

                         partial
  Gases               press. (bar)     fugacity     fug. coef.    log fug.
 ---------------------------------------------------------------------------
   H2O(g)                  0.8014        0.7895        0.9852     -0.1026
   CO2(g)                0.005713      0.005700        0.9976     -2.2441
   O2(g)                0.0008761     0.0008760        0.9999     -3.0575
   HCl(g)               1.328e-11     1.328e-11         1.000*   -10.8768
   Cl2(g)               2.576e-19     2.576e-19         1.000*   -18.5890
   H2(g)                9.552e-31     9.559e-31         1.001    -30.0196
   CO(g)                1.577e-36     1.577e-36         1.000*   -35.8022
   SO2(g)               3.817e-42     3.789e-42        0.9928    -41.4215
   Na(g)                1.238e-55     1.238e-55         1.000*   -54.9071
   K(g)                 7.882e-60     7.882e-60         1.000*   -59.1034
   Mg(g)                1.169e-97     1.169e-97         1.000*   -96.9321
   H2S(g)              4.206e-106    4.189e-106        0.9961   -105.3778
   CH4(g)              5.715e-109    5.711e-109        0.9993   -108.2433
   Ca(g)               1.068e-116    1.068e-116         1.000*  -115.9714
   C(g)                1.611e-147    1.611e-147         1.000*  -146.7930
   Al(g)               3.286e-148    3.286e-148         1.000*  -147.4834
   S2(g)               4.287e-171    4.287e-171         1.000*  -170.3679
   Si(g)               7.264e-174    7.264e-174         1.000*  -173.1388
   C2H4(g)             9.252e-180    9.252e-180         1.000*  -179.0337
    *no data, gas taken to be ideal

                                  In fluid              Sorbed            Kd
  Original basis total moles   moles     mg/kg      moles     mg/kg      L/kg
 -------------------------------------------------------------------------------
   H2O                 55.5       55.5  8.99e+05
   Al+++           1.00e-06   1.00e-06    0.0243
   Ca++             0.00100    0.00100      36.0
   Cl-                 1.92       1.92  6.10e+04
   CrO4--          1.00e-06   1.00e-06     0.104
   Fe++             0.00100    0.00100      50.2
   H+              2.95e-05   2.95e-05    0.0268
   HCO3-            0.00100    0.00100      54.9
   HPO4--          1.00e-06   1.00e-06    0.0863
   K+               0.00100    0.00100      35.2
   Mg++             0.00100    0.00100      21.9
   Mn++            1.00e-06   1.00e-06    0.0494
   Na+                 1.92       1.92  3.96e+04
   O2(aq)          1.55e-06   1.55e-06    0.0446
   SO4--            0.00100    0.00100      86.4
   SiO2(aq)        1.00e-06   1.00e-06    0.0540
   Ti(OH)4(aq)     1.00e-06   1.00e-06     0.104

  Elemental composition               In fluid                  Sorbed
                  total moles     moles       mg/kg        moles       mg/kg
 -------------------------------------------------------------------------------
   Aluminum         1.000e-06    1.000e-06     0.02426
   Calcium           0.001000     0.001000       36.03
   Carbon            0.001000     0.001000       10.80
   Chlorine             1.915        1.915   6.104e+04
   Chromium         1.000e-06    1.000e-06     0.04675
   Hydrogen             111.0        111.0   1.006e+05
   Iron              0.001000     0.001000       50.21
   Magnesium         0.001000     0.001000       21.85
   Manganese        1.000e-06    1.000e-06     0.04939
   Oxygen               55.52        55.52   7.986e+05
   Phosphorus       1.000e-06    1.000e-06     0.02785
   Potassium         0.001000     0.001000       35.15
   Silicon          1.000e-06    1.000e-06     0.02525
   Sodium               1.915        1.915   3.958e+04
   Sulfur            0.001000     0.001000       28.83
   Titanium         1.000e-06    1.000e-06     0.04305


          Step #     0             Xi = 0.0000

          Temperature = 100.0 C    Pressure =  1.013 bars
          pH =  5.277              log fO2 =  -50.900
          Eh =  -0.1128 volts      pe =  -1.5242
          Ionic strength      =    1.617923 molal
          Charge imbalance    =    0.003624 eq/kg (0.1248% error)
          Activity of water   =    0.947228
          Solvent mass        =      1.0000 kg
          Solution mass       =      1.1122 kg
          Mineral mass        =  4.0458e-05 kg
          Solution density    =    1.013    g/cm3
          Solution viscosity  =    0.004    poise
          Chlorinity          =    1.914986 molal
          Dissolved solids    =      100874 mg/kg sol'n
          Hardness            =      179.98 mg/kg sol'n as CaCO3
            carbonate         =        4.96 mg/kg sol'n as CaCO3
            non-carbonate     =      175.03 mg/kg sol'n as CaCO3
          Carbonate alkalinity=        4.96 mg/kg sol'n as CaCO3
          Water type          =    Na-Cl
          Bulk volume         =    1.10e+03 cm3
          Fluid volume        =    1.10e+03 cm3
          Mineral volume      =     0.00772 cm3
          Inert volume        =        0.00 cm3
          Porosity            =        100. %
          Permeability        =        98.7 cm2
          Mass reacted        =           0 g

                          moles          moles         grams          cm3      rxn rate
  Reactants             remaining       reacted       reacted       reacted  (mol/kg sec)
 ------------------------------------------------------------------------------------------
   H2O                    0.03519         0.000         0.000          --            --  
   Al2O3                   0.1833         0.000         0.000          --            --  
   CaO                      2.916         0.000         0.000          --            --  
   Cr2O3                  0.01903         0.000         0.000          --            --  
   FeO(ox)                  3.189         0.000         0.000          --            --  
   K2O(ox)                0.01535         0.000         0.000          --            --  
   MgO                      3.339         0.000         0.000          --            --  
   MnO                    0.07683         0.000         0.000          --            --  
   Na2O(ox)               0.08255         0.000         0.000          --            --  
   P2O5                   0.01019         0.000         0.000          --            --  
   S                     0.009018         0.000         0.000         0.000          --  
   SiO2                     8.997         0.000         0.000          --            --  
   TiO2                   0.04734         0.000         0.000          --            --  

  Minerals in system     moles      log moles      grams        volume (cm3)
 ----------------------------------------------------------------------------
   Chromite             5.000e-07     -6.301      0.0001119       2.200e-05
   Diaspore             9.684e-07     -6.014      5.809e-05       1.720e-05
   Hematite             0.0002283     -3.641        0.03646        0.006912
   Pyrite               3.192e-05     -4.496       0.003829       0.0007641
                                               _____________   _____________
          (total)                                   0.04046        0.007715 

  Aqueous species       molality    mg/kg sol'n    act. coef.     log act.
 ---------------------------------------------------------------------------
   Na+                      1.612     3.332e+04      0.6254        0.0036
   Cl-                      1.611     5.136e+04      0.5542       -0.0492
   NaCl(aq)                0.3029     1.592e+04      1.0000       -0.5187
   K+                   0.0009433         33.16      0.5542       -3.2817
   SO4--                0.0009017         77.88      0.0915       -4.0835
   CO2(aq)              0.0008719         34.50      1.0000       -3.0595
   Ca++                 0.0008563         30.86      0.1697       -3.8377
   Mg++                 0.0006315         13.80      0.2476       -3.8059
   MgCl+                0.0003394         18.24      0.6254       -3.6731
   Fe++                 0.0003237         16.26      0.1697       -4.2601
   FeCl+                0.0001260         10.35      0.6254       -4.1033
   HCO3-                0.0001022         5.610      0.6254       -4.1942
   CaCl+                9.127e-05         6.198      0.6254       -4.2435
   FeCl4--              6.047e-05         10.75      0.0915       -5.2570
   KCl(aq)              5.560e-05         3.727      1.0000       -4.2549
   CaCl2(aq)            4.817e-05         4.807      1.0000       -4.3172
   MgSO4(aq)            2.870e-05         3.106      1.0000       -4.5421
   NaHCO3(aq)           2.504e-05         1.891      1.0000       -4.6014
   H+                   6.361e-06      0.005765      0.8305       -5.2771
   CaSO4(aq)            3.890e-06        0.4761      1.0000       -5.4101
   HCl(aq)              1.131e-06       0.03709      1.0000       -5.9464
   KSO4-                1.080e-06        0.1312      0.6254       -6.1706
   Ti(OH)4(aq)          1.000e-06        0.1042      1.0000       -6.0000
   SiO2(aq)             9.971e-07       0.05387      1.0000       -6.0013
   H2PO4-               9.363e-07       0.08165      0.6254       -6.2324
   MnCl+                8.055e-07       0.06547      0.6254       -6.2977
   FeCl2(aq)            7.354e-07       0.08381      1.0000       -6.1335
   HSO4-                6.973e-07       0.06086      0.6254       -6.3604
   MgHCO3+              4.358e-07       0.03343      0.6254       -6.5646
   CaHCO3+              3.891e-07       0.03537      0.6254       -6.6138
   Mn++                 1.924e-07      0.009505      0.1697       -7.4860
   OH-                  1.684e-07      0.002575      0.5918       -7.0015
   H2S(aq)              6.758e-08      0.002071      1.0000       -7.1702
   HPO4--               6.247e-08      0.005391      0.0915       -8.2429
   NaOH(aq)             2.357e-08     0.0008476      1.0000       -7.6277
   AlO2-                1.344e-08     0.0007128      0.6254       -8.0754
   HAlO2(aq)            1.138e-08     0.0006140      1.0000       -7.9437
    (only species > 1e-8 molal listed)

  Mineral saturation states
                     log Q/K                          log Q/K
 ----------------------------------------------------------------
   Pyrite             0.0000 sat    Magnetite         -1.0278     
   Diaspore           0.0000 sat    Eskolaite         -1.2847     
   Chromite           0.0000 sat    Halite            -1.6237     
   Hematite           0.0000 sat    Siderite          -1.6805     
   Boehmite          -0.2948        Corundum          -2.0582     
   Ice               -0.4905        Anhydrite         -2.5361     
   Goethite          -0.7012        Dawsonite         -2.6785     
   Gibbsite          -0.7920        Quartz            -2.9231     
    (only minerals with log Q/K > -3 listed)

                         partial
  Gases               press. (bar)     fugacity     fug. coef.    log fug.
 ---------------------------------------------------------------------------
   H2O(g)                  0.8014        0.7895        0.9852     -0.1026
   CO2(g)                 0.08141       0.08122        0.9976     -1.0903
   H2S(g)               2.023e-06     2.015e-06        0.9961     -5.6957
   H2(g)                7.964e-07     7.970e-07         1.001     -6.0986
   HCl(g)               1.370e-09     1.370e-09         1.000*    -8.8633
   CO(g)                1.873e-11     1.873e-11         1.000*   -10.7274
   CH4(g)               3.935e-12     3.932e-12        0.9993    -11.4054
   SO2(g)               3.167e-14     3.145e-14        0.9928    -13.5024
   S2(g)                1.427e-19     1.427e-19         1.000*   -18.8456
   C2H4(g)              6.311e-34     6.311e-34         1.000*   -33.1999
   Cl2(g)               3.289e-39     3.289e-39         1.000*   -38.4829
   Na(g)                1.096e-45     1.096e-45         1.000*   -44.9601
   K(g)                 6.977e-50     6.977e-50         1.000*   -49.1563
   O2(g)                1.260e-51     1.260e-51        0.9999    -50.8996
   Mg(g)                9.207e-78     9.207e-78         1.000*   -77.0359
   Ca(g)                8.403e-97     8.403e-97         1.000*   -96.0756
   C(g)                 1.595e-98     1.595e-98         1.000*   -97.7972
   Al(g)               4.754e-112    4.754e-112         1.000*  -111.3229
   Si(g)               6.550e-126    6.550e-126         1.000*  -125.1838
    *no data, gas taken to be ideal

                                  In fluid              Sorbed            Kd
  Original basis total moles   moles     mg/kg      moles     mg/kg      L/kg
 -------------------------------------------------------------------------------
   H2O                 55.5       55.5  8.99e+05
   Al+++           1.00e-06   3.16e-08  0.000766
   Ca++             0.00100    0.00100      36.0
   Cl-                 1.92       1.91  6.10e+04
   CrO4--          1.00e-06   1.58e-14  1.65e-09
   Fe++             0.00100   0.000511      25.7
   H+              2.95e-05   0.000881     0.798
   HCO3-            0.00100    0.00100      54.9
   HPO4--          1.00e-06   1.00e-06    0.0863
   K+               0.00100    0.00100      35.2
   Mg++             0.00100    0.00100      21.9
   Mn++            1.00e-06   1.00e-06    0.0494
   Na+                 1.92       1.91  3.96e+04
   O2(aq)          1.55e-06  -1.50e-07  -0.00431
   SO4--            0.00100   0.000936      80.9
   SiO2(aq)        1.00e-06   1.00e-06    0.0540
   Ti(OH)4(aq)     1.00e-06   1.00e-06     0.104

  Elemental composition               In fluid                  Sorbed
                  total moles     moles       mg/kg        moles       mg/kg
 -------------------------------------------------------------------------------
   Aluminum         1.000e-06    3.159e-08   0.0007664
   Calcium           0.001000     0.001000       36.03
   Carbon            0.001000     0.001000       10.80
   Chlorine             1.915        1.915   6.104e+04
   Chromium         1.000e-06    1.583e-14   7.403e-10
   Hydrogen             111.0        111.0   1.006e+05
   Iron              0.001000    0.0005110       25.66
   Magnesium         0.001000     0.001000       21.85
   Manganese        1.000e-06    1.000e-06     0.04940
   Oxygen               55.52        55.51   7.986e+05
   Phosphorus       1.000e-06    1.000e-06     0.02785
   Potassium         0.001000     0.001000       35.15
   Silicon          1.000e-06    1.000e-06     0.02525
   Sodium               1.915        1.915   3.958e+04
   Sulfur            0.001000    0.0009362       26.99
   Titanium         1.000e-06    1.000e-06     0.04305


          Step #     1             Xi = 0.0002

          Temperature = 100.0 C    Pressure =  1.013 bars
          pH =  6.461              log fO2 =  -52.199
          Eh =  -0.2245 volts      pe =  -3.0327
          Ionic strength      =    1.618217 molal
          Charge imbalance    =    0.003624 eq/kg (0.1248% error)
          Activity of water   =    0.947221
          Solvent mass        =      1.0000 kg
          Solution mass       =      1.1122 kg
          Mineral mass        =  0.00018255 kg
          Solution density    =    1.013    g/cm3
          Solution viscosity  =    0.004    poise
          Chlorinity          =    1.915003 molal
          Dissolved solids    =      100906 mg/kg sol'n
          Hardness            =      241.31 mg/kg sol'n as CaCO3
            carbonate         =       29.47 mg/kg sol'n as CaCO3
            non-carbonate     =      211.84 mg/kg sol'n as CaCO3
          Carbonate alkalinity=       29.47 mg/kg sol'n as CaCO3
          Water type          =    Na-Cl
          Bulk volume         =    1.10e+03 cm3
          Fluid volume        =    1.10e+03 cm3
          Mineral volume      =      0.0450 cm3
          Inert volume        =        0.00 cm3
          Porosity            =        100. %
          Permeability        =        98.6 cm2
          Mass reacted        =       0.173 g

                          moles          moles         grams          cm3      rxn rate
  Reactants             remaining       reacted       reacted       reacted  (mol/kg sec)
 ------------------------------------------------------------------------------------------
   H2O                    0.03519     5.499e-06     9.906e-05          --            --  
   Al2O3                   0.1832     2.863e-05      0.002920          --            --  
   CaO                      2.915     0.0004556       0.02555          --            --  
   Cr2O3                  0.01902     2.973e-06     0.0004518          --            --  
   FeO(ox)                  3.189     0.0004983       0.03580          --            --  
   K2O(ox)                0.01535     2.398e-06     0.0002259          --            --  
   MgO                      3.339     0.0005217       0.02103          --            --  
   MnO                    0.07682     1.200e-05     0.0008516          --            --  
   Na2O(ox)               0.08254     1.290e-05     0.0007994          --            --  
   P2O5                   0.01018     1.592e-06     0.0002259          --            --  
   S                     0.009017     1.409e-06     4.518e-05     2.186e-05          --  
   SiO2                     8.995      0.001406       0.08446          --            --  
   TiO2                   0.04733     7.397e-06     0.0005909          --            --  

  Minerals in system     moles      log moles      grams        volume (cm3)
 ----------------------------------------------------------------------------
   Chromite             3.473e-06     -5.459      0.0007774       0.0001528
   Hematite             0.0006175     -3.209        0.09861         0.01869
   Nontronite-Na        7.799e-05     -4.108        0.03316         0.01030
   Pyrite               9.916e-05     -4.004        0.01190        0.002374
   Saponite-Na          9.858e-05     -4.006        0.03810         0.01348
                                               _____________   _____________
          (total)                                    0.1826         0.04500 

  Aqueous species       molality    mg/kg sol'n    act. coef.     log act.
 ---------------------------------------------------------------------------
   Na+                      1.612     3.332e+04      0.6254        0.0035
   Cl-                      1.611     5.136e+04      0.5542       -0.0492
   NaCl(aq)                0.3029     1.592e+04      1.0000       -0.5186
   Ca++                  0.001245         44.85      0.1697       -3.6752
   K+                   0.0009480         33.32      0.5542       -3.2795
   Mg++                 0.0007760         16.96      0.2476       -3.7164
   SO4--                0.0007670         66.25      0.0915       -4.1538
   SiO2(aq)             0.0007264         39.24      1.0000       -3.1388
   HCO3-                0.0005505         30.20      0.6254       -3.4630
   MgCl+                0.0004171         22.41      0.6254       -3.5836
   CO2(aq)              0.0003077         12.17      1.0000       -3.5119
   NaHCO3(aq)           0.0001348         10.18      1.0000       -3.8703
   CaCl+                0.0001327         9.011      0.6254       -4.0810
   CaCl2(aq)            7.004e-05         6.989      1.0000       -4.1546
   KCl(aq)              5.589e-05         3.746      1.0000       -4.2527
   MgSO4(aq)            3.000e-05         3.247      1.0000       -4.5229
   NaHSiO3(aq)          2.969e-05         2.672      1.0000       -4.5273
   MnCl+                1.048e-05        0.8516      0.6254       -5.1835
   Ti(OH)4(aq)          8.397e-06        0.8751      1.0000       -5.0759
   CaSO4(aq)            4.810e-06        0.5887      1.0000       -5.3179
   CaHCO3+              3.046e-06        0.2768      0.6254       -5.7202
   Fe++                 2.939e-06        0.1476      0.1697       -6.3021
   MgHCO3+              2.883e-06        0.2212      0.6254       -5.7439
   HSiO3-               2.616e-06        0.1813      0.6254       -5.7861
   OH-                  2.569e-06       0.03929      0.5918       -5.8180
   Mn++                 2.503e-06        0.1236      0.1697       -6.3718
   HPO4--               2.110e-06        0.1821      0.0915       -6.7143
   H2PO4-               2.073e-06        0.1807      0.6254       -5.8873
   FeCl+                1.144e-06       0.09393      0.6254       -6.1453
   KSO4-                9.228e-07        0.1121      0.6254       -6.2387
   CO3--                7.425e-07       0.04006      0.1105       -7.0860
   FeCl4--              5.493e-07       0.09761      0.0915       -7.2988
   H+                   4.169e-07     0.0003778      0.8305       -6.4606
   NaOH(aq)             3.596e-07       0.01293      1.0000       -6.4442
   CaCO3(aq)            2.284e-07       0.02056      1.0000       -6.6412
   HS-                  1.578e-07      0.004692      0.5918       -7.0298
   H2S(aq)              9.824e-08      0.003010      1.0000       -7.0077
   HCl(aq)              7.417e-08      0.002431      1.0000       -7.1298
   MgCO3(aq)            5.224e-08      0.003960      1.0000       -7.2820
   HSO4-                3.887e-08      0.003393      0.6254       -7.6142
   NaCO3-               3.601e-08      0.002687      0.6254       -7.6474
   MnSO4(aq)            2.249e-08      0.003053      1.0000       -7.6480
    (only species > 1e-8 molal listed)

  Mineral saturation states
                     log Q/K                          log Q/K
 ----------------------------------------------------------------
   Pyrite             0.0000 sat    Hydroxylapatite   -1.5229     
   Saponite-Na        0.0000 sat    Aragonite         -1.5955     
   Chromite           0.0000 sat    Eskolaite         -1.6097     
   Nontronite-Na      0.0000 sat    Halite            -1.6236     
   Hematite          -0.0000 sat    Ferrosilite       -1.7220     
   Quartz            -0.0606        Siderite          -1.8078     
   Talc              -0.1199        Cronstedtite-7A   -1.9171     
   Nontronite-Mg     -0.1684        Chrysotile        -1.9405     
   Saponite-Mg       -0.1749        Albite            -2.0406     
   Tridymite         -0.2324        Albite_low        -2.0406     
   Chalcedony        -0.2773        Diaspore          -2.0940     
   Nontronite-Ca     -0.3014        Analcime          -2.1417     
   Saponite-Ca       -0.3014        Minnesotaite      -2.1476     
   Cristobalite(alp  -0.4783        Enstatite         -2.1683     
   Ice               -0.4905        Rhodochrosite     -2.2836     
   Goethite          -0.7012        Whitlockite       -2.2952     
   Magnetite         -0.7028        Boehmite          -2.3888     
   Coesite           -0.7190        Anhydrite         -2.4439     
   Cristobalite(bet  -0.7805        Troilite          -2.5953     
   Nontronite-K      -0.9045        Dolomite-dis      -2.6034     
   Saponite-K        -0.9050        Pyrrhotite        -2.6749     
   SiO2(am)          -0.9545        Monohydrocalcite  -2.6831     
   Nontronite-H      -1.1460        Gibbsite          -2.8861     
   Saponite-H        -1.1478        Magnesiochromite  -2.8952     
   Magnesite         -1.3063        Albite_high       -2.9717     
   Calcite           -1.4519        Gypsum            -2.9726     
   Dolomite-ord      -1.4901        Greenalite        -2.9957     
   Dolomite          -1.4908     
    (only minerals with log Q/K > -3 listed)

                         partial
  Gases               press. (bar)     fugacity     fug. coef.    log fug.
 ---------------------------------------------------------------------------
   H2O(g)                  0.8014        0.7895        0.9852     -0.1026
   CO2(g)                 0.02873       0.02866        0.9976     -1.5427
   H2(g)                3.557e-06     3.559e-06         1.001     -5.4486
   H2S(g)               2.941e-06     2.930e-06        0.9961     -5.5332
   CH4(g)               5.525e-10     5.521e-10        0.9993     -9.2580
   HCl(g)               8.981e-11     8.981e-11         1.000*   -10.0467
   CO(g)                2.953e-11     2.953e-11         1.000*   -10.5298
   SO2(g)               5.169e-16     5.132e-16        0.9928    -15.2897
   S2(g)                1.512e-20     1.512e-20         1.000*   -19.8205
   C2H4(g)              6.237e-31     6.237e-31         1.000*   -30.2050
   Cl2(g)               3.164e-42     3.164e-42         1.000*   -41.4998
   Na(g)                3.535e-44     3.535e-44         1.000*   -43.4517
   K(g)                 2.261e-48     2.261e-48         1.000*   -47.6457
   O2(g)                6.318e-53     6.317e-53        0.9999    -52.1995
   Mg(g)                1.176e-74     1.176e-74         1.000*   -73.9295
   Ca(g)                1.270e-93     1.270e-93         1.000*   -92.8962
   C(g)                 1.123e-97     1.123e-97         1.000*   -96.9497
   Al(g)               3.613e-113    3.613e-113         1.000*  -112.4421
   Si(g)               9.518e-122    9.518e-122         1.000*  -121.0215
    *no data, gas taken to be ideal

                                  In fluid              Sorbed            Kd
  Original basis total moles   moles     mg/kg      moles     mg/kg      L/kg
 -------------------------------------------------------------------------------
   H2O                 55.5       55.5  8.99e+05
   Al+++           5.83e-05   2.34e-09  5.68e-05
   Ca++             0.00146    0.00146      52.4
   Cl-                 1.92       1.92  6.10e+04
   CrO4--          6.95e-06   3.07e-18  3.21e-13
   Fe++             0.00150   4.64e-06     0.233
   H+              -0.00313   0.000274     0.249
   HCO3-            0.00100    0.00100      54.9
   HPO4--          4.18e-06   4.18e-06     0.361
   K+               0.00100    0.00100      35.3
   Mg++             0.00152    0.00123      26.8
   Mn++            1.30e-05   1.30e-05     0.642
   Na+                 1.92       1.91  3.96e+04
   O2(aq)         -5.02e-06  -5.14e-07   -0.0148
   SO4--            0.00100   0.000803      69.4
   SiO2(aq)         0.00141   0.000759      41.0
   Ti(OH)4(aq)     8.40e-06   8.40e-06     0.875

  Elemental composition               In fluid                  Sorbed
                  total moles     moles       mg/kg        moles       mg/kg
 -------------------------------------------------------------------------------
   Aluminum         5.827e-05    2.343e-09   5.683e-05
   Calcium           0.001456     0.001456       52.45
   Carbon            0.001000     0.001000       10.80
   Chlorine             1.915        1.915   6.104e+04
   Chromium         6.946e-06    3.073e-18   1.437e-13
   Hydrogen             111.0        111.0   1.006e+05
   Iron              0.001498    4.639e-06      0.2329
   Magnesium         0.001522     0.001226       26.79
   Manganese        1.300e-05    1.300e-05      0.6423
   Oxygen               55.52        55.52   7.986e+05
   Phosphorus       4.183e-06    4.183e-06      0.1165
   Potassium         0.001005     0.001005       35.32
   Silicon           0.001407    0.0007587       19.16
   Sodium               1.915        1.915   3.958e+04
   Sulfur            0.001001    0.0008031       23.15
   Titanium         8.397e-06    8.397e-06      0.3615


          Step #     2             Xi = 0.0003

          Temperature = 100.0 C    Pressure =  1.013 bars
          pH =  6.537              log fO2 =  -52.293
          Eh =  -0.2319 volts      pe =  -3.1324
          Ionic strength      =    1.618253 molal
          Charge imbalance    =    0.003624 eq/kg (0.1248% error)
          Activity of water   =    0.947219
          Solvent mass        =     0.99999 kg
          Solution mass       =      1.1122 kg
          Mineral mass        =  0.00031214 kg
          Solution density    =    1.013    g/cm3
          Solution viscosity  =    0.004    poise
          Chlorinity          =    1.915013 molal
          Dissolved solids    =      100911 mg/kg sol'n
          Hardness            =      239.30 mg/kg sol'n as CaCO3
            carbonate         =       31.22 mg/kg sol'n as CaCO3
            non-carbonate     =      208.08 mg/kg sol'n as CaCO3
          Carbonate alkalinity=       31.22 mg/kg sol'n as CaCO3
          Water type          =    Na-Cl
          Bulk volume         =    1.10e+03 cm3
          Fluid volume        =    1.10e+03 cm3
          Mineral volume      =      0.0861 cm3
          Inert volume        =        0.00 cm3
          Porosity            =        100. %
          Permeability        =        98.4 cm2
          Mass reacted        =       0.303 g

                          moles          moles         grams          cm3      rxn rate
  Reactants             remaining       reacted       reacted       reacted  (mol/kg sec)
 ------------------------------------------------------------------------------------------
   H2O                    0.03518     9.623e-06     0.0001734          --            --  
   Al2O3                   0.1832     5.011e-05      0.005109          --            --  
   CaO                      2.915     0.0007972       0.04471          --            --  
   Cr2O3                  0.01902     5.203e-06     0.0007907          --            --  
   FeO(ox)                  3.188     0.0008720       0.06265          --            --  
   K2O(ox)                0.01535     4.197e-06     0.0003954          --            --  
   MgO                      3.338     0.0009130       0.03680          --            --  
   MnO                    0.07681     2.101e-05      0.001490          --            --  
   Na2O(ox)               0.08253     2.257e-05      0.001399          --            --  
   P2O5                   0.01018     2.785e-06     0.0003954          --            --  
   S                     0.009016     2.466e-06     7.907e-05     3.825e-05          --  
   SiO2                     8.994      0.002460        0.1478          --            --  
   TiO2                   0.04733     1.295e-05      0.001034          --            --  

  Minerals in system     moles      log moles      grams        volume (cm3)
 ----------------------------------------------------------------------------
   Chromite             5.703e-06     -5.244       0.001276       0.0002510
   Hematite             0.0007839     -3.106         0.1252         0.02373
   Nontronite-Na        8.531e-05     -4.069        0.03628         0.01127
   Pyrite               0.0001244     -3.905        0.01493        0.002978
   Saponite-Na          0.0002214     -3.655        0.08557         0.03027
   Talc                 0.0001289     -3.890        0.04890         0.01757
                                               _____________   _____________
          (total)                                    0.3121         0.08606 

  Aqueous species       molality    mg/kg sol'n    act. coef.     log act.
 ---------------------------------------------------------------------------
   Na+                      1.612     3.332e+04      0.6254        0.0035
   Cl-                      1.611     5.136e+04      0.5542       -0.0491
   NaCl(aq)                0.3029     1.592e+04      1.0000       -0.5186
   Ca++                  0.001537         55.38      0.1697       -3.5836
   K+                   0.0009514         33.45      0.5542       -3.2780
   SiO2(aq)             0.0007783         42.05      1.0000       -3.1088
   SO4--                0.0007268         62.77      0.0915       -4.1772
   HCO3-                0.0005792         31.77      0.6254       -3.4410
   Mg++                 0.0005462         11.94      0.2476       -3.8689
   MgCl+                0.0002936         15.78      0.6254       -3.7360
   CO2(aq)              0.0002716         10.75      1.0000       -3.5661
   CaCl+                0.0001638         11.13      0.6254       -3.9894
   NaHCO3(aq)           0.0001418         10.71      1.0000       -3.8483
   CaCl2(aq)            8.649e-05         8.630      1.0000       -4.0630
   KCl(aq)              5.609e-05         3.760      1.0000       -4.2511
   NaHSiO3(aq)          3.792e-05         3.412      1.0000       -4.4211
   MgSO4(aq)            2.001e-05         2.165      1.0000       -4.6988
   MnCl+                1.774e-05         1.441      0.6254       -4.9550
   Ti(OH)4(aq)          1.395e-05         1.453      1.0000       -4.8556
   CaSO4(aq)            5.627e-06        0.6888      1.0000       -5.2497
   Mn++                 4.236e-06        0.2092      0.1697       -6.1433
   CaHCO3+              3.956e-06        0.3596      0.6254       -5.6066
   HPO4--               3.602e-06        0.3108      0.0915       -6.4821
   HSiO3-               3.341e-06        0.2316      0.6254       -5.6799
   OH-                  3.062e-06       0.04682      0.5918       -5.7418
   H2PO4-               2.968e-06        0.2588      0.6254       -5.7313
   Fe++                 2.183e-06        0.1096      0.1697       -6.4312
   MgHCO3+              2.135e-06        0.1638      0.6254       -5.8744
   CO3--                9.311e-07       0.05023      0.1105       -6.9877
   KSO4-                8.776e-07        0.1066      0.6254       -6.2605
   FeCl+                8.502e-07       0.06979      0.6254       -6.2743
   NaOH(aq)             4.286e-07       0.01541      1.0000       -6.3680
   FeCl4--              4.082e-07       0.07254      0.0915       -7.4277
   CaCO3(aq)            3.537e-07       0.03183      1.0000       -6.4514
   H+                   3.498e-07     0.0003170      0.8305       -6.5369
   HS-                  1.932e-07      0.005745      0.5918       -6.9418
   H2S(aq)              1.009e-07      0.003093      1.0000       -6.9960
   HCl(aq)              6.223e-08      0.002040      1.0000       -7.2060
   MgCO3(aq)            4.611e-08      0.003495      1.0000       -7.3362
   NaCO3-               4.515e-08      0.003369      0.6254       -7.5491
   MnSO4(aq)            3.607e-08      0.004896      1.0000       -7.4429
   HSO4-                3.090e-08      0.002697      0.6254       -7.7138
    (only species > 1e-8 molal listed)

  Mineral saturation states
                     log Q/K                          log Q/K
 ----------------------------------------------------------------
   Pyrite             0.0000 sat    Dolomite          -1.3552     
   Saponite-Na        0.0000 sat    Magnesite         -1.3605     
   Chromite           0.0000 sat    Whitlockite       -1.4036     
   Nontronite-Na      0.0000 sat    Aragonite         -1.4057     
   Talc               0.0000 sat    Halite            -1.6236     
   Hematite          -0.0000 sat    Eskolaite         -1.6331     
   Quartz            -0.0306        Ferrosilite       -1.6685     
   Hydroxylapatite   -0.0635        Siderite          -1.8386     
   Nontronite-Mg     -0.1935        Cronstedtite-7A   -1.8402     
   Saponite-Mg       -0.2000        Chrysotile        -1.8806     
   Tridymite         -0.2024        Rhodochrosite     -1.9569     
   Chalcedony        -0.2473        Minnesotaite      -1.9572     
   Nontronite-Ca     -0.2863        Enstatite         -2.1383     
   Saponite-Ca       -0.2863        Albite_low        -2.2841     
   Cristobalite(alp  -0.4483        Albite            -2.2841     
   Ice               -0.4905        Anhydrite         -2.3757     
   Magnetite         -0.6794        Analcime          -2.4007     
   Coesite           -0.6890        Dolomite-dis      -2.4678     
   Goethite          -0.7012        Monohydrocalcite  -2.4932     
   Cristobalite(bet  -0.7505        Diaspore          -2.5038     
   Nontronite-K      -0.9040        Troilite          -2.5601     
   Saponite-K        -0.9045        Pyrrhotite        -2.6397     
   SiO2(am)          -0.9245        Boehmite          -2.7986     
   Nontronite-H      -1.1711        Greenalite        -2.8653     
   Saponite-H        -1.1729        Gypsum            -2.9044     
   Calcite           -1.2621        Magnesiochromite  -2.9186     
   Dolomite-ord      -1.3545     
    (only minerals with log Q/K > -3 listed)

                         partial
  Gases               press. (bar)     fugacity     fug. coef.    log fug.
 ---------------------------------------------------------------------------
   H2O(g)                  0.8013        0.7895        0.9852     -0.1026
   CO2(g)                 0.02536       0.02530        0.9976     -1.5969
   H2(g)                3.963e-06     3.965e-06         1.001     -5.4017
   H2S(g)               3.021e-06     3.010e-06        0.9961     -5.5215
   CH4(g)               7.511e-10     7.506e-10        0.9993     -9.1246
   HCl(g)               7.535e-11     7.535e-11         1.000*   -10.1229
   CO(g)                2.903e-11     2.903e-11         1.000*   -10.5371
   SO2(g)               3.841e-16     3.813e-16        0.9928    -15.4187
   S2(g)                1.286e-20     1.286e-20         1.000*   -19.8909
   C2H4(g)              9.288e-31     9.288e-31         1.000*   -30.0321
   Cl2(g)               1.999e-42     1.999e-42         1.000*   -41.6991
   Na(g)                4.446e-44     4.446e-44         1.000*   -43.3520
   K(g)                 2.855e-48     2.855e-48         1.000*   -47.5444
   O2(g)                5.091e-53     5.090e-53        0.9999    -52.2933
   Mg(g)                1.310e-74     1.310e-74         1.000*   -73.8826
   Ca(g)                2.482e-93     2.482e-93         1.000*   -92.6052
   C(g)                 1.230e-97     1.230e-97         1.000*   -96.9101
   Al(g)               1.654e-113    1.654e-113         1.000*  -112.7814
   Si(g)               1.266e-121    1.266e-121         1.000*  -120.8977
    *no data, gas taken to be ideal

                                  In fluid              Sorbed            Kd
  Original basis total moles   moles     mg/kg      moles     mg/kg      L/kg
 -------------------------------------------------------------------------------
   H2O                 55.5       55.5  8.99e+05
   Al+++           0.000101   1.08e-09  2.62e-05
   Ca++             0.00180    0.00180      64.8
   Cl-                 1.92       1.91  6.10e+04
   CrO4--          1.14e-05   1.77e-18  1.84e-13
   Fe++             0.00187   3.45e-06     0.173
   H+              -0.00549   0.000229     0.208
   HCO3-            0.00100    0.00100      54.9
   HPO4--          6.57e-06   6.57e-06     0.567
   K+               0.00101    0.00101      35.4
   Mg++             0.00191   0.000862      18.8
   Mn++            2.20e-05   2.20e-05      1.09
   Na+                 1.92       1.91  3.96e+04
   O2(aq)         -9.95e-06  -5.91e-07   -0.0170
   SO4--            0.00100   0.000754      65.1
   SiO2(aq)         0.00246   0.000820      44.3
   Ti(OH)4(aq)     1.39e-05   1.39e-05      1.45

  Elemental composition               In fluid                  Sorbed
                  total moles     moles       mg/kg        moles       mg/kg
 -------------------------------------------------------------------------------
   Aluminum         0.0001012    1.080e-09   2.620e-05
   Calcium           0.001797     0.001797       64.76
   Carbon            0.001000     0.001000       10.80
   Chlorine             1.915        1.915   6.104e+04
   Chromium         1.141e-05    1.768e-18   8.265e-14
   Hydrogen             111.0        111.0   1.006e+05
   Iron              0.001872    3.447e-06      0.1731
   Magnesium         0.001913    0.0008620       18.84
   Manganese        2.201e-05    2.201e-05       1.087
   Oxygen               55.52        55.52   7.986e+05
   Phosphorus       6.571e-06    6.571e-06      0.1830
   Potassium         0.001008     0.001008       35.45
   Silicon           0.002461    0.0008196       20.70
   Sodium               1.915        1.915   3.958e+04
   Sulfur            0.001002    0.0007537       21.73
   Titanium         1.395e-05    1.395e-05      0.6003


          Step #     3             Xi = 0.0004

          Temperature = 100.0 C    Pressure =  1.013 bars
          pH =  6.650              log fO2 =  -52.428
          Eh =  -0.2428 volts      pe =  -3.2791
          Ionic strength      =    1.618284 molal
          Charge imbalance    =    0.003624 eq/kg (0.1248% error)
          Activity of water   =    0.947217
          Solvent mass        =     0.99999 kg
          Solution mass       =      1.1122 kg
          Mineral mass        =  0.00044528 kg
          Solution density    =    1.013    g/cm3
          Solution viscosity  =    0.004    poise
          Chlorinity          =    1.915023 molal
          Dissolved solids    =      100914 mg/kg sol'n
          Hardness            =      237.65 mg/kg sol'n as CaCO3
            carbonate         =       33.61 mg/kg sol'n as CaCO3
            non-carbonate     =      204.04 mg/kg sol'n as CaCO3
          Carbonate alkalinity=       33.61 mg/kg sol'n as CaCO3
          Water type          =    Na-Cl
          Bulk volume         =    1.10e+03 cm3
          Fluid volume        =    1.10e+03 cm3
          Mineral volume      =       0.129 cm3
          Inert volume        =        0.00 cm3
          Porosity            =        100. %
          Permeability        =        98.3 cm2
          Mass reacted        =       0.433 g

                          moles          moles         grams          cm3      rxn rate
  Reactants             remaining       reacted       reacted       reacted  (mol/kg sec)
 ------------------------------------------------------------------------------------------
   H2O                    0.03518     1.375e-05     0.0002476          --            --  
   Al2O3                   0.1832     7.159e-05      0.007299          --            --  
   CaO                      2.914      0.001139       0.06387          --            --  
   Cr2O3                  0.01902     7.432e-06      0.001130          --            --  
   FeO(ox)                  3.188      0.001246       0.08950          --            --  
   K2O(ox)                0.01534     5.996e-06     0.0005648          --            --  
   MgO                      3.338      0.001304       0.05257          --            --  
   MnO                    0.07680     3.001e-05      0.002129          --            --  
   Na2O(ox)               0.08252     3.225e-05      0.001999          --            --  
   P2O5                   0.01018     3.979e-06     0.0005648          --            --  
   S                     0.009015     3.523e-06     0.0001130     5.464e-05          --  
   SiO2                     8.993      0.003514        0.2112          --            --  
   TiO2                   0.04732     1.849e-05      0.001477          --            --  

  Minerals in system     moles      log moles      grams        volume (cm3)
 ----------------------------------------------------------------------------
   Chromite             7.932e-06     -5.101       0.001776       0.0003491
   Hematite             0.0009337     -3.030         0.1491         0.02827
   Hydroxylapatite      1.888e-06     -5.724      0.0009485       0.0003579
   Nontronite-Na        0.0001092     -3.962        0.04645         0.01443
   Pyrite               0.0001496     -3.825        0.01795        0.003582
   Saponite-Na          0.0003277     -3.485         0.1266         0.04479
   Talc                 0.0002700     -3.569         0.1024         0.03679
                                               _____________   _____________
          (total)                                    0.4453          0.1286 

  Aqueous species       molality    mg/kg sol'n    act. coef.     log act.
 ---------------------------------------------------------------------------
   Na+                      1.612     3.332e+04      0.6254        0.0035
   Cl-                      1.611     5.136e+04      0.5542       -0.0491
   NaCl(aq)                0.3029     1.592e+04      1.0000       -0.5186
   Ca++                  0.001821         65.62      0.1697       -3.5100
   K+                   0.0009549         33.57      0.5542       -3.2764
   SiO2(aq)             0.0007783         42.05      1.0000       -3.1088
   SO4--                0.0006855         59.21      0.0915       -4.2026
   HCO3-                0.0006174         33.87      0.6254       -3.4132
   Mg++                 0.0003244         7.089      0.2476       -4.0952
   CO2(aq)              0.0002231         8.828      1.0000       -3.6515
   CaCl+                0.0001941         13.18      0.6254       -3.9157
   MgCl+                0.0001744         9.369      0.6254       -3.9623
   NaHCO3(aq)           0.0001512         11.42      1.0000       -3.8205
   CaCl2(aq)            0.0001025         10.23      1.0000       -3.9894
   KCl(aq)              5.630e-05         3.773      1.0000       -4.2495
   NaHSiO3(aq)          4.921e-05         4.428      1.0000       -4.3080
   MnCl+                2.499e-05         2.031      0.6254       -4.8060
   Ti(OH)4(aq)          1.949e-05         2.031      1.0000       -4.7101
   MgSO4(aq)            1.121e-05         1.213      1.0000       -4.9505
   CaSO4(aq)            6.288e-06        0.7697      1.0000       -5.2015
   Mn++                 5.970e-06        0.2949      0.1697       -5.9944
   CaHCO3+              4.997e-06        0.4542      0.6254       -5.5051
   HSiO3-               4.336e-06        0.3005      0.6254       -5.5668
   OH-                  3.974e-06       0.06076      0.5918       -5.6286
   HPO4--               2.014e-06        0.1738      0.0915       -6.7345
   Fe++                 1.401e-06       0.07034      0.1697       -6.6239
   MgHCO3+              1.352e-06        0.1037      0.6254       -6.0729
   CO3--                1.288e-06       0.06949      0.1105       -6.8468
   H2PO4-               1.279e-06        0.1115      0.6254       -6.0969
   KSO4-                8.307e-07        0.1009      0.6254       -6.2844
   CaCO3(aq)            5.797e-07       0.05216      1.0000       -6.2368
   NaOH(aq)             5.561e-07       0.02000      1.0000       -6.2548
   FeCl+                5.455e-07       0.04478      0.6254       -6.4670
   H+                   2.696e-07     0.0002443      0.8305       -6.6500
   FeCl4--              2.619e-07       0.04655      0.0915       -7.6204
   HS-                  2.606e-07      0.007748      0.5918       -6.8119
   H2S(aq)              1.049e-07      0.003215      1.0000       -6.9792
   NaCO3-               6.246e-08      0.004661      0.6254       -7.4082
   HCl(aq)              4.796e-08      0.001572      1.0000       -7.3191
   MnSO4(aq)            4.794e-08      0.006508      1.0000       -7.3193
   MgCO3(aq)            3.788e-08      0.002871      1.0000       -7.4216
   HSO4-                2.246e-08      0.001960      0.6254       -7.8524
    (only species > 1e-8 molal listed)

  Mineral saturation states
                     log Q/K                          log Q/K
 ----------------------------------------------------------------
   Pyrite             0.0000 sat    Dolomite-ord      -1.2253     
   Chromite           0.0000 sat    Dolomite          -1.2260     
   Talc               0.0000 sat    Magnesite         -1.4459     
   Hydroxylapatite    0.0000 sat    Whitlockite       -1.4613     
   Nontronite-Na      0.0000 sat    Halite            -1.6236     
   Saponite-Na        0.0000 sat    Ferrosilite       -1.6350     
   Hematite          -0.0000 sat    Eskolaite         -1.6667     
   Quartz            -0.0306        Rhodochrosite     -1.6670     
   Tridymite         -0.2024        Cronstedtite-7A   -1.7731     
   Nontronite-Mg     -0.2309        Minnesotaite      -1.8566     
   Saponite-Mg       -0.2374        Chrysotile        -1.8806     
   Chalcedony        -0.2473        Siderite          -1.8904     
   Nontronite-Ca     -0.2741        Enstatite         -2.1383     
   Saponite-Ca       -0.2741        Monohydrocalcite  -2.2787     
   Cristobalite(alp  -0.4483        Albite            -2.2841     
   Ice               -0.4906        Albite_low        -2.2841     
   Magnetite         -0.6458        Anhydrite         -2.3275     
   Coesite           -0.6890        Dolomite-dis      -2.3386     
   Goethite          -0.7012        Analcime          -2.4007     
   Cristobalite(bet  -0.7505        Troilite          -2.5098     
   Nontronite-K      -0.9035        Pyrrhotite        -2.5894     
   Saponite-K        -0.9040        Diaspore          -2.6169     
   SiO2(am)          -0.9245        Greenalite        -2.7646     
   Calcite           -1.0475        Gypsum            -2.8562     
   Aragonite         -1.1911        Boehmite          -2.9117     
   Nontronite-H      -1.2085        Magnesiochromite  -2.9522     
   Saponite-H        -1.2103        Bassanite         -2.9914     
    (only minerals with log Q/K > -3 listed)

                         partial
  Gases               press. (bar)     fugacity     fug. coef.    log fug.
 ---------------------------------------------------------------------------
   H2O(g)                  0.8013        0.7895        0.9852     -0.1027
   CO2(g)                 0.02083       0.02078        0.9976     -1.6823
   H2(g)                4.625e-06     4.628e-06         1.001     -5.3346
   H2S(g)               3.140e-06     3.128e-06        0.9961     -5.5047
   CH4(g)               1.145e-09     1.144e-09        0.9993     -8.9415
   HCl(g)               5.807e-11     5.807e-11         1.000*   -10.2360
   CO(g)                2.784e-11     2.784e-11         1.000*   -10.5553
   SO2(g)               2.511e-16     2.493e-16        0.9928    -15.6033
   S2(g)                1.020e-20     1.020e-20         1.000*   -19.9916
   C2H4(g)              1.585e-30     1.585e-30         1.000*   -29.8001
   Cl2(g)               1.017e-42     1.017e-42         1.000*   -41.9925
   Na(g)                6.233e-44     6.233e-44         1.000*   -43.2053
   K(g)                 4.016e-48     4.016e-48         1.000*   -47.3962
   O2(g)                3.737e-53     3.737e-53        0.9999    -52.4275
   Mg(g)                1.530e-74     1.530e-74         1.000*   -73.8154
   Ca(g)                5.779e-93     5.779e-93         1.000*   -92.2382
   C(g)                 1.377e-97     1.377e-97         1.000*   -96.8612
   Al(g)               1.607e-113    1.607e-113         1.000*  -112.7939
   Si(g)               1.724e-121    1.724e-121         1.000*  -120.7634
    *no data, gas taken to be ideal

                                  In fluid              Sorbed            Kd
  Original basis total moles   moles     mg/kg      moles     mg/kg      L/kg
 -------------------------------------------------------------------------------
   H2O                 55.5       55.5  8.99e+05
   Al+++           0.000144   1.07e-09  2.60e-05
   Ca++             0.00214    0.00213      76.7
   Cl-                 1.92       1.92  6.10e+04
   CrO4--          1.59e-05   7.79e-19  8.13e-14
   Fe++             0.00225   2.21e-06     0.111
   H+              -0.00786   0.000165     0.150
   HCO3-            0.00100    0.00100      54.9
   HPO4--          8.96e-06   3.29e-06     0.284
   K+               0.00101    0.00101      35.6
   Mg++             0.00230   0.000511      11.2
   Mn++            3.10e-05   3.10e-05      1.53
   Na+                 1.92       1.91  3.96e+04
   O2(aq)         -1.49e-05  -7.34e-07   -0.0211
   SO4--            0.00100   0.000704      60.8
   SiO2(aq)         0.00352   0.000832      44.9
   Ti(OH)4(aq)     1.95e-05   1.95e-05      2.03

  Elemental composition               In fluid                  Sorbed
                  total moles     moles       mg/kg        moles       mg/kg
 -------------------------------------------------------------------------------
   Aluminum         0.0001442    1.072e-09   2.600e-05
   Calcium           0.002139     0.002129       76.73
   Carbon            0.001000     0.001000       10.80
   Chlorine             1.915        1.915   6.104e+04
   Chromium         1.586e-05    7.794e-19   3.643e-14
   Hydrogen             111.0        111.0   1.006e+05
   Iron              0.002246    2.211e-06      0.1110
   Magnesium         0.002304    0.0005114       11.17
   Manganese        3.101e-05    3.101e-05       1.532
   Oxygen               55.53        55.52   7.986e+05
   Phosphorus       8.958e-06    3.293e-06     0.09172
   Potassium         0.001012     0.001012       35.57
   Silicon           0.003515    0.0008319       21.01
   Sodium               1.915        1.915   3.958e+04
   Sulfur            0.001004    0.0007042       20.30
   Titanium         1.949e-05    1.949e-05      0.8391


          Step #     5             Xi = 0.0007

          Temperature = 100.0 C    Pressure =  1.013 bars
          pH =  7.609              log fO2 =  -53.492
          Eh =  -0.3335 volts      pe =  -4.5040
          Ionic strength      =    1.618333 molal
          Charge imbalance    =    0.003624 eq/kg (0.1248% error)
          Activity of water   =    0.947213
          Solvent mass        =     0.99997 kg
          Solution mass       =      1.1122 kg
          Mineral mass        =  0.00075828 kg
          Solution density    =    1.013    g/cm3
          Solution viscosity  =    0.004    poise
          Chlorinity          =    1.915051 molal
          Dissolved solids    =      100936 mg/kg sol'n
          Hardness            =      247.81 mg/kg sol'n as CaCO3
            carbonate         =       34.45 mg/kg sol'n as CaCO3
            non-carbonate     =      213.37 mg/kg sol'n as CaCO3
          Carbonate alkalinity=       34.45 mg/kg sol'n as CaCO3
          Water type          =    Na-Cl
          Bulk volume         =    1.10e+03 cm3
          Fluid volume        =    1.10e+03 cm3
          Mineral volume      =       0.228 cm3
          Inert volume        =        0.00 cm3
          Porosity            =        100. %
          Permeability        =        98.0 cm2
          Mass reacted        =       0.757 g

                          moles          moles         grams          cm3      rxn rate
  Reactants             remaining       reacted       reacted       reacted  (mol/kg sec)
 ------------------------------------------------------------------------------------------
   H2O                    0.03517     2.406e-05     0.0004334          --            --  
   Al2O3                   0.1831     0.0001253       0.01277          --            --  
   CaO                      2.914      0.001993        0.1118          --            --  
   Cr2O3                  0.01901     1.301e-05      0.001977          --            --  
   FeO(ox)                  3.187      0.002180        0.1566          --            --  
   K2O(ox)                0.01534     1.049e-05     0.0009884          --            --  
   MgO                      3.337      0.002283       0.09200          --            --  
   MnO                    0.07678     5.252e-05      0.003726          --            --  
   Na2O(ox)               0.08249     5.643e-05      0.003497          --            --  
   P2O5                   0.01018     6.963e-06     0.0009884          --            --  
   S                     0.009012     6.165e-06     0.0001977     9.562e-05          --  
   SiO2                     8.990      0.006150        0.3695          --            --  
   TiO2                   0.04731     3.236e-05      0.002585          --            --  

  Minerals in system     moles      log moles      grams        volume (cm3)
 ----------------------------------------------------------------------------
   Calcite              0.0002207     -3.656        0.02209        0.008151
   Chromite             1.351e-05     -4.869       0.003023       0.0005944
   Hematite              0.001285     -2.891         0.2053         0.03892
   Hydroxylapatite      4.951e-06     -5.305       0.002487       0.0009384
   Nontronite-Na        0.0001922     -3.716        0.08173         0.02539
   Pyrite               0.0002112     -3.675        0.02533        0.005055
   Saponite-Na          0.0005701     -3.244         0.2203         0.07793
   Talc                 0.0005221     -3.282         0.1980         0.07113
                                               _____________   _____________
          (total)                                    0.7583          0.2281 

  Aqueous species       molality    mg/kg sol'n    act. coef.     log act.
 ---------------------------------------------------------------------------
   Cl-                      1.612     5.137e+04      0.5542       -0.0491
   Na+                      1.611     3.331e+04      0.6254        0.0034
   NaCl(aq)                0.3029     1.592e+04      1.0000       -0.5187
   Ca++                  0.002346         84.54      0.1697       -3.4000
   K+                   0.0009635         33.87      0.5542       -3.2725
   SiO2(aq)             0.0007783         42.05      1.0000       -3.1088
   HCO3-                0.0005878         32.24      0.6254       -3.4346
   SO4--                0.0005729         49.48      0.0915       -4.2805
   NaHSiO3(aq)          0.0004475         40.26      1.0000       -3.3492
   CaCl+                0.0002501         16.99      0.6254       -3.8057
   NaHCO3(aq)           0.0001439         10.87      1.0000       -3.8420
   CaCl2(aq)            0.0001321         13.18      1.0000       -3.8793
   KCl(aq)              5.681e-05         3.808      1.0000       -4.2456
   MnCl+                4.315e-05         3.506      0.6254       -4.5689
   HSiO3-               3.943e-05         2.733      0.6254       -4.6079
   OH-                  3.614e-05        0.5526      0.5918       -4.6698
   Ti(OH)4(aq)          3.336e-05         3.477      1.0000       -4.4767
   CO2(aq)              2.335e-05        0.9239      1.0000       -4.6317
   CO3--                1.115e-05        0.6017      0.1105       -5.9093
   Mn++                 1.030e-05        0.5090      0.1697       -5.7573
   CaSO4(aq)            6.770e-06        0.8287      1.0000       -5.1694
   CaCO3(aq)            6.467e-06        0.5819      1.0000       -5.1893
   CaHCO3+              6.129e-06        0.5570      0.6254       -5.4165
   NaOH(aq)             5.057e-06        0.1819      1.0000       -5.2961
   Mg++                 3.921e-06       0.08568      0.2476       -6.0129
   HS-                  3.220e-06       0.09574      0.5918       -5.7200
   MgCl+                2.108e-06        0.1133      0.6254       -5.8800
   KSO4-                7.005e-07       0.08512      0.6254       -6.3584
   NaCO3-               5.407e-07       0.04035      0.6254       -6.4709
   H2S(aq)              1.425e-07      0.004367      1.0000       -6.8462
   MgSO4(aq)            1.132e-07       0.01225      1.0000       -6.9461
   HPO4--               6.954e-08      0.006001      0.0915       -8.1964
   MnSO4(aq)            6.915e-08      0.009388      1.0000       -7.1602
   Fe++                 3.125e-08      0.001569      0.1697       -8.2755
   H+                   2.964e-08     2.685e-05      0.8305       -7.6089
   MgHCO3+              1.555e-08      0.001193      0.6254       -8.0120
   H2(aq)               1.259e-08     2.282e-05      1.0000       -7.9000
   FeCl+                1.217e-08     0.0009988      0.6254       -8.1186
    (only species > 1e-8 molal listed)

  Mineral saturation states
                     log Q/K                          log Q/K
 ----------------------------------------------------------------
   Pyrite             0.0000 sat    Dolomite          -1.1587     
   Chromite           0.0000 sat    Monohydrocalcite  -1.2312     
   Hydroxylapatite    0.0000 sat    Cronstedtite-7A   -1.2409     
   Talc               0.0000 sat    Ferrosilite       -1.3689     
   Saponite-Na        0.0000 sat    Nontronite-H      -1.5248     
   Calcite            0.0000 sat    Saponite-H        -1.5266     
   Nontronite-Na      0.0000 sat    Tephroite         -1.5431     
   Hematite          -0.0000 sat    Halite            -1.6237     
   Quartz            -0.0306        Chrysotile        -1.8806     
   Aragonite         -0.1436        Eskolaite         -1.9328     
   Tridymite         -0.2024        Greenalite        -1.9664     
   Chalcedony        -0.2473        Troilite          -2.1106     
   Nontronite-Ca     -0.2559        Whitlockite       -2.1372     
   Saponite-Ca       -0.2559        Enstatite         -2.1383     
   Magnetite         -0.3797        Wollastonite      -2.1461     
   Andradite         -0.4342        Pyrrhotite        -2.1902     
   Cristobalite(alp  -0.4483        Hedenbergite      -2.2654     
   Ice               -0.4906        Dolomite-dis      -2.2713     
   Rhodochrosite     -0.4924        Pseudowollastoni  -2.2804     
   Nontronite-Mg     -0.5472        Albite            -2.2841     
   Saponite-Mg       -0.5537        Albite_low        -2.2841     
   Tremolite         -0.6521        Anhydrite         -2.2954     
   Coesite           -0.6890        Analcime          -2.4007     
   Goethite          -0.7012        Magnesite         -2.4261     
   Cristobalite(bet  -0.7505        Alabandite        -2.4818     
   Nontronite-K      -0.9021        Siderite          -2.6045     
   Saponite-K        -0.9026        Mn(OH)2(am)       -2.6452     
   Rhodonite         -0.9085        Fayalite          -2.7962     
   SiO2(am)          -0.9245        Gypsum            -2.8241     
   Minnesotaite      -1.0583        FeO               -2.8798     
   Diopside          -1.0672        Bassanite         -2.9593     
   Dolomite-ord      -1.1580     
    (only minerals with log Q/K > -3 listed)

                         partial
  Gases               press. (bar)     fugacity     fug. coef.    log fug.
 ---------------------------------------------------------------------------
   H2O(g)                  0.8013        0.7895        0.9852     -0.1027
   CO2(g)                0.002180      0.002175        0.9976     -2.6625
   H2(g)                1.575e-05     1.576e-05         1.001     -4.8024
   H2S(g)               4.266e-06     4.250e-06        0.9961     -5.3717
   CH4(g)               1.612e-08     1.611e-08        0.9993     -7.7930
   CO(g)                9.922e-12     9.922e-12         1.000*   -11.0034
   HCl(g)               6.385e-12     6.385e-12         1.000*   -11.1949
   SO2(g)               8.637e-18     8.575e-18        0.9928    -17.0668
   S2(g)                1.623e-21     1.623e-21         1.000*   -20.7898
   C2H4(g)              2.707e-29     2.707e-29         1.000*   -28.5675
   Na(g)                1.046e-42     1.046e-42         1.000*   -41.9805
   Cl2(g)               3.612e-45     3.612e-45         1.000*   -44.4423
   K(g)                 6.802e-47     6.802e-47         1.000*   -46.1673
   O2(g)                3.223e-54     3.222e-54        0.9999    -53.4918
   Mg(g)                5.209e-74     5.209e-74         1.000*   -73.2833
   Ca(g)                2.098e-90     2.098e-90         1.000*   -89.6783
   C(g)                 1.671e-97     1.671e-97         1.000*   -96.7771
   Al(g)               1.111e-113    1.111e-113         1.000*  -112.9544
   Si(g)               1.999e-120    1.999e-120         1.000*  -119.6991
    *no data, gas taken to be ideal

                                  In fluid              Sorbed            Kd
  Original basis total moles   moles     mg/kg      moles     mg/kg      L/kg
 -------------------------------------------------------------------------------
   H2O                 55.5       55.5  8.99e+05
   Al+++           0.000252   1.05e-09  2.54e-05
   Ca++             0.00299    0.00275      99.0
   Cl-                 1.92       1.91  6.10e+04
   CrO4--          2.70e-05   8.08e-22  8.43e-17
   Fe++             0.00318   4.93e-08   0.00248
   H+               -0.0138  -0.000519    -0.471
   HCO3-            0.00100   0.000779      42.8
   HPO4--          1.49e-05   7.44e-08   0.00642
   K+               0.00102    0.00102      35.9
   Mg++             0.00328   6.16e-06     0.135
   Mn++            5.35e-05   5.35e-05      2.64
   Na+                 1.92       1.91  3.96e+04
   O2(aq)         -2.72e-05  -6.74e-06    -0.194
   SO4--            0.00101   0.000584      50.4
   SiO2(aq)         0.00615    0.00127      68.3
   Ti(OH)4(aq)     3.34e-05   3.34e-05      3.48

  Elemental composition               In fluid                  Sorbed
                  total moles     moles       mg/kg        moles       mg/kg
 -------------------------------------------------------------------------------
   Aluminum         0.0002516    1.047e-09   2.541e-05
   Calcium           0.002993     0.002748       99.01
   Carbon            0.001000    0.0007793       8.416
   Chlorine             1.915        1.915   6.104e+04
   Chromium         2.701e-05    8.082e-22   3.778e-17
   Hydrogen             111.0        111.0   1.006e+05
   Iron              0.003180    4.933e-08    0.002477
   Magnesium         0.003283    6.161e-06      0.1346
   Manganese        5.352e-05    5.352e-05       2.644
   Oxygen               55.54        55.52   7.986e+05
   Phosphorus       1.493e-05    7.445e-08    0.002073
   Potassium         0.001021     0.001021       35.89
   Silicon           0.006151     0.001265       31.95
   Sodium               1.915        1.915   3.958e+04
   Sulfur            0.001006    0.0005839       16.83
   Titanium         3.336e-05    3.336e-05       1.436


          Step #     6             Xi = 0.0009

          Temperature = 100.0 C    Pressure =  1.013 bars
          pH =  7.687              log fO2 =  -53.606
          Eh =  -0.3413 volts      pe =  -4.6106
          Ionic strength      =    1.618015 molal
          Charge imbalance    =    0.003624 eq/kg (0.1248% error)
          Activity of water   =    0.947213
          Solvent mass        =     0.99997 kg
          Solution mass       =      1.1122 kg
          Mineral mass        =  0.00096608 kg
          Solution density    =    1.013    g/cm3
          Solution viscosity  =    0.004    poise
          Chlorinity          =    1.915061 molal
          Dissolved solids    =      100930 mg/kg sol'n
          Hardness            =      241.28 mg/kg sol'n as CaCO3
            carbonate         =       29.79 mg/kg sol'n as CaCO3
            non-carbonate     =      211.49 mg/kg sol'n as CaCO3
          Carbonate alkalinity=       29.79 mg/kg sol'n as CaCO3
          Water type          =    Na-Cl
          Bulk volume         =    1.10e+03 cm3
          Fluid volume        =    1.10e+03 cm3
          Mineral volume      =       0.292 cm3
          Inert volume        =        0.00 cm3
          Porosity            =        100. %
          Permeability        =        97.8 cm2
          Mass reacted        =       0.952 g

                          moles          moles         grams          cm3      rxn rate
  Reactants             remaining       reacted       reacted       reacted  (mol/kg sec)
 ------------------------------------------------------------------------------------------
   H2O                    0.03516     3.024e-05     0.0005448          --            --  
   Al2O3                   0.1831     0.0001575       0.01606          --            --  
   CaO                      2.913      0.002506        0.1405          --            --  
   Cr2O3                  0.01901     1.635e-05      0.002485          --            --  
   FeO(ox)                  3.186      0.002741        0.1969          --            --  
   K2O(ox)                0.01534     1.319e-05      0.001243          --            --  
   MgO                      3.336      0.002870        0.1157          --            --  
   MnO                    0.07676     6.602e-05      0.004684          --            --  
   Na2O(ox)               0.08248     7.094e-05      0.004397          --            --  
   P2O5                   0.01018     8.754e-06      0.001243          --            --  
   S                     0.009011     7.750e-06     0.0002485     0.0001202          --  
   SiO2                     8.989      0.007731        0.4645          --            --  
   TiO2                   0.04730     4.068e-05      0.003250          --            --  

  Minerals in system     moles      log moles      grams        volume (cm3)
 ----------------------------------------------------------------------------
   Andradite            0.0001552     -3.809        0.07886         0.02046
   Calcite              0.0003324     -3.478        0.03327         0.01228
   Chromite             1.685e-05     -4.773       0.003772       0.0007416
   Hematite              0.001315     -2.881         0.2100         0.03982
   Hydroxylapatite      6.149e-06     -5.211       0.003089        0.001166
   Nontronite-Na        0.0002671     -3.573         0.1136         0.03528
   Pyrite               0.0002485     -3.605        0.02982        0.005950
   Saponite-Na          0.0006904     -3.161         0.2668         0.09438
   Talc                 0.0005980     -3.223         0.2268         0.08148
                                               _____________   _____________
          (total)                                    0.9661          0.2916 

  Aqueous species       molality    mg/kg sol'n    act. coef.     log act.
 ---------------------------------------------------------------------------
   Cl-                      1.612     5.137e+04      0.5542       -0.0491
   Na+                      1.611     3.331e+04      0.6254        0.0034
   NaCl(aq)                0.3029     1.591e+04      1.0000       -0.5187
   Ca++                  0.002287         82.41      0.1697       -3.4110
   K+                   0.0009687         34.05      0.5542       -3.2702
   SiO2(aq)             0.0007783         42.05      1.0000       -3.1088
   NaHSiO3(aq)          0.0005353         48.17      1.0000       -3.2714
   HCO3-                0.0005039         27.65      0.6254       -3.5014
   SO4--                0.0005001         43.19      0.0915       -4.3395
   CaCl+                0.0002438         16.56      0.6254       -3.8167
   CaCl2(aq)            0.0001287         12.85      1.0000       -3.8903
   NaHCO3(aq)           0.0001233         9.316      1.0000       -3.9089
   KCl(aq)              5.712e-05         3.828      1.0000       -4.2432
   MnCl+                5.404e-05         4.392      0.6254       -4.4711
   HSiO3-               4.718e-05         3.270      0.6254       -4.5300
   OH-                  4.324e-05        0.6612      0.5918       -4.5919
   Ti(OH)4(aq)          4.169e-05         4.344      1.0000       -4.3800
   CO2(aq)              1.673e-05        0.6621      1.0000       -4.7764
   Mn++                 1.291e-05        0.6375      0.1697       -5.6595
   CO3--                1.144e-05        0.6172      0.1105       -5.8983
   CaCO3(aq)            6.467e-06        0.5819      1.0000       -5.1893
   NaOH(aq)             6.050e-06        0.2176      1.0000       -5.2182
   CaSO4(aq)            5.762e-06        0.7052      1.0000       -5.2395
   CaHCO3+              5.122e-06        0.4656      0.6254       -5.4944
   HS-                  3.981e-06        0.1184      0.5918       -5.6278
   Mg++                 2.739e-06       0.05985      0.2476       -6.1687
   MgCl+                1.473e-06       0.07911      0.6254       -6.0357
   KSO4-                6.148e-07       0.07471      0.6254       -6.4151
   NaCO3-               5.546e-07       0.04139      0.6254       -6.4598
   H2S(aq)              1.473e-07      0.004513      1.0000       -6.8318
   MnSO4(aq)            7.561e-08       0.01026      1.0000       -7.1214
   MgSO4(aq)            6.904e-08      0.007471      1.0000       -7.1609
   HPO4--               5.712e-08      0.004929      0.0915       -8.2818
   H+                   2.477e-08     2.245e-05      0.8305       -7.6868
   Fe++                 2.332e-08      0.001171      0.1697       -8.4027
   H2(aq)               1.436e-08     2.603e-05      1.0000       -7.8427
    (only species > 1e-8 molal listed)

  Mineral saturation states
                     log Q/K                          log Q/K
 ----------------------------------------------------------------
   Pyrite             0.0000 sat    Tephroite         -1.0359     
   Calcite            0.0000 sat    Cronstedtite-7A   -1.1836     
   Saponite-Na        0.0000 sat    Monohydrocalcite  -1.2312     
   Talc               0.0000 sat    Dolomite-ord      -1.3027     
   Andradite          0.0000 sat    Dolomite          -1.3034     
   Chromite           0.0000 sat    Ferrosilite       -1.3402     
   Hydroxylapatite    0.0000 sat    Nontronite-H      -1.5505     
   Nontronite-Na      0.0000 sat    Saponite-H        -1.5523     
   Hematite          -0.0000 sat    Halite            -1.6237     
   Quartz            -0.0306        Greenalite        -1.8805     
   Aragonite         -0.1436        Chrysotile        -1.8806     
   Tridymite         -0.2024        Eskolaite         -1.9614     
   Chalcedony        -0.2473        Wollastonite      -2.0014     
   Nontronite-Ca     -0.2577        Troilite          -2.0677     
   Saponite-Ca       -0.2577        Hedenbergite      -2.0920     
   Magnetite         -0.3511        Pseudowollastoni  -2.1357     
   Tremolite         -0.3627        Enstatite         -2.1383     
   Rhodochrosite     -0.3836        Pyrrhotite        -2.1473     
   Cristobalite(alp  -0.4483        Whitlockite       -2.1854     
   Ice               -0.4906        Alabandite        -2.2139     
   Nontronite-Mg     -0.5729        Albite            -2.2841     
   Saponite-Mg       -0.5794        Albite_low        -2.2841     
   Rhodonite         -0.6550        Anhydrite         -2.3655     
   Coesite           -0.6890        Mn(OH)2(am)       -2.3916     
   Goethite          -0.7012        Analcime          -2.4007     
   Cristobalite(bet  -0.7505        Dolomite-dis      -2.4160     
   Nontronite-K      -0.9014        Magnesite         -2.5708     
   Saponite-K        -0.9019        Siderite          -2.7206     
   Diopside          -0.9224        Fayalite          -2.7389     
   SiO2(am)          -0.9245        FeO               -2.8512     
   Minnesotaite      -0.9724        Gypsum            -2.8942     
    (only minerals with log Q/K > -3 listed)

                         partial
  Gases               press. (bar)     fugacity     fug. coef.    log fug.
 ---------------------------------------------------------------------------
   H2O(g)                  0.8013        0.7895        0.9852     -0.1027
   CO2(g)                0.001562      0.001559        0.9976     -2.8072
   H2(g)                1.797e-05     1.798e-05         1.001     -4.7451
   H2S(g)               4.409e-06     4.392e-06        0.9961     -5.3573
   CH4(g)               1.957e-08     1.956e-08        0.9993     -7.7086
   CO(g)                8.113e-12     8.113e-12         1.000*   -11.0908
   HCl(g)               5.336e-12     5.336e-12         1.000*   -11.2727
   SO2(g)               6.009e-18     5.966e-18        0.9928    -17.2243
   S2(g)                1.331e-21     1.331e-21         1.000*   -20.8757
   C2H4(g)              3.067e-29     3.067e-29         1.000*   -28.5133
   Na(g)                1.337e-42     1.337e-42         1.000*   -41.8740
   Cl2(g)               2.211e-45     2.211e-45         1.000*   -44.6553
   K(g)                 8.740e-47     8.740e-47         1.000*   -46.0585
   O2(g)                2.475e-54     2.475e-54        0.9999    -53.6064
   Mg(g)                5.943e-74     5.943e-74         1.000*   -73.2260
   Ca(g)                3.340e-90     3.340e-90         1.000*   -89.4763
   C(g)                 1.559e-97     1.559e-97         1.000*   -96.8072
   Al(g)               1.132e-113    1.132e-113         1.000*  -112.9463
   Si(g)               2.603e-120    2.603e-120         1.000*  -119.5845
    *no data, gas taken to be ideal

                                  In fluid              Sorbed            Kd
  Original basis total moles   moles     mg/kg      moles     mg/kg      L/kg
 -------------------------------------------------------------------------------
   H2O                 55.5       55.5  8.99e+05
   Al+++           0.000316   1.05e-09  2.54e-05
   Ca++             0.00351    0.00268      96.5
   Cl-                 1.92       1.92  6.10e+04
   CrO4--          3.37e-05   4.64e-22  4.84e-17
   Fe++             0.00374   3.68e-08   0.00185
   H+               -0.0173  -0.000629    -0.570
   HCO3-            0.00100   0.000668      36.6
   HPO4--          1.85e-05   6.05e-08   0.00522
   K+               0.00103    0.00103      36.1
   Mg++             0.00387   4.29e-06    0.0938
   Mn++            6.70e-05   6.70e-05      3.31
   Na+                 1.92       1.91  3.96e+04
   O2(aq)         -3.46e-05  -8.28e-06    -0.238
   SO4--            0.00101   0.000511      44.1
   SiO2(aq)         0.00773    0.00136      73.5
   Ti(OH)4(aq)     4.17e-05   4.17e-05      4.34

  Elemental composition               In fluid                  Sorbed
                  total moles     moles       mg/kg        moles       mg/kg
 -------------------------------------------------------------------------------
   Aluminum         0.0003160    1.047e-09   2.540e-05
   Calcium           0.003506     0.002677       96.46
   Carbon            0.001000    0.0006676       7.210
   Chlorine             1.915        1.915   6.104e+04
   Chromium         3.370e-05    4.642e-22   2.170e-17
   Hydrogen             111.0        111.0   1.006e+05
   Iron              0.003741    3.681e-08    0.001848
   Magnesium         0.003870    4.293e-06     0.09380
   Manganese        6.702e-05    6.702e-05       3.311
   Oxygen               55.54        55.51   7.986e+05
   Phosphorus       1.851e-05    6.051e-08    0.001685
   Potassium         0.001026     0.001026       36.08
   Silicon           0.007732     0.001361       34.36
   Sodium               1.915        1.915   3.958e+04
   Sulfur            0.001008    0.0005107       14.72
   Titanium         4.168e-05    4.168e-05       1.794


          Step #    10             Xi = 0.0023

          Temperature = 100.0 C    Pressure =  1.013 bars
          pH =  7.721              log fO2 =  -54.903
          Eh =  -0.3679 volts      pe =  -4.9693
          Ionic strength      =    1.616386 molal
          Charge imbalance    =    0.003624 eq/kg (0.1248% error)
          Activity of water   =    0.947208
          Solvent mass        =     0.99993 kg
          Solution mass       =      1.1121 kg
          Mineral mass        =   0.0026401 kg
          Solution density    =    1.013    g/cm3
          Solution viscosity  =    0.004    poise
          Chlorinity          =    1.915141 molal
          Dissolved solids    =      100893 mg/kg sol'n
          Hardness            =      205.44 mg/kg sol'n as CaCO3
            carbonate         =       32.32 mg/kg sol'n as CaCO3
            non-carbonate     =      173.13 mg/kg sol'n as CaCO3
          Carbonate alkalinity=       32.32 mg/kg sol'n as CaCO3
          Water type          =    Na-Cl
          Bulk volume         =    1.10e+03 cm3
          Fluid volume        =    1.10e+03 cm3
          Mineral volume      =       0.796 cm3
          Inert volume        =        0.00 cm3
          Porosity            =        99.9 %
          Permeability        =        96.3 cm2
          Mass reacted        =        2.53 g

                          moles          moles         grams          cm3      rxn rate
  Reactants             remaining       reacted       reacted       reacted  (mol/kg sec)
 ------------------------------------------------------------------------------------------
   H2O                    0.03511     8.050e-05      0.001450          --            --  
   Al2O3                   0.1828     0.0004192       0.04275          --            --  
   CaO                      2.909      0.006670        0.3740          --            --  
   Cr2O3                  0.01898     4.352e-05      0.006615          --            --  
   FeO(ox)                  3.182      0.007295        0.5241          --            --  
   K2O(ox)                0.01531     3.511e-05      0.003308          --            --  
   MgO                      3.332      0.007639        0.3079          --            --  
   MnO                    0.07665     0.0001758       0.01247          --            --  
   Na2O(ox)               0.08236     0.0001888       0.01170          --            --  
   P2O5                   0.01016     2.330e-05      0.003308          --            --  
   S                     0.008998     2.063e-05     0.0006615     0.0003200          --  
   SiO2                     8.976       0.02058         1.237          --            --  
   TiO2                   0.04723     0.0001083      0.008651          --            --  

  Minerals in system     moles      log moles      grams        volume (cm3)
 ----------------------------------------------------------------------------
   Andradite             0.001690     -2.772         0.8590          0.2229
   Calcite              0.0002401     -3.620        0.02403        0.008868
   Chromite             4.402e-05     -4.356       0.009854        0.001938
   Hematite              0.001205     -2.919         0.1924         0.03647
   Hydroxylapatite      1.584e-05     -4.800       0.007959        0.003003
   Minnesotaite         0.0002414     -3.617         0.1144         0.03569
   Nontronite-Na        0.0006155     -3.211         0.2618         0.08131
   Pyrite               0.0005060     -3.296        0.06071         0.01211
   Rhodochrosite        3.865e-05     -4.413       0.004443        0.001201
   Saponite-Na           0.001928     -2.715         0.7453          0.2636
   Talc                 0.0009500     -3.022         0.3603          0.1294
                                               _____________   _____________
          (total)                                     2.640          0.7965 

  Aqueous species       molality    mg/kg sol'n    act. coef.     log act.
 ---------------------------------------------------------------------------
   Cl-                      1.612     5.137e+04      0.5542       -0.0491
   Na+                      1.611     3.330e+04      0.6254        0.0033
   NaCl(aq)                0.3028     1.591e+04      1.0000       -0.5188
   Ca++                  0.001950         70.28      0.1697       -3.4802
   K+                    0.001011         35.53      0.5542       -3.2517
   SiO2(aq)             0.0007783         42.05      1.0000       -3.1088
   NaHSiO3(aq)          0.0005796         52.15      1.0000       -3.2369
   HCO3-                0.0005457         29.94      0.6254       -3.4669
   CaCl+                0.0002080         14.12      0.6254       -3.8858
   NaHCO3(aq)           0.0001335         10.09      1.0000       -3.8744
   MnCl+                0.0001115         9.061      0.6254       -4.1566
   CaCl2(aq)            0.0001098         10.96      1.0000       -3.9594
   Ti(OH)4(aq)          0.0001093         11.39      1.0000       -3.9614
   KCl(aq)              5.960e-05         3.995      1.0000       -4.2248
   HSiO3-               5.109e-05         3.542      0.6254       -4.4955
   OH-                  4.683e-05        0.7160      0.5918       -4.5573
   Mn++                 2.662e-05         1.315      0.1697       -5.3451
   CO2(aq)              1.673e-05        0.6621      1.0000       -4.7764
   CO3--                1.341e-05        0.7236      0.1105       -5.8291
   NaOH(aq)             6.550e-06        0.2356      1.0000       -5.1837
   CaCO3(aq)            6.467e-06        0.5820      1.0000       -5.1893
   HS-                  6.261e-06        0.1862      0.5918       -5.4312
   CaHCO3+              4.731e-06        0.4300      0.6254       -5.5289
   Mg++                 2.336e-06       0.05105      0.2476       -6.2378
   SO4--                2.173e-06        0.1877      0.0915       -6.7014
   MgCl+                1.256e-06       0.06748      0.6254       -6.1048
   NaCO3-               6.502e-07       0.04852      0.6254       -6.3908
   H2S(aq)              2.139e-07      0.006555      1.0000       -6.6698
   HPO4--               6.695e-08      0.005778      0.0915       -8.2127
   H2(aq)               6.390e-08     0.0001158      1.0000       -7.1945
   Fe++                 4.194e-08      0.002106      0.1697       -8.1477
   H+                   2.288e-08     2.073e-05      0.8304       -7.7213
   CaSO4(aq)            2.136e-08      0.002614      1.0000       -7.6705
   FeCl+                1.634e-08      0.001341      0.6254       -7.9907
   Formate              1.426e-08     0.0005771      0.5918       -8.0738
   S--                  1.187e-08     0.0003421      0.1300       -8.8116
   Na(For)(aq)          1.168e-08     0.0007144      1.0000       -7.9324
    (only species > 1e-8 molal listed)

  Mineral saturation states
                     log Q/K                          log Q/K
 ----------------------------------------------------------------
   Pyrite             0.0000 sat    Greenalite        -0.9081     
   Calcite            0.0000 sat    Diopside          -0.9224     
   Nontronite-Na      0.0000 sat    SiO2(am)          -0.9245     
   Chromite           0.0000 sat    Ferrosilite       -1.0161     
   Hydroxylapatite    0.0000 sat    Monohydrocalcite  -1.2312     
   Saponite-Na        0.0000 sat    Dolomite-ord      -1.3027     
   Rhodochrosite      0.0000 sat    Dolomite          -1.3034     
   Talc               0.0000 sat    Nontronite-H      -1.5619     
   Andradite          0.0000 sat    Saponite-H        -1.5637     
   Minnesotaite       0.0000 sat    Troilite          -1.5815     
   Hematite          -0.0000 sat    Halite            -1.6238     
   Magnetite         -0.0270        Pyrrhotite        -1.6611     
   Quartz            -0.0306        Alabandite        -1.6683     
   Aragonite         -0.1436        Hedenbergite      -1.7679     
   Tridymite         -0.2024        Chrysotile        -1.8806     
   Chalcedony        -0.2473        Wollastonite      -2.0014     
   Tephroite         -0.2688        Mn(OH)2(am)       -2.0080     
   Nontronite-Ca     -0.2691        Fayalite          -2.0907     
   Saponite-Ca       -0.2691        Pseudowollastoni  -2.1357     
   Rhodonite         -0.2714        Enstatite         -2.1383     
   Tremolite         -0.3627        Whitlockite       -2.1854     
   Cristobalite(alp  -0.4483        Albite            -2.2841     
   Ice               -0.4906        Albite_low        -2.2841     
   Cronstedtite-7A   -0.5354        Eskolaite         -2.2855     
   Nontronite-Mg     -0.5843        Siderite          -2.3965     
   Saponite-Mg       -0.5908        Analcime          -2.4007     
   Coesite           -0.6890        Dolomite-dis      -2.4160     
   Goethite          -0.7012        FeO               -2.5271     
   Cristobalite(bet  -0.7505        Magnesite         -2.5708     
   Nontronite-K      -0.8952        Wustite           -2.9245     
   Saponite-K        -0.8957     
    (only minerals with log Q/K > -3 listed)

                         partial
  Gases               press. (bar)     fugacity     fug. coef.    log fug.
 ---------------------------------------------------------------------------
   H2O(g)                  0.8013        0.7895        0.9852     -0.1027
   CO2(g)                0.001562      0.001559        0.9976     -2.8072
   H2(g)                7.995e-05     8.000e-05         1.001     -4.0969
   CH4(g)               7.669e-06     7.663e-06        0.9993     -5.1156
   H2S(g)               6.403e-06     6.379e-06        0.9961     -5.1953
   CO(g)                3.609e-11     3.609e-11         1.000*   -10.4426
   HCl(g)               4.929e-12     4.929e-12         1.000*   -11.3073
   SO2(g)               9.911e-20     9.840e-20        0.9928    -19.0070
   S2(g)                1.419e-22     1.419e-22         1.000*   -21.8481
   C2H4(g)              2.379e-25     2.379e-25         1.000*   -24.6237
   Na(g)                3.053e-42     3.053e-42         1.000*   -41.5153
   Cl2(g)               4.240e-46     4.240e-46         1.000*   -45.3727
   K(g)                 2.083e-46     2.083e-46         1.000*   -45.6813
   O2(g)                1.251e-55     1.250e-55        0.9999    -54.9029
   Mg(g)                2.644e-73     2.644e-73         1.000*   -72.5777
   Ca(g)                1.486e-89     1.486e-89         1.000*   -88.8280
   C(g)                 3.085e-96     3.085e-96         1.000*   -95.5107
   Al(g)               9.808e-113    9.808e-113         1.000*  -112.0084
   Si(g)               5.152e-119    5.152e-119         1.000*  -118.2880
    *no data, gas taken to be ideal

                                  In fluid              Sorbed            Kd
  Original basis total moles   moles     mg/kg      moles     mg/kg      L/kg
 -------------------------------------------------------------------------------
   H2O                 55.5       55.5  8.99e+05
   Al+++           0.000839   1.05e-09  2.54e-05
   Ca++             0.00767    0.00228      82.1
   Cl-                 1.92       1.92  6.10e+04
   CrO4--          8.80e-05   2.76e-22  2.88e-17
   Fe++             0.00830   6.62e-08   0.00332
   H+               -0.0462  -0.000681    -0.617
   HCO3-            0.00100   0.000721      39.6
   HPO4--          4.76e-05   7.06e-08   0.00610
   K+               0.00107    0.00107      37.6
   Mg++             0.00864   3.60e-06    0.0787
   Mn++            0.000177   0.000138      6.82
   Na+                 1.92       1.91  3.96e+04
   O2(aq)         -9.47e-05  -1.30e-05    -0.375
   SO4--            0.00102   8.68e-06     0.750
   SiO2(aq)          0.0206    0.00141      76.1
   Ti(OH)4(aq)     0.000109   0.000109      11.4

  Elemental composition               In fluid                  Sorbed
                  total moles     moles       mg/kg        moles       mg/kg
 -------------------------------------------------------------------------------
   Aluminum         0.0008395    1.047e-09   2.540e-05
   Calcium           0.007670     0.002279       82.14
   Carbon            0.001000    0.0007212       7.789
   Chlorine             1.915        1.915   6.105e+04
   Chromium         8.805e-05    2.762e-22   1.291e-17
   Hydrogen             111.0        111.0   1.006e+05
   Iron              0.008295    6.621e-08    0.003325
   Magnesium         0.008639    3.603e-06     0.07875
   Manganese        0.0001768    0.0001381       6.822
   Oxygen               55.58        55.51   7.986e+05
   Phosphorus       4.760e-05    7.063e-08    0.001967
   Potassium         0.001070     0.001070       37.63
   Silicon            0.02058     0.001409       35.58
   Sodium               1.915        1.915   3.958e+04
   Sulfur            0.001021    8.685e-06      0.2504
   Titanium         0.0001093    0.0001093       4.706


          Step #    12             Xi = 0.0034

          Temperature = 100.0 C    Pressure =  1.013 bars
          pH =  7.714              log fO2 =  -54.903
          Eh =  -0.3674 volts      pe =  -4.9619
          Ionic strength      =    1.616501 molal
          Charge imbalance    =    0.003624 eq/kg (0.1248% error)
          Activity of water   =    0.947206
          Solvent mass        =     0.99989 kg
          Solution mass       =      1.1121 kg
          Mineral mass        =   0.0039323 kg
          Solution density    =    1.013    g/cm3
          Solution viscosity  =    0.004    poise
          Chlorinity          =    1.915207 molal
          Dissolved solids    =      100899 mg/kg sol'n
          Hardness            =      212.65 mg/kg sol'n as CaCO3
            carbonate         =       31.75 mg/kg sol'n as CaCO3
            non-carbonate     =      180.91 mg/kg sol'n as CaCO3
          Carbonate alkalinity=       31.75 mg/kg sol'n as CaCO3
          Water type          =    Na-Cl
          Bulk volume         =    1.10e+03 cm3
          Fluid volume        =    1.10e+03 cm3
          Mineral volume      =        1.20 cm3
          Inert volume        =        0.00 cm3
          Porosity            =        99.9 %
          Permeability        =        95.0 cm2
          Mass reacted        =         3.8 g

                          moles          moles         grams          cm3      rxn rate
  Reactants             remaining       reacted       reacted       reacted  (mol/kg sec)
 ------------------------------------------------------------------------------------------
   H2O                    0.03507     0.0001206      0.002173          --            --  
   Al2O3                   0.1826     0.0006280       0.06404          --            --  
   CaO                      2.906      0.009992        0.5603          --            --  
   Cr2O3                  0.01896     6.520e-05      0.009910          --            --  
   FeO(ox)                  3.178       0.01093        0.7852          --            --  
   K2O(ox)                0.01530     5.261e-05      0.004955          --            --  
   MgO                      3.328       0.01144        0.4612          --            --  
   MnO                    0.07657     0.0002633       0.01868          --            --  
   Na2O(ox)               0.08227     0.0002829       0.01753          --            --  
   P2O5                   0.01015     3.491e-05      0.004955          --            --  
   S                     0.008987     3.091e-05     0.0009910     0.0004794          --  
   SiO2                     8.966       0.03083         1.852          --            --  
   TiO2                   0.04718     0.0001622       0.01296          --            --  

  Minerals in system     moles      log moles      grams        volume (cm3)
 ----------------------------------------------------------------------------
   Andradite             0.002782     -2.556          1.414          0.3668
   Calcite              0.0001696     -3.771        0.01697        0.006263
   Chromite             6.570e-05     -4.182        0.01471        0.002892
   Hematite             0.0007341     -3.134         0.1172         0.02223
   Hydroxylapatite      2.358e-05     -4.627        0.01185        0.004470
   Minnesotaite          0.001440     -2.842         0.6824          0.2129
   Pyrite               0.0005112     -3.291        0.06133         0.01224
   Rhodochrosite        0.0001213     -3.916        0.01395        0.003770
   Saponite-Na           0.003809     -2.419          1.472          0.5207
   Talc                 0.0003372     -3.472         0.1279         0.04594
                                               _____________   _____________
          (total)                                     3.932           1.198 

  Aqueous species       molality    mg/kg sol'n    act. coef.     log act.
 ---------------------------------------------------------------------------
   Cl-                      1.612     5.138e+04      0.5542       -0.0490
   Na+                      1.611     3.330e+04      0.6254        0.0032
   NaCl(aq)                0.3028     1.591e+04      1.0000       -0.5188
   Ca++                  0.002019         72.75      0.1697       -3.4651
   K+                    0.001044         36.69      0.5542       -3.2377
   SiO2(aq)             0.0007782         42.04      1.0000       -3.1089
   NaHSiO3(aq)          0.0005695         51.25      1.0000       -3.2445
   HCO3-                0.0005363         29.42      0.6254       -3.4744
   CaCl+                0.0002153         14.62      0.6254       -3.8708
   Ti(OH)4(aq)          0.0001633         17.01      1.0000       -3.7871
   NaHCO3(aq)           0.0001312         9.912      1.0000       -3.8820
   MnCl+                0.0001154         9.380      0.6254       -4.1416
   CaCl2(aq)            0.0001137         11.34      1.0000       -3.9443
   KCl(aq)              6.155e-05         4.126      1.0000       -4.2108
   HSiO3-               5.021e-05         3.480      0.6254       -4.5030
   OH-                  4.603e-05        0.7038      0.5918       -4.5648
   Mn++                 2.756e-05         1.361      0.1697       -5.3300
   CO2(aq)              1.673e-05        0.6620      1.0000       -4.7765
   CO3--                1.295e-05        0.6990      0.1105       -5.8442
   CaCO3(aq)            6.467e-06        0.5820      1.0000       -5.1893
   NaOH(aq)             6.438e-06        0.2315      1.0000       -5.1913
   HS-                  6.155e-06        0.1830      0.5918       -5.4386
   CaHCO3+              4.813e-06        0.4375      0.6254       -5.5214
   Mg++                 2.418e-06       0.05285      0.2476       -6.2227
   SO4--                2.095e-06        0.1810      0.0915       -6.7172
   MgCl+                1.300e-06       0.06987      0.6254       -6.0898
   NaCO3-               6.281e-07       0.04687      0.6254       -6.4058
   H2S(aq)              2.139e-07      0.006556      1.0000       -6.6697
   HPO4--               6.467e-08      0.005581      0.0915       -8.2277
   H2(aq)               6.393e-08     0.0001159      1.0000       -7.1943
   Fe++                 4.342e-08      0.002180      0.1697       -8.1326
   H+                   2.327e-08     2.109e-05      0.8304       -7.7138
   CaSO4(aq)            2.132e-08      0.002610      1.0000       -7.6712
   FeCl+                1.691e-08      0.001388      0.6254       -7.9756
   Formate              1.402e-08     0.0005674      0.5918       -8.0811
   Na(For)(aq)          1.149e-08     0.0007024      1.0000       -7.9398
   S--                  1.147e-08     0.0003306      0.1300       -8.8265
    (only species > 1e-8 molal listed)

  Mineral saturation states
                     log Q/K                          log Q/K
 ----------------------------------------------------------------
   Pyrite             0.0000 sat    Greenalite        -0.9079     
   Calcite            0.0000 sat    Diopside          -0.9224     
   Saponite-Na        0.0000 sat    SiO2(am)          -0.9246     
   Talc               0.0000 sat    Ferrosilite       -1.0161     
   Hydroxylapatite    0.0000 sat    Monohydrocalcite  -1.2312     
   Chromite           0.0000 sat    Dolomite-ord      -1.3027     
   Rhodochrosite      0.0000 sat    Dolomite          -1.3034     
   Minnesotaite       0.0000 sat    Nontronite-H      -1.5598     
   Andradite          0.0000 sat    Saponite-H        -1.5612     
   Hematite          -0.0000 sat    Troilite          -1.5813     
   Nontronite-Na     -0.0003        Halite            -1.6238     
   Magnetite         -0.0269        Pyrrhotite        -1.6609     
   Quartz            -0.0307        Alabandite        -1.6681     
   Aragonite         -0.1436        Hedenbergite      -1.7679     
   Tridymite         -0.2025        Chrysotile        -1.8804     
   Chalcedony        -0.2474        Wollastonite      -2.0014     
   Saponite-Ca       -0.2666        Mn(OH)2(am)       -2.0079     
   Nontronite-Ca     -0.2669        Fayalite          -2.0905     
   Tephroite         -0.2687        Pseudowollastoni  -2.1357     
   Rhodonite         -0.2714        Enstatite         -2.1383     
   Tremolite         -0.3626        Whitlockite       -2.1855     
   Cristobalite(alp  -0.4484        Albite            -2.2844     
   Ice               -0.4906        Albite_low        -2.2844     
   Cronstedtite-7A   -0.5352        Eskolaite         -2.2856     
   Nontronite-Mg     -0.5822        Siderite          -2.3965     
   Saponite-Mg       -0.5883        Analcime          -2.4010     
   Coesite           -0.6891        Dolomite-dis      -2.4160     
   Goethite          -0.7012        FeO               -2.5270     
   Cristobalite(bet  -0.7506        Magnesite         -2.5708     
   Nontronite-K      -0.8910        Wustite           -2.9244     
   Saponite-K        -0.8911     
    (only minerals with log Q/K > -3 listed)

                         partial
  Gases               press. (bar)     fugacity     fug. coef.    log fug.
 ---------------------------------------------------------------------------
   H2O(g)                  0.8013        0.7895        0.9852     -0.1027
   CO2(g)                0.001562      0.001558        0.9976     -2.8073
   H2(g)                7.999e-05     8.004e-05         1.001     -4.0967
   CH4(g)               7.683e-06     7.678e-06        0.9993     -5.1148
   H2S(g)               6.404e-06     6.379e-06        0.9961     -5.1952
   CO(g)                3.611e-11     3.611e-11         1.000*   -10.4424
   HCl(g)               5.014e-12     5.014e-12         1.000*   -11.2998
   SO2(g)               9.897e-20     9.826e-20        0.9928    -19.0076
   S2(g)                1.418e-22     1.418e-22         1.000*   -21.8485
   C2H4(g)              2.385e-25     2.385e-25         1.000*   -24.6225
   Na(g)                3.001e-42     3.001e-42         1.000*   -41.5227
   Cl2(g)               4.386e-46     4.386e-46         1.000*   -45.3579
   K(g)                 2.115e-46     2.115e-46         1.000*   -45.6747
   O2(g)                1.249e-55     1.249e-55        0.9999    -54.9034
   Mg(g)                2.646e-73     2.646e-73         1.000*   -72.5774
   Ca(g)                1.487e-89     1.487e-89         1.000*   -88.8277
   C(g)                 3.088e-96     3.088e-96         1.000*   -95.5103
   Al(g)               9.985e-113    9.985e-113         1.000*  -112.0007
   Si(g)               5.157e-119    5.157e-119         1.000*  -118.2876
    *no data, gas taken to be ideal

                                  In fluid              Sorbed            Kd
  Original basis total moles   moles     mg/kg      moles     mg/kg      L/kg
 -------------------------------------------------------------------------------
   H2O                 55.5       55.5  8.99e+05
   Al+++            0.00126   1.05e-09  2.54e-05
   Ca++              0.0110    0.00236      85.0
   Cl-                 1.92       1.92  6.10e+04
   CrO4--          0.000131   2.90e-22  3.02e-17
   Fe++              0.0119   6.85e-08   0.00344
   H+               -0.0692  -0.000669    -0.606
   HCO3-            0.00100   0.000709      38.9
   HPO4--          7.08e-05   6.83e-08   0.00589
   K+               0.00111    0.00111      38.9
   Mg++              0.0124   3.73e-06    0.0815
   Mn++            0.000264   0.000143      7.06
   Na+                 1.92       1.91  3.96e+04
   O2(aq)         -0.000143  -1.28e-05    -0.369
   SO4--            0.00103   8.50e-06     0.734
   SiO2(aq)          0.0308    0.00140      75.5
   Ti(OH)4(aq)     0.000163   0.000163      17.0

  Elemental composition               In fluid                  Sorbed
                  total moles     moles       mg/kg        moles       mg/kg
 -------------------------------------------------------------------------------
   Aluminum          0.001257    1.047e-09   2.539e-05
   Calcium            0.01099     0.002359       85.02
   Carbon            0.001000    0.0007091       7.658
   Chlorine             1.915        1.915   6.105e+04
   Chromium         0.0001314    2.900e-22   1.356e-17
   Hydrogen             111.0        111.0   1.006e+05
   Iron               0.01193    6.854e-08    0.003442
   Magnesium          0.01244    3.730e-06     0.08152
   Manganese        0.0002643    0.0001430       7.062
   Oxygen               55.61        55.51   7.986e+05
   Phosphorus       7.082e-05    6.828e-08    0.001902
   Potassium         0.001105     0.001105       38.86
   Silicon            0.03083     0.001398       35.30
   Sodium               1.916        1.914   3.957e+04
   Sulfur            0.001031    8.500e-06      0.2451
   Titanium         0.0001632    0.0001632       7.028


          Step #    13             Xi = 0.0041

          Temperature = 100.0 C    Pressure =  1.013 bars
          pH =  7.891              log fO2 =  -56.807
          Eh =  -0.4157 volts      pe =  -5.6146
          Ionic strength      =    1.616360 molal
          Charge imbalance    =    0.003624 eq/kg (0.1249% error)
          Activity of water   =    0.947204
          Solvent mass        =     0.99987 kg
          Solution mass       =      1.1120 kg
          Mineral mass        =   0.0046880 kg
          Solution density    =    1.013    g/cm3
          Solution viscosity  =    0.004    poise
          Chlorinity          =    1.915244 molal
          Dissolved solids    =      100867 mg/kg sol'n
          Hardness            =      207.96 mg/kg sol'n as CaCO3
            carbonate         =       23.07 mg/kg sol'n as CaCO3
            non-carbonate     =      184.89 mg/kg sol'n as CaCO3
          Carbonate alkalinity=       23.07 mg/kg sol'n as CaCO3
          Water type          =    Na-Cl
          Bulk volume         =    1.10e+03 cm3
          Fluid volume        =    1.10e+03 cm3
          Mineral volume      =        1.44 cm3
          Inert volume        =        0.00 cm3
          Porosity            =        99.9 %
          Permeability        =        94.3 cm2
          Mass reacted        =        4.49 g

                          moles          moles         grams          cm3      rxn rate
  Reactants             remaining       reacted       reacted       reacted  (mol/kg sec)
 ------------------------------------------------------------------------------------------
   H2O                    0.03505     0.0001427      0.002570          --            --  
   Al2O3                   0.1825     0.0007430       0.07575          --            --  
   CaO                      2.904       0.01182        0.6628          --            --  
   Cr2O3                  0.01895     7.713e-05       0.01172          --            --  
   FeO(ox)                  3.176       0.01293        0.9289          --            --  
   K2O(ox)                0.01529     6.223e-05      0.005862          --            --  
   MgO                      3.326       0.01354        0.5456          --            --  
   MnO                    0.07652     0.0003115       0.02209          --            --  
   Na2O(ox)               0.08221     0.0003347       0.02074          --            --  
   P2O5                   0.01015     4.130e-05      0.005862          --            --  
   S                     0.008982     3.656e-05      0.001172     0.0005671          --  
   SiO2                     8.960       0.03647         2.191          --            --  
   TiO2                   0.04715     0.0001919       0.01533          --            --  

  Minerals in system     moles      log moles      grams        volume (cm3)
 ----------------------------------------------------------------------------
   Andradite             0.003248     -2.488          1.651          0.4283
   Calcite              0.0004954     -3.305        0.04958         0.01830
   Chromite             7.763e-05     -4.110        0.01738        0.003417
   Hydroxylapatite      2.785e-05     -4.555        0.01399        0.005279
   Magnetite            0.0003629     -3.440        0.08403         0.01616
   Minnesotaite          0.001919     -2.717         0.9094          0.2837
   Pyrite               0.0005085     -3.294        0.06101         0.01217
   Saponite-Na           0.004506     -2.346          1.741          0.6159
   Talc                 0.0002274     -3.643        0.08626         0.03099
   Tephroite            9.908e-05     -4.004        0.02001        0.007551
   Tremolite            6.679e-05     -4.175        0.05425         0.01823
                                               _____________   _____________
          (total)                                     4.688           1.440 

  Aqueous species       molality    mg/kg sol'n    act. coef.     log act.
 ---------------------------------------------------------------------------
   Cl-                      1.612     5.138e+04      0.5542       -0.0490
   Na+                      1.611     3.330e+04      0.6254        0.0033
   NaCl(aq)                0.3028     1.591e+04      1.0000       -0.5188
   Ca++                  0.001976         71.20      0.1697       -3.4745
   K+                    0.001062         37.33      0.5542       -3.2302
   NaHSiO3(aq)          0.0004873         43.85      1.0000       -3.3122
   SiO2(aq)             0.0004431         23.94      1.0000       -3.3535
   HCO3-                0.0003647         20.01      0.6254       -3.6419
   CaCl+                0.0002107         14.31      0.6254       -3.8802
   Ti(OH)4(aq)          0.0001929         20.11      1.0000       -3.7146
   CaCl2(aq)            0.0001113         11.10      1.0000       -3.9537
   MnCl+                9.229e-05         7.500      0.6254       -4.2387
   NaHCO3(aq)           8.924e-05         6.740      1.0000       -4.0495
   OH-                  6.917e-05         1.058      0.5918       -4.3879
   KCl(aq)              6.262e-05         4.198      1.0000       -4.2033
   HSiO3-               4.296e-05         2.978      0.6254       -4.5707
   Mn++                 2.203e-05         1.088      0.1697       -5.4272
   Methane(aq)          1.946e-05        0.2807      1.0000       -4.7109
   HS-                  1.901e-05        0.5652      0.5918       -4.9489
   CO3--                1.324e-05        0.7143      0.1105       -5.8348
   NaOH(aq)             9.675e-06        0.3479      1.0000       -5.0144
   CO2(aq)              7.570e-06        0.2995      1.0000       -5.1209
   CaCO3(aq)            6.467e-06        0.5820      1.0000       -5.1893
   CaHCO3+              3.203e-06        0.2911      0.6254       -5.6984
   Mg++                 2.269e-06       0.04959      0.2476       -6.2504
   MgCl+                1.220e-06       0.06556      0.6254       -6.1174
   NaCO3-               6.419e-07       0.04790      0.6254       -6.3964
   H2(aq)               5.719e-07      0.001037      1.0000       -6.2426
   H2S(aq)              4.396e-07       0.01347      1.0000       -6.3570
   Formate              8.528e-08      0.003452      0.5918       -7.2970
   Na(For)(aq)          6.988e-08      0.004273      1.0000       -7.1556
   S--                  5.321e-08      0.001534      0.1300       -8.1600
   Fe++                 4.074e-08      0.002046      0.1697       -8.1602
   HPO4--               3.895e-08      0.003361      0.0915       -8.4479
   FeCl+                1.587e-08      0.001303      0.6254       -8.0033
   H+                   1.549e-08     1.404e-05      0.8303       -7.8908
    (only species > 1e-8 molal listed)

  Mineral saturation states
                     log Q/K                          log Q/K
 ----------------------------------------------------------------
   Pyrite             0.0000 sat    Cristobalite(bet  -0.9952     
   Talc               0.0000 sat    Pyrrhotite        -1.0220     
   Tephroite          0.0000 sat    Alabandite        -1.0988     
   Tremolite          0.0000 sat    SiO2(am)          -1.1692     
   Calcite            0.0000 sat    Monohydrocalcite  -1.2312     
   Magnetite          0.0000 sat    Nontronite-Na     -1.2781     
   Saponite-Na        0.0000 sat    Dolomite-ord      -1.3209     
   Minnesotaite       0.0000 sat    Dolomite          -1.3216     
   Andradite          0.0000 sat    Chrysotile        -1.3912     
   Hydroxylapatite    0.0000 sat    Nontronite-Ca     -1.5463     
   Chromite           0.0000 sat    C                 -1.5763     
   Rhodochrosite     -0.0877        Hedenbergite      -1.5866     
   Aragonite         -0.1436        Saponite-H        -1.6196     
   Rhodonite         -0.2594        Halite            -1.6238     
   Saponite-Ca       -0.2682        Fayalite          -1.6828     
   Quartz            -0.2753        Mn(OH)2(am)       -1.7513     
   Hematite          -0.2993        Nontronite-Mg     -1.8645     
   Greenalite        -0.4187        Wollastonite      -1.9016     
   Cronstedtite-7A   -0.4268        Pseudowollastoni  -2.0359     
   Tridymite         -0.4471        Enstatite         -2.0568     
   Ice               -0.4906        Nontronite-K      -2.1663     
   Chalcedony        -0.4920        FeO               -2.2008     
   Saponite-Mg       -0.5929        Whitlockite       -2.3003     
   Cristobalite(alp  -0.6930        Siderite          -2.4147     
   Diopside          -0.7411        Dolomite-dis      -2.4342     
   Goethite          -0.8508        Magnesite         -2.5890     
   Saponite-K        -0.8886        Eskolaite         -2.6118     
   Coesite           -0.9337        Wustite           -2.6660     
   Ferrosilite       -0.9345        Nontronite-H      -2.8959     
   Troilite          -0.9424        Brucite           -2.9674     
    (only minerals with log Q/K > -3 listed)

                         partial
  Gases               press. (bar)     fugacity     fug. coef.    log fug.
 ---------------------------------------------------------------------------
   H2O(g)                  0.8013        0.7895        0.9852     -0.1027
   CH4(g)                 0.02227       0.02225        0.9993     -1.6527
   H2(g)                0.0007156     0.0007161         1.001     -3.1450
   CO2(g)               0.0007068     0.0007052        0.9976     -3.1517
   H2S(g)               1.316e-05     1.311e-05        0.9961     -4.8825
   CO(g)                1.462e-10     1.462e-10         1.000*    -9.8352
   HCl(g)               3.337e-12     3.337e-12         1.000*   -11.4767
   C2H4(g)              2.503e-20     2.503e-20         1.000*   -19.6015
   SO2(g)               2.840e-22     2.820e-22        0.9928    -21.5498
   S2(g)                7.478e-24     7.478e-24         1.000*   -23.1262
   Na(g)                1.349e-41     1.349e-41         1.000*   -40.8700
   K(g)                 9.672e-46     9.672e-46         1.000*   -45.0145
   Cl2(g)               2.171e-47     2.171e-47         1.000*   -46.6633
   O2(g)                1.561e-57     1.561e-57        0.9999    -56.8066
   Mg(g)                5.016e-72     5.016e-72         1.000*   -71.2996
   Ca(g)                2.940e-88     2.940e-88         1.000*   -87.5317
   C(g)                 1.118e-94     1.118e-94         1.000*   -93.9515
   Al(g)               1.012e-111    1.012e-111         1.000*  -110.9947
   Si(g)               2.350e-117    2.350e-117         1.000*  -116.6290
    *no data, gas taken to be ideal

                                  In fluid              Sorbed            Kd
  Original basis total moles   moles     mg/kg      moles     mg/kg      L/kg
 -------------------------------------------------------------------------------
   H2O                 55.5       55.5  8.99e+05
   Al+++            0.00149   5.95e-10  1.44e-05
   Ca++              0.0128    0.00231      83.1
   Cl-                 1.92       1.91  6.11e+04
   CrO4--          0.000155   9.05e-23  9.44e-18
   Fe++              0.0139   6.43e-08   0.00323
   H+               -0.0819  -0.000582    -0.528
   HCO3-            0.00100   0.000505      27.7
   HPO4--          8.36e-05   4.04e-08   0.00349
   K+               0.00112    0.00112      39.5
   Mg++              0.0145   3.50e-06    0.0764
   Mn++            0.000312   0.000114      5.65
   Na+                 1.92       1.91  3.96e+04
   O2(aq)         -0.000169  -7.83e-05     -2.25
   SO4--            0.00104   1.95e-05      1.68
   SiO2(aq)          0.0365   0.000973      52.6
   Ti(OH)4(aq)     0.000193   0.000193      20.1

  Elemental composition               In fluid                  Sorbed
                  total moles     moles       mg/kg        moles       mg/kg
 -------------------------------------------------------------------------------
   Aluminum          0.001487    5.955e-10   1.445e-05
   Calcium            0.01282     0.002307       83.15
   Carbon            0.001000    0.0005046       5.450
   Chlorine             1.915        1.915   6.105e+04
   Chromium         0.0001553    9.050e-23   4.232e-18
   Hydrogen             111.0        111.0   1.006e+05
   Iron               0.01393    6.432e-08    0.003230
   Magnesium          0.01454    3.497e-06     0.07644
   Manganese        0.0003125    0.0001143       5.647
   Oxygen               55.63        55.51   7.986e+05
   Phosphorus       8.359e-05    4.043e-08    0.001126
   Potassium         0.001124     0.001124       39.53
   Silicon            0.03647    0.0009732       24.58
   Sodium               1.916        1.914   3.957e+04
   Sulfur            0.001037    1.950e-05      0.5622
   Titanium         0.0001929    0.0001929       8.307


          Step #    14             Xi = 0.0047

          Temperature = 100.0 C    Pressure =  1.013 bars
          pH =  7.930              log fO2 =  -57.279
          Eh =  -0.4273 volts      pe =  -5.7720
          Ionic strength      =    1.616408 molal
          Charge imbalance    =    0.003625 eq/kg (0.1249% error)
          Activity of water   =    0.947203
          Solvent mass        =     0.99985 kg
          Solution mass       =      1.1120 kg
          Mineral mass        =   0.0054079 kg
          Solution density    =    1.013    g/cm3
          Solution viscosity  =    0.004    poise
          Chlorinity          =    1.915286 molal
          Dissolved solids    =      100866 mg/kg sol'n
          Hardness            =      211.31 mg/kg sol'n as CaCO3
            carbonate         =       26.57 mg/kg sol'n as CaCO3
            non-carbonate     =      184.74 mg/kg sol'n as CaCO3
          Carbonate alkalinity=       26.57 mg/kg sol'n as CaCO3
          Water type          =    Na-Cl
          Bulk volume         =    1.10e+03 cm3
          Fluid volume        =    1.10e+03 cm3
          Mineral volume      =        1.66 cm3
          Inert volume        =        0.00 cm3
          Porosity            =        99.8 %
          Permeability        =        93.7 cm2
          Mass reacted        =        5.18 g

                          moles          moles         grams          cm3      rxn rate
  Reactants             remaining       reacted       reacted       reacted  (mol/kg sec)
 ------------------------------------------------------------------------------------------
   H2O                    0.03503     0.0001647      0.002968          --            --  
   Al2O3                   0.1824     0.0008579       0.08747          --            --  
   CaO                      2.902       0.01365        0.7653          --            --  
   Cr2O3                  0.01894     8.906e-05       0.01354          --            --  
   FeO(ox)                  3.174       0.01493         1.073          --            --  
   K2O(ox)                0.01528     7.185e-05      0.006768          --            --  
   MgO                      3.324       0.01563        0.6300          --            --  
   MnO                    0.07647     0.0003596       0.02551          --            --  
   Na2O(ox)               0.08216     0.0003864       0.02395          --            --  
   P2O5                   0.01014     4.768e-05      0.006768          --            --  
   S                     0.008976     4.222e-05      0.001354     0.0006548          --  
   SiO2                     8.954       0.04211         2.530          --            --  
   TiO2                   0.04712     0.0002216       0.01770          --            --  

  Minerals in system     moles      log moles      grams        volume (cm3)
 ----------------------------------------------------------------------------
   Andradite             0.003771     -2.424          1.916          0.4972
   Calcite              0.0004214     -3.375        0.04218         0.01556
   Chromite             8.956e-05     -4.048        0.02005        0.003942
   Hydroxylapatite      3.211e-05     -4.493        0.01613        0.006087
   Magnetite            0.0003326     -3.478        0.07702         0.01481
   Minnesotaite          0.002263     -2.645          1.073          0.3347
   Pyrite               0.0005083     -3.294        0.06099         0.01217
   Saponite-Na           0.005202     -2.284          2.011          0.7111
   Tephroite            0.0001292     -3.889        0.02610        0.009849
   Tremolite            0.0002042     -3.690         0.1659         0.05572
                                               _____________   _____________
          (total)                                     5.408           1.661 

  Aqueous species       molality    mg/kg sol'n    act. coef.     log act.
 ---------------------------------------------------------------------------
   Cl-                      1.612     5.138e+04      0.5542       -0.0490
   Na+                      1.611     3.330e+04      0.6254        0.0032
   NaCl(aq)                0.3028     1.591e+04      1.0000       -0.5188
   Ca++                  0.002008         72.36      0.1697       -3.4675
   K+                    0.001080         37.97      0.5542       -3.2228
   NaHSiO3(aq)          0.0004654         41.88      1.0000       -3.3322
   SiO2(aq)             0.0003867         20.89      1.0000       -3.4126
   HCO3-                0.0003279         17.99      0.6254       -3.6881
   Ti(OH)4(aq)          0.0002226         23.20      1.0000       -3.6524
   CaCl+                0.0002142         14.54      0.6254       -3.8731
   Methane(aq)          0.0001410         2.034      1.0000       -3.8507
   CaCl2(aq)            0.0001131         11.28      1.0000       -3.9466
   MnCl+                8.249e-05         6.704      0.6254       -4.2874
   NaHCO3(aq)           8.023e-05         6.060      1.0000       -4.0957
   OH-                  7.570e-05         1.158      0.5918       -4.3488
   KCl(aq)              6.370e-05         4.270      1.0000       -4.1959
   HSiO3-               4.103e-05         2.844      0.6254       -4.5907
   HS-                  2.494e-05        0.7416      0.5918       -4.8310
   Mn++                 1.969e-05        0.9728      0.1697       -5.4759
   CO3--                1.303e-05        0.7028      0.1105       -5.8418
   NaOH(aq)             1.059e-05        0.3807      1.0000       -4.9752
   CaCO3(aq)            6.467e-06        0.5820      1.0000       -5.1893
   CO2(aq)              6.219e-06        0.2461      1.0000       -5.2063
   CaHCO3+              2.926e-06        0.2660      0.6254       -5.7375
   Mg++                 2.178e-06       0.04759      0.2476       -6.2683
   MgCl+                1.171e-06       0.06292      0.6254       -6.1353
   H2(aq)               9.857e-07      0.001787      1.0000       -6.0062
   NaCO3-               6.315e-07       0.04713      0.6254       -6.4035
   H2S(aq)              5.270e-07       0.01615      1.0000       -6.2782
   Formate              1.321e-07      0.005348      0.5918       -7.1068
   Na(For)(aq)          1.083e-07      0.006621      1.0000       -6.9655
   S--                  7.640e-08      0.002203      0.1300       -8.0029
   Fe++                 4.079e-08      0.002048      0.1697       -8.1597
   HPO4--               3.362e-08      0.002901      0.0915       -8.5119
   FeCl+                1.589e-08      0.001304      0.6254       -8.0028
   H+                   1.415e-08     1.283e-05      0.8304       -7.9299
    (only species > 1e-8 molal listed)

  Mineral saturation states
                     log Q/K                          log Q/K
 ----------------------------------------------------------------
   Pyrite             0.0000 sat    Coesite           -0.9928     
   Chromite           0.0000 sat    Cristobalite(bet  -1.0543     
   Hydroxylapatite    0.0000 sat    C                 -1.1889     
   Andradite          0.0000 sat    SiO2(am)          -1.2283     
   Magnetite          0.0000 sat    Monohydrocalcite  -1.2312     
   Calcite            0.0000 sat    Chrysotile        -1.3281     
   Saponite-Na        0.0000 sat    Dolomite-ord      -1.3459     
   Tremolite          0.0000 sat    Dolomite          -1.3466     
   Minnesotaite       0.0000 sat    Nontronite-Na     -1.5382     
   Tephroite          0.0000 sat    Hedenbergite      -1.5406     
   Talc              -0.0552        Fayalite          -1.5843     
   Rhodochrosite     -0.1436        Halite            -1.6238     
   Aragonite         -0.1436        Saponite-H        -1.6325     
   Saponite-Ca       -0.2670        Mn(OH)2(am)       -1.7217     
   Rhodonite         -0.2889        Nontronite-Ca     -1.8052     
   Greenalite        -0.3005        Wollastonite      -1.8754     
   Quartz            -0.3344        Pseudowollastoni  -2.0097     
   Hematite          -0.3781        Enstatite         -2.0555     
   Cronstedtite-7A   -0.4071        FeO               -2.1220     
   Ice               -0.4906        Nontronite-Mg     -2.1275     
   Tridymite         -0.5062        Whitlockite       -2.3287     
   Chalcedony        -0.5511        Siderite          -2.4213     
   Saponite-Mg       -0.5958        Nontronite-K      -2.4239     
   Diopside          -0.7135        Dolomite-dis      -2.4592     
   Cristobalite(alp  -0.7521        Wustite           -2.6039     
   Troilite          -0.7848        Magnesite         -2.6140     
   Pyrrhotite        -0.8644        Eskolaite         -2.6906     
   Saponite-K        -0.8862        Brucite           -2.9070     
   Goethite          -0.8902        Fe(OH)2           -2.9252     
   Ferrosilite       -0.9148        Annite            -2.9405     
   Alabandite        -0.9904     
    (only minerals with log Q/K > -3 listed)

                         partial
  Gases               press. (bar)     fugacity     fug. coef.    log fug.
 ---------------------------------------------------------------------------
   H2O(g)                  0.8013        0.7895        0.9852     -0.1027
   CH4(g)                  0.1614        0.1613        0.9993     -0.7925
   H2(g)                 0.001233      0.001234         1.001     -2.9086
   CO2(g)               0.0005807     0.0005793        0.9976     -3.2371
   H2S(g)               1.578e-05     1.571e-05        0.9961     -4.8037
   CO(g)                2.069e-10     2.069e-10         1.000*    -9.6842
   HCl(g)               3.049e-12     3.049e-12         1.000*   -11.5158
   C2H4(g)              4.427e-19     4.427e-19         1.000*   -18.3539
   SO2(g)               6.652e-23     6.605e-23        0.9928    -22.1802
   S2(g)                3.619e-24     3.619e-24         1.000*   -23.4414
   Na(g)                1.938e-41     1.938e-41         1.000*   -40.7127
   K(g)                 1.413e-45     1.413e-45         1.000*   -44.8498
   Cl2(g)               1.052e-47     1.052e-47         1.000*   -46.9780
   O2(g)                5.256e-58     5.255e-58        0.9999    -57.2794
   Mg(g)                9.936e-72     9.936e-72         1.000*   -71.0028
   Ca(g)                6.167e-88     6.167e-88         1.000*   -87.2099
   C(g)                 2.729e-94     2.729e-94         1.000*   -93.5641
   Al(g)               2.684e-111    2.684e-111         1.000*  -110.5712
   Si(g)               6.091e-117    6.091e-117         1.000*  -116.2153
    *no data, gas taken to be ideal

                                  In fluid              Sorbed            Kd
  Original basis total moles   moles     mg/kg      moles     mg/kg      L/kg
 -------------------------------------------------------------------------------
   H2O                 55.6       55.5  8.99e+05
   Al+++            0.00172   7.64e-10  1.85e-05
   Ca++              0.0146    0.00234      84.5
   Cl-                 1.92       1.92  6.11e+04
   CrO4--          0.000179   7.55e-23  7.88e-18
   Fe++              0.0159   6.44e-08   0.00323
   H+               -0.0945  -0.000440    -0.398
   HCO3-            0.00100   0.000579      31.7
   HPO4--          9.64e-05   3.48e-08   0.00300
   K+               0.00114    0.00114      40.2
   Mg++              0.0166   3.36e-06    0.0733
   Mn++            0.000361   0.000102      5.05
   Na+                 1.92       1.91  3.96e+04
   O2(aq)         -0.000195  -0.000334     -9.60
   SO4--            0.00104   2.55e-05      2.21
   SiO2(aq)          0.0421   0.000893      48.3
   Ti(OH)4(aq)     0.000223   0.000223      23.2

  Elemental composition               In fluid                  Sorbed
                  total moles     moles       mg/kg        moles       mg/kg
 -------------------------------------------------------------------------------
   Aluminum          0.001717    7.636e-10   1.853e-05
   Calcium            0.01465     0.002344       84.49
   Carbon            0.001000    0.0005786       6.249
   Chlorine             1.915        1.915   6.105e+04
   Chromium         0.0001791    7.552e-23   3.531e-18
   Hydrogen             111.0        111.0   1.006e+05
   Iron               0.01593    6.439e-08    0.003234
   Magnesium          0.01663    3.355e-06     0.07334
   Manganese        0.0003606    0.0001022       5.047
   Oxygen               55.65        55.50   7.986e+05
   Phosphorus       9.637e-05    3.479e-08   0.0009691
   Potassium         0.001144     0.001144       40.21
   Silicon            0.04211    0.0008930       22.55
   Sodium               1.916        1.914   3.957e+04
   Sulfur            0.001042    2.554e-05      0.7364
   Titanium         0.0002226    0.0002226       9.585


          Step #    16             Xi = 0.0068

          Temperature = 100.0 C    Pressure =  1.013 bars
          pH =  7.950              log fO2 =  -57.642
          Eh =  -0.4355 volts      pe =  -5.8821
          Ionic strength      =    1.616628 molal
          Charge imbalance    =    0.003625 eq/kg (0.1249% error)
          Activity of water   =    0.947198
          Solvent mass        =     0.99977 kg
          Solution mass       =      1.1119 kg
          Mineral mass        =   0.0078022 kg
          Solution density    =    1.013    g/cm3
          Solution viscosity  =    0.004    poise
          Chlorinity          =    1.915437 molal
          Dissolved solids    =      100881 mg/kg sol'n
          Hardness            =      224.32 mg/kg sol'n as CaCO3
            carbonate         =       46.04 mg/kg sol'n as CaCO3
            non-carbonate     =      178.27 mg/kg sol'n as CaCO3
          Carbonate alkalinity=       46.04 mg/kg sol'n as CaCO3
          Water type          =    Na-Cl
          Bulk volume         =    1.10e+03 cm3
          Fluid volume        =    1.10e+03 cm3
          Mineral volume      =        2.39 cm3
          Inert volume        =        0.00 cm3
          Porosity            =        99.8 %
          Permeability        =        91.6 cm2
          Mass reacted        =        7.51 g

                          moles          moles         grams          cm3      rxn rate
  Reactants             remaining       reacted       reacted       reacted  (mol/kg sec)
 ------------------------------------------------------------------------------------------
   H2O                    0.03495     0.0002386      0.004299          --            --  
   Al2O3                   0.1820      0.001243        0.1267          --            --  
   CaO                      2.896       0.01977         1.109          --            --  
   Cr2O3                  0.01890     0.0001290       0.01961          --            --  
   FeO(ox)                  3.167       0.02162         1.554          --            --  
   K2O(ox)                0.01525     0.0001041      0.009804          --            --  
   MgO                      3.317       0.02264        0.9125          --            --  
   MnO                    0.07631     0.0005209       0.03695          --            --  
   Na2O(ox)               0.08199     0.0005597       0.03469          --            --  
   P2O5                   0.01012     6.907e-05      0.009804          --            --  
   S                     0.008957     6.115e-05      0.001961     0.0009485          --  
   SiO2                     8.936       0.06100         3.665          --            --  
   TiO2                   0.04702     0.0003210       0.02564          --            --  

  Minerals in system     moles      log moles      grams        volume (cm3)
 ----------------------------------------------------------------------------
   Andradite             0.005878     -2.231          2.987          0.7750
   Chromite             0.0001295     -3.888        0.02899        0.005700
   Hydroxylapatite      4.637e-05     -4.334        0.02329        0.008789
   Magnetite            0.0001516     -3.819        0.03510        0.006750
   Minnesotaite          0.003256     -2.487          1.543          0.4814
   Pyrite               0.0005152     -3.288        0.06182         0.01233
   Saponite-Na           0.007534     -2.123          2.912           1.030
   Tephroite            0.0002118     -3.674        0.04278         0.01614
   Tremolite            0.0002071     -3.684         0.1683         0.05653
                                               _____________   _____________
          (total)                                     7.802           2.393 

  Aqueous species       molality    mg/kg sol'n    act. coef.     log act.
 ---------------------------------------------------------------------------
   Cl-                      1.612     5.138e+04      0.5542       -0.0490
   Na+                      1.611     3.329e+04      0.6254        0.0032
   NaCl(aq)                0.3028     1.591e+04      1.0000       -0.5188
   Ca++                  0.002133         76.85      0.1697       -3.4413
   K+                    0.001141         40.12      0.5542       -3.1990
   Methane(aq)          0.0006195         8.936      1.0000       -3.2079
   NaHSiO3(aq)          0.0004387         39.47      1.0000       -3.3579
   SiO2(aq)             0.0003484         18.82      1.0000       -3.4579
   Ti(OH)4(aq)          0.0003221         33.57      1.0000       -3.4920
   HCO3-                0.0002843         15.60      0.6254       -3.7500
   CaCl+                0.0002275         15.45      0.6254       -3.8469
   CaCl2(aq)            0.0001201         11.99      1.0000       -3.9204
   MnCl+                7.940e-05         6.453      0.6254       -4.3040
   OH-                  7.919e-05         1.211      0.5918       -4.3291
   NaHCO3(aq)           6.956e-05         5.254      1.0000       -4.1576
   KCl(aq)              6.730e-05         4.511      1.0000       -4.1720
   HSiO3-               3.868e-05         2.681      0.6254       -4.6163
   HS-                  2.998e-05        0.8915      0.5918       -4.7510
   Mn++                 1.896e-05        0.9363      0.1697       -5.4925
   CO3--                1.182e-05        0.6377      0.1105       -5.8841
   NaOH(aq)             1.108e-05        0.3983      1.0000       -4.9557
   CaCO3(aq)            6.232e-06        0.5608      1.0000       -5.2054
   CO2(aq)              5.155e-06        0.2040      1.0000       -5.2878
   CaHCO3+              2.695e-06        0.2450      0.6254       -5.7732
   Mg++                 2.213e-06       0.04836      0.2476       -6.2612
   H2(aq)               1.496e-06      0.002711      1.0000       -5.8252
   MgCl+                1.190e-06       0.06395      0.6254       -6.1282
   H2S(aq)              6.056e-07       0.01856      1.0000       -6.2178
   NaCO3-               5.729e-07       0.04275      0.6254       -6.4458
   Formate              1.739e-07      0.007037      0.5918       -6.9876
   Na(For)(aq)          1.424e-07      0.008710      1.0000       -6.8464
   S--                  9.609e-08      0.002770      0.1300       -7.9033
   Fe++                 4.282e-08      0.002150      0.1697       -8.1386
   HPO4--               2.863e-08      0.002471      0.0915       -8.5816
   FeCl+                1.668e-08      0.001369      0.6254       -7.9816
   H+                   1.353e-08     1.226e-05      0.8304       -7.9495
    (only species > 1e-8 molal listed)

  Mineral saturation states
                     log Q/K                          log Q/K
 ----------------------------------------------------------------
   Pyrite             0.0000 sat    Goethite          -0.9204     
   Tremolite          0.0000 sat    Coesite           -1.0381     
   Magnetite          0.0000 sat    Cristobalite(bet  -1.0996     
   Saponite-Na        0.0000 sat    Monohydrocalcite  -1.2473     
   Hydroxylapatite    0.0000 sat    SiO2(am)          -1.2736     
   Andradite          0.0000 sat    Chrysotile        -1.2799     
   Tephroite          0.0000 sat    Dolomite-ord      -1.3972     
   Minnesotaite       0.0000 sat    Dolomite          -1.3979     
   Chromite           0.0000 sat    Hedenbergite      -1.5054     
   Calcite           -0.0161        Fayalite          -1.5089     
   Talc              -0.0974        Halite            -1.6238     
   Aragonite         -0.1597        Saponite-H        -1.6390     
   Rhodochrosite     -0.2024        Mn(OH)2(am)       -1.6991     
   Greenalite        -0.2100        Nontronite-Na     -1.7373     
   Saponite-Ca       -0.2627        Wollastonite      -1.8552     
   Rhodonite         -0.3115        Pseudowollastoni  -1.9895     
   Quartz            -0.3797        Nontronite-Ca     -2.0000     
   Cronstedtite-7A   -0.3921        Enstatite         -2.0544     
   Hematite          -0.4385        FeO               -2.0616     
   Ice               -0.4906        Nontronite-Mg     -2.3255     
   Tridymite         -0.5515        Whitlockite       -2.3505     
   Saponite-Mg       -0.5947        Siderite          -2.4424     
   Chalcedony        -0.5964        Dolomite-dis      -2.5105     
   Troilite          -0.6641        Wustite           -2.5563     
   Diopside          -0.6924        Nontronite-K      -2.6151     
   Pyrrhotite        -0.7437        Magnesite         -2.6492     
   Cristobalite(alp  -0.7974        Eskolaite         -2.7510     
   Saponite-K        -0.8783        Annite            -2.7886     
   Ferrosilite       -0.8997        Brucite           -2.8607     
   Alabandite        -0.9074        Fe(OH)2           -2.8648     
   C                 -0.9082     
    (only minerals with log Q/K > -3 listed)

                         partial
  Gases               press. (bar)     fugacity     fug. coef.    log fug.
 ---------------------------------------------------------------------------
   H2O(g)                  0.8013        0.7895        0.9852     -0.1027
   CH4(g)                  0.7088        0.7084        0.9993     -0.1497
   H2(g)                 0.001871      0.001872         1.001     -2.7276
   CO2(g)               0.0004814     0.0004802        0.9976     -3.3186
   H2S(g)               1.813e-05     1.806e-05        0.9961     -4.7433
   CO(g)                2.603e-10     2.603e-10         1.000*    -9.5846
   HCl(g)               2.915e-12     2.915e-12         1.000*   -11.5354
   C2H4(g)              3.710e-18     3.710e-18         1.000*   -17.4306
   SO2(g)               2.189e-23     2.173e-23        0.9928    -22.6630
   S2(g)                2.076e-24     2.076e-24         1.000*   -23.6828
   Na(g)                2.497e-41     2.497e-41         1.000*   -40.6026
   K(g)                 1.924e-45     1.924e-45         1.000*   -44.7158
   Cl2(g)               6.336e-48     6.336e-48         1.000*   -47.1982
   O2(g)                2.283e-58     2.283e-58        0.9999    -57.6415
   Mg(g)                1.677e-71     1.677e-71         1.000*   -70.7755
   Ca(g)                1.088e-87     1.088e-87         1.000*   -86.9635
   C(g)                 5.207e-94     5.207e-94         1.000*   -93.2834
   Al(g)               5.801e-111    5.801e-111         1.000*  -110.2365
   Si(g)               1.263e-116    1.263e-116         1.000*  -115.8985
    *no data, gas taken to be ideal

                                  In fluid              Sorbed            Kd
  Original basis total moles   moles     mg/kg      moles     mg/kg      L/kg
 -------------------------------------------------------------------------------
   H2O                 55.6       55.5  8.99e+05
   Al+++            0.00249   9.24e-10  2.24e-05
   Ca++              0.0208    0.00249      89.7
   Cl-                 1.92       1.91  6.11e+04
   CrO4--          0.000259   7.11e-23  7.42e-18
   Fe++              0.0226   6.76e-08   0.00340
   H+                -0.137   6.96e-05    0.0631
   HCO3-            0.00100    0.00100      54.9
   HPO4--          0.000139   2.96e-08   0.00255
   K+               0.00121    0.00121      42.5
   Mg++              0.0236   3.41e-06    0.0745
   Mn++            0.000522   9.83e-05      4.86
   Na+                 1.92       1.91  3.96e+04
   O2(aq)         -0.000284   -0.00130     -37.4
   SO4--            0.00106   3.07e-05      2.65
   SiO2(aq)          0.0610   0.000826      44.6
   Ti(OH)4(aq)     0.000322   0.000322      33.6

  Elemental composition               In fluid                  Sorbed
                  total moles     moles       mg/kg        moles       mg/kg
 -------------------------------------------------------------------------------
   Aluminum          0.002486    9.238e-10   2.242e-05
   Calcium            0.02077     0.002489       89.70
   Carbon            0.001000     0.001000       10.80
   Chlorine             1.915        1.915   6.106e+04
   Chromium         0.0002590    7.115e-23   3.327e-18
   Hydrogen             111.0        111.0   1.006e+05
   Iron               0.02262    6.760e-08    0.003395
   Magnesium          0.02364    3.409e-06     0.07452
   Manganese        0.0005219    9.833e-05       4.858
   Oxygen               55.71        55.50   7.986e+05
   Phosphorus       0.0001391    2.959e-08   0.0008242
   Potassium         0.001208     0.001208       42.48
   Silicon            0.06100    0.0008256       20.85
   Sodium               1.916        1.914   3.956e+04
   Sulfur            0.001061    3.067e-05      0.8845
   Titanium         0.0003220    0.0003220       13.87


          Step #    17             Xi = 0.0085

          Temperature = 100.0 C    Pressure =  1.013 bars
          pH =  8.041              log fO2 =  -58.703
          Eh =  -0.4619 volts      pe =  -6.2394
          Ionic strength      =    1.616514 molal
          Charge imbalance    =    0.003625 eq/kg (0.1249% error)
          Activity of water   =    0.947193
          Solvent mass        =     0.99971 kg
          Solution mass       =      1.1119 kg
          Mineral mass        =   0.0098225 kg
          Solution density    =    1.013    g/cm3
          Solution viscosity  =    0.004    poise
          Chlorinity          =    1.915560 molal
          Dissolved solids    =      100874 mg/kg sol'n
          Hardness            =      225.17 mg/kg sol'n as CaCO3
            carbonate         =       46.59 mg/kg sol'n as CaCO3
            non-carbonate     =      178.58 mg/kg sol'n as CaCO3
          Carbonate alkalinity=       46.59 mg/kg sol'n as CaCO3
          Water type          =    Na-Cl
          Bulk volume         =    1.10e+03 cm3
          Fluid volume        =    1.10e+03 cm3
          Mineral volume      =        3.01 cm3
          Inert volume        =        0.00 cm3
          Porosity            =        99.7 %
          Permeability        =        89.8 cm2
          Mass reacted        =        9.45 g

                          moles          moles         grams          cm3      rxn rate
  Reactants             remaining       reacted       reacted       reacted  (mol/kg sec)
 ------------------------------------------------------------------------------------------
   H2O                    0.03489     0.0003003      0.005409          --            --  
   Al2O3                   0.1817      0.001564        0.1594          --            --  
   CaO                      2.891       0.02488         1.395          --            --  
   Cr2O3                  0.01886     0.0001623       0.02467          --            --  
   FeO(ox)                  3.162       0.02721         1.955          --            --  
   K2O(ox)                0.01522     0.0001310       0.01234          --            --  
   MgO                      3.311       0.02849         1.148          --            --  
   MnO                    0.07617     0.0006555       0.04650          --            --  
   Na2O(ox)               0.08184     0.0007043       0.04365          --            --  
   P2O5                   0.01010     8.691e-05       0.01234          --            --  
   S                     0.008941     7.695e-05      0.002467      0.001193          --  
   SiO2                     8.920       0.07676         4.612          --            --  
   TiO2                   0.04694     0.0004039       0.03227          --            --  

  Minerals in system     moles      log moles      grams        volume (cm3)
 ----------------------------------------------------------------------------
   Andradite             0.007556     -2.122          3.840          0.9962
   Chromite             0.0001628     -3.788        0.03645        0.007166
   Hydroxylapatite      5.827e-05     -4.235        0.02927         0.01104
   Minnesotaite          0.004142     -2.383          1.963          0.6125
   Pyrite               0.0005081     -3.294        0.06096         0.01216
   Saponite-Na           0.009479     -2.023          3.664           1.296
   Tephroite            0.0002925     -3.534        0.05908         0.02230
   Tremolite            0.0002098     -3.678         0.1704         0.05725
                                               _____________   _____________
          (total)                                     9.823           3.014 

  Aqueous species       molality    mg/kg sol'n    act. coef.     log act.
 ---------------------------------------------------------------------------
   Cl-                      1.612     5.139e+04      0.5542       -0.0489
   Na+                      1.611     3.329e+04      0.6254        0.0031
   NaCl(aq)                0.3028     1.591e+04      1.0000       -0.5188
   Ca++                  0.002149         77.44      0.1697       -3.4380
   K+                    0.001192         41.90      0.5542       -3.1801
   Methane(aq)          0.0009946         14.35      1.0000       -3.0024
   NaHSiO3(aq)          0.0004412         39.70      1.0000       -3.3554
   Ti(OH)4(aq)          0.0004050         42.21      1.0000       -3.3925
   SiO2(aq)             0.0002837         15.33      1.0000       -3.5472
   CaCl+                0.0002292         15.57      0.6254       -3.8436
   CaCl2(aq)            0.0001211         12.08      1.0000       -3.9170
   OH-                  9.783e-05         1.496      0.5918       -4.2373
   KCl(aq)              7.031e-05         4.713      1.0000       -4.1530
   HS-                  5.951e-05         1.770      0.5918       -4.4532
   MnCl+                5.766e-05         4.686      0.6254       -4.4429
   HSiO3-               3.891e-05         2.697      0.6254       -4.6138
   Mn++                 1.376e-05        0.6799      0.1697       -5.6315
   NaOH(aq)             1.368e-05        0.4920      1.0000       -4.8639
   H2(aq)               5.079e-06      0.009205      1.0000       -5.2942
   HCO3-                4.240e-06        0.2326      0.6254       -5.5765
   Mg++                 1.696e-06       0.03707      0.2476       -6.3768
   NaHCO3(aq)           1.037e-06       0.07835      1.0000       -5.9841
   H2S(aq)              9.730e-07       0.02982      1.0000       -6.0119
   MgCl+                9.123e-07       0.04902      0.6254       -6.2437
   S--                  2.356e-07      0.006794      0.1300       -7.5137
   CO3--                2.177e-07       0.01175      0.1105       -7.6187
   CaCO3(aq)            1.157e-07       0.01041      1.0000       -6.9368
   CO2(aq)              6.223e-08      0.002462      1.0000       -7.2060
   CaHCO3+              4.050e-08      0.003681      0.6254       -7.5964
   Fe++                 3.690e-08      0.001853      0.1697       -8.2032
   HPO4--               2.133e-08      0.001840      0.0915       -8.7095
   FeCl+                1.438e-08      0.001180      0.6254       -8.0462
   H+                   1.095e-08     9.923e-06      0.8304       -8.0413
   NaCO3-               1.055e-08     0.0007875      0.6254       -8.1805
    (only species > 1e-8 molal listed)

  Mineral saturation states
                     log Q/K                          log Q/K
 ----------------------------------------------------------------
   Pyrite             0.0000 sat    Coesite           -1.1274     
   Saponite-Na        0.0000 sat    Cristobalite(bet  -1.1889     
   Andradite          0.0000 sat    Chrysotile        -1.2542     
   Minnesotaite       0.0000 sat    Fayalite          -1.3601     
   Hydroxylapatite    0.0000 sat    SiO2(am)          -1.3629     
   Chromite           0.0000 sat    Hedenbergite      -1.3780     
   Tephroite          0.0000 sat    Halite            -1.6238     
   Tremolite          0.0000 sat    Mn(OH)2(am)       -1.6545     
   Greenalite        -0.0315        Saponite-H        -1.6693     
   Magnetite         -0.1739        Calcite           -1.7475     
   Talc              -0.2503        Wollastonite      -1.7576     
   Saponite-Ca       -0.2621        C                 -1.7646     
   Troilite          -0.3392        Aragonite         -1.8911     
   Rhodonite         -0.3562        Pseudowollastoni  -1.8919     
   Pyrrhotite        -0.4188        FeO               -1.9426     
   Quartz            -0.4690        Enstatite         -2.0757     
   Ice               -0.4906        Rhodochrosite     -2.0760     
   Cronstedtite-7A   -0.5363        Nontronite-Na     -2.2344     
   Saponite-Mg       -0.6137        Annite            -2.3063     
   Diopside          -0.6160        Whitlockite       -2.4128     
   Tridymite         -0.6408        Wustite           -2.4718     
   Alabandite        -0.6568        Nontronite-Ca     -2.4965     
   Chalcedony        -0.6857        Fe(OH)2           -2.7458     
   Hematite          -0.7314        Brucite           -2.7927     
   Ferrosilite       -0.8700        Nontronite-Mg     -2.8416     
   Saponite-K        -0.8721        Eskolaite         -2.8700     
   Cristobalite(alp  -0.8867        Monohydrocalcite  -2.9786     
   Goethite          -1.0669        Analcime          -2.9876     
    (only minerals with log Q/K > -3 listed)

                         partial
  Gases               press. (bar)     fugacity     fug. coef.    log fug.
 ---------------------------------------------------------------------------
   CH4(g)                   1.138         1.137        0.9993      0.0558
   H2O(g)                  0.8013        0.7895        0.9852     -0.1027
   H2(g)                 0.006354      0.006359         1.001     -2.1966
   H2S(g)               2.913e-05     2.902e-05        0.9961     -4.5374
   CO2(g)               5.810e-06     5.797e-06        0.9976     -5.2368
   CO(g)                1.067e-11     1.067e-11         1.000*   -10.9719
   HCl(g)               2.360e-12     2.360e-12         1.000*   -11.6272
   C2H4(g)              8.292e-19     8.292e-19         1.000*   -18.0814
   SO2(g)               8.980e-25     8.915e-25        0.9928    -24.0499
   S2(g)                4.647e-25     4.647e-25         1.000*   -24.3328
   Na(g)                5.684e-41     5.684e-41         1.000*   -40.2454
   K(g)                 4.575e-45     4.575e-45         1.000*   -44.3396
   Cl2(g)               1.223e-48     1.223e-48         1.000*   -47.9127
   O2(g)                1.980e-59     1.980e-59        0.9999    -58.7034
   Mg(g)                6.661e-71     6.661e-71         1.000*   -70.1765
   Ca(g)                5.680e-87     5.680e-87         1.000*   -86.2456
   C(g)                 7.248e-95     7.248e-95         1.000*   -94.1398
   Al(g)               6.954e-110    6.954e-110         1.000*  -109.1578
   Si(g)               1.186e-115    1.186e-115         1.000*  -114.9258
    *no data, gas taken to be ideal

                                  In fluid              Sorbed            Kd
  Original basis total moles   moles     mg/kg      moles     mg/kg      L/kg
 -------------------------------------------------------------------------------
   H2O                 55.6       55.5  8.99e+05
   Al+++            0.00313   2.19e-09  5.30e-05
   Ca++              0.0259    0.00250      90.1
   Cl-                 1.92       1.92  6.11e+04
   CrO4--          0.000326   5.83e-23  6.08e-18
   Fe++              0.0282   5.83e-08   0.00293
   H+                -0.172   0.000464     0.421
   HCO3-            0.00100    0.00100      54.9
   HPO4--          0.000175   2.19e-08   0.00189
   K+               0.00126    0.00126      44.4
   Mg++              0.0295   2.61e-06    0.0570
   Mn++            0.000657   7.14e-05      3.53
   Na+                 1.92       1.91  3.96e+04
   O2(aq)         -0.000357   -0.00211     -60.8
   SO4--            0.00108   6.07e-05      5.24
   SiO2(aq)          0.0768   0.000764      41.3
   Ti(OH)4(aq)     0.000405   0.000405      42.2

  Elemental composition               In fluid                  Sorbed
                  total moles     moles       mg/kg        moles       mg/kg
 -------------------------------------------------------------------------------
   Aluminum          0.003128    2.185e-09   5.303e-05
   Calcium            0.02588     0.002499       90.07
   Carbon            0.001000     0.001000       10.80
   Chlorine             1.915        1.915   6.106e+04
   Chromium         0.0003257    5.829e-23   2.726e-18
   Hydrogen             111.0        111.0   1.006e+05
   Iron               0.02821    5.826e-08    0.002926
   Magnesium          0.02949    2.608e-06     0.05700
   Manganese        0.0006565    7.141e-05       3.528
   Oxygen               55.76        55.50   7.986e+05
   Phosphorus       0.0001748    2.192e-08   0.0006106
   Potassium         0.001262     0.001262       44.38
   Silicon            0.07676    0.0007636       19.29
   Sodium               1.916        1.913   3.956e+04
   Sulfur            0.001077    6.070e-05       1.751
   Titanium         0.0004049    0.0004049       17.44


          Step #    18             Xi = 0.0112

          Temperature = 100.0 C    Pressure =  1.013 bars
          pH =  8.338              log fO2 =  -62.541
          Eh =  -0.5549 volts      pe =  -7.4951
          Ionic strength      =    1.617281 molal
          Charge imbalance    =    0.003625 eq/kg (0.1248% error)
          Activity of water   =    0.947186
          Solvent mass        =     0.99956 kg
          Solution mass       =      1.1118 kg
          Mineral mass        =    0.012804 kg
          Solution density    =    1.013    g/cm3
          Solution viscosity  =    0.004    poise
          Chlorinity          =    1.915834 molal
          Dissolved solids    =      100944 mg/kg sol'n
          Hardness            =      251.46 mg/kg sol'n as CaCO3
            carbonate         =       48.85 mg/kg sol'n as CaCO3
            non-carbonate     =      202.61 mg/kg sol'n as CaCO3
          Carbonate alkalinity=       48.85 mg/kg sol'n as CaCO3
          Water type          =    Na-Cl
          Bulk volume         =    1.10e+03 cm3
          Fluid volume        =    1.10e+03 cm3
          Mineral volume      =        3.99 cm3
          Inert volume        =        0.00 cm3
          Porosity            =        99.6 %
          Permeability        =        87.1 cm2
          Mass reacted        =        12.4 g

                          moles          moles         grams          cm3      rxn rate
  Reactants             remaining       reacted       reacted       reacted  (mol/kg sec)
 ------------------------------------------------------------------------------------------
   H2O                    0.03480     0.0003927      0.007075          --            --  
   Al2O3                   0.1812      0.002045        0.2085          --            --  
   CaO                      2.883       0.03254         1.825          --            --  
   Cr2O3                  0.01881     0.0002123       0.03227          --            --  
   FeO(ox)                  3.153       0.03559         2.557          --            --  
   K2O(ox)                0.01518     0.0001713       0.01614          --            --  
   MgO                      3.302       0.03726         1.502          --            --  
   MnO                    0.07597     0.0008574       0.06082          --            --  
   Na2O(ox)               0.08163     0.0009212       0.05709          --            --  
   P2O5                   0.01007     0.0001137       0.01614          --            --  
   S                     0.008918     0.0001006      0.003227      0.001561          --  
   SiO2                     8.896        0.1004         6.032          --            --  
   TiO2                   0.04681     0.0005283       0.04220          --            --  

  Minerals in system     moles      log moles      grams        volume (cm3)
 ----------------------------------------------------------------------------
   Andradite             0.008526     -2.069          4.333           1.124
   Annite               4.407e-05     -4.356        0.02256        0.006801
   Chromite             0.0002128     -3.672        0.04764        0.009366
   Greenalite            0.001980     -2.703         0.7359          0.2276
   Hydroxylapatite      7.611e-05     -4.119        0.03823         0.01443
   Mesolite             0.0005315     -3.275         0.2061         0.09099
   Minnesotaite          0.004133     -2.384          1.959          0.6112
   Saponite-Na           0.009058     -2.043          3.501           1.238
   Tephroite            0.0004199     -3.377        0.08480         0.03200
   Tremolite             0.002218     -2.654          1.802          0.6053
   Troilite             0.0008518     -3.070        0.07488         0.02826
                                               _____________   _____________
          (total)                                     12.80           3.988 

  Aqueous species       molality    mg/kg sol'n    act. coef.     log act.
 ---------------------------------------------------------------------------
   Cl-                      1.612     5.139e+04      0.5542       -0.0489
   Na+                      1.611     3.329e+04      0.6254        0.0032
   NaCl(aq)                0.3029     1.591e+04      1.0000       -0.5187
   Ca++                  0.002402         86.57      0.1697       -3.3896
   K+                    0.001227         43.12      0.5542       -3.1676
   Methane(aq)           0.001000         14.43      1.0000       -2.9998
   NaHSiO3(aq)          0.0008421         75.77      1.0000       -3.0746
   Ti(OH)4(aq)          0.0005295         55.18      1.0000       -3.2761
   H2(aq)               0.0004211        0.7632      1.0000       -3.3756
   SiO2(aq)             0.0002736         14.78      1.0000       -3.5629
   CaCl+                0.0002563         17.40      0.6254       -3.7951
   HS-                  0.0002450         7.286      0.5918       -3.8386
   OH-                  0.0001936         2.960      0.5918       -3.9409
   CaCl2(aq)            0.0001354         13.51      1.0000       -3.8685
   HSiO3-               7.426e-05         5.147      0.6254       -4.3331
   KCl(aq)              7.236e-05         4.850      1.0000       -4.1405
   NaOH(aq)             2.707e-05        0.9736      1.0000       -4.5674
   MnCl+                1.499e-05         1.218      0.6254       -5.0279
   Mn++                 3.579e-06        0.1768      0.1697       -6.2165
   H2S(aq)              2.024e-06       0.06203      1.0000       -5.6937
   S--                  1.920e-06       0.05536      0.1300       -6.6027
   AlO2-                3.041e-07       0.01613      0.6254       -6.7208
   Mg++                 2.542e-07      0.005555      0.2476       -7.2010
   MgCl+                1.367e-07      0.007347      0.6254       -7.0679
   NaAlO2(aq)           1.101e-07      0.008117      1.0000       -6.9580
    (only species > 1e-8 molal listed)

  Mineral saturation states
                     log Q/K                          log Q/K
 ----------------------------------------------------------------
   Tephroite          0.0000 sat    Pseudowollastoni  -1.2663     
   Minnesotaite       0.0000 sat    Fayalite          -1.3339     
   Tremolite          0.0000 sat    SiO2(am)          -1.3786     
   Chromite           0.0000 sat    Phlogopite        -1.5662     
   Troilite           0.0000 sat    Halite            -1.6237     
   Annite             0.0000 sat    Mn(OH)2(am)       -1.6466     
   Mesolite           0.0000 sat    Daphnite-14A      -1.6866     
   Andradite          0.0000 sat    Diaspore          -1.7061     
   Hydroxylapatite    0.0000 sat    Saponite-H        -1.7671     
   Greenalite         0.0000 sat    FeO               -1.9217     
   Saponite-Na        0.0000 sat    Albite_high       -1.9791     
   Pyrrhotite        -0.0796        Chrysotile        -1.9798     
   Diopside          -0.2375        Boehmite          -2.0009     
   Saponite-Ca       -0.2541        Goethite          -2.0052     
   Alabandite        -0.3308        Magnetite         -2.0297     
   Rhodonite         -0.3640        Celadonite        -2.1002     
   Quartz            -0.4847        Maximum_Microcli  -2.1268     
   Ice               -0.4906        K-Feldspar        -2.1396     
   Tridymite         -0.6565        Jadeite           -2.2015     
   Chalcedony        -0.7014        Prehnite          -2.2784     
   Hedenbergite      -0.7472        Natrolite         -2.3023     
   Saponite-Mg       -0.7497        Enstatite         -2.3227     
   Analcime          -0.8327        Scolecite         -2.3544     
   Ferrosilite       -0.8648        Cronstedtite-7A   -2.3867     
   Saponite-K        -0.8679        Nepheline         -2.4980     
   Cristobalite(alp  -0.9024        Gibbsite          -2.4981     
   Talc              -1.0073        Wustite           -2.5536     
   Albite            -1.0480        Hematite          -2.6081     
   Albite_low        -1.0480        Whitlockite       -2.6266     
   Wollastonite      -1.1320        Fe(OH)2           -2.7248     
   Coesite           -1.1431        Eskolaite         -2.8909     
   Cristobalite(bet  -1.2046        Sanidine_high     -2.9356     
   Pyrite            -1.2613     
    (only minerals with log Q/K > -3 listed)

                         partial
  Gases               press. (bar)     fugacity     fug. coef.    log fug.
 ---------------------------------------------------------------------------
   CH4(g)                   1.145         1.144        0.9993      0.0584
   H2O(g)                  0.8013        0.7895        0.9852     -0.1027
   H2(g)                   0.5269        0.5272         1.001     -0.2780
   H2S(g)               6.060e-05     6.037e-05        0.9961     -4.2192
   HCl(g)               1.192e-12     1.192e-12         1.000*   -11.9236
   CO2(g)               1.237e-13     1.234e-13        0.9976    -12.9088
   CO(g)                1.883e-17     1.883e-17         1.000*   -16.7253
   C2H4(g)              1.220e-22     1.220e-22         1.000*   -21.9135
   S2(g)                2.926e-28     2.926e-28         1.000*   -27.5337
   SO2(g)               3.277e-30     3.254e-30        0.9928    -29.4876
   Na(g)                1.024e-39     1.024e-39         1.000*   -38.9896
   K(g)                 8.486e-44     8.486e-44         1.000*   -43.0713
   Cl2(g)               3.766e-51     3.766e-51         1.000*   -50.4241
   O2(g)                2.880e-63     2.879e-63        0.9999    -62.5407
   Mg(g)                3.242e-69     3.242e-69         1.000*   -68.4892
   Ca(g)                2.062e-84     2.062e-84         1.000*   -83.6857
   C(g)                 1.060e-98     1.060e-98         1.000*   -97.9745
   Al(g)               5.033e-105    5.033e-105         1.000*  -104.2981
   Si(g)               7.866e-112    7.866e-112         1.000*  -111.1043
    *no data, gas taken to be ideal

                                  In fluid              Sorbed            Kd
  Original basis total moles   moles     mg/kg      moles     mg/kg      L/kg
 -------------------------------------------------------------------------------
   H2O                 55.6       55.5  8.99e+05
   Al+++            0.00409   4.14e-07    0.0101
   Ca++              0.0335    0.00279      101.
   Cl-                 1.92       1.91  6.11e+04
   CrO4--          0.000426   1.04e-22  1.09e-17
   Fe++              0.0366   1.56e-08  0.000784
   H+                -0.225   0.000111     0.100
   HCO3-            0.00100    0.00100      54.9
   HPO4--          0.000228   7.25e-09  0.000626
   K+               0.00134    0.00130      45.7
   Mg++              0.0383   3.91e-07   0.00854
   Mn++            0.000858   1.86e-05     0.917
   Na+                 1.92       1.91  3.96e+04
   O2(aq)         -0.000468   -0.00271     -77.9
   SO4--            0.00110   0.000249      21.5
   SiO2(aq)           0.100    0.00119      64.3
   Ti(OH)4(aq)     0.000529   0.000529      55.2

  Elemental composition               In fluid                  Sorbed
                  total moles     moles       mg/kg        moles       mg/kg
 -------------------------------------------------------------------------------
   Aluminum          0.004091    4.143e-07     0.01005
   Calcium            0.03354     0.002793       100.7
   Carbon            0.001000     0.001000       10.80
   Chlorine             1.915        1.915   6.107e+04
   Chromium         0.0004256    1.044e-22   4.881e-18
   Hydrogen             111.0        111.0   1.006e+05
   Iron               0.03659    1.561e-08   0.0007841
   Magnesium          0.03826    3.908e-07    0.008543
   Manganese        0.0008584    1.856e-05      0.9173
   Oxygen               55.83        55.49   7.985e+05
   Phosphorus       0.0002283    7.251e-09   0.0002020
   Potassium         0.001343     0.001299       45.67
   Silicon             0.1004     0.001189       30.05
   Sodium               1.917        1.913   3.957e+04
   Sulfur            0.001101    0.0002489       7.177
   Titanium         0.0005293    0.0005293       22.79


          Step #    23             Xi = 0.0190

          Temperature = 100.0 C    Pressure =  1.013 bars
          pH =  8.436              log fO2 =  -62.640
          Eh =  -0.5640 volts      pe =  -7.6180
          Ionic strength      =    1.617201 molal
          Charge imbalance    =    0.003627 eq/kg (0.1249% error)
          Activity of water   =    0.947166
          Solvent mass        =     0.99904 kg
          Solution mass       =      1.1113 kg
          Mineral mass        =    0.021913 kg
          Solution density    =    1.013    g/cm3
          Solution viscosity  =    0.004    poise
          Chlorinity          =    1.916846 molal
          Dissolved solids    =      101053 mg/kg sol'n
          Hardness            =      166.19 mg/kg sol'n as CaCO3
            carbonate         =       49.87 mg/kg sol'n as CaCO3
            non-carbonate     =      116.32 mg/kg sol'n as CaCO3
          Carbonate alkalinity=       49.87 mg/kg sol'n as CaCO3
          Water type          =    Na-Cl
          Bulk volume         =    1.10e+03 cm3
          Fluid volume        =    1.10e+03 cm3
          Mineral volume      =        7.01 cm3
          Inert volume        =        0.00 cm3
          Porosity            =        99.4 %
          Permeability        =        79.2 cm2
          Mass reacted        =          21 g

                          moles          moles         grams          cm3      rxn rate
  Reactants             remaining       reacted       reacted       reacted  (mol/kg sec)
 ------------------------------------------------------------------------------------------
   H2O                    0.03452     0.0006678       0.01203          --            --  
   Al2O3                   0.1798      0.003477        0.3546          --            --  
   CaO                      2.860       0.05532         3.102          --            --  
   Cr2O3                  0.01867     0.0003610       0.05487          --            --  
   FeO(ox)                  3.129       0.06051         4.348          --            --  
   K2O(ox)                0.01506     0.0002913       0.02744          --            --  
   MgO                      3.276       0.06336         2.554          --            --  
   MnO                    0.07537      0.001458        0.1034          --            --  
   Na2O(ox)               0.08098      0.001566       0.09708          --            --  
   P2O5                  0.009993     0.0001933       0.02744          --            --  
   S                     0.008847     0.0001711      0.005487      0.002654          --  
   SiO2                     8.826        0.1707         10.26          --            --  
   TiO2                   0.04644     0.0008983       0.07176          --            --  

  Minerals in system     moles      log moles      grams        volume (cm3)
 ----------------------------------------------------------------------------
   Andradite             0.008647     -2.063          4.394           1.140
   Annite               0.0004500     -3.347         0.2303         0.06944
   Chromite             0.0003615     -3.442        0.08092         0.01591
   Greenalite             0.01354     -1.868          5.032           1.557
   Hydroxylapatite      0.0001292     -3.889        0.06489         0.02449
   Mesolite              0.003269     -2.486          1.268          0.5597
   Minnesotaite         0.0003461     -3.461         0.1640         0.05118
   Tephroite            0.0007235     -3.141         0.1461         0.05514
   Tremolite              0.01287     -1.890          10.46           3.513
   Troilite             0.0008592     -3.066        0.07554         0.02851
                                               _____________   _____________
          (total)                                     21.91           7.014 

  Aqueous species       molality    mg/kg sol'n    act. coef.     log act.
 ---------------------------------------------------------------------------
   Na+                      1.613     3.334e+04      0.6254        0.0039
   Cl-                      1.613     5.140e+04      0.5542       -0.0487
   NaCl(aq)                0.3035     1.594e+04      1.0000       -0.5179
   Ca++                  0.001588         57.21      0.1697       -3.5695
   K+                    0.001070         37.63      0.5542       -3.2268
   NaHSiO3(aq)           0.001057         95.13      1.0000       -2.9758
   Methane(aq)           0.001001         14.44      1.0000       -2.9996
   Ti(OH)4(aq)          0.0009002         93.80      1.0000       -3.0457
   H2(aq)               0.0004718        0.8550      1.0000       -3.3262
   HS-                  0.0003071         9.132      0.5918       -3.7405
   SiO2(aq)             0.0002736         14.78      1.0000       -3.5629
   OH-                  0.0002427         3.711      0.5918       -3.8427
   CaCl+                0.0001694         11.51      0.6254       -3.9748
   HSiO3-               9.309e-05         6.451      0.6254       -4.2349
   CaCl2(aq)            8.953e-05         8.932      1.0000       -4.0480
   KCl(aq)              6.317e-05         4.234      1.0000       -4.1995
   NaOH(aq)             3.399e-05         1.222      1.0000       -4.4686
   MnCl+                9.545e-06        0.7756      0.6254       -5.2241
   S--                  3.018e-06       0.08699      0.1300       -6.4064
   Mn++                 2.277e-06        0.1125      0.1697       -6.4128
   H2S(aq)              2.024e-06       0.06202      1.0000       -5.6937
   AlO2-                3.485e-07       0.01848      0.6254       -6.6616
   Mg++                 1.593e-07      0.003481      0.2476       -7.4039
   NaAlO2(aq)           1.264e-07      0.009316      1.0000       -6.8982
   MgCl+                8.574e-08      0.004606      0.6254       -7.2706
   HPO4--               1.052e-08     0.0009074      0.0915       -9.0166
    (only species > 1e-8 molal listed)

  Mineral saturation states
                     log Q/K                          log Q/K
 ----------------------------------------------------------------
   Hydroxylapatite    0.0000 sat    Pyrite            -1.3107     
   Troilite           0.0000 sat    Fayalite          -1.3339     
   Chromite           0.0000 sat    SiO2(am)          -1.3786     
   Tephroite          0.0000 sat    Phlogopite        -1.5859     
   Greenalite         0.0000 sat    Halite            -1.6229     
   Mesolite           0.0000 sat    Mn(OH)2(am)       -1.6466     
   Minnesotaite       0.0000 sat    Diaspore          -1.7451     
   Annite             0.0000 sat    Daphnite-14A      -1.7646     
   Andradite          0.0000 sat    Saponite-H        -1.7997     
   Tremolite          0.0000 sat    Albite_high       -1.9192     
   Saponite-Na       -0.0000 sat    FeO               -1.9217     
   Pyrrhotite        -0.0796        Chrysotile        -1.9995     
   Diopside          -0.2276        Goethite          -2.0299     
   Saponite-Ca       -0.2840        Boehmite          -2.0399     
   Alabandite        -0.3308        Magnetite         -2.0790     
   Rhodonite         -0.3640        Celadonite        -2.1068     
   Quartz            -0.4847        Maximum_Microcli  -2.1268     
   Ice               -0.4906        K-Feldspar        -2.1396     
   Tridymite         -0.6565        Jadeite           -2.1417     
   Chalcedony        -0.7014        Natrolite         -2.1826     
   Hedenbergite      -0.7307        Prehnite          -2.3235     
   Analcime          -0.7752        Enstatite         -2.3293     
   Saponite-Mg       -0.7834        Scolecite         -2.4159     
   Ferrosilite       -0.8647        Cronstedtite-7A   -2.4361     
   Saponite-K        -0.8877        Nepheline         -2.4382     
   Cristobalite(alp  -0.9024        Gibbsite          -2.5371     
   Albite            -0.9881        Wustite           -2.5562     
   Albite_low        -0.9881        Whitlockite       -2.6320     
   Talc              -1.0270        Hematite          -2.6575     
   Wollastonite      -1.1156        Fe(OH)2           -2.7248     
   Coesite           -1.1431        Eskolaite         -2.8909     
   Cristobalite(bet  -1.2046        Sanidine_high     -2.9356     
   Pseudowollastoni  -1.2499     
    (only minerals with log Q/K > -3 listed)

                         partial
  Gases               press. (bar)     fugacity     fug. coef.    log fug.
 ---------------------------------------------------------------------------
   CH4(g)                   1.145         1.145        0.9993      0.0586
   H2O(g)                  0.8013        0.7895        0.9852     -0.1027
   H2(g)                   0.5903        0.5907         1.001     -0.2286
   H2S(g)               6.060e-05     6.037e-05        0.9961     -4.2192
   HCl(g)               9.516e-13     9.516e-13         1.000*   -12.0216
   CO2(g)               7.850e-14     7.832e-14        0.9976    -13.1061
   CO(g)                1.339e-17     1.339e-17         1.000*   -16.8732
   C2H4(g)              9.731e-23     9.731e-23         1.000*   -22.0118
   S2(g)                2.331e-28     2.331e-28         1.000*   -27.6325
   SO2(g)               2.330e-30     2.313e-30        0.9928    -29.6358
   Na(g)                1.361e-39     1.361e-39         1.000*   -38.8660
   K(g)                 9.826e-44     9.826e-44         1.000*   -43.0076
   Cl2(g)               2.141e-51     2.141e-51         1.000*   -50.6695
   O2(g)                2.294e-63     2.293e-63        0.9999    -62.6395
   Mg(g)                3.578e-69     3.578e-69         1.000*   -68.4464
   Ca(g)                2.400e-84     2.400e-84         1.000*   -83.6198
   C(g)                 8.452e-99     8.452e-99         1.000*   -98.0730
   Al(g)               5.457e-105    5.457e-105         1.000*  -104.2630
   Si(g)               9.875e-112    9.875e-112         1.000*  -111.0055
    *no data, gas taken to be ideal

                                  In fluid              Sorbed            Kd
  Original basis total moles   moles     mg/kg      moles     mg/kg      L/kg
 -------------------------------------------------------------------------------
   H2O                 55.7       55.5  8.99e+05
   Al+++            0.00696   4.75e-07    0.0115
   Ca++              0.0563    0.00185      66.5
   Cl-                 1.92       1.92  6.11e+04
   CrO4--          0.000723   7.00e-23  7.30e-18
   Fe++              0.0615   9.93e-09  0.000499
   H+                -0.383  -0.000117    -0.106
   HCO3-            0.00100    0.00100      54.9
   HPO4--          0.000388   1.07e-08  0.000922
   K+               0.00158    0.00113      39.8
   Mg++              0.0644   2.45e-07   0.00535
   Mn++             0.00146   1.18e-05     0.584
   Na+                 1.92       1.92  3.96e+04
   O2(aq)         -0.000797   -0.00286     -82.3
   SO4--            0.00117   0.000312      27.0
   SiO2(aq)           0.171    0.00142      76.9
   Ti(OH)4(aq)     0.000899   0.000899      93.8

  Elemental composition               In fluid                  Sorbed
                  total moles     moles       mg/kg        moles       mg/kg
 -------------------------------------------------------------------------------
   Aluminum          0.006956    4.747e-07     0.01152
   Calcium            0.05632     0.001845       66.54
   Carbon            0.001000     0.001000       10.81
   Chlorine             1.915        1.915   6.109e+04
   Chromium         0.0007231    6.998e-23   3.274e-18
   Hydrogen             111.0        110.9   1.006e+05
   Iron               0.06151    9.931e-09   0.0004991
   Magnesium          0.06436    2.448e-07    0.005355
   Manganese         0.001459    1.181e-05      0.5839
   Oxygen               56.05        55.46   7.985e+05
   Phosphorus       0.0003876    1.068e-08   0.0002975
   Potassium         0.001583     0.001133       39.85
   Silicon             0.1707     0.001423       35.95
   Sodium               1.918        1.916   3.963e+04
   Sulfur            0.001171    0.0003119       8.999
   Titanium         0.0008993    0.0008993       38.75


          Step #    54             Xi = 0.0333

          Temperature = 100.0 C    Pressure =  1.013 bars
          pH =  8.616              log fO2 =  -64.915
          Eh =  -0.6195 volts      pe =  -8.3669
          Ionic strength      =    1.618666 molal
          Charge imbalance    =    0.003629 eq/kg (0.1248% error)
          Activity of water   =    0.947131
          Solvent mass        =     0.99825 kg
          Solution mass       =      1.1107 kg
          Mineral mass        =    0.038423 kg
          Solution density    =    1.013    g/cm3
          Solution viscosity  =    0.004    poise
          Chlorinity          =    1.918354 molal
          Dissolved solids    =      101257 mg/kg sol'n
          Hardness            =      173.80 mg/kg sol'n as CaCO3
            carbonate         =       52.18 mg/kg sol'n as CaCO3
            non-carbonate     =      121.62 mg/kg sol'n as CaCO3
          Carbonate alkalinity=       52.18 mg/kg sol'n as CaCO3
          Water type          =    Na-Cl
          Bulk volume         =    1.11e+03 cm3
          Fluid volume        =    1.10e+03 cm3
          Mineral volume      =        12.3 cm3
          Inert volume        =        0.00 cm3
          Porosity            =        98.9 %
          Permeability        =        67.3 cm2
          Mass reacted        =        36.9 g

                          moles          moles         grams          cm3      rxn rate
  Reactants             remaining       reacted       reacted       reacted  (mol/kg sec)
 ------------------------------------------------------------------------------------------
   H2O                    0.03402      0.001173       0.02113          --            --  
   Al2O3                   0.1772      0.006107        0.6226          --            --  
   CaO                      2.818       0.09715         5.448          --            --  
   Cr2O3                  0.01839     0.0006340       0.09636          --            --  
   FeO(ox)                  3.083        0.1063         7.635          --            --  
   K2O(ox)                0.01484     0.0005115       0.04818          --            --  
   MgO                      3.228        0.1113         4.484          --            --  
   MnO                    0.07427      0.002560        0.1816          --            --  
   Na2O(ox)               0.07980      0.002751        0.1705          --            --  
   P2O5                  0.009847     0.0003394       0.04818          --            --  
   S                     0.008718     0.0003005      0.009636      0.004661          --  
   SiO2                     8.697        0.2998         18.01          --            --  
   TiO2                   0.04576      0.001578        0.1260          --            --  

  Minerals in system     moles      log moles      grams        volume (cm3)
 ----------------------------------------------------------------------------
   Andradite              0.01478     -1.830          7.509           1.948
   Annite               0.0008741     -3.058         0.4475          0.1349
   Chromite             0.0006345     -3.198         0.1420         0.02792
   Diopside              0.003521     -2.453         0.7625          0.2327
   Greenalite             0.02341     -1.631          8.702           2.692
   Hydroxylapatite      0.0002266     -3.645         0.1138         0.04296
   Mesolite              0.005698     -2.244          2.210          0.9755
   Minnesotaite          0.001134     -2.945         0.5375          0.1677
   Tephroite             0.001278     -2.893         0.2581         0.09739
   Tremolite              0.02175     -1.663          17.67           5.936
   Troilite             0.0008277     -3.082        0.07276         0.02746
                                               _____________   _____________
          (total)                                     38.42           12.28 

  Aqueous species       molality    mg/kg sol'n    act. coef.     log act.
 ---------------------------------------------------------------------------
   Na+                      1.614     3.336e+04      0.6254        0.0042
   Cl-                      1.614     5.143e+04      0.5542       -0.0484
   NaCl(aq)                0.3039     1.596e+04      1.0000       -0.5172
   H2(aq)                0.006482         11.74      1.0000       -2.1883
   Ca++                  0.001661         59.83      0.1697       -3.5500
   NaHSiO3(aq)           0.001601         144.0      1.0000       -2.7955
   Ti(OH)4(aq)           0.001581         164.7      1.0000       -2.8010
   K+                    0.001087         38.18      0.5542       -3.2202
   Methane(aq)           0.001002         14.44      1.0000       -2.9992
   HS-                  0.0004647         13.81      0.5918       -3.5606
   OH-                  0.0003673         5.614      0.5918       -3.6628
   SiO2(aq)             0.0002736         14.77      1.0000       -3.5629
   CaCl+                0.0001773         12.04      0.6254       -3.9550
   HSiO3-               0.0001409         9.759      0.6254       -4.0550
   CaCl2(aq)            9.377e-05         9.353      1.0000       -4.0280
   KCl(aq)              6.417e-05         4.299      1.0000       -4.1927
   NaOH(aq)             5.148e-05         1.851      1.0000       -4.2883
   S--                  6.911e-06        0.1992      0.1300       -6.0465
   MnCl+                4.171e-06        0.3388      0.6254       -5.5836
   H2S(aq)              2.024e-06       0.06200      1.0000       -5.6937
   Mn++                 9.946e-07       0.04911      0.1697       -6.7727
   AlO2-                3.433e-07       0.01820      0.6254       -6.6682
   NaAlO2(aq)           1.246e-07      0.009182      1.0000       -6.9043
   Mg++                 4.907e-08      0.001072      0.2476       -7.9155
   MgCl+                2.642e-08      0.001419      0.6254       -7.7819
    (only species > 1e-8 molal listed)

  Mineral saturation states
                     log Q/K                          log Q/K
 ----------------------------------------------------------------
   Chromite           0.0000 sat    Saponite-K        -1.3429     
   Minnesotaite       0.0000 sat    SiO2(am)          -1.3786     
   Hydroxylapatite    0.0000 sat    Talc              -1.4822     
   Annite             0.0000 sat    Halite            -1.6222     
   Andradite          0.0000 sat    Mn(OH)2(am)       -1.6466     
   Tephroite          0.0000 sat    FeO               -1.9216     
   Tremolite          0.0000 sat    Albite_high       -1.9254     
   Diopside           0.0000 sat    Diaspore          -1.9315     
   Mesolite           0.0000 sat    Prehnite          -1.9377     
   Troilite           0.0000 sat    Phlogopite        -2.0411     
   Greenalite         0.0000 sat    Maximum_Microcli  -2.1269     
   Pyrrhotite        -0.0796        Daphnite-14A      -2.1375     
   Alabandite        -0.3308        K-Feldspar        -2.1397     
   Hedenbergite      -0.3514        Jadeite           -2.1478     
   Rhodonite         -0.3640        Natrolite         -2.1950     
   Saponite-Na       -0.4572        Boehmite          -2.2263     
   Quartz            -0.4847        Celadonite        -2.2586     
   Ice               -0.4906        Saponite-H        -2.3164     
   Tridymite         -0.6565        Scolecite         -2.4095     
   Chalcedony        -0.7014        Nepheline         -2.4443     
   Wollastonite      -0.7363        Pyrite            -2.4487     
   Saponite-Ca       -0.7382        Chrysotile        -2.4547     
   Analcime          -0.7812        Enstatite         -2.4810     
   Ferrosilite       -0.8647        Goethite          -2.5989     
   Pseudowollastoni  -0.8706        Wustite           -2.6165     
   Cristobalite(alp  -0.9024        Gibbsite          -2.7236     
   Albite            -0.9943        Fe(OH)2           -2.7248     
   Albite_low        -0.9943        Whitlockite       -2.7585     
   Coesite           -1.1431        Gyrolite          -2.8356     
   Cristobalite(bet  -1.2046        Eskolaite         -2.8910     
   Saponite-Mg       -1.3252        Sanidine_high     -2.9357     
   Fayalite          -1.3339        Grossular         -2.9940     
    (only minerals with log Q/K > -3 listed)

                         partial
  Gases               press. (bar)     fugacity     fug. coef.    log fug.
 ---------------------------------------------------------------------------
   H2(g)                    8.110         8.116         1.001      0.9093
   CH4(g)                   1.146         1.145        0.9993      0.0590
   H2O(g)                  0.8013        0.7894        0.9852     -0.1027
   H2S(g)               6.059e-05     6.036e-05        0.9961     -4.2192
   HCl(g)               6.292e-13     6.292e-13         1.000*   -12.2012
   CO2(g)               2.205e-18     2.200e-18        0.9976    -17.6577
   CO(g)                5.167e-21     5.167e-21         1.000*   -20.2867
   C2H4(g)              5.163e-25     5.163e-25         1.000*   -24.2871
   S2(g)                1.234e-30     1.234e-30         1.000*   -29.9085
   SO2(g)               8.982e-34     8.918e-34        0.9928    -33.0497
   Na(g)                7.642e-39     7.642e-39         1.000*   -38.1168
   K(g)                 5.595e-43     5.595e-43         1.000*   -42.2522
   Cl2(g)               6.812e-53     6.812e-53         1.000*   -52.1667
   O2(g)                1.215e-65     1.215e-65        0.9999    -64.9155
   Mg(g)                3.466e-68     3.466e-68         1.000*   -67.4601
   Ca(g)                7.897e-83     7.897e-83         1.000*   -82.1025
   C(g)                4.481e-101    4.481e-101         1.000*  -100.3486
   Al(g)               1.809e-103    1.809e-103         1.000*  -102.7425
   Si(g)               1.864e-109    1.864e-109         1.000*  -108.7295
    *no data, gas taken to be ideal

                                  In fluid              Sorbed            Kd
  Original basis total moles   moles     mg/kg      moles     mg/kg      L/kg
 -------------------------------------------------------------------------------
   H2O                 55.8       55.4  8.99e+05
   Al+++             0.0122   4.67e-07    0.0114
   Ca++              0.0982    0.00193      69.6
   Cl-                 1.92       1.92  6.11e+04
   CrO4--           0.00127   1.12e-22  1.17e-17
   Fe++               0.107   4.34e-09  0.000218
   H+                -0.673  -0.000691    -0.627
   HCO3-            0.00100    0.00100      54.9
   HPO4--          0.000680   5.70e-09  0.000492
   K+               0.00202    0.00115      40.4
   Mg++               0.112   7.54e-08   0.00165
   Mn++             0.00256   5.16e-06     0.255
   Na+                 1.92       1.92  3.97e+04
   O2(aq)          -0.00140   -0.00618     -178.
   SO4--            0.00130   0.000473      40.9
   SiO2(aq)           0.300    0.00201      109.
   Ti(OH)4(aq)      0.00158    0.00158      165.

  Elemental composition               In fluid                  Sorbed
                  total moles     moles       mg/kg        moles       mg/kg
 -------------------------------------------------------------------------------
   Aluminum           0.01221    4.672e-07     0.01135
   Calcium            0.09815     0.001929       69.59
   Carbon            0.001000     0.001000       10.81
   Chlorine             1.915        1.915   6.112e+04
   Chromium          0.001269    1.121e-22   5.248e-18
   Hydrogen             111.0        110.8   1.006e+05
   Iron                0.1073    4.336e-09   0.0002180
   Magnesium           0.1123    7.535e-08    0.001649
   Manganese         0.002561    5.156e-06      0.2550
   Oxygen               56.46        55.42   7.984e+05
   Phosphorus       0.0006799    5.695e-09   0.0001588
   Potassium         0.002023     0.001149       40.44
   Silicon             0.2998     0.002012       50.88
   Sodium               1.921        1.917   3.967e+04
   Sulfur            0.001301    0.0004728       13.65
   Titanium          0.001579     0.001579       68.04


          Step #    62             Xi = 0.1000

          Temperature = 100.0 C    Pressure =  1.013 bars
          pH =  8.778              log fO2 =  -64.916
          Eh =  -0.6314 volts      pe =  -8.5289
          Ionic strength      =    1.622693 molal
          Charge imbalance    =    0.003638 eq/kg (0.1249% error)
          Activity of water   =    0.946982
          Solvent mass        =     0.99492 kg
          Solution mass       =      1.1079 kg
          Mineral mass        =     0.11513 kg
          Solution density    =    1.014    g/cm3
          Solution viscosity  =    0.004    poise
          Chlorinity          =    1.924777 molal
          Dissolved solids    =      101940 mg/kg sol'n
          Hardness            =       82.44 mg/kg sol'n as CaCO3
            carbonate         =       54.95 mg/kg sol'n as CaCO3
            non-carbonate     =       27.49 mg/kg sol'n as CaCO3
          Carbonate alkalinity=       54.95 mg/kg sol'n as CaCO3
          Water type          =    Na-Cl
          Bulk volume         =    1.13e+03 cm3
          Fluid volume        =    1.09e+03 cm3
          Mineral volume      =        36.7 cm3
          Inert volume        =        0.00 cm3
          Porosity            =        96.8 %
          Permeability        =        32.1 cm2
          Mass reacted        =         111 g

                          moles          moles         grams          cm3      rxn rate
  Reactants             remaining       reacted       reacted       reacted  (mol/kg sec)
 ------------------------------------------------------------------------------------------
   H2O                    0.03167      0.003519       0.06340          --            --  
   Al2O3                   0.1649       0.01833         1.869          --            --  
   CaO                      2.624        0.2916         16.35          --            --  
   Cr2O3                  0.01712      0.001903        0.2892          --            --  
   FeO(ox)                  2.870        0.3189         22.91          --            --  
   K2O(ox)                0.01382      0.001535        0.1446          --            --  
   MgO                      3.005        0.3339         13.46          --            --  
   MnO                    0.06915      0.007683        0.5450          --            --  
   Na2O(ox)               0.07429      0.008255        0.5116          --            --  
   P2O5                  0.009168      0.001019        0.1446          --            --  
   S                     0.008117     0.0009018       0.02892       0.01399          --  
   SiO2                     8.097        0.8997         54.05          --            --  
   TiO2                   0.04261      0.004734        0.3782          --            --  

  Minerals in system     moles      log moles      grams        volume (cm3)
 ----------------------------------------------------------------------------
   Andradite              0.01536     -1.814          7.803           2.025
   Annite                0.003174     -2.498          1.625          0.4898
   Chromite              0.001903     -2.721         0.4260         0.08376
   Diopside                0.1619     -0.791          35.07           10.70
   Greenalite             0.09130     -1.040          33.94           10.50
   Hydroxylapatite      0.0006794     -3.168         0.3413          0.1288
   Mesolite               0.01682     -1.774          6.524           2.880
   Minnesotaite         0.0008882     -3.051         0.4209          0.1313
   Tephroite             0.003841     -2.416         0.7757          0.2927
   Tremolite              0.03459     -1.461          28.10           9.441
   Troilite              0.001214     -2.916         0.1067         0.04028
                                               _____________   _____________
          (total)                                     115.1           36.71 

  Aqueous species       molality    mg/kg sol'n    act. coef.     log act.
 ---------------------------------------------------------------------------
   Na+                      1.621     3.348e+04      0.6255        0.0061
   Cl-                      1.618     5.153e+04      0.5542       -0.0472
   NaCl(aq)                0.3061     1.607e+04      1.0000       -0.5141
   H2(aq)                0.006482         11.73      1.0000       -2.1883
   Ti(OH)4(aq)           0.004759         495.4      1.0000       -2.3225
   NaHSiO3(aq)           0.002335         209.9      1.0000       -2.6317
   Methane(aq)           0.001005         14.48      1.0000       -2.9978
   K+                   0.0008504         29.86      0.5542       -3.3267
   Ca++                 0.0007880         28.36      0.1697       -3.8739
   HS-                  0.0006746         20.04      0.5919       -3.3987
   OH-                  0.0005332         8.143      0.5919       -3.5009
   SiO2(aq)             0.0002736         14.76      1.0000       -3.5629
   HSiO3-               0.0002045         14.16      0.6255       -3.8931
   CaCl+                8.434e-05         5.721      0.6255       -4.2777
   NaOH(aq)             7.508e-05         2.697      1.0000       -4.1245
   KCl(aq)              5.036e-05         3.372      1.0000       -4.2979
   CaCl2(aq)            4.472e-05         4.458      1.0000       -4.3495
   S--                  1.457e-05        0.4197      0.1299       -5.7227
   H2S(aq)              2.024e-06       0.06194      1.0000       -5.6939
   MnCl+                1.984e-06        0.1610      0.6255       -5.9063
   Mn++                 4.719e-07       0.02328      0.1697       -7.0966
   AlO2-                4.385e-07       0.02323      0.6255       -6.5617
   NaAlO2(aq)           1.600e-07       0.01178      1.0000       -6.7960
   Mg++                 2.328e-08     0.0005081      0.2476       -8.2393
   MgCl+                1.257e-08     0.0006744      0.6255       -8.1045
   HPO4--               1.185e-08      0.001022      0.0914       -8.9651
    (only species > 1e-8 molal listed)

  Mineral saturation states
                     log Q/K                          log Q/K
 ----------------------------------------------------------------
   Diopside           0.0000 sat    Saponite-Mg       -1.3435     
   Hydroxylapatite    0.0000 sat    SiO2(am)          -1.3786     
   Annite             0.0000 sat    Talc              -1.4822     
   Mesolite           0.0000 sat    Halite            -1.6191     
   Chromite           0.0000 sat    Mn(OH)2(am)       -1.6467     
   Troilite           0.0000 sat    Albite_high       -1.8172     
   Andradite          0.0000 sat    FeO               -1.9216     
   Greenalite         0.0000 sat    Natrolite         -1.9785     
   Tephroite          0.0000 sat    Diaspore          -1.9871     
   Minnesotaite       0.0000 sat    Jadeite           -2.0396     
   Tremolite          0.0000 sat    Phlogopite        -2.0411     
   Pyrrhotite        -0.0796        Prehnite          -2.0490     
   Alabandite        -0.3309        Maximum_Microcli  -2.1270     
   Hedenbergite      -0.3514        K-Feldspar        -2.1398     
   Rhodonite         -0.3641        Daphnite-14A      -2.2486     
   Saponite-Na       -0.4215        Celadonite        -2.2588     
   Quartz            -0.4847        Boehmite          -2.2819     
   Ice               -0.4907        Saponite-H        -2.3348     
   Tridymite         -0.6565        Nepheline         -2.3360     
   Analcime          -0.6773        Pyrite            -2.4488     
   Chalcedony        -0.7014        Chrysotile        -2.4547     
   Wollastonite      -0.7363        Enstatite         -2.4810     
   Saponite-Ca       -0.7565        Scolecite         -2.5209     
   Ferrosilite       -0.8647        Goethite          -2.5989     
   Pseudowollastoni  -0.8706        Wustite           -2.6164     
   Albite_low        -0.8861        Fe(OH)2           -2.7248     
   Albite            -0.8861        Whitlockite       -2.7585     
   Cristobalite(alp  -0.9024        Gibbsite          -2.7792     
   Coesite           -1.1431        Gyrolite          -2.8359     
   Cristobalite(bet  -1.2046        Eskolaite         -2.8910     
   Fayalite          -1.3338        Sanidine_high     -2.9358     
   Saponite-K        -1.3429     
    (only minerals with log Q/K > -3 listed)

                         partial
  Gases               press. (bar)     fugacity     fug. coef.    log fug.
 ---------------------------------------------------------------------------
   H2(g)                    8.110         8.115         1.001      0.9093
   CH4(g)                   1.150         1.149        0.9993      0.0604
   H2O(g)                  0.8011        0.7893        0.9852     -0.1028
   H2S(g)               6.057e-05     6.034e-05        0.9961     -4.2194
   HCl(g)               4.345e-13     4.345e-13         1.000*   -12.3620
   CO2(g)               2.212e-18     2.207e-18        0.9976    -17.6562
   CO(g)                5.185e-21     5.185e-21         1.000*   -20.2853
   C2H4(g)              5.199e-25     5.199e-25         1.000*   -24.2841
   S2(g)                1.234e-30     1.234e-30         1.000*   -29.9087
   SO2(g)               8.979e-34     8.914e-34        0.9928    -33.0499
   Na(g)                1.115e-38     1.115e-38         1.000*   -37.9529
   K(g)                 6.358e-43     6.358e-43         1.000*   -42.1967
   Cl2(g)               3.249e-53     3.249e-53         1.000*   -52.4883
   O2(g)                1.215e-65     1.215e-65        0.9999    -64.9155
   Mg(g)                3.467e-68     3.467e-68         1.000*   -67.4600
   Ca(g)                7.898e-83     7.898e-83         1.000*   -82.1025
   C(g)                4.497e-101    4.497e-101         1.000*  -100.3471
   Al(g)               1.592e-103    1.592e-103         1.000*  -102.7980
   Si(g)               1.864e-109    1.864e-109         1.000*  -108.7295
    *no data, gas taken to be ideal

                                  In fluid              Sorbed            Kd
  Original basis total moles   moles     mg/kg      moles     mg/kg      L/kg
 -------------------------------------------------------------------------------
   H2O                 56.5       55.2  8.98e+05
   Al+++             0.0367   5.96e-07    0.0145
   Ca++               0.293   0.000912      33.0
   Cl-                 1.92       1.91  6.13e+04
   CrO4--           0.00381   5.30e-23  5.55e-18
   Fe++               0.320   2.05e-09  0.000104
   H+                 -2.02   -0.00146     -1.33
   HCO3-            0.00100    0.00100      55.1
   HPO4--           0.00204   1.20e-08   0.00104
   K+               0.00407   0.000896      31.6
   Mg++               0.335   3.57e-08  0.000782
   Mn++             0.00768   2.44e-06     0.121
   Na+                 1.93       1.92  3.98e+04
   O2(aq)          -0.00421   -0.00660     -191.
   SO4--            0.00190   0.000688      59.6
   SiO2(aq)           0.900    0.00280      152.
   Ti(OH)4(aq)      0.00474    0.00474      495.

  Elemental composition               In fluid                  Sorbed
                  total moles     moles       mg/kg        moles       mg/kg
 -------------------------------------------------------------------------------
   Aluminum           0.03665    5.956e-07     0.01451
   Calcium             0.2926    0.0009124       33.01
   Carbon            0.001000     0.001000       10.84
   Chlorine             1.915        1.915   6.128e+04
   Chromium          0.003806    5.299e-23   2.487e-18
   Hydrogen             111.0        110.5   1.005e+05
   Iron                0.3199    2.055e-09   0.0001036
   Magnesium           0.3349    3.566e-08   0.0007824
   Manganese         0.007684    2.443e-06      0.1212
   Oxygen               58.36        55.25   7.980e+05
   Phosphorus        0.002038    1.200e-08   0.0003354
   Potassium         0.004070    0.0008962       31.63
   Silicon             0.8997     0.002799       70.95
   Sodium               1.932        1.920   3.985e+04
   Sulfur            0.001902    0.0006877       19.90
   Titanium          0.004735     0.004735       204.6


          Step #    72             Xi = 0.2000

          Temperature = 100.0 C    Pressure =  1.013 bars
          pH =  9.061              log fO2 =  -64.916
          Eh =  -0.6524 volts      pe =  -8.8118
          Ionic strength      =    1.630277 molal
          Charge imbalance    =    0.003652 eq/kg (0.1249% error)
          Activity of water   =    0.946756
          Solvent mass        =     0.98989 kg
          Solution mass       =      1.1037 kg
          Mineral mass        =     0.23007 kg
          Solution density    =    1.014    g/cm3
          Solution viscosity  =    0.004    poise
          Chlorinity          =    1.934557 molal
          Dissolved solids    =      103087 mg/kg sol'n
          Hardness            =       22.40 mg/kg sol'n as CaCO3
            carbonate         =       22.40 mg/kg sol'n as CaCO3
            non-carbonate     =        0.00 mg/kg sol'n as CaCO3
          Carbonate alkalinity=       61.16 mg/kg sol'n as CaCO3
          Water type          =    Na-Cl
          Bulk volume         =    1.16e+03 cm3
          Fluid volume        =    1.09e+03 cm3
          Mineral volume      =        73.3 cm3
          Inert volume        =        0.00 cm3
          Porosity            =        93.7 %
          Permeability        =        11.1 cm2
          Mass reacted        =         221 g

                          moles          moles         grams          cm3      rxn rate
  Reactants             remaining       reacted       reacted       reacted  (mol/kg sec)
 ------------------------------------------------------------------------------------------
   H2O                    0.02815      0.007038        0.1268          --            --  
   Al2O3                   0.1466       0.03665         3.737          --            --  
   CaO                      2.332        0.5831         32.70          --            --  
   Cr2O3                  0.01522      0.003805        0.5784          --            --  
   FeO(ox)                  2.551        0.6378         45.82          --            --  
   K2O(ox)                0.01228      0.003070        0.2892          --            --  
   MgO                      2.671        0.6678         26.92          --            --  
   MnO                    0.06146       0.01537         1.090          --            --  
   Na2O(ox)               0.06604       0.01651         1.023          --            --  
   P2O5                  0.008149      0.002037        0.2892          --            --  
   S                     0.007215      0.001804       0.05784       0.02798          --  
   SiO2                     7.197         1.799         108.1          --            --  
   TiO2                   0.03787      0.009468        0.7563          --            --  

  Minerals in system     moles      log moles      grams        volume (cm3)
 ----------------------------------------------------------------------------
   Andradite              0.01622     -1.790          8.245           2.139
   Annite                0.006559     -2.183          3.358           1.012
   Chromite              0.003806     -2.420         0.8519          0.1675
   Diopside                0.3981     -0.400          86.20           26.31
   Greenalite              0.1937     -0.713          72.00           22.27
   Hydroxylapatite       0.001359     -2.867         0.6824          0.2575
   Mesolite               0.03354     -1.474          13.01           5.742
   Minnesotaite         0.0001177     -3.929        0.05578         0.01740
   Tephroite             0.007683     -2.114          1.552          0.5855
   Tremolite              0.05415     -1.266          43.99           14.78
   Troilite              0.001468     -2.833         0.1291         0.04871
                                               _____________   _____________
          (total)                                     230.1           73.33 

  Aqueous species       molality    mg/kg sol'n    act. coef.     log act.
 ---------------------------------------------------------------------------
   Na+                      1.631     3.363e+04      0.6257        0.0088
   Cl-                      1.625     5.168e+04      0.5542       -0.0454
   NaCl(aq)                0.3093     1.621e+04      1.0000       -0.5096
   Ti(OH)4(aq)           0.009566         994.5      1.0000       -2.0193
   H2(aq)                0.006481         11.72      1.0000       -2.1883
   NaHSiO3(aq)           0.004506         404.5      1.0000       -2.3462
   HS-                   0.001293         38.37      0.5920       -3.1160
   OH-                   0.001022         15.60      0.5920       -3.2180
   Methane(aq)           0.001010         14.54      1.0000       -2.9956
   K+                   0.0005539         19.42      0.5542       -3.5129
   HSiO3-               0.0003920         27.11      0.6257       -3.6103
   SiO2(aq)             0.0002735         14.74      1.0000       -3.5630
   Ca++                 0.0002142         7.701      0.1696       -4.4397
   NaOH(aq)             0.0001449         5.198      1.0000       -3.8389
   S--                  5.366e-05         1.543      0.1298       -5.1570
   KCl(aq)              3.294e-05         2.202      1.0000       -4.4823
   CaCl+                2.301e-05         1.559      0.6257       -4.8418
   CaCl2(aq)            1.226e-05         1.220      1.0000       -4.9117
   H2S(aq)              2.023e-06       0.06183      1.0000       -5.6941
   AlO2-                6.730e-07       0.03560      0.6257       -6.3756
   MnCl+                5.412e-07       0.04387      0.6257       -6.4703
   NaAlO2(aq)           2.471e-07       0.01816      1.0000       -6.6072
   Mn++                 1.283e-07      0.006322      0.1696       -7.6624
   HPO4--               4.368e-08      0.003760      0.0913       -8.3993
    (only species > 1e-8 molal listed)

  Mineral saturation states
                     log Q/K                          log Q/K
 ----------------------------------------------------------------
   Diopside           0.0000 sat    Saponite-Mg       -1.3754     
   Minnesotaite       0.0000 sat    SiO2(am)          -1.3787     
   Annite             0.0000 sat    Talc              -1.4822     
   Tephroite          0.0000 sat    Natrolite         -1.6012     
   Tremolite          0.0000 sat    Halite            -1.6146     
   Greenalite         0.0000 sat    Albite_high       -1.6285     
   Hydroxylapatite    0.0000 sat    Mn(OH)2(am)       -1.6468     
   Troilite           0.0000 sat    Jadeite           -1.8508     
   Mesolite           0.0000 sat    FeO               -1.9215     
   Andradite          0.0000 sat    Phlogopite        -2.0411     
   Chromite           0.0000 sat    Diaspore          -2.0839     
   Pyrrhotite        -0.0796        Maximum_Microcli  -2.1272     
   Alabandite        -0.3309        K-Feldspar        -2.1400     
   Hedenbergite      -0.3514        Nepheline         -2.1473     
   Saponite-Na       -0.3591        Prehnite          -2.2428     
   Rhodonite         -0.3641        Celadonite        -2.2590     
   Quartz            -0.4848        Saponite-H        -2.3667     
   Ice               -0.4908        Boehmite          -2.3787     
   Analcime          -0.4962        Daphnite-14A      -2.4422     
   Tridymite         -0.6566        Pyrite            -2.4490     
   Albite_low        -0.6974        Chrysotile        -2.4547     
   Albite            -0.6974        Enstatite         -2.4810     
   Chalcedony        -0.7015        Goethite          -2.5989     
   Wollastonite      -0.7363        Wustite           -2.6163     
   Saponite-Ca       -0.7884        Scolecite         -2.7150     
   Ferrosilite       -0.8647        Fe(OH)2           -2.7248     
   Pseudowollastoni  -0.8706        Whitlockite       -2.7584     
   Cristobalite(alp  -0.9025        Gyrolite          -2.8363     
   Coesite           -1.1432        Gibbsite          -2.8762     
   Cristobalite(bet  -1.2047        Eskolaite         -2.8911     
   Fayalite          -1.3336        Sanidine_high     -2.9360     
   Saponite-K        -1.3429     
    (only minerals with log Q/K > -3 listed)

                         partial
  Gases               press. (bar)     fugacity     fug. coef.    log fug.
 ---------------------------------------------------------------------------
   H2(g)                    8.109         8.114         1.001      0.9093
   CH4(g)                   1.156         1.155        0.9993      0.0626
   H2O(g)                  0.8010        0.7891        0.9852     -0.1029
   H2S(g)               6.055e-05     6.031e-05        0.9961     -4.2196
   HCl(g)               2.274e-13     2.274e-13         1.000*   -12.6431
   CO2(g)               2.223e-18     2.218e-18        0.9976    -17.6540
   CO(g)                5.212e-21     5.212e-21         1.000*   -20.2830
   C2H4(g)              5.253e-25     5.253e-25         1.000*   -24.2796
   S2(g)                1.233e-30     1.233e-30         1.000*   -29.9090
   SO2(g)               8.973e-34     8.909e-34        0.9928    -33.0502
   Na(g)                2.152e-38     2.152e-38         1.000*   -37.6672
   K(g)                 7.945e-43     7.945e-43         1.000*   -42.0999
   Cl2(g)               8.902e-54     8.902e-54         1.000*   -53.0505
   O2(g)                1.215e-65     1.214e-65        0.9999    -64.9156
   Mg(g)                3.469e-68     3.469e-68         1.000*   -67.4599
   Ca(g)                7.899e-83     7.899e-83         1.000*   -82.1025
   C(g)                4.521e-101    4.521e-101         1.000*  -100.3448
   Al(g)               1.274e-103    1.274e-103         1.000*  -102.8947
   Si(g)               1.864e-109    1.864e-109         1.000*  -108.7295
    *no data, gas taken to be ideal

                                  In fluid              Sorbed            Kd
  Original basis total moles   moles     mg/kg      moles     mg/kg      L/kg
 -------------------------------------------------------------------------------
   H2O                 57.5       55.0  8.97e+05
   Al+++             0.0733   9.11e-07    0.0223
   Ca++               0.584   0.000247      8.97
   Cl-                 1.92       1.92  6.15e+04
   CrO4--           0.00761   1.43e-23  1.51e-18
   Fe++               0.639   5.58e-10  2.82e-05
   H+                 -4.04   -0.00372     -3.40
   HCO3-            0.00100    0.00100      55.3
   HPO4--           0.00408   4.44e-08   0.00386
   K+               0.00714   0.000581      20.6
   Mg++               0.669   9.66e-09  0.000213
   Mn++              0.0154   6.63e-07    0.0330
   Na+                 1.95       1.93  4.01e+04
   O2(aq)          -0.00841   -0.00788     -228.
   SO4--            0.00280    0.00134      116.
   SiO2(aq)            1.80    0.00512      279.
   Ti(OH)4(aq)      0.00947    0.00947      994.

  Elemental composition               In fluid                  Sorbed
                  total moles     moles       mg/kg        moles       mg/kg
 -------------------------------------------------------------------------------
   Aluminum           0.07331    9.109e-07     0.02227
   Calcium             0.5841    0.0002470       8.968
   Carbon            0.001000     0.001000       10.88
   Chlorine             1.915        1.915   6.151e+04
   Chromium          0.007612    1.433e-23   6.752e-19
   Hydrogen             111.0        110.0   1.004e+05
   Iron                0.6388    5.576e-10   2.821e-05
   Magnesium           0.6688    9.658e-09   0.0002127
   Manganese          0.01537    6.627e-07     0.03299
   Oxygen               61.20        55.00   7.973e+05
   Phosphorus        0.004076    4.438e-08    0.001245
   Potassium         0.007140    0.0005809       20.58
   Silicon              1.799     0.005119       130.3
   Sodium               1.948        1.925   4.011e+04
   Sulfur            0.002804     0.001335       38.80
   Titanium          0.009469     0.009469       410.8


          Step #    74             Xi = 0.2120

          Temperature = 100.0 C    Pressure =  1.013 bars
          pH =  9.091              log fO2 =  -64.916
          Eh =  -0.6546 volts      pe =  -8.8418
          Ionic strength      =    1.631284 molal
          Charge imbalance    =    0.003654 eq/kg (0.1249% error)
          Activity of water   =    0.946728
          Solvent mass        =     0.98928 kg
          Solution mass       =      1.1032 kg
          Mineral mass        =     0.24389 kg
          Solution density    =    1.014    g/cm3
          Solution viscosity  =    0.004    poise
          Chlorinity          =    1.935744 molal
          Dissolved solids    =      103233 mg/kg sol'n
          Hardness            =       19.52 mg/kg sol'n as CaCO3
            carbonate         =       19.52 mg/kg sol'n as CaCO3
            non-carbonate     =        0.00 mg/kg sol'n as CaCO3
          Carbonate alkalinity=       61.91 mg/kg sol'n as CaCO3
          Water type          =    Na-Cl
          Bulk volume         =    1.17e+03 cm3
          Fluid volume        =    1.09e+03 cm3
          Mineral volume      =        77.7 cm3
          Inert volume        =        0.00 cm3
          Porosity            =        93.3 %
          Permeability        =        9.86 cm2
          Mass reacted        =         235 g

                          moles          moles         grams          cm3      rxn rate
  Reactants             remaining       reacted       reacted       reacted  (mol/kg sec)
 ------------------------------------------------------------------------------------------
   H2O                    0.02773      0.007461        0.1344          --            --  
   Al2O3                   0.1444       0.03886         3.962          --            --  
   CaO                      2.297        0.6182         34.67          --            --  
   Cr2O3                  0.01499      0.004034        0.6131          --            --  
   FeO(ox)                  2.513        0.6762         48.58          --            --  
   K2O(ox)                0.01210      0.003255        0.3066          --            --  
   MgO                      2.631        0.7080         28.53          --            --  
   MnO                    0.06054       0.01629         1.156          --            --  
   Na2O(ox)               0.06505       0.01750         1.085          --            --  
   P2O5                  0.008027      0.002160        0.3066          --            --  
   S                     0.007106      0.001912       0.06131       0.02966          --  
   SiO2                     7.089         1.908         114.6          --            --  
   TiO2                   0.03730       0.01004        0.8018          --            --  

  Minerals in system     moles      log moles      grams        volume (cm3)
 ----------------------------------------------------------------------------
   Andradite              0.01633     -1.787          8.298           2.153
   Annite                0.006954     -2.158          3.560           1.073
   Chromite              0.004035     -2.394         0.9031          0.1776
   Diopside                0.4264     -0.370          92.33           28.18
   Greenalite              0.2060     -0.686          76.59           23.70
   Hydroxylapatite       0.001440     -2.842         0.7234          0.2730
   Mesolite               0.03556     -1.449          13.79           6.087
   Tephroite             0.008145     -2.089          1.645          0.6207
   Tremolite              0.05652     -1.248          45.92           15.43
   Troilite              0.001479     -2.830         0.1300         0.04905
                                               _____________   _____________
          (total)                                     243.9           77.73 

  Aqueous species       molality    mg/kg sol'n    act. coef.     log act.
 ---------------------------------------------------------------------------
   Na+                      1.632     3.365e+04      0.6257        0.0091
   Cl-                      1.626     5.169e+04      0.5542       -0.0452
   NaCl(aq)                0.3097     1.623e+04      1.0000       -0.5091
   Ti(OH)4(aq)            0.01015         1055.      1.0000       -1.9936
   H2(aq)                0.006482         11.72      1.0000       -2.1883
   NaHSiO3(aq)           0.004830         433.5      1.0000       -2.3161
   HS-                   0.001385         41.09      0.5920       -3.0861
   OH-                   0.001095         16.71      0.5920       -3.1881
   Methane(aq)           0.001011         14.54      1.0000       -2.9953
   K+                   0.0005293         18.56      0.5542       -3.5326
   HSiO3-               0.0004199         29.03      0.6257       -3.5805
   SiO2(aq)             0.0002735         14.74      1.0000       -3.5631
   Ca++                 0.0001867         6.710      0.1696       -4.4995
   NaOH(aq)             0.0001554         5.572      1.0000       -3.8087
   S--                  6.159e-05         1.771      0.1298       -5.0972
   KCl(aq)              3.149e-05         2.105      1.0000       -4.5018
   CaCl+                2.006e-05         1.359      0.6257       -4.9013
   CaCl2(aq)            1.069e-05         1.064      1.0000       -4.9710
   H2S(aq)              2.022e-06       0.06181      1.0000       -5.6942
   AlO2-                7.044e-07       0.03726      0.6257       -6.3558
   MnCl+                4.718e-07       0.03824      0.6257       -6.5299
   NaAlO2(aq)           2.588e-07       0.01902      1.0000       -6.5871
   Mn++                 1.118e-07      0.005508      0.1696       -7.7222
   HPO4--               5.013e-08      0.004315      0.0913       -8.3395
    (only species > 1e-8 molal listed)

  Mineral saturation states
                     log Q/K                          log Q/K
 ----------------------------------------------------------------
   Greenalite         0.0000 sat    Saponite-Mg       -1.3787     
   Diopside           0.0000 sat    SiO2(am)          -1.3788     
   Chromite           0.0000 sat    Talc              -1.4822     
   Hydroxylapatite    0.0000 sat    Natrolite         -1.5613     
   Tremolite          0.0000 sat    Albite_high       -1.6087     
   Annite             0.0000 sat    Halite            -1.6141     
   Andradite          0.0000 sat    Mn(OH)2(am)       -1.6467     
   Troilite           0.0000 sat    Jadeite           -1.8309     
   Mesolite           0.0000 sat    FeO               -1.9214     
   Tephroite          0.0000 sat    Phlogopite        -2.0409     
   Minnesotaite      -0.0002        Diaspore          -2.0941     
   Pyrrhotite        -0.0796        Nepheline         -2.1273     
   Alabandite        -0.3310        Maximum_Microcli  -2.1274     
   Hedenbergite      -0.3515        K-Feldspar        -2.1402     
   Saponite-Na       -0.3525        Celadonite        -2.2592     
   Rhodonite         -0.3641        Prehnite          -2.2633     
   Analcime          -0.4771        Saponite-H        -2.3700     
   Quartz            -0.4849        Boehmite          -2.3889     
   Ice               -0.4908        Pyrite            -2.4491     
   Tridymite         -0.6567        Chrysotile        -2.4545     
   Albite_low        -0.6776        Daphnite-14A      -2.4625     
   Albite            -0.6776        Enstatite         -2.4809     
   Chalcedony        -0.7016        Goethite          -2.5988     
   Wollastonite      -0.7364        Wustite           -2.6163     
   Saponite-Ca       -0.7917        Fe(OH)2           -2.7248     
   Ferrosilite       -0.8647        Scolecite         -2.7355     
   Pseudowollastoni  -0.8707        Whitlockite       -2.7584     
   Cristobalite(alp  -0.9026        Gyrolite          -2.8365     
   Coesite           -1.1433        Gibbsite          -2.8863     
   Cristobalite(bet  -1.2048        Eskolaite         -2.8912     
   Fayalite          -1.3336        Sanidine_high     -2.9362     
   Saponite-K        -1.3428     
    (only minerals with log Q/K > -3 listed)

                         partial
  Gases               press. (bar)     fugacity     fug. coef.    log fug.
 ---------------------------------------------------------------------------
   H2(g)                    8.109         8.115         1.001      0.9093
   CH4(g)                   1.157         1.156        0.9993      0.0629
   H2O(g)                  0.8009        0.7891        0.9852     -0.1029
   H2S(g)               6.053e-05     6.030e-05        0.9961     -4.2197
   HCl(g)               2.124e-13     2.124e-13         1.000*   -12.6729
   CO2(g)               2.224e-18     2.219e-18        0.9976    -17.6539
   CO(g)                5.214e-21     5.214e-21         1.000*   -20.2828
   C2H4(g)              5.259e-25     5.259e-25         1.000*   -24.2791
   S2(g)                1.232e-30     1.232e-30         1.000*   -29.9093
   SO2(g)               8.970e-34     8.905e-34        0.9928    -33.0504
   Na(g)                2.307e-38     2.307e-38         1.000*   -37.6370
   K(g)                 8.134e-43     8.134e-43         1.000*   -42.0897
   Cl2(g)               7.763e-54     7.763e-54         1.000*   -53.1100
   O2(g)                1.214e-65     1.214e-65        0.9999    -64.9157
   Mg(g)                3.470e-68     3.470e-68         1.000*   -67.4597
   Ca(g)                7.900e-83     7.900e-83         1.000*   -82.1024
   C(g)                4.523e-101    4.523e-101         1.000*  -100.3446
   Al(g)               1.245e-103    1.245e-103         1.000*  -102.9048
   Si(g)               1.864e-109    1.864e-109         1.000*  -108.7295
    *no data, gas taken to be ideal

                                  In fluid              Sorbed            Kd
  Original basis total moles   moles     mg/kg      moles     mg/kg      L/kg
 -------------------------------------------------------------------------------
   H2O                 57.6       54.9  8.97e+05
   Al+++             0.0777   9.53e-07    0.0233
   Ca++               0.619   0.000215      7.81
   Cl-                 1.92       1.92  6.15e+04
   CrO4--           0.00807   1.25e-23  1.31e-18
   Fe++               0.677   4.86e-10  2.46e-05
   H+                 -4.28   -0.00406     -3.71
   HCO3-            0.00100    0.00100      55.3
   HPO4--           0.00432   5.10e-08   0.00443
   K+               0.00751   0.000555      19.7
   Mg++               0.709   8.41e-09  0.000185
   Mn++              0.0163   5.77e-07    0.0288
   Na+                 1.95       1.93  4.01e+04
   O2(aq)          -0.00892   -0.00807     -234.
   SO4--            0.00291    0.00143      125.
   SiO2(aq)            1.91    0.00546      298.
   Ti(OH)4(aq)       0.0100     0.0100  1.05e+03

  Elemental composition               In fluid                  Sorbed
                  total moles     moles       mg/kg        moles       mg/kg
 -------------------------------------------------------------------------------
   Aluminum           0.07771    9.529e-07     0.02331
   Calcium             0.6192    0.0002151       7.815
   Carbon            0.001000     0.001000       10.89
   Chlorine             1.915        1.915   6.154e+04
   Chromium          0.008069    1.248e-23   5.882e-19
   Hydrogen             111.0        109.9   1.004e+05
   Iron                0.6772    4.858e-10   2.459e-05
   Magnesium           0.7090    8.413e-09   0.0001854
   Manganese          0.01629    5.773e-07     0.02875
   Oxygen               61.54        54.97   7.973e+05
   Phosphorus        0.004321    5.097e-08    0.001431
   Potassium         0.007509    0.0005548       19.66
   Silicon              1.908     0.005464       139.1
   Sodium               1.950        1.926   4.014e+04
   Sulfur            0.002912     0.001433       41.67
   Titanium           0.01004      0.01004       435.7


          Step #    85             Xi = 0.3000

          Temperature = 100.0 C    Pressure =  1.013 bars
          pH =  9.451              log fO2 =  -65.089
          Eh =  -0.6845 volts      pe =  -9.2455
          Ionic strength      =    1.639745 molal
          Charge imbalance    =    0.003666 eq/kg (0.1248% error)
          Activity of water   =    0.946532
          Solvent mass        =     0.98484 kg
          Solution mass       =      1.0995 kg
          Mineral mass        =     0.34504 kg
          Solution density    =    1.015    g/cm3
          Solution viscosity  =    0.004    poise
          Chlorinity          =    1.944473 molal
          Dissolved solids    =      104243 mg/kg sol'n
          Hardness            =        5.53 mg/kg sol'n as CaCO3
            carbonate         =        5.53 mg/kg sol'n as CaCO3
            non-carbonate     =        0.00 mg/kg sol'n as CaCO3
          Carbonate alkalinity=       71.44 mg/kg sol'n as CaCO3
          Water type          =    Na-Cl
          Bulk volume         =    1.19e+03 cm3
          Fluid volume        =    1.08e+03 cm3
          Mineral volume      =        110. cm3
          Inert volume        =        0.00 cm3
          Porosity            =        90.8 %
          Permeability        =        4.09 cm2
          Mass reacted        =         332 g

                          moles          moles         grams          cm3      rxn rate
  Reactants             remaining       reacted       reacted       reacted  (mol/kg sec)
 ------------------------------------------------------------------------------------------
   H2O                    0.02463       0.01056        0.1902          --            --  
   Al2O3                   0.1283       0.05498         5.606          --            --  
   CaO                      2.041        0.8747         49.05          --            --  
   Cr2O3                  0.01332      0.005708        0.8675          --            --  
   FeO(ox)                  2.232        0.9567         68.74          --            --  
   K2O(ox)                0.01075      0.004605        0.4338          --            --  
   MgO                      2.337         1.002         40.37          --            --  
   MnO                    0.05378       0.02305         1.635          --            --  
   Na2O(ox)               0.05778       0.02476         1.535          --            --  
   P2O5                  0.007130      0.003056        0.4338          --            --  
   S                     0.006313      0.002706       0.08675       0.04197          --  
   SiO2                     6.298         2.699         162.2          --            --  
   TiO2                   0.03314       0.01420         1.134          --            --  

  Minerals in system     moles      log moles      grams        volume (cm3)
 ----------------------------------------------------------------------------
   Andradite              0.01850     -1.733          9.401           2.439
   Annite                0.009942     -2.003          5.089           1.534
   Chromite              0.005708     -2.243          1.278          0.2512
   Diopside                0.6264     -0.203          135.6           41.40
   Greenalite              0.2946     -0.531          109.5           33.88
   Hydroxylapatite       0.002038     -2.691          1.023          0.3862
   Mesolite               0.05026     -1.299          19.49           8.604
   Tephroite              0.01152     -1.938          2.328          0.8783
   Tremolite              0.07528     -1.123          61.15           20.54
   Troilite              0.001390     -2.857         0.1222         0.04612
                                               _____________   _____________
          (total)                                     345.0           110.0 

  Aqueous species       molality    mg/kg sol'n    act. coef.     log act.
 ---------------------------------------------------------------------------
   Na+                      1.641     3.380e+04      0.6259        0.0117
   Cl-                      1.632     5.182e+04      0.5542       -0.0436
   NaCl(aq)                0.3126     1.637e+04      1.0000       -0.5050
   Ti(OH)4(aq)            0.01442         1497.      1.0000       -1.8410
   H2(aq)                0.007910         14.28      1.0000       -2.1018
   NaHSiO3(aq)           0.006128         549.3      1.0000       -2.2127
   OH-                   0.002511         38.26      0.5921       -2.8277
   HS-                   0.002132         63.16      0.5921       -2.8988
   Methane(aq)           0.001015         14.59      1.0000       -2.9934
   HSiO3-               0.0005295         36.56      0.6259       -3.4797
   NaOH(aq)             0.0003583         12.84      1.0000       -3.4457
   K+                   0.0002573         9.010      0.5542       -3.8459
   S--                  0.0002176         6.251      0.1297       -4.5493
   SiO2(aq)             0.0001504         8.096      1.0000       -3.8227
   Ca++                 5.289e-05         1.899      0.1695       -5.0475
   KCl(aq)              1.536e-05         1.026      1.0000       -4.8135
   CaCl+                5.699e-06        0.3856      0.6259       -5.4477
   CaCl2(aq)            3.049e-06        0.3031      1.0000       -5.5158
   AlO2-                2.633e-06        0.1391      0.6259       -5.7830
   H2S(aq)              1.357e-06       0.04143      1.0000       -5.8674
   NaAlO2(aq)           9.734e-07       0.07147      1.0000       -6.0117
   HPO4--               1.359e-07       0.01169      0.0911       -7.9070
   MnCl+                1.213e-07      0.009825      0.6259       -7.1195
   Mn++                 2.868e-08      0.001411      0.1695       -8.3134
    (only species > 1e-8 molal listed)

  Mineral saturation states
                     log Q/K                          log Q/K
 ----------------------------------------------------------------
   Tremolite          0.0000 sat    Coesite           -1.4029     
   Greenalite         0.0000 sat    Cristobalite(bet  -1.4644     
   Andradite          0.0000 sat    Talc              -1.4822     
   Chromite           0.0000 sat    Mn(OH)2(am)       -1.5170     
   Mesolite           0.0000 sat    Phlogopite        -1.5218     
   Diopside           0.0000 sat    Halite            -1.6100     
   Tephroite          0.0000 sat    SiO2(am)          -1.6384     
   Annite             0.0000 sat    FeO               -1.7483     
   Troilite           0.0000 sat    Jadeite           -1.7748     
   Hydroxylapatite    0.0000 sat    Nepheline         -1.8115     
   Saponite-Na       -0.0769        Albite_high       -1.8122     
   Pyrrhotite        -0.0796        Diaspore          -1.8818     
   Alabandite        -0.3743        Chrysotile        -1.9354     
   Analcime          -0.4545        Daphnite-14A      -1.9513     
   Ice               -0.4909        Boehmite          -2.1766     
   Rhodonite         -0.4939        Saponite-H        -2.2143     
   Minnesotaite      -0.5193        Prehnite          -2.2714     
   Hedenbergite      -0.5245        Enstatite         -2.3943     
   Saponite-Ca       -0.6074        Wustite           -2.4569     
   Quartz            -0.7445        Goethite          -2.4690     
   Wollastonite      -0.8230        Fe(OH)2           -2.5517     
   Albite            -0.8811        Maximum_Microcli  -2.6467     
   Albite_low        -0.8811        K-Feldspar        -2.6595     
   Tridymite         -0.9163        Gibbsite          -2.6741     
   Ferrosilite       -0.9512        Celadonite        -2.6921     
   Pseudowollastoni  -0.9573        Pyrite            -2.7088     
   Chalcedony        -0.9612        Magnetite         -2.7835     
   Cristobalite(alp  -1.1622        Whitlockite       -2.8161     
   Saponite-Mg       -1.1658        Brucite           -2.8361     
   Saponite-K        -1.1715        Monticellite      -2.8471     
   Natrolite         -1.1896        Scolecite         -2.9169     
   Fayalite          -1.2469     
    (only minerals with log Q/K > -3 listed)

                         partial
  Gases               press. (bar)     fugacity     fug. coef.    log fug.
 ---------------------------------------------------------------------------
   H2(g)                    9.896         9.903         1.001      0.9958
   CH4(g)                   1.162         1.161        0.9993      0.0648
   H2O(g)                  0.8008        0.7889        0.9852     -0.1030
   H2S(g)               4.062e-05     4.047e-05        0.9961     -4.3929
   HCl(g)               9.294e-14     9.294e-14         1.000*   -13.0318
   CO2(g)               1.007e-18     1.005e-18        0.9976    -17.9980
   CO(g)                2.881e-21     2.881e-21         1.000*   -20.5404
   C2H4(g)              3.563e-25     3.563e-25         1.000*   -24.4481
   S2(g)                3.727e-31     3.727e-31         1.000*   -30.4287
   SO2(g)               3.311e-34     3.287e-34        0.9928    -33.4832
   Na(g)                5.879e-38     5.879e-38         1.000*   -37.2307
   K(g)                 1.002e-42     1.002e-42         1.000*   -41.9992
   Cl2(g)               1.218e-54     1.218e-54         1.000*   -53.9144
   O2(g)                8.151e-66     8.150e-66        0.9999    -65.0888
   Mg(g)                9.398e-68     9.398e-68         1.000*   -67.0269
   Ca(g)                1.436e-82     1.436e-82         1.000*   -81.8427
   C(g)                3.051e-101    3.051e-101         1.000*  -100.5156
   Al(g)               2.738e-103    2.738e-103         1.000*  -102.5626
   Si(g)               1.528e-109    1.528e-109         1.000*  -108.8160
    *no data, gas taken to be ideal

                                  In fluid              Sorbed            Kd
  Original basis total moles   moles     mg/kg      moles     mg/kg      L/kg
 -------------------------------------------------------------------------------
   H2O                 58.5       54.7  8.96e+05
   Al+++              0.110   3.55e-06    0.0872
   Ca++               0.876   6.07e-05      2.21
   Cl-                 1.92       1.92  6.18e+04
   CrO4--            0.0114   2.14e-24  2.26e-19
   Fe++               0.958   1.37e-10  6.98e-06
   H+                 -6.06   -0.00629     -5.77
   HCO3-            0.00100    0.00100      55.5
   HPO4--           0.00611   1.42e-07    0.0124
   K+                0.0102   0.000269      9.55
   Mg++                1.00   3.54e-09  7.82e-05
   Mn++              0.0230   1.48e-07   0.00738
   Na+                 1.96       1.93  4.04e+04
   O2(aq)           -0.0126    -0.0105     -306.
   SO4--            0.00371    0.00232      202.
   SiO2(aq)            2.70    0.00670      366.
   Ti(OH)4(aq)       0.0142     0.0142  1.50e+03

  Elemental composition               In fluid                  Sorbed
                  total moles     moles       mg/kg        moles       mg/kg
 -------------------------------------------------------------------------------
   Aluminum            0.1100    3.552e-06     0.08718
   Calcium             0.8757    6.071e-05       2.213
   Carbon            0.001000     0.001000       10.92
   Chlorine             1.915        1.915   6.175e+04
   Chromium           0.01142    2.139e-24   1.012e-19
   Hydrogen             111.0        109.4   1.003e+05
   Iron                0.9577    1.374e-10   6.980e-06
   Magnesium            1.003    3.538e-09   7.820e-05
   Manganese          0.02305    1.477e-07    0.007383
   Oxygen               64.04        54.75   7.967e+05
   Phosphorus        0.006113    1.419e-07    0.003997
   Potassium          0.01021    0.0002685       9.548
   Silicon              2.699     0.006704       171.3
   Sodium               1.965        1.931   4.037e+04
   Sulfur            0.003706     0.002315       67.53
   Titanium           0.01420      0.01420       618.5


          Step #    89             Xi = 0.3400

          Temperature = 100.0 C    Pressure =  1.013 bars
          pH =  9.560              log fO2 =  -65.136
          Eh =  -0.6934 volts      pe =  -9.3660
          Ionic strength      =    1.643806 molal
          Charge imbalance    =    0.003672 eq/kg (0.1248% error)
          Activity of water   =    0.946442
          Solvent mass        =     0.98282 kg
          Solution mass       =      1.0978 kg
          Mineral mass        =     0.39102 kg
          Solution density    =    1.015    g/cm3
          Solution viscosity  =    0.004    poise
          Chlorinity          =    1.948470 molal
          Dissolved solids    =      104711 mg/kg sol'n
          Hardness            =        3.73 mg/kg sol'n as CaCO3
            carbonate         =        3.73 mg/kg sol'n as CaCO3
            non-carbonate     =        0.00 mg/kg sol'n as CaCO3
          Carbonate alkalinity=       74.30 mg/kg sol'n as CaCO3
          Water type          =    Na-Cl
          Bulk volume         =    1.21e+03 cm3
          Fluid volume        =    1.08e+03 cm3
          Mineral volume      =        125. cm3
          Inert volume        =        0.00 cm3
          Porosity            =        89.7 %
          Permeability        =        2.78 cm2
          Mass reacted        =         377 g

                          moles          moles         grams          cm3      rxn rate
  Reactants             remaining       reacted       reacted       reacted  (mol/kg sec)
 ------------------------------------------------------------------------------------------
   H2O                    0.02323       0.01196        0.2156          --            --  
   Al2O3                   0.1210       0.06231         6.353          --            --  
   CaO                      1.924        0.9913         55.59          --            --  
   Cr2O3                  0.01256      0.006469        0.9832          --            --  
   FeO(ox)                  2.105         1.084         77.90          --            --  
   K2O(ox)                0.01013      0.005219        0.4916          --            --  
   MgO                      2.204         1.135         45.76          --            --  
   MnO                    0.05071       0.02612         1.853          --            --  
   Na2O(ox)               0.05448       0.02807         1.740          --            --  
   P2O5                  0.006723      0.003463        0.4916          --            --  
   S                     0.005952      0.003066       0.09832       0.04756          --  
   SiO2                     5.938         3.059         183.8          --            --  
   TiO2                   0.03125       0.01610         1.286          --            --  

  Minerals in system     moles      log moles      grams        volume (cm3)
 ----------------------------------------------------------------------------
   Andradite              0.01927     -1.715          9.794           2.541
   Annite                 0.01122     -1.950          5.744           1.732
   Chromite              0.006469     -2.189          1.448          0.2847
   Diopside                0.7185     -0.144          155.6           47.49
   Greenalite              0.3351     -0.475          124.6           38.54
   Hydroxylapatite       0.002309     -2.637          1.160          0.4377
   Mesolite               0.05696     -1.244          22.09           9.751
   Saponite-Na          0.0001346     -3.871        0.05202         0.01840
   Tephroite              0.01306     -1.884          2.638          0.9954
   Tremolite              0.08347     -1.078          67.81           22.78
   Troilite              0.001331     -2.876         0.1170         0.04414
                                               _____________   _____________
          (total)                                     391.0           124.6 

  Aqueous species       molality    mg/kg sol'n    act. coef.     log act.
 ---------------------------------------------------------------------------
   Na+                      1.645     3.386e+04      0.6260        0.0128
   Cl-                      1.634     5.188e+04      0.5543       -0.0429
   NaCl(aq)                0.3140     1.643e+04      1.0000       -0.5031
   Ti(OH)4(aq)            0.01638         1700.      1.0000       -1.7857
   H2(aq)                0.008346         15.06      1.0000       -2.0785
   NaHSiO3(aq)           0.006718         601.9      1.0000       -2.1728
   OH-                   0.003226         49.12      0.5921       -2.7189
   HS-                   0.002460         72.83      0.5921       -2.8367
   Methane(aq)           0.001017         14.61      1.0000       -2.9925
   HSiO3-               0.0005788         39.95      0.6260       -3.4409
   NaOH(aq)             0.0004615         16.53      1.0000       -3.3358
   S--                  0.0003227         9.265      0.1296       -4.3784
   K+                   0.0002081         7.286      0.5543       -3.9379
   SiO2(aq)             0.0001280         6.887      1.0000       -3.8927
   Ca++                 3.569e-05         1.281      0.1694       -5.2184
   KCl(aq)              1.245e-05        0.8310      1.0000       -4.9048
   CaCl+                3.850e-06        0.2604      0.6260       -5.6179
   AlO2-                3.823e-06        0.2019      0.6260       -5.6210
   CaCl2(aq)            2.064e-06        0.2051      1.0000       -5.6853
   NaAlO2(aq)           1.417e-06        0.1040      1.0000       -5.8486
   H2S(aq)              1.219e-06       0.03718      1.0000       -5.9141
   HPO4--               1.877e-07       0.01613      0.0911       -7.7671
   MnCl+                7.981e-08      0.006459      0.6260       -7.3014
   Mn++                 1.884e-08     0.0009265      0.1694       -8.4960
   PO4---               1.422e-08      0.001209      0.0037      -10.2830
    (only species > 1e-8 molal listed)

  Mineral saturation states
                     log Q/K                          log Q/K
 ----------------------------------------------------------------
   Saponite-Na        0.0000 sat    Phlogopite        -1.3819     
   Diopside           0.0000 sat    Coesite           -1.4729     
   Annite             0.0000 sat    Mn(OH)2(am)       -1.4821     
   Hydroxylapatite    0.0000 sat    Talc              -1.4822     
   Tremolite          0.0000 sat    Cristobalite(bet  -1.5344     
   Andradite          0.0000 sat    Halite            -1.6081     
   Chromite           0.0000 sat    FeO               -1.7016     
   Tephroite          0.0000 sat    SiO2(am)          -1.7084     
   Greenalite         0.0000 sat    Nepheline         -1.7184     
   Troilite           0.0000 sat    Jadeite           -1.7517     
   Mesolite           0.0000 sat    Chrysotile        -1.7955     
   Pyrrhotite        -0.0796        Daphnite-14A      -1.8217     
   Alabandite        -0.3860        Diaspore          -1.8286     
   Analcime          -0.4407        Albite_high       -1.8590     
   Ice               -0.4909        Boehmite          -2.1234     
   Rhodonite         -0.5289        Saponite-H        -2.1737     
   Saponite-Ca       -0.5591        Prehnite          -2.2818     
   Hedenbergite      -0.5711        Enstatite         -2.3710     
   Minnesotaite      -0.6592        Wustite           -2.4139     
   Quartz            -0.8145        Goethite          -2.4340     
   Wollastonite      -0.8463        Fe(OH)2           -2.5051     
   Albite            -0.9279        Gibbsite          -2.6210     
   Albite_low        -0.9279        Magnetite         -2.6668     
   Ferrosilite       -0.9745        Brucite           -2.7428     
   Pseudowollastoni  -0.9806        Monticellite      -2.7771     
   Tridymite         -0.9863        Pyrite            -2.7788     
   Chalcedony        -1.0312        Maximum_Microcli  -2.7868     
   Natrolite         -1.0735        K-Feldspar        -2.7996     
   Saponite-Mg       -1.1098        Celadonite        -2.8088     
   Saponite-K        -1.1253        Whitlockite       -2.8316     
   Fayalite          -1.2235        Scolecite         -2.9740     
   Cristobalite(alp  -1.2322     
    (only minerals with log Q/K > -3 listed)

                         partial
  Gases               press. (bar)     fugacity     fug. coef.    log fug.
 ---------------------------------------------------------------------------
   H2(g)                    10.44         10.45         1.001      1.0191
   CH4(g)                   1.164         1.163        0.9993      0.0657
   H2O(g)                  0.8007        0.7888        0.9852     -0.1030
   H2S(g)               3.648e-05     3.634e-05        0.9961     -4.4396
   HCl(g)               7.246e-14     7.246e-14         1.000*   -13.1399
   CO2(g)               8.140e-19     8.121e-19        0.9976    -18.0904
   CO(g)                2.458e-21     2.458e-21         1.000*   -20.6094
   C2H4(g)              3.214e-25     3.214e-25         1.000*   -24.4930
   S2(g)                2.700e-31     2.700e-31         1.000*   -30.5687
   SO2(g)               2.531e-34     2.512e-34        0.9928    -33.5999
   Na(g)                7.779e-38     7.779e-38         1.000*   -37.1091
   K(g)                 1.070e-42     1.070e-42         1.000*   -41.9708
   Cl2(g)               7.016e-55     7.016e-55         1.000*   -54.1539
   O2(g)                7.320e-66     7.319e-66        0.9999    -65.1355
   Mg(g)                1.229e-67     1.229e-67         1.000*   -66.9103
   Ca(g)                1.687e-82     1.687e-82         1.000*   -81.7728
   C(g)                2.746e-101    2.746e-101         1.000*  -100.5613
   Al(g)               3.354e-103    3.354e-103         1.000*  -102.4744
   Si(g)               1.448e-109    1.448e-109         1.000*  -108.8393
    *no data, gas taken to be ideal

                                  In fluid              Sorbed            Kd
  Original basis total moles   moles     mg/kg      moles     mg/kg      L/kg
 -------------------------------------------------------------------------------
   H2O                 58.9       54.6  8.96e+05
   Al+++              0.125   5.15e-06     0.127
   Ca++               0.992   4.09e-05      1.49
   Cl-                 1.92       1.91  6.18e+04
   CrO4--            0.0129   1.26e-24  1.33e-19
   Fe++                1.09   9.26e-11  4.71e-06
   H+                 -6.87   -0.00740     -6.79
   HCO3-            0.00100    0.00100      55.6
   HPO4--           0.00693   1.99e-07    0.0174
   K+                0.0114   0.000217      7.72
   Mg++                1.14   2.65e-09  5.87e-05
   Mn++              0.0261   9.70e-08   0.00485
   Na+                 1.97       1.93  4.05e+04
   O2(aq)           -0.0143    -0.0116     -337.
   SO4--            0.00407    0.00274      239.
   SiO2(aq)            3.06    0.00730      399.
   Ti(OH)4(aq)       0.0161     0.0161  1.70e+03

  Elemental composition               In fluid                  Sorbed
                  total moles     moles       mg/kg        moles       mg/kg
 -------------------------------------------------------------------------------
   Aluminum            0.1246    5.150e-06      0.1266
   Calcium             0.9923    4.089e-05       1.493
   Carbon            0.001000     0.001000       10.94
   Chlorine             1.915        1.915   6.185e+04
   Chromium           0.01294    1.260e-24   5.968e-20
   Hydrogen             111.0        109.2   1.003e+05
   Iron                 1.085    9.264e-11   4.713e-06
   Magnesium            1.136    2.653e-09   5.874e-05
   Manganese          0.02612    9.695e-08    0.004852
   Oxygen               65.17        54.64   7.964e+05
   Phosphorus        0.006928    1.986e-07    0.005603
   Potassium          0.01144    0.0002168       7.722
   Silicon              3.059     0.007297       186.7
   Sodium               1.971        1.933   4.047e+04
   Sulfur            0.004066     0.002736       79.91
   Titanium           0.01610      0.01610       702.1


          Step #    95             Xi = 0.4000

          Temperature = 100.0 C    Pressure =  1.013 bars
          pH =  9.624              log fO2 =  -65.123
          Eh =  -0.6979 volts      pe =  -9.4263
          Ionic strength      =    1.649355 molal
          Charge imbalance    =    0.003680 eq/kg (0.1247% error)
          Activity of water   =    0.946305
          Solvent mass        =     0.97981 kg
          Solution mass       =      1.0953 kg
          Mineral mass        =     0.45994 kg
          Solution density    =    1.016    g/cm3
          Solution viscosity  =    0.004    poise
          Chlorinity          =    1.954461 molal
          Dissolved solids    =      105436 mg/kg sol'n
          Hardness            =        2.70 mg/kg sol'n as CaCO3
            carbonate         =        2.70 mg/kg sol'n as CaCO3
            non-carbonate     =        0.00 mg/kg sol'n as CaCO3
          Carbonate alkalinity=       76.01 mg/kg sol'n as CaCO3
          Water type          =    Na-Cl
          Bulk volume         =    1.23e+03 cm3
          Fluid volume        =    1.08e+03 cm3
          Mineral volume      =        147. cm3
          Inert volume        =        0.00 cm3
          Porosity            =        88.0 %
          Permeability        =        1.58 cm2
          Mass reacted        =         443 g

                          moles          moles         grams          cm3      rxn rate
  Reactants             remaining       reacted       reacted       reacted  (mol/kg sec)
 ------------------------------------------------------------------------------------------
   H2O                    0.02111       0.01408        0.2536          --            --  
   Al2O3                   0.1100       0.07330         7.474          --            --  
   CaO                      1.749         1.166         65.40          --            --  
   Cr2O3                  0.01142      0.007611         1.157          --            --  
   FeO(ox)                  1.913         1.276         91.65          --            --  
   K2O(ox)               0.009210      0.006140        0.5784          --            --  
   MgO                      2.003         1.336         53.83          --            --  
   MnO                    0.04610       0.03073         2.180          --            --  
   Na2O(ox)               0.04953       0.03302         2.047          --            --  
   P2O5                  0.006112      0.004075        0.5784          --            --  
   S                     0.005411      0.003607        0.1157       0.05595          --  
   SiO2                     5.398         3.599         216.2          --            --  
   TiO2                   0.02841       0.01894         1.513          --            --  

  Minerals in system     moles      log moles      grams        volume (cm3)
 ----------------------------------------------------------------------------
   Andradite              0.01967     -1.706          9.997           2.594
   Annite                 0.01308     -1.883          6.696           2.019
   Chromite              0.007611     -2.119          1.704          0.3350
   Diopside                0.8629     -0.064          186.9           57.03
   Greenalite              0.3964     -0.402          147.3           45.58
   Hydroxylapatite       0.002717     -2.566          1.365          0.5149
   Mesolite               0.06686     -1.175          25.93           11.45
   Saponite-Na           0.001437     -2.842         0.5554          0.1964
   Tephroite              0.01537     -1.813          3.103           1.171
   Tremolite              0.09388     -1.027          76.27           25.62
   Troilite              0.001301     -2.886         0.1143         0.04315
                                               _____________   _____________
          (total)                                     459.9           146.6 

  Aqueous species       molality    mg/kg sol'n    act. coef.     log act.
 ---------------------------------------------------------------------------
   Na+                      1.651     3.395e+04      0.6261        0.0143
   Cl-                      1.639     5.197e+04      0.5543       -0.0418
   NaCl(aq)                0.3159     1.651e+04      1.0000       -0.5005
   Ti(OH)4(aq)            0.01933         2004.      1.0000       -1.7138
   H2(aq)                0.008226         14.83      1.0000       -2.0848
   NaHSiO3(aq)           0.008145         729.2      1.0000       -2.0891
   OH-                   0.003733         56.79      0.5922       -2.6555
   HS-                   0.002929         86.65      0.5922       -2.7609
   Methane(aq)           0.001021         14.65      1.0000       -2.9911
   HSiO3-               0.0006992         48.22      0.6261       -3.3587
   NaOH(aq)             0.0005359         19.18      1.0000       -3.2709
   S--                  0.0004451         12.77      0.1296       -4.2391
   K+                   0.0001916         6.700      0.5543       -3.9740
   SiO2(aq)             0.0001337         7.185      1.0000       -3.8739
   Ca++                 2.590e-05        0.9286      0.1694       -5.3578
   KCl(aq)              1.149e-05        0.7661      1.0000       -4.9398
   AlO2-                3.977e-06        0.2098      0.6261       -5.6038
   CaCl+                2.800e-06        0.1892      0.6261       -5.7562
   CaCl2(aq)            1.505e-06        0.1494      1.0000       -5.8225
   NaAlO2(aq)           1.480e-06        0.1085      1.0000       -5.8299
   H2S(aq)              1.254e-06       0.03823      1.0000       -5.9017
   HPO4--               2.640e-07       0.02267      0.0910       -7.6194
   MnCl+                5.846e-08      0.004727      0.6261       -7.4365
   PO4---               2.319e-08      0.001970      0.0037      -10.0718
   Mn++                 1.377e-08     0.0006767      0.1694       -8.6322
    (only species > 1e-8 molal listed)

  Mineral saturation states
                     log Q/K                          log Q/K
 ----------------------------------------------------------------
   Saponite-Na        0.0000 sat    Fayalite          -1.2297     
   Andradite          0.0000 sat    Phlogopite        -1.4194     
   Tephroite          0.0000 sat    Coesite           -1.4541     
   Diopside           0.0000 sat    Talc              -1.4822     
   Mesolite           0.0000 sat    Mn(OH)2(am)       -1.4915     
   Hydroxylapatite    0.0000 sat    Cristobalite(bet  -1.5156     
   Troilite           0.0000 sat    Halite            -1.6055     
   Greenalite         0.0000 sat    Nepheline         -1.6809     
   Annite             0.0000 sat    SiO2(am)          -1.6896     
   Chromite           0.0000 sat    Jadeite           -1.6954     
   Tremolite          0.0000 sat    FeO               -1.7140     
   Pyrrhotite        -0.0796        Albite_high       -1.7840     
   Alabandite        -0.3829        Chrysotile        -1.8330     
   Analcime          -0.3845        Diaspore          -1.8748     
   Ice               -0.4910        Daphnite-14A      -1.9204     
   Rhodonite         -0.5196        Boehmite          -2.1696     
   Hedenbergite      -0.5586        Saponite-H        -2.1951     
   Saponite-Ca       -0.5826        Prehnite          -2.3430     
   Minnesotaite      -0.6217        Enstatite         -2.3772     
   Quartz            -0.7957        Wustite           -2.4254     
   Wollastonite      -0.8401        Goethite          -2.4434     
   Albite_low        -0.8529        Fe(OH)2           -2.5176     
   Albite            -0.8529        Gibbsite          -2.6673     
   Tridymite         -0.9675        Magnetite         -2.6979     
   Ferrosilite       -0.9682        Maximum_Microcli  -2.7493     
   Pseudowollastoni  -0.9744        Pyrite            -2.7601     
   Natrolite         -0.9798        K-Feldspar        -2.7621     
   Chalcedony        -1.0124        Brucite           -2.7679     
   Saponite-Mg       -1.1353        Celadonite        -2.7776     
   Saponite-K        -1.1377        Monticellite      -2.7959     
   Cristobalite(alp  -1.2134        Whitlockite       -2.8274     
    (only minerals with log Q/K > -3 listed)

                         partial
  Gases               press. (bar)     fugacity     fug. coef.    log fug.
 ---------------------------------------------------------------------------
   H2(g)                    10.29         10.30         1.001      1.0128
   CH4(g)                   1.168         1.167        0.9993      0.0671
   H2O(g)                  0.8006        0.7887        0.9852     -0.1031
   H2S(g)               3.754e-05     3.739e-05        0.9961     -4.4272
   HCl(g)               6.277e-14     6.277e-14         1.000*   -13.2023
   CO2(g)               8.650e-19     8.629e-19        0.9976    -18.0640
   CO(g)                2.575e-21     2.575e-21         1.000*   -20.5893
   C2H4(g)              3.329e-25     3.329e-25         1.000*   -24.4777
   S2(g)                2.942e-31     2.942e-31         1.000*   -30.5313
   SO2(g)               2.719e-34     2.699e-34        0.9928    -33.5688
   Na(g)                8.969e-38     8.969e-38         1.000*   -37.0472
   K(g)                 1.131e-42     1.131e-42         1.000*   -41.9465
   Cl2(g)               5.342e-55     5.342e-55         1.000*   -54.2723
   O2(g)                7.533e-66     7.532e-66        0.9999    -65.1231
   Mg(g)                1.144e-67     1.144e-67         1.000*   -66.9415
   Ca(g)                1.616e-82     1.616e-82         1.000*   -81.7915
   C(g)                2.836e-101    2.836e-101         1.000*  -100.5474
   Al(g)               2.951e-103    2.951e-103         1.000*  -102.5300
   Si(g)               1.469e-109    1.469e-109         1.000*  -108.8330
    *no data, gas taken to be ideal

                                  In fluid              Sorbed            Kd
  Original basis total moles   moles     mg/kg      moles     mg/kg      L/kg
 -------------------------------------------------------------------------------
   H2O                 59.5       54.4  8.95e+05
   Al+++              0.147   5.35e-06     0.132
   Ca++                1.17   2.96e-05      1.08
   Cl-                 1.92       1.92  6.20e+04
   CrO4--            0.0152   9.45e-25  1.00e-19
   Fe++                1.28   6.72e-11  3.42e-06
   H+                 -8.08   -0.00900     -8.28
   HCO3-            0.00100    0.00100      55.7
   HPO4--           0.00815   2.82e-07    0.0247
   K+                0.0133   0.000199      7.10
   Mg++                1.34   1.87e-09  4.14e-05
   Mn++              0.0307   7.08e-08   0.00355
   Na+                 1.98       1.94  4.06e+04
   O2(aq)           -0.0168    -0.0126     -369.
   SO4--            0.00461    0.00331      290.
   SiO2(aq)            3.60    0.00880      483.
   Ti(OH)4(aq)       0.0189     0.0189  2.00e+03

  Elemental composition               In fluid                  Sorbed
                  total moles     moles       mg/kg        moles       mg/kg
 -------------------------------------------------------------------------------
   Aluminum            0.1466    5.347e-06      0.1317
   Calcium              1.167    2.959e-05       1.083
   Carbon            0.001000     0.001000       10.97
   Chlorine             1.915        1.915   6.199e+04
   Chromium           0.01522    9.453e-25   4.488e-20
   Hydrogen             111.0        108.9   1.002e+05
   Iron                 1.277    6.716e-11   3.424e-06
   Magnesium            1.337    1.866e-09   4.141e-05
   Manganese          0.03073    7.077e-08    0.003550
   Oxygen               66.88        54.49   7.960e+05
   Phosphorus        0.008150    2.816e-07    0.007962
   Potassium          0.01328    0.0001989       7.102
   Silicon              3.599     0.008797       225.6
   Sodium               1.981        1.935   4.062e+04
   Sulfur            0.004607     0.003307       96.81
   Titanium           0.01894      0.01894       827.8


          Step #   105             Xi = 0.5000

          Temperature = 100.0 C    Pressure =  1.013 bars
          pH =  9.709              log fO2 =  -65.106
          Eh =  -0.7039 volts      pe =  -9.5072
          Ionic strength      =    1.658718 molal
          Charge imbalance    =    0.003694 eq/kg (0.1247% error)
          Activity of water   =    0.946074
          Solvent mass        =     0.97479 kg
          Solution mass       =      1.0912 kg
          Mineral mass        =     0.57482 kg
          Solution density    =    1.016    g/cm3
          Solution viscosity  =    0.004    poise
          Chlorinity          =    1.964530 molal
          Dissolved solids    =      106655 mg/kg sol'n
          Hardness            =        1.76 mg/kg sol'n as CaCO3
            carbonate         =        1.76 mg/kg sol'n as CaCO3
            non-carbonate     =        0.00 mg/kg sol'n as CaCO3
          Carbonate alkalinity=       78.25 mg/kg sol'n as CaCO3
          Water type          =    Na-Cl
          Bulk volume         =    1.26e+03 cm3
          Fluid volume        =    1.07e+03 cm3
          Mineral volume      =        183. cm3
          Inert volume        =        0.00 cm3
          Porosity            =        85.4 %
          Permeability        =       0.644 cm2
          Mass reacted        =         554 g

                          moles          moles         grams          cm3      rxn rate
  Reactants             remaining       reacted       reacted       reacted  (mol/kg sec)
 ------------------------------------------------------------------------------------------
   H2O                    0.01760       0.01760        0.3170          --            --  
   Al2O3                  0.09163       0.09163         9.343          --            --  
   CaO                      1.458         1.458         81.75          --            --  
   Cr2O3                 0.009513      0.009513         1.446          --            --  
   FeO(ox)                  1.595         1.595         114.6          --            --  
   K2O(ox)               0.007675      0.007675        0.7230          --            --  
   MgO                      1.670         1.670         67.29          --            --  
   MnO                    0.03841       0.03841         2.725          --            --  
   Na2O(ox)               0.04127       0.04127         2.558          --            --  
   P2O5                  0.005093      0.005093        0.7230          --            --  
   S                     0.004509      0.004509        0.1446       0.06994          --  
   SiO2                     4.498         4.498         270.3          --            --  
   TiO2                   0.02367       0.02367         1.891          --            --  

  Minerals in system     moles      log moles      grams        volume (cm3)
 ----------------------------------------------------------------------------
   Andradite              0.02038     -1.691          10.35           2.687
   Annite                 0.01617     -1.791          8.279           2.496
   Chromite              0.009514     -2.022          2.130          0.4187
   Diopside                 1.103      0.043          238.9           72.92
   Greenalite              0.4985     -0.302          185.3           57.33
   Hydroxylapatite       0.003396     -2.469          1.706          0.6437
   Mesolite               0.08336     -1.079          32.33           14.27
   Saponite-Na           0.003622     -2.441          1.400          0.4951
   Tephroite              0.01921     -1.717          3.879           1.464
   Tremolite               0.1113     -0.954          90.39           30.37
   Troilite              0.001232     -2.909         0.1083         0.04088
                                               _____________   _____________
          (total)                                     574.8           183.1 

  Aqueous species       molality    mg/kg sol'n    act. coef.     log act.
 ---------------------------------------------------------------------------
   Na+                      1.660     3.409e+04      0.6263        0.0169
   Cl-                      1.645     5.211e+04      0.5543       -0.0400
   NaCl(aq)                0.3191     1.666e+04      1.0000       -0.4961
   Ti(OH)4(aq)            0.02428         2515.      1.0000       -1.6147
   NaHSiO3(aq)            0.01056         944.3      1.0000       -1.9763
   H2(aq)                0.008066         14.53      1.0000       -2.0933
   OH-                   0.004538         68.95      0.5923       -2.5705
   HS-                   0.003701         109.4      0.5923       -2.6591
   Methane(aq)           0.001026         14.70      1.0000       -2.9889
   HSiO3-               0.0009011         62.06      0.6263       -3.2485
   S--                  0.0006850         19.62      0.1294       -4.0522
   NaOH(aq)             0.0006556         23.43      1.0000       -3.1834
   K+                   0.0001715         5.989      0.5543       -4.0221
   SiO2(aq)             0.0001417         7.606      1.0000       -3.8486
   Ca++                 1.685e-05        0.6032      0.1693       -5.5448
   KCl(aq)              1.033e-05        0.6877      1.0000       -4.9861
   AlO2-                4.190e-06        0.2207      0.6263       -5.5810
   CaCl+                1.828e-06        0.1233      0.6263       -5.9413
   NaAlO2(aq)           1.568e-06        0.1148      1.0000       -5.8046
   H2S(aq)              1.303e-06       0.03967      1.0000       -5.8850
   CaCl2(aq)            9.867e-07       0.09783      1.0000       -6.0058
   HPO4--               4.173e-07       0.03578      0.0908       -7.4212
   PO4---               4.474e-08      0.003796      0.0036       -9.7886
   MnCl+                3.853e-08      0.003111      0.6263       -7.6174
    (only species > 1e-8 molal listed)

  Mineral saturation states
                     log Q/K                          log Q/K
 ----------------------------------------------------------------
   Tremolite          0.0000 sat    Fayalite          -1.2380     
   Saponite-Na        0.0000 sat    Coesite           -1.4288     
   Andradite          0.0000 sat    Phlogopite        -1.4701     
   Troilite           0.0000 sat    Talc              -1.4822     
   Annite             0.0000 sat    Cristobalite(bet  -1.4903     
   Mesolite           0.0000 sat    Mn(OH)2(am)       -1.5043     
   Greenalite         0.0000 sat    Halite            -1.6011     
   Diopside           0.0000 sat    Jadeite           -1.6195     
   Tephroite          0.0000 sat    Nepheline         -1.6303     
   Chromite           0.0000 sat    SiO2(am)          -1.6643     
   Hydroxylapatite    0.0000 sat    Albite_high       -1.6829     
   Pyrrhotite        -0.0796        FeO               -1.7308     
   Analcime          -0.3088        Chrysotile        -1.8837     
   Alabandite        -0.3788        Diaspore          -1.9372     
   Ice               -0.4911        Daphnite-14A      -2.0534     
   Rhodonite         -0.5069        Saponite-H        -2.2240     
   Hedenbergite      -0.5417        Boehmite          -2.2320     
   Minnesotaite      -0.5710        Enstatite         -2.3856     
   Saponite-Ca       -0.6143        Prehnite          -2.4257     
   Albite_low        -0.7518        Wustite           -2.4409     
   Albite            -0.7518        Goethite          -2.4560     
   Quartz            -0.7704        Fe(OH)2           -2.5345     
   Wollastonite      -0.8317        Maximum_Microcli  -2.6988     
   Natrolite         -0.8536        K-Feldspar        -2.7116     
   Tridymite         -0.9422        Gibbsite          -2.7298     
   Ferrosilite       -0.9597        Pyrite            -2.7349     
   Pseudowollastoni  -0.9660        Celadonite        -2.7356     
   Chalcedony        -0.9871        Magnetite         -2.7399     
   Saponite-K        -1.1545        Brucite           -2.8017     
   Saponite-Mg       -1.1698        Monticellite      -2.8212     
   Cristobalite(alp  -1.1881        Whitlockite       -2.8218     
    (only minerals with log Q/K > -3 listed)

                         partial
  Gases               press. (bar)     fugacity     fug. coef.    log fug.
 ---------------------------------------------------------------------------
   H2(g)                    10.09         10.10         1.001      1.0043
   CH4(g)                   1.174         1.173        0.9993      0.0693
   H2O(g)                  0.8004        0.7885        0.9852     -0.1032
   H2S(g)               3.901e-05     3.886e-05        0.9961     -4.4105
   HCl(g)               5.182e-14     5.182e-14         1.000*   -13.2855
   CO2(g)               9.398e-19     9.376e-19        0.9976    -18.0280
   CO(g)                2.744e-21     2.744e-21         1.000*   -20.5617
   C2H4(g)              3.498e-25     3.498e-25         1.000*   -24.4562
   S2(g)                3.304e-31     3.304e-31         1.000*   -30.4810
   SO2(g)               2.995e-34     2.973e-34        0.9928    -33.5268
   Na(g)                1.087e-37     1.087e-37         1.000*   -36.9638
   K(g)                 1.219e-42     1.219e-42         1.000*   -41.9138
   Cl2(g)               3.713e-55     3.713e-55         1.000*   -54.4303
   O2(g)                7.830e-66     7.829e-66        0.9999    -65.1063
   Mg(g)                1.039e-67     1.039e-67         1.000*   -66.9836
   Ca(g)                1.525e-82     1.525e-82         1.000*   -81.8168
   C(g)                2.964e-101    2.964e-101         1.000*  -100.5281
   Al(g)               2.484e-103    2.484e-103         1.000*  -102.6048
   Si(g)               1.498e-109    1.498e-109         1.000*  -108.8245
    *no data, gas taken to be ideal

                                  In fluid              Sorbed            Kd
  Original basis total moles   moles     mg/kg      moles     mg/kg      L/kg
 -------------------------------------------------------------------------------
   H2O                 60.5       54.1  8.94e+05
   Al+++              0.183   5.61e-06     0.139
   Ca++                1.46   1.92e-05     0.704
   Cl-                 1.92       1.92  6.22e+04
   CrO4--            0.0190   6.43e-25  6.83e-20
   Fe++                1.60   4.36e-11  2.23e-06
   H+                 -10.1    -0.0116     -10.8
   HCO3-            0.00100    0.00100      55.9
   HPO4--            0.0102   4.51e-07    0.0396
   K+                0.0164   0.000177      6.35
   Mg++                1.67   1.16e-09  2.59e-05
   Mn++              0.0384   4.64e-08   0.00234
   Na+                 2.00       1.94  4.09e+04
   O2(aq)           -0.0210    -0.0145     -425.
   SO4--            0.00551    0.00428      377.
   SiO2(aq)            4.50     0.0113      623.
   Ti(OH)4(aq)       0.0237     0.0237  2.51e+03

  Elemental composition               In fluid                  Sorbed
                  total moles     moles       mg/kg        moles       mg/kg
 -------------------------------------------------------------------------------
   Aluminum            0.1833    5.613e-06      0.1388
   Calcium              1.459    1.917e-05      0.7040
   Carbon            0.001000     0.001000       11.01
   Chlorine             1.915        1.915   6.222e+04
   Chromium           0.01903    6.427e-25   3.063e-20
   Hydrogen             111.1        108.4   1.001e+05
   Iron                 1.596    4.361e-11   2.232e-06
   Magnesium            1.671    1.163e-09   2.591e-05
   Manganese          0.03842    4.638e-08    0.002335
   Oxygen               69.72        54.24   7.953e+05
   Phosphorus         0.01019    4.507e-07     0.01279
   Potassium          0.01635    0.0001772       6.349
   Silicon              4.498      0.01131       291.1
   Sodium               1.998        1.940   4.087e+04
   Sulfur            0.005509     0.004277       125.7
   Titanium           0.02367      0.02367       1039.


          Step #   115             Xi = 0.6000

          Temperature = 100.0 C    Pressure =  1.013 bars
          pH =  9.777              log fO2 =  -65.093
          Eh =  -0.7086 volts      pe =  -9.5716
          Ionic strength      =    1.668214 molal
          Charge imbalance    =    0.003708 eq/kg (0.1246% error)
          Activity of water   =    0.945842
          Solvent mass        =     0.96977 kg
          Solution mass       =      1.0870 kg
          Mineral mass        =     0.68970 kg
          Solution density    =    1.017    g/cm3
          Solution viscosity  =    0.004    poise
          Chlorinity          =    1.974703 molal
          Dissolved solids    =      107883 mg/kg sol'n
          Hardness            =        1.25 mg/kg sol'n as CaCO3
            carbonate         =        1.25 mg/kg sol'n as CaCO3
            non-carbonate     =        0.00 mg/kg sol'n as CaCO3
          Carbonate alkalinity=       80.00 mg/kg sol'n as CaCO3
          Water type          =    Na-Cl
          Bulk volume         =    1.29e+03 cm3
          Fluid volume        =    1.07e+03 cm3
          Mineral volume      =        220. cm3
          Inert volume        =        0.00 cm3
          Porosity            =        83.0 %
          Permeability        =       0.273 cm2
          Mass reacted        =         664 g

                          moles          moles         grams          cm3      rxn rate
  Reactants             remaining       reacted       reacted       reacted  (mol/kg sec)
 ------------------------------------------------------------------------------------------
   H2O                    0.01408       0.02111        0.3804          --            --  
   Al2O3                  0.07330        0.1100         11.21          --            --  
   CaO                      1.166         1.749         98.10          --            --  
   Cr2O3                 0.007611       0.01142         1.735          --            --  
   FeO(ox)                  1.276         1.913         137.5          --            --  
   K2O(ox)               0.006140      0.009210        0.8675          --            --  
   MgO                      1.336         2.003         80.75          --            --  
   MnO                    0.03073       0.04610         3.270          --            --  
   Na2O(ox)               0.03302       0.04953         3.070          --            --  
   P2O5                  0.004075      0.006112        0.8675          --            --  
   S                     0.003607      0.005411        0.1735       0.08393          --  
   SiO2                     3.599         5.398         324.3          --            --  
   TiO2                   0.01894       0.02841         2.269          --            --  

  Minerals in system     moles      log moles      grams        volume (cm3)
 ----------------------------------------------------------------------------
   Andradite              0.02112     -1.675          10.73           2.784
   Annite                 0.01926     -1.715          9.858           2.972
   Chromite               0.01142     -1.942          2.555          0.5024
   Diopside                 1.344      0.128          291.0           88.80
   Greenalite              0.6006     -0.221          223.3           69.07
   Hydroxylapatite       0.004075     -2.390          2.047          0.7724
   Mesolite               0.09987     -1.001          38.73           17.10
   Saponite-Na           0.005816     -2.235          2.248          0.7950
   Tephroite              0.02305     -1.637          4.655           1.757
   Tremolite               0.1287     -0.891          104.5           35.12
   Troilite              0.001146     -2.941         0.1007         0.03801
                                               _____________   _____________
          (total)                                     689.7           219.7 

  Aqueous species       molality    mg/kg sol'n    act. coef.     log act.
 ---------------------------------------------------------------------------
   Na+                      1.669     3.423e+04      0.6265        0.0194
   Cl-                      1.652     5.226e+04      0.5543       -0.0381
   NaCl(aq)                0.3223     1.681e+04      1.0000       -0.4917
   Ti(OH)4(aq)            0.02929         3029.      1.0000       -1.5333
   NaHSiO3(aq)            0.01301         1162.      1.0000       -1.8856
   H2(aq)                0.007940         14.28      1.0000       -2.1002
   OH-                   0.005304         80.47      0.5925       -2.5028
   HS-                   0.004461         131.6      0.5925       -2.5779
   HSiO3-                0.001103         75.88      0.6265       -3.1604
   Methane(aq)           0.001031         14.76      1.0000       -2.9867
   S--                  0.0009665         27.65      0.1293       -3.9031
   NaOH(aq)             0.0007708         27.51      1.0000       -3.1130
   K+                   0.0001570         5.476      0.5543       -4.0603
   SiO2(aq)             0.0001485         7.960      1.0000       -3.8283
   Ca++                 1.196e-05        0.4275      0.1692       -5.6940
   KCl(aq)              9.496e-06        0.6316      1.0000       -5.0224
   AlO2-                4.363e-06        0.2296      0.6265       -5.5633
   NaAlO2(aq)           1.643e-06        0.1202      1.0000       -5.7842
   H2S(aq)              1.344e-06       0.04086      1.0000       -5.8717
   CaCl+                1.301e-06       0.08768      0.6265       -6.0887
   CaCl2(aq)            7.058e-07       0.06988      1.0000       -6.1513
   HPO4--               6.018e-07       0.05153      0.0907       -7.2630
   PO4---               7.567e-08      0.006411      0.0036       -9.5625
   MnCl+                2.765e-08      0.002230      0.6265       -7.7613
    (only species > 1e-8 molal listed)

  Mineral saturation states
                     log Q/K                          log Q/K
 ----------------------------------------------------------------
   Diopside           0.0000 sat    Fayalite          -1.2446     
   Andradite          0.0000 sat    Coesite           -1.4085     
   Troilite           0.0000 sat    Cristobalite(bet  -1.4700     
   Greenalite         0.0000 sat    Talc              -1.4822     
   Hydroxylapatite    0.0000 sat    Phlogopite        -1.5109     
   Tremolite          0.0000 sat    Mn(OH)2(am)       -1.5145     
   Annite             0.0000 sat    Jadeite           -1.5585     
   Mesolite           0.0000 sat    Nepheline         -1.5896     
   Tephroite          0.0000 sat    Halite            -1.5967     
   Saponite-Na        0.0000 sat    Albite_high       -1.6015     
   Chromite           0.0000 sat    SiO2(am)          -1.6440     
   Pyrrhotite        -0.0796        FeO               -1.7443     
   Analcime          -0.2479        Chrysotile        -1.9245     
   Alabandite        -0.3754        Diaspore          -1.9873     
   Ice               -0.4912        Daphnite-14A      -2.1604     
   Rhodonite         -0.4967        Saponite-H        -2.2473     
   Hedenbergite      -0.5281        Boehmite          -2.2821     
   Minnesotaite      -0.5302        Enstatite         -2.3924     
   Saponite-Ca       -0.6397        Wustite           -2.4533     
   Albite_low        -0.6704        Goethite          -2.4662     
   Albite            -0.6704        Prehnite          -2.4920     
   Quartz            -0.7501        Fe(OH)2           -2.5481     
   Natrolite         -0.7521        Maximum_Microcli  -2.6583     
   Wollastonite      -0.8249        K-Feldspar        -2.6711     
   Tridymite         -0.9219        Celadonite        -2.7019     
   Ferrosilite       -0.9528        Pyrite            -2.7147     
   Pseudowollastoni  -0.9592        Magnetite         -2.7736     
   Chalcedony        -0.9668        Gibbsite          -2.7800     
   Cristobalite(alp  -1.1678        Whitlockite       -2.8172     
   Saponite-K        -1.1679        Brucite           -2.8289     
   Saponite-Mg       -1.1975        Monticellite      -2.8415     
    (only minerals with log Q/K > -3 listed)

                         partial
  Gases               press. (bar)     fugacity     fug. coef.    log fug.
 ---------------------------------------------------------------------------
   H2(g)                    9.934         9.941         1.001      0.9974
   CH4(g)                   1.180         1.179        0.9993      0.0715
   H2O(g)                  0.8002        0.7883        0.9852     -0.1033
   H2S(g)               4.023e-05     4.007e-05        0.9961     -4.3972
   HCl(g)               4.451e-14     4.451e-14         1.000*   -13.3515
   CO2(g)               1.006e-18     1.003e-18        0.9976    -17.9986
   CO(g)                2.891e-21     2.891e-21         1.000*   -20.5390
   C2H4(g)              3.647e-25     3.647e-25         1.000*   -24.4381
   S2(g)                3.627e-31     3.627e-31         1.000*   -30.4405
   SO2(g)               3.236e-34     3.213e-34        0.9928    -33.4931
   Na(g)                1.268e-37     1.268e-37         1.000*   -36.8968
   K(g)                 1.295e-42     1.295e-42         1.000*   -41.8876
   Cl2(g)               2.783e-55     2.783e-55         1.000*   -54.5555
   O2(g)                8.077e-66     8.076e-66        0.9999    -65.0928
   Mg(g)                9.608e-68     9.608e-68         1.000*   -67.0174
   Ca(g)                1.455e-82     1.455e-82         1.000*   -81.8371
   C(g)                3.075e-101    3.075e-101         1.000*  -100.5122
   Al(g)               2.163e-103    2.163e-103         1.000*  -102.6650
   Si(g)               1.522e-109    1.522e-109         1.000*  -108.8176
    *no data, gas taken to be ideal

                                  In fluid              Sorbed            Kd
  Original basis total moles   moles     mg/kg      moles     mg/kg      L/kg
 -------------------------------------------------------------------------------
   H2O                 61.5       53.9  8.93e+05
   Al+++              0.220   5.83e-06     0.145
   Ca++                1.75   1.35e-05     0.499
   Cl-                 1.92       1.92  6.25e+04
   CrO4--            0.0228   4.72e-25  5.04e-20
   Fe++                1.91   3.09e-11  1.59e-06
   H+                 -12.1    -0.0143     -13.2
   HCO3-            0.00100    0.00100      56.1
   HPO4--            0.0122   6.57e-07    0.0580
   K+                0.0194   0.000161      5.81
   Mg++                2.00   7.97e-10  1.78e-05
   Mn++              0.0461   3.31e-08   0.00167
   Na+                 2.01       1.94  4.11e+04
   O2(aq)           -0.0252    -0.0164     -482.
   SO4--            0.00641    0.00527      465.
   SiO2(aq)            5.40     0.0138      765.
   Ti(OH)4(aq)       0.0284     0.0284  3.03e+03

  Elemental composition               In fluid                  Sorbed
                  total moles     moles       mg/kg        moles       mg/kg
 -------------------------------------------------------------------------------
   Aluminum            0.2199    5.825e-06      0.1446
   Calcium              1.750    1.354e-05      0.4992
   Carbon            0.001000     0.001000       11.05
   Chlorine             1.915        1.915   6.246e+04
   Chromium           0.02283    4.722e-25   2.258e-20
   Hydrogen             111.1        107.8   9.997e+04
   Iron                 1.914    3.089e-11   1.587e-06
   Magnesium            2.004    7.966e-10   1.781e-05
   Manganese          0.04610    3.309e-08    0.001672
   Oxygen               72.56        53.99   7.947e+05
   Phosphorus         0.01222    6.573e-07     0.01873
   Potassium          0.01942    0.0001615       5.807
   Silicon              5.398      0.01383       357.4
   Sodium               2.014        1.945   4.113e+04
   Sulfur            0.006411     0.005265       155.3
   Titanium           0.02841      0.02841       1251.


          Step #   125             Xi = 0.7000

          Temperature = 100.0 C    Pressure =  1.013 bars
          pH =  9.833              log fO2 =  -65.082
          Eh =  -0.7126 volts      pe =  -9.6250
          Ionic strength      =    1.677838 molal
          Charge imbalance    =    0.003722 eq/kg (0.1246% error)
          Activity of water   =    0.945607
          Solvent mass        =     0.96474 kg
          Solution mass       =      1.0829 kg
          Mineral mass        =     0.80458 kg
          Solution density    =    1.018    g/cm3
          Solution viscosity  =    0.004    poise
          Chlorinity          =    1.984983 molal
          Dissolved solids    =      109120 mg/kg sol'n
          Hardness            =        0.94 mg/kg sol'n as CaCO3
            carbonate         =        0.94 mg/kg sol'n as CaCO3
            non-carbonate     =        0.00 mg/kg sol'n as CaCO3
          Carbonate alkalinity=       81.45 mg/kg sol'n as CaCO3
          Water type          =    Na-Cl
          Bulk volume         =    1.32e+03 cm3
          Fluid volume        =    1.06e+03 cm3
          Mineral volume      =        256. cm3
          Inert volume        =        0.00 cm3
          Porosity            =        80.6 %
          Permeability        =       0.121 cm2
          Mass reacted        =         775 g

                          moles          moles         grams          cm3      rxn rate
  Reactants             remaining       reacted       reacted       reacted  (mol/kg sec)
 ------------------------------------------------------------------------------------------
   H2O                    0.01056       0.02463        0.4438          --            --  
   Al2O3                  0.05498        0.1283         13.08          --            --  
   CaO                     0.8747         2.041         114.4          --            --  
   Cr2O3                 0.005708       0.01332         2.024          --            --  
   FeO(ox)                 0.9567         2.232         160.4          --            --  
   K2O(ox)               0.004605       0.01075         1.012          --            --  
   MgO                      1.002         2.337         94.21          --            --  
   MnO                    0.02305       0.05378         3.815          --            --  
   Na2O(ox)               0.02476       0.05778         3.581          --            --  
   P2O5                  0.003056      0.007130         1.012          --            --  
   S                     0.002706      0.006313        0.2024       0.09792          --  
   SiO2                     2.699         6.298         378.4          --            --  
   TiO2                   0.01420       0.03314         2.647          --            --  

  Minerals in system     moles      log moles      grams        volume (cm3)
 ----------------------------------------------------------------------------
   Andradite              0.02188     -1.660          11.12           2.884
   Annite                 0.02234     -1.651          11.44           3.448
   Chromite               0.01332     -1.876          2.981          0.5862
   Diopside                 1.584      0.200          343.0           104.7
   Greenalite              0.7027     -0.153          261.2           80.81
   Hydroxylapatite       0.004754     -2.323          2.388          0.9011
   Mesolite                0.1164     -0.934          45.13           19.92
   Saponite-Na           0.008014     -2.096          3.097           1.095
   Tephroite              0.02689     -1.570          5.431           2.049
   Tremolite               0.1461     -0.835          118.7           39.87
   Troilite              0.001044     -2.981        0.09178         0.03463
                                               _____________   _____________
          (total)                                     804.6           256.3 

  Aqueous species       molality    mg/kg sol'n    act. coef.     log act.
 ---------------------------------------------------------------------------
   Na+                      1.678     3.438e+04      0.6268        0.0220
   Cl-                      1.659     5.241e+04      0.5544       -0.0363
   NaCl(aq)                0.3256     1.696e+04      1.0000       -0.4872
   Ti(OH)4(aq)            0.03435         3547.      1.0000       -1.4641
   NaHSiO3(aq)            0.01549         1381.      1.0000       -1.8098
   H2(aq)                0.007836         14.07      1.0000       -2.1059
   OH-                   0.006035         91.44      0.5926       -2.4466
   HS-                   0.005210         153.5      0.5926       -2.5104
   HSiO3-                0.001305         89.66      0.6268       -3.0872
   S--                   0.001286         36.75      0.1292       -3.7794
   Methane(aq)           0.001037         14.81      1.0000       -2.9844
   NaOH(aq)             0.0008825         31.45      1.0000       -3.0543
   SiO2(aq)             0.0001544         8.266      1.0000       -3.8113
   K+                   0.0001460         5.085      0.5544       -4.0919
   Ca++                 8.994e-06        0.3211      0.1691       -5.8179
   KCl(aq)              8.869e-06        0.5890      1.0000       -5.0521
   AlO2-                4.509e-06        0.2369      0.6268       -5.5488
   NaAlO2(aq)           1.709e-06        0.1248      1.0000       -5.7672
   H2S(aq)              1.379e-06       0.04186      1.0000       -5.8605
   CaCl+                9.822e-07       0.06609      0.6268       -6.2107
   HPO4--               8.158e-07       0.06976      0.0905       -7.1316
   CaCl2(aq)            5.352e-07       0.05292      1.0000       -6.2715
   PO4---               1.172e-07      0.009914      0.0036       -9.3748
   MnCl+                2.101e-08      0.001692      0.6268       -7.8805
    (only species > 1e-8 molal listed)

  Mineral saturation states
                     log Q/K                          log Q/K
 ----------------------------------------------------------------
   Troilite           0.0000 sat    Fayalite          -1.2502     
   Andradite          0.0000 sat    Coesite           -1.3915     
   Greenalite         0.0000 sat    Cristobalite(bet  -1.4530     
   Mesolite           0.0000 sat    Talc              -1.4822     
   Annite             0.0000 sat    Jadeite           -1.5075     
   Chromite           0.0000 sat    Mn(OH)2(am)       -1.5231     
   Tremolite          0.0000 sat    Albite_high       -1.5335     
   Tephroite          0.0000 sat    Phlogopite        -1.5450     
   Saponite-Na        0.0000 sat    Nepheline         -1.5556     
   Hydroxylapatite    0.0000 sat    Halite            -1.5922     
   Diopside           0.0000 sat    SiO2(am)          -1.6270     
   Pyrrhotite        -0.0796        FeO               -1.7556     
   Analcime          -0.1969        Chrysotile        -1.9586     
   Alabandite        -0.3727        Diaspore          -2.0291     
   Rhodonite         -0.4882        Daphnite-14A      -2.2497     
   Ice               -0.4913        Saponite-H        -2.2667     
   Minnesotaite      -0.4961        Boehmite          -2.3239     
   Hedenbergite      -0.5168        Enstatite         -2.3980     
   Albite_low        -0.6024        Wustite           -2.4636     
   Albite            -0.6024        Goethite          -2.4747     
   Saponite-Ca       -0.6610        Prehnite          -2.5475     
   Natrolite         -0.6673        Fe(OH)2           -2.5595     
   Quartz            -0.7331        Maximum_Microcli  -2.6244     
   Wollastonite      -0.8193        K-Feldspar        -2.6372     
   Tridymite         -0.9049        Celadonite        -2.6738     
   Ferrosilite       -0.9471        Pyrite            -2.6978     
   Chalcedony        -0.9498        Magnetite         -2.8018     
   Pseudowollastoni  -0.9536        Whitlockite       -2.8134     
   Cristobalite(alp  -1.1508        Gibbsite          -2.8219     
   Saponite-K        -1.1792        Brucite           -2.8516     
   Saponite-Mg       -1.2206        Monticellite      -2.8585     
    (only minerals with log Q/K > -3 listed)

                         partial
  Gases               press. (bar)     fugacity     fug. coef.    log fug.
 ---------------------------------------------------------------------------
   H2(g)                    9.803         9.810         1.001      0.9917
   CH4(g)                   1.186         1.185        0.9993      0.0738
   H2O(g)                  0.8000        0.7882        0.9852     -0.1034
   H2S(g)               4.127e-05     4.111e-05        0.9961     -4.3860
   HCl(g)               3.927e-14     3.927e-14         1.000*   -13.4060
   CO2(g)               1.065e-18     1.063e-18        0.9976    -17.9736
   CO(g)                3.023e-21     3.023e-21         1.000*   -20.5196
   C2H4(g)              3.784e-25     3.784e-25         1.000*   -24.4221
   S2(g)                3.920e-31     3.920e-31         1.000*   -30.4067
   SO2(g)               3.453e-34     3.429e-34        0.9928    -33.4649
   Na(g)                1.443e-37     1.443e-37         1.000*   -36.8408
   K(g)                 1.362e-42     1.362e-42         1.000*   -41.8657
   Cl2(g)               2.195e-55     2.195e-55         1.000*   -54.6586
   O2(g)                8.290e-66     8.289e-66        0.9999    -65.0815
   Mg(g)                9.002e-68     9.002e-68         1.000*   -67.0457
   Ca(g)                1.399e-82     1.399e-82         1.000*   -81.8541
   C(g)                3.174e-101    3.174e-101         1.000*  -100.4984
   Al(g)               1.926e-103    1.926e-103         1.000*  -102.7153
   Si(g)               1.542e-109    1.542e-109         1.000*  -108.8119
    *no data, gas taken to be ideal

                                  In fluid              Sorbed            Kd
  Original basis total moles   moles     mg/kg      moles     mg/kg      L/kg
 -------------------------------------------------------------------------------
   H2O                 62.5       53.6  8.91e+05
   Al+++              0.257   6.00e-06     0.149
   Ca++                2.04   1.01e-05     0.375
   Cl-                 1.92       1.92  6.27e+04
   CrO4--            0.0266   3.65e-25  3.91e-20
   Fe++                2.23   2.32e-11  1.20e-06
   H+                 -14.1    -0.0169     -15.7
   HCO3-            0.00100    0.00100      56.3
   HPO4--            0.0143   9.00e-07    0.0798
   K+                0.0225   0.000149      5.39
   Mg++                2.34   5.81e-10  1.30e-05
   Mn++              0.0538   2.50e-08   0.00127
   Na+                 2.03       1.95  4.14e+04
   O2(aq)           -0.0294    -0.0183     -541.
   SO4--            0.00731    0.00627      556.
   SiO2(aq)            6.30     0.0164      907.
   Ti(OH)4(aq)       0.0331     0.0331  3.55e+03

  Elemental composition               In fluid                  Sorbed
                  total moles     moles       mg/kg        moles       mg/kg
 -------------------------------------------------------------------------------
   Aluminum            0.2566    5.999e-06      0.1495
   Calcium              2.042    1.014e-05      0.3753
   Carbon            0.001000     0.001000       11.09
   Chlorine             1.915        1.915   6.269e+04
   Chromium           0.02664    3.653e-25   1.754e-20
   Hydrogen             111.1        107.3   9.985e+04
   Iron                 2.233    2.320e-11   1.196e-06
   Magnesium            2.338    5.814e-10   1.305e-05
   Manganese          0.05378    2.500e-08    0.001268
   Oxygen               75.40        53.74   7.940e+05
   Phosphorus         0.01426    9.004e-07     0.02575
   Potassium          0.02249    0.0001494       5.394
   Silicon              6.298      0.01636       424.2
   Sodium               2.031        1.949   4.138e+04
   Sulfur            0.007313     0.006269       185.6
   Titanium           0.03314      0.03314       1465.


          Step #   135             Xi = 0.8000

          Temperature = 100.0 C    Pressure =  1.013 bars
          pH =  9.881              log fO2 =  -65.072
          Eh =  -0.7160 volts      pe =  -9.6706
          Ionic strength      =    1.687587 molal
          Charge imbalance    =    0.003736 eq/kg (0.1246% error)
          Activity of water   =    0.945370
          Solvent mass        =     0.95972 kg
          Solution mass       =      1.0788 kg
          Mineral mass        =     0.91945 kg
          Solution density    =    1.018    g/cm3
          Solution viscosity  =    0.004    poise
          Chlorinity          =    1.995369 molal
          Dissolved solids    =      110367 mg/kg sol'n
          Hardness            =        0.73 mg/kg sol'n as CaCO3
            carbonate         =        0.73 mg/kg sol'n as CaCO3
            non-carbonate     =        0.00 mg/kg sol'n as CaCO3
          Carbonate alkalinity=       82.67 mg/kg sol'n as CaCO3
          Water type          =    Na-Cl
          Bulk volume         =    1.35e+03 cm3
          Fluid volume        =    1.06e+03 cm3
          Mineral volume      =        293. cm3
          Inert volume        =        0.00 cm3
          Porosity            =        78.3 %
          Permeability        =      0.0557 cm2
          Mass reacted        =         886 g

                          moles          moles         grams          cm3      rxn rate
  Reactants             remaining       reacted       reacted       reacted  (mol/kg sec)
 ------------------------------------------------------------------------------------------
   H2O                   0.007038       0.02815        0.5072          --            --  
   Al2O3                  0.03665        0.1466         14.95          --            --  
   CaO                     0.5831         2.332         130.8          --            --  
   Cr2O3                 0.003805       0.01522         2.313          --            --  
   FeO(ox)                 0.6378         2.551         183.3          --            --  
   K2O(ox)               0.003070       0.01228         1.157          --            --  
   MgO                     0.6678         2.671         107.7          --            --  
   MnO                    0.01537       0.06146         4.360          --            --  
   Na2O(ox)               0.01651       0.06604         4.093          --            --  
   P2O5                  0.002037      0.008149         1.157          --            --  
   S                     0.001804      0.007215        0.2313        0.1119          --  
   SiO2                     1.799         7.197         432.4          --            --  
   TiO2                  0.009468       0.03787         3.025          --            --  

  Minerals in system     moles      log moles      grams        volume (cm3)
 ----------------------------------------------------------------------------
   Andradite              0.02265     -1.645          11.51           2.987
   Annite                 0.02542     -1.595          13.01           3.923
   Chromite               0.01522     -1.818          3.407          0.6699
   Diopside                 1.824      0.261          395.0           120.5
   Greenalite              0.8048     -0.094          299.2           92.56
   Hydroxylapatite       0.005433     -2.265          2.729           1.030
   Mesolite                0.1329     -0.877          51.53           22.75
   Saponite-Na            0.01021     -1.991          3.947           1.396
   Tephroite              0.03073     -1.512          6.207           2.342
   Tremolite               0.1635     -0.786          132.9           44.63
   Troilite             0.0009290     -3.032        0.08167         0.03082
                                               _____________   _____________
          (total)                                     919.5           292.9 

  Aqueous species       molality    mg/kg sol'n    act. coef.     log act.
 ---------------------------------------------------------------------------
   Na+                      1.688     3.452e+04      0.6270        0.0246
   Cl-                      1.666     5.256e+04      0.5544       -0.0344
   NaCl(aq)                0.3290     1.711e+04      1.0000       -0.4828
   Ti(OH)4(aq)            0.03946         4069.      1.0000       -1.4038
   NaHSiO3(aq)            0.01800         1603.      1.0000       -1.7447
   H2(aq)                0.007747         13.89      1.0000       -2.1109
   OH-                   0.006737         101.9      0.5927       -2.3986
   HS-                   0.005948         175.0      0.5927       -2.4528
   S--                   0.001642         46.85      0.1291       -3.6737
   HSiO3-                0.001507         103.4      0.6270       -3.0246
   Methane(aq)           0.001042         14.87      1.0000       -2.9821
   NaOH(aq)             0.0009914         35.28      1.0000       -3.0038
   SiO2(aq)             0.0001597         8.537      1.0000       -3.7967
   K+                   0.0001372         4.774      0.5544       -4.1187
   KCl(aq)              8.374e-06        0.5554      1.0000       -5.0771
   Ca++                 7.054e-06        0.2515      0.1690       -5.9236
   AlO2-                4.634e-06        0.2432      0.6270       -5.5368
   NaAlO2(aq)           1.768e-06        0.1289      1.0000       -5.7526
   H2S(aq)              1.410e-06       0.04274      1.0000       -5.8509
   HPO4--               1.058e-06       0.09035      0.0904       -7.0193
   CaCl+                7.730e-07       0.05194      0.6270       -6.3146
   CaCl2(aq)            4.232e-07       0.04178      1.0000       -6.3735
   PO4---               1.703e-07       0.01439      0.0036       -9.2145
   MnCl+                1.663e-08      0.001337      0.6270       -7.9819
    (only species > 1e-8 molal listed)

  Mineral saturation states
                     log Q/K                          log Q/K
 ----------------------------------------------------------------
   Andradite          0.0000 sat    Fayalite          -1.2549     
   Tephroite          0.0000 sat    Coesite           -1.3769     
   Greenalite         0.0000 sat    Cristobalite(bet  -1.4384     
   Mesolite           0.0000 sat    Jadeite           -1.4636     
   Annite             0.0000 sat    Albite_high       -1.4749     
   Chromite           0.0000 sat    Talc              -1.4822     
   Diopside           0.0000 sat    Nepheline         -1.5263     
   Tremolite          0.0000 sat    Mn(OH)2(am)       -1.5306     
   Hydroxylapatite    0.0000 sat    Phlogopite        -1.5744     
   Saponite-Na        0.0000 sat    Halite            -1.5878     
   Troilite           0.0000 sat    SiO2(am)          -1.6124     
   Pyrrhotite        -0.0796        FeO               -1.7653     
   Analcime          -0.1531        Chrysotile        -1.9880     
   Alabandite        -0.3703        Diaspore          -2.0651     
   Minnesotaite      -0.4667        Saponite-H        -2.2834     
   Rhodonite         -0.4809        Daphnite-14A      -2.3265     
   Ice               -0.4914        Boehmite          -2.3599     
   Hedenbergite      -0.5070        Enstatite         -2.4028     
   Albite_low        -0.5438        Wustite           -2.4726     
   Albite            -0.5438        Goethite          -2.4820     
   Natrolite         -0.5943        Fe(OH)2           -2.5693     
   Saponite-Ca       -0.6793        Prehnite          -2.5951     
   Quartz            -0.7185        Maximum_Microcli  -2.5952     
   Wollastonite      -0.8145        K-Feldspar        -2.6080     
   Tridymite         -0.8903        Celadonite        -2.6496     
   Chalcedony        -0.9352        Pyrite            -2.6833     
   Ferrosilite       -0.9421        Whitlockite       -2.8101     
   Pseudowollastoni  -0.9488        Magnetite         -2.8260     
   Cristobalite(alp  -1.1362        Gibbsite          -2.8580     
   Saponite-K        -1.1889        Brucite           -2.8712     
   Saponite-Mg       -1.2405        Monticellite      -2.8731     
    (only minerals with log Q/K > -3 listed)

                         partial
  Gases               press. (bar)     fugacity     fug. coef.    log fug.
 ---------------------------------------------------------------------------
   H2(g)                    9.692         9.699         1.001      0.9867
   CH4(g)                   1.192         1.191        0.9993      0.0761
   H2O(g)                  0.7998        0.7880        0.9852     -0.1035
   H2S(g)               4.219e-05     4.203e-05        0.9961     -4.3764
   HCl(g)               3.531e-14     3.531e-14         1.000*   -13.4521
   CO2(g)               1.120e-18     1.118e-18        0.9976    -17.9517
   CO(g)                3.143e-21     3.143e-21         1.000*   -20.5026
   C2H4(g)              3.912e-25     3.912e-25         1.000*   -24.4076
   S2(g)                4.191e-31     4.191e-31         1.000*   -30.3777
   SO2(g)               3.651e-34     3.625e-34        0.9928    -33.4407
   Na(g)                1.612e-37     1.612e-37         1.000*   -36.7927
   K(g)                 1.422e-42     1.422e-42         1.000*   -41.8470
   Cl2(g)               1.795e-55     1.795e-55         1.000*   -54.7460
   O2(g)                8.477e-66     8.476e-66        0.9999    -65.0718
   Mg(g)                8.512e-68     8.512e-68         1.000*   -67.0700
   Ca(g)                1.353e-82     1.353e-82         1.000*   -81.8688
   C(g)                3.264e-101    3.264e-101         1.000*  -100.4863
   Al(g)               1.744e-103    1.744e-103         1.000*  -102.7585
   Si(g)               1.560e-109    1.560e-109         1.000*  -108.8069
    *no data, gas taken to be ideal

                                  In fluid              Sorbed            Kd
  Original basis total moles   moles     mg/kg      moles     mg/kg      L/kg
 -------------------------------------------------------------------------------
   H2O                 63.5       53.3  8.90e+05
   Al+++              0.293   6.14e-06     0.154
   Ca++                2.33   7.92e-06     0.294
   Cl-                 1.92       1.92  6.29e+04
   CrO4--            0.0304   2.93e-25  3.15e-20
   Fe++                2.55   1.82e-11  9.40e-07
   H+                 -16.2    -0.0195     -18.2
   HCO3-            0.00100    0.00100      56.6
   HPO4--            0.0163   1.18e-06     0.105
   K+                0.0256   0.000140      5.07
   Mg++                2.67   4.44e-10  1.00e-05
   Mn++              0.0615   1.97e-08   0.00100
   Na+                 2.05       1.95  4.16e+04
   O2(aq)           -0.0337    -0.0203     -602.
   SO4--            0.00821    0.00729      649.
   SiO2(aq)            7.20     0.0189  1.05e+03
   Ti(OH)4(aq)       0.0379     0.0379  4.07e+03

  Elemental composition               In fluid                  Sorbed
                  total moles     moles       mg/kg        moles       mg/kg
 -------------------------------------------------------------------------------
   Aluminum            0.2932    6.144e-06      0.1537
   Calcium              2.333    7.917e-06      0.2941
   Carbon            0.001000     0.001000       11.13
   Chlorine             1.915        1.915   6.293e+04
   Chromium           0.03044    2.934e-25   1.414e-20
   Hydrogen             111.1        106.7   9.973e+04
   Iron                 2.552    1.817e-11   9.404e-07
   Magnesium            2.672    4.440e-10   1.000e-05
   Manganese          0.06146    1.967e-08    0.001002
   Oxygen               78.24        53.49   7.933e+05
   Phosphorus         0.01630    1.179e-06     0.03386
   Potassium          0.02556    0.0001398       5.065
   Silicon              7.197      0.01888       491.4
   Sodium               2.047        1.954   4.164e+04
   Sulfur            0.008215     0.007286       216.6
   Titanium           0.03787      0.03787       1681.


          Step #   145             Xi = 0.9000

          Temperature = 100.0 C    Pressure =  1.013 bars
          pH =  9.923              log fO2 =  -65.063
          Eh =  -0.7189 volts      pe =  -9.7102
          Ionic strength      =    1.697459 molal
          Charge imbalance    =    0.003751 eq/kg (0.1245% error)
          Activity of water   =    0.945132
          Solvent mass        =     0.95470 kg
          Solution mass       =      1.0747 kg
          Mineral mass        =      1.0343 kg
          Solution density    =    1.019    g/cm3
          Solution viscosity  =    0.004    poise
          Chlorinity          =    2.005865 molal
          Dissolved solids    =      111623 mg/kg sol'n
          Hardness            =        0.59 mg/kg sol'n as CaCO3
            carbonate         =        0.59 mg/kg sol'n as CaCO3
            non-carbonate     =        0.00 mg/kg sol'n as CaCO3
          Carbonate alkalinity=       83.75 mg/kg sol'n as CaCO3
          Water type          =    Na-Cl
          Bulk volume         =    1.38e+03 cm3
          Fluid volume        =    1.05e+03 cm3
          Mineral volume      =        329. cm3
          Inert volume        =        0.00 cm3
          Porosity            =        76.2 %
          Permeability        =      0.0265 cm2
          Mass reacted        =         997 g

                          moles          moles         grams          cm3      rxn rate
  Reactants             remaining       reacted       reacted       reacted  (mol/kg sec)
 ------------------------------------------------------------------------------------------
   H2O                   0.003519       0.03167        0.5706          --            --  
   Al2O3                  0.01833        0.1649         16.82          --            --  
   CaO                     0.2916         2.624         147.1          --            --  
   Cr2O3                 0.001903       0.01712         2.603          --            --  
   FeO(ox)                 0.3189         2.870         206.2          --            --  
   K2O(ox)               0.001535       0.01382         1.301          --            --  
   MgO                     0.3339         3.005         121.1          --            --  
   MnO                   0.007683       0.06915         4.905          --            --  
   Na2O(ox)              0.008255       0.07429         4.605          --            --  
   P2O5                  0.001019      0.009168         1.301          --            --  
   S                    0.0009018      0.008117        0.2603        0.1259          --  
   SiO2                    0.8997         8.097         486.5          --            --  
   TiO2                  0.004734       0.04261         3.403          --            --  

  Minerals in system     moles      log moles      grams        volume (cm3)
 ----------------------------------------------------------------------------
   Andradite              0.02344     -1.630          11.91           3.091
   Annite                 0.02850     -1.545          14.59           4.398
   Chromite               0.01712     -1.766          3.833          0.7536
   Diopside                 2.064      0.315          447.0           136.4
   Greenalite              0.9069     -0.042          337.1           104.3
   Hydroxylapatite       0.006112     -2.214          3.070           1.158
   Mesolite                0.1494     -0.826          57.93           25.57
   Saponite-Na            0.01241     -1.906          4.797           1.696
   Tephroite              0.03457     -1.461          6.982           2.635
   Tremolite               0.1810     -0.742          147.0           49.40
   Troilite             0.0008025     -3.096        0.07055         0.02662
                                               _____________   _____________
          (total)                                     1034.           329.4 

  Aqueous species       molality    mg/kg sol'n    act. coef.     log act.
 ---------------------------------------------------------------------------
   Na+                      1.697     3.467e+04      0.6272        0.0272
   Cl-                      1.673     5.271e+04      0.5545       -0.0325
   NaCl(aq)                0.3324     1.726e+04      1.0000       -0.4783
   Ti(OH)4(aq)            0.04463         4596.      1.0000       -1.3504
   NaHSiO3(aq)            0.02053         1826.      1.0000       -1.6875
   H2(aq)                0.007669         13.74      1.0000       -2.1152
   OH-                   0.007415         112.0      0.5929       -2.3569
   HS-                   0.006675         196.1      0.5929       -2.4026
   S--                   0.002032         57.89      0.1289       -3.5817
   HSiO3-                0.001708         117.0      0.6272       -2.9700
   NaOH(aq)              0.001098         39.01      1.0000       -2.9594
   Methane(aq)           0.001047         14.93      1.0000       -2.9799
   SiO2(aq)             0.0001645         8.781      1.0000       -3.7838
   K+                   0.0001301         4.519      0.5545       -4.1419
   KCl(aq)              7.973e-06        0.5280      1.0000       -5.0984
   Ca++                 5.708e-06        0.2032      0.1690       -6.0158
   AlO2-                4.743e-06        0.2485      0.6272       -5.5265
   NaAlO2(aq)           1.821e-06        0.1326      1.0000       -5.7397
   H2S(aq)              1.437e-06       0.04351      1.0000       -5.8425
   HPO4--               1.328e-06        0.1132      0.0902       -6.9215
   CaCl+                6.277e-07       0.04212      0.6272       -6.4049
   CaCl2(aq)            3.453e-07       0.03404      1.0000       -6.4619
   PO4---               2.361e-07       0.01992      0.0036       -9.0748
   MnCl+                1.357e-08      0.001090      0.6272       -8.0700
    (only species > 1e-8 molal listed)

  Mineral saturation states
                     log Q/K                          log Q/K
 ----------------------------------------------------------------
   Annite             0.0000 sat    Fayalite          -1.2590     
   Hydroxylapatite    0.0000 sat    Coesite           -1.3640     
   Andradite          0.0000 sat    Albite_high       -1.4235     
   Tremolite          0.0000 sat    Jadeite           -1.4250     
   Greenalite         0.0000 sat    Cristobalite(bet  -1.4255     
   Tephroite          0.0000 sat    Talc              -1.4822     
   Chromite           0.0000 sat    Nepheline         -1.5006     
   Saponite-Na        0.0000 sat    Mn(OH)2(am)       -1.5371     
   Troilite           0.0000 sat    Halite            -1.5833     
   Mesolite           0.0000 sat    SiO2(am)          -1.5995     
   Diopside           0.0000 sat    Phlogopite        -1.6002     
   Pyrrhotite        -0.0796        FeO               -1.7738     
   Analcime          -0.1147        Chrysotile        -2.0138     
   Alabandite        -0.3682        Diaspore          -2.0967     
   Minnesotaite      -0.4409        Saponite-H        -2.2981     
   Rhodonite         -0.4745        Boehmite          -2.3915     
   Ice               -0.4915        Daphnite-14A      -2.3939     
   Albite            -0.4924        Enstatite         -2.4071     
   Albite_low        -0.4924        Wustite           -2.4804     
   Hedenbergite      -0.4984        Goethite          -2.4884     
   Natrolite         -0.5303        Maximum_Microcli  -2.5696     
   Saponite-Ca       -0.6954        Fe(OH)2           -2.5779     
   Quartz            -0.7056        K-Feldspar        -2.5824     
   Wollastonite      -0.8102        Celadonite        -2.6283     
   Tridymite         -0.8774        Prehnite          -2.6369     
   Chalcedony        -0.9223        Pyrite            -2.6705     
   Ferrosilite       -0.9378        Whitlockite       -2.8072     
   Pseudowollastoni  -0.9445        Magnetite         -2.8472     
   Cristobalite(alp  -1.1233        Monticellite      -2.8860     
   Saponite-K        -1.1974        Brucite           -2.8884     
   Saponite-Mg       -1.2580        Gibbsite          -2.8897     
    (only minerals with log Q/K > -3 listed)

                         partial
  Gases               press. (bar)     fugacity     fug. coef.    log fug.
 ---------------------------------------------------------------------------
   H2(g)                    9.595         9.602         1.001      0.9824
   CH4(g)                   1.198         1.198        0.9993      0.0783
   H2O(g)                  0.7996        0.7878        0.9852     -0.1036
   H2S(g)               4.302e-05     4.285e-05        0.9961     -4.3680
   HCl(g)               3.220e-14     3.220e-14         1.000*   -13.4921
   CO2(g)               1.172e-18     1.169e-18        0.9976    -17.9322
   CO(g)                3.256e-21     3.256e-21         1.000*   -20.4874
   C2H4(g)              4.033e-25     4.033e-25         1.000*   -24.3944
   S2(g)                4.445e-31     4.445e-31         1.000*   -30.3522
   SO2(g)               3.834e-34     3.807e-34        0.9928    -33.4195
   Na(g)                1.776e-37     1.776e-37         1.000*   -36.7504
   K(g)                 1.477e-42     1.477e-42         1.000*   -41.8305
   Cl2(g)               1.508e-55     1.508e-55         1.000*   -54.8215
   O2(g)                8.644e-66     8.643e-66        0.9999    -65.0633
   Mg(g)                8.104e-68     8.104e-68         1.000*   -67.0913
   Ca(g)                1.313e-82     1.313e-82         1.000*   -81.8816
   C(g)                3.347e-101    3.347e-101         1.000*  -100.4753
   Al(g)               1.598e-103    1.598e-103         1.000*  -102.7964
   Si(g)               1.576e-109    1.576e-109         1.000*  -108.8026
    *no data, gas taken to be ideal

                                  In fluid              Sorbed            Kd
  Original basis total moles   moles     mg/kg      moles     mg/kg      L/kg
 -------------------------------------------------------------------------------
   H2O                 64.5       53.0  8.89e+05
   Al+++              0.330   6.27e-06     0.157
   Ca++                2.63   6.38e-06     0.238
   Cl-                 1.92       1.92  6.32e+04
   CrO4--            0.0342   2.42e-25  2.61e-20
   Fe++                2.87   1.47e-11  7.63e-07
   H+                 -18.2    -0.0220     -20.6
   HCO3-            0.00100    0.00100      56.8
   HPO4--            0.0183   1.49e-06     0.133
   K+                0.0286   0.000132      4.80
   Mg++                3.01   3.51e-10  7.93e-06
   Mn++              0.0691   1.60e-08  0.000816
   Na+                 2.06       1.96  4.19e+04
   O2(aq)           -0.0379    -0.0223     -664.
   SO4--            0.00912    0.00831      743.
   SiO2(aq)            8.10     0.0214  1.20e+03
   Ti(OH)4(aq)       0.0426     0.0426  4.60e+03

  Elemental composition               In fluid                  Sorbed
                  total moles     moles       mg/kg        moles       mg/kg
 -------------------------------------------------------------------------------
   Aluminum            0.3299    6.267e-06      0.1573
   Calcium              2.625    6.378e-06      0.2379
   Carbon            0.001000     0.001000       11.18
   Chlorine             1.915        1.915   6.318e+04
   Chromium           0.03425    2.423e-25   1.172e-20
   Hydrogen             111.1        106.2   9.962e+04
   Iron                 2.871    1.468e-11   7.627e-07
   Magnesium            3.006    3.508e-10   7.933e-06
   Manganese          0.06915    1.596e-08   0.0008157
   Oxygen               81.08        53.24   7.926e+05
   Phosphorus         0.01834    1.493e-06     0.04305
   Potassium          0.02863    0.0001318       4.795
   Silicon              8.097      0.02139       559.0
   Sodium               2.064        1.959   4.190e+04
   Sulfur            0.009117     0.008314       248.1
   Titanium           0.04261      0.04261       1898.


          Step #   155             Xi = 1.0000

          Temperature = 100.0 C    Pressure =  1.013 bars
          pH =  9.960              log fO2 =  -65.056
          Eh =  -0.7215 volts      pe =  -9.7453
          Ionic strength      =    1.707453 molal
          Charge imbalance    =    0.003765 eq/kg (0.1245% error)
          Activity of water   =    0.944891
          Solvent mass        =     0.94968 kg
          Solution mass       =      1.0705 kg
          Mineral mass        =      1.1492 kg
          Solution density    =    1.020    g/cm3
          Solution viscosity  =    0.004    poise
          Chlorinity          =    2.016472 molal
          Dissolved solids    =      112888 mg/kg sol'n
          Hardness            =        0.49 mg/kg sol'n as CaCO3
            carbonate         =        0.49 mg/kg sol'n as CaCO3
            non-carbonate     =        0.00 mg/kg sol'n as CaCO3
          Carbonate alkalinity=       84.71 mg/kg sol'n as CaCO3
          Water type          =    Na-Cl
          Bulk volume         =    1.42e+03 cm3
          Fluid volume        =    1.05e+03 cm3
          Mineral volume      =        366. cm3
          Inert volume        =        0.00 cm3
          Porosity            =        74.1 %
          Permeability        =      0.0131 cm2
          Mass reacted        =    1.11e+03 g

                          moles          moles         grams          cm3      rxn rate
  Reactants             remaining       reacted       reacted       reacted  (mol/kg sec)
 ------------------------------------------------------------------------------------------
   H2O                 -1.821e-17       0.03519        0.6340          --            --  
   Al2O3                1.700e-16        0.1833         18.69          --            --  
   CaO                 -1.582e-15         2.916         163.5          --            --  
   Cr2O3               -7.481e-18       0.01903         2.892          --            --  
   FeO(ox)             -2.436e-15         3.189         229.1          --            --  
   K2O(ox)              5.123e-18       0.01535         1.446          --            --  
   MgO                  4.240e-15         3.339         134.6          --            --  
   MnO                  6.321e-17       0.07683         5.450          --            --  
   Na2O(ox)             2.808e-17       0.08255         5.116          --            --  
   P2O5                 4.066e-19       0.01019         1.446          --            --  
   S                   -3.415e-18      0.009018        0.2892        0.1399          --  
   SiO2                -4.746e-15         8.997         540.5          --            --  
   TiO2                -2.087e-17       0.04734         3.782          --            --  

  Minerals in system     moles      log moles      grams        volume (cm3)
 ----------------------------------------------------------------------------
   Andradite              0.02424     -1.615          12.32           3.196
   Annite                 0.03157     -1.501          16.16           4.873
   Chromite               0.01903     -1.721          4.259          0.8374
   Diopside                 2.304      0.362          498.9           152.3
   Greenalite               1.009      0.004          375.1           116.0
   Hydroxylapatite       0.006791     -2.168          3.411           1.287
   Mesolite                0.1659     -0.780          64.33           28.40
   Saponite-Na            0.01461     -1.835          5.646           1.997
   Tephroite              0.03841     -1.416          7.758           2.928
   Tremolite               0.1985     -0.702          161.2           54.16
   Troilite             0.0006657     -3.177        0.05853         0.02209
                                               _____________   _____________
          (total)                                     1149.           366.0 

  Aqueous species       molality    mg/kg sol'n    act. coef.     log act.
 ---------------------------------------------------------------------------
   Na+                      1.707     3.481e+04      0.6274        0.0298
   Cl-                      1.681     5.286e+04      0.5545       -0.0306
   NaCl(aq)                0.3359     1.741e+04      1.0000       -0.4738
   Ti(OH)4(aq)            0.04985         5126.      1.0000       -1.3023
   NaHSiO3(aq)            0.02309         2050.      1.0000       -1.6366
   OH-                   0.008070         121.8      0.5930       -2.3200
   H2(aq)                0.007601         13.59      1.0000       -2.1191
   HS-                   0.007393         216.9      0.5930       -2.3581
   S--                   0.002454         69.80      0.1288       -3.5002
   HSiO3-                0.001909         130.5      0.6274       -2.9217
   NaOH(aq)              0.001202         42.67      1.0000       -2.9199
   Methane(aq)           0.001053         14.99      1.0000       -2.9776
   SiO2(aq)             0.0001689         9.003      1.0000       -3.7723
   K+                   0.0001241         4.304      0.5545       -4.1623
   KCl(aq)              7.640e-06        0.5053      1.0000       -5.1169
   AlO2-                4.839e-06        0.2532      0.6274       -5.5177
   Ca++                 4.733e-06        0.1683      0.1689       -6.0973
   NaAlO2(aq)           1.870e-06        0.1359      1.0000       -5.7283
   HPO4--               1.624e-06        0.1383      0.0901       -6.8348
   H2S(aq)              1.462e-06       0.04420      1.0000       -5.8351
   CaCl+                5.222e-07       0.03499      0.6274       -6.4846
   PO4---               3.155e-07       0.02658      0.0035       -8.9511
   CaCl2(aq)            2.886e-07       0.02842      1.0000       -6.5397
   MnCl+                1.134e-08     0.0009095      0.6274       -8.1477
    (only species > 1e-8 molal listed)

  Mineral saturation states
                     log Q/K                          log Q/K
 ----------------------------------------------------------------
   Greenalite         0.0000 sat    Saponite-Mg       -1.2735     
   Tephroite          0.0000 sat    Coesite           -1.3525     
   Tremolite          0.0000 sat    Albite_high       -1.3777     
   Andradite          0.0000 sat    Jadeite           -1.3906     
   Chromite           0.0000 sat    Cristobalite(bet  -1.4140     
   Troilite           0.0000 sat    Nepheline         -1.4777     
   Hydroxylapatite    0.0000 sat    Talc              -1.4822     
   Saponite-Na        0.0000 sat    Mn(OH)2(am)       -1.5430     
   Annite             0.0000 sat    Halite            -1.5788     
   Mesolite           0.0000 sat    SiO2(am)          -1.5880     
   Diopside           0.0000 sat    Phlogopite        -1.6232     
   Pyrrhotite        -0.0796        FeO               -1.7813     
   Analcime          -0.0804        Chrysotile        -2.0368     
   Alabandite        -0.3664        Diaspore          -2.1249     
   Minnesotaite      -0.4179        Saponite-H        -2.3111     
   Albite_low        -0.4466        Enstatite         -2.4109     
   Albite            -0.4466        Boehmite          -2.4197     
   Rhodonite         -0.4688        Daphnite-14A      -2.4541     
   Natrolite         -0.4732        Wustite           -2.4873     
   Hedenbergite      -0.4907        Goethite          -2.4942     
   Ice               -0.4916        Maximum_Microcli  -2.5468     
   Quartz            -0.6941        K-Feldspar        -2.5596     
   Saponite-Ca       -0.7097        Fe(OH)2           -2.5855     
   Wollastonite      -0.8064        Celadonite        -2.6094     
   Tridymite         -0.8659        Pyrite            -2.6592     
   Chalcedony        -0.9108        Prehnite          -2.6742     
   Ferrosilite       -0.9339        Whitlockite       -2.8046     
   Pseudowollastoni  -0.9407        Magnetite         -2.8662     
   Cristobalite(alp  -1.1118        Monticellite      -2.8975     
   Saponite-K        -1.2050        Brucite           -2.9038     
   Fayalite          -1.2627        Gibbsite          -2.9180     
    (only minerals with log Q/K > -3 listed)

                         partial
  Gases               press. (bar)     fugacity     fug. coef.    log fug.
 ---------------------------------------------------------------------------
   H2(g)                    9.510         9.516         1.001      0.9785
   CH4(g)                   1.205         1.204        0.9993      0.0806
   H2O(g)                  0.7994        0.7876        0.9852     -0.1037
   H2S(g)               4.376e-05     4.359e-05        0.9961     -4.3606
   HCl(g)               2.970e-14     2.970e-14         1.000*   -13.5272
   CO2(g)               1.220e-18     1.217e-18        0.9976    -17.9146
   CO(g)                3.361e-21     3.361e-21         1.000*   -20.4735
   C2H4(g)              4.150e-25     4.150e-25         1.000*   -24.3820
   S2(g)                4.683e-31     4.683e-31         1.000*   -30.3295
   SO2(g)               4.005e-34     3.976e-34        0.9928    -33.4005
   Na(g)                1.937e-37     1.937e-37         1.000*   -36.7128
   K(g)                 1.528e-42     1.528e-42         1.000*   -41.8159
   Cl2(g)               1.295e-55     1.295e-55         1.000*   -54.8879
   O2(g)                8.796e-66     8.795e-66        0.9999    -65.0558
   Mg(g)                7.756e-68     7.756e-68         1.000*   -67.1104
   Ca(g)                1.279e-82     1.279e-82         1.000*   -81.8931
   C(g)                3.426e-101    3.426e-101         1.000*  -100.4652
   Al(g)               1.479e-103    1.479e-103         1.000*  -102.8301
   Si(g)               1.590e-109    1.590e-109         1.000*  -108.7987
    *no data, gas taken to be ideal

                                  In fluid              Sorbed            Kd
  Original basis total moles   moles     mg/kg      moles     mg/kg      L/kg
 -------------------------------------------------------------------------------
   H2O                 65.5       52.8  8.88e+05
   Al+++              0.367   6.37e-06     0.161
   Ca++                2.92   5.26e-06     0.197
   Cl-                 1.92       1.92  6.34e+04
   CrO4--            0.0381   2.04e-25  2.21e-20
   Fe++                3.19   1.21e-11  6.34e-07
   H+                 -20.2    -0.0245     -23.1
   HCO3-            0.00100    0.00100      57.0
   HPO4--            0.0204   1.84e-06     0.165
   K+                0.0317   0.000125      4.57
   Mg++                3.34   2.85e-10  6.46e-06
   Mn++              0.0768   1.33e-08  0.000680
   Na+                 2.08       1.96  4.22e+04
   O2(aq)           -0.0421    -0.0243     -727.
   SO4--             0.0100    0.00935      839.
   SiO2(aq)            9.00     0.0239  1.34e+03
   Ti(OH)4(aq)       0.0473     0.0473  5.13e+03

  Elemental composition               In fluid                  Sorbed
                  total moles     moles       mg/kg        moles       mg/kg
 -------------------------------------------------------------------------------
   Aluminum            0.3665    6.371e-06      0.1606
   Calcium              2.917    5.264e-06      0.1971
   Carbon            0.001000     0.001000       11.22
   Chlorine             1.915        1.915   6.342e+04
   Chromium           0.03805    2.044e-25   9.929e-21
   Hydrogen             111.1        105.7   9.950e+04
   Iron                 3.190    1.215e-11   6.338e-07
   Magnesium            3.340    2.846e-10   6.461e-06
   Manganese          0.07683    1.326e-08   0.0006803
   Oxygen               83.91        52.99   7.919e+05
   Phosphorus         0.02037    1.842e-06     0.05330
   Potassium          0.03170    0.0001251       4.569
   Silicon              8.997      0.02390       627.1
   Sodium               2.080        1.963   4.216e+04
   Sulfur             0.01002     0.009353       280.1
   Titanium           0.04734      0.04734       2117.
