# Supplementary material for: Mineral Indicators of Geologically Recent Past Habitability on Mars
Source: Life (Basel). 2023 Dec 15;13(12):2349. doi: 10.3390/life13122349 (PMC10744562; doi:10.3390/life13122349)
Supplement: Supplementary file 1 [file life-13-02349-s001.zip › Supplemental Files 1/NaClO4/NaClO4_373/React_output_snc_373.txt]

          Step #     0             Xi = 0.0000

          Temperature = 100.0 C    Pressure =  1.013 bars
          pH =  7.291              log fO2 =   -3.057
          Eh =   0.6236 volts      pe =   8.4228
          Ionic strength      =    1.618989 molal
          Charge imbalance    =    0.003624 eq/kg (0.1247% error)
          Activity of water   =    0.947237
          Solvent mass        =      1.0000 kg
          Solution mass       =      1.1122 kg
          Mineral mass        =      0.0000 kg
          Solution density    =    1.013    g/cm3
          Solution viscosity  =    0.004    poise
          Chlorinity          =    1.915000 molal
          Dissolved solids    =      100913 mg/kg sol'n
          Hardness            =      179.98 mg/kg sol'n as CaCO3
            carbonate         =       42.13 mg/kg sol'n as CaCO3
            non-carbonate     =      137.85 mg/kg sol'n as CaCO3
          Carbonate alkalinity=       42.13 mg/kg sol'n as CaCO3
          Water type          =    Na-Cl
          Bulk volume         =    1.10e+03 cm3
          Fluid volume        =    1.10e+03 cm3
          Mineral volume      =        0.00 cm3
          Inert volume        =        0.00 cm3
          Porosity            =        100. %
          Permeability        =        98.7 cm2
          Mass reacted        =           0 g

                          moles          moles         grams          cm3      rxn rate
  Reactants             remaining       reacted       reacted       reacted  (mol/kg sec)
 ------------------------------------------------------------------------------------------
   H2O                    0.02433         0.000         0.000          --            --  
   Al2O3                   0.4376         0.000         0.000          --            --  
   CaO                      1.581         0.000         0.000          --            --  
   Cr2O3                   0.1240         0.000         0.000          --            --  
   FeO(ox)                  3.083         0.000         0.000          --            --  
   K2O(ox)                0.01045         0.000         0.000          --            --  
   MgO                      4.949         0.000         0.000          --            --  
   MnO                    0.07694         0.000         0.000          --            --  
   Na2O(ox)                0.1302         0.000         0.000          --            --  
   P2O5                   0.02406         0.000         0.000          --            --  
   S                      0.02411         0.000         0.000         0.000          --  
   SiO2                     8.670         0.000         0.000          --            --  
   TiO2                   0.07784         0.000         0.000          --            --  

  No minerals in system.

  Aqueous species       molality    mg/kg sol'n    act. coef.     log act.
 ---------------------------------------------------------------------------
   Na+                      1.612     3.332e+04      0.6255        0.0035
   Cl-                      1.611     5.135e+04      0.5542       -0.0493
   NaCl(aq)                0.3029     1.591e+04      1.0000       -0.5187
   SO4--                0.0009642         83.27      0.0915       -4.0545
   K+                   0.0009433         33.16      0.5542       -3.2817
   Ca++                 0.0008528         30.73      0.1697       -3.8395
   HCO3-                0.0007402         40.61      0.6255       -3.3344
   Fe++                 0.0006314         31.71      0.1697       -3.9700
   Mg++                 0.0006283         13.73      0.2476       -3.8081
   MgCl+                0.0003376         18.14      0.6255       -3.6754
   FeCl+                0.0002458         20.17      0.6255       -3.8133
   NaHCO3(aq)           0.0001813         13.69      1.0000       -3.7417
   FeCl4--              0.0001179         20.95      0.0915       -4.9671
   CaCl+                9.087e-05         6.171      0.6255       -4.2454
   CO2(aq)              6.119e-05         2.421      1.0000       -4.2133
   KCl(aq)              5.559e-05         3.726      1.0000       -4.2550
   CaCl2(aq)            4.796e-05         4.785      1.0000       -4.3192
   MgSO4(aq)            3.053e-05         3.304      1.0000       -4.5153
   OH-                  1.737e-05        0.2656      0.5918       -4.9880
   CO3--                6.751e-06        0.3642      0.1105       -6.1274
   CaSO4(aq)            4.141e-06        0.5069      1.0000       -5.3829
   MgHCO3+              3.139e-06        0.2408      0.6255       -5.7070
   CaHCO3+              2.805e-06        0.2550      0.6255       -5.7558
   FeCO3+               2.495e-06        0.2599      0.6255       -5.8067
   NaOH(aq)             2.431e-06       0.08743      1.0000       -5.6142
   FeCl2(aq)            1.434e-06        0.1634      1.0000       -5.8435
   CaCO3(aq)            1.423e-06        0.1280      1.0000       -5.8469
   KSO4-                1.154e-06        0.1402      0.6255       -6.1416
   Ti(OH)4(aq)          1.000e-06        0.1042      1.0000       -6.0000
   CrO4--               9.375e-07       0.09777      0.0915       -7.0667
   HPO4--               8.729e-07       0.07532      0.0915       -7.0977
   MnCl+                8.051e-07       0.06543      0.6255       -6.2979
   SiO2(aq)             7.688e-07       0.04153      1.0000       -6.1142
   AlO2-                7.295e-07       0.03869      0.6255       -6.3408
   O2(aq)               6.838e-07       0.01967      1.0000       -6.1651
   FeCl++               6.802e-07       0.05584      0.1105       -7.1241
   MgCO3(aq)            3.845e-07       0.02915      1.0000       -6.4151
   NaCO3-               3.274e-07       0.02443      0.6255       -6.6888
   Fe+++                2.878e-07       0.01445      0.0477       -7.8625
   NaAlO2(aq)           2.645e-07       0.01949      1.0000       -6.5776
   NaHSiO3(aq)          2.125e-07       0.01912      1.0000       -6.6727
   Mn++                 1.924e-07      0.009503      0.1697       -7.4861
   H2PO4-               1.268e-07       0.01106      0.6255       -7.1007
   HCrO4-               6.250e-08      0.006575      0.6255       -7.4079
   H+                   6.166e-08     5.588e-05      0.8305       -7.2906
   HSiO3-               1.872e-08      0.001297      0.6255       -7.9315
   HCl(aq)              1.097e-08     0.0003595      1.0000       -7.9599
    (only species > 1e-8 molal listed)

  Mineral saturation states
                     log Q/K                          log Q/K
 ----------------------------------------------------------------
   Magnetite         35.8446s/sat   Chamosite-7A       1.2017s/sat
   Cronstedtite-7A   35.6471s/sat   FeO                0.7892s/sat
   Hematite          32.5553s/sat   Annite             0.7446s/sat
   Ferrite-Mg        27.6730s/sat   Ripidolite-14A     0.7092s/sat
   Ferrite-Ca        26.6285s/sat   Dolomite-ord       0.1711s/sat
   Jarosite          25.1652s/sat   Dolomite           0.1704s/sat
   Nontronite-Na     22.5086s/sat   Fe(OH)2           -0.0139     
   Nontronite-Mg     22.3251s/sat   Hercynite         -0.0451     
   Nontronite-Ca     22.1801s/sat   Hydroxylapatite   -0.1746     
   Nontronite-K      21.6034s/sat   Diaspore          -0.2789     
   Nontronite-H      21.0887s/sat   Magnesite         -0.4394     
   Andradite         19.8771s/sat   Ice               -0.4905     
   Goethite          15.5765s/sat   Boehmite          -0.5737     
   Fe(OH)3           11.2509s/sat   Calcite           -0.6576     
   Ferrite-Dicalciu   9.4450s/sat   Ferrosilite       -0.7052     
   Daphnite-14A       7.0683s/sat   Aragonite         -0.8012     
   NaFeO2             7.0286s/sat   Dolomite-dis      -0.9422     
   Bixbyite           5.8294s/sat   Gibbsite          -1.0709     
   Strengite          5.3781s/sat   Halite            -1.6237     
   Pyrolusite         5.0236s/sat   Brucite           -1.7253     
   Epidote            4.5364s/sat   Monohydrocalcite  -1.8887     
   Epidote-ord        4.5310s/sat   Whitlockite       -1.8949     
   Hausmannite        4.4682s/sat   Minnesotaite      -2.0726     
   Daphnite-7A        4.1931s/sat   Dawsonite         -2.0977     
   Greenalite         3.0301s/sat   Ripidolite-7A     -2.1980     
   Wustite            1.5899s/sat   Rhodochrosite     -2.4394     
   Fayalite           1.5365s/sat   Anhydrite         -2.5089     
   Siderite           1.4829s/sat   Corundum          -2.6159     
    (only minerals with log Q/K > -3 listed)

                         partial
  Gases               press. (bar)     fugacity     fug. coef.    log fug.
 ---------------------------------------------------------------------------
   H2O(g)                  0.8014        0.7895        0.9852     -0.1026
   CO2(g)                0.005713      0.005700        0.9976     -2.2441
   O2(g)                0.0008761     0.0008760        0.9999     -3.0575
   HCl(g)               1.328e-11     1.328e-11         1.000*   -10.8768
   Cl2(g)               2.576e-19     2.576e-19         1.000*   -18.5890
   H2(g)                9.552e-31     9.559e-31         1.001    -30.0196
   CO(g)                1.577e-36     1.577e-36         1.000*   -35.8022
   SO2(g)               3.817e-42     3.789e-42        0.9928    -41.4215
   Na(g)                1.238e-55     1.238e-55         1.000*   -54.9071
   K(g)                 7.882e-60     7.882e-60         1.000*   -59.1034
   Mg(g)                1.169e-97     1.169e-97         1.000*   -96.9321
   H2S(g)              4.206e-106    4.189e-106        0.9961   -105.3778
   CH4(g)              5.715e-109    5.711e-109        0.9993   -108.2433
   Ca(g)               1.068e-116    1.068e-116         1.000*  -115.9714
   C(g)                1.611e-147    1.611e-147         1.000*  -146.7930
   Al(g)               3.286e-148    3.286e-148         1.000*  -147.4834
   S2(g)               4.287e-171    4.287e-171         1.000*  -170.3679
   Si(g)               7.264e-174    7.264e-174         1.000*  -173.1388
   C2H4(g)             9.252e-180    9.252e-180         1.000*  -179.0337
    *no data, gas taken to be ideal

                                  In fluid              Sorbed            Kd
  Original basis total moles   moles     mg/kg      moles     mg/kg      L/kg
 -------------------------------------------------------------------------------
   H2O                 55.5       55.5  8.99e+05
   Al+++           1.00e-06   1.00e-06    0.0243
   Ca++             0.00100    0.00100      36.0
   Cl-                 1.92       1.92  6.10e+04
   CrO4--          1.00e-06   1.00e-06     0.104
   Fe++             0.00100    0.00100      50.2
   H+              2.95e-05   2.95e-05    0.0268
   HCO3-            0.00100    0.00100      54.9
   HPO4--          1.00e-06   1.00e-06    0.0863
   K+               0.00100    0.00100      35.2
   Mg++             0.00100    0.00100      21.9
   Mn++            1.00e-06   1.00e-06    0.0494
   Na+                 1.92       1.92  3.96e+04
   O2(aq)          1.55e-06   1.55e-06    0.0446
   SO4--            0.00100    0.00100      86.4
   SiO2(aq)        1.00e-06   1.00e-06    0.0540
   Ti(OH)4(aq)     1.00e-06   1.00e-06     0.104

  Elemental composition               In fluid                  Sorbed
                  total moles     moles       mg/kg        moles       mg/kg
 -------------------------------------------------------------------------------
   Aluminum         1.000e-06    1.000e-06     0.02426
   Calcium           0.001000     0.001000       36.03
   Carbon            0.001000     0.001000       10.80
   Chlorine             1.915        1.915   6.104e+04
   Chromium         1.000e-06    1.000e-06     0.04675
   Hydrogen             111.0        111.0   1.006e+05
   Iron              0.001000     0.001000       50.21
   Magnesium         0.001000     0.001000       21.85
   Manganese        1.000e-06    1.000e-06     0.04939
   Oxygen               55.52        55.52   7.986e+05
   Phosphorus       1.000e-06    1.000e-06     0.02785
   Potassium         0.001000     0.001000       35.15
   Silicon          1.000e-06    1.000e-06     0.02525
   Sodium               1.915        1.915   3.958e+04
   Sulfur            0.001000     0.001000       28.83
   Titanium         1.000e-06    1.000e-06     0.04305


          Step #     0             Xi = 0.0000

          Temperature = 100.0 C    Pressure =  1.013 bars
          pH =  5.277              log fO2 =  -50.900
          Eh =  -0.1128 volts      pe =  -1.5242
          Ionic strength      =    1.617923 molal
          Charge imbalance    =    0.003624 eq/kg (0.1248% error)
          Activity of water   =    0.947228
          Solvent mass        =      1.0000 kg
          Solution mass       =      1.1122 kg
          Mineral mass        =  4.0458e-05 kg
          Solution density    =    1.013    g/cm3
          Solution viscosity  =    0.004    poise
          Chlorinity          =    1.914986 molal
          Dissolved solids    =      100874 mg/kg sol'n
          Hardness            =      179.98 mg/kg sol'n as CaCO3
            carbonate         =        4.96 mg/kg sol'n as CaCO3
            non-carbonate     =      175.03 mg/kg sol'n as CaCO3
          Carbonate alkalinity=        4.96 mg/kg sol'n as CaCO3
          Water type          =    Na-Cl
          Bulk volume         =    1.10e+03 cm3
          Fluid volume        =    1.10e+03 cm3
          Mineral volume      =     0.00772 cm3
          Inert volume        =        0.00 cm3
          Porosity            =        100. %
          Permeability        =        98.7 cm2
          Mass reacted        =           0 g

                          moles          moles         grams          cm3      rxn rate
  Reactants             remaining       reacted       reacted       reacted  (mol/kg sec)
 ------------------------------------------------------------------------------------------
   H2O                    0.02433         0.000         0.000          --            --  
   Al2O3                   0.4376         0.000         0.000          --            --  
   CaO                      1.581         0.000         0.000          --            --  
   Cr2O3                   0.1240         0.000         0.000          --            --  
   FeO(ox)                  3.083         0.000         0.000          --            --  
   K2O(ox)                0.01045         0.000         0.000          --            --  
   MgO                      4.949         0.000         0.000          --            --  
   MnO                    0.07694         0.000         0.000          --            --  
   Na2O(ox)                0.1302         0.000         0.000          --            --  
   P2O5                   0.02406         0.000         0.000          --            --  
   S                      0.02411         0.000         0.000         0.000          --  
   SiO2                     8.670         0.000         0.000          --            --  
   TiO2                   0.07784         0.000         0.000          --            --  

  Minerals in system     moles      log moles      grams        volume (cm3)
 ----------------------------------------------------------------------------
   Chromite             5.000e-07     -6.301      0.0001119       2.200e-05
   Diaspore             9.684e-07     -6.014      5.809e-05       1.720e-05
   Hematite             0.0002283     -3.641        0.03646        0.006912
   Pyrite               3.192e-05     -4.496       0.003829       0.0007641
                                               _____________   _____________
          (total)                                   0.04046        0.007715 

  Aqueous species       molality    mg/kg sol'n    act. coef.     log act.
 ---------------------------------------------------------------------------
   Na+                      1.612     3.332e+04      0.6254        0.0036
   Cl-                      1.611     5.136e+04      0.5542       -0.0492
   NaCl(aq)                0.3029     1.592e+04      1.0000       -0.5187
   K+                   0.0009433         33.16      0.5542       -3.2817
   SO4--                0.0009017         77.88      0.0915       -4.0835
   CO2(aq)              0.0008719         34.50      1.0000       -3.0595
   Ca++                 0.0008563         30.86      0.1697       -3.8377
   Mg++                 0.0006315         13.80      0.2476       -3.8059
   MgCl+                0.0003394         18.24      0.6254       -3.6731
   Fe++                 0.0003237         16.26      0.1697       -4.2601
   FeCl+                0.0001260         10.35      0.6254       -4.1033
   HCO3-                0.0001022         5.610      0.6254       -4.1942
   CaCl+                9.127e-05         6.198      0.6254       -4.2435
   FeCl4--              6.047e-05         10.75      0.0915       -5.2570
   KCl(aq)              5.560e-05         3.727      1.0000       -4.2549
   CaCl2(aq)            4.817e-05         4.807      1.0000       -4.3172
   MgSO4(aq)            2.870e-05         3.106      1.0000       -4.5421
   NaHCO3(aq)           2.504e-05         1.891      1.0000       -4.6014
   H+                   6.361e-06      0.005765      0.8305       -5.2771
   CaSO4(aq)            3.890e-06        0.4761      1.0000       -5.4101
   HCl(aq)              1.131e-06       0.03709      1.0000       -5.9464
   KSO4-                1.080e-06        0.1312      0.6254       -6.1706
   Ti(OH)4(aq)          1.000e-06        0.1042      1.0000       -6.0000
   SiO2(aq)             9.971e-07       0.05387      1.0000       -6.0013
   H2PO4-               9.363e-07       0.08165      0.6254       -6.2324
   MnCl+                8.055e-07       0.06547      0.6254       -6.2977
   FeCl2(aq)            7.354e-07       0.08381      1.0000       -6.1335
   HSO4-                6.973e-07       0.06086      0.6254       -6.3604
   MgHCO3+              4.358e-07       0.03343      0.6254       -6.5646
   CaHCO3+              3.891e-07       0.03537      0.6254       -6.6138
   Mn++                 1.924e-07      0.009505      0.1697       -7.4860
   OH-                  1.684e-07      0.002575      0.5918       -7.0015
   H2S(aq)              6.758e-08      0.002071      1.0000       -7.1702
   HPO4--               6.247e-08      0.005391      0.0915       -8.2429
   NaOH(aq)             2.357e-08     0.0008476      1.0000       -7.6277
   AlO2-                1.344e-08     0.0007128      0.6254       -8.0754
   HAlO2(aq)            1.138e-08     0.0006140      1.0000       -7.9437
    (only species > 1e-8 molal listed)

  Mineral saturation states
                     log Q/K                          log Q/K
 ----------------------------------------------------------------
   Pyrite             0.0000 sat    Magnetite         -1.0278     
   Diaspore           0.0000 sat    Eskolaite         -1.2847     
   Chromite           0.0000 sat    Halite            -1.6237     
   Hematite           0.0000 sat    Siderite          -1.6805     
   Boehmite          -0.2948        Corundum          -2.0582     
   Ice               -0.4905        Anhydrite         -2.5361     
   Goethite          -0.7012        Dawsonite         -2.6785     
   Gibbsite          -0.7920        Quartz            -2.9231     
    (only minerals with log Q/K > -3 listed)

                         partial
  Gases               press. (bar)     fugacity     fug. coef.    log fug.
 ---------------------------------------------------------------------------
   H2O(g)                  0.8014        0.7895        0.9852     -0.1026
   CO2(g)                 0.08141       0.08122        0.9976     -1.0903
   H2S(g)               2.023e-06     2.015e-06        0.9961     -5.6957
   H2(g)                7.964e-07     7.970e-07         1.001     -6.0986
   HCl(g)               1.370e-09     1.370e-09         1.000*    -8.8633
   CO(g)                1.873e-11     1.873e-11         1.000*   -10.7274
   CH4(g)               3.935e-12     3.932e-12        0.9993    -11.4054
   SO2(g)               3.167e-14     3.145e-14        0.9928    -13.5024
   S2(g)                1.427e-19     1.427e-19         1.000*   -18.8456
   C2H4(g)              6.311e-34     6.311e-34         1.000*   -33.1999
   Cl2(g)               3.289e-39     3.289e-39         1.000*   -38.4829
   Na(g)                1.096e-45     1.096e-45         1.000*   -44.9601
   K(g)                 6.977e-50     6.977e-50         1.000*   -49.1563
   O2(g)                1.260e-51     1.260e-51        0.9999    -50.8996
   Mg(g)                9.207e-78     9.207e-78         1.000*   -77.0359
   Ca(g)                8.403e-97     8.403e-97         1.000*   -96.0756
   C(g)                 1.595e-98     1.595e-98         1.000*   -97.7972
   Al(g)               4.754e-112    4.754e-112         1.000*  -111.3229
   Si(g)               6.550e-126    6.550e-126         1.000*  -125.1838
    *no data, gas taken to be ideal

                                  In fluid              Sorbed            Kd
  Original basis total moles   moles     mg/kg      moles     mg/kg      L/kg
 -------------------------------------------------------------------------------
   H2O                 55.5       55.5  8.99e+05
   Al+++           1.00e-06   3.16e-08  0.000766
   Ca++             0.00100    0.00100      36.0
   Cl-                 1.92       1.91  6.10e+04
   CrO4--          1.00e-06   1.58e-14  1.65e-09
   Fe++             0.00100   0.000511      25.7
   H+              2.95e-05   0.000881     0.798
   HCO3-            0.00100    0.00100      54.9
   HPO4--          1.00e-06   1.00e-06    0.0863
   K+               0.00100    0.00100      35.2
   Mg++             0.00100    0.00100      21.9
   Mn++            1.00e-06   1.00e-06    0.0494
   Na+                 1.92       1.91  3.96e+04
   O2(aq)          1.55e-06  -1.50e-07  -0.00431
   SO4--            0.00100   0.000936      80.9
   SiO2(aq)        1.00e-06   1.00e-06    0.0540
   Ti(OH)4(aq)     1.00e-06   1.00e-06     0.104

  Elemental composition               In fluid                  Sorbed
                  total moles     moles       mg/kg        moles       mg/kg
 -------------------------------------------------------------------------------
   Aluminum         1.000e-06    3.159e-08   0.0007664
   Calcium           0.001000     0.001000       36.03
   Carbon            0.001000     0.001000       10.80
   Chlorine             1.915        1.915   6.104e+04
   Chromium         1.000e-06    1.583e-14   7.403e-10
   Hydrogen             111.0        111.0   1.006e+05
   Iron              0.001000    0.0005110       25.66
   Magnesium         0.001000     0.001000       21.85
   Manganese        1.000e-06    1.000e-06     0.04940
   Oxygen               55.52        55.51   7.986e+05
   Phosphorus       1.000e-06    1.000e-06     0.02785
   Potassium         0.001000     0.001000       35.15
   Silicon          1.000e-06    1.000e-06     0.02525
   Sodium               1.915        1.915   3.958e+04
   Sulfur            0.001000    0.0009362       26.99
   Titanium         1.000e-06    1.000e-06     0.04305


          Step #     1             Xi = 0.0002

          Temperature = 100.0 C    Pressure =  1.013 bars
          pH =  6.423              log fO2 =  -52.159
          Eh =  -0.2210 volts      pe =  -2.9848
          Ionic strength      =    1.618132 molal
          Charge imbalance    =    0.003624 eq/kg (0.1248% error)
          Activity of water   =    0.947222
          Solvent mass        =      1.0000 kg
          Solution mass       =      1.1122 kg
          Mineral mass        =  0.00020539 kg
          Solution density    =    1.013    g/cm3
          Solution viscosity  =    0.004    poise
          Chlorinity          =    1.915007 molal
          Dissolved solids    =      100891 mg/kg sol'n
          Hardness            =      241.43 mg/kg sol'n as CaCO3
            carbonate         =       28.57 mg/kg sol'n as CaCO3
            non-carbonate     =      212.86 mg/kg sol'n as CaCO3
          Carbonate alkalinity=       28.57 mg/kg sol'n as CaCO3
          Water type          =    Na-Cl
          Bulk volume         =    1.10e+03 cm3
          Fluid volume        =    1.10e+03 cm3
          Mineral volume      =      0.0543 cm3
          Inert volume        =        0.00 cm3
          Porosity            =        100. %
          Permeability        =        98.5 cm2
          Mass reacted        =       0.175 g

                          moles          moles         grams          cm3      rxn rate
  Reactants             remaining       reacted       reacted       reacted  (mol/kg sec)
 ------------------------------------------------------------------------------------------
   H2O                    0.02432     3.801e-06     6.847e-05          --            --  
   Al2O3                   0.4376     6.838e-05      0.006972          --            --  
   CaO                      1.581     0.0002470       0.01385          --            --  
   Cr2O3                   0.1240     1.938e-05      0.002946          --            --  
   FeO(ox)                  3.083     0.0004818       0.03461          --            --  
   K2O(ox)                0.01045     1.633e-06     0.0001538          --            --  
   MgO                      4.949     0.0007733       0.03117          --            --  
   MnO                    0.07693     1.202e-05     0.0008528          --            --  
   Na2O(ox)                0.1301     2.034e-05      0.001260          --            --  
   P2O5                   0.02405     3.759e-06     0.0005335          --            --  
   S                      0.02410     3.767e-06     0.0001208     5.842e-05          --  
   SiO2                     8.669      0.001355       0.08140          --            --  
   TiO2                   0.07782     1.216e-05     0.0009715          --            --  

  Minerals in system     moles      log moles      grams        volume (cm3)
 ----------------------------------------------------------------------------
   Chromite             1.988e-05     -4.702       0.004450       0.0008750
   Hematite             0.0005792     -3.237        0.09249         0.01753
   Mesolite             3.512e-05     -4.454        0.01362        0.006013
   Nontronite-Na        0.0001001     -3.999        0.04258         0.01323
   Pyrite               9.786e-05     -4.009        0.01174        0.002343
   Saponite-Na          0.0001048     -3.980        0.04051         0.01433
                                               _____________   _____________
          (total)                                    0.2054         0.05432 

  Aqueous species       molality    mg/kg sol'n    act. coef.     log act.
 ---------------------------------------------------------------------------
   Na+                      1.612     3.332e+04      0.6254        0.0035
   Cl-                      1.611     5.136e+04      0.5542       -0.0492
   NaCl(aq)                0.3029     1.592e+04      1.0000       -0.5187
   Ca++                  0.001047         37.72      0.1697       -3.7505
   K+                   0.0009465         33.27      0.5542       -3.2802
   Mg++                 0.0009234         20.18      0.2476       -3.6408
   SO4--                0.0007671         66.25      0.0915       -4.1537
   HCO3-                0.0005356         29.38      0.6254       -3.4750
   MgCl+                0.0004964         26.67      0.6254       -3.5080
   SiO2(aq)             0.0004784         25.85      1.0000       -3.3202
   CO2(aq)              0.0003265         12.92      1.0000       -3.4861
   NaHCO3(aq)           0.0001311         9.905      1.0000       -3.8823
   CaCl+                0.0001116         7.578      0.6254       -4.1562
   CaCl2(aq)            5.890e-05         5.877      1.0000       -4.2299
   KCl(aq)              5.580e-05         3.740      1.0000       -4.2534
   MgSO4(aq)            3.570e-05         3.864      1.0000       -4.4473
   NaHSiO3(aq)          1.793e-05         1.613      1.0000       -4.7465
   Ti(OH)4(aq)          1.316e-05         1.372      1.0000       -4.8807
   MnCl+                1.049e-05        0.8528      0.6254       -5.1829
   H2PO4-               4.405e-06        0.3841      0.6254       -5.5599
   HPO4--               4.111e-06        0.3548      0.0915       -6.4246
   CaSO4(aq)            4.045e-06        0.4951      1.0000       -5.3931
   Fe++                 3.417e-06        0.1716      0.1697       -6.2367
   MgHCO3+              3.338e-06        0.2561      0.6254       -5.6803
   Mn++                 2.506e-06        0.1238      0.1697       -6.3713
   CaHCO3+              2.492e-06        0.2265      0.6254       -5.8073
   OH-                  2.355e-06       0.03601      0.5918       -5.8558
   HSiO3-               1.580e-06        0.1095      0.6254       -6.0053
   FeCl+                1.330e-06        0.1092      0.6254       -6.0798
   KSO4-                9.215e-07        0.1120      0.6254       -6.2393
   CO3--                6.622e-07       0.03573      0.1105       -7.1357
   FeCl4--              6.386e-07        0.1135      0.0915       -7.2333
   H+                   4.548e-07     0.0004122      0.8305       -6.4228
   NaOH(aq)             3.296e-07       0.01185      1.0000       -6.4820
   AlO2-                1.718e-07      0.009108      0.6254       -6.9689
   CaCO3(aq)            1.713e-07       0.01542      1.0000       -6.7662
   HS-                  1.430e-07      0.004251      0.5918       -7.0726
   H2S(aq)              9.711e-08      0.002976      1.0000       -7.0127
   HCl(aq)              8.091e-08      0.002652      1.0000       -7.0920
   NaAlO2(aq)           6.226e-08      0.004589      1.0000       -7.2058
   MgCO3(aq)            5.544e-08      0.004203      1.0000       -7.2562
   HSO4-                4.241e-08      0.003701      0.6254       -7.5764
   NaCO3-               3.211e-08      0.002396      0.6254       -7.6971
   MnSO4(aq)            2.252e-08      0.003058      1.0000       -7.6474
   HAlO2(aq)            1.040e-08     0.0005610      1.0000       -7.9829
    (only species > 1e-8 molal listed)

  Mineral saturation states
                     log Q/K                          log Q/K
 ----------------------------------------------------------------
   Pyrite             0.0000 sat    Dolomite          -1.5900     
   Hematite           0.0000 sat    Eskolaite         -1.5996     
   Mesolite           0.0000 sat    Halite            -1.6237     
   Chromite           0.0000 sat    Aragonite         -1.7205     
   Nontronite-Na      0.0000 sat    Maximum_Microcli  -1.7595     
   Saponite-Na        0.0000 sat    Celadonite        -1.7598     
   Diaspore          -0.0392        K-Feldspar        -1.7723     
   Nontronite-Mg     -0.1559        Siderite          -1.7921     
   Saponite-Mg       -0.1624        Beidellite-Na     -1.8225     
   Quartz            -0.2420        Montmor-K         -1.9037     
   Nontronite-Ca     -0.3138        Ferrosilite       -1.9134     
   Saponite-Ca       -0.3138        Smectite-low-Fe-  -1.9284     
   Boehmite          -0.3340        Jadeite           -1.9639     
   Tridymite         -0.4138        Beidellite-Mg     -1.9783     
   Chalcedony        -0.4587        Dawsonite         -1.9986     
   Ice               -0.4905        Phlogopite        -2.0077     
   Albite_low        -0.5677        Whitlockite       -2.0172     
   Albite            -0.5677        Natrolite         -2.0696     
   Analcime          -0.5754        Cronstedtite-7A   -2.1186     
   Cristobalite(alp  -0.6597        Beidellite-Ca     -2.1366     
   Goethite          -0.7012        Corundum          -2.1366     
   Magnetite         -0.7129        Illite            -2.1531     
   Gibbsite          -0.8313        Stilbite          -2.2718     
   Talc              -0.8454        Smectite-high-Fe  -2.2905     
   Coesite           -0.9004        Chrysotile        -2.3033     
   Nontronite-K      -0.9047        Rhodochrosite     -2.3328     
   Saponite-K        -0.9052        Enstatite         -2.3497     
   Cristobalite(bet  -0.9619        Scolecite         -2.4833     
   Paragonite        -1.0076        Nepheline         -2.5031     
   Montmor-Na        -1.0164        Anhydrite         -2.5191     
   Nontronite-H      -1.1335        Sanidine_high     -2.5683     
   Saponite-H        -1.1353        Troilite          -2.6104     
   SiO2(am)          -1.1359        Pyrrhotite        -2.6900     
   Montmor-Mg        -1.1769        Dolomite-dis      -2.7026     
   Hydroxylapatite   -1.1813        Pyrophyllite      -2.7034     
   Kaolinite         -1.2377        Beidellite-K      -2.7280     
   Magnesite         -1.2805        Monohydrocalcite  -2.8081     
   Montmor-Ca        -1.3839        Magnesiochromite  -2.8851     
   Muscovite         -1.4392        Clinochlore-14A   -2.8964     
   Albite_high       -1.4988        Minnesotaite      -2.9033     
   Calcite           -1.5769        Beidellite-H      -2.9586     
   Dolomite-ord      -1.5893     
    (only minerals with log Q/K > -3 listed)

                         partial
  Gases               press. (bar)     fugacity     fug. coef.    log fug.
 ---------------------------------------------------------------------------
   H2O(g)                  0.8014        0.7895        0.9852     -0.1026
   CO2(g)                 0.03049       0.03042        0.9976     -1.5169
   H2(g)                3.396e-06     3.398e-06         1.001     -5.4688
   H2S(g)               2.907e-06     2.896e-06        0.9961     -5.5382
   CH4(g)               4.870e-10     4.866e-10        0.9993     -9.3128
   HCl(g)               9.797e-11     9.797e-11         1.000*   -10.0089
   CO(g)                2.991e-11     2.991e-11         1.000*   -10.5241
   SO2(g)               5.872e-16     5.830e-16        0.9928    -15.2343
   S2(g)                1.621e-20     1.621e-20         1.000*   -19.7903
   C2H4(g)              5.317e-31     5.317e-31         1.000*   -30.2743
   Cl2(g)               3.944e-42     3.944e-42         1.000*   -41.4040
   Na(g)                3.166e-44     3.166e-44         1.000*   -43.4995
   K(g)                 2.022e-48     2.022e-48         1.000*   -47.6942
   O2(g)                6.933e-53     6.932e-53        0.9999    -52.1591
   Mg(g)                1.123e-74     1.123e-74         1.000*   -73.9496
   Ca(g)                8.567e-94     8.567e-94         1.000*   -93.0671
   C(g)                 1.086e-97     1.086e-97         1.000*   -96.9641
   Al(g)               3.824e-111    3.824e-111         1.000*  -110.4175
   Si(g)               5.713e-122    5.713e-122         1.000*  -121.2432
    *no data, gas taken to be ideal

                                  In fluid              Sorbed            Kd
  Original basis total moles   moles     mg/kg      moles     mg/kg      L/kg
 -------------------------------------------------------------------------------
   H2O                 55.5       55.5  8.99e+05
   Al+++           0.000138   2.45e-07   0.00593
   Ca++             0.00125    0.00122      44.1
   Cl-                 1.92       1.92  6.10e+04
   CrO4--          3.98e-05   4.04e-18  4.21e-13
   Fe++             0.00148   5.39e-06     0.271
   H+              -0.00335   0.000308     0.279
   HCO3-            0.00100    0.00100      54.9
   HPO4--          8.52e-06   8.52e-06     0.735
   K+               0.00100    0.00100      35.3
   Mg++             0.00177    0.00146      31.9
   Mn++            1.30e-05   1.30e-05     0.643
   Na+                 1.92       1.91  3.96e+04
   O2(aq)         -3.32e-05  -4.82e-07   -0.0139
   SO4--            0.00100   0.000808      69.8
   SiO2(aq)         0.00136   0.000498      26.9
   Ti(OH)4(aq)     1.32e-05   1.32e-05      1.37

  Elemental composition               In fluid                  Sorbed
                  total moles     moles       mg/kg        moles       mg/kg
 -------------------------------------------------------------------------------
   Aluminum         0.0001378    2.445e-07    0.005932
   Calcium           0.001247     0.001224       44.10
   Carbon            0.001000     0.001000       10.80
   Chlorine             1.915        1.915   6.104e+04
   Chromium         3.976e-05    4.036e-18   1.887e-13
   Hydrogen             111.0        111.0   1.006e+05
   Iron              0.001482    5.394e-06      0.2708
   Magnesium         0.001773     0.001459       31.88
   Manganese        1.302e-05    1.302e-05      0.6432
   Oxygen               55.52        55.52   7.986e+05
   Phosphorus       8.517e-06    8.517e-06      0.2372
   Potassium         0.001003     0.001003       35.27
   Silicon           0.001356    0.0004979       12.57
   Sodium               1.915        1.915   3.958e+04
   Sulfur            0.001004    0.0008080       23.30
   Titanium         1.316e-05    1.316e-05      0.5666


          Step #     3             Xi = 0.0004

          Temperature = 100.0 C    Pressure =  1.013 bars
          pH =  6.502              log fO2 =  -52.275
          Eh =  -0.2290 volts      pe =  -3.0929
          Ionic strength      =    1.618043 molal
          Charge imbalance    =    0.003624 eq/kg (0.1248% error)
          Activity of water   =    0.947219
          Solvent mass        =     0.99998 kg
          Solution mass       =      1.1122 kg
          Mineral mass        =  0.00053795 kg
          Solution density    =    1.013    g/cm3
          Solution viscosity  =    0.004    poise
          Chlorinity          =    1.915033 molal
          Dissolved solids    =      100890 mg/kg sol'n
          Hardness            =      238.33 mg/kg sol'n as CaCO3
            carbonate         =       30.44 mg/kg sol'n as CaCO3
            non-carbonate     =      207.89 mg/kg sol'n as CaCO3
          Carbonate alkalinity=       30.44 mg/kg sol'n as CaCO3
          Water type          =    Na-Cl
          Bulk volume         =    1.10e+03 cm3
          Fluid volume        =    1.10e+03 cm3
          Mineral volume      =       0.160 cm3
          Inert volume        =        0.00 cm3
          Porosity            =        100. %
          Permeability        =        98.2 cm2
          Mass reacted        =       0.491 g

                          moles          moles         grams          cm3      rxn rate
  Reactants             remaining       reacted       reacted       reacted  (mol/kg sec)
 ------------------------------------------------------------------------------------------
   H2O                    0.02431     1.066e-05     0.0001921          --            --  
   Al2O3                   0.4375     0.0001918       0.01956          --            --  
   CaO                      1.580     0.0006930       0.03886          --            --  
   Cr2O3                   0.1240     5.437e-05      0.008264          --            --  
   FeO(ox)                  3.082      0.001352       0.09711          --            --  
   K2O(ox)                0.01045     4.581e-06     0.0004315          --            --  
   MgO                      4.947      0.002170       0.08745          --            --  
   MnO                    0.07690     3.373e-05      0.002392          --            --  
   Na2O(ox)                0.1301     5.706e-05      0.003536          --            --  
   P2O5                   0.02405     1.055e-05      0.001497          --            --  
   S                      0.02410     1.057e-05     0.0003389     0.0001639          --  
   SiO2                     8.667      0.003801        0.2284          --            --  
   TiO2                   0.07780     3.412e-05      0.002725          --            --  

  Minerals in system     moles      log moles      grams        volume (cm3)
 ----------------------------------------------------------------------------
   Chromite             5.487e-05     -4.261        0.01228        0.002415
   Hematite             0.0009323     -3.030         0.1489         0.02822
   Hydroxylapatite      4.265e-06     -5.370       0.002142       0.0008084
   Mesolite             5.130e-05     -4.290        0.01989        0.008783
   Nontronite-Na        0.0001359     -3.867        0.05781         0.01796
   Pyrite               0.0001563     -3.806        0.01875        0.003742
   Saponite-Na          0.0007198     -3.143         0.2782         0.09839
                                               _____________   _____________
          (total)                                    0.5379          0.1603 

  Aqueous species       molality    mg/kg sol'n    act. coef.     log act.
 ---------------------------------------------------------------------------
   Na+                      1.612     3.332e+04      0.6254        0.0035
   Cl-                      1.611     5.136e+04      0.5542       -0.0491
   NaCl(aq)                0.3029     1.592e+04      1.0000       -0.5187
   Ca++                  0.001401         50.49      0.1697       -3.6238
   K+                   0.0009522         33.47      0.5542       -3.2776
   SO4--                0.0006704         57.90      0.0915       -4.2122
   Mg++                 0.0006414         14.02      0.2476       -3.7991
   HCO3-                0.0005664         31.07      0.6254       -3.4507
   SiO2(aq)             0.0004832         26.11      1.0000       -3.3158
   MgCl+                0.0003448         18.52      0.6254       -3.6663
   CO2(aq)              0.0002878         11.39      1.0000       -3.5410
   CaCl+                0.0001494         10.14      0.6254       -4.0295
   NaHCO3(aq)           0.0001387         10.47      1.0000       -3.8580
   CaCl2(aq)            7.885e-05         7.869      1.0000       -4.1032
   KCl(aq)              5.614e-05         3.763      1.0000       -4.2507
   Ti(OH)4(aq)          3.512e-05         3.660      1.0000       -4.4544
   MnCl+                2.799e-05         2.275      0.6254       -4.7568
   NaHSiO3(aq)          2.173e-05         1.955      1.0000       -4.6630
   MgSO4(aq)            2.167e-05         2.345      1.0000       -4.6641
   Mn++                 6.685e-06        0.3302      0.1697       -5.9452
   HPO4--               4.910e-06        0.4237      0.0915       -6.3475
   CaSO4(aq)            4.732e-06        0.5793      1.0000       -5.3249
   H2PO4-               4.385e-06        0.3823      0.6254       -5.5619
   CaHCO3+              3.527e-06        0.3206      0.6254       -5.6564
   OH-                  2.826e-06       0.04321      0.5918       -5.7767
   Fe++                 2.537e-06        0.1274      0.1697       -6.3661
   MgHCO3+              2.452e-06        0.1881      0.6254       -5.8144
   HSiO3-               1.914e-06        0.1327      0.6254       -5.9218
   FeCl+                9.877e-07       0.08108      0.6254       -6.2092
   CO3--                8.402e-07       0.04533      0.1105       -7.0323
   KSO4-                8.102e-07       0.09846      0.6254       -6.2952
   FeCl4--              4.742e-07       0.08427      0.0915       -7.3626
   NaOH(aq)             3.955e-07       0.01422      1.0000       -6.4029
   H+                   3.790e-07     0.0003435      0.8305       -6.5020
   CaCO3(aq)            2.910e-07       0.02619      1.0000       -6.5361
   HS-                  1.773e-07      0.005274      0.5918       -6.9790
   AlO2-                1.537e-07      0.008148      0.6254       -7.0173
   H2S(aq)              1.004e-07      0.003076      1.0000       -6.9983
   HCl(aq)              6.743e-08      0.002211      1.0000       -7.1711
   NaAlO2(aq)           5.569e-08      0.004105      1.0000       -7.2542
   MnSO4(aq)            5.250e-08      0.007128      1.0000       -7.2798
   MgCO3(aq)            4.886e-08      0.003704      1.0000       -7.3111
   NaCO3-               4.075e-08      0.003041      0.6254       -7.5937
   HSO4-                3.089e-08      0.002696      0.6254       -7.7140
    (only species > 1e-8 molal listed)

  Mineral saturation states
                     log Q/K                          log Q/K
 ----------------------------------------------------------------
   Pyrite             0.0000 sat    Aragonite         -1.4904     
   Hematite           0.0000 sat    Montmor-Ca        -1.5325     
   Hydroxylapatite    0.0000 sat    Albite_high       -1.5341     
   Chromite           0.0000 sat    Halite            -1.6237     
   Nontronite-Na      0.0000 sat    Eskolaite         -1.6285     
   Saponite-Na        0.0000 sat    Muscovite         -1.7271     
   Mesolite           0.0000 sat    Celadonite        -1.7882     
   Diaspore          -0.1668        Maximum_Microcli  -1.7922     
   Nontronite-Mg     -0.1820        Rhodochrosite     -1.8033     
   Saponite-Mg       -0.1885        K-Feldspar        -1.8050     
   Quartz            -0.2376        Siderite          -1.8181     
   Nontronite-Ca     -0.2929        Ferrosilite       -1.8801     
   Saponite-Ca       -0.2929        Jadeite           -2.0036     
   Tridymite         -0.4094        Smectite-low-Fe-  -2.0292     
   Chalcedony        -0.4543        Phlogopite        -2.0404     
   Boehmite          -0.4616        Cronstedtite-7A   -2.0564     
   Ice               -0.4905        Montmor-K         -2.0723     
   Albite_low        -0.6030        Beidellite-Na     -2.0776     
   Albite            -0.6030        Dawsonite         -2.1019     
   Analcime          -0.6130        Natrolite         -2.1534     
   Cristobalite(alp  -0.6553        Stilbite          -2.2185     
   Magnetite         -0.6840        Beidellite-Mg     -2.2595     
   Goethite          -0.7012        Chrysotile        -2.2946     
   Talc              -0.8280        Enstatite         -2.3453     
   Coesite           -0.8960        Beidellite-Ca     -2.3708     
   Nontronite-K      -0.9039        Illite            -2.3822     
   Saponite-K        -0.9044        Smectite-high-Fe  -2.3888     
   Cristobalite(bet  -0.9575        Corundum          -2.3917     
   Gibbsite          -0.9588        Scolecite         -2.4403     
   SiO2(am)          -1.1315        Anhydrite         -2.4509     
   Nontronite-H      -1.1596        Dolomite-dis      -2.5274     
   Saponite-H        -1.1614        Nepheline         -2.5471     
   Montmor-Na        -1.1859        Troilite          -2.5670     
   Paragonite        -1.2981        Monohydrocalcite  -2.5779     
   Whitlockite       -1.3247        Sanidine_high     -2.6010     
   Magnesite         -1.3354        Pyrrhotite        -2.6466     
   Calcite           -1.3468        Minnesotaite      -2.7991     
   Montmor-Mg        -1.3725        Magnesiochromite  -2.9140     
   Dolomite-ord      -1.4141        Pyrophyllite      -2.9411     
   Dolomite          -1.4148        Gypsum            -2.9796     
   Kaolinite         -1.4841        Beidellite-K      -2.9823     
    (only minerals with log Q/K > -3 listed)

                         partial
  Gases               press. (bar)     fugacity     fug. coef.    log fug.
 ---------------------------------------------------------------------------
   H2O(g)                  0.8013        0.7895        0.9852     -0.1026
   CO2(g)                 0.02687       0.02681        0.9976     -1.5718
   H2(g)                3.879e-06     3.882e-06         1.001     -5.4110
   H2S(g)               3.005e-06     2.994e-06        0.9961     -5.5238
   CH4(g)               7.310e-10     7.305e-10        0.9993     -9.1364
   HCl(g)               8.165e-11     8.165e-11         1.000*   -10.0880
   CO(g)                3.012e-11     3.012e-11         1.000*   -10.5212
   SO2(g)               4.072e-16     4.043e-16        0.9928    -15.3933
   S2(g)                1.327e-20     1.327e-20         1.000*   -19.8770
   C2H4(g)              9.179e-31     9.179e-31         1.000*   -30.0372
   Cl2(g)               2.398e-42     2.398e-42         1.000*   -41.6201
   Na(g)                4.060e-44     4.060e-44         1.000*   -43.3915
   K(g)                 2.609e-48     2.609e-48         1.000*   -47.5836
   O2(g)                5.312e-53     5.312e-53        0.9999    -52.2748
   Mg(g)                1.283e-74     1.283e-74         1.000*   -73.8918
   Ca(g)                1.886e-93     1.886e-93         1.000*   -92.7244
   C(g)                 1.249e-97     1.249e-97         1.000*   -96.9034
   Al(g)               3.481e-111    3.481e-111         1.000*  -110.4583
   Si(g)               7.531e-122    7.531e-122         1.000*  -121.1232
    *no data, gas taken to be ideal

                                  In fluid              Sorbed            Kd
  Original basis total moles   moles     mg/kg      moles     mg/kg      L/kg
 -------------------------------------------------------------------------------
   H2O                 55.5       55.5  8.99e+05
   Al+++           0.000385   2.17e-07   0.00527
   Ca++             0.00169    0.00164      59.0
   Cl-                 1.92       1.92  6.10e+04
   CrO4--          0.000110   2.26e-18  2.36e-13
   Fe++             0.00235   4.00e-06     0.201
   H+              -0.00946   0.000264     0.239
   HCO3-            0.00100    0.00100      54.9
   HPO4--          2.21e-05   9.30e-06     0.802
   K+               0.00101    0.00101      35.5
   Mg++             0.00317    0.00101      22.1
   Mn++            3.47e-05   3.47e-05      1.72
   Na+                 1.92       1.91  3.96e+04
   O2(aq)         -9.59e-05  -5.58e-07   -0.0160
   SO4--            0.00101   0.000698      60.3
   SiO2(aq)         0.00380   0.000507      27.4
   Ti(OH)4(aq)     3.51e-05   3.51e-05      3.66

  Elemental composition               In fluid                  Sorbed
                  total moles     moles       mg/kg        moles       mg/kg
 -------------------------------------------------------------------------------
   Aluminum         0.0003847    2.172e-07    0.005268
   Calcium           0.001693     0.001638       59.03
   Carbon            0.001000     0.001000       10.80
   Chlorine             1.915        1.915   6.104e+04
   Chromium         0.0001097    2.261e-18   1.057e-13
   Hydrogen             111.0        111.0   1.006e+05
   Iron              0.002352    4.004e-06      0.2011
   Magnesium         0.003170     0.001010       22.08
   Manganese        3.473e-05    3.473e-05       1.715
   Oxygen               55.53        55.51   7.986e+05
   Phosphorus       2.209e-05    9.295e-06      0.2589
   Potassium         0.001009     0.001009       35.48
   Silicon           0.003802    0.0005069       12.80
   Sodium               1.915        1.915   3.958e+04
   Sulfur            0.001011    0.0006979       20.12
   Titanium         3.512e-05    3.512e-05       1.512


          Step #     6             Xi = 0.0012

          Temperature = 100.0 C    Pressure =  1.013 bars
          pH =  7.531              log fO2 =  -53.499
          Eh =  -0.3278 volts      pe =  -4.4276
          Ionic strength      =    1.617915 molal
          Charge imbalance    =    0.003624 eq/kg (0.1248% error)
          Activity of water   =    0.947211
          Solvent mass        =     0.99994 kg
          Solution mass       =      1.1122 kg
          Mineral mass        =   0.0014449 kg
          Solution density    =    1.013    g/cm3
          Solution viscosity  =    0.004    poise
          Chlorinity          =    1.915109 molal
          Dissolved solids    =      100902 mg/kg sol'n
          Hardness            =      244.61 mg/kg sol'n as CaCO3
            carbonate         =       41.47 mg/kg sol'n as CaCO3
            non-carbonate     =      203.14 mg/kg sol'n as CaCO3
          Carbonate alkalinity=       41.47 mg/kg sol'n as CaCO3
          Water type          =    Na-Cl
          Bulk volume         =    1.10e+03 cm3
          Fluid volume        =    1.10e+03 cm3
          Mineral volume      =       0.449 cm3
          Inert volume        =        0.00 cm3
          Porosity            =        100. %
          Permeability        =        97.3 cm2
          Mass reacted        =        1.37 g

                          moles          moles         grams          cm3      rxn rate
  Reactants             remaining       reacted       reacted       reacted  (mol/kg sec)
 ------------------------------------------------------------------------------------------
   H2O                    0.02430     2.972e-05     0.0005354          --            --  
   Al2O3                   0.4371     0.0005347       0.05452          --            --  
   CaO                      1.579      0.001932        0.1083          --            --  
   Cr2O3                   0.1239     0.0001515       0.02303          --            --  
   FeO(ox)                  3.080      0.003767        0.2707          --            --  
   K2O(ox)                0.01044     1.277e-05      0.001203          --            --  
   MgO                      4.943      0.006047        0.2437          --            --  
   MnO                    0.07684     9.400e-05      0.006668          --            --  
   Na2O(ox)                0.1300     0.0001590      0.009856          --            --  
   P2O5                   0.02403     2.939e-05      0.004172          --            --  
   S                      0.02408     2.945e-05     0.0009444     0.0004568          --  
   SiO2                     8.660       0.01059        0.6365          --            --  
   TiO2                   0.07774     9.510e-05      0.007596          --            --  

  Minerals in system     moles      log moles      grams        volume (cm3)
 ----------------------------------------------------------------------------
   Calcite              5.221e-05     -4.282       0.005226        0.001928
   Chromite             0.0001520     -3.818        0.03403        0.006692
   Hematite              0.001900     -2.721         0.3035         0.05753
   Hydroxylapatite      1.989e-05     -4.701       0.009993        0.003771
   Mesolite             0.0001076     -3.968        0.04171         0.01841
   Nontronite-Na        0.0002485     -3.605         0.1057         0.03283
   Pyrite               0.0003173     -3.499        0.03807        0.007597
   Saponite-Na           0.002346     -2.630         0.9067          0.3207
                                               _____________   _____________
          (total)                                     1.445          0.4494 

  Aqueous species       molality    mg/kg sol'n    act. coef.     log act.
 ---------------------------------------------------------------------------
   Cl-                      1.612     5.137e+04      0.5542       -0.0491
   Na+                      1.611     3.330e+04      0.6254        0.0033
   NaCl(aq)                0.3029     1.591e+04      1.0000       -0.5187
   Ca++                  0.002314         83.39      0.1697       -3.4059
   K+                   0.0009680         34.03      0.5542       -3.2704
   HCO3-                0.0007136         39.15      0.6254       -3.3504
   SiO2(aq)             0.0004917         26.56      1.0000       -3.3083
   SO4--                0.0003868         33.41      0.0915       -4.4510
   CaCl+                0.0002467         16.76      0.6254       -3.8116
   NaHSiO3(aq)          0.0002360         21.24      1.0000       -3.6270
   NaHCO3(aq)           0.0001746         13.19      1.0000       -3.7579
   CaCl2(aq)            0.0001303         13.00      1.0000       -3.8852
   Ti(OH)4(aq)          9.610e-05         10.02      1.0000       -4.0173
   MnCl+                7.662e-05         6.227      0.6254       -4.3195
   KCl(aq)              5.708e-05         3.826      1.0000       -4.2435
   CO2(aq)              3.394e-05         1.343      1.0000       -4.4693
   OH-                  3.018e-05        0.4615      0.5918       -4.7480
   HSiO3-               2.080e-05         1.442      0.6254       -4.8857
   Mn++                 1.830e-05        0.9039      0.1697       -5.5079
   CO3--                1.131e-05        0.6100      0.1105       -5.9034
   CaHCO3+              7.338e-06        0.6670      0.6254       -5.3382
   CaCO3(aq)            6.467e-06        0.5820      1.0000       -5.1893
   Mg++                 5.622e-06        0.1229      0.2476       -5.8564
   CaSO4(aq)            4.510e-06        0.5520      1.0000       -5.3459
   NaOH(aq)             4.223e-06        0.1519      1.0000       -5.3744
   MgCl+                3.022e-06        0.1624      0.6254       -5.7235
   HS-                  2.695e-06       0.08013      0.5918       -5.7973
   NaCO3-               5.481e-07       0.04090      0.6254       -6.4649
   KSO4-                4.753e-07       0.05776      0.6254       -6.5269
   H2S(aq)              1.428e-07      0.004376      1.0000       -6.8452
   AlO2-                1.269e-07      0.006727      0.6254       -7.1005
   MgSO4(aq)            1.096e-07       0.01186      1.0000       -6.9601
   HPO4--               9.046e-08      0.007806      0.0915       -8.0821
   MnSO4(aq)            8.292e-08       0.01126      1.0000       -7.0813
   NaAlO2(aq)           4.597e-08      0.003388      1.0000       -7.3376
   Fe++                 4.499e-08      0.002259      0.1697       -8.1171
   H+                   3.549e-08     3.216e-05      0.8305       -7.5306
   MgHCO3+              2.707e-08      0.002077      0.6254       -7.7713
   FeCl+                1.752e-08      0.001438      0.6254       -7.9602
   H2(aq)               1.270e-08     2.301e-05      1.0000       -7.8963
    (only species > 1e-8 molal listed)

  Mineral saturation states
                     log Q/K                          log Q/K
 ----------------------------------------------------------------
   Pyrite             0.0000 sat    Ferrosilite       -1.5665     
   Hematite           0.0000 sat    Boehmite          -1.5734     
   Calcite            0.0000 sat    Albite_high       -1.5950     
   Saponite-Na        0.0000 sat    Halite            -1.6237     
   Nontronite-Na      0.0000 sat    Diopside          -1.6286     
   Chromite           0.0000 sat    Celadonite        -1.8343     
   Hydroxylapatite    0.0000 sat    Maximum_Microcli  -1.8458     
   Mesolite           0.0000 sat    Minnesotaite      -1.8507     
   Aragonite         -0.1436        K-Feldspar        -1.8586     
   Quartz            -0.2301        Eskolaite         -1.9346     
   Rhodochrosite     -0.2371        Gibbsite          -2.0707     
   Nontronite-Ca     -0.2569        Jadeite           -2.0719     
   Saponite-Ca       -0.2569        Whitlockite       -2.0830     
   Magnetite         -0.3779        Phlogopite        -2.0940     
   Tridymite         -0.4019        Troilite          -2.1078     
   Chalcedony        -0.4468        Dolomite-dis      -2.1089     
   Ice               -0.4906        Stilbite          -2.1268     
   Nontronite-Mg     -0.5214        Pyrrhotite        -2.1874     
   Saponite-Mg       -0.5279        Magnesite         -2.2637     
   Cristobalite(alp  -0.6478        Chrysotile        -2.2796     
   Albite_low        -0.6639        Natrolite         -2.2977     
   Albite            -0.6639        Enstatite         -2.3378     
   Analcime          -0.6777        Greenalite        -2.3598     
   Goethite          -0.7012        Scolecite         -2.3664     
   Talc              -0.7980        Alabandite        -2.3880     
   Coesite           -0.8885        Siderite          -2.4402     
   Nontronite-K      -0.9014        Anhydrite         -2.4719     
   Saponite-K        -0.9019        Wollastonite      -2.5081     
   Cristobalite(bet  -0.9500        Mn(OH)2(am)       -2.5523     
   Dolomite-ord      -0.9956        Tremolite         -2.5731     
   Dolomite          -0.9963        Annite            -2.5878     
   Rhodonite         -1.0151        Nepheline         -2.6230     
   SiO2(am)          -1.1240        Pseudowollastoni  -2.6424     
   Monohydrocalcite  -1.2312        Sanidine_high     -2.6546     
   Diaspore          -1.2786        Montmor-Na        -2.6733     
   Cronstedtite-7A   -1.4367        Hedenbergite      -2.8250     
   Nontronite-H      -1.4990        FeO               -2.8780     
   Saponite-H        -1.5008        Smectite-low-Fe-  -2.8951     
   Andradite         -1.5201        Montmor-Ca        -2.9839     
   Tephroite         -1.5567        Fayalite          -2.9920     
    (only minerals with log Q/K > -3 listed)

                         partial
  Gases               press. (bar)     fugacity     fug. coef.    log fug.
 ---------------------------------------------------------------------------
   H2O(g)                  0.8013        0.7895        0.9852     -0.1027
   CO2(g)                0.003169      0.003162        0.9976     -2.5001
   H2(g)                1.589e-05     1.590e-05         1.001     -4.7987
   H2S(g)               4.275e-06     4.259e-06        0.9961     -5.3707
   CH4(g)               2.425e-08     2.423e-08        0.9993     -7.6156
   CO(g)                1.455e-11     1.455e-11         1.000*   -10.8372
   HCl(g)               7.645e-12     7.645e-12         1.000*   -11.1166
   SO2(g)               8.435e-18     8.374e-18        0.9928    -17.0771
   S2(g)                1.602e-21     1.602e-21         1.000*   -20.7954
   C2H4(g)              6.024e-29     6.024e-29         1.000*   -28.2201
   Na(g)                8.772e-43     8.772e-43         1.000*   -42.0569
   Cl2(g)               5.135e-45     5.135e-45         1.000*   -44.2895
   K(g)                 5.732e-47     5.732e-47         1.000*   -46.2417
   O2(g)                3.168e-54     3.167e-54        0.9999    -53.4993
   Mg(g)                5.254e-74     5.254e-74         1.000*   -73.2795
   Ca(g)                1.455e-90     1.455e-90         1.000*   -89.8370
   C(g)                 2.471e-97     2.471e-97         1.000*   -96.6071
   Al(g)               2.230e-111    2.230e-111         1.000*  -110.6517
   Si(g)               1.285e-120    1.285e-120         1.000*  -119.8911
    *no data, gas taken to be ideal

                                  In fluid              Sorbed            Kd
  Original basis total moles   moles     mg/kg      moles     mg/kg      L/kg
 -------------------------------------------------------------------------------
   H2O                 55.5       55.5  8.99e+05
   Al+++            0.00107   1.73e-07   0.00421
   Ca++             0.00293    0.00271      97.6
   Cl-                 1.92       1.92  6.10e+04
   CrO4--          0.000304   1.37e-21  1.43e-16
   Fe++             0.00477   7.10e-08   0.00357
   H+               -0.0264  -0.000273    -0.248
   HCO3-            0.00100   0.000948      52.0
   HPO4--          5.98e-05   9.81e-08   0.00846
   K+               0.00103    0.00103      36.1
   Mg++             0.00705   8.79e-06     0.192
   Mn++            9.50e-05   9.50e-05      4.69
   Na+                 1.92       1.91  3.96e+04
   O2(aq)         -0.000270  -5.69e-06    -0.164
   SO4--            0.00103   0.000395      34.1
   SiO2(aq)          0.0106   0.000748      40.4
   Ti(OH)4(aq)     9.61e-05   9.61e-05      10.0

  Elemental composition               In fluid                  Sorbed
                  total moles     moles       mg/kg        moles       mg/kg
 -------------------------------------------------------------------------------
   Aluminum          0.001070    1.734e-07    0.004207
   Calcium           0.002932     0.002709       97.63
   Carbon            0.001000    0.0009478       10.24
   Chlorine             1.915        1.915   6.104e+04
   Chromium         0.0003041    1.371e-21   6.410e-17
   Hydrogen             111.0        111.0   1.006e+05
   Iron              0.004767    7.103e-08    0.003567
   Magnesium         0.007047    8.786e-06      0.1920
   Manganese        9.500e-05    9.500e-05       4.693
   Oxygen               55.55        55.51   7.986e+05
   Phosphorus       5.978e-05    9.808e-08    0.002732
   Potassium         0.001026     0.001026       36.05
   Silicon            0.01059    0.0007484       18.90
   Sodium               1.915        1.914   3.957e+04
   Sulfur            0.001029    0.0003948       11.38
   Titanium         9.610e-05    9.610e-05       4.137


          Step #     7             Xi = 0.0016

          Temperature = 100.0 C    Pressure =  1.013 bars
          pH =  7.797              log fO2 =  -53.889
          Eh =  -0.3547 volts      pe =  -4.7912
          Ionic strength      =    1.617178 molal
          Charge imbalance    =    0.003624 eq/kg (0.1248% error)
          Activity of water   =    0.947209
          Solvent mass        =     0.99993 kg
          Solution mass       =      1.1121 kg
          Mineral mass        =   0.0019009 kg
          Solution density    =    1.013    g/cm3
          Solution viscosity  =    0.004    poise
          Chlorinity          =    1.915137 molal
          Dissolved solids    =      100882 mg/kg sol'n
          Hardness            =      230.26 mg/kg sol'n as CaCO3
            carbonate         =       24.54 mg/kg sol'n as CaCO3
            non-carbonate     =      205.72 mg/kg sol'n as CaCO3
          Carbonate alkalinity=       24.54 mg/kg sol'n as CaCO3
          Water type          =    Na-Cl
          Bulk volume         =    1.10e+03 cm3
          Fluid volume        =    1.10e+03 cm3
          Mineral volume      =       0.595 cm3
          Inert volume        =        0.00 cm3
          Porosity            =        99.9 %
          Permeability        =        96.9 cm2
          Mass reacted        =        1.78 g

                          moles          moles         grams          cm3      rxn rate
  Reactants             remaining       reacted       reacted       reacted  (mol/kg sec)
 ------------------------------------------------------------------------------------------
   H2O                    0.02429     3.875e-05     0.0006980          --            --  
   Al2O3                   0.4370     0.0006971       0.07108          --            --  
   CaO                      1.578      0.002518        0.1412          --            --  
   Cr2O3                   0.1238     0.0001976       0.03003          --            --  
   FeO(ox)                  3.078      0.004911        0.3529          --            --  
   K2O(ox)                0.01043     1.665e-05      0.001568          --            --  
   MgO                      4.942      0.007884        0.3177          --            --  
   MnO                    0.07682     0.0001226      0.008693          --            --  
   Na2O(ox)                0.1300     0.0002073       0.01285          --            --  
   P2O5                   0.02402     3.832e-05      0.005439          --            --  
   S                      0.02407     3.840e-05      0.001231     0.0005956          --  
   SiO2                     8.657       0.01381        0.8298          --            --  
   TiO2                   0.07771     0.0001240      0.009903          --            --  

  Minerals in system     moles      log moles      grams        volume (cm3)
 ----------------------------------------------------------------------------
   Andradite            9.162e-05     -4.038        0.04656         0.01208
   Calcite              0.0004571     -3.340        0.04575         0.01688
   Chromite             0.0001981     -3.703        0.04434        0.008717
   Hematite              0.002229     -2.652         0.3560         0.06749
   Hydroxylapatite      2.586e-05     -4.587        0.01299        0.004902
   Mesolite             0.0001538     -3.813        0.05965         0.02634
   Nontronite-Na        0.0003394     -3.469         0.1443         0.04484
   Pyrite               0.0003926     -3.406        0.04710        0.009398
   Saponite-Na           0.002960     -2.529          1.144          0.4047
                                               _____________   _____________
          (total)                                     1.901          0.5953 

  Aqueous species       molality    mg/kg sol'n    act. coef.     log act.
 ---------------------------------------------------------------------------
   Cl-                      1.612     5.137e+04      0.5542       -0.0491
   Na+                      1.611     3.330e+04      0.6254        0.0033
   NaCl(aq)                0.3028     1.591e+04      1.0000       -0.5188
   Ca++                  0.002187         78.80      0.1697       -3.4305
   K+                   0.0009755         34.29      0.5542       -3.2671
   SiO2(aq)             0.0004907         26.51      1.0000       -3.3092
   NaHSiO3(aq)          0.0004346         39.11      1.0000       -3.3619
   HCO3-                0.0004092         22.45      0.6254       -3.5919
   SO4--                0.0002445         21.12      0.0915       -4.6503
   CaCl+                0.0002332         15.83      0.6254       -3.8362
   Ti(OH)4(aq)          0.0001250         13.03      1.0000       -3.9031
   CaCl2(aq)            0.0001231         12.28      1.0000       -3.9097
   NaHCO3(aq)           0.0001001         7.564      1.0000       -3.9994
   MnCl+                9.969e-05         8.102      0.6254       -4.2052
   KCl(aq)              5.752e-05         3.856      1.0000       -4.2402
   OH-                  5.570e-05        0.8517      0.5918       -4.4820
   HSiO3-               3.831e-05         2.656      0.6254       -4.6205
   Mn++                 2.380e-05         1.176      0.1697       -5.3936
   CO3--                1.196e-05        0.6455      0.1105       -5.8788
   CO2(aq)              1.055e-05        0.4174      1.0000       -4.9768
   NaOH(aq)             7.791e-06        0.2802      1.0000       -5.1084
   CaCO3(aq)            6.467e-06        0.5820      1.0000       -5.1893
   HS-                  5.563e-06        0.1654      0.5918       -5.4825
   CaHCO3+              3.977e-06        0.3615      0.6254       -5.6043
   CaSO4(aq)            2.694e-06        0.3297      1.0000       -5.5697
   Mg++                 1.651e-06       0.03608      0.2476       -6.3885
   MgCl+                8.877e-07       0.04770      0.6254       -6.2555
   NaCO3-               5.800e-07       0.04328      0.6254       -6.4404
   KSO4-                3.027e-07       0.03679      0.6254       -6.7228
   H2S(aq)              1.598e-07      0.004896      1.0000       -6.7965
   AlO2-                1.296e-07      0.006875      0.6254       -7.0911
   MnSO4(aq)            6.819e-08      0.009258      1.0000       -7.1663
   NaAlO2(aq)           4.696e-08      0.003461      1.0000       -7.3282
   HPO4--               4.392e-08      0.003790      0.0915       -8.3959
   MgSO4(aq)            2.035e-08      0.002202      1.0000       -7.6915
   H2(aq)               1.989e-08     3.606e-05      1.0000       -7.7013
   H+                   1.923e-08     1.743e-05      0.8304       -7.7967
   Fe++                 1.654e-08     0.0008305      0.1697       -8.5517
   S--                  1.254e-08     0.0003616      0.1300       -8.7876
    (only species > 1e-8 molal listed)

  Mineral saturation states
                     log Q/K                          log Q/K
 ----------------------------------------------------------------
   Pyrite             0.0000 sat    Diaspore          -1.5353     
   Hematite           0.0000 sat    Minnesotaite      -1.5615     
   Saponite-Na        0.0000 sat    Tremolite         -1.5647     
   Hydroxylapatite    0.0000 sat    Nontronite-H      -1.5868     
   Nontronite-Na      0.0000 sat    Albite_high       -1.5882     
   Mesolite           0.0000 sat    Saponite-H        -1.5886     
   Calcite            0.0000 sat    Halite            -1.6238     
   Andradite          0.0000 sat    Alabandite        -1.6929     
   Chromite           0.0000 sat    Celadonite        -1.8249     
   Rhodochrosite     -0.0982        Boehmite          -1.8301     
   Aragonite         -0.1436        Maximum_Microcli  -1.8355     
   Quartz            -0.2310        K-Feldspar        -1.8483     
   Nontronite-Ca     -0.2609        Mn(OH)2(am)       -1.9059     
   Saponite-Ca       -0.2609        Troilite          -1.9616     
   Tephroite         -0.2649        Wollastonite      -2.0014     
   Magnetite         -0.2804        Eskolaite         -2.0321     
   Rhodonite         -0.3696        Pyrrhotite        -2.0412     
   Tridymite         -0.4028        Jadeite           -2.0643     
   Chalcedony        -0.4477        Greenalite        -2.0689     
   Ice               -0.4906        Phlogopite        -2.0838     
   Nontronite-Mg     -0.6092        Pseudowollastoni  -2.1357     
   Saponite-Mg       -0.6157        Stilbite          -2.1370     
   Cristobalite(alp  -0.6487        Hedenbergite      -2.2216     
   Albite_low        -0.6571        Whitlockite       -2.2522     
   Albite            -0.6571        Chrysotile        -2.2813     
   Analcime          -0.6705        Natrolite         -2.2815     
   Goethite          -0.7012        Annite            -2.2851     
   Talc              -0.8014        Gibbsite          -2.3273     
   Coesite           -0.8894        Enstatite         -2.3387     
   Nontronite-K      -0.9003        Scolecite         -2.3747     
   Saponite-K        -0.9008        Nepheline         -2.6145     
   Cristobalite(bet  -0.9509        Dolomite-dis      -2.6164     
   Diopside          -1.1228        Sanidine_high     -2.6443     
   SiO2(am)          -1.1249        Anhydrite         -2.6957     
   Monohydrocalcite  -1.2312        Magnesite         -2.7712     
   Cronstedtite-7A   -1.2425        FeO               -2.7805     
   Ferrosilite       -1.4698        Fayalite          -2.7978     
   Dolomite-ord      -1.5031        Siderite          -2.8502     
   Dolomite          -1.5038        Epidote           -2.9968     
    (only minerals with log Q/K > -3 listed)

                         partial
  Gases               press. (bar)     fugacity     fug. coef.    log fug.
 ---------------------------------------------------------------------------
   H2O(g)                  0.8013        0.7895        0.9852     -0.1027
   CO2(g)               0.0009850     0.0009827        0.9976     -3.0076
   H2(g)                2.489e-05     2.491e-05         1.001     -4.6037
   H2S(g)               4.783e-06     4.765e-06        0.9961     -5.3220
   CH4(g)               4.542e-08     4.539e-08        0.9993     -7.3431
   CO(g)                7.084e-12     7.084e-12         1.000*   -11.1497
   HCl(g)               4.144e-12     4.144e-12         1.000*   -11.3826
   SO2(g)               2.453e-18     2.436e-18        0.9928    -17.6134
   S2(g)                8.167e-22     8.167e-22         1.000*   -21.0880
   C2H4(g)              8.609e-29     8.609e-29         1.000*   -28.0651
   Na(g)                2.026e-42     2.026e-42         1.000*   -41.6934
   Cl2(g)               9.625e-46     9.625e-46         1.000*   -45.0166
   K(g)                 1.334e-46     1.334e-46         1.000*   -45.8748
   O2(g)                1.290e-54     1.290e-54        0.9999    -53.8894
   Mg(g)                8.232e-74     8.232e-74         1.000*   -73.0845
   Ca(g)                7.338e-90     7.338e-90         1.000*   -89.1344
   C(g)                 1.885e-97     1.885e-97         1.000*   -96.7246
   Al(g)               2.422e-111    2.422e-111         1.000*  -110.6159
   Si(g)               3.148e-120    3.148e-120         1.000*  -119.5019
    *no data, gas taken to be ideal

                                  In fluid              Sorbed            Kd
  Original basis total moles   moles     mg/kg      moles     mg/kg      L/kg
 -------------------------------------------------------------------------------
   H2O                 55.5       55.5  8.99e+05
   Al+++            0.00140   1.77e-07   0.00429
   Ca++             0.00352    0.00256      92.1
   Cl-                 1.92       1.91  6.10e+04
   CrO4--          0.000396   2.08e-22  2.17e-17
   Fe++             0.00591   2.61e-08   0.00131
   H+               -0.0345  -0.000540    -0.489
   HCO3-            0.00100   0.000543      29.8
   HPO4--          7.76e-05   4.60e-08   0.00397
   K+               0.00103    0.00103      36.3
   Mg++             0.00888   2.57e-06    0.0561
   Mn++            0.000124   0.000124      6.10
   Na+                 1.92       1.91  3.96e+04
   O2(aq)         -0.000352  -1.15e-05    -0.330
   SO4--            0.00104   0.000253      21.9
   SiO2(aq)          0.0138   0.000964      52.1
   Ti(OH)4(aq)     0.000125   0.000125      13.0

  Elemental composition               In fluid                  Sorbed
                  total moles     moles       mg/kg        moles       mg/kg
 -------------------------------------------------------------------------------
   Aluminum          0.001395    1.769e-07    0.004292
   Calcium           0.003518     0.002556       92.11
   Carbon            0.001000    0.0005429       5.863
   Chlorine             1.915        1.915   6.105e+04
   Chromium         0.0003961    2.081e-22   9.728e-18
   Hydrogen             111.0        111.0   1.006e+05
   Iron              0.005911    2.611e-08    0.001311
   Magnesium         0.008884    2.565e-06     0.05606
   Manganese        0.0001236    0.0001236       6.103
   Oxygen               55.56        55.51   7.986e+05
   Phosphorus       7.763e-05    4.596e-08    0.001280
   Potassium         0.001033     0.001033       36.33
   Silicon            0.01381    0.0009636       24.33
   Sodium               1.915        1.914   3.957e+04
   Sulfur            0.001038    0.0002533       7.303
   Titanium         0.0001250    0.0001250       5.381


          Step #     8             Xi = 0.0020

          Temperature = 100.0 C    Pressure =  1.013 bars
          pH =  7.804              log fO2 =  -54.101
          Eh =  -0.3592 volts      pe =  -4.8516
          Ionic strength      =    1.616735 molal
          Charge imbalance    =    0.003624 eq/kg (0.1248% error)
          Activity of water   =    0.947207
          Solvent mass        =     0.99991 kg
          Solution mass       =      1.1121 kg
          Mineral mass        =   0.0023466 kg
          Solution density    =    1.013    g/cm3
          Solution viscosity  =    0.004    poise
          Chlorinity          =    1.915167 molal
          Dissolved solids    =      100872 mg/kg sol'n
          Hardness            =      222.49 mg/kg sol'n as CaCO3
            carbonate         =       24.96 mg/kg sol'n as CaCO3
            non-carbonate     =      197.53 mg/kg sol'n as CaCO3
          Carbonate alkalinity=       24.96 mg/kg sol'n as CaCO3
          Water type          =    Na-Cl
          Bulk volume         =    1.10e+03 cm3
          Fluid volume        =    1.10e+03 cm3
          Mineral volume      =       0.734 cm3
          Inert volume        =        0.00 cm3
          Porosity            =        99.9 %
          Permeability        =        96.4 cm2
          Mass reacted        =         2.2 g

                          moles          moles         grams          cm3      rxn rate
  Reactants             remaining       reacted       reacted       reacted  (mol/kg sec)
 ------------------------------------------------------------------------------------------
   H2O                    0.02428     4.777e-05     0.0008606          --            --  
   Al2O3                   0.4368     0.0008595       0.08764          --            --  
   CaO                      1.578      0.003105        0.1741          --            --  
   Cr2O3                   0.1238     0.0002436       0.03703          --            --  
   FeO(ox)                  3.077      0.006055        0.4351          --            --  
   K2O(ox)                0.01043     2.052e-05      0.001933          --            --  
   MgO                      4.940      0.009720        0.3918          --            --  
   MnO                    0.07679     0.0001511       0.01072          --            --  
   Na2O(ox)                0.1299     0.0002556       0.01584          --            --  
   P2O5                   0.02401     4.724e-05      0.006706          --            --  
   S                      0.02406     4.734e-05      0.001518     0.0007344          --  
   SiO2                     8.653       0.01703         1.023          --            --  
   TiO2                   0.07768     0.0001529       0.01221          --            --  

  Minerals in system     moles      log moles      grams        volume (cm3)
 ----------------------------------------------------------------------------
   Andradite            0.0002980     -3.526         0.1515         0.03930
   Calcite              0.0004460     -3.351        0.04464         0.01647
   Chromite             0.0002441     -3.612        0.05464         0.01074
   Hematite              0.002484     -2.605         0.3966         0.07519
   Hydroxylapatite      3.181e-05     -4.497        0.01598        0.006030
   Mesolite             0.0002072     -3.684        0.08036         0.03548
   Nontronite-Na        0.0003894     -3.410         0.1656         0.05144
   Pyrite               0.0004691     -3.329        0.05628         0.01123
   Rhodochrosite        2.390e-06     -5.622      0.0002747       7.426e-05
   Saponite-Na           0.003573     -2.447          1.381          0.4883
                                               _____________   _____________
          (total)                                     2.347          0.7343 

  Aqueous species       molality    mg/kg sol'n    act. coef.     log act.
 ---------------------------------------------------------------------------
   Cl-                      1.612     5.138e+04      0.5542       -0.0491
   Na+                      1.611     3.330e+04      0.6254        0.0032
   NaCl(aq)                0.3028     1.591e+04      1.0000       -0.5188
   Ca++                  0.002114         76.18      0.1697       -3.4452
   K+                   0.0009830         34.56      0.5542       -3.2638
   SiO2(aq)             0.0004901         26.48      1.0000       -3.3097
   NaHSiO3(aq)          0.0004417         39.75      1.0000       -3.3549
   HCO3-                0.0004160         22.82      0.6254       -3.5848
   CaCl+                0.0002254         15.31      0.6254       -3.8508
   Ti(OH)4(aq)          0.0001539         16.04      1.0000       -3.8128
   MnCl+                0.0001208         9.821      0.6254       -4.1216
   CaCl2(aq)            0.0001190         11.88      1.0000       -3.9244
   NaHCO3(aq)           0.0001018         7.687      1.0000       -3.9924
   SO4--                0.0001017         8.784      0.0915       -5.0312
   KCl(aq)              5.797e-05         3.886      1.0000       -4.2368
   OH-                  5.668e-05        0.8667      0.5918       -4.4744
   HSiO3-               3.895e-05         2.700      0.6254       -4.6134
   Mn++                 2.885e-05         1.425      0.1697       -5.3101
   CO3--                1.237e-05        0.6676      0.1105       -5.8641
   CO2(aq)              1.054e-05        0.4170      1.0000       -4.9773
   NaOH(aq)             7.927e-06        0.2851      1.0000       -5.1009
   CaCO3(aq)            6.467e-06        0.5820      1.0000       -5.1893
   HS-                  6.016e-06        0.1789      0.5918       -5.4485
   CaHCO3+              3.908e-06        0.3552      0.6254       -5.6119
   Mg++                 1.594e-06       0.03484      0.2476       -6.4037
   CaSO4(aq)            1.083e-06        0.1326      1.0000       -5.9652
   MgCl+                8.573e-07       0.04606      0.6254       -6.2707
   NaCO3-               5.998e-07       0.04476      0.6254       -6.4258
   H2S(aq)              1.698e-07      0.005203      1.0000       -6.7701
   AlO2-                1.313e-07      0.006965      0.6254       -7.0855
   KSO4-                1.269e-07       0.01542      0.6254       -7.1003
   NaAlO2(aq)           4.757e-08      0.003506      1.0000       -7.3226
   HPO4--               4.539e-08      0.003917      0.0915       -8.3815
   MnSO4(aq)            3.438e-08      0.004668      1.0000       -7.4636
   H2(aq)               2.537e-08     4.599e-05      1.0000       -7.5957
   H+                   1.890e-08     1.713e-05      0.8304       -7.8043
   Fe++                 1.804e-08     0.0009057      0.1697       -8.5141
   S--                  1.380e-08     0.0003979      0.1300       -8.7460
    (only species > 1e-8 molal listed)

  Mineral saturation states
                     log Q/K                          log Q/K
 ----------------------------------------------------------------
   Pyrite             0.0000 sat    Dolomite-ord      -1.5036     
   Hematite           0.0000 sat    Dolomite          -1.5043     
   Hydroxylapatite    0.0000 sat    Diaspore          -1.5372     
   Andradite          0.0000 sat    Alabandite        -1.5677     
   Nontronite-Na      0.0000 sat    Tremolite         -1.5677     
   Mesolite           0.0000 sat    Albite_high       -1.5841     
   Rhodochrosite      0.0000 sat    Nontronite-H      -1.5893     
   Saponite-Na        0.0000 sat    Saponite-H        -1.5911     
   Chromite           0.0000 sat    Halite            -1.6238     
   Calcite            0.0000 sat    Mn(OH)2(am)       -1.8072     
   Tephroite         -0.0679        Celadonite        -1.8179     
   Aragonite         -0.1436        Maximum_Microcli  -1.8281     
   Magnetite         -0.2275        Boehmite          -1.8320     
   Quartz            -0.2315        K-Feldspar        -1.8409     
   Nontronite-Ca     -0.2633        Troilite          -1.8824     
   Saponite-Ca       -0.2633        Greenalite        -1.9115     
   Rhodonite         -0.2714        Pyrrhotite        -1.9620     
   Tridymite         -0.4033        Wollastonite      -2.0014     
   Chalcedony        -0.4482        Jadeite           -2.0597     
   Ice               -0.4906        Phlogopite        -2.0763     
   Nontronite-Mg     -0.6117        Eskolaite         -2.0850     
   Saponite-Mg       -0.6182        Annite            -2.1192     
   Cristobalite(alp  -0.6492        Pseudowollastoni  -2.1357     
   Albite_low        -0.6530        Stilbite          -2.1432     
   Albite            -0.6530        Hedenbergite      -2.1693     
   Analcime          -0.6661        Whitlockite       -2.2524     
   Goethite          -0.7012        Natrolite         -2.2718     
   Talc              -0.8034        Chrysotile        -2.2823     
   Coesite           -0.8899        Gibbsite          -2.3293     
   Nontronite-K      -0.8992        Enstatite         -2.3392     
   Saponite-K        -0.8997        Scolecite         -2.3796     
   Cristobalite(bet  -0.9514        Nepheline         -2.6094     
   Diopside          -1.1233        Dolomite-dis      -2.6169     
   SiO2(am)          -1.1254        Sanidine_high     -2.6369     
   Cronstedtite-7A   -1.1374        Fayalite          -2.6927     
   Monohydrocalcite  -1.2312        FeO               -2.7276     
   Minnesotaite      -1.4051        Magnesite         -2.7717     
   Ferrosilite       -1.4175        Siderite          -2.7979     
    (only minerals with log Q/K > -3 listed)

                         partial
  Gases               press. (bar)     fugacity     fug. coef.    log fug.
 ---------------------------------------------------------------------------
   H2O(g)                  0.8013        0.7895        0.9852     -0.1027
   CO2(g)               0.0009839     0.0009816        0.9976     -3.0081
   H2(g)                3.174e-05     3.177e-05         1.001     -4.4981
   H2S(g)               5.083e-06     5.063e-06        0.9961     -5.2956
   CH4(g)               1.200e-07     1.199e-07        0.9993     -6.9211
   CO(g)                9.025e-12     9.025e-12         1.000*   -11.0446
   HCl(g)               4.072e-12     4.072e-12         1.000*   -11.3902
   SO2(g)               1.257e-18     1.248e-18        0.9928    -17.9038
   S2(g)                5.670e-22     5.670e-22         1.000*   -21.2464
   C2H4(g)              3.695e-28     3.695e-28         1.000*   -27.4323
   Na(g)                2.328e-42     2.328e-42         1.000*   -41.6330
   Cl2(g)               7.288e-46     7.288e-46         1.000*   -45.1374
   K(g)                 1.545e-46     1.545e-46         1.000*   -45.8110
   O2(g)                7.933e-55     7.932e-55        0.9999    -54.1006
   Mg(g)                1.050e-73     1.050e-73         1.000*   -72.9789
   Ca(g)                9.369e-90     9.369e-90         1.000*   -89.0283
   C(g)                 3.063e-97     3.063e-97         1.000*   -96.5139
   Al(g)               3.472e-111    3.472e-111         1.000*  -110.4594
   Si(g)               5.115e-120    5.115e-120         1.000*  -119.2912
    *no data, gas taken to be ideal

                                  In fluid              Sorbed            Kd
  Original basis total moles   moles     mg/kg      moles     mg/kg      L/kg
 -------------------------------------------------------------------------------
   H2O                 55.5       55.5  8.99e+05
   Al+++            0.00172   1.79e-07   0.00435
   Ca++             0.00410    0.00247      89.0
   Cl-                 1.92       1.92  6.10e+04
   CrO4--          0.000488   1.89e-22  1.97e-17
   Fe++             0.00706   2.85e-08   0.00143
   H+               -0.0425  -0.000548    -0.497
   HCO3-            0.00100   0.000552      30.3
   HPO4--          9.55e-05   4.75e-08   0.00410
   K+               0.00104    0.00104      36.6
   Mg++              0.0107   2.47e-06    0.0539
   Mn++            0.000152   0.000150      7.40
   Na+                 1.92       1.91  3.96e+04
   O2(aq)         -0.000435  -1.24e-05    -0.357
   SO4--            0.00105   0.000109      9.43
   SiO2(aq)          0.0170   0.000971      52.4
   Ti(OH)4(aq)     0.000154   0.000154      16.0

  Elemental composition               In fluid                  Sorbed
                  total moles     moles       mg/kg        moles       mg/kg
 -------------------------------------------------------------------------------
   Aluminum          0.001720    1.792e-07    0.004348
   Calcium           0.004105     0.002470       89.00
   Carbon            0.001000    0.0005516       5.957
   Chlorine             1.915        1.915   6.105e+04
   Chromium         0.0004882    1.889e-22   8.830e-18
   Hydrogen             111.0        111.0   1.006e+05
   Iron              0.007055    2.847e-08    0.001430
   Magnesium          0.01072    2.466e-06     0.05389
   Manganese        0.0001521    0.0001497       7.396
   Oxygen               55.57        55.51   7.986e+05
   Phosphorus       9.549e-05    4.746e-08    0.001322
   Potassium         0.001041     0.001041       36.60
   Silicon            0.01703    0.0009707       24.52
   Sodium               1.916        1.914   3.957e+04
   Sulfur            0.001047    0.0001091       3.147
   Titanium         0.0001539    0.0001539       6.624


          Step #     9             Xi = 0.0023

          Temperature = 100.0 C    Pressure =  1.013 bars
          pH =  7.806              log fO2 =  -55.011
          Eh =  -0.3762 volts      pe =  -5.0809
          Ionic strength      =    1.616473 molal
          Charge imbalance    =    0.003624 eq/kg (0.1248% error)
          Activity of water   =    0.947206
          Solvent mass        =     0.99990 kg
          Solution mass       =      1.1121 kg
          Mineral mass        =   0.0027880 kg
          Solution density    =    1.013    g/cm3
          Solution viscosity  =    0.004    poise
          Chlorinity          =    1.915197 molal
          Dissolved solids    =      100865 mg/kg sol'n
          Hardness            =      220.70 mg/kg sol'n as CaCO3
            carbonate         =       25.05 mg/kg sol'n as CaCO3
            non-carbonate     =      195.65 mg/kg sol'n as CaCO3
          Carbonate alkalinity=       25.05 mg/kg sol'n as CaCO3
          Water type          =    Na-Cl
          Bulk volume         =    1.10e+03 cm3
          Fluid volume        =    1.10e+03 cm3
          Mineral volume      =       0.873 cm3
          Inert volume        =        0.00 cm3
          Porosity            =        99.9 %
          Permeability        =        96.0 cm2
          Mass reacted        =        2.61 g

                          moles          moles         grams          cm3      rxn rate
  Reactants             remaining       reacted       reacted       reacted  (mol/kg sec)
 ------------------------------------------------------------------------------------------
   H2O                    0.02427     5.680e-05      0.001023          --            --  
   Al2O3                   0.4366      0.001022        0.1042          --            --  
   CaO                      1.577      0.003692        0.2070          --            --  
   Cr2O3                   0.1237     0.0002896       0.04402          --            --  
   FeO(ox)                  3.076      0.007200        0.5173          --            --  
   K2O(ox)                0.01043     2.440e-05      0.002298          --            --  
   MgO                      4.938       0.01156        0.4658          --            --  
   MnO                    0.07676     0.0001797       0.01274          --            --  
   Na2O(ox)                0.1299     0.0003039       0.01884          --            --  
   P2O5                   0.02400     5.617e-05      0.007973          --            --  
   S                      0.02405     5.629e-05      0.001805     0.0008731          --  
   SiO2                     8.650       0.02025         1.216          --            --  
   TiO2                   0.07765     0.0001817       0.01452          --            --  

  Minerals in system     moles      log moles      grams        volume (cm3)
 ----------------------------------------------------------------------------
   Andradite            0.0004898     -3.310         0.2489         0.06457
   Calcite              0.0004143     -3.383        0.04146         0.01530
   Chromite             0.0002901     -3.537        0.06494         0.01277
   Hematite              0.002258     -2.646         0.3606         0.06836
   Hydroxylapatite      3.776e-05     -4.423        0.01897        0.007158
   Magnetite            0.0003269     -3.486        0.07568         0.01455
   Mesolite             0.0002580     -3.588         0.1001         0.04418
   Nontronite-Na        0.0004550     -3.342         0.1935         0.06011
   Pyrite               0.0005231     -3.281        0.06276         0.01252
   Rhodochrosite        3.212e-05     -4.493       0.003692       0.0009980
   Saponite-Na           0.004185     -2.378          1.617          0.5720
                                               _____________   _____________
          (total)                                     2.788          0.8726 

  Aqueous species       molality    mg/kg sol'n    act. coef.     log act.
 ---------------------------------------------------------------------------
   Cl-                      1.612     5.138e+04      0.5542       -0.0490
   Na+                      1.611     3.330e+04      0.6254        0.0032
   NaCl(aq)                0.3028     1.591e+04      1.0000       -0.5189
   Ca++                  0.002098         75.59      0.1697       -3.4485
   K+                   0.0009905         34.82      0.5542       -3.2605
   SiO2(aq)             0.0004900         26.47      1.0000       -3.3098
   NaHSiO3(aq)          0.0004433         39.89      1.0000       -3.3533
   HCO3-                0.0004175         22.91      0.6254       -3.5832
   CaCl+                0.0002237         15.19      0.6254       -3.8541
   Ti(OH)4(aq)          0.0001828         19.05      1.0000       -3.7381
   MnCl+                0.0001199         9.746      0.6254       -4.1249
   CaCl2(aq)            0.0001181         11.79      1.0000       -3.9277
   NaHCO3(aq)           0.0001021         7.715      1.0000       -3.9908
   KCl(aq)              5.841e-05         3.915      1.0000       -4.2335
   OH-                  5.691e-05        0.8702      0.5918       -4.4727
   HSiO3-               3.909e-05         2.710      0.6254       -4.6118
   Mn++                 2.863e-05         1.414      0.1697       -5.3134
   CO3--                1.247e-05        0.6728      0.1105       -5.8608
   CO2(aq)              1.053e-05        0.4169      1.0000       -4.9774
   NaOH(aq)             7.958e-06        0.2862      1.0000       -5.0992
   HS-                  7.849e-06        0.2334      0.5918       -5.3330
   CaCO3(aq)            6.467e-06        0.5820      1.0000       -5.1893
   CaHCO3+              3.893e-06        0.3538      0.6254       -5.6136
   SO4--                2.014e-06        0.1740      0.0915       -6.7343
   Mg++                 1.582e-06       0.03457      0.2476       -6.4071
   MgCl+                8.505e-07       0.04570      0.6254       -6.2741
   NaCO3-               6.044e-07       0.04511      0.6254       -6.4225
   H2S(aq)              2.207e-07      0.006762      1.0000       -6.6563
   AlO2-                1.317e-07      0.006985      0.6254       -7.0842
   H2(aq)               7.235e-08     0.0001311      1.0000       -7.1406
   NaAlO2(aq)           4.771e-08      0.003516      1.0000       -7.3214
   HPO4--               4.573e-08      0.003946      0.0915       -8.3783
   Fe++                 3.022e-08      0.001517      0.1697       -8.2900
   CaSO4(aq)            2.129e-08      0.002607      1.0000       -7.6717
   H+                   1.883e-08     1.706e-05      0.8304       -7.8060
   S--                  1.808e-08     0.0005212      0.1300       -8.6288
   Formate              1.235e-08     0.0004999      0.5918       -8.1362
   FeCl+                1.177e-08     0.0009663      0.6254       -8.1330
   Na(For)(aq)          1.012e-08     0.0006187      1.0000       -7.9949
    (only species > 1e-8 molal listed)

  Mineral saturation states
                     log Q/K                          log Q/K
 ----------------------------------------------------------------
   Pyrite             0.0000 sat    Annite            -1.4323     
   Rhodochrosite      0.0000 sat    Alabandite        -1.4538     
   Andradite          0.0000 sat    Dolomite-ord      -1.5037     
   Saponite-Na        0.0000 sat    Dolomite          -1.5044     
   Nontronite-Na      0.0000 sat    Diaspore          -1.5377     
   Calcite            0.0000 sat    Troilite          -1.5410     
   Mesolite           0.0000 sat    Tremolite         -1.5684     
   Magnetite          0.0000 sat    Albite_high       -1.5832     
   Hydroxylapatite    0.0000 sat    Nontronite-H      -1.5898     
   Chromite           0.0000 sat    Saponite-H        -1.5916     
   Hematite           0.0000 sat    Pyrrhotite        -1.6206     
   Tephroite         -0.0678        Halite            -1.6239     
   Aragonite         -0.1436        Mn(OH)2(am)       -1.8071     
   Quartz            -0.2316        Celadonite        -1.8138     
   Nontronite-Ca     -0.2639        Maximum_Microcli  -1.8239     
   Saponite-Ca       -0.2639        Boehmite          -1.8325     
   Rhodonite         -0.2714        K-Feldspar        -1.8367     
   Tridymite         -0.4034        Hedenbergite      -1.9419     
   Chalcedony        -0.4483        Wollastonite      -2.0014     
   Ice               -0.4906        Jadeite           -2.0587     
   Nontronite-Mg     -0.6122        Phlogopite        -2.0721     
   Saponite-Mg       -0.6187        Pseudowollastoni  -2.1357     
   Cristobalite(alp  -0.6493        Stilbite          -2.1445     
   Albite_low        -0.6521        Fayalite          -2.2377     
   Albite            -0.6521        Whitlockite       -2.2524     
   Analcime          -0.6652        Natrolite         -2.2697     
   Cronstedtite-7A   -0.6824        Chrysotile        -2.2825     
   Goethite          -0.7012        Eskolaite         -2.3125     
   Minnesotaite      -0.7229        Gibbsite          -2.3297     
   Talc              -0.8038        Enstatite         -2.3393     
   Coesite           -0.8900        Scolecite         -2.3807     
   Nontronite-K      -0.8981        FeO               -2.5001     
   Saponite-K        -0.8986        Siderite          -2.5705     
   Cristobalite(bet  -0.9515        Nepheline         -2.6083     
   Diopside          -1.1234        Dolomite-dis      -2.6170     
   SiO2(am)          -1.1255        Sanidine_high     -2.6327     
   Ferrosilite       -1.1901        Magnesite         -2.7718     
   Greenalite        -1.2291        Wustite           -2.9018     
   Monohydrocalcite  -1.2312     
    (only minerals with log Q/K > -3 listed)

                         partial
  Gases               press. (bar)     fugacity     fug. coef.    log fug.
 ---------------------------------------------------------------------------
   H2O(g)                  0.8013        0.7895        0.9852     -0.1027
   CO2(g)               0.0009836     0.0009813        0.9976     -3.0082
   H2(g)                9.052e-05     9.058e-05         1.001     -4.0430
   CH4(g)               7.934e-06     7.929e-06        0.9993     -5.1008
   H2S(g)               6.605e-06     6.580e-06        0.9961     -5.1818
   CO(g)                2.573e-11     2.573e-11         1.000*   -10.5896
   HCl(g)               4.056e-12     4.056e-12         1.000*   -11.3919
   SO2(g)               7.044e-20     6.993e-20        0.9928    -19.1553
   S2(g)                1.178e-22     1.178e-22         1.000*   -21.9290
   C2H4(g)              1.986e-25     1.986e-25         1.000*   -24.7020
   Na(g)                3.946e-42     3.946e-42         1.000*   -41.4038
   K(g)                 2.639e-46     2.639e-46         1.000*   -45.5785
   Cl2(g)               2.536e-46     2.536e-46         1.000*   -45.5959
   O2(g)                9.756e-56     9.754e-56        0.9999    -55.0108
   Mg(g)                2.994e-73     2.994e-73         1.000*   -72.5238
   Ca(g)                2.672e-89     2.672e-89         1.000*   -88.5731
   C(g)                 2.490e-96     2.490e-96         1.000*   -95.6038
   Al(g)               1.670e-110    1.670e-110         1.000*  -109.7772
   Si(g)               4.158e-119    4.158e-119         1.000*  -118.3811
    *no data, gas taken to be ideal

                                  In fluid              Sorbed            Kd
  Original basis total moles   moles     mg/kg      moles     mg/kg      L/kg
 -------------------------------------------------------------------------------
   H2O                 55.5       55.5  8.99e+05
   Al+++            0.00204   1.80e-07   0.00436
   Ca++             0.00469    0.00245      88.3
   Cl-                 1.92       1.91  6.11e+04
   CrO4--          0.000580   1.56e-22  1.63e-17
   Fe++             0.00820   4.77e-08   0.00240
   H+               -0.0505  -0.000549    -0.497
   HCO3-            0.00100   0.000554      30.4
   HPO4--          0.000113   4.78e-08   0.00413
   K+               0.00105    0.00105      36.9
   Mg++              0.0126   2.44e-06    0.0533
   Mn++            0.000181   0.000149      7.34
   Na+                 1.92       1.91  3.96e+04
   O2(aq)         -0.000517  -1.62e-05    -0.467
   SO4--            0.00106   1.01e-05     0.875
   SiO2(aq)          0.0202   0.000972      52.5
   Ti(OH)4(aq)     0.000183   0.000183      19.0

  Elemental composition               In fluid                  Sorbed
                  total moles     moles       mg/kg        moles       mg/kg
 -------------------------------------------------------------------------------
   Aluminum          0.002045    1.797e-07    0.004361
   Calcium           0.004692     0.002450       88.29
   Carbon            0.001000    0.0005536       5.979
   Chlorine             1.915        1.915   6.105e+04
   Chromium         0.0005803    1.561e-22   7.297e-18
   Hydrogen             111.0        111.0   1.006e+05
   Iron              0.008200    4.771e-08    0.002396
   Magnesium          0.01256    2.438e-06     0.05329
   Manganese        0.0001807    0.0001485       7.338
   Oxygen               55.58        55.51   7.986e+05
   Phosphorus       0.0001133    4.781e-08    0.001332
   Potassium         0.001049     0.001049       36.87
   Silicon            0.02025    0.0009723       24.56
   Sodium               1.916        1.914   3.957e+04
   Sulfur            0.001056    1.013e-05      0.2920
   Titanium         0.0001827    0.0001827       7.868


          Step #    11             Xi = 0.0030

          Temperature = 100.0 C    Pressure =  1.013 bars
          pH =  7.796              log fO2 =  -55.011
          Eh =  -0.3754 volts      pe =  -5.0706
          Ionic strength      =    1.616609 molal
          Charge imbalance    =    0.003624 eq/kg (0.1248% error)
          Activity of water   =    0.947204
          Solvent mass        =     0.99987 kg
          Solution mass       =      1.1120 kg
          Mineral mass        =   0.0035128 kg
          Solution density    =    1.013    g/cm3
          Solution viscosity  =    0.004    poise
          Chlorinity          =    1.915248 molal
          Dissolved solids    =      100870 mg/kg sol'n
          Hardness            =      231.16 mg/kg sol'n as CaCO3
            carbonate         =       24.48 mg/kg sol'n as CaCO3
            non-carbonate     =      206.68 mg/kg sol'n as CaCO3
          Carbonate alkalinity=       24.48 mg/kg sol'n as CaCO3
          Water type          =    Na-Cl
          Bulk volume         =    1.10e+03 cm3
          Fluid volume        =    1.10e+03 cm3
          Mineral volume      =        1.10 cm3
          Inert volume        =        0.00 cm3
          Porosity            =        99.9 %
          Permeability        =        95.3 cm2
          Mass reacted        =        3.32 g

                          moles          moles         grams          cm3      rxn rate
  Reactants             remaining       reacted       reacted       reacted  (mol/kg sec)
 ------------------------------------------------------------------------------------------
   H2O                    0.02425     7.204e-05      0.001298          --            --  
   Al2O3                   0.4364      0.001296        0.1321          --            --  
   CaO                      1.576      0.004682        0.2626          --            --  
   Cr2O3                   0.1237     0.0003673       0.05583          --            --  
   FeO(ox)                  3.074      0.009131        0.6560          --            --  
   K2O(ox)                0.01042     3.095e-05      0.002915          --            --  
   MgO                      4.935       0.01466        0.5908          --            --  
   MnO                    0.07671     0.0002278       0.01616          --            --  
   Na2O(ox)                0.1298     0.0003855       0.02389          --            --  
   P2O5                   0.02398     7.124e-05       0.01011          --            --  
   S                      0.02404     7.139e-05      0.002289      0.001107          --  
   SiO2                     8.645       0.02568         1.543          --            --  
   TiO2                   0.07760     0.0002305       0.01841          --            --  

  Minerals in system     moles      log moles      grams        volume (cm3)
 ----------------------------------------------------------------------------
   Andradite            0.0007574     -3.121         0.3849         0.09987
   Calcite              0.0003852     -3.414        0.03855         0.01423
   Chromite             0.0003678     -3.434        0.08233         0.01619
   Hydroxylapatite      4.781e-05     -4.320        0.02402        0.009063
   Magnetite             0.002157     -2.666         0.4995         0.09605
   Mesolite             0.0003344     -3.476         0.1297         0.05725
   Nontronite-Na        0.0006228     -3.206         0.2649         0.08228
   Pyrite               0.0005308     -3.275        0.06368         0.01271
   Rhodochrosite        7.325e-05     -4.135       0.008420        0.002276
   Saponite-Na           0.005218     -2.282          2.017          0.7133
                                               _____________   _____________
          (total)                                     3.513           1.103 

  Aqueous species       molality    mg/kg sol'n    act. coef.     log act.
 ---------------------------------------------------------------------------
   Cl-                      1.612     5.138e+04      0.5542       -0.0490
   Na+                      1.611     3.329e+04      0.6254        0.0031
   NaCl(aq)                0.3028     1.591e+04      1.0000       -0.5189
   Ca++                  0.002198         79.19      0.1697       -3.4283
   K+                    0.001003         35.26      0.5542       -3.2551
   SiO2(aq)             0.0004908         26.52      1.0000       -3.3091
   NaHSiO3(aq)          0.0004335         39.01      1.0000       -3.3630
   HCO3-                0.0004083         22.40      0.6254       -3.5929
   CaCl+                0.0002344         15.92      0.6254       -3.8340
   Ti(OH)4(aq)          0.0002315         24.13      1.0000       -3.6354
   MnCl+                0.0001256         10.21      0.6254       -4.1048
   CaCl2(aq)            0.0001237         12.35      1.0000       -3.9075
   NaHCO3(aq)           9.987e-05         7.543      1.0000       -4.0006
   KCl(aq)              5.914e-05         3.964      1.0000       -4.2281
   OH-                  5.555e-05        0.8495      0.5918       -4.4831
   HSiO3-               3.823e-05         2.650      0.6254       -4.6215
   Mn++                 2.999e-05         1.482      0.1697       -5.2932
   CO3--                1.190e-05        0.6422      0.1105       -5.8810
   CO2(aq)              1.055e-05        0.4175      1.0000       -4.9767
   NaOH(aq)             7.768e-06        0.2794      1.0000       -5.1097
   HS-                  7.664e-06        0.2279      0.5918       -5.3434
   CaCO3(aq)            6.467e-06        0.5820      1.0000       -5.1893
   CaHCO3+              3.987e-06        0.3625      0.6254       -5.6031
   SO4--                1.916e-06        0.1655      0.0915       -6.7561
   Mg++                 1.660e-06       0.03627      0.2476       -6.3863
   MgCl+                8.924e-07       0.04795      0.6254       -6.2533
   NaCO3-               5.769e-07       0.04305      0.6254       -6.4427
   H2S(aq)              2.207e-07      0.006763      1.0000       -6.6562
   AlO2-                1.294e-07      0.006862      0.6254       -7.0919
   H2(aq)               7.239e-08     0.0001312      1.0000       -7.1403
   NaAlO2(aq)           4.686e-08      0.003454      1.0000       -7.3292
   HPO4--               4.370e-08      0.003771      0.0915       -8.3980
   Fe++                 3.171e-08      0.001592      0.1697       -8.2690
   CaSO4(aq)            2.121e-08      0.002597      1.0000       -7.6734
   H+                   1.928e-08     1.748e-05      0.8304       -7.7955
   S--                  1.723e-08     0.0004969      0.1300       -8.6496
   FeCl+                1.235e-08      0.001014      0.6254       -8.1121
   Formate              1.208e-08     0.0004891      0.5918       -8.1457
    (only species > 1e-8 molal listed)

  Mineral saturation states
                     log Q/K                          log Q/K
 ----------------------------------------------------------------
   Pyrite             0.0000 sat    Annite            -1.4322     
   Hydroxylapatite    0.0000 sat    Alabandite        -1.4545     
   Chromite           0.0000 sat    Dolomite-ord      -1.5030     
   Calcite            0.0000 sat    Dolomite          -1.5037     
   Saponite-Na        0.0000 sat    Diaspore          -1.5350     
   Rhodochrosite      0.0000 sat    Troilite          -1.5409     
   Nontronite-Na      0.0000 sat    Tremolite         -1.5642     
   Andradite          0.0000 sat    Nontronite-H      -1.5864     
   Magnetite          0.0000 sat    Saponite-H        -1.5882     
   Mesolite           0.0000 sat    Albite_high       -1.5888     
   Hematite          -0.0001        Pyrrhotite        -1.6205     
   Tephroite         -0.0685        Halite            -1.6239     
   Aragonite         -0.1436        Mn(OH)2(am)       -1.8078     
   Quartz            -0.2309        Celadonite        -1.8133     
   Nontronite-Ca     -0.2605        Maximum_Microcli  -1.8240     
   Saponite-Ca       -0.2605        Boehmite          -1.8298     
   Rhodonite         -0.2714        K-Feldspar        -1.8368     
   Tridymite         -0.4027        Hedenbergite      -1.9411     
   Chalcedony        -0.4476        Wollastonite      -2.0014     
   Ice               -0.4906        Jadeite           -2.0650     
   Nontronite-Mg     -0.6088        Phlogopite        -2.0724     
   Saponite-Mg       -0.6153        Pseudowollastoni  -2.1357     
   Cristobalite(alp  -0.6486        Stilbite          -2.1359     
   Albite            -0.6577        Fayalite          -2.2368     
   Albite_low        -0.6577        Whitlockite       -2.2522     
   Analcime          -0.6712        Chrysotile        -2.2811     
   Cronstedtite-7A   -0.6816        Natrolite         -2.2831     
   Goethite          -0.7012        Eskolaite         -2.3126     
   Minnesotaite      -0.7198        Gibbsite          -2.3270     
   Talc              -0.8010        Enstatite         -2.3386     
   Coesite           -0.8893        Scolecite         -2.3739     
   Nontronite-K      -0.8963        FeO               -2.5000     
   Saponite-K        -0.8968        Siderite          -2.5697     
   Cristobalite(bet  -0.9508        Nepheline         -2.6154     
   Diopside          -1.1227        Dolomite-dis      -2.6163     
   SiO2(am)          -1.1248        Sanidine_high     -2.6328     
   Ferrosilite       -1.1893        Magnesite         -2.7711     
   Greenalite        -1.2274        Wustite           -2.9018     
   Monohydrocalcite  -1.2312        Epidote           -2.9961     
    (only minerals with log Q/K > -3 listed)

                         partial
  Gases               press. (bar)     fugacity     fug. coef.    log fug.
 ---------------------------------------------------------------------------
   H2O(g)                  0.8013        0.7895        0.9852     -0.1027
   CO2(g)               0.0009852     0.0009829        0.9976     -3.0075
   H2(g)                9.057e-05     9.064e-05         1.001     -4.0427
   CH4(g)               7.965e-06     7.960e-06        0.9993     -5.0991
   H2S(g)               6.606e-06     6.581e-06        0.9961     -5.1817
   CO(g)                2.578e-11     2.578e-11         1.000*   -10.5886
   HCl(g)               4.155e-12     4.155e-12         1.000*   -11.3815
   SO2(g)               7.033e-20     6.982e-20        0.9928    -19.1560
   S2(g)                1.177e-22     1.177e-22         1.000*   -21.9294
   C2H4(g)              2.000e-25     2.000e-25         1.000*   -24.6991
   Na(g)                3.853e-42     3.853e-42         1.000*   -41.4142
   Cl2(g)               2.659e-46     2.659e-46         1.000*   -45.5752
   K(g)                 2.610e-46     2.610e-46         1.000*   -45.5834
   O2(g)                9.744e-56     9.743e-56        0.9999    -55.0113
   Mg(g)                2.995e-73     2.995e-73         1.000*   -72.5236
   Ca(g)                2.670e-89     2.670e-89         1.000*   -88.5735
   C(g)                 2.497e-96     2.497e-96         1.000*   -95.6026
   Al(g)               1.682e-110    1.682e-110         1.000*  -109.7741
   Si(g)               4.170e-119    4.170e-119         1.000*  -118.3799
    *no data, gas taken to be ideal

                                  In fluid              Sorbed            Kd
  Original basis total moles   moles     mg/kg      moles     mg/kg      L/kg
 -------------------------------------------------------------------------------
   H2O                 55.5       55.5  8.99e+05
   Al+++            0.00259   1.77e-07   0.00428
   Ca++             0.00568    0.00257      92.5
   Cl-                 1.92       1.92  6.11e+04
   CrO4--          0.000736   1.67e-22  1.74e-17
   Fe++              0.0101   5.01e-08   0.00251
   H+               -0.0641  -0.000536    -0.486
   HCO3-            0.00100   0.000542      29.7
   HPO4--          0.000143   4.57e-08   0.00395
   K+               0.00106    0.00106      37.3
   Mg++              0.0157   2.56e-06    0.0559
   Mn++            0.000229   0.000156      7.69
   Na+                 1.92       1.91  3.96e+04
   O2(aq)         -0.000657  -1.59e-05    -0.456
   SO4--            0.00107   9.84e-06     0.850
   SiO2(aq)          0.0257   0.000962      52.0
   Ti(OH)4(aq)     0.000232   0.000232      24.1

  Elemental composition               In fluid                  Sorbed
                  total moles     moles       mg/kg        moles       mg/kg
 -------------------------------------------------------------------------------
   Aluminum          0.002593    1.766e-07    0.004284
   Calcium           0.005682     0.002566       92.47
   Carbon            0.001000    0.0005416       5.849
   Chlorine             1.915        1.915   6.105e+04
   Chromium         0.0007357    1.670e-22   7.806e-18
   Hydrogen             111.0        111.0   1.006e+05
   Iron               0.01013    5.006e-08    0.002514
   Magnesium          0.01566    2.558e-06     0.05591
   Manganese        0.0002288    0.0001556       7.687
   Oxygen               55.60        55.51   7.986e+05
   Phosphorus       0.0001435    4.573e-08    0.001274
   Potassium         0.001062     0.001062       37.34
   Silicon            0.02568    0.0009624       24.31
   Sodium               1.916        1.914   3.956e+04
   Sulfur            0.001071    9.841e-06      0.2838
   Titanium         0.0002315    0.0002315       9.968


          Step #    12             Xi = 0.0033

          Temperature = 100.0 C    Pressure =  1.013 bars
          pH =  7.792              log fO2 =  -56.023
          Eh =  -0.3939 volts      pe =  -5.3198
          Ionic strength      =    1.616686 molal
          Charge imbalance    =    0.003624 eq/kg (0.1248% error)
          Activity of water   =    0.947203
          Solvent mass        =     0.99985 kg
          Solution mass       =      1.1120 kg
          Mineral mass        =   0.0039476 kg
          Solution density    =    1.013    g/cm3
          Solution viscosity  =    0.004    poise
          Chlorinity          =    1.915283 molal
          Dissolved solids    =      100881 mg/kg sol'n
          Hardness            =      236.43 mg/kg sol'n as CaCO3
            carbonate         =       24.16 mg/kg sol'n as CaCO3
            non-carbonate     =      212.27 mg/kg sol'n as CaCO3
          Carbonate alkalinity=       24.16 mg/kg sol'n as CaCO3
          Water type          =    Na-Cl
          Bulk volume         =    1.10e+03 cm3
          Fluid volume        =    1.10e+03 cm3
          Mineral volume      =        1.24 cm3
          Inert volume        =        0.00 cm3
          Porosity            =        99.9 %
          Permeability        =        94.9 cm2
          Mass reacted        =        3.74 g

                          moles          moles         grams          cm3      rxn rate
  Reactants             remaining       reacted       reacted       reacted  (mol/kg sec)
 ------------------------------------------------------------------------------------------
   H2O                    0.02424     8.135e-05      0.001466          --            --  
   Al2O3                   0.4362      0.001464        0.1492          --            --  
   CaO                      1.576      0.005288        0.2965          --            --  
   Cr2O3                   0.1236     0.0004148       0.06305          --            --  
   FeO(ox)                  3.073       0.01031        0.7409          --            --  
   K2O(ox)                0.01041     3.495e-05      0.003292          --            --  
   MgO                      4.933       0.01655        0.6672          --            --  
   MnO                    0.07668     0.0002573       0.01825          --            --  
   Na2O(ox)                0.1297     0.0004353       0.02698          --            --  
   P2O5                   0.02398     8.045e-05       0.01142          --            --  
   S                      0.02403     8.062e-05      0.002585      0.001251          --  
   SiO2                     8.641       0.02900         1.742          --            --  
   TiO2                   0.07758     0.0002603       0.02079          --            --  

  Minerals in system     moles      log moles      grams        volume (cm3)
 ----------------------------------------------------------------------------
   Andradite            0.0009104     -3.041         0.4627          0.1200
   Calcite              0.0003661     -3.436        0.03665         0.01352
   Chromite             0.0004153     -3.382        0.09297         0.01828
   Hydroxylapatite      5.395e-05     -4.268        0.02710         0.01023
   Magnetite             0.002335     -2.632         0.5406          0.1040
   Mesolite             0.0004502     -3.347         0.1746         0.07708
   Minnesotaite         0.0003065     -3.514         0.1453         0.04532
   Nontronite-Na        0.0003084     -3.511         0.1311         0.04074
   Pyrite               0.0005345     -3.272        0.06413         0.01280
   Rhodochrosite        9.914e-05     -4.004        0.01140        0.003081
   Saponite-Na           0.005850     -2.233          2.261          0.7997
                                               _____________   _____________
          (total)                                     3.948           1.245 

  Aqueous species       molality    mg/kg sol'n    act. coef.     log act.
 ---------------------------------------------------------------------------
   Cl-                      1.612     5.138e+04      0.5542       -0.0490
   Na+                      1.610     3.329e+04      0.6254        0.0031
   NaCl(aq)                0.3028     1.591e+04      1.0000       -0.5189
   Ca++                  0.002248         81.01      0.1697       -3.4185
   K+                    0.001010         35.52      0.5542       -3.2518
   SiO2(aq)             0.0005552         29.99      1.0000       -3.2556
   NaHSiO3(aq)          0.0004862         43.75      1.0000       -3.3132
   HCO3-                0.0004024         22.08      0.6254       -3.5992
   Ti(OH)4(aq)          0.0002614         27.24      1.0000       -3.5828
   CaCl+                0.0002398         16.28      0.6254       -3.8241
   MnCl+                0.0001285         10.44      0.6254       -4.0949
   CaCl2(aq)            0.0001266         12.63      1.0000       -3.8976
   NaHCO3(aq)           9.843e-05         7.434      1.0000       -4.0069
   KCl(aq)              5.959e-05         3.994      1.0000       -4.2248
   OH-                  5.510e-05        0.8425      0.5918       -4.4867
   HSiO3-               4.288e-05         2.972      0.6254       -4.5716
   Mn++                 3.068e-05         1.516      0.1697       -5.2834
   CO3--                1.164e-05        0.6278      0.1105       -5.8908
   HS-                  1.121e-05        0.3332      0.5918       -5.1784
   CO2(aq)              1.049e-05        0.4149      1.0000       -4.9794
   NaOH(aq)             7.704e-06        0.2770      1.0000       -5.1133
   CaCO3(aq)            6.467e-06        0.5820      1.0000       -5.1893
   CaHCO3+              4.021e-06        0.3655      0.6254       -5.5995
   Mg++                 1.482e-06       0.03240      0.2476       -6.4353
   MgCl+                7.972e-07       0.04283      0.6254       -6.3023
   Methane(aq)          7.295e-07       0.01052      1.0000       -6.1370
   NaCO3-               5.639e-07       0.04208      0.6254       -6.4526
   H2S(aq)              3.254e-07      0.009970      1.0000       -6.4876
   H2(aq)               2.320e-07     0.0004205      1.0000       -6.6346
   AlO2-                1.066e-07      0.005653      0.6254       -7.1761
   Fe++                 4.753e-08      0.002387      0.1697       -8.0933
   HPO4--               4.254e-08      0.003671      0.0915       -8.4097
   NaAlO2(aq)           3.860e-08      0.002845      1.0000       -7.4134
   Formate              3.816e-08      0.001545      0.5918       -7.6462
   Na(For)(aq)          3.126e-08      0.001912      1.0000       -7.5050
   SO4--                2.635e-08      0.002276      0.0915       -8.6177
   S--                  2.499e-08     0.0007205      0.1300       -8.4882
   H+                   1.944e-08     1.762e-05      0.8304       -7.7919
   FeCl+                1.852e-08      0.001520      0.6254       -7.9363
    (only species > 1e-8 molal listed)

  Mineral saturation states
                     log Q/K                          log Q/K
 ----------------------------------------------------------------
   Pyrite             0.0000 sat    Alabandite        -1.2832     
   Mesolite           0.0000 sat    Pyrrhotite        -1.2833     
   Minnesotaite       0.0000 sat    Tremolite         -1.4117     
   Chromite           0.0000 sat    Albite_high       -1.5125     
   Magnetite          0.0000 sat    Dolomite-ord      -1.5619     
   Andradite          0.0000 sat    Dolomite          -1.5626     
   Hydroxylapatite    0.0000 sat    Nontronite-H      -1.5852     
   Calcite            0.0000 sat    Saponite-H        -1.5870     
   Rhodochrosite      0.0000 sat    Diaspore          -1.6156     
   Saponite-Na        0.0000 sat    Halite            -1.6239     
   Nontronite-Na      0.0000 sat    Hedenbergite      -1.6628     
   Tephroite         -0.0096        Celadonite        -1.7364     
   Aragonite         -0.1436        Maximum_Microcli  -1.7444     
   Hematite          -0.1687        K-Feldspar        -1.7572     
   Quartz            -0.1774        Mn(OH)2(am)       -1.8051     
   Rhodonite         -0.2152        Fayalite          -1.8461     
   Nontronite-Ca     -0.2589        Boehmite          -1.9104     
   Saponite-Ca       -0.2589        Stilbite          -1.9444     
   Tridymite         -0.3492        Wollastonite      -1.9452     
   Chalcedony        -0.3941        Jadeite           -2.0422     
   Cronstedtite-7A   -0.4595        Pseudowollastoni  -2.0795     
   Ice               -0.4906        Phlogopite        -2.1613     
   Albite            -0.5814        C                 -2.2186     
   Albite_low        -0.5814        Whitlockite       -2.2531     
   Cristobalite(alp  -0.5951        Natrolite         -2.2910     
   Greenalite        -0.6146        FeO               -2.3314     
   Nontronite-Mg     -0.6168        Enstatite         -2.3413     
   Saponite-Mg       -0.6233        Chrysotile        -2.3427     
   Analcime          -0.6429        Scolecite         -2.3718     
   Talc              -0.7556        Siderite          -2.4038     
   Goethite          -0.7855        Gibbsite          -2.4076     
   Coesite           -0.8358        Eskolaite         -2.4812     
   Annite            -0.8469        Sanidine_high     -2.5532     
   Nontronite-K      -0.8952        Daphnite-14A      -2.6324     
   Saponite-K        -0.8957        Nepheline         -2.6461     
   Cristobalite(bet  -0.8973        Dolomite-dis      -2.6752     
   Ferrosilite       -0.9672        Wustite           -2.7689     
   Diopside          -1.0692        Magnesite         -2.8300     
   SiO2(am)          -1.0713        Mordenite         -2.9150     
   Troilite          -1.2037        Smectite-low-Fe-  -2.9186     
   Monohydrocalcite  -1.2312        Montmor-Na        -2.9573     
    (only minerals with log Q/K > -3 listed)

                         partial
  Gases               press. (bar)     fugacity     fug. coef.    log fug.
 ---------------------------------------------------------------------------
   H2O(g)                  0.8013        0.7895        0.9852     -0.1027
   CO2(g)               0.0009791     0.0009768        0.9976     -3.0102
   CH4(g)               0.0008347     0.0008341        0.9993     -3.0788
   H2(g)                0.0002902     0.0002904         1.001     -3.5370
   H2S(g)               9.740e-06     9.702e-06        0.9961     -5.0131
   CO(g)                8.211e-11     8.211e-11         1.000*   -10.0856
   HCl(g)               4.189e-12     4.189e-12         1.000*   -11.3779
   SO2(g)               3.151e-21     3.128e-21        0.9928    -20.5047
   C2H4(g)              2.138e-22     2.138e-22         1.000*   -21.6700
   S2(g)                2.491e-23     2.491e-23         1.000*   -22.6037
   Na(g)                6.840e-42     6.840e-42         1.000*   -41.1649
   K(g)                 4.668e-46     4.668e-46         1.000*   -45.3308
   Cl2(g)               8.438e-47     8.438e-47         1.000*   -46.0738
   O2(g)                9.490e-57     9.488e-57        0.9999    -56.0228
   Mg(g)                8.433e-73     8.433e-73         1.000*   -72.0740
   Ca(g)                8.608e-89     8.608e-89         1.000*   -88.0651
   C(g)                 2.548e-95     2.548e-95         1.000*   -94.5938
   Al(g)               8.015e-110    8.015e-110         1.000*  -109.0961
   Si(g)               4.843e-118    4.843e-118         1.000*  -117.3149
    *no data, gas taken to be ideal

                                  In fluid              Sorbed            Kd
  Original basis total moles   moles     mg/kg      moles     mg/kg      L/kg
 -------------------------------------------------------------------------------
   H2O                 55.5       55.5  8.99e+05
   Al+++            0.00293   1.45e-07   0.00353
   Ca++             0.00629    0.00262      94.6
   Cl-                 1.92       1.92  6.11e+04
   CrO4--          0.000831   1.62e-22  1.69e-17
   Fe++              0.0113   7.50e-08   0.00377
   H+               -0.0724  -0.000588    -0.533
   HCO3-            0.00100   0.000535      29.3
   HPO4--          0.000162   4.45e-08   0.00384
   K+               0.00107    0.00107      37.6
   Mg++              0.0176   2.28e-06    0.0499
   Mn++            0.000258   0.000159      7.86
   Na+                 1.92       1.91  3.96e+04
   O2(aq)         -0.000742  -2.47e-05    -0.711
   SO4--            0.00108   1.16e-05      1.00
   SiO2(aq)          0.0290    0.00108      58.6
   Ti(OH)4(aq)     0.000261   0.000261      27.2

  Elemental composition               In fluid                  Sorbed
                  total moles     moles       mg/kg        moles       mg/kg
 -------------------------------------------------------------------------------
   Aluminum          0.002928    1.454e-07    0.003529
   Calcium           0.006288     0.002625       94.59
   Carbon            0.001000    0.0005347       5.775
   Chlorine             1.915        1.915   6.105e+04
   Chromium         0.0008307    1.618e-22   7.565e-18
   Hydrogen             111.0        111.0   1.006e+05
   Iron               0.01131    7.504e-08    0.003769
   Magnesium          0.01755    2.285e-06     0.04994
   Manganese        0.0002583    0.0001592       7.864
   Oxygen               55.61        55.51   7.986e+05
   Phosphorus       0.0001619    4.454e-08    0.001241
   Potassium         0.001070     0.001070       37.62
   Silicon            0.02900     0.001084       27.38
   Sodium               1.916        1.914   3.956e+04
   Sulfur            0.001081    1.158e-05      0.3340
   Titanium         0.0002613    0.0002613       11.25


          Step #    14             Xi = 0.0037

          Temperature = 100.0 C    Pressure =  1.013 bars
          pH =  7.789              log fO2 =  -56.022
          Eh =  -0.3936 volts      pe =  -5.3168
          Ionic strength      =    1.616741 molal
          Charge imbalance    =    0.003625 eq/kg (0.1248% error)
          Activity of water   =    0.947202
          Solvent mass        =     0.99983 kg
          Solution mass       =      1.1120 kg
          Mineral mass        =   0.0043937 kg
          Solution density    =    1.013    g/cm3
          Solution viscosity  =    0.004    poise
          Chlorinity          =    1.915318 molal
          Dissolved solids    =      100885 mg/kg sol'n
          Hardness            =      239.41 mg/kg sol'n as CaCO3
            carbonate         =       24.01 mg/kg sol'n as CaCO3
            non-carbonate     =      215.40 mg/kg sol'n as CaCO3
          Carbonate alkalinity=       24.01 mg/kg sol'n as CaCO3
          Water type          =    Na-Cl
          Bulk volume         =    1.10e+03 cm3
          Fluid volume        =    1.10e+03 cm3
          Mineral volume      =        1.39 cm3
          Inert volume        =        0.00 cm3
          Porosity            =        99.9 %
          Permeability        =        94.5 cm2
          Mass reacted        =        4.17 g

                          moles          moles         grams          cm3      rxn rate
  Reactants             remaining       reacted       reacted       reacted  (mol/kg sec)
 ------------------------------------------------------------------------------------------
   H2O                    0.02423     9.071e-05      0.001634          --            --  
   Al2O3                   0.4360      0.001632        0.1664          --            --  
   CaO                      1.575      0.005896        0.3306          --            --  
   Cr2O3                   0.1236     0.0004626       0.07031          --            --  
   FeO(ox)                  3.072       0.01150        0.8261          --            --  
   K2O(ox)                0.01041     3.897e-05      0.003671          --            --  
   MgO                      4.931       0.01846        0.7439          --            --  
   MnO                    0.07665     0.0002869       0.02035          --            --  
   Na2O(ox)                0.1297     0.0004854       0.03008          --            --  
   P2O5                   0.02397     8.971e-05       0.01273          --            --  
   S                      0.02402     8.990e-05      0.002883      0.001394          --  
   SiO2                     8.638       0.03233         1.943          --            --  
   TiO2                   0.07755     0.0002903       0.02319          --            --  

  Minerals in system     moles      log moles      grams        volume (cm3)
 ----------------------------------------------------------------------------
   Andradite             0.001075     -2.969         0.5462          0.1417
   Calcite              0.0003417     -3.466        0.03420         0.01262
   Chromite             0.0004631     -3.334         0.1037         0.02038
   Hydroxylapatite      6.013e-05     -4.221        0.03020         0.01140
   Magnetite             0.002484     -2.605         0.5750          0.1106
   Mesolite             0.0005653     -3.248         0.2192         0.09678
   Minnesotaite         0.0006319     -3.199         0.2995         0.09344
   Pyrite               0.0005392     -3.268        0.06469         0.01291
   Rhodochrosite        0.0001267     -3.897        0.01457        0.003938
   Saponite-Na           0.006485     -2.188          2.506          0.8864
                                               _____________   _____________
          (total)                                     4.394           1.390 

  Aqueous species       molality    mg/kg sol'n    act. coef.     log act.
 ---------------------------------------------------------------------------
   Cl-                      1.612     5.138e+04      0.5542       -0.0490
   Na+                      1.610     3.329e+04      0.6254        0.0031
   NaCl(aq)                0.3028     1.591e+04      1.0000       -0.5189
   Ca++                  0.002277         82.04      0.1697       -3.4130
   K+                    0.001018         35.79      0.5542       -3.2486
   SiO2(aq)             0.0005554         30.00      1.0000       -3.2554
   NaHSiO3(aq)          0.0004832         43.48      1.0000       -3.3159
   HCO3-                0.0004000         21.94      0.6254       -3.6018
   Ti(OH)4(aq)          0.0002913         30.36      1.0000       -3.5356
   CaCl+                0.0002428         16.49      0.6254       -3.8186
   MnCl+                0.0001301         10.58      0.6254       -4.0894
   CaCl2(aq)            0.0001282         12.79      1.0000       -3.8921
   NaHCO3(aq)           9.783e-05         7.389      1.0000       -4.0095
   KCl(aq)              6.004e-05         4.024      1.0000       -4.2216
   OH-                  5.474e-05        0.8370      0.5918       -4.4895
   HSiO3-               4.262e-05         2.954      0.6254       -4.5743
   Mn++                 3.107e-05         1.535      0.1697       -5.2779
   CO3--                1.149e-05        0.6199      0.1105       -5.8963
   HS-                  1.113e-05        0.3309      0.5918       -5.1814
   CO2(aq)              1.049e-05        0.4151      1.0000       -4.9792
   NaOH(aq)             7.654e-06        0.2752      1.0000       -5.1161
   CaCO3(aq)            6.467e-06        0.5820      1.0000       -5.1893
   CaHCO3+              4.047e-06        0.3678      0.6254       -5.5967
   Mg++                 1.502e-06       0.03283      0.2476       -6.4296
   MgCl+                8.077e-07       0.04340      0.6254       -6.2966
   Methane(aq)          7.263e-07       0.01048      1.0000       -6.1389
   NaCO3-               5.568e-07       0.04155      0.6254       -6.4581
   H2S(aq)              3.252e-07      0.009966      1.0000       -6.4878
   H2(aq)               2.317e-07     0.0004200      1.0000       -6.6351
   AlO2-                1.061e-07      0.005627      0.6254       -7.1781
   Fe++                 4.814e-08      0.002417      0.1697       -8.0878
   HPO4--               4.202e-08      0.003626      0.0915       -8.4150
   NaAlO2(aq)           3.842e-08      0.002832      1.0000       -7.4154
   Formate              3.789e-08      0.001533      0.5918       -7.6493
   Na(For)(aq)          3.104e-08      0.001898      1.0000       -7.5081
   SO4--                2.612e-08      0.002256      0.0915       -8.6215
   S--                  2.466e-08     0.0007109      0.1300       -8.4941
   H+                   1.957e-08     1.774e-05      0.8304       -7.7891
   FeCl+                1.875e-08      0.001539      0.6254       -7.9308
    (only species > 1e-8 molal listed)

  Mineral saturation states
                     log Q/K                          log Q/K
 ----------------------------------------------------------------
   Pyrite             0.0000 sat    Alabandite        -1.2835     
   Mesolite           0.0000 sat    Pyrrhotite        -1.2837     
   Minnesotaite       0.0000 sat    Tremolite         -1.4107     
   Chromite           0.0000 sat    Albite_high       -1.5141     
   Calcite            0.0000 sat    Dolomite-ord      -1.5617     
   Andradite          0.0000 sat    Dolomite          -1.5624     
   Magnetite          0.0000 sat    Nontronite-H      -1.5842     
   Saponite-Na        0.0000 sat    Saponite-H        -1.5860     
   Rhodochrosite      0.0000 sat    Diaspore          -1.6147     
   Hydroxylapatite    0.0000 sat    Halite            -1.6239     
   Nontronite-Na     -0.0000 sat    Hedenbergite      -1.6629     
   Tephroite         -0.0098        Celadonite        -1.7345     
   Aragonite         -0.1436        Maximum_Microcli  -1.7428     
   Hematite          -0.1685        K-Feldspar        -1.7556     
   Quartz            -0.1772        Mn(OH)2(am)       -1.8053     
   Rhodonite         -0.2152        Fayalite          -1.8463     
   Saponite-Ca       -0.2580        Boehmite          -1.9095     
   Nontronite-Ca     -0.2580        Stilbite          -1.9423     
   Tridymite         -0.3490        Wollastonite      -1.9452     
   Chalcedony        -0.3939        Jadeite           -2.0440     
   Cronstedtite-7A   -0.4596        Pseudowollastoni  -2.0795     
   Ice               -0.4906        Phlogopite        -2.1595     
   Albite            -0.5830        C                 -2.2194     
   Albite_low        -0.5830        Whitlockite       -2.2530     
   Cristobalite(alp  -0.5949        Natrolite         -2.2946     
   Greenalite        -0.6149        FeO               -2.3316     
   Nontronite-Mg     -0.6159        Enstatite         -2.3411     
   Saponite-Mg       -0.6224        Chrysotile        -2.3423     
   Analcime          -0.6445        Scolecite         -2.3700     
   Talc              -0.7549        Siderite          -2.4038     
   Goethite          -0.7854        Gibbsite          -2.4068     
   Coesite           -0.8356        Eskolaite         -2.4810     
   Annite            -0.8457        Sanidine_high     -2.5516     
   Nontronite-K      -0.8942        Daphnite-14A      -2.6313     
   Saponite-K        -0.8946        Nepheline         -2.6479     
   Cristobalite(bet  -0.8971        Dolomite-dis      -2.6750     
   Ferrosilite       -0.9672        Wustite           -2.7691     
   Diopside          -1.0690        Magnesite         -2.8298     
   SiO2(am)          -1.0711        Mordenite         -2.9147     
   Troilite          -1.2041        Smectite-low-Fe-  -2.9174     
   Monohydrocalcite  -1.2312        Montmor-Na        -2.9563     
    (only minerals with log Q/K > -3 listed)

                         partial
  Gases               press. (bar)     fugacity     fug. coef.    log fug.
 ---------------------------------------------------------------------------
   H2O(g)                  0.8013        0.7895        0.9852     -0.1027
   CO2(g)               0.0009796     0.0009772        0.9976     -3.0100
   CH4(g)               0.0008310     0.0008304        0.9993     -3.0807
   H2(g)                0.0002899     0.0002901         1.001     -3.5375
   H2S(g)               9.736e-06     9.698e-06        0.9961     -5.0133
   CO(g)                8.205e-11     8.205e-11         1.000*   -10.0859
   HCl(g)               4.217e-12     4.217e-12         1.000*   -11.3750
   SO2(g)               3.161e-21     3.138e-21        0.9928    -20.5033
   C2H4(g)              2.125e-22     2.125e-22         1.000*   -21.6727
   S2(g)                2.495e-23     2.495e-23         1.000*   -22.6030
   Na(g)                6.792e-42     6.792e-42         1.000*   -41.1680
   K(g)                 4.670e-46     4.670e-46         1.000*   -45.3307
   Cl2(g)               8.559e-47     8.559e-47         1.000*   -46.0676
   O2(g)                9.512e-57     9.511e-57        0.9999    -56.0218
   Mg(g)                8.424e-73     8.424e-73         1.000*   -72.0745
   Ca(g)                8.594e-89     8.594e-89         1.000*   -88.0658
   C(g)                 2.543e-95     2.543e-95         1.000*   -94.5946
   Al(g)               8.016e-110    8.016e-110         1.000*  -109.0960
   Si(g)               4.833e-118    4.833e-118         1.000*  -117.3158
    *no data, gas taken to be ideal

                                  In fluid              Sorbed            Kd
  Original basis total moles   moles     mg/kg      moles     mg/kg      L/kg
 -------------------------------------------------------------------------------
   H2O                 55.5       55.5  8.99e+05
   Al+++            0.00327   1.45e-07   0.00351
   Ca++             0.00690    0.00266      95.8
   Cl-                 1.92       1.92  6.11e+04
   CrO4--          0.000926   1.65e-22  1.72e-17
   Fe++              0.0125   7.60e-08   0.00382
   H+               -0.0807  -0.000584    -0.529
   HCO3-            0.00100   0.000532      29.2
   HPO4--          0.000180   4.40e-08   0.00380
   K+               0.00108    0.00108      37.9
   Mg++              0.0195   2.32e-06    0.0506
   Mn++            0.000288   0.000161      7.96
   Na+                 1.92       1.91  3.96e+04
   O2(aq)         -0.000827  -2.46e-05    -0.707
   SO4--            0.00109   1.15e-05     0.994
   SiO2(aq)          0.0323    0.00108      58.4
   Ti(OH)4(aq)     0.000291   0.000291      30.4

  Elemental composition               In fluid                  Sorbed
                  total moles     moles       mg/kg        moles       mg/kg
 -------------------------------------------------------------------------------
   Aluminum          0.003265    1.448e-07    0.003513
   Calcium           0.006896     0.002658       95.78
   Carbon            0.001000    0.0005315       5.741
   Chlorine             1.915        1.915   6.105e+04
   Chromium         0.0009261    1.647e-22   7.700e-18
   Hydrogen             111.0        111.0   1.006e+05
   Iron               0.01250    7.599e-08    0.003816
   Magnesium          0.01946    2.315e-06     0.05060
   Manganese        0.0002879    0.0001612       7.964
   Oxygen               55.62        55.50   7.986e+05
   Phosphorus       0.0001804    4.401e-08    0.001226
   Potassium         0.001078     0.001078       37.90
   Silicon            0.03234     0.001081       27.30
   Sodium               1.916        1.913   3.956e+04
   Sulfur            0.001090    1.150e-05      0.3317
   Titanium         0.0002913    0.0002913       12.54


          Step #    15             Xi = 0.0037

          Temperature = 100.0 C    Pressure =  1.013 bars
          pH =  7.793              log fO2 =  -56.063
          Eh =  -0.3947 volts      pe =  -5.3309
          Ionic strength      =    1.616739 molal
          Charge imbalance    =    0.003625 eq/kg (0.1248% error)
          Activity of water   =    0.947202
          Solvent mass        =     0.99983 kg
          Solution mass       =      1.1120 kg
          Mineral mass        =   0.0044104 kg
          Solution density    =    1.013    g/cm3
          Solution viscosity  =    0.004    poise
          Chlorinity          =    1.915319 molal
          Dissolved solids    =      100884 mg/kg sol'n
          Hardness            =      239.41 mg/kg sol'n as CaCO3
            carbonate         =       23.82 mg/kg sol'n as CaCO3
            non-carbonate     =      215.58 mg/kg sol'n as CaCO3
          Carbonate alkalinity=       23.82 mg/kg sol'n as CaCO3
          Water type          =    Na-Cl
          Bulk volume         =    1.10e+03 cm3
          Fluid volume        =    1.10e+03 cm3
          Mineral volume      =        1.40 cm3
          Inert volume        =        0.00 cm3
          Porosity            =        99.9 %
          Permeability        =        94.5 cm2
          Mass reacted        =        4.19 g

                          moles          moles         grams          cm3      rxn rate
  Reactants             remaining       reacted       reacted       reacted  (mol/kg sec)
 ------------------------------------------------------------------------------------------
   H2O                    0.02423     9.105e-05      0.001640          --            --  
   Al2O3                   0.4360      0.001638        0.1670          --            --  
   CaO                      1.575      0.005917        0.3318          --            --  
   Cr2O3                   0.1236     0.0004643       0.07056          --            --  
   FeO(ox)                  3.072       0.01154        0.8291          --            --  
   K2O(ox)                0.01041     3.911e-05      0.003684          --            --  
   MgO                      4.931       0.01853        0.7466          --            --  
   MnO                    0.07665     0.0002880       0.02043          --            --  
   Na2O(ox)                0.1297     0.0004872       0.03019          --            --  
   P2O5                   0.02397     9.004e-05       0.01278          --            --  
   S                      0.02402     9.023e-05      0.002893      0.001400          --  
   SiO2                     8.638       0.03245         1.950          --            --  
   TiO2                   0.07754     0.0002913       0.02327          --            --  

  Minerals in system     moles      log moles      grams        volume (cm3)
 ----------------------------------------------------------------------------
   Andradite             0.001067     -2.972         0.5425          0.1407
   Calcite              0.0003829     -3.417        0.03832         0.01414
   Chromite             0.0004648     -3.333         0.1040         0.02045
   Hydroxylapatite      6.034e-05     -4.219        0.03031         0.01144
   Magnetite             0.002492     -2.603         0.5770          0.1109
   Mesolite             0.0005676     -3.246         0.2201         0.09717
   Minnesotaite         0.0006420     -3.192         0.3043         0.09493
   Pyrite               0.0005392     -3.268        0.06470         0.01291
   Rhodochrosite        8.995e-05     -4.046        0.01034        0.002795
   Saponite-Na           0.006508     -2.187          2.515          0.8895
   Tephroite            1.892e-05     -4.723       0.003820        0.001442
                                               _____________   _____________
          (total)                                     4.410           1.396 

  Aqueous species       molality    mg/kg sol'n    act. coef.     log act.
 ---------------------------------------------------------------------------
   Cl-                      1.612     5.138e+04      0.5542       -0.0490
   Na+                      1.610     3.329e+04      0.6254        0.0031
   NaCl(aq)                0.3028     1.591e+04      1.0000       -0.5189
   Ca++                  0.002277         82.03      0.1697       -3.4130
   K+                    0.001018         35.80      0.5542       -3.2484
   SiO2(aq)             0.0005487         29.64      1.0000       -3.2606
   NaHSiO3(aq)          0.0004816         43.34      1.0000       -3.3173
   HCO3-                0.0003965         21.75      0.6254       -3.6056
   Ti(OH)4(aq)          0.0002924         30.47      1.0000       -3.5341
   CaCl+                0.0002428         16.49      0.6254       -3.8186
   MnCl+                0.0001301         10.58      0.6254       -4.0894
   CaCl2(aq)            0.0001282         12.79      1.0000       -3.8921
   NaHCO3(aq)           9.699e-05         7.326      1.0000       -4.0133
   KCl(aq)              6.005e-05         4.025      1.0000       -4.2215
   OH-                  5.521e-05        0.8443      0.5918       -4.4858
   HSiO3-               4.247e-05         2.944      0.6254       -4.5757
   Mn++                 3.107e-05         1.535      0.1697       -5.2779
   CO3--                1.149e-05        0.6199      0.1105       -5.8963
   HS-                  1.141e-05        0.3392      0.5918       -5.1707
   CO2(aq)              1.031e-05        0.4080      1.0000       -4.9867
   NaOH(aq)             7.720e-06        0.2776      1.0000       -5.1124
   CaCO3(aq)            6.467e-06        0.5820      1.0000       -5.1893
   CaHCO3+              4.012e-06        0.3647      0.6254       -5.6005
   Mg++                 1.495e-06       0.03267      0.2476       -6.4316
   Methane(aq)          8.648e-07       0.01247      1.0000       -6.0631
   MgCl+                8.040e-07       0.04320      0.6254       -6.2986
   NaCO3-               5.568e-07       0.04156      0.6254       -6.4581
   H2S(aq)              3.305e-07       0.01013      1.0000       -6.4809
   H2(aq)               2.431e-07     0.0004406      1.0000       -6.6142
   AlO2-                1.080e-07      0.005730      0.6254       -7.1702
   Fe++                 4.807e-08      0.002414      0.1697       -8.0884
   HPO4--               4.154e-08      0.003585      0.0915       -8.4200
   Formate              3.941e-08      0.001595      0.5918       -7.6323
   NaAlO2(aq)           3.913e-08      0.002884      1.0000       -7.4075
   Na(For)(aq)          3.228e-08      0.001974      1.0000       -7.4911
   S--                  2.549e-08     0.0007350      0.1300       -8.4796
   SO4--                2.229e-08      0.001925      0.0915       -8.6904
   H+                   1.940e-08     1.758e-05      0.8304       -7.7929
   FeCl+                1.873e-08      0.001537      0.6254       -7.9314
    (only species > 1e-8 molal listed)

  Mineral saturation states
                     log Q/K                          log Q/K
 ----------------------------------------------------------------
   Pyrite             0.0000 sat    Alabandite        -1.2691     
   Saponite-Na        0.0000 sat    Pyrrhotite        -1.2698     
   Andradite          0.0000 sat    Tremolite         -1.4098     
   Chromite           0.0000 sat    Albite_high       -1.5218     
   Hydroxylapatite    0.0000 sat    Dolomite-ord      -1.5637     
   Tephroite          0.0000 sat    Dolomite          -1.5644     
   Magnetite          0.0000 sat    Saponite-H        -1.5873     
   Rhodochrosite      0.0000 sat    Nontronite-H      -1.6089     
   Minnesotaite       0.0000 sat    Diaspore          -1.6106     
   Calcite            0.0000 sat    Halite            -1.6239     
   Mesolite           0.0000 sat    Hedenbergite      -1.6588     
   Nontronite-Na     -0.0235        Celadonite        -1.7418     
   Aragonite         -0.1436        Maximum_Microcli  -1.7504     
   Hematite          -0.1754        K-Feldspar        -1.7632     
   Quartz            -0.1824        Mn(OH)2(am)       -1.7977     
   Rhodonite         -0.2129        Fayalite          -1.8377     
   Saponite-Ca       -0.2580        Boehmite          -1.9054     
   Nontronite-Ca     -0.2814        Wollastonite      -1.9429     
   Tridymite         -0.3542        Stilbite          -1.9606     
   Chalcedony        -0.3991        Jadeite           -2.0465     
   Cronstedtite-7A   -0.4578        Pseudowollastoni  -2.0772     
   Ice               -0.4906        Phlogopite        -2.1506     
   Albite            -0.5907        C                 -2.1853     
   Albite_low        -0.5907        Whitlockite       -2.2555     
   Cristobalite(alp  -0.6001        Natrolite         -2.2945     
   Greenalite        -0.6045        FeO               -2.3247     
   Saponite-Mg       -0.6227        Chrysotile        -2.3362     
   Nontronite-Mg     -0.6397        Enstatite         -2.3408     
   Analcime          -0.6476        Scolecite         -2.3698     
   Talc              -0.7592        Gibbsite          -2.4027     
   Goethite          -0.7889        Siderite          -2.4044     
   Annite            -0.8325        Eskolaite         -2.4879     
   Coesite           -0.8408        Sanidine_high     -2.5592     
   Saponite-K        -0.8946        Daphnite-14A      -2.6039     
   Cristobalite(bet  -0.9023        Nepheline         -2.6453     
   Nontronite-K      -0.9176        Dolomite-dis      -2.6770     
   Ferrosilite       -0.9655        Wustite           -2.7636     
   Diopside          -1.0664        Magnesite         -2.8318     
   SiO2(am)          -1.0763        Smectite-low-Fe-  -2.9239     
   Troilite          -1.1902        Mordenite         -2.9336     
   Monohydrocalcite  -1.2312        Montmor-Na        -2.9672     
    (only minerals with log Q/K > -3 listed)

                         partial
  Gases               press. (bar)     fugacity     fug. coef.    log fug.
 ---------------------------------------------------------------------------
   H2O(g)                  0.8013        0.7895        0.9852     -0.1027
   CH4(g)               0.0009895     0.0009889        0.9993     -3.0049
   CO2(g)               0.0009627     0.0009605        0.9976     -3.0175
   H2(g)                0.0003041     0.0003043         1.001     -3.5166
   H2S(g)               9.893e-06     9.855e-06        0.9961     -5.0064
   CO(g)                8.461e-11     8.461e-11         1.000*   -10.0726
   HCl(g)               4.180e-12     4.180e-12         1.000*   -11.3788
   SO2(g)               2.781e-21     2.762e-21        0.9928    -20.5589
   C2H4(g)              2.737e-22     2.737e-22         1.000*   -21.5627
   S2(g)                2.340e-23     2.340e-23         1.000*   -22.6308
   Na(g)                7.017e-42     7.017e-42         1.000*   -41.1538
   K(g)                 4.826e-46     4.826e-46         1.000*   -45.3164
   Cl2(g)               8.018e-47     8.018e-47         1.000*   -46.0960
   O2(g)                8.642e-57     8.641e-57        0.9999    -56.0634
   Mg(g)                8.951e-73     8.951e-73         1.000*   -72.0481
   Ca(g)                9.174e-89     9.174e-89         1.000*   -88.0375
   C(g)                 2.751e-95     2.751e-95         1.000*   -94.5605
   Al(g)               8.696e-110    8.696e-110         1.000*  -109.0607
   Si(g)               5.257e-118    5.257e-118         1.000*  -117.2793
    *no data, gas taken to be ideal

                                  In fluid              Sorbed            Kd
  Original basis total moles   moles     mg/kg      moles     mg/kg      L/kg
 -------------------------------------------------------------------------------
   H2O                 55.5       55.5  8.99e+05
   Al+++            0.00328   1.47e-07   0.00358
   Ca++             0.00692    0.00266      95.8
   Cl-                 1.92       1.91  6.11e+04
   CrO4--          0.000930   1.61e-22  1.68e-17
   Fe++              0.0125   7.59e-08   0.00381
   H+               -0.0810  -0.000583    -0.528
   HCO3-            0.00100   0.000527      28.9
   HPO4--          0.000181   4.35e-08   0.00375
   K+               0.00108    0.00108      37.9
   Mg++              0.0195   2.30e-06    0.0504
   Mn++            0.000289   0.000161      7.96
   Na+                 1.92       1.91  3.96e+04
   O2(aq)         -0.000830  -2.54e-05    -0.731
   SO4--            0.00109   1.18e-05      1.02
   SiO2(aq)          0.0325    0.00107      58.0
   Ti(OH)4(aq)     0.000292   0.000292      30.5

  Elemental composition               In fluid                  Sorbed
                  total moles     moles       mg/kg        moles       mg/kg
 -------------------------------------------------------------------------------
   Aluminum          0.003277    1.474e-07    0.003577
   Calcium           0.006917     0.002658       95.78
   Carbon            0.001000    0.0005272       5.694
   Chlorine             1.915        1.915   6.105e+04
   Chromium         0.0009295    1.607e-22   7.515e-18
   Hydrogen             111.0        111.0   1.006e+05
   Iron               0.01254    7.589e-08    0.003811
   Magnesium          0.01953    2.304e-06     0.05036
   Manganese        0.0002890    0.0001612       7.963
   Oxygen               55.62        55.50   7.986e+05
   Phosphorus       0.0001811    4.348e-08    0.001211
   Potassium         0.001078     0.001078       37.91
   Silicon            0.03245     0.001073       27.09
   Sodium               1.916        1.913   3.956e+04
   Sulfur            0.001090    1.178e-05      0.3398
   Titanium         0.0002923    0.0002923       12.59


          Step #    17             Xi = 0.0038

          Temperature = 100.0 C    Pressure =  1.013 bars
          pH =  7.793              log fO2 =  -56.063
          Eh =  -0.3947 volts      pe =  -5.3306
          Ionic strength      =    1.616744 molal
          Charge imbalance    =    0.003625 eq/kg (0.1248% error)
          Activity of water   =    0.947202
          Solvent mass        =     0.99983 kg
          Solution mass       =      1.1120 kg
          Mineral mass        =   0.0044384 kg
          Solution density    =    1.013    g/cm3
          Solution viscosity  =    0.004    poise
          Chlorinity          =    1.915322 molal
          Dissolved solids    =      100885 mg/kg sol'n
          Hardness            =      239.75 mg/kg sol'n as CaCO3
            carbonate         =       23.80 mg/kg sol'n as CaCO3
            non-carbonate     =      215.95 mg/kg sol'n as CaCO3
          Carbonate alkalinity=       23.80 mg/kg sol'n as CaCO3
          Water type          =    Na-Cl
          Bulk volume         =    1.10e+03 cm3
          Fluid volume        =    1.10e+03 cm3
          Mineral volume      =        1.41 cm3
          Inert volume        =        0.00 cm3
          Porosity            =        99.9 %
          Permeability        =        94.4 cm2
          Mass reacted        =        4.22 g

                          moles          moles         grams          cm3      rxn rate
  Reactants             remaining       reacted       reacted       reacted  (mol/kg sec)
 ------------------------------------------------------------------------------------------
   H2O                    0.02423     9.163e-05      0.001651          --            --  
   Al2O3                   0.4360      0.001649        0.1681          --            --  
   CaO                      1.575      0.005955        0.3340          --            --  
   Cr2O3                   0.1236     0.0004672       0.07102          --            --  
   FeO(ox)                  3.072       0.01161        0.8345          --            --  
   K2O(ox)                0.01041     3.936e-05      0.003708          --            --  
   MgO                      4.931       0.01864        0.7514          --            --  
   MnO                    0.07665     0.0002898       0.02056          --            --  
   Na2O(ox)                0.1297     0.0004903       0.03039          --            --  
   P2O5                   0.02396     9.062e-05       0.01286          --            --  
   S                      0.02402     9.081e-05      0.002912      0.001409          --  
   SiO2                     8.638       0.03266         1.962          --            --  
   TiO2                   0.07754     0.0002932       0.02342          --            --  

  Minerals in system     moles      log moles      grams        volume (cm3)
 ----------------------------------------------------------------------------
   Andradite             0.001047     -2.980         0.5322          0.1381
   Calcite              0.0004732     -3.325        0.04736         0.01748
   Chromite             0.0004677     -3.330         0.1047         0.02059
   Hydroxylapatite      6.073e-05     -4.217        0.03050         0.01151
   Magnetite             0.002512     -2.600         0.5817          0.1119
   Mesolite             0.0005716     -3.243         0.2216         0.09785
   Minnesotaite         0.0006586     -3.181         0.3121         0.09738
   Pyrite               0.0005395     -3.268        0.06473         0.01292
   Saponite-Na           0.006547     -2.184          2.530          0.8949
   Tephroite            6.470e-05     -4.189        0.01307        0.004931
                                               _____________   _____________
          (total)                                     4.438           1.408 

  Aqueous species       molality    mg/kg sol'n    act. coef.     log act.
 ---------------------------------------------------------------------------
   Cl-                      1.612     5.138e+04      0.5542       -0.0490
   Na+                      1.610     3.329e+04      0.6254        0.0031
   NaCl(aq)                0.3028     1.591e+04      1.0000       -0.5189
   Ca++                  0.002280         82.15      0.1697       -3.4124
   K+                    0.001019         35.82      0.5542       -3.2482
   SiO2(aq)             0.0005487         29.64      1.0000       -3.2606
   NaHSiO3(aq)          0.0004813         43.31      1.0000       -3.3176
   HCO3-                0.0003962         21.74      0.6254       -3.6059
   Ti(OH)4(aq)          0.0002942         30.67      1.0000       -3.5313
   CaCl+                0.0002431         16.51      0.6254       -3.8180
   MnCl+                0.0001303         10.59      0.6254       -4.0888
   CaCl2(aq)            0.0001284         12.81      1.0000       -3.8915
   NaHCO3(aq)           9.692e-05         7.320      1.0000       -4.0136
   KCl(aq)              6.008e-05         4.027      1.0000       -4.2212
   OH-                  5.517e-05        0.8437      0.5918       -4.4861
   HSiO3-               4.244e-05         2.942      0.6254       -4.5760
   Mn++                 3.112e-05         1.537      0.1697       -5.2773
   CO3--                1.147e-05        0.6190      0.1105       -5.8969
   HS-                  1.140e-05        0.3390      0.5918       -5.1710
   CO2(aq)              1.031e-05        0.4080      1.0000       -4.9867
   NaOH(aq)             7.715e-06        0.2774      1.0000       -5.1127
   CaCO3(aq)            6.467e-06        0.5820      1.0000       -5.1893
   CaHCO3+              4.015e-06        0.3649      0.6254       -5.6002
   Mg++                 1.497e-06       0.03272      0.2476       -6.4309
   Methane(aq)          8.649e-07       0.01248      1.0000       -6.0630
   MgCl+                8.052e-07       0.04326      0.6254       -6.2979
   NaCO3-               5.560e-07       0.04149      0.6254       -6.4587
   H2S(aq)              3.305e-07       0.01013      1.0000       -6.4809
   H2(aq)               2.431e-07     0.0004406      1.0000       -6.6142
   AlO2-                1.080e-07      0.005727      0.6254       -7.1704
   Fe++                 4.814e-08      0.002417      0.1697       -8.0877
   HPO4--               4.148e-08      0.003579      0.0915       -8.4206
   Formate              3.938e-08      0.001594      0.5918       -7.6326
   NaAlO2(aq)           3.911e-08      0.002882      1.0000       -7.4077
   Na(For)(aq)          3.226e-08      0.001972      1.0000       -7.4914
   S--                  2.546e-08     0.0007339      0.1300       -8.4802
   SO4--                2.226e-08      0.001922      0.0915       -8.6910
   H+                   1.942e-08     1.759e-05      0.8304       -7.7926
   FeCl+                1.875e-08      0.001539      0.6254       -7.9308
    (only species > 1e-8 molal listed)

  Mineral saturation states
                     log Q/K                          log Q/K
 ----------------------------------------------------------------
   Pyrite             0.0000 sat    Alabandite        -1.2691     
   Saponite-Na        0.0000 sat    Pyrrhotite        -1.2698     
   Andradite          0.0000 sat    Tremolite         -1.4097     
   Mesolite           0.0000 sat    Albite_high       -1.5221     
   Chromite           0.0000 sat    Dolomite-ord      -1.5637     
   Tephroite          0.0000 sat    Dolomite          -1.5644     
   Magnetite          0.0000 sat    Saponite-H        -1.5872     
   Calcite            0.0000 sat    Nontronite-H      -1.6089     
   Minnesotaite       0.0000 sat    Diaspore          -1.6105     
   Hydroxylapatite    0.0000 sat    Halite            -1.6239     
   Rhodochrosite     -0.0000 sat    Hedenbergite      -1.6588     
   Nontronite-Na     -0.0235        Celadonite        -1.7418     
   Aragonite         -0.1436        Maximum_Microcli  -1.7504     
   Hematite          -0.1754        K-Feldspar        -1.7632     
   Quartz            -0.1824        Mn(OH)2(am)       -1.7977     
   Rhodonite         -0.2129        Fayalite          -1.8377     
   Saponite-Ca       -0.2579        Boehmite          -1.9053     
   Nontronite-Ca     -0.2814        Wollastonite      -1.9429     
   Tridymite         -0.3542        Stilbite          -1.9604     
   Chalcedony        -0.3991        Jadeite           -2.0467     
   Cronstedtite-7A   -0.4578        Pseudowollastoni  -2.0772     
   Ice               -0.4906        Phlogopite        -2.1506     
   Albite            -0.5910        C                 -2.1853     
   Albite_low        -0.5910        Whitlockite       -2.2555     
   Cristobalite(alp  -0.6001        Natrolite         -2.2949     
   Greenalite        -0.6045        FeO               -2.3247     
   Saponite-Mg       -0.6226        Chrysotile        -2.3361     
   Nontronite-Mg     -0.6397        Enstatite         -2.3408     
   Analcime          -0.6478        Scolecite         -2.3696     
   Talc              -0.7591        Gibbsite          -2.4026     
   Goethite          -0.7889        Siderite          -2.4044     
   Annite            -0.8325        Eskolaite         -2.4879     
   Coesite           -0.8408        Sanidine_high     -2.5592     
   Saponite-K        -0.8945        Daphnite-14A      -2.6037     
   Cristobalite(bet  -0.9023        Nepheline         -2.6455     
   Nontronite-K      -0.9176        Dolomite-dis      -2.6770     
   Ferrosilite       -0.9655        Wustite           -2.7636     
   Diopside          -1.0664        Magnesite         -2.8318     
   SiO2(am)          -1.0763        Smectite-low-Fe-  -2.9238     
   Troilite          -1.1902        Mordenite         -2.9336     
   Monohydrocalcite  -1.2312        Montmor-Na        -2.9671     
    (only minerals with log Q/K > -3 listed)

                         partial
  Gases               press. (bar)     fugacity     fug. coef.    log fug.
 ---------------------------------------------------------------------------
   H2O(g)                  0.8013        0.7895        0.9852     -0.1027
   CH4(g)               0.0009896     0.0009889        0.9993     -3.0048
   CO2(g)               0.0009627     0.0009605        0.9976     -3.0175
   H2(g)                0.0003041     0.0003043         1.001     -3.5166
   H2S(g)               9.893e-06     9.855e-06        0.9961     -5.0064
   CO(g)                8.461e-11     8.461e-11         1.000*   -10.0726
   HCl(g)               4.183e-12     4.183e-12         1.000*   -11.3785
   SO2(g)               2.781e-21     2.761e-21        0.9928    -20.5589
   C2H4(g)              2.737e-22     2.737e-22         1.000*   -21.5627
   S2(g)                2.340e-23     2.340e-23         1.000*   -22.6308
   Na(g)                7.012e-42     7.012e-42         1.000*   -41.1541
   K(g)                 4.825e-46     4.825e-46         1.000*   -45.3165
   Cl2(g)               8.029e-47     8.029e-47         1.000*   -46.0953
   O2(g)                8.642e-57     8.641e-57        0.9999    -56.0634
   Mg(g)                8.951e-73     8.951e-73         1.000*   -72.0481
   Ca(g)                9.174e-89     9.174e-89         1.000*   -88.0375
   C(g)                 2.751e-95     2.751e-95         1.000*   -94.5605
   Al(g)               8.699e-110    8.699e-110         1.000*  -109.0605
   Si(g)               5.257e-118    5.257e-118         1.000*  -117.2793
    *no data, gas taken to be ideal

                                  In fluid              Sorbed            Kd
  Original basis total moles   moles     mg/kg      moles     mg/kg      L/kg
 -------------------------------------------------------------------------------
   H2O                 55.5       55.5  8.99e+05
   Al+++            0.00330   1.47e-07   0.00358
   Ca++             0.00696    0.00266      95.9
   Cl-                 1.92       1.92  6.11e+04
   CrO4--          0.000935   1.61e-22  1.68e-17
   Fe++              0.0126   7.60e-08   0.00382
   H+               -0.0815  -0.000582    -0.528
   HCO3-            0.00100   0.000527      28.9
   HPO4--          0.000182   4.34e-08   0.00375
   K+               0.00108    0.00108      37.9
   Mg++              0.0196   2.31e-06    0.0504
   Mn++            0.000291   0.000161      7.98
   Na+                 1.92       1.91  3.96e+04
   O2(aq)         -0.000836  -2.54e-05    -0.731
   SO4--            0.00109   1.18e-05      1.02
   SiO2(aq)          0.0327    0.00107      57.9
   Ti(OH)4(aq)     0.000294   0.000294      30.7

  Elemental composition               In fluid                  Sorbed
                  total moles     moles       mg/kg        moles       mg/kg
 -------------------------------------------------------------------------------
   Aluminum          0.003298    1.474e-07    0.003575
   Calcium           0.006955     0.002661       95.92
   Carbon            0.001000    0.0005268       5.690
   Chlorine             1.915        1.915   6.105e+04
   Chromium         0.0009355    1.610e-22   7.530e-18
   Hydrogen             111.0        111.0   1.006e+05
   Iron               0.01261    7.600e-08    0.003817
   Magnesium          0.01964    2.308e-06     0.05044
   Manganese        0.0002908    0.0001614       7.975
   Oxygen               55.63        55.50   7.986e+05
   Phosphorus       0.0001822    4.342e-08    0.001209
   Potassium         0.001079     0.001079       37.93
   Silicon            0.03266     0.001072       27.08
   Sodium               1.916        1.913   3.956e+04
   Sulfur            0.001091    1.177e-05      0.3395
   Titanium         0.0002942    0.0002942       12.67


          Step #    29             Xi = 0.0065

          Temperature = 100.0 C    Pressure =  1.013 bars
          pH =  7.901              log fO2 =  -57.643
          Eh =  -0.4320 volts      pe =  -5.8344
          Ionic strength      =    1.617286 molal
          Charge imbalance    =    0.003625 eq/kg (0.1249% error)
          Activity of water   =    0.947193
          Solvent mass        =     0.99969 kg
          Solution mass       =      1.1119 kg
          Mineral mass        =   0.0076896 kg
          Solution density    =    1.013    g/cm3
          Solution viscosity  =    0.004    poise
          Chlorinity          =    1.915594 molal
          Dissolved solids    =      100897 mg/kg sol'n
          Hardness            =      279.74 mg/kg sol'n as CaCO3
            carbonate         =       45.78 mg/kg sol'n as CaCO3
            non-carbonate     =      233.97 mg/kg sol'n as CaCO3
          Carbonate alkalinity=       45.78 mg/kg sol'n as CaCO3
          Water type          =    Na-Cl
          Bulk volume         =    1.10e+03 cm3
          Fluid volume        =    1.10e+03 cm3
          Mineral volume      =        2.44 cm3
          Inert volume        =        0.00 cm3
          Porosity            =        99.8 %
          Permeability        =        91.4 cm2
          Mass reacted        =        7.32 g

                          moles          moles         grams          cm3      rxn rate
  Reactants             remaining       reacted       reacted       reacted  (mol/kg sec)
 ------------------------------------------------------------------------------------------
   H2O                    0.02417     0.0001592      0.002867          --            --  
   Al2O3                   0.4348      0.002864        0.2920          --            --  
   CaO                      1.571       0.01034        0.5801          --            --  
   Cr2O3                   0.1232     0.0008116        0.1234          --            --  
   FeO(ox)                  3.063       0.02017         1.449          --            --  
   K2O(ox)                0.01038     6.837e-05      0.006441          --            --  
   MgO                      4.917       0.03238         1.305          --            --  
   MnO                    0.07643     0.0005034       0.03571          --            --  
   Na2O(ox)                0.1293     0.0008516       0.05278          --            --  
   P2O5                   0.02390     0.0001574       0.02234          --            --  
   S                      0.02395     0.0001577      0.005058      0.002447          --  
   SiO2                     8.614       0.05673         3.409          --            --  
   TiO2                   0.07733     0.0005093       0.04068          --            --  

  Minerals in system     moles      log moles      grams        volume (cm3)
 ----------------------------------------------------------------------------
   Andradite             0.002345     -2.630          1.192          0.3091
   Chromite             0.0008121     -3.090         0.1818         0.03574
   Hydroxylapatite      0.0001053     -3.978        0.05287         0.01995
   Magnetite             0.003840     -2.416         0.8890          0.1710
   Mesolite              0.001033     -2.986         0.4006          0.1769
   Minnesotaite          0.001196     -2.922         0.5669          0.1769
   Pyrite               0.0005651     -3.248        0.06780         0.01353
   Saponite-Na            0.01113     -1.954          4.301           1.521
   Tephroite            0.0001908     -3.719        0.03854         0.01454
                                               _____________   _____________
          (total)                                     7.690           2.439 

  Aqueous species       molality    mg/kg sol'n    act. coef.     log act.
 ---------------------------------------------------------------------------
   Cl-                      1.612     5.139e+04      0.5542       -0.0489
   Na+                      1.610     3.327e+04      0.6254        0.0029
   NaCl(aq)                0.3027     1.591e+04      1.0000       -0.5190
   Ca++                  0.002663         95.95      0.1697       -3.3450
   K+                    0.001074         37.75      0.5542       -3.2254
   Methane(aq)          0.0006465         9.326      1.0000       -3.1894
   Ti(OH)4(aq)          0.0005104         53.20      1.0000       -3.2921
   NaHSiO3(aq)          0.0003923         35.30      1.0000       -3.4063
   SiO2(aq)             0.0003483         18.81      1.0000       -3.4581
   CaCl+                0.0002840         19.29      0.6254       -3.7505
   HCO3-                0.0002638         14.47      0.6254       -3.7826
   CaCl2(aq)            0.0001500         14.97      1.0000       -3.8239
   MnCl+                9.910e-05         8.054      0.6254       -4.2078
   OH-                  7.090e-05         1.084      0.5918       -4.3772
   NaHCO3(aq)           6.450e-05         4.871      1.0000       -4.1905
   KCl(aq)              6.333e-05         4.245      1.0000       -4.1984
   HSiO3-               3.461e-05         2.399      0.6254       -4.6646
   HS-                  2.685e-05        0.7985      0.5918       -4.7988
   Mn++                 2.366e-05         1.168      0.1697       -5.3963
   NaOH(aq)             9.909e-06        0.3564      1.0000       -5.0040
   CO3--                9.816e-06        0.5296      0.1105       -5.9647
   CaCO3(aq)            6.461e-06        0.5814      1.0000       -5.1897
   CO2(aq)              5.342e-06        0.2114      1.0000       -5.2723
   CaHCO3+              3.122e-06        0.2837      0.6254       -5.7095
   H2(aq)               1.498e-06      0.002715      1.0000       -5.8244
   Mg++                 1.475e-06       0.03222      0.2476       -6.4376
   MgCl+                7.931e-07       0.04261      0.6254       -6.3045
   H2S(aq)              6.059e-07       0.01857      1.0000       -6.2176
   NaCO3-               4.755e-07       0.03548      0.6254       -6.5267
   AlO2-                2.041e-07       0.01082      0.6254       -6.8940
   Formate              1.616e-07      0.006540      0.5918       -7.0195
   Na(For)(aq)          1.323e-07      0.008090      1.0000       -6.8784
   S--                  7.707e-08      0.002222      0.1300       -7.9991
   NaAlO2(aq)           7.389e-08      0.005445      1.0000       -7.1314
   Fe++                 5.346e-08      0.002684      0.1697       -8.0423
   HPO4--               2.293e-08      0.001978      0.0915       -8.6782
   FeCl+                2.083e-08      0.001710      0.6254       -7.8852
   H+                   1.511e-08     1.369e-05      0.8304       -7.9015
   FeCl4--              1.001e-08      0.001779      0.0915       -9.0380
    (only species > 1e-8 molal listed)

  Mineral saturation states
                     log Q/K                          log Q/K
 ----------------------------------------------------------------
   Pyrite             0.0000 sat    SiO2(am)          -1.2738     
   Chromite           0.0000 sat    Tremolite         -1.3631     
   Saponite-Na        0.0000 sat    Diaspore          -1.4429     
   Hydroxylapatite    0.0000 sat    Hedenbergite      -1.5052     
   Magnetite          0.0000 sat    Fayalite          -1.5086     
   Andradite          0.0000 sat    Nontronite-Mg     -1.5375     
   Mesolite           0.0000 sat    Daphnite-14A      -1.5446     
   Minnesotaite       0.0000 sat    Saponite-H        -1.6231     
   Tephroite          0.0000 sat    Halite            -1.6240     
   Calcite           -0.0004        Dolomite-ord      -1.6385     
   Aragonite         -0.1440        Dolomite          -1.6392     
   Rhodochrosite     -0.1869        Mn(OH)2(am)       -1.6990     
   Greenalite        -0.2096        Boehmite          -1.7377     
   Saponite-Ca       -0.2467        Nontronite-K      -1.8067     
   Rhodonite         -0.3116        Phlogopite        -1.8102     
   Annite            -0.3358        Albite_high       -1.8381     
   Quartz            -0.3799        Wollastonite      -1.8552     
   Cronstedtite-7A   -0.3920        Pseudowollastoni  -1.9895     
   Hematite          -0.4387        Celadonite        -2.0212     
   Ice               -0.4906        Maximum_Microcli  -2.0435     
   Tridymite         -0.5517        K-Feldspar        -2.0563     
   Chalcedony        -0.5966        FeO               -2.0614     
   Saponite-Mg       -0.6237        Chrysotile        -2.0975     
   Troilite          -0.6636        Jadeite           -2.1653     
   Pyrrhotite        -0.7432        Gibbsite          -2.2350     
   Analcime          -0.7853        Enstatite         -2.3271     
   Cristobalite(alp  -0.7976        Natrolite         -2.3347     
   Saponite-K        -0.8870        Scolecite         -2.3417     
   C                 -0.8913        Whitlockite       -2.3506     
   Ferrosilite       -0.8997        Siderite          -2.4267     
   Albite_low        -0.9070        Nontronite-H      -2.5415     
   Albite            -0.9070        Wustite           -2.5561     
   Alabandite        -0.9071        Nepheline         -2.5666     
   Talc              -0.9155        Stilbite          -2.6356     
   Nontronite-Na     -0.9203        Eskolaite         -2.7512     
   Goethite          -0.9205        Dolomite-dis      -2.7518     
   Diopside          -0.9649        Sanidine_high     -2.8523     
   Coesite           -1.0383        Fe(OH)2           -2.8646     
   Cristobalite(bet  -1.0998        Epidote           -2.8880     
   Nontronite-Ca     -1.1670        Epidote-ord       -2.8934     
   Monohydrocalcite  -1.2315        Magnesite         -2.9062     
    (only minerals with log Q/K > -3 listed)

                         partial
  Gases               press. (bar)     fugacity     fug. coef.    log fug.
 ---------------------------------------------------------------------------
   H2O(g)                  0.8013        0.7895        0.9852     -0.1027
   CH4(g)                  0.7397        0.7392        0.9993     -0.1312
   H2(g)                 0.001874      0.001876         1.001     -2.7268
   CO2(g)               0.0004988     0.0004976        0.9976     -3.3031
   H2S(g)               1.814e-05     1.807e-05        0.9961     -4.7431
   CO(g)                2.702e-10     2.702e-10         1.000*    -9.5684
   HCl(g)               3.256e-12     3.256e-12         1.000*   -11.4873
   C2H4(g)              4.027e-18     4.027e-18         1.000*   -17.3951
   SO2(g)               2.178e-23     2.163e-23        0.9928    -22.6650
   S2(g)                2.071e-24     2.071e-24         1.000*   -23.6839
   Na(g)                2.236e-41     2.236e-41         1.000*   -40.6505
   K(g)                 1.622e-45     1.622e-45         1.000*   -44.7899
   Cl2(g)               7.893e-48     7.893e-48         1.000*   -47.1028
   O2(g)                2.275e-58     2.275e-58        0.9999    -57.6431
   Mg(g)                8.971e-72     8.971e-72         1.000*   -71.0471
   Ca(g)                1.090e-87     1.090e-87         1.000*   -86.9624
   C(g)                 5.414e-94     5.414e-94         1.000*   -93.2665
   Al(g)               1.958e-108    1.958e-108         1.000*  -107.7083
   Si(g)               1.267e-116    1.267e-116         1.000*  -115.8971
    *no data, gas taken to be ideal

                                  In fluid              Sorbed            Kd
  Original basis total moles   moles     mg/kg      moles     mg/kg      L/kg
 -------------------------------------------------------------------------------
   H2O                 55.6       55.5  8.99e+05
   Al+++            0.00573   2.78e-07   0.00675
   Ca++              0.0113    0.00311      112.
   Cl-                 1.92       1.92  6.11e+04
   CrO4--           0.00162   9.29e-23  9.69e-18
   Fe++              0.0212   8.44e-08   0.00424
   H+                -0.142   0.000154     0.140
   HCO3-            0.00100    0.00100      54.9
   HPO4--          0.000316   2.38e-08   0.00205
   K+               0.00114    0.00114      40.0
   Mg++              0.0334   2.27e-06    0.0496
   Mn++            0.000504   0.000123      6.06
   Na+                 1.92       1.91  3.95e+04
   O2(aq)          -0.00145   -0.00135     -38.8
   SO4--            0.00116   2.75e-05      2.38
   SiO2(aq)          0.0567   0.000775      41.9
   Ti(OH)4(aq)     0.000510   0.000510      53.2

  Elemental composition               In fluid                  Sorbed
                  total moles     moles       mg/kg        moles       mg/kg
 -------------------------------------------------------------------------------
   Aluminum          0.005728    2.783e-07    0.006754
   Calcium            0.01134     0.003105       111.9
   Carbon            0.001000     0.001000       10.80
   Chlorine             1.915        1.915   6.106e+04
   Chromium          0.001624    9.290e-23   4.345e-18
   Hydrogen             111.0        111.0   1.006e+05
   Iron               0.02117    8.439e-08    0.004239
   Magnesium          0.03338    2.271e-06     0.04964
   Manganese        0.0005044    0.0001227       6.063
   Oxygen               55.71        55.50   7.986e+05
   Phosphorus       0.0003158    2.377e-08   0.0006622
   Potassium         0.001137     0.001137       39.97
   Silicon            0.05673    0.0007750       19.58
   Sodium               1.917        1.912   3.954e+04
   Sulfur            0.001158    2.753e-05      0.7939
   Titanium         0.0005103    0.0005103       21.97


          Step #    34             Xi = 0.0089

          Temperature = 100.0 C    Pressure =  1.013 bars
          pH =  7.958              log fO2 =  -58.481
          Eh =  -0.4517 volts      pe =  -6.1007
          Ionic strength      =    1.617554 molal
          Charge imbalance    =    0.003626 eq/kg (0.1249% error)
          Activity of water   =    0.947183
          Solvent mass        =     0.99954 kg
          Solution mass       =      1.1117 kg
          Mineral mass        =    0.010493 kg
          Solution density    =    1.013    g/cm3
          Solution viscosity  =    0.004    poise
          Chlorinity          =    1.915889 molal
          Dissolved solids    =      100902 mg/kg sol'n
          Hardness            =      304.45 mg/kg sol'n as CaCO3
            carbonate         =       46.10 mg/kg sol'n as CaCO3
            non-carbonate     =      258.35 mg/kg sol'n as CaCO3
          Carbonate alkalinity=       46.10 mg/kg sol'n as CaCO3
          Water type          =    Na-Cl
          Bulk volume         =    1.10e+03 cm3
          Fluid volume        =    1.10e+03 cm3
          Mineral volume      =        3.35 cm3
          Inert volume        =        0.00 cm3
          Porosity            =        99.7 %
          Permeability        =        88.8 cm2
          Mass reacted        =        9.96 g

                          moles          moles         grams          cm3      rxn rate
  Reactants             remaining       reacted       reacted       reacted  (mol/kg sec)
 ------------------------------------------------------------------------------------------
   H2O                    0.02411     0.0002165      0.003900          --            --  
   Al2O3                   0.4338      0.003895        0.3972          --            --  
   CaO                      1.567       0.01407        0.7891          --            --  
   Cr2O3                   0.1229      0.001104        0.1678          --            --  
   FeO(ox)                  3.056       0.02744         1.972          --            --  
   K2O(ox)                0.01036     9.301e-05      0.008761          --            --  
   MgO                      4.905       0.04405         1.775          --            --  
   MnO                    0.07625     0.0006848       0.04858          --            --  
   Na2O(ox)                0.1290      0.001158       0.07180          --            --  
   P2O5                   0.02384     0.0002141       0.03039          --            --  
   S                      0.02389     0.0002146      0.006880      0.003328          --  
   SiO2                     8.593       0.07717         4.637          --            --  
   TiO2                   0.07714     0.0006928       0.05534          --            --  

  Minerals in system     moles      log moles      grams        volume (cm3)
 ----------------------------------------------------------------------------
   Andradite             0.003347     -2.475          1.701          0.4413
   Chromite              0.001104     -2.957         0.2472         0.04861
   Greenalite            0.001503     -2.823         0.5587          0.1728
   Hydroxylapatite      0.0001431     -3.844        0.07186         0.02712
   Magnetite             0.004238     -2.373         0.9813          0.1887
   Mesolite              0.001425     -2.846         0.5526          0.2440
   Minnesotaite         0.0009451     -3.025         0.4479          0.1397
   Pyrite               0.0005857     -3.232        0.07027         0.01402
   Saponite-Na            0.01502     -1.823          5.804           2.053
   Tephroite            0.0002896     -3.538        0.05848         0.02207
                                               _____________   _____________
          (total)                                     10.49           3.351 

  Aqueous species       molality    mg/kg sol'n    act. coef.     log act.
 ---------------------------------------------------------------------------
   Cl-                      1.612     5.140e+04      0.5542       -0.0489
   Na+                      1.609     3.326e+04      0.6254        0.0028
   NaCl(aq)                0.3027     1.590e+04      1.0000       -0.5191
   Ca++                  0.002907         104.7      0.1697       -3.3069
   K+                    0.001120         39.39      0.5542       -3.2069
   Methane(aq)          0.0009874         14.24      1.0000       -3.0055
   Ti(OH)4(aq)          0.0006941         72.33      1.0000       -3.1586
   NaHSiO3(aq)          0.0003511         31.59      1.0000       -3.4546
   CaCl+                0.0003101         21.06      0.6254       -3.7124
   SiO2(aq)             0.0002736         14.78      1.0000       -3.5629
   CaCl2(aq)            0.0001638         16.34      1.0000       -3.7857
   MnCl+                8.614e-05         7.001      0.6254       -4.2686
   OH-                  8.078e-05         1.235      0.5918       -4.3205
   KCl(aq)              6.610e-05         4.431      1.0000       -4.1798
   HS-                  4.221e-05         1.255      0.5918       -4.6024
   HSiO3-               3.098e-05         2.147      0.6254       -4.7127
   Mn++                 2.056e-05         1.016      0.1697       -5.4573
   NaOH(aq)             1.129e-05        0.4059      1.0000       -4.9474
   HCO3-                9.663e-06        0.5301      0.6254       -5.2187
   H2(aq)               3.933e-06      0.007129      1.0000       -5.4053
   NaHCO3(aq)           2.362e-06        0.1784      1.0000       -5.6267
   Mg++                 1.471e-06       0.03214      0.2476       -6.4387
   H2S(aq)              8.359e-07       0.02561      1.0000       -6.0779
   MgCl+                7.911e-07       0.04251      0.6254       -6.3056
   CO3--                4.097e-07       0.02211      0.1105       -7.3442
   CaCO3(aq)            2.944e-07       0.02649      1.0000       -6.5311
   AlO2-                2.857e-07       0.01515      0.6254       -6.7480
   CO2(aq)              1.718e-07      0.006796      1.0000       -6.7651
   S--                  1.380e-07      0.003979      0.1300       -7.7461
   CaHCO3+              1.248e-07       0.01135      0.6254       -7.1075
   NaAlO2(aq)           1.034e-07      0.007619      1.0000       -6.9856
   Fe++                 5.681e-08      0.002853      0.1697       -8.0159
   FeCl+                2.214e-08      0.001817      0.6254       -7.8587
   NaCO3-               1.984e-08      0.001481      0.6254       -7.9063
   HPO4--               1.665e-08      0.001437      0.0915       -8.8171
   Formate              1.554e-08     0.0006289      0.5918       -8.0364
   H+                   1.326e-08     1.202e-05      0.8304       -7.9581
   Na(For)(aq)          1.272e-08     0.0007778      1.0000       -7.8955
   FeCl4--              1.065e-08      0.001892      0.0915       -9.0113
    (only species > 1e-8 molal listed)

  Mineral saturation states
                     log Q/K                          log Q/K
 ----------------------------------------------------------------
   Pyrite             0.0000 sat    Diaspore          -1.3536     
   Chromite           0.0000 sat    SiO2(am)          -1.3786     
   Magnetite          0.0000 sat    Nontronite-Na     -1.3965     
   Mesolite           0.0000 sat    Hedenbergite      -1.4237     
   Greenalite         0.0000 sat    Aragonite         -1.4854     
   Andradite          0.0000 sat    C                 -1.5457     
   Saponite-Na        0.0000 sat    Phlogopite        -1.6236     
   Hydroxylapatite    0.0000 sat    Halite            -1.6241     
   Tephroite          0.0000 sat    Rhodochrosite     -1.6272     
   Minnesotaite       0.0000 sat    Nontronite-Ca     -1.6368     
   Annite            -0.0665        Saponite-H        -1.6417     
   Saponite-Ca       -0.2404        Mn(OH)2(am)       -1.6466     
   Cronstedtite-7A   -0.3571        Boehmite          -1.6484     
   Rhodonite         -0.3640        Wollastonite      -1.8086     
   Troilite          -0.3842        FeO               -1.9217     
   Pyrrhotite        -0.4638        Pseudowollastoni  -1.9429     
   Quartz            -0.4847        Chrysotile        -1.9707     
   Ice               -0.4906        Albite_high       -2.0066     
   Hematite          -0.5784        Nontronite-Mg     -2.0138     
   Saponite-Mg       -0.6238        Gibbsite          -2.1457     
   Tridymite         -0.6565        Celadonite        -2.1637     
   Chalcedony        -0.7014        Maximum_Microcli  -2.1934     
   Alabandite        -0.7150        K-Feldspar        -2.2062     
   Analcime          -0.8591        Jadeite           -2.2290     
   Ferrosilite       -0.8648        Nontronite-K      -2.2768     
   Saponite-K        -0.8808        Enstatite         -2.3197     
   Cristobalite(alp  -0.9024        Scolecite         -2.3260     
   Diopside          -0.9110        Natrolite         -2.3573     
   Daphnite-14A      -0.9817        Whitlockite       -2.4010     
   Goethite          -0.9904        Wustite           -2.4460     
   Talc              -0.9982        Nepheline         -2.5256     
   Albite_low        -1.0755        Monohydrocalcite  -2.5729     
   Albite            -1.0755        Fe(OH)2           -2.7248     
   Coesite           -1.1431        Epidote           -2.7908     
   Cristobalite(bet  -1.2046        Epidote-ord       -2.7962     
   Fayalite          -1.3339        Eskolaite         -2.8909     
   Tremolite         -1.3380        Prehnite          -2.9266     
   Calcite           -1.3418        Stilbite          -2.9932     
    (only minerals with log Q/K > -3 listed)

                         partial
  Gases               press. (bar)     fugacity     fug. coef.    log fug.
 ---------------------------------------------------------------------------
   CH4(g)                   1.130         1.129        0.9993      0.0527
   H2O(g)                  0.8013        0.7895        0.9852     -0.1027
   H2(g)                 0.004921      0.004924         1.001     -2.3077
   H2S(g)               2.502e-05     2.492e-05        0.9961     -4.6034
   CO2(g)               1.604e-05     1.600e-05        0.9976     -4.7959
   CO(g)                2.280e-11     2.280e-11         1.000*   -10.6420
   HCl(g)               2.858e-12     2.858e-12         1.000*   -11.5439
   C2H4(g)              1.363e-18     1.363e-18         1.000*   -17.8656
   SO2(g)               1.661e-24     1.649e-24        0.9928    -23.7828
   S2(g)                5.718e-25     5.718e-25         1.000*   -24.2428
   Na(g)                4.127e-41     4.127e-41         1.000*   -40.3844
   K(g)                 3.125e-45     3.125e-45         1.000*   -44.5051
   Cl2(g)               2.317e-48     2.317e-48         1.000*   -47.6351
   O2(g)                3.301e-59     3.301e-59        0.9999    -58.4814
   Mg(g)                3.049e-71     3.049e-71         1.000*   -70.5158
   Ca(g)                4.056e-87     4.056e-87         1.000*   -86.3919
   C(g)                 1.200e-94     1.200e-94         1.000*   -93.9209
   Al(g)               1.023e-107    1.023e-107         1.000*  -106.9902
   Si(g)               6.861e-116    6.861e-116         1.000*  -115.1636
    *no data, gas taken to be ideal

                                  In fluid              Sorbed            Kd
  Original basis total moles   moles     mg/kg      moles     mg/kg      L/kg
 -------------------------------------------------------------------------------
   H2O                 55.6       55.5  8.99e+05
   Al+++            0.00779   3.89e-07   0.00945
   Ca++              0.0151    0.00338      122.
   Cl-                 1.92       1.91  6.11e+04
   CrO4--           0.00221   7.96e-23  8.31e-18
   Fe++              0.0284   8.97e-08   0.00451
   H+                -0.193   0.000555     0.503
   HCO3-            0.00100    0.00100      54.9
   HPO4--          0.000429   1.72e-08   0.00148
   K+               0.00119    0.00119      41.7
   Mg++              0.0451   2.26e-06    0.0494
   Mn++            0.000686   0.000107      5.27
   Na+                 1.92       1.91  3.95e+04
   O2(aq)          -0.00198   -0.00206     -59.4
   SO4--            0.00121   4.32e-05      3.73
   SiO2(aq)          0.0772   0.000655      35.4
   Ti(OH)4(aq)     0.000694   0.000694      72.3

  Elemental composition               In fluid                  Sorbed
                  total moles     moles       mg/kg        moles       mg/kg
 -------------------------------------------------------------------------------
   Aluminum          0.007791    3.894e-07    0.009450
   Calcium            0.01507     0.003379       121.8
   Carbon            0.001000     0.001000       10.80
   Chlorine             1.915        1.915   6.107e+04
   Chromium          0.002209    7.962e-23   3.724e-18
   Hydrogen             111.0        111.0   1.006e+05
   Iron               0.02844    8.968e-08    0.004505
   Magnesium          0.04505    2.261e-06     0.04943
   Manganese        0.0006858    0.0001067       5.270
   Oxygen               55.78        55.49   7.986e+05
   Phosphorus       0.0004292    1.719e-08   0.0004790
   Potassium         0.001186     0.001186       41.71
   Silicon            0.07717    0.0006553       16.56
   Sodium               1.917        1.911   3.953e+04
   Sulfur            0.001215    4.316e-05       1.245
   Titanium         0.0006938    0.0006938       29.88


          Step #    36             Xi = 0.0103

          Temperature = 100.0 C    Pressure =  1.013 bars
          pH =  7.943              log fO2 =  -58.482
          Eh =  -0.4505 volts      pe =  -6.0854
          Ionic strength      =    1.617969 molal
          Charge imbalance    =    0.003626 eq/kg (0.1249% error)
          Activity of water   =    0.947176
          Solvent mass        =     0.99941 kg
          Solution mass       =      1.1116 kg
          Mineral mass        =    0.012196 kg
          Solution density    =    1.013    g/cm3
          Solution viscosity  =    0.004    poise
          Chlorinity          =    1.916138 molal
          Dissolved solids    =      100922 mg/kg sol'n
          Hardness            =      326.86 mg/kg sol'n as CaCO3
            carbonate         =       46.02 mg/kg sol'n as CaCO3
            non-carbonate     =      280.84 mg/kg sol'n as CaCO3
          Carbonate alkalinity=       46.02 mg/kg sol'n as CaCO3
          Water type          =    Na-Cl
          Bulk volume         =    1.10e+03 cm3
          Fluid volume        =    1.10e+03 cm3
          Mineral volume      =        3.93 cm3
          Inert volume        =        0.00 cm3
          Porosity            =        99.6 %
          Permeability        =        87.3 cm2
          Mass reacted        =        11.5 g

                          moles          moles         grams          cm3      rxn rate
  Reactants             remaining       reacted       reacted       reacted  (mol/kg sec)
 ------------------------------------------------------------------------------------------
   H2O                    0.02407     0.0002509      0.004520          --            --  
   Al2O3                   0.4331      0.004514        0.4603          --            --  
   CaO                      1.565       0.01631        0.9145          --            --  
   Cr2O3                   0.1228      0.001279        0.1945          --            --  
   FeO(ox)                  3.052       0.03180         2.285          --            --  
   K2O(ox)                0.01034     0.0001078       0.01015          --            --  
   MgO                      4.898       0.05105         2.058          --            --  
   MnO                    0.07614     0.0007936       0.05630          --            --  
   Na2O(ox)                0.1288      0.001343       0.08321          --            --  
   P2O5                   0.02381     0.0002481       0.03522          --            --  
   S                      0.02386     0.0002487      0.007974      0.003857          --  
   SiO2                     8.581       0.08944         5.374          --            --  
   TiO2                   0.07703     0.0008029       0.06413          --            --  

  Minerals in system     moles      log moles      grams        volume (cm3)
 ----------------------------------------------------------------------------
   Andradite             0.003920     -2.407          1.992          0.5169
   Chromite              0.001280     -2.893         0.2865         0.05633
   Greenalite            0.004011     -2.397          1.491          0.4612
   Hydroxylapatite      0.0001658     -3.781        0.08326         0.03142
   Magnetite             0.003683     -2.434         0.8528          0.1640
   Mesolite              0.001660     -2.780         0.6438          0.2842
   Pyrite               0.0006035     -3.219        0.07241         0.01445
   Saponite-Na            0.01735     -1.761          6.706           2.372
   Tephroite            0.0003401     -3.468        0.06868         0.02592
                                               _____________   _____________
          (total)                                     12.20           3.926 

  Aqueous species       molality    mg/kg sol'n    act. coef.     log act.
 ---------------------------------------------------------------------------
   Cl-                      1.613     5.140e+04      0.5542       -0.0488
   Na+                      1.609     3.326e+04      0.6254        0.0027
   NaCl(aq)                0.3026     1.590e+04      1.0000       -0.5191
   Ca++                  0.003121         112.4      0.1697       -3.2761
   K+                    0.001149         40.37      0.5542       -3.1962
   Methane(aq)          0.0009880         14.25      1.0000       -3.0053
   Ti(OH)4(aq)          0.0008044         83.82      1.0000       -3.0945
   NaHSiO3(aq)          0.0003387         30.48      1.0000       -3.4701
   CaCl+                0.0003329         22.61      0.6254       -3.6815
   SiO2(aq)             0.0002736         14.78      1.0000       -3.5629
   CaCl2(aq)            0.0001759         17.55      1.0000       -3.7548
   MnCl+                9.248e-05         7.516      0.6254       -4.2378
   OH-                  7.796e-05         1.192      0.5918       -4.3359
   KCl(aq)              6.777e-05         4.542      1.0000       -4.1690
   HS-                  4.074e-05         1.211      0.5918       -4.6178
   HSiO3-               2.990e-05         2.072      0.6254       -4.7282
   Mn++                 2.207e-05         1.090      0.1697       -5.4265
   NaOH(aq)             1.089e-05        0.3917      1.0000       -4.9629
   HCO3-                9.322e-06        0.5114      0.6254       -5.2343
   H2(aq)               3.934e-06      0.007131      1.0000       -5.4051
   NaHCO3(aq)           2.278e-06        0.1721      1.0000       -5.6424
   Mg++                 1.583e-06       0.03459      0.2476       -6.4068
   MgCl+                8.516e-07       0.04576      0.6254       -6.2736
   H2S(aq)              8.359e-07       0.02561      1.0000       -6.0778
   CO3--                3.815e-07       0.02058      0.1105       -7.3752
   CaCO3(aq)            2.943e-07       0.02648      1.0000       -6.5312
   AlO2-                2.791e-07       0.01480      0.6254       -6.7580
   CO2(aq)              1.717e-07      0.006793      1.0000       -6.7653
   CaHCO3+              1.293e-07       0.01175      0.6254       -7.0923
   S--                  1.286e-07      0.003707      0.1300       -7.7768
   NaAlO2(aq)           1.010e-07      0.007443      1.0000       -6.9957
   Fe++                 6.099e-08      0.003062      0.1697       -7.9851
   FeCl+                2.377e-08      0.001951      0.6254       -7.8279
   NaCO3-               1.847e-08      0.001378      0.6254       -7.9373
   HPO4--               1.551e-08      0.001338      0.0915       -8.8480
   Formate              1.499e-08     0.0006069      0.5918       -8.0519
   H+                   1.374e-08     1.245e-05      0.8305       -7.9428
   Na(For)(aq)          1.227e-08     0.0007504      1.0000       -7.9111
   FeCl4--              1.144e-08      0.002032      0.0915       -8.9803
    (only species > 1e-8 molal listed)

  Mineral saturation states
                     log Q/K                          log Q/K
 ----------------------------------------------------------------
   Pyrite             0.0000 sat    Diaspore          -1.3483     
   Mesolite           0.0000 sat    SiO2(am)          -1.3786     
   Andradite          0.0000 sat    Nontronite-Na     -1.4001     
   Saponite-Na        0.0000 sat    Hedenbergite      -1.4237     
   Tephroite          0.0000 sat    Aragonite         -1.4855     
   Magnetite          0.0000 sat    C                 -1.5457     
   Chromite           0.0000 sat    Phlogopite        -1.6195     
   Hydroxylapatite    0.0000 sat    Halite            -1.6241     
   Greenalite         0.0000 sat    Rhodochrosite     -1.6274     
   Minnesotaite      -0.0001        Nontronite-Ca     -1.6353     
   Annite            -0.0659        Saponite-H        -1.6366     
   Saponite-Ca       -0.2353        Boehmite          -1.6431     
   Cronstedtite-7A   -0.3571        Mn(OH)2(am)       -1.6466     
   Rhodonite         -0.3641        Wollastonite      -1.8086     
   Troilite          -0.3841        FeO               -1.9216     
   Pyrrhotite        -0.4637        Pseudowollastoni  -1.9429     
   Quartz            -0.4847        Chrysotile        -1.9672     
   Ice               -0.4906        Nontronite-Mg     -2.0121     
   Hematite          -0.5785        Albite_high       -2.0169     
   Saponite-Mg       -0.6185        Gibbsite          -2.1404     
   Tridymite         -0.6565        Celadonite        -2.1621     
   Chalcedony        -0.7014        Maximum_Microcli  -2.1929     
   Alabandite        -0.7149        K-Feldspar        -2.2057     
   Ferrosilite       -0.8648        Jadeite           -2.2393     
   Analcime          -0.8689        Nontronite-K      -2.2768     
   Saponite-K        -0.8772        Scolecite         -2.3155     
   Cristobalite(alp  -0.9024        Enstatite         -2.3186     
   Diopside          -0.9099        Natrolite         -2.3778     
   Daphnite-14A      -0.9711        Whitlockite       -2.4011     
   Goethite          -0.9904        Wustite           -2.4460     
   Talc              -0.9948        Nepheline         -2.5358     
   Albite_low        -1.0858        Monohydrocalcite  -2.5731     
   Albite            -1.0858        Fe(OH)2           -2.7248     
   Coesite           -1.1431        Epidote           -2.7802     
   Cristobalite(bet  -1.2046        Epidote-ord       -2.7856     
   Tremolite         -1.3324        Eskolaite         -2.8910     
   Fayalite          -1.3339        Prehnite          -2.9160     
   Calcite           -1.3419        Stilbite          -2.9840     
    (only minerals with log Q/K > -3 listed)

                         partial
  Gases               press. (bar)     fugacity     fug. coef.    log fug.
 ---------------------------------------------------------------------------
   CH4(g)                   1.130         1.130        0.9993      0.0529
   H2O(g)                  0.8013        0.7895        0.9852     -0.1027
   H2(g)                 0.004922      0.004926         1.001     -2.3075
   H2S(g)               2.502e-05     2.493e-05        0.9961     -4.6033
   CO2(g)               1.603e-05     1.599e-05        0.9976     -4.7961
   CO(g)                2.280e-11     2.280e-11         1.000*   -10.6421
   HCl(g)               2.962e-12     2.962e-12         1.000*   -11.5285
   C2H4(g)              1.364e-18     1.364e-18         1.000*   -17.8653
   SO2(g)               1.660e-24     1.648e-24        0.9928    -23.7831
   S2(g)                5.716e-25     5.716e-25         1.000*   -24.2429
   Na(g)                3.983e-41     3.983e-41         1.000*   -40.3998
   K(g)                 3.092e-45     3.092e-45         1.000*   -44.5097
   Cl2(g)               2.487e-48     2.487e-48         1.000*   -47.6044
   O2(g)                3.299e-59     3.299e-59        0.9999    -58.4816
   Mg(g)                3.058e-71     3.058e-71         1.000*   -70.5145
   Ca(g)                4.058e-87     4.058e-87         1.000*   -86.3917
   C(g)                 1.200e-94     1.200e-94         1.000*   -93.9209
   Al(g)               1.036e-107    1.036e-107         1.000*  -106.9847
   Si(g)               6.864e-116    6.864e-116         1.000*  -115.1634
    *no data, gas taken to be ideal

                                  In fluid              Sorbed            Kd
  Original basis total moles   moles     mg/kg      moles     mg/kg      L/kg
 -------------------------------------------------------------------------------
   H2O                 55.6       55.5  8.99e+05
   Al+++            0.00903   3.80e-07   0.00923
   Ca++              0.0173    0.00363      131.
   Cl-                 1.92       1.92  6.11e+04
   CrO4--           0.00256   8.63e-23  9.01e-18
   Fe++              0.0328   9.63e-08   0.00484
   H+                -0.223   0.000571     0.517
   HCO3-            0.00100    0.00100      54.9
   HPO4--          0.000497   1.60e-08   0.00138
   K+               0.00122    0.00122      42.8
   Mg++              0.0521   2.43e-06    0.0532
   Mn++            0.000795   0.000114      5.66
   Na+                 1.92       1.91  3.95e+04
   O2(aq)          -0.00229   -0.00206     -59.3
   SO4--            0.00125   4.17e-05      3.60
   SiO2(aq)          0.0894   0.000642      34.7
   Ti(OH)4(aq)     0.000804   0.000804      83.8

  Elemental composition               In fluid                  Sorbed
                  total moles     moles       mg/kg        moles       mg/kg
 -------------------------------------------------------------------------------
   Aluminum          0.009030    3.804e-07    0.009233
   Calcium            0.01731     0.003628       130.8
   Carbon            0.001000     0.001000       10.81
   Chlorine             1.915        1.915   6.108e+04
   Chromium          0.002560    8.634e-23   4.039e-18
   Hydrogen             111.0        111.0   1.006e+05
   Iron               0.03280    9.627e-08    0.004837
   Magnesium          0.05205    2.433e-06     0.05320
   Manganese        0.0007946    0.0001145       5.658
   Oxygen               55.82        55.48   7.985e+05
   Phosphorus       0.0004973    1.603e-08   0.0004466
   Potassium         0.001216     0.001216       42.76
   Silicon            0.08944    0.0006418       16.22
   Sodium               1.918        1.911   3.952e+04
   Sulfur            0.001249    4.168e-05       1.202
   Titanium         0.0008039    0.0008039       34.63


          Step #    37             Xi = 0.0111

          Temperature = 100.0 C    Pressure =  1.013 bars
          pH =  8.105              log fO2 =  -59.634
          Eh =  -0.4839 volts      pe =  -6.5354
          Ionic strength      =    1.618312 molal
          Charge imbalance    =    0.003626 eq/kg (0.1249% error)
          Activity of water   =    0.947174
          Solvent mass        =     0.99937 kg
          Solution mass       =      1.1115 kg
          Mineral mass        =    0.013105 kg
          Solution density    =    1.013    g/cm3
          Solution viscosity  =    0.004    poise
          Chlorinity          =    1.916216 molal
          Dissolved solids    =      100917 mg/kg sol'n
          Hardness            =      348.73 mg/kg sol'n as CaCO3
            carbonate         =       47.02 mg/kg sol'n as CaCO3
            non-carbonate     =      301.71 mg/kg sol'n as CaCO3
          Carbonate alkalinity=       47.02 mg/kg sol'n as CaCO3
          Water type          =    Na-Cl
          Bulk volume         =    1.10e+03 cm3
          Fluid volume        =    1.10e+03 cm3
          Mineral volume      =        4.23 cm3
          Inert volume        =        0.00 cm3
          Porosity            =        99.6 %
          Permeability        =        86.4 cm2
          Mass reacted        =        12.4 g

                          moles          moles         grams          cm3      rxn rate
  Reactants             remaining       reacted       reacted       reacted  (mol/kg sec)
 ------------------------------------------------------------------------------------------
   H2O                    0.02406     0.0002695      0.004855          --            --  
   Al2O3                   0.4328      0.004849        0.4944          --            --  
   CaO                      1.563       0.01752        0.9823          --            --  
   Cr2O3                   0.1227      0.001374        0.2089          --            --  
   FeO(ox)                  3.049       0.03416         2.454          --            --  
   K2O(ox)                0.01033     0.0001158       0.01091          --            --  
   MgO                      4.895       0.05484         2.210          --            --  
   MnO                    0.07609     0.0008525       0.06047          --            --  
   Na2O(ox)                0.1287      0.001442       0.08938          --            --  
   P2O5                   0.02379     0.0002665       0.03783          --            --  
   S                      0.02384     0.0002671      0.008565      0.004143          --  
   SiO2                     8.574       0.09607         5.772          --            --  
   TiO2                   0.07697     0.0008624       0.06889          --            --  

  Minerals in system     moles      log moles      grams        volume (cm3)
 ----------------------------------------------------------------------------
   Andradite             0.004217     -2.375          2.143          0.5559
   Annite               0.0002028     -3.693         0.1038         0.03129
   Chromite              0.001375     -2.862         0.3077         0.06051
   Greenalite            0.004313     -2.365          1.603          0.4960
   Hydroxylapatite      0.0001780     -3.750        0.08942         0.03374
   Magnetite             0.003676     -2.435         0.8511          0.1637
   Mesolite              0.001685     -2.773         0.6535          0.2885
   Pyrite               0.0003936     -3.405        0.04723        0.009424
   Saponite-Na            0.01861     -1.730          7.193           2.544
   Tephroite            0.0003889     -3.410        0.07854         0.02964
   Troilite             0.0003861     -3.413        0.03394         0.01281
                                               _____________   _____________
          (total)                                     13.10           4.226 

  Aqueous species       molality    mg/kg sol'n    act. coef.     log act.
 ---------------------------------------------------------------------------
   Cl-                      1.613     5.141e+04      0.5542       -0.0488
   Na+                      1.609     3.326e+04      0.6254        0.0027
   NaCl(aq)                0.3026     1.590e+04      1.0000       -0.5191
   Ca++                  0.003330         120.0      0.1697       -3.2479
   Methane(aq)           0.001001         14.43      1.0000       -2.9998
   K+                   0.0009721         34.17      0.5542       -3.2686
   Ti(OH)4(aq)          0.0008640         90.04      1.0000       -3.0635
   CaCl+                0.0003553         24.13      0.6254       -3.6533
   NaHSiO3(aq)          0.0002534         22.80      1.0000       -3.5963
   CaCl2(aq)            0.0001877         18.73      1.0000       -3.7265
   SiO2(aq)             0.0001409         7.613      1.0000       -3.8510
   OH-                  0.0001132         1.731      0.5918       -4.1740
   HS-                  9.205e-05         2.737      0.5918       -4.2638
   MnCl+                6.112e-05         4.968      0.6254       -4.4176
   KCl(aq)              5.736e-05         3.844      1.0000       -4.2414
   HSiO3-               2.236e-05         1.550      0.6254       -4.8543
   NaOH(aq)             1.581e-05        0.5687      1.0000       -4.8010
   H2(aq)               1.482e-05       0.02687      1.0000       -4.8290
   Mn++                 1.459e-05        0.7206      0.1697       -5.6063
   Mg++                 1.517e-06       0.03316      0.2476       -6.4252
   H2S(aq)              1.301e-06       0.03986      1.0000       -5.8858
   MgCl+                8.163e-07       0.04386      0.6254       -6.2919
   AlO2-                7.451e-07       0.03951      0.6254       -6.3316
   S--                  4.219e-07       0.01216      0.1300       -7.2609
   NaAlO2(aq)           2.696e-07       0.01987      1.0000       -6.5693
   HCO3-                6.798e-08      0.003729      0.6254       -7.3714
   Fe++                 4.502e-08      0.002261      0.1697       -8.1169
   FeCl+                1.754e-08      0.001440      0.6254       -7.9597
   NaHCO3(aq)           1.661e-08      0.001255      1.0000       -7.7795
    (only species > 1e-8 molal listed)

  Mineral saturation states
                     log Q/K                          log Q/K
 ----------------------------------------------------------------
   Pyrite             0.0000 sat    Tremolite         -1.4052     
   Greenalite         0.0000 sat    Coesite           -1.4312     
   Hydroxylapatite    0.0000 sat    Hedenbergite      -1.4557     
   Saponite-Na        0.0000 sat    Cristobalite(bet  -1.4927     
   Annite             0.0000 sat    Mn(OH)2(am)       -1.5026     
   Andradite          0.0000 sat    Albite_low        -1.5236     
   Magnetite          0.0000 sat    Albite            -1.5236     
   Troilite           0.0000 sat    Halite            -1.6241     
   Chromite           0.0000 sat    Chrysotile        -1.6269     
   Tephroite          0.0000 sat    SiO2(am)          -1.6667     
   Mesolite           0.0000 sat    Saponite-H        -1.6900     
   Pyrrhotite        -0.0796        FeO               -1.7296     
   Saponite-Ca       -0.2306        Wollastonite      -1.7446     
   Daphnite-14A      -0.3461        Gibbsite          -1.8759     
   Alabandite        -0.3788        Pseudowollastoni  -1.8789     
   Cronstedtite-7A   -0.4531        Ripidolite-14A    -2.1158     
   Ice               -0.4906        Wustite           -2.2947     
   Rhodonite         -0.5081        Scolecite         -2.2987     
   Minnesotaite      -0.5762        Enstatite         -2.3011     
   Saponite-Mg       -0.6215        Jadeite           -2.3890     
   Hematite          -0.7705        Natrolite         -2.3892     
   Quartz            -0.7728        Nepheline         -2.3974     
   Diopside          -0.8284        Albite_high       -2.4547     
   Saponite-K        -0.9011        Epidote           -2.5074     
   Tridymite         -0.9446        Nontronite-Na     -2.5086     
   Ferrosilite       -0.9608        Epidote-ord       -2.5128     
   Chalcedony        -0.9895        Whitlockite       -2.5184     
   Analcime          -1.0473        Fe(OH)2           -2.5328     
   Diaspore          -1.0838        Prehnite          -2.5471     
   Goethite          -1.0864        Celadonite        -2.6549     
   Cristobalite(alp  -1.1905        C                 -2.6924     
   Phlogopite        -1.2133        Maximum_Microcli  -2.7031     
   Talc              -1.2306        Brucite           -2.7143     
   Fayalite          -1.2379        K-Feldspar        -2.7159     
   Boehmite          -1.3786        Nontronite-Ca     -2.7392     
    (only minerals with log Q/K > -3 listed)

                         partial
  Gases               press. (bar)     fugacity     fug. coef.    log fug.
 ---------------------------------------------------------------------------
   CH4(g)                   1.145         1.144        0.9993      0.0584
   H2O(g)                  0.8013        0.7895        0.9852     -0.1027
   H2(g)                  0.01855       0.01856         1.001     -1.7314
   H2S(g)               3.894e-05     3.879e-05        0.9961     -4.4113
   CO2(g)               8.051e-08     8.032e-08        0.9976     -7.0951
   HCl(g)               2.040e-12     2.040e-12         1.000*   -11.6904
   CO(g)                4.315e-13     4.315e-13         1.000*   -12.3650
   C2H4(g)              9.849e-20     9.849e-20         1.000*   -19.0066
   S2(g)                9.748e-26     9.748e-26         1.000*   -25.0111
   SO2(g)               4.827e-26     4.792e-26        0.9928    -25.3195
   Na(g)                1.123e-40     1.123e-40         1.000*   -39.9498
   K(g)                 7.377e-45     7.377e-45         1.000*   -44.1321
   Cl2(g)               3.131e-49     3.131e-49         1.000*   -48.5043
   O2(g)                2.323e-60     2.323e-60        0.9999    -59.6339
   Mg(g)                2.329e-70     2.329e-70         1.000*   -69.6329
   Ca(g)                3.440e-86     3.440e-86         1.000*   -85.4635
   C(g)                 8.558e-96     8.558e-96         1.000*   -95.0676
   Al(g)               1.393e-106    1.393e-106         1.000*  -105.8560
   Si(g)               5.021e-115    5.021e-115         1.000*  -114.2992
    *no data, gas taken to be ideal

                                  In fluid              Sorbed            Kd
  Original basis total moles   moles     mg/kg      moles     mg/kg      L/kg
 -------------------------------------------------------------------------------
   H2O                 55.6       55.5  8.99e+05
   Al+++            0.00970   1.01e-06    0.0246
   Ca++              0.0185    0.00387      140.
   Cl-                 1.92       1.91  6.11e+04
   CrO4--           0.00275   5.18e-23  5.40e-18
   Fe++              0.0352   7.11e-08   0.00357
   H+                -0.240   0.000686     0.622
   HCO3-            0.00100    0.00100      54.9
   HPO4--          0.000534   8.67e-09  0.000749
   K+               0.00123    0.00103      36.2
   Mg++              0.0558   2.33e-06    0.0510
   Mn++            0.000853   7.57e-05      3.74
   Na+                 1.92       1.91  3.95e+04
   O2(aq)          -0.00246   -0.00219     -63.2
   SO4--            0.00127   9.37e-05      8.10
   SiO2(aq)          0.0961   0.000416      22.5
   Ti(OH)4(aq)     0.000863   0.000863      90.0

  Elemental composition               In fluid                  Sorbed
                  total moles     moles       mg/kg        moles       mg/kg
 -------------------------------------------------------------------------------
   Aluminum          0.009699    1.015e-06     0.02464
   Calcium            0.01852     0.003870       139.6
   Carbon            0.001000     0.001000       10.81
   Chlorine             1.915        1.915   6.108e+04
   Chromium          0.002750    5.177e-23   2.422e-18
   Hydrogen             111.0        111.0   1.006e+05
   Iron               0.03516    7.107e-08    0.003571
   Magnesium          0.05584    2.332e-06     0.05100
   Manganese        0.0008535    7.566e-05       3.740
   Oxygen               55.84        55.48   7.985e+05
   Phosphorus       0.0005341    8.671e-09   0.0002416
   Potassium         0.001232     0.001029       36.19
   Silicon            0.09607    0.0004164       10.52
   Sodium               1.918        1.911   3.952e+04
   Sulfur            0.001267    9.371e-05       2.703
   Titanium         0.0008634    0.0008634       37.19


          Step #    39             Xi = 0.0119

          Temperature = 100.0 C    Pressure =  1.013 bars
          pH =  8.097              log fO2 =  -59.634
          Eh =  -0.4833 volts      pe =  -6.5274
          Ionic strength      =    1.618511 molal
          Charge imbalance    =    0.003626 eq/kg (0.1249% error)
          Activity of water   =    0.947171
          Solvent mass        =     0.99932 kg
          Solution mass       =      1.1115 kg
          Mineral mass        =    0.014046 kg
          Solution density    =    1.013    g/cm3
          Solution viscosity  =    0.004    poise
          Chlorinity          =    1.916302 molal
          Dissolved solids    =      100925 mg/kg sol'n
          Hardness            =      361.83 mg/kg sol'n as CaCO3
            carbonate         =       46.96 mg/kg sol'n as CaCO3
            non-carbonate     =      314.87 mg/kg sol'n as CaCO3
          Carbonate alkalinity=       46.96 mg/kg sol'n as CaCO3
          Water type          =    Na-Cl
          Bulk volume         =    1.10e+03 cm3
          Fluid volume        =    1.10e+03 cm3
          Mineral volume      =        4.54 cm3
          Inert volume        =        0.00 cm3
          Porosity            =        99.6 %
          Permeability        =        85.6 cm2
          Mass reacted        =        13.3 g

                          moles          moles         grams          cm3      rxn rate
  Reactants             remaining       reacted       reacted       reacted  (mol/kg sec)
 ------------------------------------------------------------------------------------------
   H2O                    0.02404     0.0002891      0.005209          --            --  
   Al2O3                   0.4324      0.005202        0.5304          --            --  
   CaO                      1.562       0.01879         1.054          --            --  
   Cr2O3                   0.1226      0.001474        0.2241          --            --  
   FeO(ox)                  3.047       0.03665         2.633          --            --  
   K2O(ox)                0.01033     0.0001242       0.01170          --            --  
   MgO                      4.891       0.05883         2.371          --            --  
   MnO                    0.07602     0.0009145       0.06487          --            --  
   Na2O(ox)                0.1286      0.001547       0.09589          --            --  
   P2O5                   0.02377     0.0002859       0.04059          --            --  
   S                      0.02382     0.0002865      0.009188      0.004444          --  
   SiO2                     8.567        0.1031         6.192          --            --  
   TiO2                   0.07691     0.0009252       0.07390          --            --  

  Minerals in system     moles      log moles      grams        volume (cm3)
 ----------------------------------------------------------------------------
   Andradite             0.004542     -2.343          2.308          0.5989
   Annite               0.0002071     -3.684         0.1060         0.03196
   Chromite              0.001475     -2.831         0.3301         0.06491
   Greenalite            0.004661     -2.332          1.733          0.5360
   Hydroxylapatite      0.0001909     -3.719        0.09592         0.03619
   Magnetite             0.003763     -2.424         0.8713          0.1675
   Mesolite              0.001817     -2.741         0.7046          0.3111
   Saponite-Na            0.01994     -1.700          7.707           2.726
   Tephroite            0.0004185     -3.378        0.08452         0.03189
   Troilite              0.001195     -2.923         0.1050         0.03963
                                               _____________   _____________
          (total)                                     14.05           4.544 

  Aqueous species       molality    mg/kg sol'n    act. coef.     log act.
 ---------------------------------------------------------------------------
   Cl-                      1.613     5.141e+04      0.5542       -0.0488
   Na+                      1.609     3.325e+04      0.6254        0.0027
   NaCl(aq)                0.3026     1.590e+04      1.0000       -0.5191
   Ca++                  0.003455         124.5      0.1697       -3.2319
   Methane(aq)           0.001001         14.43      1.0000       -2.9997
   K+                   0.0009839         34.59      0.5542       -3.2634
   Ti(OH)4(aq)          0.0009268         96.58      1.0000       -3.0330
   CaCl+                0.0003686         25.03      0.6254       -3.6372
   NaHSiO3(aq)          0.0002487         22.38      1.0000       -3.6043
   CaCl2(aq)            0.0001948         19.43      1.0000       -3.7105
   SiO2(aq)             0.0001409         7.613      1.0000       -3.8510
   OH-                  0.0001111         1.699      0.5918       -4.1820
   HS-                  9.037e-05         2.687      0.5918       -4.2718
   MnCl+                6.342e-05         5.154      0.6254       -4.4016
   KCl(aq)              5.806e-05         3.892      1.0000       -4.2361
   HSiO3-               2.195e-05         1.522      0.6254       -4.8623
   NaOH(aq)             1.552e-05        0.5582      1.0000       -4.8090
   Mn++                 1.514e-05        0.7476      0.1697       -5.5903
   H2(aq)               1.482e-05       0.02687      1.0000       -4.8290
   Mg++                 1.576e-06       0.03445      0.2476       -6.4086
   H2S(aq)              1.301e-06       0.03986      1.0000       -5.8858
   MgCl+                8.482e-07       0.04557      0.6254       -6.2753
   AlO2-                7.361e-07       0.03903      0.6254       -6.3369
   S--                  4.066e-07       0.01172      0.1300       -7.2769
   NaAlO2(aq)           2.663e-07       0.01963      1.0000       -6.5746
   HCO3-                6.674e-08      0.003661      0.6254       -7.3794
   Fe++                 4.671e-08      0.002345      0.1697       -8.1009
   FeCl+                1.820e-08      0.001494      0.6254       -7.9436
   NaHCO3(aq)           1.631e-08      0.001232      1.0000       -7.7876
    (only species > 1e-8 molal listed)

  Mineral saturation states
                     log Q/K                          log Q/K
 ----------------------------------------------------------------
   Tephroite          0.0000 sat    Tremolite         -1.4023     
   Troilite           0.0000 sat    Coesite           -1.4312     
   Mesolite           0.0000 sat    Hedenbergite      -1.4557     
   Saponite-Na        0.0000 sat    Cristobalite(bet  -1.4927     
   Annite             0.0000 sat    Mn(OH)2(am)       -1.5026     
   Magnetite          0.0000 sat    Albite_low        -1.5290     
   Chromite           0.0000 sat    Albite            -1.5290     
   Hydroxylapatite    0.0000 sat    Halite            -1.6241     
   Greenalite         0.0000 sat    Chrysotile        -1.6251     
   Andradite          0.0000 sat    SiO2(am)          -1.6667     
   Pyrite            -0.0000 sat    Saponite-H        -1.6874     
   Pyrrhotite        -0.0796        FeO               -1.7296     
   Saponite-Ca       -0.2279        Wollastonite      -1.7446     
   Daphnite-14A      -0.3406        Gibbsite          -1.8732     
   Alabandite        -0.3788        Pseudowollastoni  -1.8789     
   Cronstedtite-7A   -0.4531        Ripidolite-14A    -2.1085     
   Ice               -0.4906        Scolecite         -2.2932     
   Rhodonite         -0.5081        Wustite           -2.2947     
   Minnesotaite      -0.5762        Enstatite         -2.3006     
   Saponite-Mg       -0.6188        Jadeite           -2.3943     
   Hematite          -0.7705        Natrolite         -2.3998     
   Quartz            -0.7728        Nepheline         -2.4027     
   Diopside          -0.8278        Albite_high       -2.4601     
   Saponite-K        -0.8994        Epidote           -2.5019     
   Tridymite         -0.9446        Epidote-ord       -2.5073     
   Ferrosilite       -0.9608        Nontronite-Na     -2.5104     
   Chalcedony        -0.9895        Whitlockite       -2.5184     
   Analcime          -1.0524        Fe(OH)2           -2.5328     
   Diaspore          -1.0811        Prehnite          -2.5416     
   Goethite          -1.0864        Celadonite        -2.6543     
   Cristobalite(alp  -1.1905        C                 -2.6924     
   Phlogopite        -1.2115        Maximum_Microcli  -2.7031     
   Talc              -1.2289        Brucite           -2.7137     
   Fayalite          -1.2379        K-Feldspar        -2.7159     
   Boehmite          -1.3759        Nontronite-Ca     -2.7383     
    (only minerals with log Q/K > -3 listed)

                         partial
  Gases               press. (bar)     fugacity     fug. coef.    log fug.
 ---------------------------------------------------------------------------
   CH4(g)                   1.145         1.144        0.9993      0.0585
   H2O(g)                  0.8013        0.7895        0.9852     -0.1027
   H2(g)                  0.01855       0.01856         1.001     -1.7314
   H2S(g)               3.894e-05     3.879e-05        0.9961     -4.4113
   CO2(g)               8.052e-08     8.033e-08        0.9976     -7.0951
   HCl(g)               2.078e-12     2.078e-12         1.000*   -11.6823
   CO(g)                4.315e-13     4.315e-13         1.000*   -12.3650
   C2H4(g)              9.850e-20     9.850e-20         1.000*   -19.0066
   S2(g)                9.747e-26     9.747e-26         1.000*   -25.0111
   SO2(g)               4.826e-26     4.792e-26        0.9928    -25.3195
   Na(g)                1.102e-40     1.102e-40         1.000*   -39.9579
   K(g)                 7.330e-45     7.330e-45         1.000*   -44.1349
   Cl2(g)               3.249e-49     3.249e-49         1.000*   -48.4883
   O2(g)                2.323e-60     2.323e-60        0.9999    -59.6339
   Mg(g)                2.332e-70     2.332e-70         1.000*   -69.6323
   Ca(g)                3.440e-86     3.440e-86         1.000*   -85.4635
   C(g)                 8.558e-96     8.558e-96         1.000*   -95.0676
   Al(g)               1.402e-106    1.402e-106         1.000*  -105.8533
   Si(g)               5.021e-115    5.021e-115         1.000*  -114.2992
    *no data, gas taken to be ideal

                                  In fluid              Sorbed            Kd
  Original basis total moles   moles     mg/kg      moles     mg/kg      L/kg
 -------------------------------------------------------------------------------
   H2O                 55.6       55.5  8.99e+05
   Al+++             0.0104   1.00e-06    0.0243
   Ca++              0.0198    0.00402      145.
   Cl-                 1.92       1.92  6.11e+04
   CrO4--           0.00295   5.38e-23  5.62e-18
   Fe++              0.0376   7.37e-08   0.00370
   H+                -0.257   0.000692     0.627
   HCO3-            0.00100    0.00100      54.9
   HPO4--          0.000573   8.36e-09  0.000722
   K+               0.00125    0.00104      36.6
   Mg++              0.0598   2.42e-06    0.0530
   Mn++            0.000915   7.85e-05      3.88
   Na+                 1.92       1.91  3.95e+04
   O2(aq)          -0.00264   -0.00219     -63.1
   SO4--            0.00129   9.20e-05      7.95
   SiO2(aq)           0.103   0.000411      22.2
   Ti(OH)4(aq)     0.000926   0.000926      96.6

  Elemental composition               In fluid                  Sorbed
                  total moles     moles       mg/kg        moles       mg/kg
 -------------------------------------------------------------------------------
   Aluminum           0.01040    1.003e-06     0.02434
   Calcium            0.01979     0.004016       144.8
   Carbon            0.001000     0.001000       10.81
   Chlorine             1.915        1.915   6.108e+04
   Chromium          0.002950    5.384e-23   2.519e-18
   Hydrogen             111.0        111.0   1.006e+05
   Iron               0.03765    7.374e-08    0.003705
   Magnesium          0.05983    2.423e-06     0.05298
   Manganese        0.0009155    7.851e-05       3.880
   Oxygen               55.86        55.48   7.985e+05
   Phosphorus       0.0005729    8.360e-09   0.0002330
   Potassium         0.001248     0.001041       36.63
   Silicon             0.1031    0.0004113       10.39
   Sodium               1.918        1.910   3.951e+04
   Sulfur            0.001287    9.201e-05       2.654
   Titanium         0.0009262    0.0009262       39.90


          Step #    42             Xi = 0.0122

          Temperature = 100.0 C    Pressure =  1.013 bars
          pH =  8.188              log fO2 =  -60.265
          Eh =  -0.5017 volts      pe =  -6.7764
          Ionic strength      =    1.618629 molal
          Charge imbalance    =    0.003626 eq/kg (0.1249% error)
          Activity of water   =    0.947171
          Solvent mass        =     0.99931 kg
          Solution mass       =      1.1115 kg
          Mineral mass        =    0.014394 kg
          Solution density    =    1.013    g/cm3
          Solution viscosity  =    0.004    poise
          Chlorinity          =    1.916327 molal
          Dissolved solids    =      100922 mg/kg sol'n
          Hardness            =      370.60 mg/kg sol'n as CaCO3
            carbonate         =       47.61 mg/kg sol'n as CaCO3
            non-carbonate     =      322.99 mg/kg sol'n as CaCO3
          Carbonate alkalinity=       47.61 mg/kg sol'n as CaCO3
          Water type          =    Na-Cl
          Bulk volume         =    1.10e+03 cm3
          Fluid volume        =    1.10e+03 cm3
          Mineral volume      =        4.65 cm3
          Inert volume        =        0.00 cm3
          Porosity            =        99.6 %
          Permeability        =        85.3 cm2
          Mass reacted        =        13.6 g

                          moles          moles         grams          cm3      rxn rate
  Reactants             remaining       reacted       reacted       reacted  (mol/kg sec)
 ------------------------------------------------------------------------------------------
   H2O                    0.02403     0.0002963      0.005338          --            --  
   Al2O3                   0.4323      0.005331        0.5435          --            --  
   CaO                      1.562       0.01926         1.080          --            --  
   Cr2O3                   0.1225      0.001511        0.2296          --            --  
   FeO(ox)                  3.046       0.03755         2.698          --            --  
   K2O(ox)                0.01032     0.0001273       0.01199          --            --  
   MgO                      4.889       0.06028         2.430          --            --  
   MnO                    0.07600     0.0009371       0.06648          --            --  
   Na2O(ox)                0.1286      0.001585       0.09826          --            --  
   P2O5                   0.02376     0.0002930       0.04159          --            --  
   S                      0.02381     0.0002936      0.009415      0.004554          --  
   SiO2                     8.565        0.1056         6.345          --            --  
   TiO2                   0.07689     0.0009480       0.07573          --            --  

  Minerals in system     moles      log moles      grams        volume (cm3)
 ----------------------------------------------------------------------------
   Andradite             0.004683     -2.329          2.380          0.6175
   Annite               0.0003833     -3.416         0.1962         0.05916
   Chromite              0.001511     -2.821         0.3383         0.06651
   Daphnite-14A         8.002e-05     -4.097        0.05709         0.01708
   Greenalite            0.004662     -2.331          1.733          0.5361
   Hydroxylapatite      0.0001957     -3.708        0.09828         0.03709
   Magnetite             0.003645     -2.438         0.8441          0.1623
   Mesolite              0.001697     -2.770         0.6579          0.2904
   Saponite-Na            0.02043     -1.690          7.895           2.792
   Tephroite            0.0004381     -3.358        0.08848         0.03339
   Troilite              0.001205     -2.919         0.1059         0.03996
                                               _____________   _____________
          (total)                                     14.39           4.652 

  Aqueous species       molality    mg/kg sol'n    act. coef.     log act.
 ---------------------------------------------------------------------------
   Cl-                      1.613     5.141e+04      0.5542       -0.0488
   Na+                      1.609     3.325e+04      0.6254        0.0027
   NaCl(aq)                0.3026     1.590e+04      1.0000       -0.5191
   Ca++                  0.003539         127.5      0.1697       -3.2215
   Methane(aq)           0.001001         14.43      1.0000       -2.9997
   Ti(OH)4(aq)          0.0009497         98.97      1.0000       -3.0224
   K+                   0.0008232         28.94      0.5542       -3.3408
   CaCl+                0.0003776         25.64      0.6254       -3.6268
   NaHSiO3(aq)          0.0002134         19.20      1.0000       -3.6709
   CaCl2(aq)            0.0001995         19.91      1.0000       -3.7001
   OH-                  0.0001371         2.096      0.5918       -4.0908
   SiO2(aq)             9.799e-05         5.294      1.0000       -4.0088
   HS-                  8.751e-05         2.602      0.5918       -4.2858
   MnCl+                4.997e-05         4.061      0.6254       -4.5051
   KCl(aq)              4.858e-05         3.256      1.0000       -4.3136
   H2(aq)               3.066e-05       0.05557      1.0000       -4.5134
   NaOH(aq)             1.915e-05        0.6887      1.0000       -4.7178
   HSiO3-               1.883e-05         1.305      0.6254       -4.9289
   Mn++                 1.193e-05        0.5890      0.1697       -5.6939
   Mg++                 1.522e-06       0.03326      0.2476       -6.4239
   AlO2-                1.265e-06       0.06709      0.6254       -6.1017
   H2S(aq)              1.021e-06       0.03128      1.0000       -5.9910
   MgCl+                8.188e-07       0.04399      0.6254       -6.2906
   S--                  4.858e-07       0.01400      0.1300       -7.1997
   NaAlO2(aq)           4.577e-07       0.03373      1.0000       -6.3394
   Fe++                 3.910e-08      0.001963      0.1697       -8.1781
   FeCl+                1.524e-08      0.001251      0.6254       -8.0209
    (only species > 1e-8 molal listed)

  Mineral saturation states
                     log Q/K                          log Q/K
 ----------------------------------------------------------------
   Mesolite           0.0000 sat    Talc              -1.3586     
   Tephroite          0.0000 sat    Mn(OH)2(am)       -1.4237     
   Annite             0.0000 sat    Chrysotile        -1.4392     
   Saponite-Na        0.0000 sat    Tremolite         -1.4432     
   Chromite           0.0000 sat    Hedenbergite      -1.4733     
   Greenalite         0.0000 sat    Ripidolite-14A    -1.5820     
   Daphnite-14A       0.0000 sat    Coesite           -1.5890     
   Troilite           0.0000 sat    Halite            -1.6241     
   Andradite          0.0000 sat    FeO               -1.6244     
   Hydroxylapatite    0.0000 sat    Cristobalite(bet  -1.6505     
   Magnetite          0.0000 sat    Wollastonite      -1.7095     
   Pyrrhotite        -0.0796        Saponite-H        -1.7175     
   Saponite-Ca       -0.2262        Gibbsite          -1.7292     
   Alabandite        -0.4051        Albite_low        -1.7671     
   Pyrite            -0.4208        Albite            -1.7671     
   Ice               -0.4906        SiO2(am)          -1.8245     
   Cronstedtite-7A   -0.5057        Pseudowollastoni  -1.8438     
   Rhodonite         -0.5870        Wustite           -2.2118     
   Saponite-Mg       -0.6213        Scolecite         -2.2857     
   Diopside          -0.7834        Enstatite         -2.2912     
   Hematite          -0.8757        Nepheline         -2.3253     
   Minnesotaite      -0.8918        Prehnite          -2.3412     
   Saponite-K        -0.9249        Epidote           -2.3541     
   Quartz            -0.9306        Epidote-ord       -2.3595     
   Diaspore          -0.9371        Natrolite         -2.4027     
   Ferrosilite       -1.0134        Fe(OH)2           -2.4276     
   Phlogopite        -1.0256        Jadeite           -2.4747     
   Tridymite         -1.1024        Brucite           -2.5466     
   Goethite          -1.1390        Whitlockite       -2.5827     
   Chalcedony        -1.1473        Albite_high       -2.6982     
   Analcime          -1.1484        Chamosite-7A      -2.8365     
   Fayalite          -1.1853        Daphnite-7A       -2.8752     
   Boehmite          -1.2319        Celadonite        -2.9605     
   Cristobalite(alp  -1.3483     
    (only minerals with log Q/K > -3 listed)

                         partial
  Gases               press. (bar)     fugacity     fug. coef.    log fug.
 ---------------------------------------------------------------------------
   CH4(g)                   1.145         1.144        0.9993      0.0585
   H2O(g)                  0.8013        0.7895        0.9852     -0.1027
   H2(g)                  0.03836       0.03839         1.001     -1.4158
   H2S(g)               3.056e-05     3.044e-05        0.9961     -4.5165
   CO2(g)               4.401e-09     4.391e-09        0.9976     -8.3574
   HCl(g)               1.684e-12     1.684e-12         1.000*   -11.7736
   CO(g)                4.879e-14     4.879e-14         1.000*   -13.3117
   C2H4(g)              2.303e-20     2.303e-20         1.000*   -19.6377
   S2(g)                1.404e-26     1.404e-26         1.000*   -25.8527
   SO2(g)               4.282e-27     4.252e-27        0.9928    -26.3715
   Na(g)                1.955e-40     1.955e-40         1.000*   -39.7088
   K(g)                 1.088e-44     1.088e-44         1.000*   -43.9633
   Cl2(g)               1.032e-49     1.032e-49         1.000*   -48.9863
   O2(g)                5.432e-61     5.431e-61        0.9999    -60.2651
   Mg(g)                7.087e-70     7.087e-70         1.000*   -69.1496
   Ca(g)                1.109e-85     1.109e-85         1.000*   -84.9550
   C(g)                 2.001e-96     2.001e-96         1.000*   -95.6987
   Al(g)               5.809e-106    5.809e-106         1.000*  -105.2359
   Si(g)               1.493e-114    1.493e-114         1.000*  -113.8258
    *no data, gas taken to be ideal

                                  In fluid              Sorbed            Kd
  Original basis total moles   moles     mg/kg      moles     mg/kg      L/kg
 -------------------------------------------------------------------------------
   H2O                 55.6       55.5  8.99e+05
   Al+++             0.0107   1.72e-06    0.0418
   Ca++              0.0203    0.00411      148.
   Cl-                 1.92       1.92  6.11e+04
   CrO4--           0.00302   4.25e-23  4.44e-18
   Fe++              0.0386   6.17e-08   0.00310
   H+                -0.264   0.000694     0.630
   HCO3-            0.00100    0.00100      54.9
   HPO4--          0.000587   6.05e-09  0.000522
   K+               0.00125   0.000871      30.6
   Mg++              0.0613   2.34e-06    0.0512
   Mn++            0.000938   6.19e-05      3.06
   Na+                 1.92       1.91  3.95e+04
   O2(aq)          -0.00271   -0.00219     -63.1
   SO4--            0.00129   8.90e-05      7.69
   SiO2(aq)           0.106   0.000330      17.8
   Ti(OH)4(aq)     0.000949   0.000949      99.0

  Elemental composition               In fluid                  Sorbed
                  total moles     moles       mg/kg        moles       mg/kg
 -------------------------------------------------------------------------------
   Aluminum           0.01066    1.723e-06     0.04183
   Calcium            0.02026     0.004113       148.3
   Carbon            0.001000     0.001000       10.81
   Chlorine             1.915        1.915   6.108e+04
   Chromium          0.003023    4.253e-23   1.989e-18
   Hydrogen             111.0        110.9   1.006e+05
   Iron               0.03855    6.172e-08    0.003101
   Magnesium          0.06128    2.339e-06     0.05115
   Manganese        0.0009381    6.185e-05       3.057
   Oxygen               55.87        55.48   7.985e+05
   Phosphorus       0.0005870    6.048e-09   0.0001686
   Potassium         0.001255    0.0008712       30.65
   Silicon             0.1056    0.0003300       8.338
   Sodium               1.918        1.910   3.951e+04
   Sulfur            0.001294    8.895e-05       2.566
   Titanium         0.0009490    0.0009490       40.88


          Step #    49             Xi = 0.0159

          Temperature = 100.0 C    Pressure =  1.013 bars
          pH =  8.190              log fO2 =  -60.268
          Eh =  -0.5019 volts      pe =  -6.7795
          Ionic strength      =    1.618902 molal
          Charge imbalance    =    0.003627 eq/kg (0.1249% error)
          Activity of water   =    0.947160
          Solvent mass        =     0.99909 kg
          Solution mass       =      1.1113 kg
          Mineral mass        =    0.018780 kg
          Solution density    =    1.013    g/cm3
          Solution viscosity  =    0.004    poise
          Chlorinity          =    1.916753 molal
          Dissolved solids    =      100969 mg/kg sol'n
          Hardness            =      367.30 mg/kg sol'n as CaCO3
            carbonate         =       47.63 mg/kg sol'n as CaCO3
            non-carbonate     =      319.66 mg/kg sol'n as CaCO3
          Carbonate alkalinity=       47.63 mg/kg sol'n as CaCO3
          Water type          =    Na-Cl
          Bulk volume         =    1.10e+03 cm3
          Fluid volume        =    1.10e+03 cm3
          Mineral volume      =        6.01 cm3
          Inert volume        =        0.00 cm3
          Porosity            =        99.5 %
          Permeability        =        81.8 cm2
          Mass reacted        =        17.8 g

                          moles          moles         grams          cm3      rxn rate
  Reactants             remaining       reacted       reacted       reacted  (mol/kg sec)
 ------------------------------------------------------------------------------------------
   H2O                    0.02394     0.0003875      0.006981          --            --  
   Al2O3                   0.4307      0.006972        0.7109          --            --  
   CaO                      1.556       0.02519         1.412          --            --  
   Cr2O3                   0.1221      0.001976        0.3003          --            --  
   FeO(ox)                  3.034       0.04912         3.529          --            --  
   K2O(ox)                0.01028     0.0001665       0.01568          --            --  
   MgO                      4.871       0.07884         3.178          --            --  
   MnO                    0.07571      0.001226       0.08694          --            --  
   Na2O(ox)                0.1281      0.002073        0.1285          --            --  
   P2O5                   0.02367     0.0003832       0.05439          --            --  
   S                      0.02372     0.0003840       0.01231      0.005957          --  
   SiO2                     8.532        0.1381         8.299          --            --  
   TiO2                   0.07660      0.001240       0.09904          --            --  

  Minerals in system     moles      log moles      grams        volume (cm3)
 ----------------------------------------------------------------------------
   Andradite             0.006943     -2.158          3.529          0.9155
   Annite               0.0004650     -3.333         0.2380         0.07176
   Chromite              0.001976     -2.704         0.4424         0.08698
   Daphnite-14A          0.002348     -2.629          1.675          0.5010
   Greenalite            0.005133     -2.290          1.908          0.5903
   Hydroxylapatite      0.0002558     -3.592         0.1285         0.04849
   Magnetite             0.001476     -2.831         0.3417         0.06571
   Saponite-Na            0.02661     -1.575          10.29           3.638
   Tephroite            0.0005827     -3.235         0.1177         0.04441
   Troilite              0.001295     -2.888         0.1138         0.04295
                                               _____________   _____________
          (total)                                     18.78           6.005 

  Aqueous species       molality    mg/kg sol'n    act. coef.     log act.
 ---------------------------------------------------------------------------
   Cl-                      1.613     5.141e+04      0.5542       -0.0487
   Na+                      1.609     3.326e+04      0.6255        0.0028
   NaCl(aq)                0.3028     1.591e+04      1.0000       -0.5189
   Ca++                  0.003507         126.4      0.1697       -3.2253
   Ti(OH)4(aq)           0.001242         129.4      1.0000       -2.9059
   Methane(aq)           0.001001         14.44      1.0000       -2.9996
   K+                   0.0008203         28.83      0.5542       -3.3424
   CaCl+                0.0003743         25.42      0.6255       -3.6306
   NaHSiO3(aq)          0.0002142         19.28      1.0000       -3.6691
   CaCl2(aq)            0.0001978         19.74      1.0000       -3.7038
   OH-                  0.0001379         2.108      0.5918       -4.0884
   SiO2(aq)             9.783e-05         5.285      1.0000       -4.0095
   HS-                  8.789e-05         2.613      0.5918       -4.2839
   MnCl+                4.947e-05         4.020      0.6255       -4.5094
   KCl(aq)              4.841e-05         3.245      1.0000       -4.3150
   H2(aq)               3.076e-05       0.05575      1.0000       -4.5120
   NaOH(aq)             1.926e-05        0.6926      1.0000       -4.7153
   HSiO3-               1.891e-05         1.310      0.6255       -4.9272
   Mn++                 1.181e-05        0.5831      0.1697       -5.6983
   Mg++                 1.507e-06       0.03294      0.2476       -6.4280
   AlO2-                1.272e-06       0.06743      0.6255       -6.0994
   H2S(aq)              1.020e-06       0.03125      1.0000       -5.9915
   MgCl+                8.112e-07       0.04358      0.6255       -6.2947
   S--                  4.906e-07       0.01414      0.1300       -7.1954
   NaAlO2(aq)           4.602e-07       0.03392      1.0000       -6.3370
   Fe++                 3.872e-08      0.001944      0.1697       -8.1824
   FeCl+                1.509e-08      0.001239      0.6255       -8.0251
    (only species > 1e-8 molal listed)

  Mineral saturation states
                     log Q/K                          log Q/K
 ----------------------------------------------------------------
   Magnetite          0.0000 sat    Talc              -1.3596     
   Andradite          0.0000 sat    Mn(OH)2(am)       -1.4233     
   Annite             0.0000 sat    Chrysotile        -1.4388     
   Saponite-Na        0.0000 sat    Tremolite         -1.4440     
   Chromite           0.0000 sat    Hedenbergite      -1.4734     
   Tephroite          0.0000 sat    Ripidolite-14A    -1.5816     
   Troilite           0.0000 sat    Coesite           -1.5897     
   Daphnite-14A       0.0000 sat    Halite            -1.6239     
   Greenalite         0.0000 sat    FeO               -1.6239     
   Hydroxylapatite    0.0000 sat    Cristobalite(bet  -1.6512     
   Mesolite          -0.0001        Wollastonite      -1.7093     
   Pyrrhotite        -0.0796        Saponite-H        -1.7183     
   Saponite-Ca       -0.2269        Gibbsite          -1.7293     
   Alabandite        -0.4052        Albite_low        -1.7668     
   Pyrite            -0.4227        Albite            -1.7668     
   Ice               -0.4906        SiO2(am)          -1.8252     
   Cronstedtite-7A   -0.5060        Pseudowollastoni  -1.8436     
   Rhodonite         -0.5874        Wustite           -2.2114     
   Saponite-Mg       -0.6220        Scolecite         -2.2872     
   Diopside          -0.7833        Enstatite         -2.2913     
   Hematite          -0.8762        Nepheline         -2.3236     
   Minnesotaite      -0.8932        Prehnite          -2.3419     
   Saponite-K        -0.9255        Epidote           -2.3550     
   Quartz            -0.9313        Epidote-ord       -2.3604     
   Diaspore          -0.9372        Natrolite         -2.4001     
   Ferrosilite       -1.0136        Fe(OH)2           -2.4271     
   Phlogopite        -1.0252        Jadeite           -2.4737     
   Tridymite         -1.1031        Brucite           -2.5460     
   Goethite          -1.1393        Whitlockite       -2.5830     
   Analcime          -1.1476        Albite_high       -2.6979     
   Chalcedony        -1.1480        Chamosite-7A      -2.8365     
   Fayalite          -1.1850        Daphnite-7A       -2.8752     
   Boehmite          -1.2320        Celadonite        -2.9621     
   Cristobalite(alp  -1.3490     
    (only minerals with log Q/K > -3 listed)

                         partial
  Gases               press. (bar)     fugacity     fug. coef.    log fug.
 ---------------------------------------------------------------------------
   CH4(g)                   1.145         1.144        0.9993      0.0586
   H2O(g)                  0.8013        0.7894        0.9852     -0.1027
   H2(g)                  0.03848       0.03851         1.001     -1.4144
   H2S(g)               3.053e-05     3.041e-05        0.9961     -4.5170
   CO2(g)               4.345e-09     4.335e-09        0.9976     -8.3630
   HCl(g)               1.675e-12     1.675e-12         1.000*   -11.7759
   CO(g)                4.832e-14     4.832e-14         1.000*   -13.3159
   C2H4(g)              2.289e-20     2.289e-20         1.000*   -19.6403
   S2(g)                1.392e-26     1.392e-26         1.000*   -25.8565
   SO2(g)               4.236e-27     4.205e-27        0.9928    -26.3762
   Na(g)                1.970e-40     1.970e-40         1.000*   -39.7056
   K(g)                 1.092e-44     1.092e-44         1.000*   -43.9618
   Cl2(g)               1.018e-49     1.018e-49         1.000*   -48.9923
   O2(g)                5.397e-61     5.396e-61        0.9999    -60.2679
   Mg(g)                7.120e-70     7.120e-70         1.000*   -69.1475
   Ca(g)                1.115e-85     1.115e-85         1.000*   -84.9528
   C(g)                 1.988e-96     1.988e-96         1.000*   -95.7015
   Al(g)               5.836e-106    5.836e-106         1.000*  -105.2339
   Si(g)               1.501e-114    1.501e-114         1.000*  -113.8237
    *no data, gas taken to be ideal

                                  In fluid              Sorbed            Kd
  Original basis total moles   moles     mg/kg      moles     mg/kg      L/kg
 -------------------------------------------------------------------------------
   H2O                 55.7       55.5  8.99e+05
   Al+++             0.0139   1.73e-06    0.0420
   Ca++              0.0262    0.00408      147.
   Cl-                 1.92       1.91  6.11e+04
   CrO4--           0.00395   4.21e-23  4.39e-18
   Fe++              0.0501   6.11e-08   0.00307
   H+                -0.345   0.000693     0.629
   HCO3-            0.00100    0.00100      54.9
   HPO4--          0.000767   6.09e-09  0.000526
   K+               0.00133   0.000868      30.5
   Mg++              0.0798   2.32e-06    0.0507
   Mn++             0.00123   6.12e-05      3.03
   Na+                 1.92       1.91  3.95e+04
   O2(aq)          -0.00354   -0.00219     -63.2
   SO4--            0.00138   8.93e-05      7.72
   SiO2(aq)           0.138   0.000331      17.9
   Ti(OH)4(aq)      0.00124    0.00124      129.

  Elemental composition               In fluid                  Sorbed
                  total moles     moles       mg/kg        moles       mg/kg
 -------------------------------------------------------------------------------
   Aluminum           0.01394    1.732e-06     0.04204
   Calcium            0.02619     0.004076       147.0
   Carbon            0.001000     0.001000       10.81
   Chlorine             1.915        1.915   6.109e+04
   Chromium          0.003953    4.208e-23   1.969e-18
   Hydrogen             111.0        110.9   1.006e+05
   Iron               0.05012    6.111e-08    0.003071
   Magnesium          0.07984    2.317e-06     0.05067
   Manganese         0.001227    6.122e-05       3.027
   Oxygen               55.98        55.46   7.985e+05
   Phosphorus       0.0007674    6.093e-09   0.0001698
   Potassium         0.001333    0.0008679       30.54
   Silicon             0.1381    0.0003307       8.357
   Sodium               1.919        1.910   3.952e+04
   Sulfur            0.001384    8.932e-05       2.577
   Titanium          0.001241     0.001241       53.47


          Step #    50             Xi = 0.0172

          Temperature = 100.0 C    Pressure =  1.013 bars
          pH =  8.526              log fO2 =  -62.473
          Eh =  -0.5676 volts      pe =  -7.6667
          Ionic strength      =    1.619239 molal
          Charge imbalance    =    0.003627 eq/kg (0.1249% error)
          Activity of water   =    0.947154
          Solvent mass        =     0.99898 kg
          Solution mass       =      1.1112 kg
          Mineral mass        =    0.020307 kg
          Solution density    =    1.013    g/cm3
          Solution viscosity  =    0.004    poise
          Chlorinity          =    1.916947 molal
          Dissolved solids    =      100990 mg/kg sol'n
          Hardness            =      368.90 mg/kg sol'n as CaCO3
            carbonate         =       50.94 mg/kg sol'n as CaCO3
            non-carbonate     =      317.96 mg/kg sol'n as CaCO3
          Carbonate alkalinity=       50.94 mg/kg sol'n as CaCO3
          Water type          =    Na-Cl
          Bulk volume         =    1.10e+03 cm3
          Fluid volume        =    1.10e+03 cm3
          Mineral volume      =        6.50 cm3
          Inert volume        =        0.00 cm3
          Porosity            =        99.4 %
          Permeability        =        80.5 cm2
          Mass reacted        =        19.3 g

                          moles          moles         grams          cm3      rxn rate
  Reactants             remaining       reacted       reacted       reacted  (mol/kg sec)
 ------------------------------------------------------------------------------------------
   H2O                    0.02391     0.0004188      0.007544          --            --  
   Al2O3                   0.4301      0.007534        0.7682          --            --  
   CaO                      1.554       0.02722         1.526          --            --  
   Cr2O3                   0.1219      0.002135        0.3246          --            --  
   FeO(ox)                  3.030       0.05308         3.814          --            --  
   K2O(ox)                0.01027     0.0001799       0.01695          --            --  
   MgO                      4.864       0.08521         3.434          --            --  
   MnO                    0.07561      0.001325       0.09396          --            --  
   Na2O(ox)                0.1279      0.002241        0.1389          --            --  
   P2O5                   0.02364     0.0004141       0.05878          --            --  
   S                      0.02369     0.0004150       0.01331      0.006437          --  
   SiO2                     8.521        0.1493         8.969          --            --  
   TiO2                   0.07650      0.001340        0.1070          --            --  

  Minerals in system     moles      log moles      grams        volume (cm3)
 ----------------------------------------------------------------------------
   Andradite             0.007581     -2.120          3.852          0.9995
   Chromite              0.002136     -2.670         0.4781         0.09400
   Daphnite-14A          0.002792     -2.554          1.992          0.5959
   Greenalite            0.005936     -2.227          2.207          0.6826
   Hydroxylapatite      0.0002764     -3.558         0.1389         0.05240
   Magnetite             0.001228     -2.911         0.2843         0.05468
   Saponite-Na            0.02874     -1.542          11.11           3.928
   Tephroite            0.0006505     -3.187         0.1314         0.04957
   Troilite              0.001332     -2.876         0.1171         0.04419
                                               _____________   _____________
          (total)                                     20.31           6.501 

  Aqueous species       molality    mg/kg sol'n    act. coef.     log act.
 ---------------------------------------------------------------------------
   Cl-                      1.613     5.142e+04      0.5542       -0.0486
   Na+                      1.609     3.325e+04      0.6255        0.0028
   NaCl(aq)                0.3028     1.591e+04      1.0000       -0.5189
   Ca++                  0.003523         126.9      0.1697       -3.2234
   Ti(OH)4(aq)           0.001342         139.9      1.0000       -2.8721
   K+                    0.001285         45.18      0.5542       -3.1473
   Methane(aq)           0.001001         14.44      1.0000       -2.9996
   H2(aq)               0.0003895        0.7060      1.0000       -3.4094
   CaCl+                0.0003760         25.53      0.6255       -3.6287
   OH-                  0.0002988         4.568      0.5918       -3.7524
   CaCl2(aq)            0.0001987         19.83      1.0000       -3.7018
   NaHSiO3(aq)          0.0001305         11.74      1.0000       -3.8845
   HS-                  8.172e-05         2.430      0.5918       -4.3155
   KCl(aq)              7.587e-05         5.085      1.0000       -4.1199
   NaOH(aq)             4.175e-05         1.501      1.0000       -4.3794
   SiO2(aq)             2.749e-05         1.485      1.0000       -4.5608
   MnCl+                1.987e-05         1.615      0.6255       -4.9056
   HSiO3-               1.152e-05        0.7981      0.6255       -5.1425
   Mn++                 4.741e-06        0.2341      0.1697       -6.0945
   AlO2-                2.231e-06        0.1183      0.6255       -5.8553
   Mg++                 1.425e-06       0.03114      0.2476       -6.4523
   S--                  9.888e-07       0.02850      0.1300       -6.8910
   NaAlO2(aq)           8.073e-07       0.05949      1.0000       -6.0930
   MgCl+                7.671e-07       0.04121      0.6255       -6.3190
   H2S(aq)              4.375e-07       0.01341      1.0000       -6.3590
   Fe++                 1.921e-08     0.0009645      0.1697       -8.4868
    (only species > 1e-8 molal listed)

  Mineral saturation states
                     log Q/K                          log Q/K
 ----------------------------------------------------------------
   Greenalite         0.0000 sat    Boehmite          -1.3239     
   Tephroite          0.0000 sat    Quartz            -1.4826     
   Troilite           0.0000 sat    Hedenbergite      -1.5346     
   Daphnite-14A       0.0000 sat    Wollastonite      -1.5868     
   Magnetite          0.0000 sat    Clinochlore-14A   -1.6216     
   Saponite-Na        0.0000 sat    Talc              -1.6220     
   Chromite           0.0000 sat    Halite            -1.6239     
   Hydroxylapatite    0.0000 sat    Tridymite         -1.6544     
   Andradite          0.0000 sat    Chalcedony        -1.6993     
   Pyrrhotite        -0.0796        Antigorite        -1.7186     
   Annite            -0.1122        Pseudowollastoni  -1.7211     
   Saponite-Ca       -0.2266        Gibbsite          -1.8212     
   Phlogopite        -0.2973        Saponite-H        -1.8292     
   Ice               -0.4906        Pyrite            -1.8928     
   Alabandite        -0.4971        Brucite           -1.8984     
   Diopside          -0.5646        Cristobalite(alp  -1.9003     
   Chrysotile        -0.5987        Wustite           -1.9218     
   Saponite-Mg       -0.6260        Minnesotaite      -1.9958     
   Cronstedtite-7A   -0.6897        Analcime          -2.0379     
   Ripidolite-14A    -0.7415        Fe(OH)2           -2.0596     
   Saponite-K        -0.8611        Coesite           -2.1410     
   Rhodonite         -0.8630        Enstatite         -2.1950     
   Fayalite          -1.0013        Cristobalite(bet  -2.2025     
   Diaspore          -1.0291        SiO2(am)          -2.3765     
   Mn(OH)2(am)       -1.1477        Nepheline         -2.6309     
   Mesolite          -1.1726        Monticellite      -2.6736     
   Ferrosilite       -1.1974        Manganosite       -2.7453     
   Hematite          -1.2437        Whitlockite       -2.8076     
   FeO               -1.2564        Prehnite          -2.8319     
   Tremolite         -1.2689        Chamosite-7A      -2.8365     
   Goethite          -1.3230        Daphnite-7A       -2.8752     
    (only minerals with log Q/K > -3 listed)

                         partial
  Gases               press. (bar)     fugacity     fug. coef.    log fug.
 ---------------------------------------------------------------------------
   CH4(g)                   1.145         1.145        0.9993      0.0586
   H2O(g)                  0.8013        0.7894        0.9852     -0.1027
   H2(g)                   0.4874        0.4877         1.001     -0.3118
   H2S(g)               1.310e-05     1.305e-05        0.9961     -4.8845
   HCl(g)               7.731e-13     7.731e-13         1.000*   -12.1118
   CO2(g)               1.690e-13     1.686e-13        0.9976    -12.7732
   CO(g)                2.380e-17     2.380e-17         1.000*   -16.6235
   C2H4(g)              1.428e-22     1.428e-22         1.000*   -21.8453
   S2(g)                1.597e-29     1.597e-29         1.000*   -28.7966
   SO2(g)               8.948e-31     8.884e-31        0.9928    -30.0514
   Na(g)                1.519e-39     1.519e-39         1.000*   -38.8184
   K(g)                 1.320e-43     1.320e-43         1.000*   -42.8795
   Cl2(g)               1.711e-51     1.711e-51         1.000*   -50.7667
   O2(g)                3.365e-63     3.365e-63        0.9999    -62.4731
   Mg(g)                4.005e-68     4.005e-68         1.000*   -67.3974
   Ca(g)                6.662e-84     6.662e-84         1.000*   -83.1764
   C(g)                 1.240e-98     1.240e-98         1.000*   -97.9066
   Al(g)               2.129e-104    2.129e-104         1.000*  -103.6719
   Si(g)               6.764e-113    6.764e-113         1.000*  -112.1698
    *no data, gas taken to be ideal

                                  In fluid              Sorbed            Kd
  Original basis total moles   moles     mg/kg      moles     mg/kg      L/kg
 -------------------------------------------------------------------------------
   H2O                 55.7       55.5  8.99e+05
   Al+++             0.0151   3.04e-06    0.0737
   Ca++              0.0282    0.00409      148.
   Cl-                 1.92       1.92  6.11e+04
   CrO4--           0.00427   1.95e-23  2.03e-18
   Fe++              0.0541   3.03e-08   0.00152
   H+                -0.373   0.000588     0.534
   HCO3-            0.00100    0.00100      54.9
   HPO4--          0.000829   2.14e-09  0.000185
   K+               0.00136    0.00136      47.8
   Mg++              0.0862   2.19e-06    0.0479
   Mn++             0.00133   2.46e-05      1.22
   Na+                 1.92       1.91  3.95e+04
   O2(aq)          -0.00382   -0.00236     -68.0
   SO4--            0.00142   8.31e-05      7.18
   SiO2(aq)           0.149   0.000169      9.15
   Ti(OH)4(aq)      0.00134    0.00134      140.

  Elemental composition               In fluid                  Sorbed
                  total moles     moles       mg/kg        moles       mg/kg
 -------------------------------------------------------------------------------
   Aluminum           0.01507    3.036e-06     0.07372
   Calcium            0.02822     0.004093       147.6
   Carbon            0.001000     0.001000       10.81
   Chlorine             1.915        1.915   6.110e+04
   Chromium          0.004272    1.948e-23   9.118e-19
   Hydrogen             111.0        110.9   1.006e+05
   Iron               0.05408    3.032e-08    0.001524
   Magnesium          0.08621    2.190e-06     0.04791
   Manganese         0.001326    2.458e-05       1.215
   Oxygen               56.02        55.46   7.985e+05
   Phosphorus       0.0008293    2.143e-09   5.975e-05
   Potassium         0.001360     0.001360       47.85
   Silicon             0.1493    0.0001693       4.279
   Sodium               1.919        1.910   3.952e+04
   Sulfur            0.001415    8.307e-05       2.397
   Titanium          0.001341     0.001341       57.78


          Step #    51             Xi = 0.0191

          Temperature = 100.0 C    Pressure =  1.013 bars
          pH =  8.568              log fO2 =  -62.776
          Eh =  -0.5763 volts      pe =  -7.7837
          Ionic strength      =    1.619579 molal
          Charge imbalance    =    0.003628 eq/kg (0.1249% error)
          Activity of water   =    0.947147
          Solvent mass        =     0.99882 kg
          Solution mass       =      1.1111 kg
          Mineral mass        =    0.022608 kg
          Solution density    =    1.013    g/cm3
          Solution viscosity  =    0.004    poise
          Chlorinity          =    1.917255 molal
          Dissolved solids    =      101019 mg/kg sol'n
          Hardness            =      377.32 mg/kg sol'n as CaCO3
            carbonate         =       51.49 mg/kg sol'n as CaCO3
            non-carbonate     =      325.83 mg/kg sol'n as CaCO3
          Carbonate alkalinity=       51.49 mg/kg sol'n as CaCO3
          Water type          =    Na-Cl
          Bulk volume         =    1.10e+03 cm3
          Fluid volume        =    1.10e+03 cm3
          Mineral volume      =        7.26 cm3
          Inert volume        =        0.00 cm3
          Porosity            =        99.3 %
          Permeability        =        78.6 cm2
          Mass reacted        =        21.4 g

                          moles          moles         grams          cm3      rxn rate
  Reactants             remaining       reacted       reacted       reacted  (mol/kg sec)
 ------------------------------------------------------------------------------------------
   H2O                    0.02386     0.0004657      0.008389          --            --  
   Al2O3                   0.4293      0.008378        0.8543          --            --  
   CaO                      1.551       0.03027         1.697          --            --  
   Cr2O3                   0.1217      0.002375        0.3609          --            --  
   FeO(ox)                  3.024       0.05903         4.241          --            --  
   K2O(ox)                0.01025     0.0002001       0.01884          --            --  
   MgO                      4.855       0.09475         3.819          --            --  
   MnO                    0.07547      0.001473        0.1045          --            --  
   Na2O(ox)                0.1277      0.002492        0.1544          --            --  
   P2O5                   0.02360     0.0004605       0.06537          --            --  
   S                      0.02365     0.0004615       0.01480      0.007158          --  
   SiO2                     8.504        0.1660         9.973          --            --  
   TiO2                   0.07635      0.001490        0.1190          --            --  

  Minerals in system     moles      log moles      grams        volume (cm3)
 ----------------------------------------------------------------------------
   Andradite             0.008514     -2.070          4.327           1.123
   Antigorite           6.596e-05     -4.181         0.2992          0.1154
   Chromite              0.002375     -2.624         0.5316          0.1045
   Daphnite-14A          0.003285     -2.483          2.344          0.7011
   Greenalite            0.007103     -2.149          2.640          0.8168
   Hydroxylapatite      0.0003073     -3.512         0.1544         0.05826
   Magnetite            0.0005029     -3.299         0.1164         0.02239
   Saponite-Na            0.03086     -1.511          11.93           4.218
   Tephroite            0.0007259     -3.139         0.1466         0.05532
   Troilite              0.001380     -2.860         0.1213         0.04578
                                               _____________   _____________
          (total)                                     22.61           7.261 

  Aqueous species       molality    mg/kg sol'n    act. coef.     log act.
 ---------------------------------------------------------------------------
   Cl-                      1.614     5.143e+04      0.5542       -0.0486
   Na+                      1.609     3.325e+04      0.6255        0.0028
   NaCl(aq)                0.3028     1.591e+04      1.0000       -0.5188
   Ca++                  0.003603         129.8      0.1697       -3.2136
   Ti(OH)4(aq)           0.001493         155.6      1.0000       -2.8260
   K+                    0.001324         46.52      0.5542       -3.1346
   Methane(aq)           0.001001         14.44      1.0000       -2.9995
   H2(aq)               0.0005519         1.000      1.0000       -3.2581
   CaCl+                0.0003846         26.11      0.6255       -3.6188
   OH-                  0.0003286         5.024      0.5918       -3.7111
   CaCl2(aq)            0.0002033         20.28      1.0000       -3.6919
   NaHSiO3(aq)          0.0001206         10.85      1.0000       -3.9188
   HS-                  8.003e-05         2.379      0.5918       -4.3246
   KCl(aq)              7.814e-05         5.237      1.0000       -4.1071
   NaOH(aq)             4.592e-05         1.651      1.0000       -4.3380
   SiO2(aq)             2.310e-05         1.248      1.0000       -4.6365
   MnCl+                1.792e-05         1.456      0.6255       -4.9504
   HSiO3-               1.064e-05        0.7374      0.6255       -5.1769
   Mn++                 4.276e-06        0.2112      0.1697       -6.1394
   AlO2-                2.383e-06        0.1264      0.6255       -5.8266
   Mg++                 1.448e-06       0.03163      0.2476       -6.4456
   S--                  1.065e-06       0.03070      0.1300       -6.8588
   NaAlO2(aq)           8.625e-07       0.06356      1.0000       -6.0642
   MgCl+                7.792e-07       0.04186      0.6255       -6.3122
   H2S(aq)              3.895e-07       0.01194      1.0000       -6.4094
   Fe++                 1.784e-08     0.0008955      0.1697       -8.5190
    (only species > 1e-8 molal listed)

  Mineral saturation states
                     log Q/K                          log Q/K
 ----------------------------------------------------------------
   Antigorite         0.0000 sat    Mesolite          -1.3367     
   Greenalite         0.0000 sat    Goethite          -1.3483     
   Daphnite-14A       0.0000 sat    Clinochlore-14A   -1.4268     
   Troilite           0.0000 sat    Hedenbergite      -1.5430     
   Tephroite          0.0000 sat    Quartz            -1.5583     
   Magnetite          0.0000 sat    Wollastonite      -1.5700     
   Chromite           0.0000 sat    Halite            -1.6238     
   Hydroxylapatite    0.0000 sat    Talc              -1.6565     
   Andradite          0.0000 sat    Pseudowollastoni  -1.7043     
   Saponite-Na        0.0000 sat    Tridymite         -1.7301     
   Pyrrhotite        -0.0796        Chalcedony        -1.7750     
   Annite            -0.1464        Brucite           -1.8090     
   Phlogopite        -0.2146        Gibbsite          -1.8338     
   Saponite-Ca       -0.2250        Saponite-H        -1.8428     
   Chrysotile        -0.4819        Wustite           -1.8820     
   Ice               -0.4906        Cristobalite(alp  -1.9760     
   Alabandite        -0.5097        Fe(OH)2           -2.0091     
   Diopside          -0.5340        Pyrite            -2.0946     
   Ripidolite-14A    -0.6247        Minnesotaite      -2.1471     
   Saponite-Mg       -0.6249        Analcime          -2.1647     
   Cronstedtite-7A   -0.7150        Enstatite         -2.1813     
   Saponite-K        -0.8569        Coesite           -2.2167     
   Rhodonite         -0.9008        Cristobalite(bet  -2.2782     
   Fayalite          -0.9760        SiO2(am)          -2.4522     
   Diaspore          -1.0417        Monticellite      -2.5673     
   Mn(OH)2(am)       -1.1099        Nepheline         -2.6778     
   FeO               -1.2059        Manganosite       -2.7075     
   Ferrosilite       -1.2226        Chamosite-7A      -2.8365     
   Tremolite         -1.2423        Whitlockite       -2.8384     
   Hematite          -1.2942        Daphnite-7A       -2.8752     
   Boehmite          -1.3365        Prehnite          -2.8992     
    (only minerals with log Q/K > -3 listed)

                         partial
  Gases               press. (bar)     fugacity     fug. coef.    log fug.
 ---------------------------------------------------------------------------
   CH4(g)                   1.146         1.145        0.9993      0.0587
   H2O(g)                  0.8013        0.7894        0.9852     -0.1027
   H2(g)                   0.6905        0.6910         1.001     -0.1605
   H2S(g)               1.166e-05     1.162e-05        0.9961     -4.9349
   HCl(g)               7.030e-13     7.030e-13         1.000*   -12.1530
   CO2(g)               4.193e-14     4.183e-14        0.9976    -13.3785
   CO(g)                8.367e-18     8.367e-18         1.000*   -17.0774
   C2H4(g)              7.115e-23     7.115e-23         1.000*   -22.1479
   S2(g)                6.307e-30     6.307e-30         1.000*   -29.2002
   SO2(g)               2.801e-31     2.781e-31        0.9928    -30.5559
   Na(g)                1.989e-39     1.989e-39         1.000*   -38.7014
   K(g)                 1.779e-43     1.779e-43         1.000*   -42.7497
   Cl2(g)               9.987e-52     9.987e-52         1.000*   -51.0006
   O2(g)                1.676e-63     1.676e-63        0.9999    -62.7757
   Mg(g)                6.972e-68     6.972e-68         1.000*   -67.1567
   Ca(g)                1.168e-83     1.168e-83         1.000*   -82.9326
   C(g)                 6.178e-99     6.178e-99         1.000*   -98.2092
   Al(g)               3.487e-104    3.487e-104         1.000*  -103.4575
   Si(g)               1.141e-112    1.141e-112         1.000*  -111.9428
    *no data, gas taken to be ideal

                                  In fluid              Sorbed            Kd
  Original basis total moles   moles     mg/kg      moles     mg/kg      L/kg
 -------------------------------------------------------------------------------
   H2O                 55.7       55.4  8.99e+05
   Al+++             0.0168   3.24e-06    0.0788
   Ca++              0.0313    0.00419      151.
   Cl-                 1.92       1.91  6.11e+04
   CrO4--           0.00475   1.80e-23  1.88e-18
   Fe++              0.0600   2.82e-08   0.00142
   H+                -0.414   0.000563     0.510
   HCO3-            0.00100    0.00100      54.9
   HPO4--          0.000922   1.82e-09  0.000157
   K+               0.00140    0.00140      49.3
   Mg++              0.0958   2.22e-06    0.0487
   Mn++             0.00147   2.22e-05      1.10
   Na+                 1.92       1.91  3.95e+04
   O2(aq)          -0.00425   -0.00244     -70.2
   SO4--            0.00146   8.14e-05      7.04
   SiO2(aq)           0.166   0.000154      8.33
   Ti(OH)4(aq)      0.00149    0.00149      156.

  Elemental composition               In fluid                  Sorbed
                  total moles     moles       mg/kg        moles       mg/kg
 -------------------------------------------------------------------------------
   Aluminum           0.01676    3.243e-06     0.07876
   Calcium            0.03127     0.004186       151.0
   Carbon            0.001000     0.001000       10.81
   Chlorine             1.915        1.915   6.111e+04
   Chromium          0.004750    1.804e-23   8.444e-19
   Hydrogen             111.0        110.9   1.006e+05
   Iron               0.06003    2.815e-08    0.001415
   Magnesium          0.09575    2.224e-06     0.04865
   Manganese         0.001474    2.217e-05       1.096
   Oxygen               56.07        55.45   7.985e+05
   Phosphorus       0.0009220    1.818e-09   5.068e-05
   Potassium         0.001400     0.001400       49.27
   Silicon             0.1660    0.0001541       3.896
   Sodium               1.920        1.910   3.952e+04
   Sulfur            0.001462    8.139e-05       2.349
   Titanium          0.001491     0.001491       64.26


          Step #    52             Xi = 0.0205

          Temperature = 100.0 C    Pressure =  1.013 bars
          pH =  8.579              log fO2 =  -62.938
          Eh =  -0.5801 volts      pe =  -7.8353
          Ionic strength      =    1.619806 molal
          Charge imbalance    =    0.003628 eq/kg (0.1249% error)
          Activity of water   =    0.947141
          Solvent mass        =     0.99871 kg
          Solution mass       =      1.1110 kg
          Mineral mass        =    0.024204 kg
          Solution density    =    1.013    g/cm3
          Solution viscosity  =    0.004    poise
          Chlorinity          =    1.917469 molal
          Dissolved solids    =      101039 mg/kg sol'n
          Hardness            =      382.91 mg/kg sol'n as CaCO3
            carbonate         =       51.64 mg/kg sol'n as CaCO3
            non-carbonate     =      331.27 mg/kg sol'n as CaCO3
          Carbonate alkalinity=       51.64 mg/kg sol'n as CaCO3
          Water type          =    Na-Cl
          Bulk volume         =    1.10e+03 cm3
          Fluid volume        =    1.10e+03 cm3
          Mineral volume      =        7.79 cm3
          Inert volume        =        0.00 cm3
          Porosity            =        99.3 %
          Permeability        =        77.4 cm2
          Mass reacted        =        22.9 g

                          moles          moles         grams          cm3      rxn rate
  Reactants             remaining       reacted       reacted       reacted  (mol/kg sec)
 ------------------------------------------------------------------------------------------
   H2O                    0.02383     0.0004982      0.008976          --            --  
   Al2O3                   0.4287      0.008964        0.9140          --            --  
   CaO                      1.549       0.03238         1.816          --            --  
   Cr2O3                   0.1215      0.002541        0.3861          --            --  
   FeO(ox)                  3.020       0.06315         4.537          --            --  
   K2O(ox)                0.01024     0.0002140       0.02016          --            --  
   MgO                      4.848        0.1014         4.086          --            --  
   MnO                    0.07536      0.001576        0.1118          --            --  
   Na2O(ox)                0.1275      0.002666        0.1652          --            --  
   P2O5                   0.02356     0.0004927       0.06994          --            --  
   S                      0.02361     0.0004937       0.01583      0.007659          --  
   SiO2                     8.493        0.1776         10.67          --            --  
   TiO2                   0.07624      0.001594        0.1273          --            --  

  Minerals in system     moles      log moles      grams        volume (cm3)
 ----------------------------------------------------------------------------
   Andradite             0.009163     -2.038          4.656           1.208
   Antigorite           0.0001124     -3.949         0.5096          0.1965
   Chromite              0.002541     -2.595         0.5688          0.1118
   Daphnite-14A          0.003629     -2.440          2.589          0.7745
   Greenalite            0.007910     -2.102          2.940          0.9096
   Hydroxylapatite      0.0003288     -3.483         0.1652         0.06232
   Saponite-Na            0.03233     -1.490          12.49           4.419
   Tephroite            0.0007778     -3.109         0.1571         0.05928
   Troilite              0.001411     -2.851         0.1240         0.04679
                                               _____________   _____________
          (total)                                     24.20           7.788 

  Aqueous species       molality    mg/kg sol'n    act. coef.     log act.
 ---------------------------------------------------------------------------
   Cl-                      1.614     5.143e+04      0.5542       -0.0485
   Na+                      1.609     3.325e+04      0.6255        0.0028
   NaCl(aq)                0.3029     1.591e+04      1.0000       -0.5187
   Ca++                  0.003657         131.8      0.1697       -3.2072
   Ti(OH)4(aq)           0.001597         166.4      1.0000       -2.7966
   K+                    0.001350         47.46      0.5542       -3.1259
   Methane(aq)           0.001001         14.44      1.0000       -2.9994
   H2(aq)               0.0006656         1.206      1.0000       -3.1768
   CaCl+                0.0003903         26.50      0.6255       -3.6124
   OH-                  0.0003370         5.153      0.5918       -3.7001
   CaCl2(aq)            0.0002064         20.59      1.0000       -3.6854
   NaHSiO3(aq)          0.0001230         11.07      1.0000       -3.9101
   HS-                  8.179e-05         2.432      0.5918       -4.3151
   KCl(aq)              7.972e-05         5.342      1.0000       -4.0985
   NaOH(aq)             4.709e-05         1.693      1.0000       -4.3270
   SiO2(aq)             2.298e-05         1.241      1.0000       -4.6387
   MnCl+                1.708e-05         1.388      0.6255       -4.9712
   HSiO3-               1.086e-05        0.7523      0.6255       -5.1681
   Mn++                 4.075e-06        0.2013      0.1697       -6.1602
   AlO2-                2.442e-06        0.1295      0.6255       -5.8160
   Mg++                 1.381e-06       0.03018      0.2476       -6.4660
   S--                  1.116e-06       0.03218      0.1300       -6.8383
   NaAlO2(aq)           8.839e-07       0.06513      1.0000       -6.0536
   MgCl+                7.436e-07       0.03994      0.6255       -6.3325
   H2S(aq)              3.882e-07       0.01189      1.0000       -6.4110
   Fe++                 1.702e-08     0.0008543      0.1697       -8.5395
    (only species > 1e-8 molal listed)

  Mineral saturation states
                     log Q/K                          log Q/K
 ----------------------------------------------------------------
   Greenalite         0.0000 sat    Hematite          -1.3724     
   Hydroxylapatite    0.0000 sat    Goethite          -1.3874     
   Tephroite          0.0000 sat    Clinochlore-14A   -1.4264     
   Saponite-Na        0.0000 sat    Hedenbergite      -1.5177     
   Troilite           0.0000 sat    Wollastonite      -1.5439     
   Antigorite         0.0000 sat    Quartz            -1.5605     
   Chromite           0.0000 sat    Halite            -1.6237     
   Andradite          0.0000 sat    Talc              -1.6607     
   Daphnite-14A       0.0000 sat    Pseudowollastoni  -1.6782     
   Magnetite         -0.0768        Tridymite         -1.7323     
   Pyrrhotite        -0.0796        Chalcedony        -1.7772     
   Annite            -0.1294        Brucite           -1.8074     
   Phlogopite        -0.1974        Gibbsite          -1.8342     
   Saponite-Ca       -0.2239        Saponite-H        -1.8464     
   Chrysotile        -0.4816        Wustite           -1.8849     
   Ice               -0.4906        Cristobalite(alp  -1.9782     
   Diopside          -0.5086        Fe(OH)2           -2.0076     
   Alabandite        -0.5101        Minnesotaite      -2.1517     
   Ripidolite-14A    -0.6244        Analcime          -2.1591     
   Saponite-Mg       -0.6283        Pyrite            -2.1774     
   Cronstedtite-7A   -0.7925        Enstatite         -2.1819     
   Saponite-K        -0.8541        Coesite           -2.2189     
   Rhodonite         -0.9020        Cristobalite(bet  -2.2804     
   Fayalite          -0.9753        SiO2(am)          -2.4544     
   Diaspore          -1.0421        Monticellite      -2.5396     
   Mn(OH)2(am)       -1.1087        Nepheline         -2.6694     
   Tremolite         -1.1957        Manganosite       -2.7063     
   FeO               -1.2044        Chamosite-7A      -2.8365     
   Ferrosilite       -1.2234        Whitlockite       -2.8479     
   Mesolite          -1.3182        Prehnite          -2.8500     
   Boehmite          -1.3369        Daphnite-7A       -2.8752     
    (only minerals with log Q/K > -3 listed)

                         partial
  Gases               press. (bar)     fugacity     fug. coef.    log fug.
 ---------------------------------------------------------------------------
   CH4(g)                   1.146         1.145        0.9993      0.0588
   H2(g)                   0.8327        0.8333         1.001     -0.0792
   H2O(g)                  0.8013        0.7894        0.9852     -0.1027
   H2S(g)               1.162e-05     1.158e-05        0.9961     -4.9365
   HCl(g)               6.855e-13     6.855e-13         1.000*   -12.1640
   CO2(g)               1.983e-14     1.979e-14        0.9976    -13.7036
   CO(g)                4.772e-18     4.772e-18         1.000*   -17.3213
   C2H4(g)              4.894e-23     4.894e-23         1.000*   -22.3103
   S2(g)                4.307e-30     4.307e-30         1.000*   -29.3658
   SO2(g)               1.592e-31     1.580e-31        0.9928    -30.8013
   Na(g)                2.240e-39     2.240e-39         1.000*   -38.6498
   K(g)                 2.044e-43     2.044e-43         1.000*   -42.6895
   Cl2(g)               7.875e-52     7.875e-52         1.000*   -51.1037
   O2(g)                1.153e-63     1.153e-63        0.9999    -62.9383
   Mg(g)                8.438e-68     8.438e-68         1.000*   -67.0738
   Ca(g)                1.503e-83     1.503e-83         1.000*   -82.8229
   C(g)                 4.249e-99     4.249e-99         1.000*   -98.3717
   Al(g)               4.614e-104    4.614e-104         1.000*  -103.3359
   Si(g)               1.650e-112    1.650e-112         1.000*  -111.7825
    *no data, gas taken to be ideal

                                  In fluid              Sorbed            Kd
  Original basis total moles   moles     mg/kg      moles     mg/kg      L/kg
 -------------------------------------------------------------------------------
   H2O                 55.7       55.4  8.99e+05
   Al+++             0.0179   3.32e-06    0.0807
   Ca++              0.0334    0.00425      153.
   Cl-                 1.92       1.91  6.11e+04
   CrO4--           0.00508   1.88e-23  1.96e-18
   Fe++              0.0642   2.69e-08   0.00135
   H+                -0.443   0.000552     0.501
   HCO3-            0.00100    0.00100      54.9
   HPO4--          0.000986   1.72e-09  0.000148
   K+               0.00143    0.00143      50.3
   Mg++               0.102   2.12e-06    0.0464
   Mn++             0.00158   2.11e-05      1.05
   Na+                 1.92       1.91  3.95e+04
   O2(aq)          -0.00455   -0.00250     -72.0
   SO4--            0.00149   8.32e-05      7.19
   SiO2(aq)           0.178   0.000157      8.47
   Ti(OH)4(aq)      0.00160    0.00160      166.

  Elemental composition               In fluid                  Sorbed
                  total moles     moles       mg/kg        moles       mg/kg
 -------------------------------------------------------------------------------
   Aluminum           0.01793    3.323e-06     0.08070
   Calcium            0.03338     0.004248       153.3
   Carbon            0.001000     0.001000       10.81
   Chlorine             1.915        1.915   6.111e+04
   Chromium          0.005082    1.879e-23   8.792e-19
   Hydrogen             111.0        110.9   1.006e+05
   Iron               0.06415    2.686e-08    0.001350
   Magnesium           0.1024    2.122e-06     0.04643
   Manganese         0.001577    2.113e-05       1.045
   Oxygen               56.11        55.44   7.985e+05
   Phosphorus       0.0009864    1.715e-09   4.781e-05
   Potassium         0.001428     0.001428       50.26
   Silicon             0.1776    0.0001566       3.960
   Sodium               1.920        1.910   3.952e+04
   Sulfur            0.001494    8.319e-05       2.401
   Titanium          0.001595     0.001595       68.75


          Step #    56             Xi = 0.0368

          Temperature = 100.0 C    Pressure =  1.013 bars
          pH =  8.673              log fO2 =  -65.069
          Eh =  -0.6265 volts      pe =  -8.4627
          Ionic strength      =    1.623489 molal
          Charge imbalance    =    0.003631 eq/kg (0.1249% error)
          Activity of water   =    0.947082
          Solvent mass        =     0.99761 kg
          Solution mass       =      1.1100 kg
          Mineral mass        =    0.043392 kg
          Solution density    =    1.013    g/cm3
          Solution viscosity  =    0.004    poise
          Chlorinity          =    1.919579 molal
          Dissolved solids    =      101268 mg/kg sol'n
          Hardness            =      574.93 mg/kg sol'n as CaCO3
            carbonate         =       53.08 mg/kg sol'n as CaCO3
            non-carbonate     =      521.85 mg/kg sol'n as CaCO3
          Carbonate alkalinity=       53.08 mg/kg sol'n as CaCO3
          Water type          =    Na-Cl
          Bulk volume         =    1.11e+03 cm3
          Fluid volume        =    1.10e+03 cm3
          Mineral volume      =        13.9 cm3
          Inert volume        =        0.00 cm3
          Porosity            =        98.7 %
          Permeability        =        63.9 cm2
          Mass reacted        =        41.2 g

                          moles          moles         grams          cm3      rxn rate
  Reactants             remaining       reacted       reacted       reacted  (mol/kg sec)
 ------------------------------------------------------------------------------------------
   H2O                    0.02343     0.0008948       0.01612          --            --  
   Al2O3                   0.4215       0.01610         1.641          --            --  
   CaO                      1.523       0.05815         3.261          --            --  
   Cr2O3                   0.1195      0.004563        0.6935          --            --  
   FeO(ox)                  2.970        0.1134         8.148          --            --  
   K2O(ox)                0.01007     0.0003844       0.03621          --            --  
   MgO                      4.767        0.1821         7.338          --            --  
   MnO                    0.07411      0.002830        0.2008          --            --  
   Na2O(ox)                0.1254      0.004788        0.2967          --            --  
   P2O5                   0.02317     0.0008849        0.1256          --            --  
   S                      0.02322     0.0008867       0.02843       0.01375          --  
   SiO2                     8.351        0.3189         19.16          --            --  
   TiO2                   0.07497      0.002863        0.2287          --            --  

  Minerals in system     moles      log moles      grams        volume (cm3)
 ----------------------------------------------------------------------------
   Andradite              0.01661     -1.780          8.441           2.190
   Annite               0.0001408     -3.851        0.07208         0.02173
   Antigorite           0.0001750     -3.757         0.7936          0.3060
   Chromite              0.004563     -2.341          1.021          0.2008
   Daphnite-14A          0.006420     -2.192          4.581           1.370
   Greenalite             0.01411     -1.851          5.245           1.622
   Hydroxylapatite      0.0005902     -3.229         0.2965          0.1119
   Saponite-Na            0.05822     -1.235          22.50           7.958
   Tephroite             0.001409     -2.851         0.2845          0.1073
   Troilite              0.001786     -2.748         0.1570         0.05926
                                               _____________   _____________
          (total)                                     43.39           13.95 

  Aqueous species       molality    mg/kg sol'n    act. coef.     log act.
 ---------------------------------------------------------------------------
   Cl-                      1.615     5.147e+04      0.5542       -0.0480
   Na+                      1.607     3.320e+04      0.6255        0.0022
   NaCl(aq)                0.3028     1.591e+04      1.0000       -0.5188
   H2(aq)                0.007737         14.02      1.0000       -2.1115
   Ca++                  0.005493         197.8      0.1696       -3.0307
   Ti(OH)4(aq)           0.002871         299.1      1.0000       -2.5420
   K+                    0.001541         54.14      0.5542       -3.0686
   Methane(aq)           0.001002         14.45      1.0000       -2.9990
   CaCl+                0.0005867         39.83      0.6255       -3.4353
   OH-                  0.0004191         6.406      0.5919       -3.6055
   CaCl2(aq)            0.0003106         30.98      1.0000       -3.5078
   NaHSiO3(aq)          0.0001461         13.14      1.0000       -3.8354
   HS-                  9.871e-05         2.934      0.5919       -4.2334
   KCl(aq)              9.107e-05         6.102      1.0000       -4.0406
   NaOH(aq)             5.849e-05         2.102      1.0000       -4.2329
   SiO2(aq)             2.197e-05         1.186      1.0000       -4.6582
   HSiO3-               1.291e-05        0.8942      0.6255       -5.0929
   MnCl+                1.131e-05        0.9187      0.6255       -5.1503
   AlO2-                3.014e-06        0.1598      0.6255       -5.7246
   Mn++                 2.696e-06        0.1331      0.1696       -6.3398
   S--                  1.676e-06       0.04831      0.1299       -6.6620
   NaAlO2(aq)           1.090e-06       0.08027      1.0000       -5.9627
   Mg++                 9.220e-07       0.02014      0.2476       -6.6415
   MgCl+                4.968e-07       0.02668      0.6255       -6.5076
   H2S(aq)              3.767e-07       0.01154      1.0000       -6.4240
   Fe++                 1.134e-08     0.0005692      0.1696       -8.7158
    (only species > 1e-8 molal listed)

  Mineral saturation states
                     log Q/K                          log Q/K
 ----------------------------------------------------------------
   Hydroxylapatite    0.0000 sat    Boehmite          -1.3401     
   Saponite-Na        0.0000 sat    Clinochlore-14A   -1.4223     
   Chromite           0.0000 sat    Quartz            -1.5800     
   Tephroite          0.0000 sat    Halite            -1.6238     
   Annite             0.0000 sat    Talc              -1.6972     
   Daphnite-14A       0.0000 sat    Tridymite         -1.7518     
   Antigorite         0.0000 sat    Brucite           -1.7937     
   Andradite          0.0000 sat    Chalcedony        -1.7967     
   Troilite           0.0000 sat    Cronstedtite-7A   -1.8255     
   Greenalite         0.0000 sat    Gibbsite          -1.8374     
   Phlogopite        -0.0656        Saponite-H        -1.8775     
   Pyrrhotite        -0.0796        Goethite          -1.9071     
   Diopside          -0.1677        Wustite           -1.9291     
   Saponite-Ca       -0.1946        Fe(OH)2           -1.9947     
   Chrysotile        -0.4792        Cristobalite(alp  -1.9977     
   Ice               -0.4906        Analcime          -2.1116     
   Alabandite        -0.5134        Monticellite      -2.1794     
   Tremolite         -0.5504        Prehnite          -2.1830     
   Ripidolite-14A    -0.6220        Enstatite         -2.1876     
   Saponite-Mg       -0.6571        Minnesotaite      -2.1905     
   Saponite-K        -0.8350        Coesite           -2.2384     
   Rhodonite         -0.9117        Cristobalite(bet  -2.2999     
   Fayalite          -0.9688        Hematite          -2.4119     
   Diaspore          -1.0453        SiO2(am)          -2.4739     
   Mesolite          -1.0792        Nepheline         -2.5980     
   Mn(OH)2(am)       -1.0990        Grossular         -2.6051     
   Magnetite         -1.1032        Manganosite       -2.6966     
   Hedenbergite      -1.1777        Chamosite-7A      -2.8365     
   FeO               -1.1915        Daphnite-7A       -2.8752     
   Wollastonite      -1.1974        Epidote           -2.9639     
   Ferrosilite       -1.2298        Epidote-ord       -2.9693     
   Pseudowollastoni  -1.3317        Whitlockite       -2.9698     
    (only minerals with log Q/K > -3 listed)

                         partial
  Gases               press. (bar)     fugacity     fug. coef.    log fug.
 ---------------------------------------------------------------------------
   H2(g)                    9.679         9.686         1.001      0.9861
   CH4(g)                   1.147         1.146        0.9993      0.0592
   H2O(g)                  0.8012        0.7894        0.9852     -0.1027
   H2S(g)               1.128e-05     1.123e-05        0.9961     -4.9495
   HCl(g)               5.518e-13     5.518e-13         1.000*   -12.2582
   CO2(g)               1.087e-18     1.085e-18        0.9976    -17.9647
   CO(g)                3.042e-21     3.042e-21         1.000*   -20.5169
   C2H4(g)              3.630e-25     3.630e-25         1.000*   -24.4401
   S2(g)                3.002e-32     3.002e-32         1.000*   -31.5226
   SO2(g)               9.834e-35     9.763e-35        0.9928    -34.0104
   Na(g)                9.485e-39     9.485e-39         1.000*   -38.0229
   K(g)                 9.891e-43     9.891e-43         1.000*   -42.0048
   Cl2(g)               4.390e-53     4.390e-53         1.000*   -52.3575
   O2(g)                8.530e-66     8.529e-66        0.9999    -65.0691
   Mg(g)                1.013e-66     1.013e-66         1.000*   -65.9946
   Ca(g)                4.059e-82     4.059e-82         1.000*   -81.3916
   C(g)                3.148e-101    3.148e-101         1.000*  -100.5020
   Al(g)               1.815e-102    1.815e-102         1.000*  -101.7411
   Si(g)               2.132e-110    2.132e-110         1.000*  -109.6711
    *no data, gas taken to be ideal

                                  In fluid              Sorbed            Kd
  Original basis total moles   moles     mg/kg      moles     mg/kg      L/kg
 -------------------------------------------------------------------------------
   H2O                 55.9       55.4  8.99e+05
   Al+++             0.0322   4.10e-06    0.0995
   Ca++              0.0592    0.00637      230.
   Cl-                 1.92       1.91  6.12e+04
   CrO4--           0.00913   4.06e-23  4.24e-18
   Fe++               0.114   1.79e-08  0.000900
   H+                -0.796   0.000448     0.407
   HCO3-            0.00100    0.00100      55.0
   HPO4--           0.00177   6.51e-10  5.63e-05
   K+               0.00177    0.00163      57.3
   Mg++               0.183   1.42e-06    0.0310
   Mn++             0.00283   1.40e-05     0.691
   Na+                 1.92       1.91  3.95e+04
   O2(aq)          -0.00817   -0.00606     -175.
   SO4--            0.00189   0.000101      8.70
   SiO2(aq)           0.319   0.000181      9.77
   Ti(OH)4(aq)      0.00286    0.00286      299.

  Elemental composition               In fluid                  Sorbed
                  total moles     moles       mg/kg        moles       mg/kg
 -------------------------------------------------------------------------------
   Aluminum           0.03220    4.095e-06     0.09954
   Calcium            0.05915     0.006375       230.2
   Carbon            0.001000     0.001000       10.82
   Chlorine             1.915        1.915   6.116e+04
   Chromium          0.009126    4.055e-23   1.900e-18
   Hydrogen             111.0        110.8   1.006e+05
   Iron                0.1144    1.789e-08   0.0009001
   Magnesium           0.1831    1.415e-06     0.03099
   Manganese         0.002831    1.397e-05      0.6914
   Oxygen               56.59        55.39   7.983e+05
   Phosphorus        0.001771    6.512e-10   1.817e-05
   Potassium         0.001769     0.001628       57.34
   Silicon             0.3189    0.0001805       4.568
   Sodium               1.925        1.905   3.946e+04
   Sulfur            0.001887    0.0001005       2.904
   Titanium          0.002864     0.002864       123.5


          Step #    60             Xi = 0.0736

          Temperature = 100.0 C    Pressure =  1.013 bars
          pH =  8.632              log fO2 =  -66.037
          Eh =  -0.6414 volts      pe =  -8.6631
          Ionic strength      =    1.631415 molal
          Charge imbalance    =    0.003638 eq/kg (0.1249% error)
          Activity of water   =    0.946951
          Solvent mass        =     0.99515 kg
          Solution mass       =      1.1079 kg
          Mineral mass        =    0.086689 kg
          Solution density    =    1.013    g/cm3
          Solution viscosity  =    0.004    poise
          Chlorinity          =    1.924338 molal
          Dissolved solids    =      101765 mg/kg sol'n
          Hardness            =      998.01 mg/kg sol'n as CaCO3
            carbonate         =       52.56 mg/kg sol'n as CaCO3
            non-carbonate     =      945.45 mg/kg sol'n as CaCO3
          Carbonate alkalinity=       52.56 mg/kg sol'n as CaCO3
          Water type          =    Na-Cl
          Bulk volume         =    1.12e+03 cm3
          Fluid volume        =    1.09e+03 cm3
          Mineral volume      =        27.8 cm3
          Inert volume        =        0.00 cm3
          Porosity            =        97.5 %
          Permeability        =        41.8 cm2
          Mass reacted        =        82.3 g

                          moles          moles         grams          cm3      rxn rate
  Reactants             remaining       reacted       reacted       reacted  (mol/kg sec)
 ------------------------------------------------------------------------------------------
   H2O                    0.02254      0.001789       0.03223          --            --  
   Al2O3                   0.4055       0.03219         3.282          --            --  
   CaO                      1.465        0.1163         6.521          --            --  
   Cr2O3                   0.1149      0.009124         1.387          --            --  
   FeO(ox)                  2.857        0.2268         16.29          --            --  
   K2O(ox)               0.009681     0.0007686       0.07240          --            --  
   MgO                      4.585        0.3641         14.67          --            --  
   MnO                    0.07128      0.005659        0.4014          --            --  
   Na2O(ox)                0.1206      0.009574        0.5934          --            --  
   P2O5                   0.02229      0.001769        0.2512          --            --  
   S                      0.02233      0.001773       0.05686       0.02750          --  
   SiO2                     8.033        0.6378         38.32          --            --  
   TiO2                   0.07211      0.005725        0.4573          --            --  

  Minerals in system     moles      log moles      grams        volume (cm3)
 ----------------------------------------------------------------------------
   Andradite              0.03323     -1.478          16.89           4.381
   Annite               0.0007922     -3.101         0.4055          0.1222
   Antigorite           0.0003350     -3.475          1.520          0.5860
   Chromite              0.009124     -2.040          2.042          0.4016
   Daphnite-14A           0.01264     -1.898          9.016           2.697
   Diopside             0.0006527     -3.185         0.1413         0.04314
   Greenalite             0.02799     -1.553          10.40           3.219
   Hydroxylapatite       0.001180     -2.928         0.5927          0.2237
   Saponite-Na             0.1161     -0.935          44.87           15.87
   Tephroite             0.002822     -2.549         0.5699          0.2150
   Troilite              0.002681     -2.572         0.2357         0.08894
                                               _____________   _____________
          (total)                                     86.69           27.85 

  Aqueous species       molality    mg/kg sol'n    act. coef.     log act.
 ---------------------------------------------------------------------------
   Cl-                      1.619     5.157e+04      0.5542       -0.0470
   Na+                      1.602     3.308e+04      0.6257        0.0011
   NaCl(aq)                0.3028     1.589e+04      1.0000       -0.5189
   H2(aq)                 0.02357         42.67      1.0000       -1.6277
   Ca++                  0.009537         343.3      0.1696       -2.7912
   Ti(OH)4(aq)           0.005754         599.1      1.0000       -2.2400
   K+                    0.001656         58.14      0.5542       -3.0374
   CaCl+                 0.001020         69.23      0.6257       -3.1948
   Methane(aq)           0.001005         14.48      1.0000       -2.9979
   CaCl2(aq)            0.0005417         54.00      1.0000       -3.2663
   OH-                  0.0003808         5.817      0.5920       -3.6470
   NaHSiO3(aq)          0.0001351         12.15      1.0000       -3.8693
   KCl(aq)              9.810e-05         6.569      1.0000       -4.0083
   HS-                  9.089e-05         2.700      0.5920       -4.2692
   NaOH(aq)             5.301e-05         1.904      1.0000       -4.2756
   SiO2(aq)             2.242e-05         1.210      1.0000       -4.6494
   MnCl+                1.358e-05         1.103      0.6257       -5.0706
   HSiO3-               1.196e-05        0.8285      0.6257       -5.1257
   Mn++                 3.232e-06        0.1595      0.1696       -6.2611
   AlO2-                2.748e-06        0.1456      0.6257       -5.7646
   S--                  1.404e-06       0.04045      0.1298       -6.7392
   Mg++                 1.101e-06       0.02403      0.2476       -6.5646
   NaAlO2(aq)           9.910e-07       0.07296      1.0000       -6.0039
   MgCl+                5.943e-07       0.03190      0.6257       -6.4296
   H2S(aq)              3.818e-07       0.01169      1.0000       -6.4182
   Fe++                 1.355e-08     0.0006799      0.1696       -8.6386
    (only species > 1e-8 molal listed)

  Mineral saturation states
                     log Q/K                          log Q/K
 ----------------------------------------------------------------
   Tephroite          0.0000 sat    Clinochlore-14A   -1.4242     
   Annite             0.0000 sat    Quartz            -1.5712     
   Chromite           0.0000 sat    Magnetite         -1.6045     
   Troilite           0.0000 sat    Halite            -1.6239     
   Andradite          0.0000 sat    Talc              -1.6807     
   Antigorite         0.0000 sat    Tridymite         -1.7430     
   Greenalite         0.0000 sat    Chalcedony        -1.7879     
   Diopside           0.0000 sat    Brucite           -1.7999     
   Daphnite-14A       0.0000 sat    Gibbsite          -1.8360     
   Hydroxylapatite    0.0000 sat    Prehnite          -1.8410     
   Saponite-Na        0.0000 sat    Saponite-H        -1.8634     
   Phlogopite        -0.0667        Wustite           -1.9602     
   Pyrrhotite        -0.0796        Cristobalite(alp  -1.9889     
   Saponite-Ca       -0.1547        Fe(OH)2           -2.0005     
   Tremolite         -0.1985        Monticellite      -2.0204     
   Chrysotile        -0.4803        Grossular         -2.1067     
   Ice               -0.4907        Analcime          -2.1333     
   Alabandite        -0.5119        Goethite          -2.1549     
   Ripidolite-14A    -0.6231        Minnesotaite      -2.1729     
   Saponite-Mg       -0.6440        Enstatite         -2.1850     
   Saponite-K        -0.8243        Coesite           -2.2296     
   Rhodonite         -0.9073        Cristobalite(bet  -2.2911     
   Fayalite          -0.9716        Cronstedtite-7A   -2.3239     
   Mesolite          -0.9761        SiO2(am)          -2.4651     
   Hedenbergite      -1.0095        Nepheline         -2.6304     
   Wollastonite      -1.0323        Fe                -2.6635     
   Diaspore          -1.0439        Manganosite       -2.7010     
   Mn(OH)2(am)       -1.1035        Chamosite-7A      -2.8365     
   Pseudowollastoni  -1.1666        Epidote           -2.8696     
   FeO               -1.1973        Epidote-ord       -2.8750     
   Ferrosilite       -1.2268        Daphnite-7A       -2.8752     
   Boehmite          -1.3387        Hematite          -2.9073     
    (only minerals with log Q/K > -3 listed)

                         partial
  Gases               press. (bar)     fugacity     fug. coef.    log fug.
 ---------------------------------------------------------------------------
   H2(g)                    29.49         29.51         1.001      1.4699
   CH4(g)                   1.150         1.149        0.9993      0.0603
   H2O(g)                  0.8011        0.7893        0.9852     -0.1028
   H2S(g)               1.143e-05     1.138e-05        0.9961     -4.9437
   HCl(g)               6.087e-13     6.087e-13         1.000*   -12.2156
   CO2(g)               1.266e-20     1.263e-20        0.9976    -19.8988
   CO(g)                1.079e-22     1.079e-22         1.000*   -21.9672
   C2H4(g)              3.931e-26     3.931e-26         1.000*   -25.4055
   S2(g)                3.322e-33     3.322e-33         1.000*   -32.4786
   SO2(g)               3.524e-36     3.499e-36        0.9928    -35.4561
   Na(g)                1.501e-38     1.501e-38         1.000*   -37.8237
   K(g)                 1.686e-42     1.686e-42         1.000*   -41.7732
   Cl2(g)               1.753e-53     1.753e-53         1.000*   -52.7561
   Mg(g)                3.041e-66     3.041e-66         1.000*   -65.5169
   O2(g)                9.190e-67     9.188e-67        0.9999    -66.0368
   Ca(g)                1.772e-81     1.772e-81         1.000*   -80.7514
   Al(g)               9.686e-102    9.686e-102         1.000*  -101.0139
   C(g)                3.401e-102    3.401e-102         1.000*  -101.4684
   Si(g)               2.020e-109    2.020e-109         1.000*  -108.6947
    *no data, gas taken to be ideal

                                  In fluid              Sorbed            Kd
  Original basis total moles   moles     mg/kg      moles     mg/kg      L/kg
 -------------------------------------------------------------------------------
   H2O                 56.3       55.3  8.99e+05
   Al+++             0.0644   3.72e-06    0.0906
   Ca++               0.117     0.0110      400.
   Cl-                 1.92       1.92  6.13e+04
   CrO4--            0.0182   8.61e-23  9.01e-18
   Fe++               0.228   2.14e-08   0.00108
   H+                 -1.59   0.000498     0.453
   HCO3-            0.00100    0.00100      55.1
   HPO4--           0.00354   2.95e-10  2.55e-05
   K+               0.00254    0.00175      61.6
   Mg++               0.365   1.69e-06    0.0370
   Mn++             0.00566   1.67e-05     0.830
   Na+                 1.93       1.90  3.93e+04
   O2(aq)           -0.0163    -0.0139     -402.
   SO4--            0.00277   9.22e-05      8.00
   SiO2(aq)           0.638   0.000169      9.15
   Ti(OH)4(aq)      0.00573    0.00573      599.

  Elemental composition               In fluid                  Sorbed
                  total moles     moles       mg/kg        moles       mg/kg
 -------------------------------------------------------------------------------
   Aluminum           0.06438    3.722e-06     0.09064
   Calcium             0.1173      0.01105       399.6
   Carbon            0.001000     0.001000       10.84
   Chlorine             1.915        1.915   6.128e+04
   Chromium           0.01825    8.610e-23   4.041e-18
   Hydrogen             111.0        110.6   1.006e+05
   Iron                0.2278    2.137e-08    0.001077
   Magnesium           0.3651    1.687e-06     0.03700
   Manganese         0.005660    1.673e-05      0.8298
   Oxygen               57.66        55.26   7.981e+05
   Phosphorus        0.003540    2.948e-10   8.241e-06
   Potassium         0.002537     0.001745       61.59
   Silicon             0.6378    0.0001687       4.276
   Sodium               1.934        1.896   3.934e+04
   Sulfur            0.002773    9.223e-05       2.669
   Titanium          0.005726     0.005726       247.5


          Step #    63             Xi = 0.1000

          Temperature = 100.0 C    Pressure =  1.013 bars
          pH =  8.623              log fO2 =  -66.030
          Eh =  -0.6406 volts      pe =  -8.6528
          Ionic strength      =    1.634228 molal
          Charge imbalance    =    0.003643 eq/kg (0.1249% error)
          Activity of water   =    0.946867
          Solvent mass        =     0.99340 kg
          Solution mass       =      1.1064 kg
          Mineral mass        =     0.11781 kg
          Solution density    =    1.014    g/cm3
          Solution viscosity  =    0.004    poise
          Chlorinity          =    1.927732 molal
          Dissolved solids    =      102117 mg/kg sol'n
          Hardness            =     1032.89 mg/kg sol'n as CaCO3
            carbonate         =       52.51 mg/kg sol'n as CaCO3
            non-carbonate     =      980.38 mg/kg sol'n as CaCO3
          Carbonate alkalinity=       52.51 mg/kg sol'n as CaCO3
          Water type          =    Na-Cl
          Bulk volume         =    1.13e+03 cm3
          Fluid volume        =    1.09e+03 cm3
          Mineral volume      =        37.9 cm3
          Inert volume        =        0.00 cm3
          Porosity            =        96.6 %
          Permeability        =        31.0 cm2
          Mass reacted        =         112 g

                          moles          moles         grams          cm3      rxn rate
  Reactants             remaining       reacted       reacted       reacted  (mol/kg sec)
 ------------------------------------------------------------------------------------------
   H2O                    0.02189      0.002433       0.04382          --            --  
   Al2O3                   0.3939       0.04376         4.462          --            --  
   CaO                      1.423        0.1581         8.866          --            --  
   Cr2O3                   0.1116       0.01240         1.885          --            --  
   FeO(ox)                  2.775        0.3083         22.15          --            --  
   K2O(ox)               0.009405      0.001045       0.09843          --            --  
   MgO                      4.454        0.4949         19.95          --            --  
   MnO                    0.06924      0.007694        0.5458          --            --  
   Na2O(ox)                0.1171       0.01302        0.8067          --            --  
   P2O5                   0.02165      0.002406        0.3415          --            --  
   S                      0.02170      0.002411       0.07730       0.03739          --  
   SiO2                     7.803        0.8670         52.10          --            --  
   TiO2                   0.07005      0.007784        0.6217          --            --  

  Minerals in system     moles      log moles      grams        volume (cm3)
 ----------------------------------------------------------------------------
   Andradite              0.03363     -1.473          17.09           4.434
   Annite                0.001321     -2.879         0.6763          0.2039
   Antigorite           0.0008164     -3.088          3.703           1.428
   Chromite               0.01240     -1.906          2.777          0.5459
   Daphnite-14A           0.02011     -1.697          14.35           4.293
   Diopside               0.03877     -1.412          8.396           2.562
   Greenalite             0.04060     -1.391          15.09           4.670
   Hydroxylapatite       0.001604     -2.795         0.8057          0.3040
   Saponite-Na             0.1393     -0.856          53.85           19.04
   Tephroite             0.003839     -2.416         0.7753          0.2926
   Troilite              0.003320     -2.479         0.2919          0.1101
                                               _____________   _____________
          (total)                                     117.8           37.89 

  Aqueous species       molality    mg/kg sol'n    act. coef.     log act.
 ---------------------------------------------------------------------------
   Cl-                      1.622     5.163e+04      0.5542       -0.0463
   Na+                      1.604     3.311e+04      0.6258        0.0016
   NaCl(aq)                0.3036     1.593e+04      1.0000       -0.5177
   H2(aq)                 0.02337         42.30      1.0000       -1.6313
   Ca++                  0.009872         355.2      0.1695       -2.7763
   Ti(OH)4(aq)           0.007836         815.5      1.0000       -2.1059
   K+                    0.001681         59.00      0.5542       -3.0308
   CaCl+                 0.001058         71.73      0.6258       -3.1792
   Methane(aq)           0.001007         14.50      1.0000       -2.9971
   CaCl2(aq)            0.0005623         56.03      1.0000       -3.2500
   OH-                  0.0003733         5.701      0.5920       -3.6556
   NaHSiO3(aq)          0.0001331         11.96      1.0000       -3.8757
   KCl(aq)              9.975e-05         6.677      1.0000       -4.0011
   HS-                  8.934e-05         2.653      0.5920       -4.2766
   NaOH(aq)             5.204e-05         1.869      1.0000       -4.2837
   SiO2(aq)             2.250e-05         1.214      1.0000       -4.6478
   MnCl+                1.412e-05         1.146      0.6258       -5.0537
   HSiO3-               1.177e-05        0.8151      0.6258       -5.1326
   Mn++                 3.356e-06        0.1655      0.1695       -6.2449
   AlO2-                2.696e-06        0.1428      0.6258       -5.7728
   S--                  1.354e-06       0.03899      0.1298       -6.7552
   Mg++                 1.142e-06       0.02491      0.2476       -6.5487
   NaAlO2(aq)           9.735e-07       0.07165      1.0000       -6.0116
   MgCl+                6.174e-07       0.03313      0.6258       -6.4130
   H2S(aq)              3.827e-07       0.01171      1.0000       -6.4172
   Fe++                 1.406e-08     0.0007052      0.1695       -8.6226
    (only species > 1e-8 molal listed)

  Mineral saturation states
                     log Q/K                          log Q/K
 ----------------------------------------------------------------
   Tephroite          0.0000 sat    Clinochlore-14A   -1.4245     
   Annite             0.0000 sat    Quartz            -1.5696     
   Chromite           0.0000 sat    Magnetite         -1.6040     
   Troilite           0.0000 sat    Halite            -1.6227     
   Andradite          0.0000 sat    Talc              -1.6776     
   Antigorite         0.0000 sat    Tridymite         -1.7414     
   Greenalite         0.0000 sat    Chalcedony        -1.7863     
   Diopside           0.0000 sat    Brucite           -1.8010     
   Daphnite-14A       0.0000 sat    Gibbsite          -1.8358     
   Hydroxylapatite    0.0000 sat    Prehnite          -1.8399     
   Saponite-Na        0.0000 sat    Saponite-H        -1.8608     
   Phlogopite        -0.0669        Wustite           -1.9610     
   Pyrrhotite        -0.0796        Cristobalite(alp  -1.9873     
   Saponite-Ca       -0.1524        Fe(OH)2           -2.0016     
   Tremolite         -0.1954        Monticellite      -2.0220     
   Chrysotile        -0.4805        Grossular         -2.1077     
   Ice               -0.4907        Analcime          -2.1374     
   Alabandite        -0.5117        Goethite          -2.1542     
   Ripidolite-14A    -0.6233        Minnesotaite      -2.1696     
   Saponite-Mg       -0.6416        Enstatite         -2.1845     
   Saponite-K        -0.8223        Coesite           -2.2280     
   Rhodonite         -0.9065        Cristobalite(bet  -2.2895     
   Fayalite          -0.9721        Cronstedtite-7A   -2.3229     
   Mesolite          -0.9776        SiO2(am)          -2.4635     
   Hedenbergite      -1.0095        Nepheline         -2.6365     
   Wollastonite      -1.0328        Fe                -2.6681     
   Diaspore          -1.0436        Manganosite       -2.7018     
   Mn(OH)2(am)       -1.1043        Chamosite-7A      -2.8365     
   Pseudowollastoni  -1.1671        Epidote           -2.8677     
   FeO               -1.1983        Epidote-ord       -2.8731     
   Ferrosilite       -1.2263        Daphnite-7A       -2.8752     
   Boehmite          -1.3384        Hematite          -2.9058     
    (only minerals with log Q/K > -3 listed)

                         partial
  Gases               press. (bar)     fugacity     fug. coef.    log fug.
 ---------------------------------------------------------------------------
   H2(g)                    29.24         29.26         1.001      1.4663
   CH4(g)                   1.152         1.151        0.9993      0.0611
   H2O(g)                  0.8011        0.7892        0.9852     -0.1028
   H2S(g)               1.145e-05     1.141e-05        0.9961     -4.9427
   HCl(g)               6.216e-13     6.216e-13         1.000*   -12.2065
   CO2(g)               1.311e-20     1.308e-20        0.9976    -19.8835
   CO(g)                1.108e-22     1.108e-22         1.000*   -21.9555
   C2H4(g)              4.012e-26     4.012e-26         1.000*   -25.3967
   S2(g)                3.394e-33     3.394e-33         1.000*   -32.4693
   SO2(g)               3.622e-36     3.596e-36        0.9928    -35.4442
   Na(g)                1.467e-38     1.467e-38         1.000*   -37.8335
   K(g)                 1.671e-42     1.671e-42         1.000*   -41.7769
   Cl2(g)               1.844e-53     1.844e-53         1.000*   -52.7342
   Mg(g)                3.008e-66     3.008e-66         1.000*   -65.5217
   O2(g)                9.344e-67     9.343e-67        0.9999    -66.0295
   Ca(g)                1.749e-81     1.749e-81         1.000*   -80.7572
   Al(g)               9.572e-102    9.572e-102         1.000*  -101.0190
   C(g)                3.465e-102    3.465e-102         1.000*  -101.4603
   Si(g)               1.994e-109    1.994e-109         1.000*  -108.7003
    *no data, gas taken to be ideal

                                  In fluid              Sorbed            Kd
  Original basis total moles   moles     mg/kg      moles     mg/kg      L/kg
 -------------------------------------------------------------------------------
   H2O                 56.6       55.2  8.98e+05
   Al+++             0.0875   3.65e-06    0.0889
   Ca++               0.159     0.0114      414.
   Cl-                 1.92       1.91  6.14e+04
   CrO4--            0.0248   8.92e-23  9.35e-18
   Fe++               0.309   2.22e-08   0.00112
   H+                 -2.16   0.000508     0.463
   HCO3-            0.00100    0.00100      55.2
   HPO4--           0.00481   2.85e-10  2.48e-05
   K+               0.00309    0.00177      62.5
   Mg++               0.496   1.75e-06    0.0384
   Mn++             0.00769   1.74e-05     0.862
   Na+                 1.94       1.90  3.94e+04
   O2(aq)           -0.0222    -0.0138     -399.
   SO4--            0.00341   9.05e-05      7.86
   SiO2(aq)           0.867   0.000166      9.03
   Ti(OH)4(aq)      0.00778    0.00778      816.

  Elemental composition               In fluid                  Sorbed
                  total moles     moles       mg/kg        moles       mg/kg
 -------------------------------------------------------------------------------
   Aluminum           0.08753    3.646e-06     0.08893
   Calcium             0.1591      0.01142       413.5
   Carbon            0.001000     0.001000       10.86
   Chlorine             1.915        1.915   6.136e+04
   Chromium           0.02481    8.916e-23   4.190e-18
   Hydrogen             111.0        110.4   1.005e+05
   Iron                0.3093    2.216e-08    0.001118
   Magnesium           0.4959    1.747e-06     0.03839
   Manganese         0.007695    1.736e-05      0.8621
   Oxygen               58.43        55.17   7.979e+05
   Phosphorus        0.004812    2.854e-10   7.989e-06
   Potassium         0.003090     0.001769       62.51
   Silicon             0.8670    0.0001663       4.222
   Sodium               1.941        1.895   3.938e+04
   Sulfur            0.003411    9.047e-05       2.622
   Titanium          0.007785     0.007785       336.9


          Step #    73             Xi = 0.2000

          Temperature = 100.0 C    Pressure =  1.013 bars
          pH =  8.593              log fO2 =  -66.004
          Eh =  -0.6379 volts      pe =  -8.6160
          Ionic strength      =    1.644966 molal
          Charge imbalance    =    0.003662 eq/kg (0.125% error)
          Activity of water   =    0.946549
          Solvent mass        =     0.98677 kg
          Solution mass       =      1.1006 kg
          Mineral mass        =     0.23549 kg
          Solution density    =    1.014    g/cm3
          Solution viscosity  =    0.004    poise
          Chlorinity          =    1.940676 molal
          Dissolved solids    =      103459 mg/kg sol'n
          Hardness            =     1167.54 mg/kg sol'n as CaCO3
            carbonate         =       52.35 mg/kg sol'n as CaCO3
            non-carbonate     =     1115.19 mg/kg sol'n as CaCO3
          Carbonate alkalinity=       52.35 mg/kg sol'n as CaCO3
          Water type          =    Na-Cl
          Bulk volume         =    1.16e+03 cm3
          Fluid volume        =    1.08e+03 cm3
          Mineral volume      =        75.9 cm3
          Inert volume        =        0.00 cm3
          Porosity            =        93.5 %
          Permeability        =        10.3 cm2
          Mass reacted        =         224 g

                          moles          moles         grams          cm3      rxn rate
  Reactants             remaining       reacted       reacted       reacted  (mol/kg sec)
 ------------------------------------------------------------------------------------------
   H2O                    0.01946      0.004865       0.08764          --            --  
   Al2O3                   0.3501       0.08753         8.925          --            --  
   CaO                      1.265        0.3162         17.73          --            --  
   Cr2O3                  0.09923       0.02481         3.770          --            --  
   FeO(ox)                  2.467        0.6167         44.30          --            --  
   K2O(ox)               0.008360      0.002090        0.1969          --            --  
   MgO                      3.960        0.9899         39.90          --            --  
   MnO                    0.06155       0.01539         1.092          --            --  
   Na2O(ox)                0.1041       0.02603         1.613          --            --  
   P2O5                   0.01924      0.004811        0.6829          --            --  
   S                      0.01929      0.004821        0.1546       0.07478          --  
   SiO2                     6.936         1.734         104.2          --            --  
   TiO2                   0.06227       0.01557         1.243          --            --  

  Minerals in system     moles      log moles      grams        volume (cm3)
 ----------------------------------------------------------------------------
   Andradite              0.03521     -1.453          17.89           4.642
   Annite                0.003325     -2.478          1.702          0.5131
   Antigorite            0.002635     -2.579          11.95           4.608
   Chromite               0.02481     -1.605          5.553           1.092
   Daphnite-14A           0.04837     -1.315          34.51           10.32
   Diopside                0.1827     -0.738          39.56           12.07
   Greenalite             0.08829     -1.054          32.82           10.15
   Hydroxylapatite       0.003208     -2.494          1.611          0.6080
   Saponite-Na             0.2272     -0.644          87.83           31.06
   Tephroite             0.007684     -2.114          1.552          0.5856
   Troilite              0.005737     -2.241         0.5043          0.1903
                                               _____________   _____________
          (total)                                     235.5           75.85 

  Aqueous species       molality    mg/kg sol'n    act. coef.     log act.
 ---------------------------------------------------------------------------
   Cl-                      1.631     5.185e+04      0.5543       -0.0437
   Na+                      1.611     3.319e+04      0.6260        0.0035
   NaCl(aq)                0.3068     1.607e+04      1.0000       -0.5132
   H2(aq)                 0.02268         41.00      1.0000       -1.6443
   Ti(OH)4(aq)            0.01578         1639.      1.0000       -1.8020
   Ca++                   0.01116         401.1      0.1694       -2.7232
   K+                    0.001774         62.18      0.5543       -3.0074
   CaCl+                 0.001202         81.39      0.6260       -3.1235
   Methane(aq)           0.001013         14.58      1.0000       -2.9942
   CaCl2(aq)            0.0006430         63.98      1.0000       -3.1918
   OH-                  0.0003480         5.306      0.5922       -3.6860
   NaHSiO3(aq)          0.0001263         11.34      1.0000       -3.8984
   KCl(aq)              0.0001059         7.078      1.0000       -3.9751
   HS-                  8.399e-05         2.491      0.5922       -4.3033
   NaOH(aq)             4.874e-05         1.748      1.0000       -4.3121
   SiO2(aq)             2.280e-05         1.228      1.0000       -4.6420
   MnCl+                1.622e-05         1.315      0.6260       -4.9933
   HSiO3-               1.112e-05        0.7686      0.6260       -5.1573
   Mn++                 3.836e-06        0.1889      0.1694       -6.1871
   AlO2-                2.519e-06        0.1332      0.6260       -5.8022
   Mg++                 1.301e-06       0.02835      0.2476       -6.4920
   S--                  1.189e-06       0.03418      0.1296       -6.8121
   NaAlO2(aq)           9.140e-07       0.06717      1.0000       -6.0390
   MgCl+                7.074e-07       0.03790      0.6260       -6.3538
   H2S(aq)              3.858e-07       0.01179      1.0000       -6.4136
   Fe++                 1.604e-08     0.0008034      0.1694       -8.5657
    (only species > 1e-8 molal listed)

  Mineral saturation states
                     log Q/K                          log Q/K
 ----------------------------------------------------------------
   Tephroite          0.0000 sat    Clinochlore-14A   -1.4257     
   Hydroxylapatite    0.0000 sat    Quartz            -1.5638     
   Greenalite         0.0000 sat    Magnetite         -1.6024     
   Troilite           0.0000 sat    Halite            -1.6182     
   Antigorite         0.0000 sat    Talc              -1.6666     
   Annite             0.0000 sat    Tridymite         -1.7356     
   Chromite           0.0000 sat    Chalcedony        -1.7805     
   Diopside           0.0000 sat    Brucite           -1.8052     
   Daphnite-14A       0.0000 sat    Gibbsite          -1.8350     
   Saponite-Na        0.0000 sat    Prehnite          -1.8358     
   Andradite          0.0000 sat    Saponite-H        -1.8515     
   Phlogopite        -0.0676        Wustite           -1.9639     
   Pyrrhotite        -0.0796        Cristobalite(alp  -1.9815     
   Saponite-Ca       -0.1443        Fe(OH)2           -2.0055     
   Tremolite         -0.1844        Monticellite      -2.0278     
   Chrysotile        -0.4812        Grossular         -2.1110     
   Ice               -0.4909        Goethite          -2.1516     
   Alabandite        -0.5108        Analcime          -2.1521     
   Ripidolite-14A    -0.6240        Minnesotaite      -2.1579     
   Saponite-Mg       -0.6329        Enstatite         -2.1827     
   Saponite-K        -0.8152        Coesite           -2.2222     
   Rhodonite         -0.9036        Cristobalite(bet  -2.2837     
   Fayalite          -0.9738        Cronstedtite-7A   -2.3196     
   Mesolite          -0.9828        SiO2(am)          -2.4577     
   Hedenbergite      -1.0092        Nepheline         -2.6581     
   Wollastonite      -1.0346        Fe                -2.6847     
   Diaspore          -1.0427        Manganosite       -2.7047     
   Mn(OH)2(am)       -1.1074        Chamosite-7A      -2.8365     
   Pseudowollastoni  -1.1689        Epidote           -2.8609     
   FeO               -1.2021        Epidote-ord       -2.8663     
   Ferrosilite       -1.2243        Daphnite-7A       -2.8752     
   Boehmite          -1.3375        Hematite          -2.9005     
    (only minerals with log Q/K > -3 listed)

                         partial
  Gases               press. (bar)     fugacity     fug. coef.    log fug.
 ---------------------------------------------------------------------------
   H2(g)                    28.38         28.40         1.001      1.4533
   CH4(g)                   1.160         1.159        0.9993      0.0640
   H2O(g)                  0.8008        0.7889        0.9852     -0.1030
   H2S(g)               1.155e-05     1.151e-05        0.9961     -4.9391
   HCl(g)               6.705e-13     6.705e-13         1.000*   -12.1736
   CO2(g)               1.486e-20     1.482e-20        0.9976    -19.8290
   CO(g)                1.219e-22     1.219e-22         1.000*   -21.9139
   C2H4(g)              4.316e-26     4.316e-26         1.000*   -25.3649
   S2(g)                3.663e-33     3.663e-33         1.000*   -32.4361
   SO2(g)               3.991e-36     3.963e-36        0.9928    -35.4020
   Na(g)                1.354e-38     1.354e-38         1.000*   -37.8683
   K(g)                 1.621e-42     1.621e-42         1.000*   -41.7902
   Cl2(g)               2.210e-53     2.210e-53         1.000*   -52.6556
   Mg(g)                2.894e-66     2.894e-66         1.000*   -65.5385
   O2(g)                9.911e-67     9.910e-67        0.9999    -66.0039
   Ca(g)                1.669e-81     1.669e-81         1.000*   -80.7775
   Al(g)               9.179e-102    9.179e-102         1.000*  -101.0372
   C(g)                3.702e-102    3.702e-102         1.000*  -101.4315
   Si(g)               1.905e-109    1.905e-109         1.000*  -108.7202
    *no data, gas taken to be ideal

                                  In fluid              Sorbed            Kd
  Original basis total moles   moles     mg/kg      moles     mg/kg      L/kg
 -------------------------------------------------------------------------------
   H2O                 57.6       54.8  8.97e+05
   Al+++              0.175   3.39e-06    0.0831
   Ca++               0.317     0.0128      467.
   Cl-                 1.92       1.91  6.17e+04
   CrO4--            0.0496   1.01e-22  1.06e-17
   Fe++               0.618   2.52e-08   0.00128
   H+                 -4.33   0.000543     0.497
   HCO3-            0.00100    0.00100      55.4
   HPO4--           0.00962   2.54e-10  2.22e-05
   K+               0.00518    0.00185      65.9
   Mg++               0.991   1.98e-06    0.0438
   Mn++              0.0154   1.98e-05     0.988
   Na+                 1.97       1.89  3.95e+04
   O2(aq)           -0.0444    -0.0134     -388.
   SO4--            0.00582   8.44e-05      7.37
   SiO2(aq)            1.73   0.000158      8.63
   Ti(OH)4(aq)       0.0156     0.0156  1.64e+03

  Elemental composition               In fluid                  Sorbed
                  total moles     moles       mg/kg        moles       mg/kg
 -------------------------------------------------------------------------------
   Aluminum            0.1751    3.389e-06     0.08307
   Calcium             0.3172      0.01284       467.4
   Carbon            0.001000     0.001000       10.91
   Chlorine             1.915        1.915   6.168e+04
   Chromium           0.04962    1.010e-22   4.769e-18
   Hydrogen             111.0        109.7   1.004e+05
   Iron                0.6177    2.522e-08    0.001279
   Magnesium           0.9909    1.982e-06     0.04376
   Manganese          0.01539    1.979e-05      0.9879
   Oxygen               61.35        54.84   7.971e+05
   Phosphorus        0.009623    2.542e-10   7.153e-06
   Potassium         0.005180     0.001855       65.89
   Silicon              1.734    0.0001582       4.036
   Sodium               1.967        1.892   3.952e+04
   Sulfur            0.005821    8.444e-05       2.460
   Titanium           0.01557      0.01557       677.2


          Step #    83             Xi = 0.3000

          Temperature = 100.0 C    Pressure =  1.013 bars
          pH =  8.565              log fO2 =  -65.981
          Eh =  -0.6354 volts      pe =  -8.5824
          Ionic strength      =    1.655859 molal
          Charge imbalance    =    0.003681 eq/kg (0.1251% error)
          Activity of water   =    0.946227
          Solvent mass        =     0.98014 kg
          Solution mass       =      1.0949 kg
          Mineral mass        =     0.35317 kg
          Solution density    =    1.015    g/cm3
          Solution viscosity  =    0.004    poise
          Chlorinity          =    1.953794 molal
          Dissolved solids    =      104815 mg/kg sol'n
          Hardness            =     1306.20 mg/kg sol'n as CaCO3
            carbonate         =       52.25 mg/kg sol'n as CaCO3
            non-carbonate     =     1253.95 mg/kg sol'n as CaCO3
          Carbonate alkalinity=       52.25 mg/kg sol'n as CaCO3
          Water type          =    Na-Cl
          Bulk volume         =    1.19e+03 cm3
          Fluid volume        =    1.08e+03 cm3
          Mineral volume      =        114. cm3
          Inert volume        =        0.00 cm3
          Porosity            =        90.5 %
          Permeability        =        3.65 cm2
          Mass reacted        =         336 g

                          moles          moles         grams          cm3      rxn rate
  Reactants             remaining       reacted       reacted       reacted  (mol/kg sec)
 ------------------------------------------------------------------------------------------
   H2O                    0.01703      0.007298        0.1315          --            --  
   Al2O3                   0.3064        0.1313         13.39          --            --  
   CaO                      1.107        0.4743         26.60          --            --  
   Cr2O3                  0.08683       0.03721         5.656          --            --  
   FeO(ox)                  2.158        0.9250         66.46          --            --  
   K2O(ox)               0.007315      0.003135        0.2953          --            --  
   MgO                      3.465         1.485         59.84          --            --  
   MnO                    0.05386       0.02308         1.637          --            --  
   Na2O(ox)               0.09111       0.03905         2.420          --            --  
   P2O5                   0.01684      0.007217         1.024          --            --  
   S                      0.01687      0.007232        0.2319        0.1122          --  
   SiO2                     6.069         2.601         156.3          --            --  
   TiO2                   0.05448       0.02335         1.865          --            --  

  Minerals in system     moles      log moles      grams        volume (cm3)
 ----------------------------------------------------------------------------
   Andradite              0.03687     -1.433          18.74           4.862
   Annite                0.005334     -2.273          2.730          0.8231
   Antigorite            0.004450     -2.352          20.19           7.784
   Chromite               0.03721     -1.429          8.329           1.638
   Daphnite-14A           0.07660     -1.116          54.66           16.35
   Diopside                0.3263     -0.486          70.67           21.57
   Greenalite              0.1360     -0.867          50.54           15.63
   Hydroxylapatite       0.004811     -2.318          2.417          0.9120
   Saponite-Na             0.3153     -0.501          121.9           43.10
   Tephroite              0.01153     -1.938          2.329          0.8787
   Troilite              0.008153     -2.089         0.7167          0.2705
                                               _____________   _____________
          (total)                                     353.2           113.8 

  Aqueous species       molality    mg/kg sol'n    act. coef.     log act.
 ---------------------------------------------------------------------------
   Cl-                      1.641     5.208e+04      0.5543       -0.0412
   Na+                      1.617     3.328e+04      0.6263        0.0055
   NaCl(aq)                0.3100     1.622e+04      1.0000       -0.5087
   Ti(OH)4(aq)            0.02382         2472.      1.0000       -1.6230
   H2(aq)                 0.02208         39.84      1.0000       -1.6561
   Ca++                   0.01250         448.3      0.1693       -2.6745
   K+                    0.001864         65.23      0.5543       -2.9859
   CaCl+                 0.001352         91.42      0.6263       -3.0723
   Methane(aq)           0.001020         14.65      1.0000       -2.9913
   CaCl2(aq)            0.0007279         72.32      1.0000       -3.1379
   OH-                  0.0003263         4.968      0.5923       -3.7138
   NaHSiO3(aq)          0.0001205         10.79      1.0000       -3.9191
   KCl(aq)              0.0001119         7.469      1.0000       -3.9511
   HS-                  7.937e-05         2.350      0.5923       -4.3278
   NaOH(aq)             4.592e-05         1.644      1.0000       -4.3380
   SiO2(aq)             2.308e-05         1.241      1.0000       -4.6368
   MnCl+                1.842e-05         1.491      0.6263       -4.9379
   HSiO3-               1.055e-05        0.7282      0.6263       -5.1799
   Mn++                 4.336e-06        0.2132      0.1693       -6.1342
   AlO2-                2.367e-06        0.1250      0.6263       -5.8290
   Mg++                 1.466e-06       0.03190      0.2476       -6.4401
   S--                  1.056e-06       0.03030      0.1295       -6.8643
   NaAlO2(aq)           8.631e-07       0.06334      1.0000       -6.0639
   MgCl+                8.016e-07       0.04288      0.6263       -6.2993
   H2S(aq)              3.887e-07       0.01186      1.0000       -6.4104
   Fe++                 1.810e-08     0.0009050      0.1693       -8.5135
    (only species > 1e-8 molal listed)

  Mineral saturation states
                     log Q/K                          log Q/K
 ----------------------------------------------------------------
   Chromite           0.0000 sat    Clinochlore-14A   -1.4268     
   Antigorite         0.0000 sat    Quartz            -1.5586     
   Andradite          0.0000 sat    Magnetite         -1.6010     
   Saponite-Na        0.0000 sat    Halite            -1.6137     
   Daphnite-14A       0.0000 sat    Talc              -1.6567     
   Tephroite          0.0000 sat    Tridymite         -1.7304     
   Greenalite         0.0000 sat    Chalcedony        -1.7753     
   Diopside           0.0000 sat    Brucite           -1.8089     
   Hydroxylapatite    0.0000 sat    Prehnite          -1.8321     
   Annite             0.0000 sat    Gibbsite          -1.8343     
   Troilite           0.0000 sat    Saponite-H        -1.8430     
   Phlogopite        -0.0683        Wustite           -1.9665     
   Pyrrhotite        -0.0796        Cristobalite(alp  -1.9763     
   Saponite-Ca       -0.1369        Fe(OH)2           -2.0091     
   Tremolite         -0.1745        Monticellite      -2.0330     
   Chrysotile        -0.4819        Grossular         -2.1140     
   Ice               -0.4910        Minnesotaite      -2.1473     
   Alabandite        -0.5101        Goethite          -2.1492     
   Ripidolite-14A    -0.6247        Analcime          -2.1655     
   Saponite-Mg       -0.6249        Enstatite         -2.1811     
   Saponite-K        -0.8088        Coesite           -2.2170     
   Rhodonite         -0.9010        Cristobalite(bet  -2.2785     
   Fayalite          -0.9754        Cronstedtite-7A   -2.3166     
   Mesolite          -0.9875        SiO2(am)          -2.4525     
   Hedenbergite      -1.0090        Nepheline         -2.6778     
   Wollastonite      -1.0362        Fe                -2.6997     
   Diaspore          -1.0418        Manganosite       -2.7073     
   Mn(OH)2(am)       -1.1101        Chamosite-7A      -2.8365     
   Pseudowollastoni  -1.1705        Epidote           -2.8547     
   FeO               -1.2054        Epidote-ord       -2.8601     
   Ferrosilite       -1.2224        Daphnite-7A       -2.8752     
   Boehmite          -1.3366        Hematite          -2.8956     
    (only minerals with log Q/K > -3 listed)

                         partial
  Gases               press. (bar)     fugacity     fug. coef.    log fug.
 ---------------------------------------------------------------------------
   H2(g)                    27.62         27.64         1.001      1.4415
   CH4(g)                   1.167         1.167        0.9993      0.0669
   H2O(g)                  0.8005        0.7887        0.9852     -0.1031
   H2S(g)               1.164e-05     1.159e-05        0.9961     -4.9359
   HCl(g)               7.188e-13     7.188e-13         1.000*   -12.1434
   CO2(g)               1.666e-20     1.662e-20        0.9976    -19.7793
   CO(g)                1.331e-22     1.331e-22         1.000*   -21.8758
   C2H4(g)              4.618e-26     4.618e-26         1.000*   -25.3355
   S2(g)                3.925e-33     3.925e-33         1.000*   -32.4061
   SO2(g)               4.359e-36     4.328e-36        0.9928    -35.3637
   Na(g)                1.259e-38     1.259e-38         1.000*   -37.8999
   K(g)                 1.576e-42     1.576e-42         1.000*   -41.8024
   Cl2(g)               2.611e-53     2.611e-53         1.000*   -52.5833
   Mg(g)                2.794e-66     2.794e-66         1.000*   -65.5537
   O2(g)                1.046e-66     1.046e-66        0.9999    -65.9807
   Ca(g)                1.600e-81     1.600e-81         1.000*   -80.7960
   Al(g)               8.837e-102    8.837e-102         1.000*  -101.0537
   C(g)                3.935e-102    3.935e-102         1.000*  -101.4050
   Si(g)               1.827e-109    1.827e-109         1.000*  -108.7382
    *no data, gas taken to be ideal

                                  In fluid              Sorbed            Kd
  Original basis total moles   moles     mg/kg      moles     mg/kg      L/kg
 -------------------------------------------------------------------------------
   H2O                 58.7       54.4  8.96e+05
   Al+++              0.263   3.17e-06    0.0780
   Ca++               0.475     0.0143      523.
   Cl-                 1.92       1.91  6.20e+04
   CrO4--            0.0744   1.13e-22  1.20e-17
   Fe++               0.926   2.84e-08   0.00145
   H+                 -6.49   0.000573     0.527
   HCO3-            0.00100    0.00100      55.7
   HPO4--            0.0144   2.28e-10  2.00e-05
   K+               0.00727    0.00194      69.1
   Mg++                1.49   2.22e-06    0.0493
   Mn++              0.0231   2.23e-05      1.12
   Na+                 1.99       1.89  3.97e+04
   O2(aq)           -0.0667    -0.0130     -379.
   SO4--            0.00823   7.92e-05      6.95
   SiO2(aq)            2.60   0.000151      8.29
   Ti(OH)4(aq)       0.0234     0.0234  2.47e+03

  Elemental composition               In fluid                  Sorbed
                  total moles     moles       mg/kg        moles       mg/kg
 -------------------------------------------------------------------------------
   Aluminum            0.2626    3.167e-06     0.07805
   Calcium             0.4753      0.01429       523.0
   Carbon            0.001000     0.001000       10.97
   Chlorine             1.915        1.915   6.201e+04
   Chromium           0.07442    1.131e-22   5.369e-18
   Hydrogen             111.0        109.0   1.003e+05
   Iron                0.9260    2.838e-08    0.001448
   Magnesium            1.486    2.223e-06     0.04934
   Manganese          0.02308    2.231e-05       1.119
   Oxygen               64.26        54.50   7.964e+05
   Phosphorus         0.01443    2.285e-10   6.463e-06
   Potassium         0.007270     0.001936       69.14
   Silicon              2.601    0.0001511       3.875
   Sodium               1.993        1.889   3.966e+04
   Sulfur            0.008232    7.921e-05       2.320
   Titanium           0.02335      0.02335       1021.


          Step #    93             Xi = 0.4000

          Temperature = 100.0 C    Pressure =  1.013 bars
          pH =  8.540              log fO2 =  -65.959
          Eh =  -0.6331 volts      pe =  -8.5516
          Ionic strength      =    1.666904 molal
          Charge imbalance    =    0.003701 eq/kg (0.1252% error)
          Activity of water   =    0.945902
          Solvent mass        =     0.97352 kg
          Solution mass       =      1.0892 kg
          Mineral mass        =     0.47085 kg
          Solution density    =    1.016    g/cm3
          Solution viscosity  =    0.004    poise
          Chlorinity          =    1.967091 molal
          Dissolved solids    =      106185 mg/kg sol'n
          Hardness            =     1448.50 mg/kg sol'n as CaCO3
            carbonate         =       52.20 mg/kg sol'n as CaCO3
            non-carbonate     =     1396.30 mg/kg sol'n as CaCO3
          Carbonate alkalinity=       52.20 mg/kg sol'n as CaCO3
          Water type          =    Na-Cl
          Bulk volume         =    1.22e+03 cm3
          Fluid volume        =    1.07e+03 cm3
          Mineral volume      =        152. cm3
          Inert volume        =        0.00 cm3
          Porosity            =        87.6 %
          Permeability        =        1.36 cm2
          Mass reacted        =         448 g

                          moles          moles         grams          cm3      rxn rate
  Reactants             remaining       reacted       reacted       reacted  (mol/kg sec)
 ------------------------------------------------------------------------------------------
   H2O                    0.01460      0.009730        0.1753          --            --  
   Al2O3                   0.2626        0.1751         17.85          --            --  
   CaO                     0.9486        0.6324         35.46          --            --  
   Cr2O3                  0.07442       0.04961         7.541          --            --  
   FeO(ox)                  1.850         1.233         88.61          --            --  
   K2O(ox)               0.006270      0.004180        0.3937          --            --  
   MgO                      2.970         1.980         79.79          --            --  
   MnO                    0.04616       0.03078         2.183          --            --  
   Na2O(ox)               0.07809       0.05206         3.227          --            --  
   P2O5                   0.01443      0.009622         1.366          --            --  
   S                      0.01446      0.009643        0.3092        0.1496          --  
   SiO2                     5.202         3.468         208.4          --            --  
   TiO2                   0.04670       0.03113         2.487          --            --  

  Minerals in system     moles      log moles      grams        volume (cm3)
 ----------------------------------------------------------------------------
   Andradite              0.03861     -1.413          19.62           5.091
   Annite                0.007346     -2.134          3.761           1.134
   Antigorite            0.006263     -2.203          28.41           10.96
   Chromite               0.04962     -1.304          11.11           2.184
   Daphnite-14A            0.1048     -0.980          74.79           22.37
   Diopside                0.4697     -0.328          101.7           31.04
   Greenalite              0.1836     -0.736          68.25           21.11
   Hydroxylapatite       0.006415     -2.193          3.222           1.216
   Saponite-Na             0.4035     -0.394          155.9           55.15
   Tephroite              0.01538     -1.813          3.105           1.172
   Troilite               0.01057     -1.976         0.9291          0.3506
                                               _____________   _____________
          (total)                                     470.8           151.8 

  Aqueous species       molality    mg/kg sol'n    act. coef.     log act.
 ---------------------------------------------------------------------------
   Cl-                      1.651     5.230e+04      0.5543       -0.0386
   Na+                      1.624     3.337e+04      0.6265        0.0075
   NaCl(aq)                0.3132     1.636e+04      1.0000       -0.5041
   Ti(OH)4(aq)            0.03198         3313.      1.0000       -1.4951
   H2(aq)                 0.02154         38.80      1.0000       -1.6668
   Ca++                   0.01386         496.7      0.1692       -2.6296
   K+                    0.001950         68.16      0.5543       -2.9661
   CaCl+                 0.001508         101.8      0.6265       -3.0248
   Methane(aq)           0.001027         14.73      1.0000       -2.9883
   CaCl2(aq)            0.0008168         81.02      1.0000       -3.0879
   OH-                  0.0003075         4.675      0.5925       -3.7395
   KCl(aq)              0.0001178         7.852      1.0000       -3.9287
   NaHSiO3(aq)          0.0001153         10.32      1.0000       -3.9380
   HS-                  7.534e-05         2.227      0.5925       -4.3503
   NaOH(aq)             4.348e-05         1.555      1.0000       -4.3617
   SiO2(aq)             2.333e-05         1.253      1.0000       -4.6320
   MnCl+                2.073e-05         1.675      0.6265       -4.8865
   HSiO3-               1.005e-05        0.6927      0.6265       -5.2008
   Mn++                 4.854e-06        0.2383      0.1692       -6.0854
   AlO2-                2.235e-06        0.1178      0.6265       -5.8537
   Mg++                 1.637e-06       0.03556      0.2476       -6.3923
   S--                  9.462e-07       0.02712      0.1293       -6.9123
   MgCl+                9.000e-07       0.04807      0.6265       -6.2489
   NaAlO2(aq)           8.191e-07       0.06001      1.0000       -6.0867
   H2S(aq)              3.914e-07       0.01192      1.0000       -6.4074
   Fe++                 2.023e-08      0.001010      0.1692       -8.4655
    (only species > 1e-8 molal listed)

  Mineral saturation states
                     log Q/K                          log Q/K
 ----------------------------------------------------------------
   Tephroite          0.0000 sat    Clinochlore-14A   -1.4278     
   Antigorite         0.0000 sat    Quartz            -1.5538     
   Greenalite         0.0000 sat    Magnetite         -1.5996     
   Daphnite-14A       0.0000 sat    Halite            -1.6091     
   Chromite           0.0000 sat    Talc              -1.6476     
   Diopside           0.0000 sat    Tridymite         -1.7256     
   Andradite          0.0000 sat    Chalcedony        -1.7705     
   Saponite-Na        0.0000 sat    Brucite           -1.8124     
   Hydroxylapatite    0.0000 sat    Prehnite          -1.8288     
   Annite             0.0000 sat    Gibbsite          -1.8337     
   Troilite           0.0000 sat    Saponite-H        -1.8352     
   Phlogopite        -0.0689        Wustite           -1.9688     
   Pyrrhotite        -0.0796        Cristobalite(alp  -1.9715     
   Saponite-Ca       -0.1302        Fe(OH)2           -2.0123     
   Tremolite         -0.1654        Monticellite      -2.0378     
   Chrysotile        -0.4825        Grossular         -2.1168     
   Ice               -0.4912        Minnesotaite      -2.1377     
   Alabandite        -0.5094        Goethite          -2.1471     
   Saponite-Mg       -0.6177        Analcime          -2.1777     
   Ripidolite-14A    -0.6253        Enstatite         -2.1796     
   Saponite-K        -0.8029        Coesite           -2.2122     
   Rhodonite         -0.8986        Cristobalite(bet  -2.2737     
   Fayalite          -0.9768        Cronstedtite-7A   -2.3138     
   Mesolite          -0.9920        SiO2(am)          -2.4477     
   Hedenbergite      -1.0088        Nepheline         -2.6958     
   Wollastonite      -1.0377        Manganosite       -2.7097     
   Diaspore          -1.0410        Fe                -2.7134     
   Mn(OH)2(am)       -1.1126        Chamosite-7A      -2.8365     
   Pseudowollastoni  -1.1720        Epidote           -2.8491     
   FeO               -1.2085        Epidote-ord       -2.8545     
   Ferrosilite       -1.2207        Daphnite-7A       -2.8752     
   Boehmite          -1.3358        Hematite          -2.8912     
    (only minerals with log Q/K > -3 listed)

                         partial
  Gases               press. (bar)     fugacity     fug. coef.    log fug.
 ---------------------------------------------------------------------------
   H2(g)                    26.94         26.96         1.001      1.4308
   CH4(g)                   1.175         1.175        0.9993      0.0699
   H2O(g)                  0.8002        0.7884        0.9852     -0.1033
   H2S(g)               1.172e-05     1.167e-05        0.9961     -4.9329
   HCl(g)               7.668e-13     7.668e-13         1.000*   -12.1153
   CO2(g)               1.851e-20     1.847e-20        0.9976    -19.7336
   CO(g)                1.443e-22     1.443e-22         1.000*   -21.8407
   C2H4(g)              4.919e-26     4.919e-26         1.000*   -25.3081
   S2(g)                4.181e-33     4.181e-33         1.000*   -32.3787
   SO2(g)               4.724e-36     4.690e-36        0.9928    -35.3288
   Na(g)                1.178e-38     1.178e-38         1.000*   -37.9288
   K(g)                 1.537e-42     1.537e-42         1.000*   -41.8134
   Cl2(g)               3.045e-53     3.045e-53         1.000*   -52.5163
   Mg(g)                2.706e-66     2.706e-66         1.000*   -65.5676
   O2(g)                1.098e-66     1.098e-66        0.9999    -65.9594
   Ca(g)                1.539e-81     1.539e-81         1.000*   -80.8129
   Al(g)               8.535e-102    8.535e-102         1.000*  -101.0688
   C(g)                4.163e-102    4.163e-102         1.000*  -101.3806
   Si(g)               1.759e-109    1.759e-109         1.000*  -108.7547
    *no data, gas taken to be ideal

                                  In fluid              Sorbed            Kd
  Original basis total moles   moles     mg/kg      moles     mg/kg      L/kg
 -------------------------------------------------------------------------------
   H2O                 59.8       54.1  8.94e+05
   Al+++              0.350   2.97e-06    0.0737
   Ca++               0.633     0.0158      580.
   Cl-                 1.92       1.91  6.23e+04
   CrO4--            0.0992   1.25e-22  1.34e-17
   Fe++                1.23   3.16e-08   0.00162
   H+                 -8.66   0.000598     0.554
   HCO3-            0.00100    0.00100      56.0
   HPO4--            0.0192   2.07e-10  1.82e-05
   K+               0.00936    0.00201      72.3
   Mg++                1.98   2.47e-06    0.0551
   Mn++              0.0308   2.49e-05      1.26
   Na+                 2.02       1.89  3.98e+04
   O2(aq)           -0.0889    -0.0126     -371.
   SO4--             0.0106   7.46e-05      6.58
   SiO2(aq)            3.47   0.000145      7.99
   Ti(OH)4(aq)       0.0311     0.0311  3.31e+03

  Elemental composition               In fluid                  Sorbed
                  total moles     moles       mg/kg        moles       mg/kg
 -------------------------------------------------------------------------------
   Aluminum            0.3501    2.975e-06     0.07369
   Calcium             0.6334      0.01576       579.9
   Carbon            0.001000     0.001000       11.03
   Chlorine             1.915        1.915   6.233e+04
   Chromium           0.09923    1.254e-22   5.988e-18
   Hydrogen             111.0        108.2   1.002e+05
   Iron                 1.234    3.165e-08    0.001623
   Magnesium            1.981    2.470e-06     0.05511
   Manganese          0.03078    2.490e-05       1.256
   Oxygen               67.18        54.16   7.956e+05
   Phosphorus         0.01925    2.070e-10   5.887e-06
   Potassium         0.009360     0.002013       72.28
   Silicon              3.468    0.0001448       3.734
   Sodium               2.019        1.886   3.981e+04
   Sulfur             0.01064    7.465e-05       2.198
   Titanium           0.03114      0.03114       1369.


          Step #   103             Xi = 0.5000

          Temperature = 100.0 C    Pressure =  1.013 bars
          pH =  8.516              log fO2 =  -65.940
          Eh =  -0.6310 volts      pe =  -8.5230
          Ionic strength      =    1.678099 molal
          Charge imbalance    =    0.003720 eq/kg (0.1253% error)
          Activity of water   =    0.945572
          Solvent mass        =     0.96689 kg
          Solution mass       =      1.0834 kg
          Mineral mass        =     0.58852 kg
          Solution density    =    1.017    g/cm3
          Solution viscosity  =    0.004    poise
          Chlorinity          =    1.980571 molal
          Dissolved solids    =      107570 mg/kg sol'n
          Hardness            =     1594.14 mg/kg sol'n as CaCO3
            carbonate         =       52.17 mg/kg sol'n as CaCO3
            non-carbonate     =     1541.96 mg/kg sol'n as CaCO3
          Carbonate alkalinity=       52.17 mg/kg sol'n as CaCO3
          Water type          =    Na-Cl
          Bulk volume         =    1.26e+03 cm3
          Fluid volume        =    1.07e+03 cm3
          Mineral volume      =        190. cm3
          Inert volume        =        0.00 cm3
          Porosity            =        84.9 %
          Permeability        =       0.533 cm2
          Mass reacted        =         560 g

                          moles          moles         grams          cm3      rxn rate
  Reactants             remaining       reacted       reacted       reacted  (mol/kg sec)
 ------------------------------------------------------------------------------------------
   H2O                    0.01216       0.01216        0.2191          --            --  
   Al2O3                   0.2188        0.2188         22.31          --            --  
   CaO                     0.7905        0.7905         44.33          --            --  
   Cr2O3                  0.06202       0.06202         9.426          --            --  
   FeO(ox)                  1.542         1.542         110.8          --            --  
   K2O(ox)               0.005225      0.005225        0.4922          --            --  
   MgO                      2.475         2.475         99.74          --            --  
   MnO                    0.03847       0.03847         2.729          --            --  
   Na2O(ox)               0.06508       0.06508         4.034          --            --  
   P2O5                   0.01203       0.01203         1.707          --            --  
   S                      0.01205       0.01205        0.3865        0.1870          --  
   SiO2                     4.335         4.335         260.5          --            --  
   TiO2                   0.03892       0.03892         3.109          --            --  

  Minerals in system     moles      log moles      grams        volume (cm3)
 ----------------------------------------------------------------------------
   Andradite              0.04041     -1.393          20.54           5.328
   Annite                0.009363     -2.029          4.793           1.445
   Antigorite            0.008075     -2.093          36.63           14.12
   Chromite               0.06202     -1.207          13.88           2.729
   Daphnite-14A            0.1330     -0.876          94.90           28.39
   Diopside                0.6129     -0.213          132.7           40.51
   Greenalite              0.2312     -0.636          85.96           26.59
   Hydroxylapatite       0.008019     -2.096          4.028           1.520
   Saponite-Na             0.4917     -0.308          190.0           67.21
   Tephroite              0.01922     -1.716          3.882           1.465
   Troilite               0.01298     -1.887          1.141          0.4307
                                               _____________   _____________
          (total)                                     588.5           189.7 

  Aqueous species       molality    mg/kg sol'n    act. coef.     log act.
 ---------------------------------------------------------------------------
   Cl-                      1.660     5.253e+04      0.5544       -0.0360
   Na+                      1.631     3.346e+04      0.6268        0.0095
   NaCl(aq)                0.3166     1.651e+04      1.0000       -0.4995
   Ti(OH)4(aq)            0.04025         4164.      1.0000       -1.3952
   H2(aq)                 0.02105         37.87      1.0000       -1.6767
   Ca++                   0.01527         546.0      0.1691       -2.5881
   K+                    0.002034         70.99      0.5544       -2.9478
   CaCl+                 0.001668         112.4      0.6268       -2.9806
   Methane(aq)           0.001034         14.81      1.0000       -2.9854
   CaCl2(aq)            0.0009097         90.10      1.0000       -3.0411
   OH-                  0.0002911         4.418      0.5926       -3.7632
   KCl(aq)              0.0001237         8.228      1.0000       -3.9077
   NaHSiO3(aq)          0.0001108         9.898      1.0000       -3.9554
   HS-                  7.178e-05         2.119      0.5926       -4.3712
   NaOH(aq)             4.136e-05         1.476      1.0000       -4.3834
   SiO2(aq)             2.357e-05         1.264      1.0000       -4.6276
   MnCl+                2.313e-05         1.865      0.6268       -4.8388
   HSiO3-               9.611e-06        0.6612      0.6268       -5.2201
   Mn++                 5.388e-06        0.2642      0.1691       -6.0403
   AlO2-                2.120e-06        0.1116      0.6268       -5.8766
   Mg++                 1.813e-06       0.03932      0.2476       -6.3480
   MgCl+                1.002e-06       0.05345      0.6268       -6.2019
   S--                  8.550e-07       0.02447      0.1292       -6.9568
   NaAlO2(aq)           7.806e-07       0.05710      1.0000       -6.1076
   H2S(aq)              3.938e-07       0.01198      1.0000       -6.4048
   Fe++                 2.243e-08      0.001118      0.1691       -8.4210
    (only species > 1e-8 molal listed)

  Mineral saturation states
                     log Q/K                          log Q/K
 ----------------------------------------------------------------
   Annite             0.0000 sat    Clinochlore-14A   -1.4288     
   Antigorite         0.0000 sat    Quartz            -1.5494     
   Greenalite         0.0000 sat    Magnetite         -1.5983     
   Hydroxylapatite    0.0000 sat    Halite            -1.6045     
   Troilite           0.0000 sat    Talc              -1.6393     
   Chromite           0.0000 sat    Tridymite         -1.7212     
   Andradite          0.0000 sat    Chalcedony        -1.7661     
   Tephroite          0.0000 sat    Brucite           -1.8155     
   Diopside           0.0000 sat    Prehnite          -1.8257     
   Daphnite-14A       0.0000 sat    Saponite-H        -1.8281     
   Saponite-Na        0.0000 sat    Gibbsite          -1.8331     
   Phlogopite        -0.0694        Cristobalite(alp  -1.9671     
   Pyrrhotite        -0.0796        Wustite           -1.9710     
   Saponite-Ca       -0.1239        Fe(OH)2           -2.0152     
   Tremolite         -0.1571        Monticellite      -2.0422     
   Chrysotile        -0.4830        Grossular         -2.1193     
   Ice               -0.4913        Minnesotaite      -2.1288     
   Alabandite        -0.5087        Goethite          -2.1451     
   Saponite-Mg       -0.6110        Enstatite         -2.1782     
   Ripidolite-14A    -0.6258        Analcime          -2.1890     
   Saponite-K        -0.7975        Coesite           -2.2078     
   Rhodonite         -0.8964        Cristobalite(bet  -2.2693     
   Fayalite          -0.9780        Cronstedtite-7A   -2.3113     
   Mesolite          -0.9961        SiO2(am)          -2.4433     
   Hedenbergite      -1.0086        Manganosite       -2.7119     
   Wollastonite      -1.0391        Nepheline         -2.7123     
   Diaspore          -1.0403        Fe                -2.7260     
   Mn(OH)2(am)       -1.1150        Chamosite-7A      -2.8365     
   Pseudowollastoni  -1.1734        Epidote           -2.8439     
   FeO               -1.2113        Epidote-ord       -2.8493     
   Ferrosilite       -1.2192        Daphnite-7A       -2.8752     
   Boehmite          -1.3351        Hematite          -2.8870     
    (only minerals with log Q/K > -3 listed)

                         partial
  Gases               press. (bar)     fugacity     fug. coef.    log fug.
 ---------------------------------------------------------------------------
   H2(g)                    26.34         26.35         1.001      1.4209
   CH4(g)                   1.183         1.183        0.9993      0.0728
   H2O(g)                  0.8000        0.7881        0.9852     -0.1034
   H2S(g)               1.179e-05     1.174e-05        0.9961     -4.9303
   HCl(g)               8.145e-13     8.145e-13         1.000*   -12.0891
   CO2(g)               2.040e-20     2.036e-20        0.9976    -19.6913
   CO(g)                1.555e-22     1.555e-22         1.000*   -21.8082
   C2H4(g)              5.219e-26     5.219e-26         1.000*   -25.2824
   S2(g)                4.430e-33     4.430e-33         1.000*   -32.3536
   SO2(g)               5.086e-36     5.049e-36        0.9928    -35.2968
   Na(g)                1.108e-38     1.108e-38         1.000*   -37.9554
   K(g)                 1.501e-42     1.501e-42         1.000*   -41.8236
   Cl2(g)               3.515e-53     3.515e-53         1.000*   -52.4541
   Mg(g)                2.628e-66     2.628e-66         1.000*   -65.5803
   O2(g)                1.148e-66     1.148e-66        0.9999    -65.9399
   Ca(g)                1.485e-81     1.485e-81         1.000*   -80.8284
   Al(g)               8.267e-102    8.267e-102         1.000*  -101.0826
   C(g)                4.387e-102    4.387e-102         1.000*  -101.3578
   Si(g)               1.699e-109    1.699e-109         1.000*  -108.7698
    *no data, gas taken to be ideal

                                  In fluid              Sorbed            Kd
  Original basis total moles   moles     mg/kg      moles     mg/kg      L/kg
 -------------------------------------------------------------------------------
   H2O                 60.8       53.7  8.93e+05
   Al+++              0.438   2.81e-06    0.0699
   Ca++               0.791     0.0173      638.
   Cl-                 1.92       1.91  6.27e+04
   CrO4--             0.124   1.38e-22  1.48e-17
   Fe++                1.54   3.50e-08   0.00180
   H+                 -10.8   0.000621     0.578
   HCO3-            0.00100    0.00100      56.3
   HPO4--            0.0241   1.89e-10  1.67e-05
   K+                0.0114    0.00209      75.3
   Mg++                2.48   2.72e-06    0.0611
   Mn++              0.0385   2.76e-05      1.40
   Na+                 2.05       1.88  4.00e+04
   O2(aq)            -0.111    -0.0123     -364.
   SO4--             0.0131   7.06e-05      6.26
   SiO2(aq)            4.34   0.000139      7.72
   Ti(OH)4(aq)       0.0389     0.0389  4.16e+03

  Elemental composition               In fluid                  Sorbed
                  total moles     moles       mg/kg        moles       mg/kg
 -------------------------------------------------------------------------------
   Aluminum            0.4376    2.805e-06     0.06986
   Calcium             0.7915      0.01725       638.2
   Carbon            0.001000     0.001000       11.09
   Chlorine             1.915        1.915   6.266e+04
   Chromium            0.1240    1.380e-22   6.625e-18
   Hydrogen             111.0        107.5   1.000e+05
   Iron                 1.543    3.500e-08    0.001804
   Magnesium            2.476    2.722e-06     0.06105
   Manganese          0.03847    2.757e-05       1.398
   Oxygen               70.09        53.83   7.949e+05
   Phosphorus         0.02406    1.889e-10   5.399e-06
   Potassium          0.01145     0.002087       75.30
   Silicon              4.335    0.0001392       3.609
   Sodium               2.045        1.883   3.995e+04
   Sulfur             0.01305    7.061e-05       2.090
   Titanium           0.03892      0.03892       1720.


          Step #   113             Xi = 0.6000

          Temperature = 100.0 C    Pressure =  1.013 bars
          pH =  8.494              log fO2 =  -65.922
          Eh =  -0.6290 volts      pe =  -8.4965
          Ionic strength      =    1.689444 molal
          Charge imbalance    =    0.003740 eq/kg (0.1255% error)
          Activity of water   =    0.945238
          Solvent mass        =     0.96027 kg
          Solution mass       =      1.0777 kg
          Mineral mass        =     0.70620 kg
          Solution density    =    1.018    g/cm3
          Solution viscosity  =    0.004    poise
          Chlorinity          =    1.994237 molal
          Dissolved solids    =      108970 mg/kg sol'n
          Hardness            =     1742.90 mg/kg sol'n as CaCO3
            carbonate         =       52.18 mg/kg sol'n as CaCO3
            non-carbonate     =     1690.71 mg/kg sol'n as CaCO3
          Carbonate alkalinity=       52.18 mg/kg sol'n as CaCO3
          Water type          =    Na-Cl
          Bulk volume         =    1.29e+03 cm3
          Fluid volume        =    1.06e+03 cm3
          Mineral volume      =        228. cm3
          Inert volume        =        0.00 cm3
          Porosity            =        82.3 %
          Permeability        =       0.219 cm2
          Mass reacted        =         672 g

                          moles          moles         grams          cm3      rxn rate
  Reactants             remaining       reacted       reacted       reacted  (mol/kg sec)
 ------------------------------------------------------------------------------------------
   H2O                   0.009730       0.01460        0.2629          --            --  
   Al2O3                   0.1751        0.2626         26.77          --            --  
   CaO                     0.6324        0.9486         53.19          --            --  
   Cr2O3                  0.04961       0.07442         11.31          --            --  
   FeO(ox)                  1.233         1.850         132.9          --            --  
   K2O(ox)               0.004180      0.006270        0.5906          --            --  
   MgO                      1.980         2.970         119.7          --            --  
   MnO                    0.03078       0.04616         3.275          --            --  
   Na2O(ox)               0.05206       0.07809         4.840          --            --  
   P2O5                  0.009622       0.01443         2.049          --            --  
   S                     0.009643       0.01446        0.4638        0.2244          --  
   SiO2                     3.468         5.202         312.6          --            --  
   TiO2                   0.03113       0.04670         3.730          --            --  

  Minerals in system     moles      log moles      grams        volume (cm3)
 ----------------------------------------------------------------------------
   Andradite              0.04226     -1.374          21.48           5.572
   Annite                 0.01138     -1.944          5.827           1.757
   Antigorite            0.009885     -2.005          44.84           17.29
   Chromite               0.07442     -1.128          16.66           3.275
   Daphnite-14A            0.1612     -0.793          115.0           34.40
   Diopside                0.7559     -0.122          163.7           49.96
   Greenalite              0.2789     -0.555          103.7           32.07
   Hydroxylapatite       0.009623     -2.017          4.834           1.824
   Saponite-Na             0.5801     -0.237          224.2           79.29
   Tephroite              0.02307     -1.637          4.659           1.758
   Troilite               0.01540     -1.813          1.354          0.5108
                                               _____________   _____________
          (total)                                     706.2           227.7 

  Aqueous species       molality    mg/kg sol'n    act. coef.     log act.
 ---------------------------------------------------------------------------
   Cl-                      1.670     5.276e+04      0.5544       -0.0334
   Na+                      1.637     3.354e+04      0.6270        0.0114
   NaCl(aq)                0.3200     1.666e+04      1.0000       -0.4949
   Ti(OH)4(aq)            0.04863         5023.      1.0000       -1.3131
   H2(aq)                 0.02061         37.02      1.0000       -1.6859
   Ca++                   0.01670         596.3      0.1690       -2.5494
   K+                    0.002116         73.71      0.5544       -2.9306
   CaCl+                 0.001834         123.4      0.6270       -2.9393
   Methane(aq)           0.001041         14.89      1.0000       -2.9824
   CaCl2(aq)             0.001007         99.54      1.0000       -2.9972
   OH-                  0.0002766         4.192      0.5928       -3.7853
   KCl(aq)              0.0001294         8.597      1.0000       -3.8880
   NaHSiO3(aq)          0.0001068         9.524      1.0000       -3.9714
   HS-                  6.861e-05         2.022      0.5928       -4.3907
   NaOH(aq)             3.949e-05         1.407      1.0000       -4.4035
   MnCl+                2.562e-05         2.063      0.6270       -4.7942
   SiO2(aq)             2.379e-05         1.274      1.0000       -4.6236
   HSiO3-               9.216e-06        0.6331      0.6270       -5.2382
   Mn++                 5.939e-06        0.2907      0.1690       -5.9983
   AlO2-                2.018e-06        0.1060      0.6270       -5.8979
   Mg++                 1.993e-06       0.04316      0.2476       -6.3067
   MgCl+                1.108e-06       0.05901      0.6270       -6.1581
   S--                  7.781e-07       0.02223      0.1290       -6.9982
   NaAlO2(aq)           7.467e-07       0.05454      1.0000       -6.1269
   H2S(aq)              3.960e-07       0.01202      1.0000       -6.4023
   Fe++                 2.469e-08      0.001229      0.1690       -8.3796
    (only species > 1e-8 molal listed)

  Mineral saturation states
                     log Q/K                          log Q/K
 ----------------------------------------------------------------
   Chromite           0.0000 sat    Clinochlore-14A   -1.4296     
   Antigorite         0.0000 sat    Quartz            -1.5454     
   Greenalite         0.0000 sat    Magnetite         -1.5970     
   Andradite          0.0000 sat    Halite            -1.5999     
   Troilite           0.0000 sat    Talc              -1.6316     
   Daphnite-14A       0.0000 sat    Tridymite         -1.7172     
   Saponite-Na        0.0000 sat    Chalcedony        -1.7621     
   Tephroite          0.0000 sat    Brucite           -1.8184     
   Annite             0.0000 sat    Saponite-H        -1.8215     
   Hydroxylapatite    0.0000 sat    Prehnite          -1.8230     
   Diopside           0.0000 sat    Gibbsite          -1.8327     
   Phlogopite        -0.0699        Cristobalite(alp  -1.9631     
   Pyrrhotite        -0.0796        Wustite           -1.9730     
   Saponite-Ca       -0.1182        Fe(OH)2           -2.0180     
   Tremolite         -0.1494        Monticellite      -2.0462     
   Chrysotile        -0.4835        Minnesotaite      -2.1206     
   Ice               -0.4915        Grossular         -2.1217     
   Alabandite        -0.5082        Goethite          -2.1432     
   Saponite-Mg       -0.6049        Enstatite         -2.1770     
   Ripidolite-14A    -0.6263        Analcime          -2.1995     
   Saponite-K        -0.7925        Coesite           -2.2038     
   Rhodonite         -0.8944        Cristobalite(bet  -2.2653     
   Fayalite          -0.9792        Cronstedtite-7A   -2.3089     
   Mesolite          -0.9999        SiO2(am)          -2.4393     
   Hedenbergite      -1.0085        Manganosite       -2.7139     
   Diaspore          -1.0397        Nepheline         -2.7276     
   Wollastonite      -1.0403        Fe                -2.7375     
   Mn(OH)2(am)       -1.1172        Chamosite-7A      -2.8365     
   Pseudowollastoni  -1.1746        Epidote           -2.8391     
   FeO               -1.2139        Epidote-ord       -2.8445     
   Ferrosilite       -1.2177        Daphnite-7A       -2.8752     
   Boehmite          -1.3345        Hematite          -2.8832     
    (only minerals with log Q/K > -3 listed)

                         partial
  Gases               press. (bar)     fugacity     fug. coef.    log fug.
 ---------------------------------------------------------------------------
   H2(g)                    25.79         25.81         1.001      1.4117
   CH4(g)                   1.192         1.191        0.9993      0.0758
   H2O(g)                  0.7997        0.7878        0.9852     -0.1036
   H2S(g)               1.185e-05     1.181e-05        0.9961     -4.9278
   HCl(g)               8.619e-13     8.619e-13         1.000*   -12.0646
   CO2(g)               2.233e-20     2.228e-20        0.9976    -19.6521
   CO(g)                1.668e-22     1.668e-22         1.000*   -21.7779
   C2H4(g)              5.519e-26     5.519e-26         1.000*   -25.2581
   S2(g)                4.672e-33     4.672e-33         1.000*   -32.3305
   SO2(g)               5.444e-36     5.405e-36        0.9928    -35.2672
   Na(g)                1.047e-38     1.047e-38         1.000*   -37.9799
   K(g)                 1.469e-42     1.469e-42         1.000*   -41.8330
   Cl2(g)               4.019e-53     4.019e-53         1.000*   -52.3958
   Mg(g)                2.558e-66     2.558e-66         1.000*   -65.5921
   O2(g)                1.197e-66     1.197e-66        0.9999    -65.9220
   Ca(g)                1.437e-81     1.437e-81         1.000*   -80.8426
   Al(g)               8.028e-102    8.028e-102         1.000*  -101.0954
   C(g)                4.608e-102    4.608e-102         1.000*  -101.3365
   Si(g)               1.645e-109    1.645e-109         1.000*  -108.7838
    *no data, gas taken to be ideal

                                  In fluid              Sorbed            Kd
  Original basis total moles   moles     mg/kg      moles     mg/kg      L/kg
 -------------------------------------------------------------------------------
   H2O                 61.9       53.3  8.91e+05
   Al+++              0.525   2.66e-06    0.0665
   Ca++               0.950     0.0188      698.
   Cl-                 1.92       1.91  6.30e+04
   CrO4--             0.149   1.51e-22  1.62e-17
   Fe++                1.85   3.84e-08   0.00199
   H+                 -13.0   0.000641     0.600
   HCO3-            0.00100    0.00100      56.6
   HPO4--            0.0289   1.73e-10  1.54e-05
   K+                0.0135    0.00216      78.2
   Mg++                2.97   2.98e-06    0.0672
   Mn++              0.0462   3.03e-05      1.54
   Na+                 2.07       1.88  4.01e+04
   O2(aq)            -0.133    -0.0120     -357.
   SO4--             0.0155   6.70e-05      5.97
   SiO2(aq)            5.20   0.000134      7.48
   Ti(OH)4(aq)       0.0467     0.0467  5.02e+03

  Elemental composition               In fluid                  Sorbed
                  total moles     moles       mg/kg        moles       mg/kg
 -------------------------------------------------------------------------------
   Aluminum            0.5252    2.655e-06     0.06648
   Calcium             0.9496      0.01876       697.8
   Carbon            0.001000     0.001000       11.14
   Chlorine             1.915        1.915   6.300e+04
   Chromium            0.1488    1.508e-22   7.277e-18
   Hydrogen             111.0        106.8   9.992e+04
   Iron                 1.851    3.844e-08    0.001992
   Magnesium            2.971    2.978e-06     0.06717
   Manganese          0.04616    3.030e-05       1.545
   Oxygen               73.01        53.49   7.941e+05
   Phosphorus         0.02887    1.733e-10   4.981e-06
   Potassium          0.01354     0.002156       78.22
   Silicon              5.202    0.0001343       3.499
   Sodium               2.071        1.880   4.010e+04
   Sulfur             0.01546    6.701e-05       1.994
   Titanium           0.04670      0.04670       2075.


          Step #   123             Xi = 0.7000

          Temperature = 100.0 C    Pressure =  1.013 bars
          pH =  8.474              log fO2 =  -65.905
          Eh =  -0.6272 volts      pe =  -8.4718
          Ionic strength      =    1.700937 molal
          Charge imbalance    =    0.003760 eq/kg (0.1256% error)
          Activity of water   =    0.944900
          Solvent mass        =     0.95364 kg
          Solution mass       =      1.0720 kg
          Mineral mass        =     0.82388 kg
          Solution density    =    1.018    g/cm3
          Solution viscosity  =    0.004    poise
          Chlorinity          =    2.008093 molal
          Dissolved solids    =      110385 mg/kg sol'n
          Hardness            =     1894.60 mg/kg sol'n as CaCO3
            carbonate         =       52.22 mg/kg sol'n as CaCO3
            non-carbonate     =     1842.38 mg/kg sol'n as CaCO3
          Carbonate alkalinity=       52.22 mg/kg sol'n as CaCO3
          Water type          =    Na-Cl
          Bulk volume         =    1.32e+03 cm3
          Fluid volume        =    1.05e+03 cm3
          Mineral volume      =        266. cm3
          Inert volume        =        0.00 cm3
          Porosity            =        79.8 %
          Permeability        =      0.0936 cm2
          Mass reacted        =         784 g

                          moles          moles         grams          cm3      rxn rate
  Reactants             remaining       reacted       reacted       reacted  (mol/kg sec)
 ------------------------------------------------------------------------------------------
   H2O                   0.007298       0.01703        0.3068          --            --  
   Al2O3                   0.1313        0.3064         31.24          --            --  
   CaO                     0.4743         1.107         62.06          --            --  
   Cr2O3                  0.03721       0.08683         13.20          --            --  
   FeO(ox)                 0.9250         2.158         155.1          --            --  
   K2O(ox)               0.003135      0.007315        0.6890          --            --  
   MgO                      1.485         3.465         139.6          --            --  
   MnO                    0.02308       0.05386         3.820          --            --  
   Na2O(ox)               0.03905       0.09111         5.647          --            --
[truncated: 46,698 more chars]
