# Supplementary material for: Mineral Indicators of Geologically Recent Past Habitability on Mars
Source: Life (Basel). 2023 Dec 15;13(12):2349. doi: 10.3390/life13122349 (PMC10744562; doi:10.3390/life13122349)
Supplement: Supplementary file 1 [file life-13-02349-s001.zip › Supplemental Files 1/NaClO4/seitah_naClo4_373.txt]

          Step #     0             Xi = 0.0000

          Temperature = 100.0 C    Pressure =  1.013 bars
          pH =  7.291              log fO2 =   -3.057
          Eh =   0.6236 volts      pe =   8.4228
          Ionic strength      =    1.618989 molal
          Charge imbalance    =    0.003624 eq/kg (0.1247% error)
          Activity of water   =    0.947237
          Solvent mass        =      1.0000 kg
          Solution mass       =      1.1122 kg
          Mineral mass        =      0.0000 kg
          Solution density    =    1.013    g/cm3
          Solution viscosity  =    0.004    poise
          Chlorinity          =    1.915000 molal
          Dissolved solids    =      100913 mg/kg sol'n
          Hardness            =      179.98 mg/kg sol'n as CaCO3
            carbonate         =       42.13 mg/kg sol'n as CaCO3
            non-carbonate     =      137.85 mg/kg sol'n as CaCO3
          Carbonate alkalinity=       42.13 mg/kg sol'n as CaCO3
          Water type          =    Na-Cl
          Bulk volume         =    1.10e+03 cm3
          Fluid volume        =    1.10e+03 cm3
          Mineral volume      =        0.00 cm3
          Inert volume        =        0.00 cm3
          Porosity            =        100. %
          Permeability        =        98.7 cm2
          Mass reacted        =           0 g

                          moles          moles         grams          cm3      rxn rate
  Reactants             remaining       reacted       reacted       reacted  (mol/kg sec)
 ------------------------------------------------------------------------------------------
   Al2O3                   0.2454         0.000         0.000          --            --  
   CaO                     0.6248         0.000         0.000          --            --  
   Cr2O3                  0.02195         0.000         0.000          --            --  
   FeO(ox)                  4.739         0.000         0.000          --            --  
   K2O(ox)                0.01771         0.000         0.000          --            --  
   MgO                      5.310         0.000         0.000          --            --  
   MnO                     0.1098         0.000         0.000          --            --  
   Na2O(ox)                0.2369         0.000         0.000          --            --  
   P2O5                   0.03291         0.000         0.000          --            --  
   SiO2                     7.482         0.000         0.000          --            --  
   TiO2                   0.05430         0.000         0.000          --            --  

  No minerals in system.

  Aqueous species       molality    mg/kg sol'n    act. coef.     log act.
 ---------------------------------------------------------------------------
   Na+                      1.612     3.332e+04      0.6255        0.0035
   Cl-                      1.611     5.135e+04      0.5542       -0.0493
   NaCl(aq)                0.3029     1.591e+04      1.0000       -0.5187
   SO4--                0.0009642         83.27      0.0915       -4.0545
   K+                   0.0009433         33.16      0.5542       -3.2817
   Ca++                 0.0008528         30.73      0.1697       -3.8395
   HCO3-                0.0007402         40.61      0.6255       -3.3344
   Fe++                 0.0006314         31.71      0.1697       -3.9700
   Mg++                 0.0006283         13.73      0.2476       -3.8081
   MgCl+                0.0003376         18.14      0.6255       -3.6754
   FeCl+                0.0002458         20.17      0.6255       -3.8133
   NaHCO3(aq)           0.0001813         13.69      1.0000       -3.7417
   FeCl4--              0.0001179         20.95      0.0915       -4.9671
   CaCl+                9.087e-05         6.171      0.6255       -4.2454
   CO2(aq)              6.119e-05         2.421      1.0000       -4.2133
   KCl(aq)              5.559e-05         3.726      1.0000       -4.2550
   CaCl2(aq)            4.796e-05         4.785      1.0000       -4.3192
   MgSO4(aq)            3.053e-05         3.304      1.0000       -4.5153
   OH-                  1.737e-05        0.2656      0.5918       -4.9880
   CO3--                6.751e-06        0.3642      0.1105       -6.1274
   CaSO4(aq)            4.141e-06        0.5069      1.0000       -5.3829
   MgHCO3+              3.139e-06        0.2408      0.6255       -5.7070
   CaHCO3+              2.805e-06        0.2550      0.6255       -5.7558
   FeCO3+               2.495e-06        0.2599      0.6255       -5.8067
   NaOH(aq)             2.431e-06       0.08743      1.0000       -5.6142
   FeCl2(aq)            1.434e-06        0.1634      1.0000       -5.8435
   CaCO3(aq)            1.423e-06        0.1280      1.0000       -5.8469
   KSO4-                1.154e-06        0.1402      0.6255       -6.1416
   Ti(OH)4(aq)          1.000e-06        0.1042      1.0000       -6.0000
   CrO4--               9.375e-07       0.09777      0.0915       -7.0667
   HPO4--               8.729e-07       0.07532      0.0915       -7.0977
   MnCl+                8.051e-07       0.06543      0.6255       -6.2979
   SiO2(aq)             7.688e-07       0.04153      1.0000       -6.1142
   AlO2-                7.295e-07       0.03869      0.6255       -6.3408
   O2(aq)               6.838e-07       0.01967      1.0000       -6.1651
   FeCl++               6.802e-07       0.05584      0.1105       -7.1241
   MgCO3(aq)            3.845e-07       0.02915      1.0000       -6.4151
   NaCO3-               3.274e-07       0.02443      0.6255       -6.6888
   Fe+++                2.878e-07       0.01445      0.0477       -7.8625
   NaAlO2(aq)           2.645e-07       0.01949      1.0000       -6.5776
   NaHSiO3(aq)          2.125e-07       0.01912      1.0000       -6.6727
   Mn++                 1.924e-07      0.009503      0.1697       -7.4861
   H2PO4-               1.268e-07       0.01106      0.6255       -7.1007
   HCrO4-               6.250e-08      0.006575      0.6255       -7.4079
   H+                   6.166e-08     5.588e-05      0.8305       -7.2906
   HSiO3-               1.872e-08      0.001297      0.6255       -7.9315
   HCl(aq)              1.097e-08     0.0003595      1.0000       -7.9599
    (only species > 1e-8 molal listed)

  Mineral saturation states
                     log Q/K                          log Q/K
 ----------------------------------------------------------------
   Magnetite         35.8446s/sat   Chamosite-7A       1.2017s/sat
   Cronstedtite-7A   35.6471s/sat   FeO                0.7892s/sat
   Hematite          32.5553s/sat   Annite             0.7446s/sat
   Ferrite-Mg        27.6730s/sat   Ripidolite-14A     0.7092s/sat
   Ferrite-Ca        26.6285s/sat   Dolomite-ord       0.1711s/sat
   Jarosite          25.1652s/sat   Dolomite           0.1704s/sat
   Nontronite-Na     22.5086s/sat   Fe(OH)2           -0.0139     
   Nontronite-Mg     22.3251s/sat   Hercynite         -0.0451     
   Nontronite-Ca     22.1801s/sat   Hydroxylapatite   -0.1746     
   Nontronite-K      21.6034s/sat   Diaspore          -0.2789     
   Nontronite-H      21.0887s/sat   Magnesite         -0.4394     
   Andradite         19.8771s/sat   Ice               -0.4905     
   Goethite          15.5765s/sat   Boehmite          -0.5737     
   Fe(OH)3           11.2509s/sat   Calcite           -0.6576     
   Ferrite-Dicalciu   9.4450s/sat   Ferrosilite       -0.7052     
   Daphnite-14A       7.0683s/sat   Aragonite         -0.8012     
   NaFeO2             7.0286s/sat   Dolomite-dis      -0.9422     
   Bixbyite           5.8294s/sat   Gibbsite          -1.0709     
   Strengite          5.3781s/sat   Halite            -1.6237     
   Pyrolusite         5.0236s/sat   Brucite           -1.7253     
   Epidote            4.5364s/sat   Monohydrocalcite  -1.8887     
   Epidote-ord        4.5310s/sat   Whitlockite       -1.8949     
   Hausmannite        4.4682s/sat   Minnesotaite      -2.0726     
   Daphnite-7A        4.1931s/sat   Dawsonite         -2.0977     
   Greenalite         3.0301s/sat   Ripidolite-7A     -2.1980     
   Wustite            1.5899s/sat   Rhodochrosite     -2.4394     
   Fayalite           1.5365s/sat   Anhydrite         -2.5089     
   Siderite           1.4829s/sat   Corundum          -2.6159     
    (only minerals with log Q/K > -3 listed)

                         partial
  Gases               press. (bar)     fugacity     fug. coef.    log fug.
 ---------------------------------------------------------------------------
   H2O(g)                  0.8014        0.7895        0.9852     -0.1026
   CO2(g)                0.005713      0.005700        0.9976     -2.2441
   O2(g)                0.0008761     0.0008760        0.9999     -3.0575
   HCl(g)               1.328e-11     1.328e-11         1.000*   -10.8768
   Cl2(g)               2.576e-19     2.576e-19         1.000*   -18.5890
   H2(g)                9.552e-31     9.559e-31         1.001    -30.0196
   CO(g)                1.577e-36     1.577e-36         1.000*   -35.8022
   SO2(g)               3.817e-42     3.789e-42        0.9928    -41.4215
   Na(g)                1.238e-55     1.238e-55         1.000*   -54.9071
   K(g)                 7.882e-60     7.882e-60         1.000*   -59.1034
   Mg(g)                1.169e-97     1.169e-97         1.000*   -96.9321
   H2S(g)              4.206e-106    4.189e-106        0.9961   -105.3778
   CH4(g)              5.715e-109    5.711e-109        0.9993   -108.2433
   Ca(g)               1.068e-116    1.068e-116         1.000*  -115.9714
   C(g)                1.611e-147    1.611e-147         1.000*  -146.7930
   Al(g)               3.286e-148    3.286e-148         1.000*  -147.4834
   S2(g)               4.287e-171    4.287e-171         1.000*  -170.3679
   Si(g)               7.264e-174    7.264e-174         1.000*  -173.1388
   C2H4(g)             9.252e-180    9.252e-180         1.000*  -179.0337
    *no data, gas taken to be ideal

                                  In fluid              Sorbed            Kd
  Original basis total moles   moles     mg/kg      moles     mg/kg      L/kg
 -------------------------------------------------------------------------------
   H2O                 55.5       55.5  8.99e+05
   Al+++           1.00e-06   1.00e-06    0.0243
   Ca++             0.00100    0.00100      36.0
   Cl-                 1.92       1.92  6.10e+04
   CrO4--          1.00e-06   1.00e-06     0.104
   Fe++             0.00100    0.00100      50.2
   H+              2.95e-05   2.95e-05    0.0268
   HCO3-            0.00100    0.00100      54.9
   HPO4--          1.00e-06   1.00e-06    0.0863
   K+               0.00100    0.00100      35.2
   Mg++             0.00100    0.00100      21.9
   Mn++            1.00e-06   1.00e-06    0.0494
   Na+                 1.92       1.92  3.96e+04
   O2(aq)          1.55e-06   1.55e-06    0.0446
   SO4--            0.00100    0.00100      86.4
   SiO2(aq)        1.00e-06   1.00e-06    0.0540
   Ti(OH)4(aq)     1.00e-06   1.00e-06     0.104

  Elemental composition               In fluid                  Sorbed
                  total moles     moles       mg/kg        moles       mg/kg
 -------------------------------------------------------------------------------
   Aluminum         1.000e-06    1.000e-06     0.02426
   Calcium           0.001000     0.001000       36.03
   Carbon            0.001000     0.001000       10.80
   Chlorine             1.915        1.915   6.104e+04
   Chromium         1.000e-06    1.000e-06     0.04675
   Hydrogen             111.0        111.0   1.006e+05
   Iron              0.001000     0.001000       50.21
   Magnesium         0.001000     0.001000       21.85
   Manganese        1.000e-06    1.000e-06     0.04939
   Oxygen               55.52        55.52   7.986e+05
   Phosphorus       1.000e-06    1.000e-06     0.02785
   Potassium         0.001000     0.001000       35.15
   Silicon          1.000e-06    1.000e-06     0.02525
   Sodium               1.915        1.915   3.958e+04
   Sulfur            0.001000     0.001000       28.83
   Titanium         1.000e-06    1.000e-06     0.04305


          Step #     0             Xi = 0.0000

          Temperature = 100.0 C    Pressure =  1.013 bars
          pH =  5.277              log fO2 =  -50.900
          Eh =  -0.1128 volts      pe =  -1.5242
          Ionic strength      =    1.617923 molal
          Charge imbalance    =    0.003624 eq/kg (0.1248% error)
          Activity of water   =    0.947228
          Solvent mass        =      1.0000 kg
          Solution mass       =      1.1122 kg
          Mineral mass        =  4.0458e-05 kg
          Solution density    =    1.013    g/cm3
          Solution viscosity  =    0.004    poise
          Chlorinity          =    1.914986 molal
          Dissolved solids    =      100874 mg/kg sol'n
          Hardness            =      179.98 mg/kg sol'n as CaCO3
            carbonate         =        4.96 mg/kg sol'n as CaCO3
            non-carbonate     =      175.03 mg/kg sol'n as CaCO3
          Carbonate alkalinity=        4.96 mg/kg sol'n as CaCO3
          Water type          =    Na-Cl
          Bulk volume         =    1.10e+03 cm3
          Fluid volume        =    1.10e+03 cm3
          Mineral volume      =     0.00772 cm3
          Inert volume        =        0.00 cm3
          Porosity            =        100. %
          Permeability        =        98.7 cm2
          Mass reacted        =           0 g

                          moles          moles         grams          cm3      rxn rate
  Reactants             remaining       reacted       reacted       reacted  (mol/kg sec)
 ------------------------------------------------------------------------------------------
   Al2O3                   0.2454         0.000         0.000          --            --  
   CaO                     0.6248         0.000         0.000          --            --  
   Cr2O3                  0.02195         0.000         0.000          --            --  
   FeO(ox)                  4.739         0.000         0.000          --            --  
   K2O(ox)                0.01771         0.000         0.000          --            --  
   MgO                      5.310         0.000         0.000          --            --  
   MnO                     0.1098         0.000         0.000          --            --  
   Na2O(ox)                0.2369         0.000         0.000          --            --  
   P2O5                   0.03291         0.000         0.000          --            --  
   SiO2                     7.482         0.000         0.000          --            --  
   TiO2                   0.05430         0.000         0.000          --            --  

  Minerals in system     moles      log moles      grams        volume (cm3)
 ----------------------------------------------------------------------------
   Chromite             5.000e-07     -6.301      0.0001119       2.200e-05
   Diaspore             9.684e-07     -6.014      5.809e-05       1.720e-05
   Hematite             0.0002283     -3.641        0.03646        0.006912
   Pyrite               3.192e-05     -4.496       0.003829       0.0007641
                                               _____________   _____________
          (total)                                   0.04046        0.007715 

  Aqueous species       molality    mg/kg sol'n    act. coef.     log act.
 ---------------------------------------------------------------------------
   Na+                      1.612     3.332e+04      0.6254        0.0036
   Cl-                      1.611     5.136e+04      0.5542       -0.0492
   NaCl(aq)                0.3029     1.592e+04      1.0000       -0.5187
   K+                   0.0009433         33.16      0.5542       -3.2817
   SO4--                0.0009017         77.88      0.0915       -4.0835
   CO2(aq)              0.0008719         34.50      1.0000       -3.0595
   Ca++                 0.0008563         30.86      0.1697       -3.8377
   Mg++                 0.0006315         13.80      0.2476       -3.8059
   MgCl+                0.0003394         18.24      0.6254       -3.6731
   Fe++                 0.0003237         16.26      0.1697       -4.2601
   FeCl+                0.0001260         10.35      0.6254       -4.1033
   HCO3-                0.0001022         5.610      0.6254       -4.1942
   CaCl+                9.127e-05         6.198      0.6254       -4.2435
   FeCl4--              6.047e-05         10.75      0.0915       -5.2570
   KCl(aq)              5.560e-05         3.727      1.0000       -4.2549
   CaCl2(aq)            4.817e-05         4.807      1.0000       -4.3172
   MgSO4(aq)            2.870e-05         3.106      1.0000       -4.5421
   NaHCO3(aq)           2.504e-05         1.891      1.0000       -4.6014
   H+                   6.361e-06      0.005765      0.8305       -5.2771
   CaSO4(aq)            3.890e-06        0.4761      1.0000       -5.4101
   HCl(aq)              1.131e-06       0.03709      1.0000       -5.9464
   KSO4-                1.080e-06        0.1312      0.6254       -6.1706
   Ti(OH)4(aq)          1.000e-06        0.1042      1.0000       -6.0000
   SiO2(aq)             9.971e-07       0.05387      1.0000       -6.0013
   H2PO4-               9.363e-07       0.08165      0.6254       -6.2324
   MnCl+                8.055e-07       0.06547      0.6254       -6.2977
   FeCl2(aq)            7.354e-07       0.08381      1.0000       -6.1335
   HSO4-                6.973e-07       0.06086      0.6254       -6.3604
   MgHCO3+              4.358e-07       0.03343      0.6254       -6.5646
   CaHCO3+              3.891e-07       0.03537      0.6254       -6.6138
   Mn++                 1.924e-07      0.009505      0.1697       -7.4860
   OH-                  1.684e-07      0.002575      0.5918       -7.0015
   H2S(aq)              6.758e-08      0.002071      1.0000       -7.1702
   HPO4--               6.247e-08      0.005391      0.0915       -8.2429
   NaOH(aq)             2.357e-08     0.0008476      1.0000       -7.6277
   AlO2-                1.344e-08     0.0007128      0.6254       -8.0754
   HAlO2(aq)            1.138e-08     0.0006140      1.0000       -7.9437
    (only species > 1e-8 molal listed)

  Mineral saturation states
                     log Q/K                          log Q/K
 ----------------------------------------------------------------
   Pyrite             0.0000 sat    Magnetite         -1.0278     
   Diaspore           0.0000 sat    Eskolaite         -1.2847     
   Chromite           0.0000 sat    Halite            -1.6237     
   Hematite           0.0000 sat    Siderite          -1.6805     
   Boehmite          -0.2948        Corundum          -2.0582     
   Ice               -0.4905        Anhydrite         -2.5361     
   Goethite          -0.7012        Dawsonite         -2.6785     
   Gibbsite          -0.7920        Quartz            -2.9231     
    (only minerals with log Q/K > -3 listed)

                         partial
  Gases               press. (bar)     fugacity     fug. coef.    log fug.
 ---------------------------------------------------------------------------
   H2O(g)                  0.8014        0.7895        0.9852     -0.1026
   CO2(g)                 0.08141       0.08122        0.9976     -1.0903
   H2S(g)               2.023e-06     2.015e-06        0.9961     -5.6957
   H2(g)                7.964e-07     7.970e-07         1.001     -6.0986
   HCl(g)               1.370e-09     1.370e-09         1.000*    -8.8633
   CO(g)                1.873e-11     1.873e-11         1.000*   -10.7274
   CH4(g)               3.935e-12     3.932e-12        0.9993    -11.4054
   SO2(g)               3.167e-14     3.145e-14        0.9928    -13.5024
   S2(g)                1.427e-19     1.427e-19         1.000*   -18.8456
   C2H4(g)              6.311e-34     6.311e-34         1.000*   -33.1999
   Cl2(g)               3.289e-39     3.289e-39         1.000*   -38.4829
   Na(g)                1.096e-45     1.096e-45         1.000*   -44.9601
   K(g)                 6.977e-50     6.977e-50         1.000*   -49.1563
   O2(g)                1.260e-51     1.260e-51        0.9999    -50.8996
   Mg(g)                9.207e-78     9.207e-78         1.000*   -77.0359
   Ca(g)                8.403e-97     8.403e-97         1.000*   -96.0756
   C(g)                 1.595e-98     1.595e-98         1.000*   -97.7972
   Al(g)               4.754e-112    4.754e-112         1.000*  -111.3229
   Si(g)               6.550e-126    6.550e-126         1.000*  -125.1838
    *no data, gas taken to be ideal

                                  In fluid              Sorbed            Kd
  Original basis total moles   moles     mg/kg      moles     mg/kg      L/kg
 -------------------------------------------------------------------------------
   H2O                 55.5       55.5  8.99e+05
   Al+++           1.00e-06   3.16e-08  0.000766
   Ca++             0.00100    0.00100      36.0
   Cl-                 1.92       1.91  6.10e+04
   CrO4--          1.00e-06   1.58e-14  1.65e-09
   Fe++             0.00100   0.000511      25.7
   H+              2.95e-05   0.000881     0.798
   HCO3-            0.00100    0.00100      54.9
   HPO4--          1.00e-06   1.00e-06    0.0863
   K+               0.00100    0.00100      35.2
   Mg++             0.00100    0.00100      21.9
   Mn++            1.00e-06   1.00e-06    0.0494
   Na+                 1.92       1.91  3.96e+04
   O2(aq)          1.55e-06  -1.50e-07  -0.00431
   SO4--            0.00100   0.000936      80.9
   SiO2(aq)        1.00e-06   1.00e-06    0.0540
   Ti(OH)4(aq)     1.00e-06   1.00e-06     0.104

  Elemental composition               In fluid                  Sorbed
                  total moles     moles       mg/kg        moles       mg/kg
 -------------------------------------------------------------------------------
   Aluminum         1.000e-06    3.159e-08   0.0007664
   Calcium           0.001000     0.001000       36.03
   Carbon            0.001000     0.001000       10.80
   Chlorine             1.915        1.915   6.104e+04
   Chromium         1.000e-06    1.583e-14   7.403e-10
   Hydrogen             111.0        111.0   1.006e+05
   Iron              0.001000    0.0005110       25.66
   Magnesium         0.001000     0.001000       21.85
   Manganese        1.000e-06    1.000e-06     0.04940
   Oxygen               55.52        55.51   7.986e+05
   Phosphorus       1.000e-06    1.000e-06     0.02785
   Potassium         0.001000     0.001000       35.15
   Silicon          1.000e-06    1.000e-06     0.02525
   Sodium               1.915        1.915   3.958e+04
   Sulfur            0.001000    0.0009362       26.99
   Titanium         1.000e-06    1.000e-06     0.04305


          Step #     1             Xi = 0.0100

          Temperature = 100.0 C    Pressure =  1.013 bars
          pH =  8.860              log fO2 =  -63.018
          Eh =  -0.6024 volts      pe =  -8.1368
          Ionic strength      =    1.616602 molal
          Charge imbalance    =    0.003627 eq/kg (0.1248% error)
          Activity of water   =    0.947176
          Solvent mass        =     0.99919 kg
          Solution mass       =      1.1114 kg
          Mineral mass        =    0.011883 kg
          Solution density    =    1.013    g/cm3
          Solution viscosity  =    0.004    poise
          Chlorinity          =    1.916547 molal
          Dissolved solids    =      100930 mg/kg sol'n
          Hardness            =      116.32 mg/kg sol'n as CaCO3
            carbonate         =       56.32 mg/kg sol'n as CaCO3
            non-carbonate     =       60.00 mg/kg sol'n as CaCO3
          Carbonate alkalinity=       56.32 mg/kg sol'n as CaCO3
          Water type          =    Na-Cl
          Bulk volume         =    1.10e+03 cm3
          Fluid volume        =    1.10e+03 cm3
          Mineral volume      =        3.79 cm3
          Inert volume        =        0.00 cm3
          Porosity            =        99.7 %
          Permeability        =        87.6 cm2
          Mass reacted        =          11 g

                          moles          moles         grams          cm3      rxn rate
  Reactants             remaining       reacted       reacted       reacted  (mol/kg sec)
 ------------------------------------------------------------------------------------------
   Al2O3                   0.2430      0.002454        0.2503          --            --  
   CaO                     0.6185      0.006248        0.3504          --            --  
   Cr2O3                  0.02173     0.0002195       0.03337          --            --  
   FeO(ox)                  4.691       0.04739         3.405          --            --  
   K2O(ox)                0.01753     0.0001771       0.01668          --            --  
   MgO                      5.256       0.05310         2.140          --            --  
   MnO                     0.1087      0.001098       0.07786          --            --  
   Na2O(ox)                0.2345      0.002369        0.1468          --            --  
   P2O5                   0.03258     0.0003291       0.04671          --            --  
   SiO2                     7.407       0.07482         4.496          --            --  
   TiO2                   0.05376     0.0005430       0.04338          --            --  

  Minerals in system     moles      log moles      grams        volume (cm3)
 ----------------------------------------------------------------------------
   Andradite             0.001619     -2.791         0.8229          0.2135
   Annite               0.0001770     -3.752        0.09061         0.02732
   Antigorite           0.0004897     -3.310          2.221          0.8565
   Chromite             0.0002200     -3.658        0.04925        0.009684
   Daphnite-14A         0.0006809     -3.167         0.4858          0.1453
   Greenalite            0.006266     -2.203          2.329          0.7206
   Hydroxylapatite      0.0002197     -3.658         0.1104         0.04165
   Magnetite             0.007114     -2.148          1.647          0.3168
   Saponite-Na            0.01020     -1.992          3.941           1.394
   Tephroite            0.0005462     -3.263         0.1103         0.04163
   Troilite             0.0008530     -3.069        0.07499         0.02830
                                               _____________   _____________
          (total)                                     11.88           3.795 

  Aqueous species       molality    mg/kg sol'n    act. coef.     log act.
 ---------------------------------------------------------------------------
   Na+                      1.614     3.336e+04      0.6254        0.0041
   Cl-                      1.613     5.140e+04      0.5542       -0.0488
   NaCl(aq)                0.3036     1.595e+04      1.0000       -0.5177
   K+                    0.001113         39.11      0.5542       -3.2100
   Ca++                  0.001111         40.03      0.1697       -3.7246
   Methane(aq)           0.001001         14.44      1.0000       -2.9996
   H2(aq)               0.0007296         1.322      1.0000       -3.1369
   OH-                  0.0006445         9.855      0.5918       -3.4186
   Ti(OH)4(aq)          0.0005445         56.74      1.0000       -3.2640
   NaHSiO3(aq)          0.0002063         18.56      1.0000       -3.6856
   HS-                  0.0001430         4.253      0.5918       -4.0724
   CaCl+                0.0001185         8.049      0.6254       -4.1300
   NaOH(aq)             9.032e-05         3.248      1.0000       -4.0442
   KCl(aq)              6.564e-05         4.400      1.0000       -4.1828
   CaCl2(aq)            6.262e-05         6.248      1.0000       -4.2033
   SiO2(aq)             2.009e-05         1.085      1.0000       -4.6970
   HSiO3-               1.815e-05         1.258      0.6254       -4.9449
   MnCl+                4.994e-06        0.4059      0.6254       -5.5054
   AlO2-                4.567e-06        0.2422      0.6254       -5.5442
   S--                  3.731e-06        0.1076      0.1300       -6.3141
   NaAlO2(aq)           1.658e-06        0.1222      1.0000       -5.7805
   Mn++                 1.192e-06       0.05887      0.1697       -6.6941
   Mg++                 4.155e-07      0.009079      0.2476       -6.9877
   H2S(aq)              3.550e-07       0.01088      1.0000       -6.4498
   MgCl+                2.235e-07       0.01201      0.6254       -6.8545
    (only species > 1e-8 molal listed)

  Mineral saturation states
                     log Q/K                          log Q/K
 ----------------------------------------------------------------
   Greenalite         0.0000 sat    Tremolite         -1.3643     
   Saponite-Na        0.0000 sat    Goethite          -1.3685     
   Annite             0.0000 sat    Clinochlore-14A   -1.4142     
   Daphnite-14A       0.0000 sat    Hedenbergite      -1.5498     
   Magnetite          0.0000 sat    Wollastonite      -1.5566     
   Chromite           0.0000 sat    Quartz            -1.6188     
   Troilite           0.0000 sat    Halite            -1.6227     
   Andradite          0.0000 sat    Pseudowollastoni  -1.6909     
   Tephroite          0.0000 sat    Brucite           -1.7661     
   Hydroxylapatite    0.0000 sat    Talc              -1.7701     
   Antigorite         0.0000 sat    Tridymite         -1.7906     
   Phlogopite        -0.0607        Chalcedony        -1.8355     
   Pyrrhotite        -0.0796        Gibbsite          -1.8439     
   Saponite-Ca       -0.3097        Wustite           -1.8502     
   Chrysotile        -0.4743        Saponite-H        -1.9398     
   Ice               -0.4906        Fe(OH)2           -1.9687     
   Alabandite        -0.5198        Analcime          -2.0159     
   Diopside          -0.5382        Cristobalite(alp  -2.0365     
   Ripidolite-14A    -0.6171        Enstatite         -2.1990     
   Saponite-Mg       -0.7148        Pyrite            -2.2561     
   Cronstedtite-7A   -0.7351        Minnesotaite      -2.2683     
   Saponite-K        -0.8823        Coesite           -2.2772     
   Rhodonite         -0.9311        Cristobalite(bet  -2.3387     
   Fayalite          -0.9559        Nepheline         -2.4547     
   Diaspore          -1.0518        Monticellite      -2.5110     
   Mn(OH)2(am)       -1.0795        SiO2(am)          -2.5127     
   FeO               -1.1656        Manganosite       -2.6772     
   Ferrosilite       -1.2428        Chamosite-7A      -2.8365     
   Mesolite          -1.2919        Whitlockite       -2.8631     
   Hematite          -1.3345        Daphnite-7A       -2.8752     
   Boehmite          -1.3466        Prehnite          -2.9530     
    (only minerals with log Q/K > -3 listed)

                         partial
  Gases               press. (bar)     fugacity     fug. coef.    log fug.
 ---------------------------------------------------------------------------
   CH4(g)                   1.145         1.144        0.9993      0.0586
   H2(g)                   0.9128        0.9134         1.001     -0.0393
   H2O(g)                  0.8013        0.7895        0.9852     -0.1027
   H2S(g)               1.063e-05     1.058e-05        0.9961     -4.9753
   HCl(g)               3.583e-13     3.583e-13         1.000*   -12.4458
   CO2(g)               1.373e-14     1.370e-14        0.9976    -13.8633
   CO(g)                3.622e-18     3.622e-18         1.000*   -17.4411
   C2H4(g)              4.069e-23     4.069e-23         1.000*   -22.3905
   S2(g)                2.997e-30     2.997e-30         1.000*   -29.5233
   SO2(g)               1.105e-31     1.097e-31        0.9928    -30.9597
   Na(g)                4.498e-39     4.498e-39         1.000*   -38.3470
   K(g)                 3.372e-43     3.372e-43         1.000*   -42.4721
   Cl2(g)               1.962e-52     1.962e-52         1.000*   -51.7072
   O2(g)                9.594e-64     9.593e-64        0.9999    -63.0180
   Mg(g)                1.017e-67     1.017e-67         1.000*   -66.9926
   Ca(g)                1.831e-83     1.831e-83         1.000*   -82.7374
   C(g)                 3.535e-99     3.535e-99         1.000*   -98.4517
   Al(g)               5.178e-104    5.178e-104         1.000*  -103.2859
   Si(g)               1.733e-112    1.733e-112         1.000*  -111.7611
    *no data, gas taken to be ideal

                                  In fluid              Sorbed            Kd
  Original basis total moles   moles     mg/kg      moles     mg/kg      L/kg
 -------------------------------------------------------------------------------
   H2O                 55.6       55.5  8.99e+05
   Al+++            0.00491   6.22e-06     0.151
   Ca++             0.00725    0.00129      46.6
   Cl-                 1.91       1.91  6.11e+04
   CrO4--          0.000440   5.12e-24  5.35e-19
   Fe++              0.0484   8.03e-09  0.000404
   H+                -0.233   0.000160     0.145
   HCO3-            0.00100    0.00100      54.9
   HPO4--          0.000659   5.28e-09  0.000456
   K+               0.00135    0.00118      41.4
   Mg++              0.0541   6.38e-07    0.0140
   Mn++             0.00110   6.18e-06     0.306
   Na+                 1.92       1.92  3.96e+04
   O2(aq)         -0.000328   -0.00266     -76.5
   SO4--            0.00100   0.000147      12.7
   SiO2(aq)          0.0748   0.000244      13.2
   Ti(OH)4(aq)     0.000544   0.000544      56.7

  Elemental composition               In fluid                  Sorbed
                  total moles     moles       mg/kg        moles       mg/kg
 -------------------------------------------------------------------------------
   Aluminum          0.004910    6.221e-06      0.1510
   Calcium           0.007248     0.001291       46.56
   Carbon            0.001000     0.001000       10.81
   Chlorine             1.915        1.915   6.109e+04
   Chromium         0.0004401    5.125e-24   2.398e-19
   Hydrogen             111.0        110.9   1.006e+05
   Iron               0.04839    8.031e-09   0.0004036
   Magnesium          0.05410    6.385e-07     0.01396
   Manganese         0.001099    6.181e-06      0.3055
   Oxygen               55.79        55.47   7.985e+05
   Phosphorus       0.0006592    5.280e-09   0.0001472
   Potassium         0.001354     0.001177       41.42
   Silicon            0.07482    0.0002443       6.174
   Sodium               1.920        1.916   3.964e+04
   Sulfur            0.001000    0.0001470       4.241
   Titanium         0.0005440    0.0005440       23.44


          Step #     4             Xi = 0.0304

          Temperature = 100.0 C    Pressure =  1.013 bars
          pH =  9.750              log fO2 =  -63.755
          Eh =  -0.6819 volts      pe =  -9.2108
          Ionic strength      =    1.623796 molal
          Charge imbalance    =    0.003634 eq/kg (0.1245% error)
          Activity of water   =    0.947088
          Solvent mass        =     0.99658 kg
          Solution mass       =      1.1092 kg
          Mineral mass        =    0.036453 kg
          Solution density    =    1.013    g/cm3
          Solution viscosity  =    0.004    poise
          Chlorinity          =    1.921580 molal
          Dissolved solids    =      101546 mg/kg sol'n
          Hardness            =        3.24 mg/kg sol'n as CaCO3
            carbonate         =        3.24 mg/kg sol'n as CaCO3
            non-carbonate     =        0.00 mg/kg sol'n as CaCO3
          Carbonate alkalinity=       77.79 mg/kg sol'n as CaCO3
          Water type          =    Na-Cl
          Bulk volume         =    1.11e+03 cm3
          Fluid volume        =    1.09e+03 cm3
          Mineral volume      =        12.1 cm3
          Inert volume        =        0.00 cm3
          Porosity            =        98.9 %
          Permeability        =        67.6 cm2
          Mass reacted        =        33.4 g

                          moles          moles         grams          cm3      rxn rate
  Reactants             remaining       reacted       reacted       reacted  (mol/kg sec)
 ------------------------------------------------------------------------------------------
   Al2O3                   0.2380      0.007454        0.7600          --            --  
   CaO                     0.6058       0.01898         1.064          --            --  
   Cr2O3                  0.02129     0.0006668        0.1013          --            --  
   FeO(ox)                  4.595        0.1439         10.34          --            --  
   K2O(ox)                0.01717     0.0005379       0.05067          --            --  
   MgO                      5.148        0.1613         6.499          --            --  
   MnO                     0.1064      0.003333        0.2365          --            --  
   Na2O(ox)                0.2297      0.007194        0.4459          --            --  
   P2O5                   0.03191     0.0009995        0.1419          --            --  
   SiO2                     7.255        0.2272         13.65          --            --  
   TiO2                   0.05265      0.001649        0.1317          --            --  

  Minerals in system     moles      log moles      grams        volume (cm3)
 ----------------------------------------------------------------------------
   Andradite             0.005535     -2.257          2.813          0.7298
   Annite                0.001828     -2.738         0.9355          0.2820
   Antigorite            0.002881     -2.540          13.07           5.040
   Chromite             0.0006673     -3.176         0.1494         0.02937
   Daphnite-14A          0.005201     -2.284          3.711           1.110
   Greenalite             0.02973     -1.527          11.05           3.419
   Hydroxylapatite      0.0006666     -3.176         0.3349          0.1264
   Magnetite             0.004167     -2.380         0.9649          0.1856
   Saponite-Na           0.007987     -2.098          3.087           1.092
   Tephroite             0.001667     -2.778         0.3367          0.1271
                                               _____________   _____________
          (total)                                     36.45           12.14 

  Aqueous species       molality    mg/kg sol'n    act. coef.     log act.
 ---------------------------------------------------------------------------
   Na+                      1.625     3.357e+04      0.6256        0.0072
   Cl-                      1.615     5.145e+04      0.5542       -0.0481
   NaCl(aq)                0.3063     1.608e+04      1.0000       -0.5139
   OH-                   0.005000         76.40      0.5919       -2.5288
   H2(aq)                0.001704         3.086      1.0000       -2.7685
   Ti(OH)4(aq)           0.001656         172.4      1.0000       -2.7810
   NaHSiO3(aq)           0.001055         94.85      1.0000       -2.9768
   Methane(aq)           0.001003         14.46      1.0000       -2.9985
   HS-                  0.0008342         24.79      0.5919       -3.3065
   NaOH(aq)             0.0007059         25.37      1.0000       -3.1513
   K+                   0.0002351         8.260      0.5542       -3.8850
   S--                  0.0001690         4.869      0.1299       -4.6584
   HSiO3-               9.213e-05         6.381      0.6256       -4.2393
   AlO2-                3.301e-05         1.749      0.6256       -4.6851
   Ca++                 3.100e-05         1.116      0.1696       -5.2791
   KCl(aq)              1.390e-05        0.9308      1.0000       -4.8571
   SiO2(aq)             1.315e-05        0.7096      1.0000       -4.8812
   NaAlO2(aq)           1.207e-05        0.8890      1.0000       -4.9183
   CaCl+                3.311e-06        0.2247      0.6256       -5.6838
   CaCl2(aq)            1.752e-06        0.1747      1.0000       -5.7564
   H2S(aq)              2.668e-07      0.008171      1.0000       -6.5737
   HPO4--               1.318e-07       0.01136      0.0914       -7.9192
   MnCl+                1.027e-07      0.008340      0.6256       -7.1922
   Mn++                 2.448e-08      0.001208      0.1696       -8.3816
   PO4---               1.534e-08      0.001309      0.0037      -10.2453
    (only species > 1e-8 molal listed)

  Mineral saturation states
                     log Q/K                          log Q/K
 ----------------------------------------------------------------
   Annite             0.0000 sat    Wollastonite      -1.5156     
   Andradite          0.0000 sat    Analcime          -1.5640     
   Chromite           0.0000 sat    Hedenbergite      -1.5702     
   Antigorite         0.0000 sat    Halite            -1.6189     
   Magnetite          0.0000 sat    Brucite           -1.6356     
   Greenalite         0.0000 sat    Pseudowollastoni  -1.6499     
   Daphnite-14A       0.0000 sat    Tremolite         -1.7352     
   Saponite-Na        0.0000 sat    Wustite           -1.7534     
   Tephroite          0.0000 sat    Nepheline         -1.7766     
   Hydroxylapatite    0.0000 sat    Quartz            -1.8030     
   Troilite          -0.0011        Fe(OH)2           -1.8459     
   Phlogopite        -0.0377        Gibbsite          -1.8746     
   Pyrrhotite        -0.0807        Tridymite         -1.9748     
   Chrysotile        -0.4513        Chalcedony        -2.0197     
   Ice               -0.4906        Talc              -2.1154     
   Diopside          -0.5510        Natrolite         -2.1779     
   Alabandite        -0.5516        Cristobalite(alp  -2.2207     
   Saponite-Ca       -0.5672        Saponite-H        -2.2345     
   Ripidolite-14A    -0.5941        Enstatite         -2.2527     
   Cronstedtite-7A   -0.7966        Monticellite      -2.3395     
   Fayalite          -0.8944        Coesite           -2.4614     
   Mn(OH)2(am)       -0.9875        Cristobalite(bet  -2.5229     
   Saponite-Mg       -0.9880        Manganosite       -2.5851     
   Rhodonite         -1.0232        Minnesotaite      -2.6367     
   FeO               -1.0427        SiO2(am)          -2.6969     
   Diaspore          -1.0825        Pyrite            -2.7495     
   Saponite-K        -1.1060        Jadeite           -2.7984     
   Mesolite          -1.1559        Chamosite-7A      -2.8365     
   Ferrosilite       -1.3042        Daphnite-7A       -2.8752     
   Clinochlore-14A   -1.3759        Whitlockite       -2.9381     
   Boehmite          -1.3773        Albite_low        -2.9633     
   Goethite          -1.4299        Albite            -2.9633     
   Hematite          -1.4574     
    (only minerals with log Q/K > -3 listed)

                         partial
  Gases               press. (bar)     fugacity     fug. coef.    log fug.
 ---------------------------------------------------------------------------
   H2(g)                    2.132         2.133         1.001      0.3291
   CH4(g)                   1.148         1.147        0.9993      0.0597
   H2O(g)                  0.8012        0.7894        0.9852     -0.1027
   H2S(g)               7.988e-06     7.957e-06        0.9961     -5.0992
   HCl(g)               4.625e-14     4.625e-14         1.000*   -13.3349
   CO2(g)               4.624e-16     4.613e-16        0.9976    -15.3360
   CO(g)                2.849e-19     2.849e-19         1.000*   -18.5453
   C2H4(g)              7.497e-24     7.497e-24         1.000*   -23.1251
   S2(g)                3.105e-31     3.105e-31         1.000*   -30.5080
   SO2(g)               6.518e-33     6.471e-33        0.9928    -32.1890
   Na(g)                5.372e-38     5.372e-38         1.000*   -37.2698
   K(g)                 8.452e-43     8.452e-43         1.000*   -42.0730
   Cl2(g)               1.400e-54     1.400e-54         1.000*   -53.8539
   O2(g)                1.758e-64     1.758e-64        0.9999    -63.7550
   Mg(g)                3.209e-67     3.209e-67         1.000*   -66.4936
   Ca(g)                7.182e-83     7.182e-83         1.000*   -82.1438
   C(g)                6.496e-100    6.496e-100         1.000*   -99.1874
   Al(g)               1.723e-103    1.723e-103         1.000*  -102.7638
   Si(g)               6.190e-112    6.190e-112         1.000*  -111.2083
    *no data, gas taken to be ideal

                                  In fluid              Sorbed            Kd
  Original basis total moles   moles     mg/kg      moles     mg/kg      L/kg
 -------------------------------------------------------------------------------
   H2O                 55.9       55.3  8.99e+05
   Al+++             0.0149   4.49e-05      1.09
   Ca++              0.0200   3.59e-05      1.30
   Cl-                 1.91       1.92  6.12e+04
   CrO4--           0.00133   1.12e-25  1.18e-20
   Fe++               0.145   1.77e-10  8.90e-06
   H+                -0.708   -0.00518     -4.70
   HCO3-            0.00100    0.00100      55.0
   HPO4--           0.00200   1.47e-07    0.0127
   K+               0.00208   0.000248      8.75
   Mg++               0.162   1.43e-08  0.000313
   Mn++             0.00333   1.27e-07   0.00628
   Na+                 1.93       1.93  3.99e+04
   O2(aq)         -0.000999   -0.00485     -140.
   SO4--            0.00100    0.00100      86.6
   SiO2(aq)           0.227    0.00116      62.6
   Ti(OH)4(aq)      0.00165    0.00165      172.

  Elemental composition               In fluid                  Sorbed
                  total moles     moles       mg/kg        moles       mg/kg
 -------------------------------------------------------------------------------
   Aluminum           0.01491    4.493e-05       1.093
   Calcium            0.01998    3.594e-05       1.299
   Carbon            0.001000     0.001000       10.83
   Chlorine             1.915        1.915   6.121e+04
   Chromium          0.001335    1.124e-25   5.269e-21
   Hydrogen             111.0        110.7   1.006e+05
   Iron                0.1449    1.768e-10   8.902e-06
   Magnesium           0.1623    1.429e-08   0.0003132
   Manganese         0.003334    1.267e-07    0.006277
   Oxygen               56.34        55.33   7.982e+05
   Phosphorus        0.002000    1.467e-07    0.004096
   Potassium         0.002076    0.0002482       8.748
   Silicon             0.2272     0.001156       29.27
   Sodium               1.929        1.927   3.993e+04
   Sulfur            0.001000     0.001000       28.91
   Titanium          0.001650     0.001650       71.23


          Step #    13             Xi = 0.0607

          Temperature = 100.0 C    Pressure =  1.013 bars
          pH = 10.256              log fO2 =  -64.179
          Eh =  -0.7273 volts      pe =  -9.8230
          Ionic strength      =    1.639251 molal
          Charge imbalance    =    0.003644 eq/kg (0.1239% error)
          Activity of water   =    0.946961
          Solvent mass        =     0.99266 kg
          Solution mass       =      1.1062 kg
          Mineral mass        =    0.072908 kg
          Solution density    =    1.014    g/cm3
          Solution viscosity  =    0.004    poise
          Chlorinity          =    1.929156 molal
          Dissolved solids    =      102619 mg/kg sol'n
          Hardness            =        0.42 mg/kg sol'n as CaCO3
            carbonate         =        0.42 mg/kg sol'n as CaCO3
            non-carbonate     =        0.00 mg/kg sol'n as CaCO3
          Carbonate alkalinity=       85.70 mg/kg sol'n as CaCO3
          Water type          =    Na-Cl
          Bulk volume         =    1.12e+03 cm3
          Fluid volume        =    1.09e+03 cm3
          Mineral volume      =        24.5 cm3
          Inert volume        =        0.00 cm3
          Porosity            =        97.8 %
          Permeability        =        46.2 cm2
          Mass reacted        =        66.8 g

                          moles          moles         grams          cm3      rxn rate
  Reactants             remaining       reacted       reacted       reacted  (mol/kg sec)
 ------------------------------------------------------------------------------------------
   Al2O3                   0.2305       0.01491         1.520          --            --  
   CaO                     0.5868       0.03795         2.128          --            --  
   Cr2O3                  0.02062      0.001333        0.2027          --            --  
   FeO(ox)                  4.451        0.2878         20.68          --            --  
   K2O(ox)                0.01664      0.001076        0.1013          --            --  
   MgO                      4.987        0.3225         13.00          --            --  
   MnO                     0.1031      0.006666        0.4729          --            --  
   Na2O(ox)                0.2225       0.01439        0.8917          --            --  
   P2O5                   0.03091      0.001999        0.2837          --            --  
   SiO2                     7.028        0.4545         27.31          --            --  
   TiO2                   0.05101      0.003298        0.2635          --            --  

  Minerals in system     moles      log moles      grams        volume (cm3)
 ----------------------------------------------------------------------------
   Andradite              0.01076     -1.968          5.468           1.419
   Annite                0.003049     -2.516          1.561          0.4706
   Antigorite            0.006314     -2.200          28.64           11.04
   Chromite              0.001334     -2.875         0.2986         0.05871
   Daphnite-14A           0.01219     -1.914          8.699           2.602
   Greenalite             0.06529     -1.185          24.27           7.508
   Hydroxylapatite       0.001333     -2.875         0.6694          0.2526
   Saponite-Na           0.006804     -2.167          2.630          0.9300
   Tephroite             0.003334     -2.477         0.6733          0.2541
                                               _____________   _____________
          (total)                                     72.91           24.54 

  Aqueous species       molality    mg/kg sol'n    act. coef.     log act.
 ---------------------------------------------------------------------------
   Na+                      1.641     3.385e+04      0.6259        0.0115
   Cl-                      1.619     5.151e+04      0.5542       -0.0470
   NaCl(aq)                0.3101     1.626e+04      1.0000       -0.5085
   OH-                    0.01603         244.7      0.5921       -2.0226
   Ti(OH)4(aq)           0.003324         345.7      1.0000       -2.4784
   H2(aq)                0.002776         5.022      1.0000       -2.5566
   NaHSiO3(aq)           0.002681         240.8      1.0000       -2.5717
   NaOH(aq)              0.002287         82.08      1.0000       -2.6408
   Methane(aq)           0.001007         14.50      1.0000       -2.9968
   HS-                  0.0006100         18.11      0.5921       -3.4423
   S--                  0.0003973         11.43      0.1297       -4.2879
   HSiO3-               0.0002317         16.03      0.6259       -3.8385
   AlO2-                0.0001016         5.380      0.6259       -4.1964
   K+                   9.726e-05         3.412      0.5542       -4.2684
   NaAlO2(aq)           3.756e-05         2.763      1.0000       -4.4253
   SiO2(aq)             1.031e-05        0.5561      1.0000       -4.9866
   KCl(aq)              5.762e-06        0.3855      1.0000       -5.2394
   Ca++                 4.060e-06        0.1460      0.1695       -6.1623
   HPO4--               8.282e-07       0.07134      0.0912       -7.1221
   CaCl+                4.340e-07       0.02942      0.6259       -6.5660
   PO4---               3.111e-07       0.02651      0.0037       -8.9419
   CaCl2(aq)            2.304e-07       0.02295      1.0000       -6.6375
   H2S(aq)              6.085e-08      0.001861      1.0000       -7.2157
   MnCl+                1.129e-08     0.0009157      0.6259       -8.1509
    (only species > 1e-8 molal listed)

  Mineral saturation states
                     log Q/K                          log Q/K
 ----------------------------------------------------------------
   Hydroxylapatite    0.0000 sat    Boehmite          -1.3949     
   Annite             0.0000 sat    Goethite          -1.4656     
   Chromite           0.0000 sat    Wollastonite      -1.4918     
   Tephroite          0.0000 sat    Natrolite         -1.5080     
   Saponite-Na        0.0000 sat    Hematite          -1.5288     
   Andradite          0.0000 sat    Brucite           -1.5610     
   Greenalite         0.0000 sat    Hedenbergite      -1.5814     
   Daphnite-14A       0.0000 sat    Halite            -1.6135     
   Antigorite         0.0000 sat    Pseudowollastoni  -1.6261     
   Magnetite         -0.0012        Wustite           -1.6981     
   Phlogopite        -0.0245        Fe(OH)2           -1.7757     
   Chrysotile        -0.4381        Gibbsite          -1.8922     
   Ice               -0.4907        Quartz            -1.9084     
   Diopside          -0.5578        Tremolite         -1.9464     
   Troilite          -0.5727        Tridymite         -2.0802     
   Ripidolite-14A    -0.5809        Chalcedony        -2.1251     
   Pyrrhotite        -0.6523        Monticellite      -2.2411     
   Saponite-Ca       -0.7144        Enstatite         -2.2833     
   Cronstedtite-7A   -0.8330        Talc              -2.3129     
   Fayalite          -0.8592        Cristobalite(alp  -2.3261     
   Mn(OH)2(am)       -0.9349        Saponite-H        -2.4029     
   FeO               -0.9725        Jadeite           -2.5161     
   Rhodonite         -1.0759        Manganosite       -2.5324     
   Mesolite          -1.0781        Coesite           -2.5668     
   Diaspore          -1.1001        Cristobalite(bet  -2.6283     
   Alabandite        -1.1408        Albite            -2.7863     
   Saponite-Mg       -1.1441        Albite_low        -2.7863     
   Saponite-K        -1.2340        SiO2(am)          -2.8023     
   Analcime          -1.3056        Chamosite-7A      -2.8365     
   Ferrosilite       -1.3392        Minnesotaite      -2.8473     
   Clinochlore-14A   -1.3539        Daphnite-7A       -2.8752     
   Nepheline         -1.3889        Whitlockite       -2.9812     
    (only minerals with log Q/K > -3 listed)

                         partial
  Gases               press. (bar)     fugacity     fug. coef.    log fug.
 ---------------------------------------------------------------------------
   H2(g)                    3.473         3.475         1.001      0.5410
   CH4(g)                   1.153         1.152        0.9993      0.0614
   H2O(g)                  0.8011        0.7893        0.9852     -0.1028
   H2S(g)               1.822e-06     1.815e-06        0.9961     -5.7412
   HCl(g)               1.445e-14     1.445e-14         1.000*   -13.8401
   CO2(g)               6.592e-17     6.577e-17        0.9976    -16.1820
   CO(g)                6.617e-20     6.617e-20         1.000*   -19.1793
   C2H4(g)              2.848e-24     2.848e-24         1.000*   -23.5455
   S2(g)                6.085e-33     6.085e-33         1.000*   -32.2157
   SO2(g)               3.438e-34     3.413e-34        0.9928    -33.4668
   Na(g)                2.222e-37     2.222e-37         1.000*   -36.6533
   K(g)                 1.431e-42     1.431e-42         1.000*   -41.8442
   Cl2(g)               8.392e-56     8.392e-56         1.000*   -55.0761
   O2(g)                6.624e-65     6.623e-65        0.9999    -64.1789
   Mg(g)                6.208e-67     6.208e-67         1.000*   -66.2070
   Ca(g)                1.575e-82     1.575e-82         1.000*   -81.8027
   C(g)                2.458e-100    2.458e-100         1.000*   -99.6095
   Al(g)               3.440e-103    3.440e-103         1.000*  -102.4634
   Si(g)               1.289e-111    1.289e-111         1.000*  -110.8898
    *no data, gas taken to be ideal

                                  In fluid              Sorbed            Kd
  Original basis total moles   moles     mg/kg      moles     mg/kg      L/kg
 -------------------------------------------------------------------------------
   H2O                 56.2       55.1  8.98e+05
   Al+++             0.0298   0.000138      3.37
   Ca++              0.0389   4.69e-06     0.170
   Cl-                 1.91       1.91  6.14e+04
   CrO4--           0.00267   1.28e-26  1.35e-21
   Fe++               0.289   2.02e-11  1.02e-06
   H+                 -1.42    -0.0200     -18.2
   HCO3-            0.00100    0.00100      55.2
   HPO4--           0.00400   1.13e-06    0.0981
   K+               0.00315   0.000102      3.61
   Mg++               0.323   1.64e-09  3.61e-05
   Mn++             0.00667   1.39e-08  0.000689
   Na+                 1.94       1.94  4.04e+04
   O2(aq)          -0.00200   -0.00538     -156.
   SO4--            0.00100    0.00100      86.8
   SiO2(aq)           0.454    0.00290      158.
   Ti(OH)4(aq)      0.00330    0.00330      346.

  Elemental composition               In fluid                  Sorbed
                  total moles     moles       mg/kg        moles       mg/kg
 -------------------------------------------------------------------------------
   Aluminum           0.02982    0.0001382       3.371
   Calcium            0.03895    4.690e-06      0.1699
   Carbon            0.001000     0.001000       10.86
   Chlorine             1.915        1.915   6.138e+04
   Chromium          0.002668    1.283e-26   6.032e-22
   Hydrogen             111.0        110.2   1.005e+05
   Iron                0.2888    2.017e-11   1.019e-06
   Magnesium           0.3235    1.644e-09   3.612e-05
   Manganese         0.006667    1.387e-08   0.0006891
   Oxygen               57.16        55.14   7.976e+05
   Phosphorus        0.003999    1.131e-06     0.03167
   Potassium         0.003152    0.0001023       3.615
   Silicon             0.4545     0.002902       73.68
   Sodium               1.944        1.942   4.035e+04
   Sulfur            0.001000     0.001000       28.99
   Titanium          0.003299     0.003299       142.8


          Step #    18             Xi = 0.1000

          Temperature = 100.0 C    Pressure =  1.013 bars
          pH = 10.515              log fO2 =  -65.258
          Eh =  -0.7664 volts      pe = -10.3515
          Ionic strength      =    1.657615 molal
          Charge imbalance    =    0.003656 eq/kg (0.1231% error)
          Activity of water   =    0.946800
          Solvent mass        =     0.98785 kg
          Solution mass       =      1.1024 kg
          Mineral mass        =     0.11990 kg
          Solution density    =    1.015    g/cm3
          Solution viscosity  =    0.004    poise
          Chlorinity          =    1.938559 molal
          Dissolved solids    =      103910 mg/kg sol'n
          Hardness            =        0.21 mg/kg sol'n as CaCO3
            carbonate         =        0.21 mg/kg sol'n as CaCO3
            non-carbonate     =        0.00 mg/kg sol'n as CaCO3
          Carbonate alkalinity=       88.02 mg/kg sol'n as CaCO3
          Water type          =    Na-Cl
          Bulk volume         =    1.13e+03 cm3
          Fluid volume        =    1.09e+03 cm3
          Mineral volume      =        40.4 cm3
          Inert volume        =        0.00 cm3
          Porosity            =        96.4 %
          Permeability        =        28.6 cm2
          Mass reacted        =         110 g

                          moles          moles         grams          cm3      rxn rate
  Reactants             remaining       reacted       reacted       reacted  (mol/kg sec)
 ------------------------------------------------------------------------------------------
   Al2O3                   0.2209       0.02454         2.503          --            --  
   CaO                     0.5623       0.06248         3.504          --            --  
   Cr2O3                  0.01976      0.002195        0.3337          --            --  
   FeO(ox)                  4.265        0.4739         34.05          --            --  
   K2O(ox)                0.01594      0.001771        0.1668          --            --  
   MgO                      4.779        0.5310         21.40          --            --  
   MnO                    0.09878       0.01098        0.7786          --            --  
   Na2O(ox)                0.2132       0.02369         1.468          --            --  
   P2O5                   0.02962      0.003291        0.4671          --            --  
   SiO2                     6.734        0.7482         44.96          --            --  
   TiO2                   0.04887      0.005430        0.4338          --            --  

  Minerals in system     moles      log moles      grams        volume (cm3)
 ----------------------------------------------------------------------------
   Andradite              0.01750     -1.757          8.894           2.308
   Annite                0.004477     -2.349          2.292          0.6910
   Antigorite             0.01030     -1.987          46.74           18.02
   Chromite              0.002196     -2.658         0.4915         0.09664
   Daphnite-14A           0.02013     -1.696          14.36           4.296
   Greenalite              0.1079     -0.967          40.10           12.40
   Hydroxylapatite       0.002194     -2.659          1.102          0.4158
   Saponite-Na            0.01244     -1.905          4.810           1.701
   Tephroite             0.005488     -2.261          1.108          0.4183
                                               _____________   _____________
          (total)                                     119.9           40.35 

  Aqueous species       molality    mg/kg sol'n    act. coef.     log act.
 ---------------------------------------------------------------------------
   Na+                      1.659     3.418e+04      0.6263        0.0166
   Cl-                      1.624     5.159e+04      0.5543       -0.0457
   NaCl(aq)                0.3147     1.648e+04      1.0000       -0.5021
   OH-                    0.02907         443.0      0.5923       -1.7640
   H2(aq)                0.009615         17.37      1.0000       -2.0171
   Ti(OH)4(aq)           0.005498         571.1      1.0000       -2.2598
   NaHSiO3(aq)           0.004341         389.3      1.0000       -2.3624
   NaOH(aq)              0.004197         150.4      1.0000       -2.3771
   Methane(aq)           0.001012         14.55      1.0000       -2.9947
   S--                  0.0005489         15.77      0.1295       -4.1484
   HS-                  0.0004634         13.73      0.5923       -3.5615
   HSiO3-               0.0003706         25.60      0.6263       -3.6343
   AlO2-                0.0001805         9.538      0.6263       -3.9468
   NaAlO2(aq)           6.752e-05         4.959      1.0000       -4.1706
   K+                   6.204e-05         2.173      0.5543       -4.4636
   SiO2(aq)             9.099e-06        0.4899      1.0000       -5.0410
   KCl(aq)              3.687e-06        0.2463      1.0000       -5.4333
   Ca++                 2.003e-06       0.07194      0.1693       -6.4696
   HPO4--               1.221e-06        0.1050      0.0909       -6.9549
   PO4---               8.374e-07       0.07126      0.0036       -8.5161
   CaCl+                2.145e-07       0.01452      0.6263       -6.8719
   CaCl2(aq)            1.143e-07       0.01136      1.0000       -6.9421
   H2S(aq)              2.549e-08     0.0007785      1.0000       -7.5936
    (only species > 1e-8 molal listed)

  Mineral saturation states
                     log Q/K                          log Q/K
 ----------------------------------------------------------------
   Daphnite-14A       0.0000 sat    Boehmite          -1.4039     
   Greenalite         0.0000 sat    Hedenbergite      -1.4439     
   Annite             0.0000 sat    Pseudowollastoni  -1.4705     
   Tephroite          0.0000 sat    Alabandite        -1.4914     
   Andradite          0.0000 sat    Brucite           -1.5225     
   Saponite-Na        0.0000 sat    Halite            -1.6071     
   Hydroxylapatite    0.0000 sat    Wustite           -1.6923     
   Chromite           0.0000 sat    Goethite          -1.6991     
   Antigorite         0.0000 sat    Fe(OH)2           -1.7395     
   Phlogopite        -0.0177        Tremolite         -1.7688     
   Diopside          -0.4180        Gibbsite          -1.9014     
   Chrysotile        -0.4313        Quartz            -1.9628     
   Magnetite         -0.4317        Hematite          -1.9957     
   Ice               -0.4907        Monticellite      -2.0468     
   Ripidolite-14A    -0.5741        Tridymite         -2.1346     
   Saponite-Ca       -0.7668        Chalcedony        -2.1795     
   Fayalite          -0.8410        Enstatite         -2.2992     
   Mn(OH)2(am)       -0.9077        Jadeite           -2.3703     
   Troilite          -0.9142        Cristobalite(alp  -2.3805     
   FeO               -0.9361        Talc              -2.4149     
   Mesolite          -0.9438        Saponite-H        -2.4900     
   Pyrrhotite        -0.9938        Manganosite       -2.5052     
   Rhodonite         -1.1031        Coesite           -2.6212     
   Diaspore          -1.1091        Cristobalite(bet  -2.6827     
   Natrolite         -1.1621        Albite_low        -2.6949     
   Analcime          -1.1723        Albite            -2.6949     
   Nepheline         -1.1887        Fe                -2.7917     
   Saponite-Mg       -1.2248        Chamosite-7A      -2.8365     
   Cronstedtite-7A   -1.2818        SiO2(am)          -2.8567     
   Saponite-K        -1.3001        Daphnite-7A       -2.8752     
   Wollastonite      -1.3362        Minnesotaite      -2.9561     
   Clinochlore-14A   -1.3426        Prehnite          -2.9709     
   Ferrosilite       -1.3573     
    (only minerals with log Q/K > -3 listed)

                         partial
  Gases               press. (bar)     fugacity     fug. coef.    log fug.
 ---------------------------------------------------------------------------
   H2(g)                    12.03         12.04         1.001      1.0805
   CH4(g)                   1.158         1.157        0.9993      0.0635
   H2O(g)                  0.8010        0.7891        0.9852     -0.1028
   H2S(g)               7.631e-07     7.602e-07        0.9961     -6.1191
   HCl(g)               7.990e-15     7.990e-15         1.000*   -14.0974
   CO2(g)               4.601e-19     4.590e-19        0.9976    -18.3382
   CO(g)                1.600e-21     1.600e-21         1.000*   -20.7959
   C2H4(g)              2.397e-25     2.397e-25         1.000*   -24.6203
   S2(g)                8.900e-35     8.900e-35         1.000*   -34.0506
   SO2(g)               3.465e-36     3.440e-36        0.9928    -35.4635
   Na(g)                7.590e-37     7.590e-37         1.000*   -36.1198
   K(g)                 3.083e-42     3.083e-42         1.000*   -41.5110
   Cl2(g)               7.406e-57     7.406e-57         1.000*   -56.1304
   O2(g)                5.520e-66     5.519e-66        0.9999    -65.2581
   Mg(g)                2.351e-66     2.351e-66         1.000*   -65.6288
   Ca(g)                8.852e-82     8.852e-82         1.000*   -81.0530
   C(g)                2.058e-101    2.058e-101         1.000*  -100.6864
   Al(g)               2.172e-102    2.172e-102         1.000*  -101.6631
   Si(g)               1.365e-110    1.365e-110         1.000*  -109.8650
    *no data, gas taken to be ideal

                                  In fluid              Sorbed            Kd
  Original basis total moles   moles     mg/kg      moles     mg/kg      L/kg
 -------------------------------------------------------------------------------
   H2O                 56.7       54.9  8.97e+05
   Al+++             0.0491   0.000245      6.00
   Ca++              0.0635   2.30e-06    0.0838
   Cl-                 1.91       1.92  6.16e+04
   CrO4--           0.00439   6.94e-27  7.31e-22
   Fe++               0.475   6.65e-12  3.37e-07
   H+                 -2.33    -0.0370     -33.9
   HCO3-            0.00100    0.00100      55.3
   HPO4--           0.00658   2.03e-06     0.177
   K+               0.00454   6.49e-05      2.30
   Mg++               0.532   5.44e-10  1.20e-05
   Mn++              0.0110   4.48e-09  0.000223
   Na+                 1.96       1.96  4.08e+04
   O2(aq)          -0.00329   -0.00875     -254.
   SO4--            0.00100    0.00100      87.1
   SiO2(aq)           0.748    0.00466      254.
   Ti(OH)4(aq)      0.00543    0.00543      571.

  Elemental composition               In fluid                  Sorbed
                  total moles     moles       mg/kg        moles       mg/kg
 -------------------------------------------------------------------------------
   Aluminum           0.04909    0.0002450       5.996
   Calcium            0.06348    2.304e-06     0.08375
   Carbon            0.001000     0.001000       10.90
   Chlorine             1.915        1.915   6.159e+04
   Chromium          0.004392    6.944e-27   3.275e-22
   Hydrogen             111.0        109.8   1.003e+05
   Iron                0.4749    6.654e-12   3.371e-07
   Magnesium           0.5320    5.439e-10   1.199e-05
   Manganese          0.01098    4.477e-09   0.0002231
   Oxygen               58.22        54.90   7.968e+05
   Phosphorus        0.006583    2.033e-06     0.05713
   Potassium         0.004542    6.492e-05       2.303
   Silicon             0.7482     0.004663       118.8
   Sodium               1.962        1.958   4.084e+04
   Sulfur            0.001000     0.001000       29.09
   Titanium          0.005431     0.005431       235.9


          Step #    28             Xi = 0.2000

          Temperature = 100.0 C    Pressure =  1.013 bars
          pH = 10.853              log fO2 =  -66.166
          Eh =  -0.8082 volts      pe = -10.9164
          Ionic strength      =    1.704980 molal
          Charge imbalance    =    0.003688 eq/kg (0.1212% error)
          Activity of water   =    0.946388
          Solvent mass        =     0.97559 kg
          Solution mass       =      1.0928 kg
          Mineral mass        =     0.23960 kg
          Solution density    =    1.017    g/cm3
          Solution viscosity  =    0.004    poise
          Chlorinity          =    1.962924 molal
          Dissolved solids    =      107220 mg/kg sol'n
          Hardness            =        0.07 mg/kg sol'n as CaCO3
            carbonate         =        0.07 mg/kg sol'n as CaCO3
            non-carbonate     =        0.00 mg/kg sol'n as CaCO3
          Carbonate alkalinity=       90.28 mg/kg sol'n as CaCO3
          Water type          =    Na-Cl
          Bulk volume         =    1.16e+03 cm3
          Fluid volume        =    1.07e+03 cm3
          Mineral volume      =        80.6 cm3
          Inert volume        =        0.00 cm3
          Porosity            =        93.0 %
          Permeability        =        8.86 cm2
          Mass reacted        =         220 g

                          moles          moles         grams          cm3      rxn rate
  Reactants             remaining       reacted       reacted       reacted  (mol/kg sec)
 ------------------------------------------------------------------------------------------
   Al2O3                   0.1964       0.04909         5.005          --            --  
   CaO                     0.4998        0.1250         7.007          --            --  
   Cr2O3                  0.01756      0.004391        0.6673          --            --  
   FeO(ox)                  3.791        0.9477         68.09          --            --  
   K2O(ox)                0.01417      0.003542        0.3337          --            --  
   MgO                      4.248         1.062         42.80          --            --  
   MnO                    0.08780       0.02195         1.557          --            --  
   Na2O(ox)                0.1895       0.04738         2.936          --            --  
   P2O5                   0.02633      0.006582        0.9343          --            --  
   SiO2                     5.986         1.496         89.91          --            --  
   TiO2                   0.04344       0.01086        0.8675          --            --  

  Minerals in system     moles      log moles      grams        volume (cm3)
 ----------------------------------------------------------------------------
   Andradite              0.03467     -1.460          17.62           4.572
   Annite                0.008049     -2.094          4.120           1.242
   Antigorite             0.02045     -1.689          92.75           35.77
   Chromite              0.004391     -2.357         0.9829          0.1933
   Daphnite-14A           0.04033     -1.394          28.77           8.607
   Greenalite              0.2164     -0.665          80.45           24.89
   Hydroxylapatite       0.004386     -2.358          2.203          0.8314
   Saponite-Na            0.02714     -1.566          10.49           3.709
   Tephroite              0.01098     -1.960          2.217          0.8365
                                               _____________   _____________
          (total)                                     239.6           80.64 

  Aqueous species       molality    mg/kg sol'n    act. coef.     log act.
 ---------------------------------------------------------------------------
   Na+                      1.706     3.502e+04      0.6274        0.0296
   Cl-                      1.636     5.179e+04      0.5545       -0.0423
   NaCl(aq)                0.3268     1.705e+04      1.0000       -0.4857
   OH-                    0.06321         959.7      0.5930       -1.4262
   H2(aq)                 0.02734         49.20      1.0000       -1.5632
   Ti(OH)4(aq)            0.01113         1152.      1.0000       -1.9534
   NaOH(aq)              0.009412         336.1      1.0000       -2.0263
   NaHSiO3(aq)           0.008239         736.2      1.0000       -2.0841
   Methane(aq)           0.001025         14.68      1.0000       -2.9893
   S--                  0.0007398         21.18      0.1288       -4.0208
   HSiO3-               0.0006815         46.91      0.6274       -3.3690
   AlO2-                0.0003816         20.09      0.6274       -3.6209
   HS-                  0.0002852         8.420      0.5930       -3.7718
   NaAlO2(aq)           0.0001473         10.78      1.0000       -3.8317
   K+                   3.458e-05         1.207      0.5545       -4.7172
   SiO2(aq)             7.700e-06        0.4130      1.0000       -5.1135
   PO4---               4.247e-06        0.3601      0.0036       -7.8215
   HPO4--               2.798e-06        0.2397      0.0901       -6.5984
   KCl(aq)              2.073e-06        0.1379      1.0000       -5.6835
   Ca++                 6.584e-07       0.02356      0.1689       -6.9539
   CaCl+                7.075e-08      0.004771      0.6274       -7.3528
   CaCl2(aq)            3.806e-08      0.003771      1.0000       -7.4195
    (only species > 1e-8 molal listed)

  Mineral saturation states
                     log Q/K                          log Q/K
 ----------------------------------------------------------------
   Greenalite         0.0000 sat    Boehmite          -1.4161     
   Tephroite          0.0000 sat    Brucite           -1.4712     
   Andradite          0.0000 sat    Pyrrhotite        -1.4935     
   Antigorite         0.0000 sat    Halite            -1.5907     
   Hydroxylapatite    0.0000 sat    Cronstedtite-7A   -1.6149     
   Daphnite-14A       0.0000 sat    Wustite           -1.6705     
   Annite             0.0000 sat    Fe(OH)2           -1.6912     
   Chromite           0.0000 sat    Tremolite         -1.7085     
   Saponite-Na        0.0000 sat    Monticellite      -1.8763     
   Phlogopite        -0.0087        Goethite          -1.8778     
   Diopside          -0.3200        Gibbsite          -1.9137     
   Chrysotile        -0.4223        Alabandite        -2.0034     
   Ice               -0.4909        Quartz            -2.0353     
   Ripidolite-14A    -0.5651        Jadeite           -2.1765     
   Natrolite         -0.7023        Tridymite         -2.2071     
   Magnetite         -0.7404        Chalcedony        -2.2520     
   Fayalite          -0.8166        Fe                -2.2892     
   Mesolite          -0.8234        Enstatite         -2.3202     
   Saponite-Ca       -0.8510        Hematite          -2.3528     
   Mn(OH)2(am)       -0.8717        Cristobalite(alp  -2.4530     
   FeO               -0.8877        Manganosite       -2.4689     
   Nepheline         -0.9223        Talc              -2.5506     
   Analcime          -0.9950        Albite            -2.5736     
   Diaspore          -1.1213        Albite_low        -2.5736     
   Rhodonite         -1.1394        Na2SiO3           -2.5817     
   Wollastonite      -1.2171        Saponite-H        -2.6058     
   Clinochlore-14A   -1.3275        Coesite           -2.6937     
   Saponite-Mg       -1.3321        Cristobalite(bet  -2.7552     
   Hedenbergite      -1.3489        Grossular         -2.8157     
   Pseudowollastoni  -1.3514        Prehnite          -2.8296     
   Ferrosilite       -1.3814        Chamosite-7A      -2.8365     
   Saponite-K        -1.3880        Daphnite-7A       -2.8752     
   Troilite          -1.4139        SiO2(am)          -2.9292     
    (only minerals with log Q/K > -3 listed)

                         partial
  Gases               press. (bar)     fugacity     fug. coef.    log fug.
 ---------------------------------------------------------------------------
   H2(g)                    34.20         34.23         1.001      1.5344
   CH4(g)                   1.173         1.172        0.9993      0.0689
   H2O(g)                  0.8006        0.7888        0.9852     -0.1030
   H2S(g)               2.159e-07     2.150e-07        0.9961     -6.6675
   HCl(g)               3.698e-15     3.698e-15         1.000*   -14.4320
   CO2(g)               7.121e-21     7.105e-21        0.9976    -20.1485
   CO(g)                7.044e-23     7.044e-23         1.000*   -22.1522
   C2H4(g)              3.040e-26     3.040e-26         1.000*   -25.5171
   Na(g)                2.871e-36     2.871e-36         1.000*   -35.5419
   S2(g)                8.810e-37     8.810e-37         1.000*   -36.0550
   SO2(g)               4.260e-38     4.229e-38        0.9928    -37.3737
   K(g)                 6.314e-42     6.314e-42         1.000*   -41.1997
   Cl2(g)               5.579e-58     5.579e-58         1.000*   -57.2534
   Mg(g)                7.528e-66     7.528e-66         1.000*   -65.1233
   O2(g)                6.821e-67     6.821e-67        0.9999    -66.1662
   Ca(g)                3.914e-81     3.914e-81         1.000*   -80.4074
   Al(g)               1.014e-101    1.014e-101         1.000*  -100.9941
   C(g)                2.578e-102    2.578e-102         1.000*  -101.5887
   Si(g)               9.345e-110    9.345e-110         1.000*  -109.0294
    *no data, gas taken to be ideal

                                  In fluid              Sorbed            Kd
  Original basis total moles   moles     mg/kg      moles     mg/kg      L/kg
 -------------------------------------------------------------------------------
   H2O                 57.8       54.3  8.95e+05
   Al+++             0.0982   0.000516      12.7
   Ca++               0.126   7.49e-07    0.0275
   Cl-                 1.92       1.92  6.21e+04
   CrO4--           0.00878   2.32e-27  2.46e-22
   Fe++               0.949   1.56e-12  7.98e-08
   H+                 -4.67    -0.0803     -74.1
   HCO3-            0.00100    0.00100      55.8
   HPO4--            0.0132   6.87e-06     0.604
   K+               0.00808   3.58e-05      1.28
   Mg++                1.06   1.28e-10  2.84e-06
   Mn++              0.0220   1.02e-09  5.12e-05
   Na+                 2.01       2.00  4.21e+04
   O2(aq)          -0.00658    -0.0173     -508.
   SO4--            0.00100    0.00100      87.9
   SiO2(aq)            1.50    0.00871      479.
   Ti(OH)4(aq)       0.0109     0.0109  1.15e+03

  Elemental composition               In fluid                  Sorbed
                  total moles     moles       mg/kg        moles       mg/kg
 -------------------------------------------------------------------------------
   Aluminum           0.09818    0.0005160       12.74
   Calcium             0.1260    7.485e-07     0.02745
   Carbon            0.001000     0.001000       10.99
   Chlorine             1.915        1.915   6.213e+04
   Chromium          0.008782    2.322e-27   1.105e-22
   Hydrogen             111.0        108.5   1.001e+05
   Iron                0.9487    1.562e-12   7.984e-08
   Magnesium            1.063    1.278e-10   2.843e-06
   Manganese          0.02195    1.019e-09   5.125e-05
   Oxygen               60.93        54.29   7.950e+05
   Phosphorus         0.01316    6.873e-06      0.1948
   Potassium         0.008085    3.576e-05       1.280
   Silicon              1.496     0.008710       223.9
   Sodium               2.010        2.001   4.209e+04
   Sulfur            0.001000     0.001000       29.34
   Titanium           0.01086      0.01086       475.9


          Step #    38             Xi = 0.3000

          Temperature = 100.0 C    Pressure =  1.013 bars
          pH = 11.045              log fO2 =  -66.609
          Eh =  -0.8306 volts      pe = -11.2193
          Ionic strength      =    1.753166 molal
          Charge imbalance    =    0.003721 eq/kg (0.1194% error)
          Activity of water   =    0.945971
          Solvent mass        =     0.96333 kg
          Solution mass       =      1.0831 kg
          Mineral mass        =     0.35932 kg
          Solution density    =    1.018    g/cm3
          Solution viscosity  =    0.004    poise
          Chlorinity          =    1.987905 molal
          Dissolved solids    =      110576 mg/kg sol'n
          Hardness            =        0.04 mg/kg sol'n as CaCO3
            carbonate         =        0.04 mg/kg sol'n as CaCO3
            non-carbonate     =        0.00 mg/kg sol'n as CaCO3
          Carbonate alkalinity=       91.55 mg/kg sol'n as CaCO3
          Water type          =    Na-Cl
          Bulk volume         =    1.18e+03 cm3
          Fluid volume        =    1.06e+03 cm3
          Mineral volume      =        121. cm3
          Inert volume        =        0.00 cm3
          Porosity            =        89.8 %
          Permeability        =        2.90 cm2
          Mass reacted        =         330 g

                          moles          moles         grams          cm3      rxn rate
  Reactants             remaining       reacted       reacted       reacted  (mol/kg sec)
 ------------------------------------------------------------------------------------------
   Al2O3                   0.1718       0.07363         7.508          --            --  
   CaO                     0.4373        0.1874         10.51          --            --  
   Cr2O3                  0.01537      0.006586         1.001          --            --  
   FeO(ox)                  3.317         1.422         102.1          --            --  
   K2O(ox)                0.01240      0.005313        0.5005          --            --  
   MgO                      3.717         1.593         64.20          --            --  
   MnO                    0.07683       0.03293         2.336          --            --  
   Na2O(ox)                0.1658       0.07106         4.404          --            --  
   P2O5                   0.02304      0.009873         1.401          --            --  
   SiO2                     5.238         2.245         134.9          --            --  
   TiO2                   0.03801       0.01629         1.301          --            --  

  Minerals in system     moles      log moles      grams        volume (cm3)
 ----------------------------------------------------------------------------
   Andradite              0.05185     -1.285          26.35           6.836
   Annite                 0.01160     -1.935          5.939           1.790
   Antigorite             0.03058     -1.515          138.7           53.49
   Chromite              0.006587     -2.181          1.474          0.2899
   Daphnite-14A           0.06051     -1.218          43.17           12.91
   Greenalite              0.3250     -0.488          120.8           37.37
   Hydroxylapatite       0.006577     -2.182          3.304           1.247
   Saponite-Na            0.04202     -1.377          16.24           5.743
   Tephroite              0.01646     -1.783          3.325           1.255
                                               _____________   _____________
          (total)                                     359.3           120.9 

  Aqueous species       molality    mg/kg sol'n    act. coef.     log act.
 ---------------------------------------------------------------------------
   Na+                      1.754     3.587e+04      0.6286        0.0425
   Cl-                      1.649     5.198e+04      0.5548       -0.0388
   NaCl(aq)                0.3394     1.764e+04      1.0000       -0.4693
   OH-                    0.09823         1486.      0.5938       -1.2341
   H2(aq)                 0.04551         81.60      1.0000       -1.3419
   Ti(OH)4(aq)            0.01691         1744.      1.0000       -1.7718
   NaOH(aq)               0.01509         536.8      1.0000       -1.8214
   NaHSiO3(aq)            0.01198         1066.      1.0000       -1.9216
   Methane(aq)           0.001038         14.81      1.0000       -2.9838
   HSiO3-               0.0009601         65.83      0.6286       -3.2194
   S--                  0.0008330         23.76      0.1283       -3.9712
   AlO2-                0.0005833         30.60      0.6286       -3.4358
   NaAlO2(aq)           0.0002324         16.95      1.0000       -3.6337
   HS-                  0.0002051         6.032      0.5938       -3.9145
   K+                   2.487e-05        0.8650      0.5548       -4.8601
   PO4---               1.129e-05        0.9538      0.0035       -7.4073
   SiO2(aq)             6.984e-06        0.3732      1.0000       -5.1559
   HPO4--               4.701e-06        0.4013      0.0894       -6.3764
   KCl(aq)              1.503e-06       0.09969      1.0000       -5.8229
   Ca++                 3.408e-07       0.01215      0.1685       -7.2408
   CaCl+                3.677e-08      0.002470      0.6286       -7.6362
   CaCl2(aq)            1.998e-08      0.001972      1.0000       -7.6995
    (only species > 1e-8 molal listed)

  Mineral saturation states
                     log Q/K                          log Q/K
 ----------------------------------------------------------------
   Greenalite         0.0000 sat    Brucite           -1.4412     
   Chromite           0.0000 sat    Halite            -1.5743     
   Tephroite          0.0000 sat    Wustite           -1.6553     
   Antigorite         0.0000 sat    Fe(OH)2           -1.6630     
   Hydroxylapatite    0.0000 sat    Tremolite         -1.7025     
   Saponite-Na        0.0000 sat    Troilite          -1.7203     
   Annite             0.0000 sat    Cronstedtite-7A   -1.7656     
   Andradite          0.0000 sat    Monticellite      -1.7912     
   Daphnite-14A       0.0000 sat    Pyrrhotite        -1.7999     
   Phlogopite        -0.0034        Gibbsite          -1.9210     
   Diopside          -0.2773        Goethite          -1.9603     
   Chrysotile        -0.4170        Fe                -2.0392     
   Natrolite         -0.4338        Jadeite           -2.0632     
   Ice               -0.4911        Quartz            -2.0777     
   Ripidolite-14A    -0.5598        Na2SiO3           -2.2140     
   Mesolite          -0.7630        Tridymite         -2.2495     
   Nepheline         -0.7667        Chalcedony        -2.2944     
   Fayalite          -0.8022        Alabandite        -2.3169     
   Mn(OH)2(am)       -0.8507        Enstatite         -2.3324     
   FeO               -0.8593        Manganosite       -2.4477     
   Magnetite         -0.8768        Cristobalite(alp  -2.4954     
   Analcime          -0.8917        Albite            -2.5028     
   Saponite-Ca       -0.9026        Albite_low        -2.5028     
   Diaspore          -1.1284        Hematite          -2.5176     
   Rhodonite         -1.1606        Talc              -2.6300     
   Wollastonite      -1.1622        Grossular         -2.6650     
   Pseudowollastoni  -1.2965        Saponite-H        -2.6735     
   Hedenbergite      -1.3080        Coesite           -2.7361     
   Clinochlore-14A   -1.3187        Prehnite          -2.7763     
   Saponite-Mg       -1.3948        Cristobalite(bet  -2.7976     
   Ferrosilite       -1.3954        Chamosite-7A      -2.8365     
   Boehmite          -1.4232        Daphnite-7A       -2.8752     
   Saponite-K        -1.4395        SiO2(am)          -2.9716     
    (only minerals with log Q/K > -3 listed)

                         partial
  Gases               press. (bar)     fugacity     fug. coef.    log fug.
 ---------------------------------------------------------------------------
   H2(g)                    56.94         56.98         1.001      1.7557
   CH4(g)                   1.188         1.187        0.9993      0.0744
   H2O(g)                  0.8003        0.7885        0.9852     -0.1032
   H2S(g)               9.983e-08     9.945e-08        0.9961     -7.0024
   HCl(g)               2.395e-15     2.395e-15         1.000*   -14.6208
   CO2(g)               9.379e-22     9.357e-22        0.9976    -21.0289
   CO(g)                1.545e-23     1.545e-23         1.000*   -22.8110
   C2H4(g)              1.125e-26     1.125e-26         1.000*   -25.9489
   Na(g)                5.942e-36     5.942e-36         1.000*   -35.2261
   S2(g)                6.798e-38     6.798e-38         1.000*   -37.1676
   SO2(g)               4.265e-39     4.235e-39        0.9928    -38.3732
   K(g)                 9.127e-42     9.127e-42         1.000*   -41.0397
   Cl2(g)               1.405e-58     1.405e-58         1.000*   -57.8523
   Mg(g)                1.344e-65     1.344e-65         1.000*   -64.8716
   O2(g)                2.459e-67     2.459e-67        0.9999    -66.6093
   Ca(g)                8.156e-81     8.156e-81         1.000*   -80.0885
   Al(g)               2.144e-101    2.144e-101         1.000*  -100.6687
   C(g)                9.420e-103    9.420e-103         1.000*  -102.0260
   Si(g)               2.351e-109    2.351e-109         1.000*  -108.6287
    *no data, gas taken to be ideal

                                  In fluid              Sorbed            Kd
  Original basis total moles   moles     mg/kg      moles     mg/kg      L/kg
 -------------------------------------------------------------------------------
   H2O                 59.0       53.6  8.92e+05
   Al+++              0.147   0.000786      19.6
   Ca++               0.188   3.83e-07    0.0142
   Cl-                 1.92       1.92  6.27e+04
   CrO4--            0.0132   1.19e-27  1.27e-22
   Fe++                1.42   6.85e-13  3.53e-08
   H+                 -7.00     -0.124     -115.
   HCO3-            0.00100    0.00100      56.3
   HPO4--            0.0197   1.54e-05      1.37
   K+                0.0116   2.54e-05     0.917
   Mg++                1.59   5.60e-11  1.26e-06
   Mn++              0.0329   4.39e-10  2.22e-05
   Na+                 2.06       2.04  4.34e+04
   O2(aq)          -0.00988    -0.0259     -766.
   SO4--            0.00100    0.00100      88.7
   SiO2(aq)            2.24     0.0125      692.
   Ti(OH)4(aq)       0.0163     0.0163  1.74e+03

  Elemental composition               In fluid                  Sorbed
                  total moles     moles       mg/kg        moles       mg/kg
 -------------------------------------------------------------------------------
   Aluminum            0.1473    0.0007858       19.58
   Calcium             0.1884    3.830e-07     0.01417
   Carbon            0.001000     0.001000       11.09
   Chlorine             1.915        1.915   6.268e+04
   Chromium           0.01317    1.189e-27   5.708e-23
   Hydrogen             111.0        107.2   9.978e+04
   Iron                 1.423    6.853e-13   3.534e-08
   Magnesium            1.594    5.595e-11   1.256e-06
   Manganese          0.03293    4.386e-10   2.225e-05
   Oxygen               63.64        53.69   7.931e+05
   Phosphorus         0.01975    1.541e-05      0.4406
   Potassium          0.01163    2.541e-05      0.9172
   Silicon              2.245      0.01247       323.4
   Sodium               2.057        2.043   4.337e+04
   Sulfur            0.001000     0.001000       29.61
   Titanium           0.01629      0.01629       720.2


          Step #    47             Xi = 0.3900

          Temperature = 100.0 C    Pressure =  1.013 bars
          pH = 11.168              log fO2 =  -66.882
          Eh =  -0.8448 volts      pe = -11.4100
          Ionic strength      =    1.796945 molal
          Charge imbalance    =    0.003751 eq/kg (0.1178% error)
          Activity of water   =    0.945589
          Solvent mass        =     0.95230 kg
          Solution mass       =      1.0744 kg
          Mineral mass        =     0.46708 kg
          Solution density    =    1.020    g/cm3
          Solution viscosity  =    0.004    poise
          Chlorinity          =    2.010918 molal
          Dissolved solids    =      113626 mg/kg sol'n
          Hardness            =        0.02 mg/kg sol'n as CaCO3
            carbonate         =        0.02 mg/kg sol'n as CaCO3
            non-carbonate     =        0.00 mg/kg sol'n as CaCO3
          Carbonate alkalinity=       92.51 mg/kg sol'n as CaCO3
          Water type          =    Na-Cl
          Bulk volume         =    1.21e+03 cm3
          Fluid volume        =    1.05e+03 cm3
          Mineral volume      =        157. cm3
          Inert volume        =        0.00 cm3
          Porosity            =        87.0 %
          Permeability        =        1.11 cm2
          Mass reacted        =         429 g

                          moles          moles         grams          cm3      rxn rate
  Reactants             remaining       reacted       reacted       reacted  (mol/kg sec)
 ------------------------------------------------------------------------------------------
   Al2O3                   0.1497       0.09572         9.760          --            --  
   CaO                     0.3811        0.2437         13.66          --            --  
   Cr2O3                  0.01339      0.008562         1.301          --            --  
   FeO(ox)                  2.891         1.848         132.8          --            --  
   K2O(ox)                0.01080      0.006908        0.6507          --            --  
   MgO                      3.239         2.071         83.46          --            --  
   MnO                    0.06695       0.04280         3.036          --            --  
   Na2O(ox)                0.1445       0.09238         5.726          --            --  
   P2O5                   0.02008       0.01283         1.822          --            --  
   SiO2                     4.564         2.918         175.3          --            --  
   TiO2                   0.03313       0.02118         1.692          --            --  

  Minerals in system     moles      log moles      grams        volume (cm3)
 ----------------------------------------------------------------------------
   Andradite              0.06731     -1.172          34.20           8.874
   Antigorite             0.03869     -1.412          175.5           67.68
   Chromite              0.008562     -2.067          1.917          0.3768
   Daphnite-14A           0.07846     -1.105          55.98           16.75
   Greenalite              0.4379     -0.359          162.8           50.35
   Hydroxylapatite       0.008548     -2.068          4.294           1.620
   Phlogopite             0.01479     -1.830          6.173           2.214
   Saponite-Na            0.05666     -1.247          21.90           7.745
   Tephroite              0.02140     -1.670          4.322           1.631
                                               _____________   _____________
          (total)                                     467.1           157.2 

  Aqueous species       molality    mg/kg sol'n    act. coef.     log act.
 ---------------------------------------------------------------------------
   Na+                      1.798     3.664e+04      0.6297        0.0539
   Cl-                      1.660     5.216e+04      0.5551       -0.0355
   NaCl(aq)                0.3511     1.819e+04      1.0000       -0.4546
   OH-                     0.1301         1961.      0.5945       -1.1117
   H2(aq)                 0.06227         111.3      1.0000       -1.2057
   Ti(OH)4(aq)            0.02224         2285.      1.0000       -1.6529
   NaOH(aq)               0.02054         728.1      1.0000       -1.6875
   NaHSiO3(aq)            0.01530         1357.      1.0000       -1.8154
   HSiO3-                0.001192         81.44      0.6297       -3.1247
   Methane(aq)           0.001050         14.93      1.0000       -2.9788
   S--                  0.0008864         25.19      0.1278       -3.9459
   AlO2-                0.0007640         39.94      0.6297       -3.3178
   NaAlO2(aq)           0.0003131         22.75      1.0000       -3.5043
   HS-                  0.0001637         4.799      0.5945       -4.0118
   PO4---               2.129e-05         1.792      0.0034       -7.1409
   K+                   2.018e-05        0.6995      0.5551       -4.9506
   HPO4--               6.589e-06        0.5605      0.0888       -6.2327
   SiO2(aq)             6.551e-06        0.3489      1.0000       -5.1837
   KCl(aq)              1.230e-06       0.08127      1.0000       -5.9101
   Ca++                 2.234e-07      0.007936      0.1682       -7.4251
   CaCl+                2.419e-08      0.001619      0.6297       -7.8173
   CaCl2(aq)            1.327e-08      0.001305      1.0000       -7.8773
    (only species > 1e-8 molal listed)

  Mineral saturation states
                     log Q/K                          log Q/K
 ----------------------------------------------------------------
   Tephroite          0.0000 sat    Saponite-K        -1.4731     
   Daphnite-14A       0.0000 sat    Halite            -1.5596     
   Phlogopite         0.0000 sat    Fe(OH)2           -1.6445     
   Chromite           0.0000 sat    Wustite           -1.6449     
   Andradite          0.0000 sat    Tremolite         -1.7043     
   Antigorite         0.0000 sat    Monticellite      -1.7384     
   Greenalite         0.0000 sat    Cronstedtite-7A   -1.8556     
   Saponite-Na        0.0000 sat    Fe                -1.8843     
   Hydroxylapatite    0.0000 sat    Troilite          -1.9214     
   Annite            -0.0001        Gibbsite          -1.9258     
   Diopside          -0.2523        Na2SiO3           -1.9738     
   Natrolite         -0.2586        Jadeite           -1.9893     
   Chrysotile        -0.4135        Pyrrhotite        -2.0010     
   Ice               -0.4913        Goethite          -2.0099     
   Ripidolite-14A    -0.5563        Quartz            -2.1055     
   Nepheline         -0.6650        Tridymite         -2.2773     
   Mesolite          -0.7256        Chalcedony        -2.3222     
   Fayalite          -0.7927        Enstatite         -2.3404     
   Analcime          -0.8242        Manganosite       -2.4339     
   Mn(OH)2(am)       -0.8370        Albite            -2.4566     
   FeO               -0.8407        Albite_low        -2.4566     
   Saponite-Ca       -0.9367        Alabandite        -2.5228     
   Magnetite         -0.9572        Cristobalite(alp  -2.5232     
   Wollastonite      -1.1292        Grossular         -2.5750     
   Diaspore          -1.1330        Hematite          -2.6167     
   Rhodonite         -1.1744        Talc              -2.6819     
   Pseudowollastoni  -1.2635        Saponite-H        -2.7177     
   Hedenbergite      -1.2841        Prehnite          -2.7473     
   Clinochlore-14A   -1.3129        Coesite           -2.7639     
   Ferrosilite       -1.4045        Cristobalite(bet  -2.8254     
   Brucite           -1.4217        Chamosite-7A      -2.8365     
   Boehmite          -1.4278        Daphnite-7A       -2.8752     
   Saponite-Mg       -1.4357        SiO2(am)          -2.9994     
    (only minerals with log Q/K > -3 listed)

                         partial
  Gases               press. (bar)     fugacity     fug. coef.    log fug.
 ---------------------------------------------------------------------------
   H2(g)                    77.91         77.97         1.001      1.8919
   CH4(g)                   1.201         1.201        0.9993      0.0794
   H2O(g)                  0.8000        0.7881        0.9852     -0.1034
   H2S(g)               6.017e-08     5.993e-08        0.9961     -7.2223
   HCl(g)               1.819e-15     1.819e-15         1.000*   -14.7401
   CO2(g)               2.705e-22     2.699e-22        0.9976    -21.5689
   CO(g)                6.100e-24     6.100e-24         1.000*   -23.2147
   C2H4(g)              6.148e-27     6.148e-27         1.000*   -26.2112
   Na(g)                9.464e-36     9.464e-36         1.000*   -35.0239
   S2(g)                1.319e-38     1.319e-38         1.000*   -37.8798
   SO2(g)               1.003e-39     9.956e-40        0.9928    -39.0019
   K(g)                 1.150e-41     1.150e-41         1.000*   -40.9394
   Cl2(g)               5.927e-59     5.927e-59         1.000*   -58.2272
   Mg(g)                1.925e-65     1.925e-65         1.000*   -64.7155
   O2(g)                1.312e-67     1.312e-67        0.9999    -66.8820
   Ca(g)                1.284e-80     1.284e-80         1.000*   -79.8914
   Al(g)               3.398e-101    3.398e-101         1.000*  -100.4688
   C(g)                5.090e-103    5.090e-103         1.000*  -102.2933
   Si(g)               4.133e-109    4.133e-109         1.000*  -108.3838
    *no data, gas taken to be ideal

                                  In fluid              Sorbed            Kd
  Original basis total moles   moles     mg/kg      moles     mg/kg      L/kg
 -------------------------------------------------------------------------------
   H2O                 60.0       53.1  8.90e+05
   Al+++              0.191    0.00103      25.8
   Ca++               0.245   2.48e-07   0.00927
   Cl-                 1.92       1.92  6.32e+04
   CrO4--            0.0171   7.70e-28  8.31e-23
   Fe++                1.85   4.05e-13  2.11e-08
   H+                 -9.10     -0.162     -152.
   HCO3-            0.00100    0.00100      56.8
   HPO4--            0.0257   2.66e-05      2.37
   K+                0.0148   2.04e-05     0.742
   Mg++                2.07   3.30e-11  7.46e-07
   Mn++              0.0428   2.56e-10  1.31e-05
   Na+                 2.10       2.08  4.45e+04
   O2(aq)           -0.0128    -0.0337 -1.00e+03
   SO4--            0.00100    0.00100      89.4
   SiO2(aq)            2.92     0.0157      878.
   Ti(OH)4(aq)       0.0212     0.0212  2.28e+03

  Elemental composition               In fluid                  Sorbed
                  total moles     moles       mg/kg        moles       mg/kg
 -------------------------------------------------------------------------------
   Aluminum            0.1914     0.001026       25.76
   Calcium             0.2447    2.484e-07    0.009267
   Carbon            0.001000     0.001000       11.18
   Chlorine             1.915        1.915   6.319e+04
   Chromium           0.01712    7.695e-28   3.724e-23
   Hydrogen             111.0        106.1   9.952e+04
   Iron                 1.849    4.052e-13   2.106e-08
   Magnesium            2.072    3.298e-11   7.462e-07
   Manganese          0.04281    2.559e-10   1.308e-05
   Oxygen               66.08        53.14   7.913e+05
   Phosphorus         0.02567    2.655e-05      0.7654
   Potassium          0.01482    2.039e-05      0.7421
   Silicon              2.918      0.01571       410.6
   Sodium               2.100        2.081   4.453e+04
   Sulfur            0.001000     0.001000       29.85
   Titanium           0.02118      0.02118       943.9


          Step #    48             Xi = 0.4000

          Temperature = 100.0 C    Pressure =  1.013 bars
          pH = 11.180              log fO2 =  -66.908
          Eh =  -0.8461 volts      pe = -11.4285
          Ionic strength      =    1.801875 molal
          Charge imbalance    =    0.003755 eq/kg (0.1177% error)
          Activity of water   =    0.945547
          Solvent mass        =     0.95108 kg
          Solution mass       =      1.0734 kg
          Mineral mass        =     0.47905 kg
          Solution density    =    1.020    g/cm3
          Solution viscosity  =    0.004    poise
          Chlorinity          =    2.013509 molal
          Dissolved solids    =      113969 mg/kg sol'n
          Hardness            =        0.02 mg/kg sol'n as CaCO3
            carbonate         =        0.02 mg/kg sol'n as CaCO3
            non-carbonate     =        0.00 mg/kg sol'n as CaCO3
          Carbonate alkalinity=       92.61 mg/kg sol'n as CaCO3
          Water type          =    Na-Cl
          Bulk volume         =    1.21e+03 cm3
          Fluid volume        =    1.05e+03 cm3
          Mineral volume      =        161. cm3
          Inert volume        =        0.00 cm3
          Porosity            =        86.7 %
          Permeability        =        1.00 cm2
          Mass reacted        =         440 g

                          moles          moles         grams          cm3      rxn rate
  Reactants             remaining       reacted       reacted       reacted  (mol/kg sec)
 ------------------------------------------------------------------------------------------
   Al2O3                   0.1473       0.09818         10.01          --            --  
   CaO                     0.3749        0.2499         14.01          --            --  
   Cr2O3                  0.01317      0.008781         1.335          --            --  
   FeO(ox)                  2.843         1.895         136.2          --            --  
   K2O(ox)                0.01063      0.007085        0.6673          --            --  
   MgO                      3.186         2.124         85.60          --            --  
   MnO                    0.06585       0.04390         3.114          --            --  
   Na2O(ox)                0.1421       0.09475         5.873          --            --  
   P2O5                   0.01975       0.01316         1.869          --            --  
   SiO2                     4.489         2.993         179.8          --            --  
   TiO2                   0.03258       0.02172         1.735          --            --  

  Minerals in system     moles      log moles      grams        volume (cm3)
 ----------------------------------------------------------------------------
   Andradite              0.06903     -1.161          35.08           9.101
   Antigorite             0.03968     -1.401          180.0           69.41
   Chromite              0.008782     -2.056          1.966          0.3865
   Daphnite-14A           0.08047     -1.094          57.42           17.17
   Greenalite              0.4491     -0.348          166.9           51.65
   Hydroxylapatite       0.008767     -2.057          4.404           1.662
   Phlogopite             0.01515     -1.820          6.321           2.267
   Saponite-Na            0.05819     -1.235          22.49           7.954
   Tephroite              0.02195     -1.659          4.433           1.673
                                               _____________   _____________
          (total)                                     479.1           161.3 

  Aqueous species       molality    mg/kg sol'n    act. coef.     log act.
 ---------------------------------------------------------------------------
   Na+                      1.803     3.673e+04      0.6298        0.0552
   Cl-                      1.661     5.218e+04      0.5552       -0.0352
   NaCl(aq)                0.3524     1.825e+04      1.0000       -0.4530
   OH-                     0.1337         2014.      0.5946       -1.0998
   H2(aq)                 0.06416         114.6      1.0000       -1.1927
   Ti(OH)4(aq)            0.02284         2346.      1.0000       -1.6413
   NaOH(aq)               0.02117         750.3      1.0000       -1.6743
   NaHSiO3(aq)            0.01567         1389.      1.0000       -1.8050
   HSiO3-                0.001217         83.13      0.6298       -3.1155
   Methane(aq)           0.001051         14.95      1.0000       -2.9782
   S--                  0.0008914         25.33      0.1277       -3.9436
   AlO2-                0.0007843         40.98      0.6298       -3.3063
   NaAlO2(aq)           0.0003225         23.42      1.0000       -3.4915
   HS-                  0.0001601         4.690      0.5946       -4.0215
   PO4---               2.266e-05         1.907      0.0034       -7.1149
   K+                   1.976e-05        0.6846      0.5552       -4.9597
   HPO4--               6.812e-06        0.5793      0.0888       -6.2185
   SiO2(aq)             6.510e-06        0.3466      1.0000       -5.1864
   KCl(aq)              1.205e-06       0.07962      1.0000       -5.9189
   Ca++                 2.144e-07      0.007612      0.1682       -7.4431
   CaCl+                2.322e-08      0.001554      0.6298       -7.8349
   CaCl2(aq)            1.275e-08      0.001254      1.0000       -7.8946
    (only species > 1e-8 molal listed)

  Mineral saturation states
                     log Q/K                          log Q/K
 ----------------------------------------------------------------
   Greenalite         0.0000 sat    Saponite-K        -1.4765     
   Phlogopite         0.0000 sat    Halite            -1.5580     
   Antigorite         0.0000 sat    Fe(OH)2           -1.6427     
   Chromite           0.0000 sat    Wustite           -1.6439     
   Tephroite          0.0000 sat    Tremolite         -1.7047     
   Hydroxylapatite    0.0000 sat    Monticellite      -1.7334     
   Andradite          0.0000 sat    Cronstedtite-7A   -1.8640     
   Daphnite-14A       0.0000 sat    Fe                -1.8694     
   Saponite-Na        0.0000 sat    Gibbsite          -1.9263     
   Annite            -0.0004        Troilite          -1.9411     
   Natrolite         -0.2413        Na2SiO3           -1.9501     
   Diopside          -0.2500        Jadeite           -1.9820     
   Chrysotile        -0.4132        Goethite          -2.0146     
   Ice               -0.4913        Pyrrhotite        -2.0207     
   Ripidolite-14A    -0.5560        Quartz            -2.1082     
   Nepheline         -0.6550        Tridymite         -2.2800     
   Mesolite          -0.7220        Chalcedony        -2.3249     
   Fayalite          -0.7917        Enstatite         -2.3412     
   Analcime          -0.8175        Manganosite       -2.4325     
   Mn(OH)2(am)       -0.8356        Albite            -2.4520     
   FeO               -0.8388        Albite_low        -2.4520     
   Saponite-Ca       -0.9401        Cristobalite(alp  -2.5259     
   Magnetite         -0.9647        Alabandite        -2.5430     
   Wollastonite      -1.1261        Grossular         -2.5666     
   Diaspore          -1.1335        Hematite          -2.6260     
   Rhodonite         -1.1758        Talc              -2.6870     
   Pseudowollastoni  -1.2604        Saponite-H        -2.7221     
   Hedenbergite      -1.2819        Prehnite          -2.7448     
   Clinochlore-14A   -1.3123        Coesite           -2.7666     
   Ferrosilite       -1.4054        Cristobalite(bet  -2.8281     
   Brucite           -1.4197        Chamosite-7A      -2.8365     
   Boehmite          -1.4283        Daphnite-7A       -2.8752     
   Saponite-Mg       -1.4398     
    (only minerals with log Q/K > -3 listed)

                         partial
  Gases               press. (bar)     fugacity     fug. coef.    log fug.
 ---------------------------------------------------------------------------
   H2(g)                    80.27         80.33         1.001      1.9049
   CH4(g)                   1.203         1.202        0.9993      0.0800
   H2O(g)                  0.7999        0.7881        0.9852     -0.1034
   H2S(g)               5.724e-08     5.702e-08        0.9961     -7.2439
   HCl(g)               1.771e-15     1.771e-15         1.000*   -14.7517
   CO2(g)               2.403e-22     2.398e-22        0.9976    -21.6202
   CO(g)                5.585e-24     5.585e-24         1.000*   -23.2530
   C2H4(g)              5.807e-27     5.807e-27         1.000*   -26.2361
   Na(g)                9.904e-36     9.904e-36         1.000*   -35.0042
   S2(g)                1.125e-38     1.125e-38         1.000*   -37.9489
   SO2(g)               8.723e-40     8.661e-40        0.9928    -39.0625
   K(g)                 1.175e-41     1.175e-41         1.000*   -40.9301
   Cl2(g)               5.454e-59     5.454e-59         1.000*   -58.2633
   Mg(g)                1.993e-65     1.993e-65         1.000*   -64.7005
   O2(g)                1.236e-67     1.236e-67        0.9999    -66.9080
   Ca(g)                1.341e-80     1.341e-80         1.000*   -79.8726
   Al(g)               3.550e-101    3.550e-101         1.000*  -100.4497
   C(g)                4.801e-103    4.801e-103         1.000*  -102.3186
   Si(g)               4.360e-109    4.360e-109         1.000*  -108.3606
    *no data, gas taken to be ideal

                                  In fluid              Sorbed            Kd
  Original basis total moles   moles     mg/kg      moles     mg/kg      L/kg
 -------------------------------------------------------------------------------
   H2O                 60.1       53.0  8.90e+05
   Al+++              0.196    0.00105      26.5
   Ca++               0.251   2.38e-07   0.00889
   Cl-                 1.92       1.91  6.32e+04
   CrO4--            0.0176   7.37e-28  7.97e-23
   Fe++                1.90   3.85e-13  2.00e-08
   H+                 -9.33     -0.166     -156.
   HCO3-            0.00100    0.00100      56.8
   HPO4--            0.0263   2.80e-05      2.51
   K+                0.0152   1.99e-05     0.726
   Mg++                2.12   3.13e-11  7.09e-07
   Mn++              0.0439   2.43e-10  1.24e-05
   Na+                 2.10       2.09  4.47e+04
   O2(aq)           -0.0132    -0.0345 -1.03e+03
   SO4--            0.00100    0.00100      89.5
   SiO2(aq)            2.99     0.0161      899.
   Ti(OH)4(aq)       0.0217     0.0217  2.35e+03

  Elemental composition               In fluid                  Sorbed
                  total moles     moles       mg/kg        moles       mg/kg
 -------------------------------------------------------------------------------
   Aluminum            0.1964     0.001053       26.46
   Calcium             0.2509    2.381e-07    0.008889
   Carbon            0.001000     0.001000       11.19
   Chlorine             1.915        1.915   6.325e+04
   Chromium           0.01756    7.373e-28   3.571e-23
   Hydrogen             111.0        106.0   9.950e+04
   Iron                 1.896    3.850e-13   2.003e-08
   Magnesium            2.125    3.133e-11   7.093e-07
   Manganese          0.04390    2.428e-10   1.243e-05
   Oxygen               66.35        53.08   7.911e+05
   Phosphorus         0.02633    2.803e-05      0.8088
   Potassium          0.01517    1.994e-05      0.7264
   Silicon              2.993      0.01607       420.4
   Sodium               2.105        2.085   4.466e+04
   Sulfur            0.001000     0.001000       29.87
   Titanium           0.02172      0.02172       968.9


          Step #    58             Xi = 0.5000

          Temperature = 100.0 C    Pressure =  1.013 bars
          pH = 11.285              log fO2 =  -67.135
          Eh =  -0.8581 volts      pe = -11.5905
          Ionic strength      =    1.851628 molal
          Charge imbalance    =    0.003789 eq/kg (0.116% error)
          Activity of water   =    0.945119
          Solvent mass        =     0.93882 kg
          Solution mass       =      1.0637 kg
          Mineral mass        =     0.59879 kg
          Solution density    =    1.022    g/cm3
          Solution viscosity  =    0.004    poise
          Chlorinity          =    2.039795 molal
          Dissolved solids    =      117432 mg/kg sol'n
          Hardness            =        0.02 mg/kg sol'n as CaCO3
            carbonate         =        0.02 mg/kg sol'n as CaCO3
            non-carbonate     =        0.00 mg/kg sol'n as CaCO3
          Carbonate alkalinity=       93.59 mg/kg sol'n as CaCO3
          Water type          =    Na-Cl
          Bulk volume         =    1.24e+03 cm3
          Fluid volume        =    1.04e+03 cm3
          Mineral volume      =        202. cm3
          Inert volume        =        0.00 cm3
          Porosity            =        83.8 %
          Permeability        =       0.363 cm2
          Mass reacted        =         550 g

                          moles          moles         grams          cm3      rxn rate
  Reactants             remaining       reacted       reacted       reacted  (mol/kg sec)
 ------------------------------------------------------------------------------------------
   Al2O3                   0.1227        0.1227         12.51          --            --  
   CaO                     0.3124        0.3124         17.52          --            --  
   Cr2O3                  0.01098       0.01098         1.668          --            --  
   FeO(ox)                  2.369         2.369         170.2          --            --  
   K2O(ox)               0.008856      0.008856        0.8342          --            --  
   MgO                      2.655         2.655         107.0          --            --  
   MnO                    0.05488       0.05488         3.893          --            --  
   Na2O(ox)                0.1184        0.1184         7.341          --            --  
   P2O5                   0.01645       0.01645         2.336          --            --  
   SiO2                     3.741         3.741         224.8          --            --  
   TiO2                   0.02715       0.02715         2.169          --            --  

  Minerals in system     moles      log moles      grams        volume (cm3)
 ----------------------------------------------------------------------------
   Andradite              0.08620     -1.064          43.81           11.37
   Antigorite             0.04957     -1.305          224.8           86.70
   Chromite               0.01098     -1.960          2.457          0.4831
   Daphnite-14A            0.1006     -0.997          71.77           21.47
   Greenalite              0.5613     -0.251          208.7           64.55
   Hydroxylapatite        0.01096     -1.960          5.503           2.077
   Phlogopite             0.01870     -1.728          7.801           2.798
   Saponite-Na            0.07347     -1.134          28.40           10.04
   Tephroite              0.02744     -1.562          5.542           2.091
                                               _____________   _____________
          (total)                                     598.8           201.6 

  Aqueous species       molality    mg/kg sol'n    act. coef.     log act.
 ---------------------------------------------------------------------------
   Na+                      1.853     3.759e+04      0.6312        0.0679
   Cl-                      1.674     5.237e+04      0.5556       -0.0315
   NaCl(aq)                0.3660     1.888e+04      1.0000       -0.4366
   OH-                     0.1700         2552.      0.5955       -0.9946
   H2(aq)                 0.08330         148.2      1.0000       -1.0794
   Ti(OH)4(aq)            0.02892         2959.      1.0000       -1.5388
   NaOH(aq)               0.02777         980.4      1.0000       -1.5564
   NaHSiO3(aq)            0.01943         1716.      1.0000       -1.7115
   HSiO3-                0.001462         99.50      0.6312       -3.0348
   Methane(aq)           0.001065         15.08      1.0000       -2.9726
   AlO2-                0.0009880         51.43      0.6312       -3.2051
   S--                  0.0009343         26.44      0.1272       -3.9250
   NaAlO2(aq)           0.0004192         30.33      1.0000       -3.3775
   HS-                  0.0001309         3.821      0.5955       -4.1082
   PO4---               3.939e-05         3.302      0.0033       -6.8847
   K+                   1.642e-05        0.5668      0.5556       -5.0397
   HPO4--               9.146e-06        0.7748      0.0881       -6.0937
   SiO2(aq)             6.154e-06        0.3263      1.0000       -5.2109
   KCl(aq)              1.011e-06       0.06652      1.0000       -5.9952
   Ca++                 1.489e-07      0.005266      0.1678       -7.6023
   CaCl+                1.620e-08      0.001080      0.6312       -7.9904
    (only species > 1e-8 molal listed)

  Mineral saturation states
                     log Q/K                          log Q/K
 ----------------------------------------------------------------
   Phlogopite         0.0000 sat    Saponite-K        -1.5071     
   Chromite           0.0000 sat    Halite            -1.5416     
   Tephroite          0.0000 sat    Fe(OH)2           -1.6265     
   Hydroxylapatite    0.0000 sat    Wustite           -1.6343     
   Daphnite-14A       0.0000 sat    Monticellite      -1.6890     
   Andradite          0.0000 sat    Tremolite         -1.7107     
   Greenalite         0.0000 sat    Na2SiO3           -1.7386     
   Saponite-Na        0.0000 sat    Fe                -1.7394     
   Antigorite         0.0000 sat    Jadeite           -1.9170     
   Annite            -0.0035        Gibbsite          -1.9306     
   Natrolite         -0.0871        Cronstedtite-7A   -1.9366     
   Diopside          -0.2301        Goethite          -2.0550     
   Chrysotile        -0.4101        Troilite          -2.1165     
   Ice               -0.4915        Quartz            -2.1327     
   Ripidolite-14A    -0.5529        Pyrrhotite        -2.1961     
   Nepheline         -0.5655        Tridymite         -2.3045     
   Mesolite          -0.6906        Enstatite         -2.3482     
   Analcime          -0.7582        Chalcedony        -2.3494     
   Fayalite          -0.7833        Albite_low        -2.4115     
   FeO               -0.8224        Albite            -2.4115     
   Mn(OH)2(am)       -0.8236        Manganosite       -2.4203     
   Saponite-Ca       -0.9706        Grossular         -2.4940     
   Magnetite         -1.0290        Cristobalite(alp  -2.5504     
   Wollastonite      -1.0992        Hematite          -2.7067     
   Diaspore          -1.1376        Alabandite        -2.7226     
   Rhodonite         -1.1880        Prehnite          -2.7237     
   Pseudowollastoni  -1.2335        Talc              -2.7327     
   Hedenbergite      -1.2630        Saponite-H        -2.7611     
   Clinochlore-14A   -1.3073        Coesite           -2.7911     
   Brucite           -1.4025        Chamosite-7A      -2.8365     
   Ferrosilite       -1.4134        Cristobalite(bet  -2.8526     
   Boehmite          -1.4324        Daphnite-7A       -2.8752     
   Saponite-Mg       -1.4758     
    (only minerals with log Q/K > -3 listed)

                         partial
  Gases               press. (bar)     fugacity     fug. coef.    log fug.
 ---------------------------------------------------------------------------
   H2(g)                    104.2         104.3         1.001      2.0182
   CH4(g)                   1.219         1.218        0.9993      0.0856
   H2O(g)                  0.7996        0.7877        0.9852     -0.1036
   H2S(g)               3.679e-08     3.665e-08        0.9961     -7.4360
   HCl(g)               1.402e-15     1.402e-15         1.000*   -14.8534
   CO2(g)               8.563e-23     8.543e-23        0.9976    -22.0684
   CO(g)                2.584e-24     2.584e-24         1.000*   -23.5877
   C2H4(g)              3.536e-27     3.536e-27         1.000*   -26.4515
   Na(g)                1.481e-35     1.481e-35         1.000*   -34.8294
   S2(g)                2.756e-39     2.756e-39         1.000*   -38.5597
   SO2(g)               2.560e-40     2.541e-40        0.9928    -39.5949
   K(g)                 1.419e-41     1.419e-41         1.000*   -40.8481
   Cl2(g)               2.630e-59     2.630e-59         1.000*   -58.5800
   Mg(g)                2.695e-65     2.695e-65         1.000*   -64.5695
   O2(g)                7.328e-68     7.327e-68        0.9999    -67.1351
   Ca(g)                1.960e-80     1.960e-80         1.000*   -79.7077
   Al(g)               5.207e-101    5.207e-101         1.000*  -100.2834
   C(g)                2.886e-103    2.886e-103         1.000*  -102.5397
   Si(g)               6.952e-109    6.952e-109         1.000*  -108.1579
    *no data, gas taken to be ideal

                                  In fluid              Sorbed            Kd
  Original basis total moles   moles     mg/kg      moles     mg/kg      L/kg
 -------------------------------------------------------------------------------
   H2O                 61.3       52.4  8.87e+05
   Al+++              0.245    0.00132      33.5
   Ca++               0.313   1.63e-07   0.00616
   Cl-                 1.92       1.92  6.38e+04
   CrO4--            0.0220   5.04e-28  5.50e-23
   Fe++                2.37   2.45e-13  1.29e-08
   H+                 -11.7     -0.209     -198.
   HCO3-            0.00100    0.00100      57.4
   HPO4--            0.0329   4.56e-05      4.11
   K+                0.0187   1.64e-05     0.602
   Mg++                2.66   1.99e-11  4.54e-07
   Mn++              0.0549   1.53e-10  7.88e-06
   Na+                 2.15       2.13  4.60e+04
   O2(aq)           -0.0165    -0.0431 -1.30e+03
   SO4--            0.00100    0.00100      90.3
   SiO2(aq)            3.74     0.0196  1.11e+03
   Ti(OH)4(aq)       0.0272     0.0272  2.96e+03

  Elemental composition               In fluid                  Sorbed
                  total moles     moles       mg/kg        moles       mg/kg
 -------------------------------------------------------------------------------
   Aluminum            0.2454     0.001321       33.51
   Calcium             0.3134    1.634e-07    0.006157
   Carbon            0.001000     0.001000       11.29
   Chlorine             1.915        1.915   6.382e+04
   Chromium           0.02195    5.040e-28   2.463e-23
   Hydrogen             111.0        104.7   9.920e+04
   Iron                 2.370    2.451e-13   1.287e-08
   Magnesium            2.656    1.986e-11   4.538e-07
   Manganese          0.05488    1.527e-10   7.884e-06
   Oxygen               69.05        52.47   7.892e+05
   Phosphorus         0.03291    4.557e-05       1.327
   Potassium          0.01871    1.637e-05      0.6016
   Silicon              3.741      0.01962       518.0
   Sodium               2.152        2.128   4.598e+04
   Sulfur            0.001000     0.001000       30.14
   Titanium           0.02715      0.02715       1222.


          Step #    65             Xi = 0.5700

          Temperature = 100.0 C    Pressure =  1.013 bars
          pH = 11.343              log fO2 =  -67.268
          Eh =  -0.8649 volts      pe = -11.6819
          Ionic strength      =    1.885611 molal
          Charge imbalance    =    0.003814 eq/kg (0.115% error)
          Activity of water   =    0.944803
          Solvent mass        =     0.93016 kg
          Solution mass       =      1.0568 kg
          Mineral mass        =     0.68277 kg
          Solution density    =    1.024    g/cm3
          Solution viscosity  =    0.004    poise
          Chlorinity          =    2.058778 molal
          Dissolved solids    =      119825 mg/kg sol'n
          Hardness            =        0.01 mg/kg sol'n as CaCO3
            carbonate         =        0.01 mg/kg sol'n as CaCO3
            non-carbonate     =        0.00 mg/kg sol'n as CaCO3
          Carbonate alkalinity=       94.27 mg/kg sol'n as CaCO3
          Water type          =    Na-Cl
          Bulk volume         =    1.26e+03 cm3
          Fluid volume        =    1.03e+03 cm3
          Mineral volume      =        230. cm3
          Inert volume        =        0.00 cm3
          Porosity            =        81.8 %
          Permeability        =       0.183 cm2
          Mass reacted        =         627 g

                          moles          moles         grams          cm3      rxn rate
  Reactants             remaining       reacted       reacted       reacted  (mol/kg sec)
 ------------------------------------------------------------------------------------------
   Al2O3                   0.1055        0.1399         14.26          --            --  
   CaO                     0.2687        0.3561         19.97          --            --  
   Cr2O3                 0.009440       0.01251         1.902          --            --  
   FeO(ox)                  2.038         2.701         194.1          --            --  
   K2O(ox)               0.007616       0.01010        0.9510          --            --  
   MgO                      2.283         3.026         122.0          --            --  
   MnO                    0.04719       0.06256         4.438          --            --  
   Na2O(ox)                0.1019        0.1350         8.368          --            --  
   P2O5                   0.01415       0.01876         2.663          --            --  
   SiO2                     3.217         4.265         256.3          --            --  
   TiO2                   0.02335       0.03095         2.473          --            --  

  Minerals in system     moles      log moles      grams        volume (cm3)
 ----------------------------------------------------------------------------
   Andradite              0.09823     -1.008          49.92           12.95
   Antigorite             0.05668     -1.247          257.1           99.14
   Chromite               0.01251     -1.903          2.801          0.5507
   Daphnite-14A            0.1136     -0.944          81.09           24.25
   Greenalite              0.6416     -0.193          238.5           73.79
   Hydroxylapatite        0.01249     -1.904          6.272           2.367
   Natrolite             0.001544     -2.811         0.5872          0.2613
   Phlogopite             0.02118     -1.674          8.836           3.169
   Saponite-Na            0.08108     -1.091          31.34           11.08
   Tephroite              0.03128     -1.505          6.317           2.384
                                               _____________   _____________
          (total)                                     682.8           229.9 

  Aqueous species       molality    mg/kg sol'n    act. coef.     log act.
 ---------------------------------------------------------------------------
   Na+                      1.887     3.818e+04      0.6321        0.0765
   Cl-                      1.683     5.252e+04      0.5560       -0.0288
   NaCl(aq)                0.3756     1.932e+04      1.0000       -0.4253
   OH-                     0.1941         2906.      0.5962       -0.9365
   H2(aq)                 0.09700         172.1      1.0000       -1.0132
   Ti(OH)4(aq)            0.03328         3395.      1.0000       -1.4778
   NaOH(aq)               0.03238         1140.      1.0000       -1.4897
   NaHSiO3(aq)            0.02194         1933.      1.0000       -1.6587
   HSiO3-                0.001617         109.7      0.6321       -2.9905
   AlO2-                 0.001122         58.26      0.6321       -3.1491
   Methane(aq)           0.001075         15.18      1.0000       -2.9686
   S--                  0.0009581         27.04      0.1269       -3.9151
   NaAlO2(aq)           0.0004864         35.09      1.0000       -3.3130
   HS-                  0.0001169         3.404      0.5962       -4.1566
   PO4---               5.335e-05         4.459      0.0033       -6.7596
   K+                   1.483e-05        0.5105      0.5560       -5.0837
   HPO4--               1.072e-05        0.9055      0.0877       -6.0268
   SiO2(aq)             5.960e-06        0.3152      1.0000       -5.2247
   KCl(aq)              9.194e-07       0.06033      1.0000       -6.0365
   Ca++                 1.221e-07      0.004306      0.1677       -7.6890
   CaCl+                1.333e-08     0.0008861      0.6321       -8.0744
    (only species > 1e-8 molal listed)

  Mineral saturation states
                     log Q/K                          log Q/K
 ----------------------------------------------------------------
   Saponite-Na        0.0000 sat    Saponite-K        -1.5245     
   Natrolite          0.0000 sat    Halite            -1.5303     
   Andradite          0.0000 sat    Fe(OH)2           -1.6173     
   Greenalite         0.0000 sat    Na2SiO3           -1.6189     
   Phlogopite         0.0000 sat    Wustite           -1.6290     
   Hydroxylapatite    0.0000 sat    Monticellite      -1.6632     
   Chromite           0.0000 sat    Fe                -1.6638     
   Tephroite          0.0000 sat    Tremolite         -1.7127     
   Antigorite         0.0000 sat    Jadeite           -1.8802     
   Daphnite-14A       0.0000 sat    Gibbsite          -1.9331     
   Annite            -0.0052        Cronstedtite-7A   -1.9797     
   Diopside          -0.2182        Goethite          -2.0789     
   Chrysotile        -0.4084        Quartz            -2.1465     
   Ice               -0.4917        Troilite          -2.2138     
   Nepheline         -0.5149        Pyrrhotite        -2.2934     
   Ripidolite-14A    -0.5512        Tridymite         -2.3183     
   Mesolite          -0.6726        Enstatite         -2.3522     
   Analcime          -0.7247        Chalcedony        -2.3632     
   Fayalite          -0.7785        Albite_low        -2.3886     
   FeO               -0.8130        Albite            -2.3886     
   Mn(OH)2(am)       -0.8168        Manganosite       -2.4133     
   Saponite-Ca       -0.9877        Grossular         -2.4509     
   Magnetite         -1.0672        Cristobalite(alp  -2.5642     
   Wollastonite      -1.0833        Prehnite          -2.7105     
   Diaspore          -1.1399        Hematite          -2.7543     
   Rhodonite         -1.1950        Talc              -2.7585     
   Pseudowollastoni  -1.2176        Saponite-H        -2.7831     
   Hedenbergite      -1.2517        Coesite           -2.8049     
   Clinochlore-14A   -1.3044        Alabandite        -2.8223     
   Brucite           -1.3927        Chamosite-7A      -2.8365     
   Ferrosilite       -1.4180        Cristobalite(bet  -2.8664     
   Boehmite          -1.4347        Daphnite-7A       -2.8752     
   Saponite-Mg       -1.4962     
    (only minerals with log Q/K > -3 listed)

                         partial
  Gases               press. (bar)     fugacity     fug. coef.    log fug.
 ---------------------------------------------------------------------------
   H2(g)                    121.4         121.4         1.001      2.0844
   CH4(g)                   1.230         1.229        0.9993      0.0896
   H2O(g)                  0.7993        0.7875        0.9852     -0.1038
   H2S(g)               2.877e-08     2.866e-08        0.9961     -7.5427
   HCl(g)               1.233e-15     1.233e-15         1.000*   -14.9090
   CO2(g)               4.696e-23     4.685e-23        0.9976    -22.3293
   CO(g)                1.651e-24     1.651e-24         1.000*   -23.7822
   C2H4(g)              2.656e-27     2.656e-27         1.000*   -26.5758
   Na(g)                1.864e-35     1.864e-35         1.000*   -34.7295
   S2(g)                1.243e-39     1.243e-39         1.000*   -38.9055
   SO2(g)               1.267e-40     1.258e-40        0.9928    -39.9005
   K(g)                 1.582e-41     1.582e-41         1.000*   -40.8007
   Cl2(g)               1.748e-59     1.748e-59         1.000*   -58.7574
   Mg(g)                3.211e-65     3.211e-65         1.000*   -64.4933
   O2(g)                5.400e-68     5.399e-68        0.9999    -67.2677
   Ca(g)                2.446e-80     2.446e-80         1.000*   -79.6116
   Al(g)               6.513e-101    6.513e-101         1.000*  -100.1862
   C(g)                2.148e-103    2.148e-103         1.000*  -102.6680
   Si(g)               9.137e-109    9.137e-109         1.000*  -108.0392
    *no data, gas taken to be ideal

                                  In fluid              Sorbed            Kd
  Original basis total moles   moles     mg/kg      moles     mg/kg      L/kg
 -------------------------------------------------------------------------------
   H2O                 62.1       52.0  8.86e+05
   Al+++              0.280    0.00150      38.2
   Ca++               0.357   1.33e-07   0.00504
   Cl-                 1.92       1.91  6.42e+04
   CrO4--            0.0250   4.09e-28  4.49e-23
   Fe++                2.70   1.92e-13  1.01e-08
   H+                 -13.3     -0.238     -227.
   HCO3-            0.00100    0.00100      57.7
   HPO4--            0.0375   5.96e-05      5.41
   K+                0.0212   1.47e-05     0.542
   Mg++                3.03   1.54e-11  3.54e-07
   Mn++              0.0626   1.18e-10  6.13e-06
   Na+                 2.19       2.16  4.69e+04
   O2(aq)           -0.0188    -0.0491 -1.49e+03
   SO4--            0.00100    0.00100      90.9
   SiO2(aq)            4.26     0.0219  1.25e+03
   Ti(OH)4(aq)       0.0310     0.0310  3.40e+03

  Elemental composition               In fluid                  Sorbed
                  total moles     moles       mg/kg        moles       mg/kg
 -------------------------------------------------------------------------------
   Aluminum            0.2798     0.001496       38.20
   Calcium             0.3571    1.329e-07    0.005039
   Carbon            0.001000     0.001000       11.37
   Chlorine             1.915        1.915   6.424e+04
   Chromium           0.02503    4.092e-28   2.013e-23
   Hydrogen             111.0        103.8   9.900e+04
   Iron                 2.702    1.908e-13   1.008e-08
   Magnesium            3.027    1.541e-11   3.545e-07
   Manganese          0.06256    1.180e-10   6.135e-06
   Oxygen               70.95        52.04   7.878e+05
   Phosphorus         0.03752    5.959e-05       1.747
   Potassium          0.02119    1.465e-05      0.5421
   Silicon              4.265      0.02192       582.5
   Sodium               2.185        2.155   4.688e+04
   Sulfur            0.001000     0.001000       30.34
   Titanium           0.03095      0.03095       1402.


          Step #    68             Xi = 0.6000

          Temperature = 100.0 C    Pressure =  1.013 bars
          pH = 11.342              log fO2 =  -67.320
          Eh =  -0.8658 volts      pe = -11.6937
          Ionic strength      =    1.891572 molal
          Charge imbalance    =    0.003829 eq/kg (0.1151% error)
          Activity of water   =    0.944582
          Solvent mass        =     0.92595 kg
          Solution mass       =      1.0527 kg
          Mineral mass        =     0.71987 kg
          Solution density    =    1.024    g/cm3
          Solution viscosity  =    0.004    poise
          Chlorinity          =    2.068149 molal
          Dissolved solids    =      120412 mg/kg sol'n
          Hardness            =        0.01 mg/kg sol'n as CaCO3
            carbonate         =        0.01 mg/kg sol'n as CaCO3
            non-carbonate     =        0.00 mg/kg sol'n as CaCO3
          Carbonate alkalinity=       94.64 mg/kg sol'n as CaCO3
          Water type          =    Na-Cl
          Bulk volume         =    1.27e+03 cm3
          Fluid volume        =    1.03e+03 cm3
          Mineral volume      =        243. cm3
          Inert volume        =        0.00 cm3
          Porosity            =        80.9 %
          Permeability        =       0.133 cm2
          Mass reacted        =         660 g

                          moles          moles         grams          cm3      rxn rate
  Reactants             remaining       reacted       reacted       reacted  (mol/kg sec)
 ------------------------------------------------------------------------------------------
   Al2O3                  0.09818        0.1473         15.02          --            --  
   CaO                     0.2499        0.3749         21.02          --            --  
   Cr2O3                 0.008781       0.01317         2.002          --            --  
   FeO(ox)                  1.895         2.843         204.3          --            --  
   K2O(ox)               0.007085       0.01063         1.001          --            --  
   MgO                      2.124         3.186         128.4          --            --  
   MnO                    0.04390       0.06585         4.671          --            --  
   Na2O(ox)               0.09475        0.1421         8.809          --            --  
   P2O5                   0.01316       0.01975         2.803          --            --  
   SiO2                     2.993         4.489         269.7          --            --  
   TiO2                   0.02172       0.03258         2.603          --            --  

  Minerals in system     moles      log moles      grams        volume (cm3)
 ----------------------------------------------------------------------------
   Andradite               0.1034     -0.986          52.54           13.63
   Antigorite             0.06100     -1.215          276.7           106.7
   Chromite               0.01317     -1.880          2.949          0.5797
   Daphnite-14A            0.1126     -0.949          80.32           24.02
   Greenalite              0.6872     -0.163          255.4           79.02
   Hydroxylapatite        0.01315     -1.881          6.603           2.492
   Natrolite              0.01227     -1.911          4.664           2.076
   Phlogopite             0.02224     -1.653          9.280           3.328
   Saponite-Na            0.06407     -1.193          24.76           8.758
   Tephroite              0.03293     -1.482          6.650           2.509
                                               _____________   _____________
          (total)                                     719.9           243.1 

  Aqueous species       molality    mg/kg sol'n    act. coef.     log act.
 ---------------------------------------------------------------------------
   Na+                      1.893     3.827e+04      0.6323        0.0780
   Cl-                      1.690     5.269e+04      0.5560       -0.0271
   NaCl(aq)                0.3784     1.945e+04      1.0000       -0.4221
   OH-                     0.1935         2895.      0.5963       -0.9377
   H2(aq)                  0.1030         182.6      1.0000       -0.9872
   Ti(OH)4(aq)            0.03519         3588.      1.0000       -1.4536
   NaOH(aq)               0.03240         1140.      1.0000       -1.4894
   NaHSiO3(aq)            0.02195         1932.      1.0000       -1.6586
   HSiO3-                0.001611         109.3      0.6323       -2.9919
   AlO2-                 0.001119         58.04      0.6323       -3.1503
   Methane(aq)           0.001080         15.24      1.0000       -2.9666
   S--                  0.0009623         27.14      0.1268       -3.9134
   NaAlO2(aq)           0.0004867         35.09      1.0000       -3.3127
   HS-                  0.0001177         3.424      0.5963       -4.1538
   PO4---               5.129e-05         4.285      0.0033       -6.7778
   K+                   1.487e-05        0.5115      0.5560       -5.0825
   HPO4--               1.031e-05        0.8708      0.0876       -6.0439
   SiO2(aq)             5.958e-06        0.3149      1.0000       -5.2249
   KCl(aq)              9.257e-07       0.06070      1.0000       -6.0335
   Ca++                 1.253e-07      0.004416      0.1676       -7.6778
   CaCl+                1.373e-08     0.0009120      0.6323       -8.0615
    (only species > 1e-8 molal listed)

  Mineral saturation states
                     log Q/K                          log Q/K
 ----------------------------------------------------------------
   Natrolite          0.0000 sat    Saponite-K        -1.5246     
   Andradite          0.0000 sat    Halite            -1.5271     
   Chromite           0.0000 sat    Fe(OH)2           -1.6172     
   Saponite-Na        0.0000 sat    Na2SiO3           -1.6185     
   Hydroxylapatite    0.0000 sat    Wustite           -1.6302     
   Phlogopite         0.0000 sat    Fe                -1.6375     
   Greenalite         0.0000 sat    Monticellite      -1.6545     
   Daphnite-14A       0.0000 sat    Tremolite         -1.6955     
   Antigorite         0.0000 sat    Jadeite           -1.8802     
   Tephroite          0.0000 sat    Gibbsite          -1.9332     
   Annite            -0.0052        Cronstedtite-7A   -2.0056     
   Diopside          -0.2095        Goethite          -2.0919     
   Chrysotile        -0.4084        Quartz            -2.1467     
   Ice               -0.4918        Troilite          -2.2095     
   Nepheline         -0.5147        Pyrrhotite        -2.2891     
   Ripidolite-14A    -0.5512        Tridymite         -2.3185     
   Mesolite          -0.6673        Enstatite         -2.3521     
   Analcime          -0.7248        Chalcedony        -2.3634     
   Fayalite          -0.7783        Albite_low        -2.3886     
   FeO               -0.8129        Albite            -2.3886     
   Mn(OH)2(am)       -0.8168        Manganosite       -2.4133     
   Saponite-Ca       -0.9864        Grossular         -2.4250     
   Wollastonite      -1.0747        Cristobalite(alp  -2.5644     
   Magnetite         -1.0930        Prehnite          -2.6934     
   Diaspore          -1.1400        Talc              -2.7587     
   Rhodonite         -1.1950        Hematite          -2.7802     
   Pseudowollastoni  -1.2090        Saponite-H        -2.7832     
   Hedenbergite      -1.2430        Coesite           -2.8051     
   Clinochlore-14A   -1.3044        Alabandite        -2.8181     
   Brucite           -1.3926        Chamosite-7A      -2.8365     
   Ferrosilite       -1.4179        Cristobalite(bet  -2.8666     
   Boehmite          -1.4348        Daphnite-7A       -2.8752     
   Saponite-Mg       -1.4963     
    (only minerals with log Q/K > -3 listed)

                         partial
  Gases               press. (bar)     fugacity     fug. coef.    log fug.
 ---------------------------------------------------------------------------
   H2(g)                    128.9         129.0         1.001      2.1104
   CH4(g)                   1.236         1.235        0.9993      0.0916
   H2O(g)                  0.7991        0.7873        0.9852     -0.1039
   H2S(g)               2.904e-08     2.893e-08        0.9961     -7.5387
   HCl(g)               1.241e-15     1.241e-15         1.000*   -14.9061
   CO2(g)               3.709e-23     3.700e-23        0.9976    -22.4318
   CO(g)                1.385e-24     1.385e-24         1.000*   -23.8586
   C2H4(g)              2.377e-27     2.377e-27         1.000*   -26.6240
   Na(g)                1.922e-35     1.922e-35         1.000*   -34.7162
   S2(g)                1.123e-39     1.123e-39         1.000*   -38.9497
   SO2(g)               1.067e-40     1.060e-40        0.9928    -39.9749
   K(g)                 1.631e-41     1.631e-41         1.000*   -40.7876
   Cl2(g)               1.669e-59     1.669e-59         1.000*   -58.7776
   Mg(g)                3.412e-65     3.412e-65         1.000*   -64.4670
   O2(g)                4.787e-68     4.786e-68        0.9999    -67.3200
   Ca(g)                2.650e-80     2.650e-80         1.000*   -79.5767
   Al(g)               7.129e-101    7.129e-101         1.000*  -100.1470
   C(g)                1.913e-103    1.913e-103         1.000*  -102.7182
   Si(g)               1.031e-108    1.031e-108         1.000*  -107.9870
    *no data, gas taken to be ideal

                                  In fluid              Sorbed            Kd
  Original basis total moles   moles     mg/kg      moles     mg/kg      L/kg
 -------------------------------------------------------------------------------
   H2O                 62.4       51.7  8.85e+05
   Al+++              0.295    0.00149      38.1
   Ca++               0.376   1.36e-07   0.00517
   Cl-                 1.92       1.92  6.45e+04
   CrO4--            0.0263   4.22e-28  4.65e-23
   Fe++                2.84   1.93e-13  1.02e-08
   H+                 -14.0     -0.236     -226.
   HCO3-            0.00100    0.00100      58.0
   HPO4--            0.0395   5.70e-05      5.20
   K+                0.0223   1.46e-05     0.543
   Mg++                3.19   1.55e-11  3.57e-07
   Mn++              0.0659   1.19e-10  6.18e-06
   Na+                 2.20       2.15  4.70e+04
   O2(aq)           -0.0198    -0.0517 -1.57e+03
   SO4--            0.00100    0.00100      91.3
   SiO2(aq)            4.49     0.0218  1.25e+03
   Ti(OH)4(aq)       0.0326     0.0326  3.59e+03

  Elemental composition               In fluid                  Sorbed
                  total moles     moles       mg/kg        moles       mg/kg
 -------------------------------------------------------------------------------
   Aluminum            0.2945     0.001487       38.10
   Calcium             0.3759    1.358e-07    0.005172
   Carbon            0.001000     0.001000       11.41
   Chlorine             1.915        1.915   6.449e+04
   Chromium           0.02635    4.223e-28   2.086e-23
   Hydrogen             111.0        103.4   9.895e+04
   Iron                 2.844    1.917e-13   1.017e-08
   Magnesium            3.187    1.545e-11   3.568e-07
   Manganese          0.06585    1.185e-10   6.185e-06
   Oxygen               71.76        51.81   7.874e+05
   Phosphorus         0.03949    5.704e-05       1.678
   Potassium          0.02225    1.463e-05      0.5433
   Silicon              4.489      0.02182       582.1
   Sodium               2.199        2.154   4.703e+04
   Sulfur            0.001000     0.001000       30.46
   Titanium           0.03258      0.03258       1482.


          Step #    78             Xi = 0.7000

          Temperature = 100.0 C    Pressure =  1.013 bars
          pH = 11.338              log fO2 =  -67.478
          Eh =  -0.8684 volts      pe = -11.7291
          Ionic strength      =    1.911803 molal
          Charge imbalance    =    0.003879 eq/kg (0.1157% error)
          Activity of water   =    0.943832
          Solvent mass        =     0.91190 kg
          Solution mass       =      1.0391 kg
          Mineral mass        =     0.84355 kg
          Solution density    =    1.025    g/cm3
          Solution viscosity  =    0.004    poise
          Chlorinity          =    2.100008 molal
          Dissolved solids    =      122402 mg/kg sol'n
          Hardness            =        0.01 mg/kg sol'n as CaCO3
            carbonate         =        0.01 mg/kg sol'n as CaCO3
            non-carbonate     =        0.00 mg/kg sol'n as CaCO3
          Carbonate alkalinity=       95.88 mg/kg sol'n as CaCO3
          Water type          =    Na-Cl
          Bulk volume         =    1.30e+03 cm3
          Fluid volume        =    1.01e+03 cm3
          Mineral volume      =        287. cm3
          Inert volume        =        0.00 cm3
          Porosity            =        77.9 %
          Permeability        =      0.0483 cm2
          Mass reacted        =         770 g

                          moles          moles         grams          cm3      rxn rate
  Reactants             remaining       reacted       reacted       reacted  (mol/kg sec)
 ------------------------------------------------------------------------------------------
   Al2O3                  0.07363        0.1718         17.52          --            --  
   CaO                     0.1874        0.4373         24.52          --            --  
   Cr2O3                 0.006586       0.01537         2.336          --            --  
   FeO(ox)                  1.422         3.317         238.3          --            --  
   K2O(ox)               0.005313       0.01240         1.168          --            --  
   MgO                      1.593         3.717         149.8          --            --  
   MnO                    0.03293       0.07683         5.450          --            --  
   Na2O(ox)               0.07106        0.1658         10.28          --            --  
   P2O5                  0.009873       0.02304         3.270          --            --  
   SiO2                     2.245         5.238         314.7          --            --  
   TiO2                   0.01629       0.03801         3.036          --            --  

  Minerals in system     moles      log moles      grams        volume (cm3)
 ----------------------------------------------------------------------------
   Andradite               0.1205     -0.919          61.26           15.89
   Antigorite             0.07538     -1.123          341.9           131.8
   Chromite               0.01537     -1.813          3.440          0.6763
   Daphnite-14A            0.1090     -0.963          77.76           23.26
   Greenalite              0.8389     -0.076          311.9           96.47
   Hydroxylapatite        0.01534     -1.814          7.706           2.908
   Natrolite              0.04798     -1.319          18.24           8.119
   Phlogopite             0.02578     -1.589          10.76           3.858
   Saponite-Na           0.007432     -2.129          2.872           1.016
   Tephroite              0.03841     -1.416          7.758           2.928
                                               _____________   _____________
          (total)                                     843.5           287.0 

  Aqueous species       molality    mg/kg sol'n    act. coef.     log act.
 ---------------------------------------------------------------------------
   Na+                      1.913     3.859e+04      0.6329        0.0830
   Cl-                      1.712     5.327e+04      0.5563       -0.0212
   NaCl(aq)                0.3880     1.990e+04      1.0000       -0.4112
   OH-                     0.1915         2858.      0.5968       -0.9420
   H2(aq)                  0.1234         218.3      1.0000       -0.9086
   Ti(OH)4(aq)            0.04169         4240.      1.0000       -1.3800
   NaOH(aq)               0.03246         1139.      1.0000       -1.4887
   NaHSiO3(aq)            0.02196         1929.      1.0000       -1.6583
   HSiO3-                0.001593         107.7      0.6329       -2.9966
   AlO2-                 0.001107         57.32      0.6329       -3.1544
   Methane(aq)           0.001097         15.44      1.0000       -2.9599
   S--                  0.0009764         27.48      0.1267       -3.9078
   NaAlO2(aq)           0.0004878         35.09      1.0000       -3.3118
   HS-                  0.0001202         3.490      0.5968       -4.1442
   PO4---               4.546e-05         3.789      0.0032       -6.8340
   K+                   1.501e-05        0.5150      0.5563       -5.0784
   HPO4--               9.170e-06        0.7724      0.0874       -6.0962
   SiO2(aq)             5.953e-06        0.3139      1.0000       -5.2253
   KCl(aq)              9.471e-07       0.06197      1.0000       -6.0236
   Ca++                 1.357e-07      0.004774      0.1675       -7.6432
   CaCl+                1.505e-08     0.0009978      0.6329       -8.0210
    (only species > 1e-8 molal listed)

  Mineral saturation states
                     log Q/K                          log Q/K
 ----------------------------------------------------------------
   Daphnite-14A       0.0000 sat    Halite            -1.5162     
   Phlogopite         0.0000 sat    Saponite-K        -1.5249     
   Natrolite          0.0000 sat    Fe                -1.5581     
   Hydroxylapatite    0.0000 sat    Na2SiO3           -1.6171     
   Saponite-Na        0.0000 sat    Fe(OH)2           -1.6171     
   Antigorite         0.0000 sat    Monticellite      -1.6280     
   Tephroite          0.0000 sat    Wustite           -1.6339     
   Greenalite         0.0000 sat    Tremolite         -1.6439     
   Andradite          0.0000 sat    Jadeite           -1.8800     
   Chromite           0.0000 sat    Gibbsite          -1.9337     
   Annite            -0.0052        Cronstedtite-7A   -2.0836     
   Diopside          -0.1835        Goethite          -2.1310     
   Chrysotile        -0.4084        Quartz            -2.1471     
   Ice               -0.4921        Troilite          -2.1951     
   Nepheline         -0.5142        Pyrrhotite        -2.2747     
   Ripidolite-14A    -0.5512        Tridymite         -2.3189     
   Mesolite          -0.6514        Grossular         -2.3470     
   Analcime          -0.7251        Enstatite         -2.3520     
   Fayalite          -0.7777        Chalcedony        -2.3638     
   FeO               -0.8124        Albite_low        -2.3889     
   Mn(OH)2(am)       -0.8170        Albite            -2.3889     
   Saponite-Ca       -0.9823        Manganosite       -2.4131     
   Wollastonite      -1.0487        Cristobalite(alp  -2.5648     
   Diaspore          -1.1401        Prehnite          -2.6422     
   Magnetite         -1.1703        Talc              -2.7591     
   Pseudowollastoni  -1.1830        Saponite-H        -2.7836     
   Rhodonite         -1.1952        Alabandite        -2.8040     
   Hedenbergite      -1.2170        Coesite           -2.8055     
   Clinochlore-14A   -1.3043        Chamosite-7A      -2.8365     
   Brucite           -1.3925        Hematite          -2.8580     
   Ferrosilite       -1.4179        Cristobalite(bet  -2.8670     
   Boehmite          -1.4349        Daphnite-7A       -2.8752     
   Saponite-Mg       -1.4965     
    (only minerals with log Q/K > -3 listed)

                         partial
  Gases               press. (bar)     fugacity     fug. coef.    log fug.
 ---------------------------------------------------------------------------
   H2(g)                    154.4         154.5         1.001      2.1890
   CH4(g)                   1.255         1.254        0.9993      0.0983
   H2O(g)                  0.7985        0.7867        0.9852     -0.1042
   H2S(g)               2.996e-08     2.984e-08        0.9961     -7.5252
   HCl(g)               1.270e-15     1.270e-15         1.000*   -14.8963
   CO2(g)               1.824e-23     1.820e-23        0.9976    -22.7399
   CO(g)                8.169e-25     8.169e-25         1.000*   -24.0878
   C2H4(g)              1.707e-27     1.707e-27         1.000*   -26.7677
   Na(g)                2.110e-35     2.110e-35         1.000*   -34.6758
   S2(g)                8.326e-40     8.326e-40         1.000*   -39.0796
   SO2(g)               6.391e-41     6.345e-41        0.9928    -40.1975
   K(g)                 1.786e-41     1.786e-41         1.000*   -40.7482
   Cl2(g)               1.457e-59     1.457e-59         1.000*   -58.8366
   Mg(g)                4.096e-65     4.096e-65         1.000*   -64.3876
   O2(g)                3.329e-68     3.329e-68        0.9999    -67.4777
   Ca(g)                3.377e-80     3.377e-80         1.000*   -79.4715
   Al(g)               9.362e-101    9.362e-101         1.000*  -100.0286
   C(g)                1.353e-103    1.353e-103         1.000*  -102.8686
   Si(g)               1.480e-108    1.480e-108         1.000*  -107.8297
    *no data, gas taken to be ideal

                                  In fluid              Sorbed            Kd
  Original basis total moles   moles     mg/kg      moles     mg/kg      L/kg
 -------------------------------------------------------------------------------
   H2O                 63.6       51.0  8.84e+05
   Al+++              0.344    0.00145      37.8
   Ca++               0.438   1.45e-07   0.00561
   Cl-                 1.92       1.92  6.53e+04
   CrO4--            0.0307   4.65e-28  5.19e-23
   Fe++                3.32   1.96e-13  1.05e-08
   H+                 -16.3     -0.230     -224.
   HCO3-            0.00100    0.00100      58.7
   HPO4--            0.0461   4.98e-05      4.60
   K+                0.0258   1.45e-05     0.547
   Mg++                3.72   1.56e-11  3.65e-07
   Mn++              0.0768   1.20e-10  6.36e-06
   Na+                 2.25       2.15  4.75e+04
   O2(aq)           -0.0230    -0.0603 -1.86e+03
   SO4--            0.00100    0.00100      92.4
   SiO2(aq)            5.24     0.0215  1.24e+03
   Ti(OH)4(aq)       0.0380     0.0380  4.24e+03

  Elemental composition               In fluid                  Sorbed
                  total moles     moles       mg/kg        moles       mg/kg
 -------------------------------------------------------------------------------
   Aluminum            0.3436     0.001455       37.77
   Calcium             0.4383    1.453e-07    0.005605
   Carbon            0.001000     0.001000       11.56
   Chlorine             1.915        1.915   6.534e+04
   Chromium           0.03074    4.648e-28   2.326e-23
   Hydrogen             111.0        101.8   9.879e+04
   Iron                 3.318    1.951e-13   1.048e-08
   Magnesium            3.718    1.560e-11   3.648e-07
   Manganese          0.07683    1.202e-10   6.357e-06
   Oxygen               74.47        51.04   7.859e+05
   Phosphorus         0.04607    4.982e-05       1.485
   Potassium          0.02580    1.455e-05      0.5475
   Silicon              5.238      0.02149       580.8
   Sodium               2.247        2.148   4.753e+04
   Sulfur            0.001000     0.001000       30.86
   Titanium           0.03801      0.03801       1752.


          Step #    80             Xi = 0.7131

          Temperature = 100.0 C    Pressure =  1.013 bars
          pH = 11.338              log fO2 =  -67.497
          Eh =  -0.8687 volts      pe = -11.7333
          Ionic strength      =    1.914501 molal
          Charge imbalance    =    0.003886 eq/kg (0.1157% error)
          Activity of water   =    0.943732
          Solvent mass        =     0.91006 kg
          Solution mass       =      1.0373 kg
          Mineral mass        =     0.85979 kg
          Solution density    =    1.025    g/cm3
          Solution viscosity  =    0.004    poise
          Chlorinity          =    2.104264 molal
          Dissolved solids    =      122667 mg/kg sol'n
          Hardness            =        0.01 mg/kg sol'n as CaCO3
            carbonate         =        0.01 mg/kg sol'n as CaCO3
            non-carbonate     =        0.00 mg/kg sol'n as CaCO3
          Carbonate alkalinity=       96.04 mg/kg sol'n as CaCO3
          Water type          =    Na-Cl
          Bulk volume         =    1.30e+03 cm3
          Fluid volume        =    1.01e+03 cm3
          Mineral volume      =        293. cm3
          Inert volume        =        0.00 cm3
          Porosity            =        77.6 %
          Permeability        =      0.0424 cm2
          Mass reacted        =         785 g

                          moles          moles         grams          cm3      rxn rate
  Reactants             remaining       reacted       reacted       reacted  (mol/kg sec)
 ------------------------------------------------------------------------------------------
   Al2O3                  0.07041        0.1750         17.85          --            --  
   CaO                     0.1792        0.4455         24.98          --            --  
   Cr2O3                 0.006298       0.01566         2.380          --            --  
   FeO(ox)                  1.359         3.379         242.8          --            --  
   K2O(ox)               0.005081       0.01263         1.190          --            --  
   MgO                      1.523         3.786         152.6          --            --  
   MnO                    0.03149       0.07827         5.552          --            --  
   Na2O(ox)               0.06795        0.1689         10.47          --            --  
   P2O5                  0.009441       0.02347         3.331          --            --  
   SiO2                     2.146         5.336         320.6          --            --  
   TiO2                   0.01558       0.03873         3.093          --            --  

  Minerals in system     moles      log moles      grams        volume (cm3)
 ----------------------------------------------------------------------------
   Andradite               0.1228     -0.911          62.40           16.19
   Antigorite             0.07726     -1.112          350.5           135.1
   Chromite               0.01566     -1.805          3.504          0.6890
   Daphnite-14A            0.1085     -0.965          77.43           23.16
   Greenalite              0.8588     -0.066          319.3           98.76
   Hydroxylapatite        0.01563     -1.806          7.851           2.963
   Natrolite              0.05267     -1.278          20.02           8.912
   Phlogopite             0.02625     -1.581          10.95           3.928
   Tephroite              0.03914     -1.407          7.904           2.983
                                               _____________   _____________
          (total)                                     859.8           292.7 

  Aqueous species       molality    mg/kg sol'n    act. coef.     log act.
 ---------------------------------------------------------------------------
   Na+                      1.916     3.864e+04      0.6330        0.0837
   Cl-                      1.715     5.334e+04      0.5563       -0.0204
   NaCl(aq)                0.3893     1.996e+04      1.0000       -0.4098
   OH-                     0.1912         2854.      0.5968       -0.9426
   H2(aq)                  0.1261         223.1      1.0000       -0.8991
   Ti(OH)4(aq)            0.04255         4327.      1.0000       -1.3711
   NaOH(aq)               0.03246         1139.      1.0000       -1.4886
   NaHSiO3(aq)            0.02197         1929.      1.0000       -1.6582
   HSiO3-                0.001590         107.5      0.6330       -2.9972
   AlO2-                 0.001106         57.22      0.6330       -3.1549
   Methane(aq)           0.001099         15.47      1.0000       -2.9591
   S--                  0.0009783         27.52      0.1266       -3.9070
   NaAlO2(aq)           0.0004879         35.09      1.0000       -3.3116
   HS-                  0.0001206         3.499      0.5968       -4.1429
   PO4---               4.479e-05         3.732      0.0032       -6.8409
   K+                   1.503e-05        0.5154      0.5563       -5.0778
   HPO4--               9.039e-06        0.7611      0.0874       -6.1026
   SiO2(aq)             5.952e-06        0.3138      1.0000       -5.2253
   KCl(aq)              9.500e-07       0.06214      1.0000       -6.0223
   Ca++                 1.371e-07      0.004820      0.1675       -7.6390
   CaCl+                1.523e-08      0.001009      0.6330       -8.0160
    (only species > 1e-8 molal listed)

  Mineral saturation states
                     log Q/K                          log Q/K
 ----------------------------------------------------------------
   Andradite          0.0000 sat    Halite            -1.5148     
   Tephroite          0.0000 sat    Saponite-K        -1.5249     
   Antigorite         0.0000 sat    Fe                -1.5485     
   Phlogopite         0.0000 sat    Na2SiO3           -1.6169     
   Chromite           0.0000 sat    Fe(OH)2           -1.6171     
   Hydroxylapatite    0.0000 sat    Monticellite      -1.6248     
   Natrolite          0.0000 sat    Wustite           -1.6344     
   Greenalite         0.0000 sat    Tremolite         -1.6376     
   Daphnite-14A       0.0000 sat    Jadeite           -1.8800     
   Saponite-Na       -0.0000 sat    Gibbsite          -1.9337     
   Annite            -0.0052        Cronstedtite-7A   -2.0930     
   Diopside          -0.1803        Goethite          -2.1357     
   Chrysotile        -0.4084        Quartz            -2.1471     
   Ice               -0.4922        Troilite          -2.1932     
   Nepheline         -0.5141        Pyrrhotite        -2.2728     
   Ripidolite-14A    -0.5512        Tridymite         -2.3189     
   Mesolite          -0.6495        Grossular         -2.3376     
   Analcime          -0.7251        Enstatite         -2.3520     
   Fayalite          -0.7777        Chalcedony        -2.3638     
   FeO               -0.8123        Albite_low        -2.3890     
   Mn(OH)2(am)       -0.8170        Albite            -2.3890     
   Saponite-Ca       -0.9818        Manganosite       -2.4130     
   Wollastonite      -1.0456        Cristobalite(alp  -2.5648     
   Diaspore          -1.1401        Prehnite          -2.6360     
   Magnetite         -1.1796        Talc              -2.7592     
   Pseudowollastoni  -1.1799        Saponite-H        -2.7836     
   Rhodonite         -1.1953        Alabandite        -2.8021     
   Hedenbergite      -1.2138        Coesite           -2.8055     
   Clinochlore-14A   -1.3043        Chamosite-7A      -2.8365     
   Brucite           -1.3924        Cristobalite(bet  -2.8670     
   Ferrosilite       -1.4178        Hematite          -2.8674     
   Boehmite          -1.4349        Daphnite-7A       -2.8752     
   Saponite-Mg       -1.4965     
    (only minerals with log Q/K > -3 listed)

                         partial
  Gases               press. (bar)     fugacity     fug. coef.    log fug.
 ---------------------------------------------------------------------------
   H2(g)                    157.8         157.9         1.001      2.1985
   CH4(g)                   1.257         1.256        0.9993      0.0991
   H2O(g)                  0.7984        0.7866        0.9852     -0.1043
   H2S(g)               3.008e-08     2.997e-08        0.9961     -7.5234
   HCl(g)               1.273e-15     1.273e-15         1.000*   -14.8950
   CO2(g)               1.675e-23     1.671e-23        0.9976    -22.7771
   CO(g)                7.665e-25     7.665e-25         1.000*   -24.1155
   C2H4(g)              1.641e-27     1.641e-27         1.000*   -26.7849
   Na(g)                2.133e-35     2.133e-35         1.000*   -34.6709
   S2(g)                8.036e-40     8.036e-40         1.000*   -39.0950
   SO2(g)               6.009e-41     5.966e-41        0.9928    -40.2243
   K(g)                 1.805e-41     1.805e-41         1.000*   -40.7434
   Cl2(g)               1.434e-59     1.434e-59         1.000*   -58.8435
   Mg(g)                4.188e-65     4.188e-65         1.000*   -64.3780
   O2(g)                3.186e-68     3.186e-68        0.9999    -67.4968
   Ca(g)                3.477e-80     3.477e-80         1.000*   -79.4588
   Al(g)               9.676e-101    9.676e-101         1.000*  -100.0143
   C(g)                1.298e-103    1.298e-103         1.000*  -102.8867
   Si(g)               1.547e-108    1.547e-108         1.000*  -107.8106
    *no data, gas taken to be ideal

                                  In fluid              Sorbed            Kd
  Original basis total moles   moles     mg/kg      moles     mg/kg      L/kg
 -------------------------------------------------------------------------------
   H2O                 63.7       50.9  8.83e+05
   Al+++              0.350    0.00145      37.7
   Ca++               0.447   1.47e-07   0.00566
   Cl-                 1.92       1.92  6.55e+04
   CrO4--            0.0313   4.70e-28  5.26e-23
   Fe++                3.38   1.96e-13  1.05e-08
   H+                 -16.6     -0.230     -223.
   HCO3-            0.00100    0.00100      58.8
   HPO4--            0.0469   4.90e-05      4.53
   K+                0.0263   1.45e-05     0.548
   Mg++                3.79   1.56e-11  3.66e-07
   Mn++              0.0783   1.20e-10  6.38e-06
   Na+                 2.25       2.15  4.76e+04
   O2(aq)           -0.0235    -0.0614 -1.89e+03
   SO4--            0.00100    0.00100      92.6
   SiO2(aq)            5.34     0.0214  1.24e+03
   Ti(OH)4(aq)       0.0387     0.0387  4.33e+03

  Elemental composition               In fluid                  Sorbed
                  total moles     moles       mg/kg        moles       mg/kg
 -------------------------------------------------------------------------------
   Aluminum            0.3501     0.001450       37.73
   Calcium             0.4465    1.465e-07    0.005661
   Carbon            0.001000     0.001000       11.58
   Chlorine             1.915        1.915   6.545e+04
   Chromium           0.03131    4.703e-28   2.357e-23
   Hydrogen             111.0        101.6   9.876e+04
   Iron                 3.380    1.955e-13   1.053e-08
   Magnesium            3.787    1.562e-11   3.660e-07
   Manganese          0.07827    1.205e-10   6.380e-06
   Oxygen               74.83        50.94   7.857e+05
   Phosphorus         0.04694    4.899e-05       1.463
   Potassium          0.02626    1.454e-05      0.5480
   Silicon              5.336      0.02144       580.6
   Sodium               2.253        2.148   4.760e+04
   Sulfur            0.001000     0.001000       30.91
   Titanium           0.03873      0.03873       1788.


          Step #    90             Xi = 0.8000

          Temperature = 100.0 C    Pressure =  1.013 bars
          pH = 11.394              log fO2 =  -67.614
          Eh =  -0.8750 volts      pe = -11.8191
          Ionic strength      =    1.954460 molal
          Charge imbalance    =    0.003921 eq/kg (0.1148% error)
          Activity of water   =    0.943280
          Solvent mass        =     0.89908 kg
          Solution mass       =      1.0281 kg
          Mineral mass        =     0.96464 kg
          Solution density    =    1.027    g/cm3
          Solution viscosity  =    0.004    poise
          Chlorinity          =    2.129963 molal
          Dissolved solids    =      125456 mg/kg sol'n
          Hardness            =        0.01 mg/kg sol'n as CaCO3
            carbonate         =        0.01 mg/kg sol'n as CaCO3
            non-carbonate     =        0.00 mg/kg sol'n as CaCO3
          Carbonate alkalinity=       96.96 mg/kg sol'n as CaCO3
          Water type          =    Na-Cl
          Bulk volume         =    1.33e+03 cm3
          Fluid volume        =    1.00e+03 cm3
          Mineral volume      =        328. cm3
          Inert volume        =        0.00 cm3
          Porosity            =        75.3 %
          Permeability        =      0.0194 cm2
          Mass reacted        =         880 g

                          moles          moles         grams          cm3      rxn rate
  Reactants             remaining       reacted       reacted       reacted  (mol/kg sec)
 ------------------------------------------------------------------------------------------
   Al2O3                  0.04909        0.1964         20.02          --            --  
   CaO                     0.1250        0.4998         28.03          --            --  
   Cr2O3                 0.004391       0.01756         2.669          --            --  
   FeO(ox)                 0.9477         3.791         272.4          --            --  
   K2O(ox)               0.003542       0.01417         1.335          --            --  
   MgO                      1.062         4.248         171.2          --            --  
   MnO                    0.02195       0.08780         6.229          --            --  
   Na2O(ox)               0.04738        0.1895         11.75          --            --  
   P2O5                  0.006582       0.02633         3.737          --            --  
   SiO2                     1.496         5.986         359.7          --            --  
   TiO2                   0.01086       0.04344         3.470          --            --  

  Minerals in system     moles      log moles      grams        volume (cm3)
 ----------------------------------------------------------------------------
   Andradite               0.1377     -0.861          69.99           18.16
   Antigorite             0.08668     -1.062          393.2           151.6
   Chromite               0.01756     -1.755          3.931          0.7730
   Daphnite-14A            0.1212     -0.916          86.49           25.87
   Greenalite              0.9643     -0.016          358.5           110.9
   Hydroxylapatite        0.01753     -1.756          8.807           3.323
   Natrolite              0.05966     -1.224          22.68           10.10
   Phlogopite             0.02932     -1.533          12.24           4.389
   Tephroite              0.04390     -1.358          8.866           3.346
                                               _____________   _____________
          (total)                                     964.6           328.5 

  Aqueous species       molality    mg/kg sol'n    act. coef.     log act.
 ---------------------------------------------------------------------------
   Na+                      1.955     3.932e+04      0.6342        0.0935
   Cl-                      1.728     5.359e+04      0.5568       -0.0167
   NaCl(aq)                0.4016     2.053e+04      1.0000       -0.3962
   OH-                     0.2175         3234.      0.5977       -0.8862
   H2(aq)                  0.1443         254.4      1.0000       -0.8408
   Ti(OH)4(aq)            0.04832         4898.      1.0000       -1.3159
   NaOH(aq)               0.03781         1323.      1.0000       -1.4224
   NaHSiO3(aq)            0.02335         2044.      1.0000       -1.6317
   HSiO3-                0.001649         111.2      0.6342       -2.9805
   AlO2-                 0.001238         63.88      0.6342       -3.1050
   Methane(aq)           0.001112         15.61      1.0000       -2.9538
   S--                   0.001004         28.16      0.1263       -3.8969
   NaAlO2(aq)           0.0005599         40.14      1.0000       -3.2519
   HS-                  0.0001082         3.129      0.5977       -4.1894
   PO4---               5.741e-05         4.769      0.0032       -6.7405
   K+                   1.449e-05        0.4954      0.5568       -5.0933
   HPO4--               1.005e-05        0.8436      0.0869       -6.0588
   SiO2(aq)             5.432e-06        0.2854      1.0000       -5.2650
   KCl(aq)              9.248e-07       0.06030      1.0000       -6.0340
   Ca++                 1.164e-07      0.004080      0.1673       -7.7105
   CaCl+                1.300e-08     0.0008589      0.6342       -8.0838
    (only species > 1e-8 molal listed)

  Mineral saturation states
                     log Q/K                          log Q/K
 ----------------------------------------------------------------
   Andradite          0.0000 sat    Halite            -1.5012     
   Tephroite          0.0000 sat    Na2SiO3           -1.5240     
   Antigorite         0.0000 sat    Saponite-Mg       -1.5551     
   Hydroxylapatite    0.0000 sat    Saponite-K        -1.5746     
   Phlogopite         0.0000 sat    Fe(OH)2           -1.5907     
   Natrolite          0.0000 sat    Monticellite      -1.5948     
   Greenalite         0.0000 sat    Wustite           -1.6123     
   Chromite           0.0000 sat    Tremolite         -1.7312     
   Daphnite-14A       0.0000 sat    Jadeite           -1.8997     
   Annite            -0.0102        Gibbsite          -1.9406     
   Saponite-Na       -0.0414        Cronstedtite-7A   -2.0852     
   Diopside          -0.1900        Goethite          -2.1385     
   Chrysotile        -0.4034        Quartz            -2.1868     
   Ice               -0.4924        Troilite          -2.2695     
   Nepheline         -0.4940        Grossular         -2.3454     
   Ripidolite-14A    -0.5462        Pyrrhotite        -2.3491     
   Mesolite          -0.7105        Tridymite         -2.3586     
   Analcime          -0.7489        Enstatite         -2.3635     
   Fayalite          -0.7641        Manganosite       -2.3932     
   FeO               -0.7857        Chalcedony        -2.4035     
   Mn(OH)2(am)       -0.7973        Albite_low        -2.4483     
   Saponite-Ca       -1.0383        Albite            -2.4483     
   Wollastonite      -1.0438        Cristobalite(alp  -2.6045     
   Diaspore          -1.1467        Prehnite          -2.6854     
   Magnetite         -1.1584        Talc              -2.8334     
   Pseudowollastoni  -1.1781        Chamosite-7A      -2.8365     
   Rhodonite         -1.2151        Coesite           -2.8452     
   Hedenbergite      -1.2251        Saponite-H        -2.8470     
   Clinochlore-14A   -1.2961        Hematite          -2.8728     
   Brucite           -1.3644        Daphnite-7A       -2.8752     
   Ferrosilite       -1.4309        Alabandite        -2.8852     
   Boehmite          -1.4415        Cristobalite(bet  -2.9067     
   Fe                -1.4634     
    (only minerals with log Q/K > -3 listed)

                         partial
  Gases               press. (bar)     fugacity     fug. coef.    log fug.
 ---------------------------------------------------------------------------
   H2(g)                    180.5         180.6         1.001      2.2568
   CH4(g)                   1.273         1.272        0.9993      0.1044
   H2O(g)                  0.7980        0.7862        0.9852     -0.1045
   H2S(g)               2.373e-08     2.363e-08        0.9961     -7.6265
   HCl(g)               1.128e-15     1.128e-15         1.000*   -14.9479
   CO2(g)               9.895e-24     9.872e-24        0.9976    -23.0056
   CO(g)                5.183e-25     5.183e-25         1.000*   -24.2854
   C2H4(g)              1.285e-27     1.285e-27         1.000*   -26.8911
   Na(g)                2.659e-35     2.659e-35         1.000*   -34.5754
   S2(g)                3.821e-40     3.821e-40         1.000*   -39.4179
   SO2(g)               3.164e-41     3.141e-41        0.9928    -40.5029
   K(g)                 2.123e-41     2.123e-41         1.000*   -40.6731
   Cl2(g)               9.828e-60     9.828e-60         1.000*   -59.0075
   Mg(g)                5.115e-65     5.115e-65         1.000*   -64.2912
   O2(g)                2.433e-68     2.433e-68        0.9999    -67.6139
   Ca(g)                4.378e-80     4.378e-80         1.000*   -79.3587
   Al(g)               1.167e-100    1.167e-100         1.000*   -99.9330
   C(g)                1.004e-103    1.004e-103         1.000*  -102.9981
   Si(g)               1.848e-108    1.848e-108         1.000*  -107.7332
    *no data, gas taken to be ideal

                                  In fluid              Sorbed            Kd
  Original basis total moles   moles     mg/kg      moles     mg/kg      L/kg
 -------------------------------------------------------------------------------
   H2O                 64.7       50.3  8.81e+05
   Al+++              0.393    0.00162      42.4
   Ca++               0.501   1.23e-07   0.00480
   Cl-                 1.92       1.92  6.60e+04
   CrO4--            0.0351   3.73e-28  4.21e-23
   Fe++                3.79   1.60e-13  8.67e-09
   H+                 -18.7     -0.257     -252.
   HCO3-            0.00100    0.00100      59.4
   HPO4--            0.0527   6.07e-05      5.66
   K+                0.0293   1.39e-05     0.527
   Mg++                4.25   1.27e-11  3.01e-07
   Mn++              0.0878   9.66e-11  5.16e-06
   Na+                 2.29       2.17  4.86e+04
   O2(aq)           -0.0263    -0.0689 -2.14e+03
   SO4--            0.00100    0.00100      93.4
   SiO2(aq)            5.99     0.0225  1.31e+03
   Ti(OH)4(aq)       0.0434     0.0434  4.90e+03

  Elemental composition               In fluid                  Sorbed
                  total moles     moles       mg/kg        moles       mg/kg
 -------------------------------------------------------------------------------
   Aluminum            0.3927     0.001617       42.43
   Calcium             0.5008    1.231e-07    0.004798
   Carbon            0.001000     0.001000       11.68
   Chlorine             1.915        1.915   6.604e+04
   Chromium           0.03513    3.730e-28   1.886e-23
   Hydrogen             111.0        100.5   9.853e+04
   Iron                 3.792    1.596e-13   8.673e-09
   Magnesium            4.249    1.272e-11   3.007e-07
   Manganese          0.08780    9.658e-11   5.161e-06
   Oxygen               77.18        50.38   7.841e+05
   Phosphorus         0.05266    6.066e-05       1.827
   Potassium          0.02934    1.386e-05      0.5271
   Silicon              5.986      0.02248       614.1
   Sodium               2.294        2.175   4.863e+04
   Sulfur            0.001000     0.001000       31.19
   Titanium           0.04344      0.04344       2023.


          Step #   100             Xi = 0.9000

          Temperature = 100.0 C    Pressure =  1.013 bars
          pH = 11.453              log fO2 =  -67.735
          Eh =  -0.8816 volts      pe = -11.9076
          Ionic strength      =    2.001289 molal
          Charge imbalance    =    0.003962 eq/kg (0.1137% error)
          Activity of water   =    0.942753
          Solvent mass        =     0.88644 kg
          Solution mass       =      1.0174 kg
          Mineral mass        =      1.0853 kg
          Solution density    =    1.029    g/cm3
          Solution viscosity  =    0.004    poise
          Chlorinity          =    2.160335 molal
          Dissolved solids    =      128723 mg/kg sol'n
          Hardness            =        0.01 mg/kg sol'n as CaCO3
            carbonate         =        0.01 mg/kg sol'n as CaCO3
            non-carbonate     =        0.00 mg/kg sol'n as CaCO3
          Carbonate alkalinity=       98.03 mg/kg sol'n as CaCO3
          Water type          =    Na-Cl
          Bulk volume         =    1.36e+03 cm3
          Fluid volume        =        989. cm3
          Mineral volume      =        370. cm3
          Inert volume        =        0.00 cm3
          Porosity            =        72.8 %
          Permeability        =     0.00819 cm2
          Mass reacted        =         991 g

                          moles          moles         grams          cm3      rxn rate
  Reactants             remaining       reacted       reacted       reacted  (mol/kg sec)
 ------------------------------------------------------------------------------------------
   Al2O3                  0.02454        0.2209         22.52          --            --  
   CaO                    0.06248        0.5623         31.53          --            --  
   Cr2O3                 0.002195       0.01976         3.003          --            --  
   FeO(ox)                 0.4739         4.265         306.4          --            --  
   K2O(ox)               0.001771       0.01594         1.502          --            --  
   MgO                     0.5310         4.779         192.6          --            --  
   MnO                    0.01098       0.09878         7.007          --            --  
   Na2O(ox)               0.02369        0.2132         13.21          --            --  
   P2O5                  0.003291       0.02962         4.204          --            --  
   SiO2                    0.7482         6.734         404.6          --            --  
   TiO2                  0.005430       0.04887         3.904          --            --  

  Minerals in system     moles      log moles      grams        volume (cm3)
 ----------------------------------------------------------------------------
   Andradite               0.1549     -0.810          78.72           20.42
   Antigorite             0.09752     -1.011          442.3           170.6
   Chromite               0.01976     -1.704          4.423          0.8696
   Daphnite-14A            0.1358     -0.867          96.91           28.99
   Greenalite               1.086      0.036          403.6           124.9
   Hydroxylapatite        0.01972     -1.705          9.906           3.738
   Natrolite              0.06774     -1.169          25.76           11.46
   Phlogopite             0.03287     -1.483          13.71           4.919
   Tephroite              0.04939     -1.306          9.975           3.764
                                               _____________   _____________
          (total)                                     1085.           369.6 

  Aqueous species       molality    mg/kg sol'n    act. coef.     log act.
 ---------------------------------------------------------------------------
   Na+                      2.002     4.011e+04      0.6356        0.1047
   Cl-                      1.744     5.387e+04      0.5574       -0.0123
   NaCl(aq)                0.4163     2.120e+04      1.0000       -0.3806
   OH-                     0.2482         3678.      0.5987       -0.8279
   H2(aq)                  0.1657         291.1      1.0000       -0.7806
   Ti(OH)4(aq)            0.05514         5568.      1.0000       -1.2586
   NaOH(aq)               0.04437         1546.      1.0000       -1.3529
   NaHSiO3(aq)            0.02489         2171.      1.0000       -1.6039
   HSiO3-                0.001710         114.8      0.6356       -2.9639
   AlO2-                 0.001391         71.49      0.6356       -3.0535
   Methane(aq)           0.001128         15.77      1.0000       -2.9476
   S--                   0.001031         28.82      0.1259       -3.8865
   NaAlO2(aq)           0.0006469         46.20      1.0000       -3.1891
   HS-                  9.667e-05         2.786      0.5987       -4.2375
   PO4---               7.423e-05         6.142      0.0031       -6.6373
   K+                   1.397e-05        0.4760      0.5574       -5.1085
   HPO4--               1.120e-05        0.9370      0.0864       -6.0141
   SiO2(aq)             4.935e-06        0.2584      1.0000       -5.3067
   KCl(aq)              9.019e-07       0.05859      1.0000       -6.0448
   Ca++                 9.837e-08      0.003435      0.1671       -7.7841
   CaCl+                1.106e-08     0.0007280      0.6356       -8.1530
    (only species > 1e-8 molal listed)

  Mineral saturation states
                     log Q/K                          log Q/K
 ----------------------------------------------------------------
   Andradite          0.0000 sat    Boehmite          -1.4485     
   Natrolite          0.0000 sat    Halite            -1.4856     
   Antigorite         0.0000 sat    Fe(OH)2           -1.5630     
   Greenalite         0.0000 sat    Monticellite      -1.5636     
   Hydroxylapatite    0.0000 sat    Wustite           -1.5890     
   Tephroite          0.0000 sat    Saponite-Mg       -1.6167     
   Daphnite-14A       0.0000 sat    Saponite-K        -1.6268     
   Chromite           0.0000 sat    Tremolite         -1.8301     
   Phlogopite         0.0000 sat    Jadeite           -1.9202     
   Annite            -0.0154        Gibbsite          -1.9478     
   Saponite-Na       -0.0849        Cronstedtite-7A   -2.0760     
   Diopside          -0.2005        Goethite          -2.1408     
   Chrysotile        -0.3982        Quartz            -2.2285     
   Nepheline         -0.4729        Troilite          -2.3479     
   Ice               -0.4926        Grossular         -2.3546     
   Ripidolite-14A    -0.5410        Manganosite       -2.3723     
   Fayalite          -0.7499        Enstatite         -2.3755     
   FeO               -0.7578        Tridymite         -2.4003     
   Analcime          -0.7739        Pyrrhotite        -2.4275     
   Mesolite          -0.7748        Chalcedony        -2.4452     
   Mn(OH)2(am)       -0.7768        Albite_low        -2.5106     
   Wollastonite      -1.0423        Albite            -2.5106     
   Saponite-Ca       -1.0976        Cristobalite(alp  -2.6462     
   Magnetite         -1.1349        Prehnite          -2.7381     
   Diaspore          -1.1537        Chamosite-7A      -2.8365     
   Pseudowollastoni  -1.1766        Daphnite-7A       -2.8752     
   Rhodonite         -1.2360        Hematite          -2.8773     
   Hedenbergite      -1.2374        Coesite           -2.8869     
   Clinochlore-14A   -1.2874        Talc              -2.9113     
   Brucite           -1.3350        Saponite-H        -2.9134     
   Fe                -1.3750        Cristobalite(bet  -2.9484     
   Na2SiO3           -1.4264        Alabandite        -2.9707     
   Ferrosilite       -1.4447        Portlandite       -2.9905     
    (only minerals with log Q/K > -3 listed)

                         partial
  Gases               press. (bar)     fugacity     fug. coef.    log fug.
 ---------------------------------------------------------------------------
   H2(g)                    207.3         207.5         1.001      2.3170
   CH4(g)                   1.291         1.290        0.9993      0.1106
   H2O(g)                  0.7976        0.7858        0.9852     -0.1047
   H2S(g)               1.856e-08     1.849e-08        0.9961     -7.7330
   HCl(g)               9.955e-16     9.955e-16         1.000*   -15.0020
   CO2(g)               5.760e-24     5.747e-24        0.9976    -23.2406
   CO(g)                3.467e-25     3.467e-25         1.000*   -24.4600
   C2H4(g)              1.002e-27     1.002e-27         1.000*   -26.9991
   Na(g)                3.346e-35     3.346e-35         1.000*   -34.4755
   S2(g)                1.773e-40     1.773e-40         1.000*   -39.7514
   K(g)                 2.513e-41     2.513e-41         1.000*   -40.5998
   SO2(g)               1.632e-41     1.620e-41        0.9928    -40.7904
   Cl2(g)               6.670e-60     6.670e-60         1.000*   -59.1759
   Mg(g)                6.293e-65     6.293e-65         1.000*   -64.2011
   O2(g)                1.842e-68     1.842e-68        0.9999    -67.7347
   Ca(g)                5.557e-80     5.557e-80         1.000*   -79.2551
   Al(g)               1.415e-100    1.415e-100         1.000*   -99.8493
   C(g)                7.722e-104    7.722e-104         1.000*  -103.1123
   Si(g)               2.218e-108    2.218e-108         1.000*  -107.6541
    *no data, gas taken to be ideal

                                  In fluid              Sorbed            Kd
  Original basis total moles   moles     mg/kg      moles     mg/kg      L/kg
 -------------------------------------------------------------------------------
   H2O                 65.9       49.6  8.79e+05
   Al+++              0.442    0.00181      47.9
   Ca++               0.563   1.03e-07   0.00405
   Cl-                 1.92       1.91  6.67e+04
   CrO4--            0.0395   2.93e-28  3.34e-23
   Fe++                4.27   1.30e-13  7.12e-09
   H+                 -21.0     -0.289     -286.
   HCO3-            0.00100    0.00100      60.0
   HPO4--            0.0592   7.57e-05      7.14
   K+                0.0329   1.32e-05     0.507
   Mg++                4.78   1.03e-11  2.46e-07
   Mn++              0.0988   7.69e-11  4.15e-06
   Na+                 2.34       2.21  4.98e+04
   O2(aq)           -0.0296    -0.0774 -2.44e+03
   SO4--            0.00100    0.00100      94.4
   SiO2(aq)            6.73     0.0236  1.39e+03
   Ti(OH)4(aq)       0.0489     0.0489  5.57e+03

  Elemental composition               In fluid                  Sorbed
                  total moles     moles       mg/kg        moles       mg/kg
 -------------------------------------------------------------------------------
   Aluminum            0.4418     0.001807       47.91
   Calcium             0.5633    1.027e-07    0.004047
   Carbon            0.001000     0.001000       11.81
   Chlorine             1.915        1.915   6.673e+04
   Chromium           0.03952    2.930e-28   1.497e-23
   Hydrogen             111.0        99.19   9.826e+04
   Iron                 4.266    1.296e-13   7.114e-09
   Magnesium            4.780    1.029e-11   2.457e-07
   Manganese          0.09878    7.686e-11   4.150e-06
   Oxygen               79.89        49.73   7.821e+05
   Phosphorus         0.05924    7.573e-05       2.305
   Potassium          0.03288    1.319e-05      0.5067
   Silicon              6.734      0.02359       651.1
   Sodium               2.341        2.206   4.985e+04
   Sulfur            0.001000     0.001000       31.52
   Titanium           0.04887      0.04887       2300.


          Step #   110             Xi = 1.0000

          Temperature = 100.0 C    Pressure =  1.013 bars
          pH = 11.506              log fO2 =  -67.844
          Eh =  -0.8875 volts      pe = -11.9876
          Ionic strength      =    2.049028 molal
          Charge imbalance    =    0.004004 eq/kg (0.1126% error)
          Activity of water   =    0.942216
          Solvent mass        =     0.87380 kg
          Solution mass       =      1.0067 kg
          Mineral mass        =      1.2061 kg
          Solution density    =    1.031    g/cm3
          Solution viscosity  =    0.004    poise
          Chlorinity          =    2.191586 molal
          Dissolved solids    =      132054 mg/kg sol'n
          Hardness            =        0.01 mg/kg sol'n as CaCO3
            carbonate         =        0.01 mg/kg sol'n as CaCO3
            non-carbonate     =        0.00 mg/kg sol'n as CaCO3
          Carbonate alkalinity=       99.11 mg/kg sol'n as CaCO3
          Water type          =    Na-Cl
          Bulk volume         =    1.39e+03 cm3
          Fluid volume        =        977. cm3
          Mineral volume      =        411. cm3
          Inert volume        =        0.00 cm3
          Porosity            =        70.4 %
          Permeability        =     0.00358 cm2
          Mass reacted        =     1.1e+03 g

                          moles          moles         grams          cm3      rxn rate
  Reactants             remaining       reacted       reacted       reacted  (mol/kg sec)
 ------------------------------------------------------------------------------------------
   Al2O3                4.029e-16        0.2454         25.03          --            --  
   CaO                  5.378e-17        0.6248         35.04          --            --  
   Cr2O3               -2.700e-17       0.02195         3.337          --            --  
   FeO(ox)              4.483e-15         4.739         340.5          --            --  
   K2O(ox)             -1.315e-17       0.01771         1.668          --            --  
   MgO                  3.289e-15         5.310         214.0          --            --  
   MnO                 -1.076e-16        0.1098         7.786          --            --  
   Na2O(ox)            -2.472e-16        0.2369         14.68          --            --  
   P2O5                -5.475e-18       0.03291         4.671          --            --  
   SiO2                -6.051e-15         7.482         449.6          --            --  
   TiO2                -4.543e-17       0.05430         4.338          --            --  

  Minerals in system     moles      log moles      grams        volume (cm3)
 ----------------------------------------------------------------------------
   Andradite               0.1721     -0.764          87.45           22.69
   Antigorite              0.1084     -0.965          491.5           189.5
   Chromite               0.02195     -1.658          4.914          0.9662
   Daphnite-14A            0.1504     -0.823          107.3           32.10
   Greenalite               1.207      0.082          448.8           138.8
   Hydroxylapatite        0.02191     -1.659          11.01           4.153
   Natrolite              0.07584     -1.120          28.84           12.83
   Phlogopite             0.03641     -1.439          15.19           5.449
   Tephroite              0.05488     -1.261          11.08           4.182
                                               _____________   _____________
          (total)                                     1206.           410.7 

  Aqueous species       molality    mg/kg sol'n    act. coef.     log act.
 ---------------------------------------------------------------------------
   Na+                      2.050     4.090e+04      0.6371        0.1160
   Cl-                      1.760     5.415e+04      0.5581       -0.0078
   NaCl(aq)                0.4317     2.190e+04      1.0000       -0.3648
   OH-                     0.2796         4128.      0.5999       -0.7753
   H2(aq)                  0.1878         328.5      1.0000       -0.7264
   Ti(OH)4(aq)            0.06215         6252.      1.0000       -1.2066
   NaOH(aq)               0.05140         1784.      1.0000       -1.2891
   NaHSiO3(aq)            0.02640         2293.      1.0000       -1.5784
   HSiO3-                0.001763         117.9      0.6371       -2.9496
   AlO2-                 0.001544         79.06      0.6371       -3.0070
   Methane(aq)           0.001144         15.94      1.0000       -2.9414
   S--                   0.001057         29.42      0.1256       -3.8770
   NaAlO2(aq)           0.0007388         52.56      1.0000       -3.1315
   PO4---               9.362e-05         7.717      0.0030       -6.5447
   HS-                  8.732e-05         2.507      0.5999       -4.2808
   K+                   1.354e-05        0.4595      0.5581       -5.1217
   HPO4--               1.235e-05         1.029      0.0859       -5.9743
   SiO2(aq)             4.519e-06        0.2357      1.0000       -5.3450
   KCl(aq)              8.841e-07       0.05721      1.0000       -6.0535
   Ca++                 8.457e-08      0.002942      0.1670       -7.8502
    (only species > 1e-8 molal listed)

  Mineral saturation states
                     log Q/K                          log Q/K
 ----------------------------------------------------------------
   Andradite          0.0000 sat    Ferrosilite       -1.4573     
   Phlogopite         0.0000 sat    Halite            -1.4698     
   Hydroxylapatite    0.0000 sat    Monticellite      -1.5352     
   Natrolite          0.0000 sat    Fe(OH)2           -1.5375     
   Antigorite         0.0000 sat    Wustite           -1.5676     
   Daphnite-14A       0.0000 sat    Saponite-Mg       -1.6732     
   Greenalite         0.0000 sat    Saponite-K        -1.6748     
   Chromite           0.0000 sat    Tremolite         -1.9215     
   Tephroite          0.0000 sat    Jadeite           -1.9391     
   Annite            -0.0202        Gibbsite          -1.9545     
   Saponite-Na       -0.1247        Cronstedtite-7A   -2.0666     
   Diopside          -0.2104        Goethite          -2.1425     
   Chrysotile        -0.3934        Quartz            -2.2668     
   Nepheline         -0.4536        Manganosite       -2.3532     
   Ice               -0.4928        Grossular         -2.3640     
   Ripidolite-14A    -0.5362        Enstatite         -2.3865     
   FeO               -0.7321        Troilite          -2.4182     
   Fayalite          -0.7368        Tridymite         -2.4386     
   Mn(OH)2(am)       -0.7579        Chalcedony        -2.4835     
   Analcime          -0.7969        Pyrrhotite        -2.4978     
   Mesolite          -0.8341        Albite_low        -2.5677     
   Wollastonite      -1.0413        Albite            -2.5677     
   Magnetite         -1.1124        Cristobalite(alp  -2.6845     
   Saponite-Ca       -1.1521        Prehnite          -2.7871     
   Diaspore          -1.1602        Chamosite-7A      -2.8365     
   Pseudowollastoni  -1.1756        Daphnite-7A       -2.8752     
   Hedenbergite      -1.2489        Hematite          -2.8804     
   Rhodonite         -1.2551        Coesite           -2.9252     
   Clinochlore-14A   -1.2795        Portlandite       -2.9514     
   Fe                -1.2948        Saponite-H        -2.9745     
   Brucite           -1.3079        Talc              -2.9829     
   Na2SiO3           -1.3368        Cristobalite(bet  -2.9867     
   Boehmite          -1.4550     
    (only minerals with log Q/K > -3 listed)

                         partial
  Gases               press. (bar)     fugacity     fug. coef.    log fug.
 ---------------------------------------------------------------------------
   H2(g)                    234.9         235.1         1.001      2.3712
   CH4(g)                   1.309         1.309        0.9993      0.1168
   H2O(g)                  0.7971        0.7853        0.9852     -0.1049
   H2S(g)               1.487e-08     1.482e-08        0.9961     -7.8292
   HCl(g)               8.906e-16     8.906e-16         1.000*   -15.0503
   CO2(g)               3.541e-24     3.533e-24        0.9976    -23.4519
   CO(g)                2.416e-25     2.416e-25         1.000*   -24.6168
   C2H4(g)              8.032e-28     8.032e-28         1.000*   -27.0952
   Na(g)                4.128e-35     4.128e-35         1.000*   -34.3843
   S2(g)                8.866e-41     8.866e-41         1.000*   -40.0523
   K(g)                 2.931e-41     2.931e-41         1.000*   -40.5330
   SO2(g)               8.979e-42     8.914e-42        0.9928    -41.0499
   Cl2(g)               4.711e-60     4.711e-60         1.000*   -59.3269
   Mg(g)                7.598e-65     7.598e-65         1.000*   -64.1193
   O2(g)                1.433e-68     1.433e-68        0.9999    -67.8437
   Ca(g)                6.898e-80     6.898e-80         1.000*   -79.1613
   Al(g)               1.683e-100    1.683e-100         1.000*   -99.7738
   C(g)                6.102e-104    6.102e-104         1.000*  -103.2146
   Si(g)               2.610e-108    2.610e-108         1.000*  -107.5833
    *no data, gas taken to be ideal

                                  In fluid              Sorbed            Kd
  Original basis total moles   moles     mg/kg      moles     mg/kg      L/kg
 -------------------------------------------------------------------------------
   H2O                 67.0       49.0  8.77e+05
   Al+++              0.491    0.00199      53.5
   Ca++               0.626   8.72e-08   0.00347
   Cl-                 1.92       1.91  6.74e+04
   CrO4--            0.0439   2.35e-28  2.71e-23
   Fe++                4.74   1.07e-13  5.96e-09
   H+                 -23.3     -0.321     -321.
   HCO3-            0.00100    0.00100      60.6
   HPO4--            0.0658   9.26e-05      8.83
   K+                0.0364   1.26e-05     0.489
   Mg++                5.31   8.49e-12  2.05e-07
   Mn++               0.110   6.25e-11  3.41e-06
   Na+                 2.39       2.24  5.11e+04
   O2(aq)           -0.0329    -0.0860 -2.73e+03
   SO4--            0.00100    0.00100      95.4
   SiO2(aq)            7.48     0.0246  1.47e+03
   Ti(OH)4(aq)       0.0543     0.0543  6.25e+03

  Elemental composition               In fluid                  Sorbed
                  total moles     moles       mg/kg        moles       mg/kg
 -------------------------------------------------------------------------------
   Aluminum            0.4909     0.001995       53.47
   Calcium             0.6258    8.721e-08    0.003472
   Carbon            0.001000     0.001000       11.93
   Chlorine             1.915        1.915   6.744e+04
   Chromium           0.04391    2.352e-28   1.215e-23
   Hydrogen             111.0        97.87   9.798e+04
   Iron                 4.740    1.074e-13   5.959e-09
   Magnesium            5.311    8.488e-12   2.049e-07
   Manganese           0.1098    6.253e-11   3.412e-06
   Oxygen               82.59        49.09   7.801e+05
   Phosphorus         0.06582    9.260e-05       2.849
   Potassium          0.03642    1.260e-05      0.4895
   Silicon              7.482      0.02461       686.7
   Sodium               2.389        2.237   5.109e+04
   Sulfur            0.001000     0.001000       31.85
   Titanium           0.05430      0.05430       2583.
